# Supplementary material for: Global-Mode Analysis of Full-Disk Data from the Michelson Doppler Imager and the Helioseismic and Magnetic Imager
Source: Sol Phys. 2018 Jan 31;293(2):29. doi: 10.1007/s11207-017-1201-5 (PMC6566312; doi:10.1007/s11207-017-1201-5)
Supplement: Supplementary file 3 — (TAR 230.0 MB) [file 11207_2017_1201_MOESM3_ESM.tar › MDI/mdivwfdapb0.1834.18]

   0  20 2899.0427    3.4024  0.9480 13.3141  0.0000  0.1474   0.5183   0.4145    0.8310   0.0000     0.0000       0.00000       0.00000       0.00000       0.00000       0.00000       0.00000       0.00000       0.00000       0.00000       0.00000       0.00000       0.00000       0.00000       0.00000       0.00000       0.00000       0.00000       0.00000       0.00000       0.00000       0.00000       0.00000       0.00000       0.00000       0.00000       0.00000       0.00000       0.00000       0.00000       0.00000       0.00000       0.00000       0.00000       0.00000       0.00000
   0  22 3168.7124    4.6247  1.5227 12.2374  0.0000  0.1474   0.4979   0.6521    2.6221   0.0000     0.0000       0.00000       0.00000       0.00000       0.00000       0.00000       0.00000       0.00000       0.00000       0.00000       0.00000       0.00000       0.00000       0.00000       0.00000       0.00000       0.00000       0.00000       0.00000       0.00000       0.00000       0.00000       0.00000       0.00000       0.00000       0.00000       0.00000       0.00000       0.00000       0.00000       0.00000       0.00000       0.00000       0.00000       0.00000       0.00000
   0  23 3303.4080    4.0458  1.8053 12.9831  0.0000  0.1865   0.4752   0.7373    1.1227   0.0000     0.0000       0.00000       0.00000       0.00000       0.00000       0.00000       0.00000       0.00000       0.00000       0.00000       0.00000       0.00000       0.00000       0.00000       0.00000       0.00000       0.00000       0.00000       0.00000       0.00000       0.00000       0.00000       0.00000       0.00000       0.00000       0.00000       0.00000       0.00000       0.00000       0.00000       0.00000       0.00000       0.00000       0.00000       0.00000       0.00000
   0  24 3439.1404    3.9033  1.7875 13.4123  0.0000  0.2176   0.5035   0.6245    0.7591   0.0000     0.0000       0.00000       0.00000       0.00000       0.00000       0.00000       0.00000       0.00000       0.00000       0.00000       0.00000       0.00000       0.00000       0.00000       0.00000       0.00000       0.00000       0.00000       0.00000       0.00000       0.00000       0.00000       0.00000       0.00000       0.00000       0.00000       0.00000       0.00000       0.00000       0.00000       0.00000       0.00000       0.00000       0.00000       0.00000       0.00000
   0  25 3575.2397    3.2990  3.7821 12.7571 -0.0166  0.3409   0.2689   1.2087    0.5241   0.0000     0.0000       0.00000       0.00000       0.00000       0.00000       0.00000       0.00000       0.00000       0.00000       0.00000       0.00000       0.00000       0.00000       0.00000       0.00000       0.00000       0.00000       0.00000       0.00000       0.00000       0.00000       0.00000       0.00000       0.00000       0.00000       0.00000       0.00000       0.00000       0.00000       0.00000       0.00000       0.00000       0.00000       0.00000       0.00000       0.00000
   1  13 2020.8979    0.6716  0.5896 12.1985  0.0000  0.0949   0.0781   0.1887    0.1549   0.0000   432.3057       45.7272       0.00000       0.00000       0.00000       0.00000       0.00000       0.00000       0.00000       0.00000       0.00000       0.00000       0.00000       0.00000       0.00000       0.00000       0.00000       0.00000       123.237       60.1225       0.00000       0.00000       0.00000       0.00000       0.00000       0.00000       0.00000       0.00000       0.00000       0.00000       0.00000       0.00000       0.00000       0.00000       0.00000       0.00000
   1  14 2156.7434    0.9809  1.0871 12.7448  0.0000  0.1711   0.0929   0.2925    0.1677   0.0000   384.1826       31.1815       0.00000       0.00000       0.00000       0.00000       0.00000       0.00000       0.00000       0.00000       0.00000       0.00000       0.00000       0.00000       0.00000       0.00000       0.00000       0.00000       227.649       95.1480       0.00000       0.00000       0.00000       0.00000       0.00000       0.00000       0.00000       0.00000       0.00000       0.00000       0.00000       0.00000       0.00000       0.00000       0.00000       0.00000
   1  15 2291.9053    0.9983  1.1287 12.2871  0.0000  0.1564   0.0867   0.3270    0.2265   0.0000   274.6749      -80.4698       0.00000       0.00000       0.00000       0.00000       0.00000       0.00000       0.00000       0.00000       0.00000       0.00000       0.00000       0.00000       0.00000       0.00000       0.00000       0.00000       217.673       83.2369       0.00000       0.00000       0.00000       0.00000       0.00000       0.00000       0.00000       0.00000       0.00000       0.00000       0.00000       0.00000       0.00000       0.00000       0.00000       0.00000
   1  16 2425.4423    1.4855  0.9109 12.8519  0.0000  0.1283   0.1157   0.2251    0.2094   0.0000   632.1155      -7.33339       0.00000       0.00000       0.00000       0.00000       0.00000       0.00000       0.00000       0.00000       0.00000       0.00000       0.00000       0.00000       0.00000       0.00000       0.00000       0.00000       188.043       70.2997       0.00000       0.00000       0.00000       0.00000       0.00000       0.00000       0.00000       0.00000       0.00000       0.00000       0.00000       0.00000       0.00000       0.00000       0.00000       0.00000
   1  17 2559.1481    2.2474  0.8693 11.7717  0.0000  0.0715   0.1478   0.1809    0.4469   0.0000   499.1999      -39.3975       0.00000       0.00000       0.00000       0.00000       0.00000       0.00000       0.00000       0.00000       0.00000       0.00000       0.00000       0.00000       0.00000       0.00000       0.00000       0.00000       97.9582       43.1724       0.00000       0.00000       0.00000       0.00000       0.00000       0.00000       0.00000       0.00000       0.00000       0.00000       0.00000       0.00000       0.00000       0.00000       0.00000       0.00000
   1  18 2693.1876    2.9292  1.0999 10.2805  0.0080  0.0835   0.1911   0.2264    3.2865   0.0000   342.1771       44.1726       0.00000       0.00000       0.00000       0.00000       0.00000       0.00000       0.00000       0.00000       0.00000       0.00000       0.00000       0.00000       0.00000       0.00000       0.00000       0.00000       88.0832       55.0953       0.00000       0.00000       0.00000       0.00000       0.00000       0.00000       0.00000       0.00000       0.00000       0.00000       0.00000       0.00000       0.00000       0.00000       0.00000       0.00000
   1  19 2828.1969    3.0446  1.2681 11.4122  0.0000  0.0859   0.1735   0.2826    1.2501   0.0000   471.7039       64.1328       0.00000       0.00000       0.00000       0.00000       0.00000       0.00000       0.00000       0.00000       0.00000       0.00000       0.00000       0.00000       0.00000       0.00000       0.00000       0.00000       97.2859       66.0173       0.00000       0.00000       0.00000       0.00000       0.00000       0.00000       0.00000       0.00000       0.00000       0.00000       0.00000       0.00000       0.00000       0.00000       0.00000       0.00000
   1  20 2963.3220    4.0952  0.7033 13.1274  0.0000  0.0657   0.3100   0.1746    0.4795   0.0000   492.2533      -49.9827       0.00000       0.00000       0.00000       0.00000       0.00000       0.00000       0.00000       0.00000       0.00000       0.00000       0.00000       0.00000       0.00000       0.00000       0.00000       0.00000       81.7757       48.5818       0.00000       0.00000       0.00000       0.00000       0.00000       0.00000       0.00000       0.00000       0.00000       0.00000       0.00000       0.00000       0.00000       0.00000       0.00000       0.00000
   1  21 3098.1027    4.1804  1.0532 12.0344 -0.0038  0.0823   0.2455   0.2098    1.6272   0.0000   421.9080       106.736       0.00000       0.00000       0.00000       0.00000       0.00000       0.00000       0.00000       0.00000       0.00000       0.00000       0.00000       0.00000       0.00000       0.00000       0.00000       0.00000       102.656       58.6592       0.00000       0.00000       0.00000       0.00000       0.00000       0.00000       0.00000       0.00000       0.00000       0.00000       0.00000       0.00000       0.00000       0.00000       0.00000       0.00000
   1  22 3233.1877    4.0890  1.4962 11.1560 -0.0014  0.0942   0.2139   0.2743    2.4057   0.0000   126.0873      -157.898       0.00000       0.00000       0.00000       0.00000       0.00000       0.00000       0.00000       0.00000       0.00000       0.00000       0.00000       0.00000       0.00000       0.00000       0.00000       0.00000       103.839       72.0309       0.00000       0.00000       0.00000       0.00000       0.00000       0.00000       0.00000       0.00000       0.00000       0.00000       0.00000       0.00000       0.00000       0.00000       0.00000       0.00000
   1  24 3504.0673    3.1486  3.5431 11.9271 -0.0004  0.1642   0.1058   0.4311    0.3238   0.0000   844.1282      -156.664       0.00000       0.00000       0.00000       0.00000       0.00000       0.00000       0.00000       0.00000       0.00000       0.00000       0.00000       0.00000       0.00000       0.00000       0.00000       0.00000       214.360       108.595       0.00000       0.00000       0.00000       0.00000       0.00000       0.00000       0.00000       0.00000       0.00000       0.00000       0.00000       0.00000       0.00000       0.00000       0.00000       0.00000
   1  25 3640.5871    2.7600  4.6877 12.3008 -0.0006  0.2030   0.0821   0.5908    0.1781   0.0000   312.8414       46.7550       0.00000       0.00000       0.00000       0.00000       0.00000       0.00000       0.00000       0.00000       0.00000       0.00000       0.00000       0.00000       0.00000       0.00000       0.00000       0.00000       268.851       131.719       0.00000       0.00000       0.00000       0.00000       0.00000       0.00000       0.00000       0.00000       0.00000       0.00000       0.00000       0.00000       0.00000       0.00000       0.00000       0.00000
   2  11 1810.2604    0.3795  0.1649 11.7408  0.0000  0.0501   0.0584   0.0802    0.0827   0.0000   397.0931       7.15547      -4.02594      -2.71849       0.00000       0.00000       0.00000       0.00000       0.00000       0.00000       0.00000       0.00000       0.00000       0.00000       0.00000       0.00000       0.00000       0.00000       21.0926       33.2344       12.0842       10.0010       0.00000       0.00000       0.00000       0.00000       0.00000       0.00000       0.00000       0.00000       0.00000       0.00000       0.00000       0.00000       0.00000       0.00000
   2  12 1945.7911    0.5769  0.4034 11.0887  0.0000  0.0510   0.0496   0.1208    0.1478   0.0000   407.2649      -14.6508      -18.1750       16.1892       0.00000       0.00000       0.00000       0.00000       0.00000       0.00000       0.00000       0.00000       0.00000       0.00000       0.00000       0.00000       0.00000       0.00000       36.4910       30.3871       16.6715       7.54778       0.00000       0.00000       0.00000       0.00000       0.00000       0.00000       0.00000       0.00000       0.00000       0.00000       0.00000       0.00000       0.00000       0.00000
   2  13 2081.9751    0.7535  0.9292 11.3030  0.0000  0.0928   0.0471   0.1646    0.1786   0.0000   403.0213      -39.0824       27.9395       1.00241       0.00000       0.00000       0.00000       0.00000       0.00000       0.00000       0.00000       0.00000       0.00000       0.00000       0.00000       0.00000       0.00000       0.00000       49.6723       62.1117       22.4752       16.2057       0.00000       0.00000       0.00000       0.00000       0.00000       0.00000       0.00000       0.00000       0.00000       0.00000       0.00000       0.00000       0.00000       0.00000
   2  14 2217.5756    1.0394  0.9086 10.9454  0.0000  0.0684   0.0547   0.1387    0.2528   0.0000   458.8747       9.73439       16.8369       3.91566       0.00000       0.00000       0.00000       0.00000       0.00000       0.00000       0.00000       0.00000       0.00000       0.00000       0.00000       0.00000       0.00000       0.00000       53.8439       42.9799       23.0892       7.25876       0.00000       0.00000       0.00000       0.00000       0.00000       0.00000       0.00000       0.00000       0.00000       0.00000       0.00000       0.00000       0.00000       0.00000
   2  15 2352.1694    1.3586  1.1740 11.1509  0.0000  0.0655   0.0657   0.1918    0.3420   0.0000   461.8895      -22.4439      -5.43670      -17.5149       0.00000       0.00000       0.00000       0.00000       0.00000       0.00000       0.00000       0.00000       0.00000       0.00000       0.00000       0.00000       0.00000       0.00000       43.6396       39.8191       20.9677       9.38711       0.00000       0.00000       0.00000       0.00000       0.00000       0.00000       0.00000       0.00000       0.00000       0.00000       0.00000       0.00000       0.00000       0.00000
   2  16 2485.8516    1.9233  1.0901 10.2036  0.0000  0.0605   0.0876   0.1561    1.0662   0.0000   492.7192      -16.7806      -24.8340       2.84886       0.00000       0.00000       0.00000       0.00000       0.00000       0.00000       0.00000       0.00000       0.00000       0.00000       0.00000       0.00000       0.00000       0.00000       45.0089       37.5961       20.1493       7.64748       0.00000       0.00000       0.00000       0.00000       0.00000       0.00000       0.00000       0.00000       0.00000       0.00000       0.00000       0.00000       0.00000       0.00000
   2  18 2754.4763    2.7993  1.1435  1.3264  0.0000  0.0585   0.1262   0.1557 1000.0000   0.0000   404.6560      -21.8518       14.7083      -5.22439       0.00000       0.00000       0.00000       0.00000       0.00000       0.00000       0.00000       0.00000       0.00000       0.00000       0.00000       0.00000       0.00000       0.00000       43.2226       35.7892       20.2058       7.69626       0.00000       0.00000       0.00000       0.00000       0.00000       0.00000       0.00000       0.00000       0.00000       0.00000       0.00000       0.00000       0.00000       0.00000
   2  19 2889.6267    3.5218  1.1636 -2.2403  0.0000  0.0630   0.1546   0.1491 1000.0000   0.0000   501.3238       6.69240      -26.7457      -12.1505       0.00000       0.00000       0.00000       0.00000       0.00000       0.00000       0.00000       0.00000       0.00000       0.00000       0.00000       0.00000       0.00000       0.00000       47.6189       38.1202       22.4072       7.79334       0.00000       0.00000       0.00000       0.00000       0.00000       0.00000       0.00000       0.00000       0.00000       0.00000       0.00000       0.00000       0.00000       0.00000
   2  20 3024.6879    4.1864  1.1953 11.6571  0.0000  0.0654   0.1847   0.1638    1.5820   0.0000   409.9853       26.0329       27.1322      -12.7944       0.00000       0.00000       0.00000       0.00000       0.00000       0.00000       0.00000       0.00000       0.00000       0.00000       0.00000       0.00000       0.00000       0.00000       51.6341       40.0735       23.2448       7.48344       0.00000       0.00000       0.00000       0.00000       0.00000       0.00000       0.00000       0.00000       0.00000       0.00000       0.00000       0.00000       0.00000       0.00000
   2  21 3160.0078    4.5132  0.9900  6.2584  0.0000  0.0528   0.2121   0.1401  374.0281   0.0000   461.1197       45.8150       8.35404      -6.41649       0.00000       0.00000       0.00000       0.00000       0.00000       0.00000       0.00000       0.00000       0.00000       0.00000       0.00000       0.00000       0.00000       0.00000       41.2996       32.4550       18.4778       6.22402       0.00000       0.00000       0.00000       0.00000       0.00000       0.00000       0.00000       0.00000       0.00000       0.00000       0.00000       0.00000       0.00000       0.00000
   2  23 3430.7496    3.3776  2.2158 11.9283  0.0000  0.0867   0.1119   0.2302    0.4770   0.0000   389.2350      -20.5215      -51.8120     -0.249151       0.00000       0.00000       0.00000       0.00000       0.00000       0.00000       0.00000       0.00000       0.00000       0.00000       0.00000       0.00000       0.00000       0.00000       62.9109       53.6567       29.3982       11.0596       0.00000       0.00000       0.00000       0.00000       0.00000       0.00000       0.00000       0.00000       0.00000       0.00000       0.00000       0.00000       0.00000       0.00000
   2  24 3566.6727    2.9140  3.8077  4.1624  0.0000  0.1171   0.0702   0.3018  405.8434   0.0000   356.8027       48.2447      -46.3225     -0.295451       0.00000       0.00000       0.00000       0.00000       0.00000       0.00000       0.00000       0.00000       0.00000       0.00000       0.00000       0.00000       0.00000       0.00000       82.7183       69.5965       42.6769       15.5897       0.00000       0.00000       0.00000       0.00000       0.00000       0.00000       0.00000       0.00000       0.00000       0.00000       0.00000       0.00000       0.00000       0.00000
   3  11 1865.2741    0.4562  0.3164 10.3251  0.0000  0.0427   0.0353   0.0812    0.1081   0.0000   424.0582      -4.18906       3.81207      -8.05734       1.40607      0.263584       0.00000       0.00000       0.00000       0.00000       0.00000       0.00000       0.00000       0.00000       0.00000       0.00000       0.00000       0.00000       15.2160       20.2193       13.9014       9.70462       4.64390       1.68180       0.00000       0.00000       0.00000       0.00000       0.00000       0.00000       0.00000       0.00000       0.00000       0.00000       0.00000       0.00000
   3  12 2001.1298    0.6122  0.3268 10.2597  0.0000  0.0490   0.0562   0.0878    0.1422   0.0000   426.4189       12.0601       1.67360      -1.55935       2.30903    -0.0838378       0.00000       0.00000       0.00000       0.00000       0.00000       0.00000       0.00000       0.00000       0.00000       0.00000       0.00000       0.00000       19.3438       19.8457       17.7809       9.69159       6.32331       1.54012       0.00000       0.00000       0.00000       0.00000       0.00000       0.00000       0.00000       0.00000       0.00000       0.00000       0.00000       0.00000
   3  13 2137.6765    0.9049  0.8420  9.5998  0.0000  0.0508   0.0448   0.1451    0.4933   0.0000   417.5502       28.2017       7.27874       19.8469      -1.60834      0.161580       0.00000       0.00000       0.00000       0.00000       0.00000       0.00000       0.00000       0.00000       0.00000       0.00000       0.00000       0.00000       25.8295       26.9168       16.7961       10.5908       3.83349       1.57561       0.00000       0.00000       0.00000       0.00000       0.00000       0.00000       0.00000       0.00000       0.00000       0.00000       0.00000       0.00000
   3  14 2273.3638    1.0841  1.1101  8.7258  0.0000  0.0569   0.0470   0.1394    1.7662   0.0000   442.0265      -62.5184      -2.73388       13.5078      -1.29808     -0.501120       0.00000       0.00000       0.00000       0.00000       0.00000       0.00000       0.00000       0.00000       0.00000       0.00000       0.00000       0.00000       29.8076       27.4428       20.7221       12.5020       5.43897       1.52663       0.00000       0.00000       0.00000       0.00000       0.00000       0.00000       0.00000       0.00000       0.00000       0.00000       0.00000       0.00000
   3  15 2407.5668    1.6795  1.1713  8.3944 -0.0022  0.0558   0.0690   0.1652    4.8632   0.0000   482.8399      -16.9570       27.9859      -5.92223      -9.62505      0.760959       0.00000       0.00000       0.00000       0.00000       0.00000       0.00000       0.00000       0.00000       0.00000       0.00000       0.00000       0.00000       29.8913       27.8962       20.5234       9.79094       5.49216       1.45724       0.00000       0.00000       0.00000       0.00000       0.00000       0.00000       0.00000       0.00000       0.00000       0.00000       0.00000       0.00000
   3  16 2541.5973    1.8955  1.0070 11.3354  0.0000  0.0515   0.0946   0.1534    0.5315   0.0000   438.9869       5.66303       1.01404      -1.68386     -0.860552      0.933117       0.00000       0.00000       0.00000       0.00000       0.00000       0.00000       0.00000       0.00000       0.00000       0.00000       0.00000       0.00000       29.5569       27.3973       18.6506       10.0988       4.90102       1.49615       0.00000       0.00000       0.00000       0.00000       0.00000       0.00000       0.00000       0.00000       0.00000       0.00000       0.00000       0.00000
   3  17 2676.1241    2.5648  0.9514 11.7253  0.0000  0.0563   0.1197   0.1472    0.5566   0.0000   434.5034      -24.8186       11.0503      -2.15122       2.06111      0.265118       0.00000       0.00000       0.00000       0.00000       0.00000       0.00000       0.00000       0.00000       0.00000       0.00000       0.00000       0.00000       29.2013       20.8276       21.1995       14.4583       5.76204       1.26931       0.00000       0.00000       0.00000       0.00000       0.00000       0.00000       0.00000       0.00000       0.00000       0.00000       0.00000       0.00000
   3  18 2811.3344    3.2443  0.9310 11.7599  0.0000  0.0453   0.1503   0.1337    0.8546   0.0000   411.8730       9.95628       30.7486       9.49389      -6.66784      -2.23071       0.00000       0.00000       0.00000       0.00000       0.00000       0.00000       0.00000       0.00000       0.00000       0.00000       0.00000       0.00000       21.1789       21.4969       15.3388       10.2703       4.12809       1.44375       0.00000       0.00000       0.00000       0.00000       0.00000       0.00000       0.00000       0.00000       0.00000       0.00000       0.00000       0.00000
   3  19 2947.0225    3.7040  0.9979 12.0834  0.0005  0.0633   0.1667   0.1228    0.8646   0.0000   398.6598      -16.4265       22.9949      -11.0417      0.973963      0.355483       0.00000       0.00000       0.00000       0.00000       0.00000       0.00000       0.00000       0.00000       0.00000       0.00000       0.00000       0.00000       33.2933       24.2447       23.8704       16.5361       6.27072       1.35043       0.00000       0.00000       0.00000       0.00000       0.00000       0.00000       0.00000       0.00000       0.00000       0.00000       0.00000       0.00000
   3  20 3082.2705    4.3963  1.0123 11.5821  0.0000  0.0480   0.1823   0.1308    1.6759   0.0000   425.3714       21.1565       26.9795      0.327389      -2.69424      -2.57250       0.00000       0.00000       0.00000       0.00000       0.00000       0.00000       0.00000       0.00000       0.00000       0.00000       0.00000       0.00000       26.0740       23.2276       17.9201       10.7137       4.54327       1.18198       0.00000       0.00000       0.00000       0.00000       0.00000       0.00000       0.00000       0.00000       0.00000       0.00000       0.00000       0.00000
   3  21 3217.6914    4.2516  1.2256 12.0320  0.0000  0.0543   0.1730   0.1577    1.2138   0.0000   426.1826       24.0370       12.1779       17.8935       5.75795      -1.04180       0.00000       0.00000       0.00000       0.00000       0.00000       0.00000       0.00000       0.00000       0.00000       0.00000       0.00000       0.00000       30.6903       28.7962       20.1139       10.8168       4.74951       1.37237       0.00000       0.00000       0.00000       0.00000       0.00000       0.00000       0.00000       0.00000       0.00000       0.00000       0.00000       0.00000
   3  22 3353.4550    3.7375  1.9762 10.9201  0.0008  0.0655   0.1230   0.2186    1.6036   0.0000   473.0774      -26.8057      -18.7407       1.46259      0.490703      -2.14340       0.00000       0.00000       0.00000       0.00000       0.00000       0.00000       0.00000       0.00000       0.00000       0.00000       0.00000       0.00000       35.5511       32.4938       24.7083       14.1779       6.20567       1.70584       0.00000       0.00000       0.00000       0.00000       0.00000       0.00000       0.00000       0.00000       0.00000       0.00000       0.00000       0.00000
   3  23 3489.4706    3.2726  2.8132 -3.2817  0.0000  0.0799   0.0874   0.2301 1000.0000   0.0000   436.7432       40.3210       55.9827       7.55174       15.4582      -3.02973       0.00000       0.00000       0.00000       0.00000       0.00000       0.00000       0.00000       0.00000       0.00000       0.00000       0.00000       0.00000       42.8786       40.5533       29.5378       15.8186       7.60559       2.13186       0.00000       0.00000       0.00000       0.00000       0.00000       0.00000       0.00000       0.00000       0.00000       0.00000       0.00000       0.00000
   3  24 3625.9277    2.6785  4.1133 10.0896  0.0000  0.0990   0.0608   0.2956    0.7340   0.0000   441.4456      -86.3565       32.7457       6.87836      -18.4993     0.0180487       0.00000       0.00000       0.00000       0.00000       0.00000       0.00000       0.00000       0.00000       0.00000       0.00000       0.00000       0.00000       50.2540       48.1687       36.1006       20.2294       9.69958       2.80787       0.00000       0.00000       0.00000       0.00000       0.00000       0.00000       0.00000       0.00000       0.00000       0.00000       0.00000       0.00000
   3  25 3762.7339    2.2744  5.7316 10.2593  0.0000  0.1331   0.0482   0.3765    0.4289   0.0000   645.8139       19.3839      -28.6774      -3.36261      -4.42465      -3.28674       0.00000       0.00000       0.00000       0.00000       0.00000       0.00000       0.00000       0.00000       0.00000       0.00000       0.00000       0.00000       72.5700       69.9697       47.9230       27.2426       11.5700       3.65009       0.00000       0.00000       0.00000       0.00000       0.00000       0.00000       0.00000       0.00000       0.00000       0.00000       0.00000       0.00000
   4  10 1778.0209    0.3429  0.2792 10.6483 -0.0007  0.0543   0.0265   0.0670    0.0747   0.0000   429.6372    -0.0884167       1.95336      0.822827      -1.34353     -0.884536      0.729902     0.0790066       0.00000       0.00000       0.00000       0.00000       0.00000       0.00000       0.00000       0.00000       0.00000       0.00000       22.0263       23.7611       20.1136       10.4516       5.82814       3.11887       1.38629      0.281882       0.00000       0.00000       0.00000       0.00000       0.00000       0.00000       0.00000       0.00000       0.00000       0.00000
   4  12 2051.6706    0.6407  0.6401 10.2406 -0.0006  0.0413   0.0311   0.0975    0.1585   0.0000   410.3441      -24.8999       41.1875      -1.06859       4.34607       3.45829     -0.573042    -0.0440488       0.00000       0.00000       0.00000       0.00000       0.00000       0.00000       0.00000       0.00000       0.00000       0.00000       14.2900       17.1420       14.3691       8.71929       5.17254       2.95599       1.20947      0.290806       0.00000       0.00000       0.00000       0.00000       0.00000       0.00000       0.00000       0.00000       0.00000       0.00000
   4  14 2324.0880    1.3299  0.9995  9.8665 -0.0014  0.0509   0.0506   0.1338    0.7679   0.0000   440.8499      -14.4272       22.4457      -7.44050     -0.376880      -3.55137     -0.154615      0.216309       0.00000       0.00000       0.00000       0.00000       0.00000       0.00000       0.00000       0.00000       0.00000       0.00000       16.9502       20.4653       14.6244       12.6820       6.11883       3.70708       1.14475      0.413944       0.00000       0.00000       0.00000       0.00000       0.00000       0.00000       0.00000       0.00000       0.00000       0.00000
   4  15 2458.4541    1.6470  0.8410 11.2259 -0.0015  0.0483   0.0650   0.1150    0.3396   0.0000   424.5218      -19.3738       6.12265      -21.9178       5.41476     -0.974344      -1.13155      0.127883       0.00000       0.00000       0.00000       0.00000       0.00000       0.00000       0.00000       0.00000       0.00000       0.00000       16.6806       17.8683       17.0647       10.0427       6.81598       3.29964       1.49120      0.328793       0.00000       0.00000       0.00000       0.00000       0.00000       0.00000       0.00000       0.00000       0.00000       0.00000
   4  16 2592.9402    2.2183  1.1296  5.0465 -0.0023  0.0491   0.0757   0.1278   31.0651   0.0000   412.5377      -3.09207       15.8140       10.9838      -8.51776     -0.141552      -1.23444     -0.372613       0.00000       0.00000       0.00000       0.00000       0.00000       0.00000       0.00000       0.00000       0.00000       0.00000       18.1304       20.2320       15.9622       11.6392       6.07485       3.44927       1.21011      0.365006       0.00000       0.00000       0.00000       0.00000       0.00000       0.00000       0.00000       0.00000       0.00000       0.00000
   4  17 2728.4001    3.0613  0.7887  9.9941  0.0008  0.0408   0.1213   0.0950    2.0484   0.0000   441.4841      -1.67940       20.9330      -8.20727      -5.34598      -5.69053     -0.479567     -0.449772       0.00000       0.00000       0.00000       0.00000       0.00000       0.00000       0.00000       0.00000       0.00000       0.00000       14.4962       13.6813       13.5604       9.14437       5.82457       2.90582       1.14170      0.254347       0.00000       0.00000       0.00000       0.00000       0.00000       0.00000       0.00000       0.00000       0.00000       0.00000
   4  18 2864.1735    3.6712  0.8927  9.7437 -0.0031  0.0416   0.1369   0.0938    7.1041   0.0000   456.3859      -9.91107       10.4894       4.20681       2.38085      0.715190       1.42498    -0.0440756       0.00000       0.00000       0.00000       0.00000       0.00000       0.00000       0.00000       0.00000       0.00000       0.00000       18.4007       18.4612       14.7509       9.86970       5.71262       2.56012       1.00807      0.247992       0.00000       0.00000       0.00000       0.00000       0.00000       0.00000       0.00000       0.00000       0.00000       0.00000
   4  19 3000.1455    4.4206  0.8587  5.1627  0.0000  0.0361   0.1780   0.1104  896.9543   0.0000   414.8958      -28.9866       3.22035       5.59660      -2.10413      -3.68184       0.00000       0.00000       0.00000       0.00000       0.00000       0.00000       0.00000       0.00000       0.00000       0.00000       0.00000       0.00000       14.6546       14.1653       11.7268       9.12132       5.39781       2.47604      0.860959      0.221861       0.00000       0.00000       0.00000       0.00000       0.00000       0.00000       0.00000       0.00000       0.00000       0.00000
   4  20 3135.9899    4.2807  1.1556 12.4351 -0.0039  0.0483   0.1563   0.1378    0.8999   0.0000   432.2802      -6.62507       6.03972      -1.39966       3.58049      -1.22776      -1.13680     -0.546416       0.00000       0.00000       0.00000       0.00000       0.00000       0.00000       0.00000       0.00000       0.00000       0.00000       18.1399       19.8736       16.2876       10.9217       7.07461       2.91571       1.31324      0.339383       0.00000       0.00000       0.00000       0.00000       0.00000       0.00000       0.00000       0.00000       0.00000       0.00000
   4  21 3271.6874    4.2431  1.3950  4.6740  0.0000  0.0495   0.1374   0.1428 1000.0000   0.0000   432.6429       12.3038       1.51251      -16.5601       7.69057      -4.98592       0.00000       0.00000       0.00000       0.00000       0.00000       0.00000       0.00000       0.00000       0.00000       0.00000       0.00000       0.00000       20.4012       21.4870       16.1487       12.3492       6.55711       3.41615       1.10186      0.348100       0.00000       0.00000       0.00000       0.00000       0.00000       0.00000       0.00000       0.00000       0.00000       0.00000
   4  22 3407.9016    3.6821  2.1847 11.2768  0.0004  0.0638   0.0944   0.1735    0.7584   0.0000   446.5080       17.5666       28.6333      -13.3378      -8.75599       2.20272     -0.156037     -0.377943       0.00000       0.00000       0.00000       0.00000       0.00000       0.00000       0.00000       0.00000       0.00000       0.00000       25.1415       26.7455       21.6774       14.5422       8.80468       3.97829       1.63851      0.428606       0.00000       0.00000       0.00000       0.00000       0.00000       0.00000       0.00000       0.00000       0.00000       0.00000
   4  23 3544.7056    3.1378  3.1515 10.5629 -0.0025  0.0791   0.0672   0.2111    0.7148   0.0000   440.3550       59.7926       23.0663      -12.3225      -6.50108       5.07596      -3.30669     -0.375379       0.00000       0.00000       0.00000       0.00000       0.00000       0.00000       0.00000       0.00000       0.00000       0.00000       31.9443       33.7255       27.0167       17.8956       10.4071       4.91420       1.96427      0.505249       0.00000       0.00000       0.00000       0.00000       0.00000       0.00000       0.00000       0.00000       0.00000       0.00000
   4  24 3681.4573    2.6051  4.5525 10.1612 -0.0015  0.0971   0.0448   0.2513    0.4299   0.0000   391.5839       20.4148      -9.68252      -22.0227      -27.1205      -10.8706      0.621056      -1.76100       0.00000       0.00000       0.00000       0.00000       0.00000       0.00000       0.00000       0.00000       0.00000       0.00000       37.7425       37.9502       32.4300       22.8345       13.1355       6.71702       2.45396      0.625723       0.00000       0.00000       0.00000       0.00000       0.00000       0.00000       0.00000       0.00000       0.00000       0.00000
   4  25 3818.6206    2.1713  6.6711  9.3267  0.0002  0.1240   0.0299   0.3267    0.4654   0.0000   410.1902      -2.19215       36.9805      -2.22717      -9.48162       13.6796       2.16240      -1.46506       0.00000       0.00000       0.00000       0.00000       0.00000       0.00000       0.00000       0.00000       0.00000       0.00000       47.3839       50.5653       41.0026       28.4651       16.6833       8.04813       3.12397      0.847131       0.00000       0.00000       0.00000       0.00000       0.00000       0.00000       0.00000       0.00000       0.00000       0.00000
   5  10 1823.3853    0.3978  0.3097  9.9543 -0.0026  0.0269   0.0270   0.0660    0.0768   0.0000   438.3581     -0.823050       12.6788      -1.52168      -3.98767       1.88327     -0.497461    -0.0568366     -0.104227    0.00761491       0.00000       0.00000       0.00000       0.00000       0.00000       0.00000       0.00000       0.00000       7.84961       8.38130       8.19186       6.16140       4.23851       2.31248       1.51168      0.518164      0.201822     0.0417744       0.00000       0.00000       0.00000       0.00000       0.00000       0.00000       0.00000       0.00000
   5  11 1960.5587    0.5531  0.4703  9.8711 -0.0025  0.0513   0.0299   0.0748    0.1328   0.0000   438.1415      -3.77771       19.4494      -2.71356      -3.74882      0.418236     -0.194753      0.495017   -0.00962589     0.0311503       0.00000       0.00000       0.00000       0.00000       0.00000       0.00000       0.00000       0.00000       12.8362       17.0848       13.1618       10.7681       9.12272       3.83111       2.84650      0.612659      0.420728     0.0995757       0.00000       0.00000       0.00000       0.00000       0.00000       0.00000       0.00000       0.00000
   5  12 2098.4417    0.7382  0.5165 10.1881 -0.0018  0.0455   0.0376   0.0777    0.1332   0.0000   432.0740      -3.78601       14.1565       15.6687     -0.517101      -5.44183      -2.10906     0.0146805     0.0141975   -0.00352467       0.00000       0.00000       0.00000       0.00000       0.00000       0.00000       0.00000       0.00000       11.2645       17.1102       10.6959       11.7930       5.14470       4.89015       1.42565       1.07317      0.192889      0.106606       0.00000       0.00000       0.00000       0.00000       0.00000       0.00000       0.00000       0.00000
   5  13 2235.3859    1.0324  0.7078 10.3576 -0.0042  0.0522   0.0456   0.0893    0.2104   0.0000   441.8456      -16.8002       23.8754      -11.1023      -2.88530       1.43208     -0.781313     -0.518334     0.0626252    -0.0187400       0.00000       0.00000       0.00000       0.00000       0.00000       0.00000       0.00000       0.00000       16.6537       12.5394       17.6926       13.8032       5.31497       4.45737       3.38951       1.37493      0.322030     0.0514146       0.00000       0.00000       0.00000       0.00000       0.00000       0.00000       0.00000       0.00000
   5  14 2371.0371    1.3548  0.8698 10.3668 -0.0029  0.0395   0.0498   0.0864    0.3391   0.0000   431.0580       2.62115       5.47599       8.90971       6.95315       3.66226       1.22978      0.260090     0.0490429    -0.0221022       0.00000       0.00000       0.00000       0.00000       0.00000       0.00000       0.00000       0.00000       12.2698       12.6505       11.7292       9.26905       6.42912       3.81640       1.97582      0.813906      0.265884     0.0584130       0.00000       0.00000       0.00000       0.00000       0.00000       0.00000       0.00000       0.00000
   5  15 2506.0568    1.8957  0.8902 11.0460 -0.0016  0.0379   0.0705   0.1023    0.3899   0.0000   461.8601       6.76791       9.57074       14.7644      0.810778      -2.28290      -1.42090      0.945054     -0.169368    -0.0487871       0.00000       0.00000       0.00000       0.00000       0.00000       0.00000       0.00000       0.00000       13.1656       12.7544       11.0083       9.20656       7.00989       3.94934       1.78943      0.700819      0.234903     0.0485784       0.00000       0.00000       0.00000       0.00000       0.00000       0.00000       0.00000       0.00000
   5  16 2641.1550    2.3231  0.9607 11.3535 -0.0053  0.0417   0.0846   0.1070    0.5258   0.0000   413.3731       24.4709       20.0278     -0.206865      -9.05817      -4.07040     -0.606071     -0.281150      0.263710     0.0192915       0.00000       0.00000       0.00000       0.00000       0.00000       0.00000       0.00000       0.00000       13.5707       14.5711       12.0678       9.99206       7.39326       4.19502       2.05207      0.767142      0.286262     0.0663261       0.00000       0.00000       0.00000       0.00000       0.00000       0.00000       0.00000       0.00000
   5  17 2777.2239    3.0798  1.0373 10.7799 -0.0110  0.0401   0.1076   0.1202    2.6454   0.0000   429.7542      0.327535     -0.200764       9.10815       13.4772      -5.38759     -0.152785      0.450583      0.471653     0.0282099       0.00000       0.00000       0.00000       0.00000       0.00000       0.00000       0.00000       0.00000       12.4024       14.2134       12.0512       9.67844       6.41395       3.62686       2.02815      0.760771      0.279636     0.0702356       0.00000       0.00000       0.00000       0.00000       0.00000       0.00000       0.00000       0.00000
   5  18 2913.6456    3.7519  0.7620 12.6899 -0.0058  0.0446   0.1581   0.0950    0.4257   0.0000   427.4425       8.19727       5.36749      -15.8292      -9.17475       1.82728       1.38731      0.202350      0.216347    -0.0104928       0.00000       0.00000       0.00000       0.00000       0.00000       0.00000       0.00000       0.00000       15.3109       16.9147       13.9854       10.6694       7.60540       4.23951       2.03614      0.783097      0.259267     0.0592495       0.00000       0.00000       0.00000       0.00000       0.00000       0.00000       0.00000       0.00000
   5  19 3049.9400    4.5972  0.8226 11.9782  0.0043  0.0353   0.1760   0.0950    1.0431   0.0000   443.3001       15.0144       10.4075      -2.23293       2.33149     -0.470897     -0.475005      0.693334    -0.0711538     -0.119821       0.00000       0.00000       0.00000       0.00000       0.00000       0.00000       0.00000       0.00000       10.6427       11.9763       10.6215       8.03018       5.72506       3.10497       1.79461      0.669406      0.257746     0.0586345       0.00000       0.00000       0.00000       0.00000       0.00000       0.00000       0.00000       0.00000
   5  20 3186.2318    4.2411  1.1295 12.4458 -0.0089  0.0517   0.1660   0.1260    1.1975   0.0000   453.9732       13.7141      -4.74559     -0.606027       2.12686      -7.01148     -0.314170      0.666850      0.416662    -0.0806770       0.00000       0.00000       0.00000       0.00000       0.00000       0.00000       0.00000       0.00000       19.7315       22.6596       18.7676       13.0018       7.78078       4.00020       2.13248      0.813958      0.295519     0.0712840       0.00000       0.00000       0.00000       0.00000       0.00000       0.00000       0.00000       0.00000
   5  21 3322.5022    3.6109  1.6321 12.3402 -0.0039  0.0562   0.1150   0.1622    0.5113   0.0000   462.8947      -2.97950      -4.74208      -31.2921      -4.38918      -11.4101     -0.462584      0.571055      0.687743    -0.0839543       0.00000       0.00000       0.00000       0.00000       0.00000       0.00000       0.00000       0.00000       17.7277       19.7475       17.7552       13.7077       8.27467       4.83318       2.86505       1.12829      0.390101     0.0903123       0.00000       0.00000       0.00000       0.00000       0.00000       0.00000       0.00000       0.00000
   5  22 3459.3463    3.3047  2.1454 11.6596  0.0010  0.0613   0.0860   0.1685    0.4863   0.0000   424.2231      -4.80586       7.01302       4.85913       5.04005     -0.944916     -0.837045      -1.19306     -0.237860     0.0864843       0.00000       0.00000       0.00000       0.00000       0.00000       0.00000       0.00000       0.00000       19.5539       21.5889       19.3763       14.2695       9.81182       5.88962       2.76083       1.29767      0.422595     0.0933147       0.00000       0.00000       0.00000       0.00000       0.00000       0.00000       0.00000       0.00000
   5  23 3596.5017    2.7770  3.2139 11.6084  0.0002  0.0808   0.0615   0.2184    0.2415   0.0000   439.5520       21.5957       9.56181       36.9052      -5.24172       6.11307      0.354598      -2.02903     -0.413960     0.0944135       0.00000       0.00000       0.00000       0.00000       0.00000       0.00000       0.00000       0.00000       24.6886       29.1815       24.1422       19.0971       12.5948       7.23359       3.82456       1.55069      0.552993      0.140282       0.00000       0.00000       0.00000       0.00000       0.00000       0.00000       0.00000       0.00000
   5  24 3734.0738    2.3301  4.7901 10.7265 -0.0023  0.0974   0.0417   0.2660    0.2280   0.0000   424.2893       29.8143      -17.2874       31.2949      0.431997      -6.98055      -5.43790      -3.47720      0.157818      0.103515       0.00000       0.00000       0.00000       0.00000       0.00000       0.00000       0.00000       0.00000       30.7243       33.9487       30.2354       22.7012       15.3228       8.78564       4.60360       1.91214      0.668895      0.148239       0.00000       0.00000       0.00000       0.00000       0.00000       0.00000       0.00000       0.00000
   5  25 3871.7323    1.9303  6.4235 10.4673  0.0002  0.1160   0.0312   0.3329    0.1649   0.0000   420.9878       53.6896       62.2437      -22.4916       9.15472      -4.66320       1.86545     -0.485978     -0.184822    -0.0239100       0.00000       0.00000       0.00000       0.00000       0.00000       0.00000       0.00000       0.00000       35.5170       40.2741       35.0291       26.9096       18.8103       10.5505       5.55484       2.25003      0.830523      0.190319       0.00000       0.00000       0.00000       0.00000       0.00000       0.00000       0.00000       0.00000
   5  26 4009.7773    1.6623  8.2687 10.2518  0.0022  0.1425   0.0251   0.3952    0.1364   0.0000   431.0555      -20.2539      -24.0863      -12.7176       9.64873      -13.1659       3.73848      -5.35528      0.339627     -0.145166       0.00000       0.00000       0.00000       0.00000       0.00000       0.00000       0.00000       0.00000       42.2901       47.1240       43.3361       32.4847       23.0343       13.2802       7.02410       2.97406       1.07287      0.233178       0.00000       0.00000       0.00000       0.00000       0.00000       0.00000       0.00000       0.00000
   5  28 4286.2306    1.1690 12.4789 10.1776 -0.0009  0.2114   0.0181   0.6111    0.0928   0.0000   426.2504       21.5702       84.0344      -12.8619       24.1224      -1.95494      -3.10292     -0.646479      0.499420    -0.0337508       0.00000       0.00000       0.00000       0.00000       0.00000       0.00000       0.00000       0.00000       66.2252       74.7704       68.0527       49.5552       34.4766       19.6415       10.5519       4.40662       1.61335      0.344808       0.00000       0.00000       0.00000       0.00000       0.00000       0.00000       0.00000       0.00000
   6  10 1866.0523    0.4413  0.3861  9.9098  0.0043  0.0423   0.0246   0.0646    0.0780   0.0000   424.3127       3.75324       6.22466      -9.53858      -5.71994       5.85478       5.55854      -1.46599     -0.788131     -0.195348     0.0909767     0.0319471       0.00000       0.00000       0.00000       0.00000       0.00000       0.00000       7.80105       12.7008       9.47453       9.29359       6.46686       3.37248       3.21081       1.03184      0.822864      0.170450     0.0853355     0.0231827       0.00000       0.00000       0.00000       0.00000       0.00000       0.00000
   6  11 2003.9926    0.6157  0.3914  9.9534 -0.0045  0.0429   0.0331   0.0671    0.0951   0.0000   439.5432     -0.325547       17.3795      -9.82996       15.5538      -1.32626      -2.75663     -0.555174      0.642113     -0.154065    -0.0717625     0.0122455       0.00000       0.00000       0.00000       0.00000       0.00000       0.00000       10.5335       13.1717       9.67038       8.26774       8.41973       4.87357       3.32485       1.42046      0.634651      0.216726      0.100492     0.0199266       0.00000       0.00000       0.00000       0.00000       0.00000       0.00000
   6  12 2142.4744    0.8209  0.6465  9.9141 -0.0078  0.0307   0.0330   0.0791    0.1614   0.0000   447.1287      -10.5296      -7.19200      -2.24590       3.17234     -0.193338      -1.11786       1.49372     0.0877906      0.234220    -0.0736287    0.00591458       0.00000       0.00000       0.00000       0.00000       0.00000       0.00000       7.74787       9.44538       8.40627       7.01602       5.08638       3.26524       1.98680      0.975897      0.484037      0.170351     0.0566388     0.0124882       0.00000       0.00000       0.00000       0.00000       0.00000       0.00000
   6  13 2279.7620    1.0913  0.7971 10.4868  0.0013  0.0395   0.0411   0.0843    0.1898   0.0000   434.5689     -0.124316       1.66427     -0.750050      -7.59409      -5.40343      -1.44963      0.741158       1.10601      0.264274     0.0979085    -0.0140200       0.00000       0.00000       0.00000       0.00000       0.00000       0.00000       11.5868       12.8436       11.8517       9.26736       6.42084       4.50953       2.38812       1.16438      0.561959      0.224130     0.0599568     0.0128499       0.00000       0.00000       0.00000       0.00000       0.00000       0.00000
   6  14 2415.4783    1.6076  0.9487 10.5230 -0.0031  0.0439   0.0549   0.0951    0.3515   0.0000   423.4723      -6.90514       13.4177      -9.17507      -4.28122     -0.753238      -2.18955      0.339529     -0.223056      0.365290     0.0906889     0.0242490       0.00000       0.00000       0.00000       0.00000       0.00000       0.00000       11.3232       11.7339       13.9645       9.21405       6.60678       5.24587       2.64389       1.22529      0.731992      0.329761     0.0885072     0.0138796       0.00000       0.00000       0.00000       0.00000       0.00000       0.00000
   6  15 2551.0616    2.0514  0.8796 11.1693  0.0023  0.0384   0.0693   0.0918    0.2985   0.0000   434.2547       8.26274       7.83388       5.28785      -3.00996       5.32359       2.47169      -1.48658     -0.698982      0.120909    0.00428684    0.00419921       0.00000       0.00000       0.00000       0.00000       0.00000       0.00000       7.98743       10.7232       9.11501       8.63180       5.32124       4.47487       2.26298       1.28847      0.591168      0.260476     0.0662284     0.0183973       0.00000       0.00000       0.00000       0.00000       0.00000       0.00000
   6  16 2687.0917    2.6562  0.9593 11.6517 -0.0053  0.0359   0.0898   0.1022    0.3364   0.0000   451.0214      -5.73441       17.4643      0.818196      -6.67013       5.22676       1.03408     -0.627707     -0.420774      0.204910     0.0431170    0.00970600       0.00000       0.00000       0.00000       0.00000       0.00000       0.00000       9.29649       10.9744       9.88327       8.27819       5.86097       3.83227       2.36267       1.08090      0.586051      0.198109     0.0642915     0.0144515       0.00000       0.00000       0.00000       0.00000       0.00000       0.00000
   6  17 2823.7134    3.2562  0.9060 11.5746 -0.0029  0.0343   0.1089   0.0893    0.5194   0.0000   428.9987      -10.9597       3.86942       5.26669      -1.45279      -4.01694      -2.05732      -1.97756     0.0723986     -0.315415     0.0642237     0.0215073       0.00000       0.00000       0.00000       0.00000       0.00000       0.00000       8.58220       10.1521       8.98476       7.63937       5.70813       3.67798       2.26501       1.07174      0.541429      0.186352     0.0620876     0.0138083       0.00000       0.00000       0.00000       0.00000       0.00000       0.00000
   6  18 2960.7613    3.8772  0.9320 11.6341 -0.0012  0.0324   0.1239   0.0940    0.6719   0.0000   428.7614       6.40288       6.87018      -13.6692     -0.916903      0.980782     -0.141267     -0.665735      0.362138    -0.0586203     0.0631945     0.0225503       0.00000       0.00000       0.00000       0.00000       0.00000       0.00000       8.22538       8.98805       8.78876       7.15054       5.44960       3.61509       2.13412       1.13374      0.499564      0.193417     0.0592504     0.0122125       0.00000       0.00000       0.00000       0.00000       0.00000       0.00000
   6  19 3097.3166    4.4809  0.8773 12.8220 -0.0086  0.0329   0.1564   0.0916    0.3815   0.0000   433.9475       7.73984      -21.3959      -10.2132       5.82996      -1.86025      -1.53092      0.127804       1.21725     -0.197853    0.00125741     0.0129127       0.00000       0.00000       0.00000       0.00000       0.00000       0.00000       8.93744       9.97775       9.47319       7.76820       5.58451       3.58596       2.16070       1.09234      0.531420      0.191128     0.0564848     0.0122857       0.00000       0.00000       0.00000       0.00000       0.00000       0.00000
   6  20 3233.9882    4.1652  1.2194 12.1328 -0.0071  0.0412   0.1287   0.1106    0.8439   0.0000   434.2192      -15.1277       32.5318      -22.0459      -8.92438      -2.82893     -0.289458       2.01346       1.41615     -0.110402   -0.00565036   -0.00742668       0.00000       0.00000       0.00000       0.00000       0.00000       0.00000       10.7024       11.7182       11.4894       9.14406       6.91421       4.41326       2.72114       1.45736      0.661106      0.243746     0.0772711     0.0145609       0.00000       0.00000       0.00000       0.00000       0.00000       0.00000
   6  21 3371.0741    3.7789  1.6825 11.8644  0.0049  0.0522   0.1085   0.1306    0.5535   0.0000   427.5380       12.8481      -5.52248      -29.6103      0.376926       1.81146      -1.19284      -4.45770     -0.806548     -0.352749     -0.109250     0.0162247       0.00000       0.00000       0.00000       0.00000       0.00000       0.00000       14.0467       15.6865       14.7816       11.9423       8.91309       5.73070       3.44671       1.84588      0.809213      0.305436     0.0945431     0.0187637       0.00000       0.00000       0.00000       0.00000       0.00000       0.00000
   6  22 3508.2327    3.1942  2.5293 11.5798 -0.0055  0.0626   0.0725   0.1812    0.3526   0.0000   397.4415       8.36508       5.00747       11.9325       1.20095      -3.70786       3.71962      0.293297      0.171615      0.148731      0.139009    -0.0511209       0.00000       0.00000       0.00000       0.00000       0.00000       0.00000       15.7421       18.7390       17.5044       13.9584       10.5704       6.80944       4.05088       2.10392      0.962815      0.382980      0.123799     0.0254154       0.00000       0.00000       0.00000       0.00000       0.00000       0.00000
   6  23 3646.0740    2.5598  3.5114 11.2846  0.0010  0.0801   0.0518   0.2091    0.2122   0.0000   434.5263      -8.07349       28.4214       4.11661       1.64104      -5.57046      -5.64578       2.30616      0.959637     -0.814194     -0.293421     0.0631692       0.00000       0.00000       0.00000       0.00000       0.00000       0.00000       19.3947       23.7377       21.2719       18.0664       13.2046       8.91332       5.29824       2.61592       1.29000      0.488584      0.154570     0.0347635       0.00000       0.00000       0.00000       0.00000       0.00000       0.00000
   6  24 3783.7974    2.1553  5.3835 10.4228  0.0053  0.0972   0.0339   0.2587    0.1789   0.0000   457.0446       57.4776      -44.1588      -13.2121       4.71985      0.166704      -7.60382       1.03705      0.116800     -0.601250     0.0249199    0.00917537       0.00000       0.00000       0.00000       0.00000       0.00000       0.00000       26.1235       29.9662       27.9929       22.8916       16.5763       10.6518       6.45375       3.44803       1.53655      0.591000      0.181005     0.0370025       0.00000       0.00000       0.00000       0.00000       0.00000       0.00000
   6  25 3922.1074    1.8318  6.6149 10.5470 -0.0011  0.1136   0.0275   0.3212    0.1146   0.0000   471.5132       13.4141       16.6644      -14.7279       1.93936      -13.9813      -7.41854      -5.23331      0.373457    -0.0555073      0.107164     0.0560709       0.00000       0.00000       0.00000       0.00000       0.00000       0.00000       29.3937       34.3010       31.6820       26.1523       19.3269       12.6247       7.49460       4.05773       1.80427      0.705541      0.217721     0.0455687       0.00000       0.00000       0.00000       0.00000       0.00000       0.00000
   6  26 4060.6517    1.5572  8.4425 10.1474  0.0009  0.1358   0.0212   0.3770    0.1056   0.0000   429.6126       15.1589       36.8671       12.5706       17.2348      -9.93592       20.9113       3.07943      -1.96845     -0.786691      0.522104    0.00248933       0.00000       0.00000       0.00000       0.00000       0.00000       0.00000       34.7083       40.3542       37.2140       30.8532       23.0535       15.4227       9.04228       4.68452       2.13471      0.835965      0.259784     0.0547940       0.00000       0.00000       0.00000       0.00000       0.00000       0.00000
   6  27 4198.9034    1.3083 11.2948  9.9670 -0.0014  0.1703   0.0167   0.4877    0.0873   0.0000   481.6279      0.332373       14.8928      -70.8248       10.3840      -24.5686      -5.93237       1.58992      0.596406      0.358642      0.418992   -0.00322283       0.00000       0.00000       0.00000       0.00000       0.00000       0.00000       44.0534       51.7400       48.9706       38.6873       29.3073       18.3682       11.0702       5.96419       2.62878       1.04691      0.343162     0.0674850       0.00000       0.00000       0.00000       0.00000       0.00000       0.00000
   6  28 4338.0846    1.0805 12.8250 10.0393 -0.0054  0.2026   0.0143   0.6017    0.0712   0.0000   501.1666      -51.2937       160.274      -56.1118       36.9552      -9.65336      -41.2202      0.657368       1.91893       2.40470     0.0773788     -0.165213       0.00000       0.00000       0.00000       0.00000       0.00000       0.00000       52.8307       61.7682       58.1229       46.7888       35.4804       22.0846       13.8451       7.03697       3.32142       1.23830      0.413093     0.0806269       0.00000       0.00000       0.00000       0.00000       0.00000       0.00000
   7  11 2045.8498    0.6871  0.5548 10.0526 -0.0047  0.0315   0.0276   0.0690    0.1155   0.0000   434.1601      -9.30883       9.01237       6.81055       3.85065       4.71398     -0.932584     -0.558408       1.19574    -0.0834425    -0.0856275    0.00563749    0.00527712  -0.000363382       0.00000       0.00000       0.00000       0.00000       7.85804       8.67838       7.91695       6.77137       5.66552       4.08782       2.82548       1.42033      0.702721      0.372642      0.144163     0.0440988     0.0134781    0.00247685       0.00000       0.00000       0.00000       0.00000
   7  14 2458.1622    1.7382  0.9588 10.4840 -0.0041  0.0337   0.0521   0.0935    0.4182   0.0000   432.0428      0.431476      0.287833      -5.65461       4.09798      -8.00175     -0.487341     -0.464328      0.146231     0.0521635      0.151447    -0.0837726    0.00307123   -0.00142157       0.00000       0.00000       0.00000       0.00000       7.34014       8.01069       8.15982       7.25748       5.59611       3.80498       2.66504       1.58113      0.828447      0.434968      0.165677     0.0568359     0.0163179    0.00295146       0.00000       0.00000       0.00000       0.00000
   7  15 2594.2275    2.0399  1.0537 11.5264 -0.0079  0.0386   0.0627   0.0954    0.2791   0.0000   439.5393       10.7665      -2.21958      -13.9460       8.39884       7.69528      -1.01498      0.670276      0.468186      0.273113    -0.0927120     0.0686859    -0.0122571   -0.00328513       0.00000       0.00000       0.00000       0.00000       9.05415       10.4550       10.1195       8.37596       6.79752       4.50136       3.02965       1.75537      0.883243      0.464481      0.171013     0.0620232     0.0185259    0.00329002       0.00000       0.00000       0.00000       0.00000
   7  16 2731.1197    2.9891  0.8859 11.3680 -0.0006  0.0317   0.0900   0.0795    0.4286   0.0000   430.9450      -3.38716       1.57735      -4.32442      -3.35588      -5.29177     -0.891552      0.597565     -0.196896    -0.0825220     0.0621892    -0.0429426   -0.00372973    0.00257401       0.00000       0.00000       0.00000       0.00000       6.48614       7.90377       7.79102       6.21874       5.44086       3.51537       2.53506       1.40723      0.741674      0.377798      0.151027     0.0536396     0.0174362    0.00300026       0.00000       0.00000       0.00000       0.00000
   7  17 2868.3659    3.3649  0.9488 12.1426 -0.0045  0.0381   0.1053   0.0845    0.3290   0.0000   434.4892       1.78546       5.95972       2.05674     -0.110281       2.83124      -1.49406      0.825434      0.827275     -0.446194     -0.157252     0.0926003     0.0254827   -0.00458916       0.00000       0.00000       0.00000       0.00000       9.18365       8.72603       8.95769       8.15937       6.80233       4.84096       3.33236       1.90466      0.974397      0.495981      0.185130     0.0606658     0.0163710    0.00274422       0.00000       0.00000       0.00000       0.00000
   7  18 3005.6938    4.1208  0.9171 12.2895 -0.0009  0.0308   0.1260   0.0855    0.3962   0.0000   425.0447       9.68045       8.52388       12.6868       1.83331      -9.92160       2.65402      0.839562      0.167240     -0.268326    -0.0785416    -0.0452721  -0.000714082    0.00215752       0.00000       0.00000       0.00000       0.00000       7.37512       8.10852       7.91460       7.09582       5.12063       3.73700       2.33687       1.45229      0.760804      0.365909      0.145174     0.0513686     0.0123952    0.00261922       0.00000       0.00000       0.00000       0.00000
   7  19 3142.7823    4.0435  1.0881 12.9611 -0.0003  0.0382   0.1258   0.0970    0.2805   0.0000   428.1370      -14.7713       8.66113      -1.86716      -4.93845       6.93665      -2.28504      -1.43745      -2.21708      0.140945      0.235997     0.0768170     0.0148026   -0.00465899       0.00000       0.00000       0.00000       0.00000       9.12092       9.54163       9.49216       8.39438       6.72782       4.69005       3.08265       1.87130       1.01947      0.447358      0.181983     0.0616746     0.0169817    0.00302800       0.00000       0.00000       0.00000       0.00000
   7  20 3279.8851    4.0475  1.4014 12.1344 -0.0076  0.0420   0.1091   0.1091    0.4867   0.0000   428.8515      -1.47776       28.0153      -26.2280       6.72999      -7.21565      -2.07342      -2.29810      -1.10294      0.197496    -0.0676078     0.0817673    0.00559070    0.00160704       0.00000       0.00000       0.00000       0.00000       9.19403       11.5930       9.94473       9.35387       6.95533       5.27527       3.26919       1.94869       1.00461      0.466982      0.191569     0.0697531     0.0189240    0.00460420       0.00000       0.00000       0.00000       0.00000
   7  21 3417.4251    3.5165  1.8716 12.0241 -0.0015  0.0470   0.0831   0.1359    0.2903   0.0000   449.9513       14.9083       16.0768       15.4144      -1.06611      -4.36985      -1.68961      -4.82449     -0.421920    -0.0215541     -0.346667     -0.193117    0.00438980    0.00382252       0.00000       0.00000       0.00000       0.00000       10.3256       12.0681       11.3033       10.2537       7.92134       5.51908       3.72001       2.20506       1.13769      0.570497      0.221596     0.0774238     0.0222054    0.00453694       0.00000       0.00000       0.00000       0.00000
   7  22 3555.3186    2.9642  3.0009 11.5963 -0.0034  0.0658   0.0579   0.1696    0.2157   0.0000   431.2986      -6.14378       24.6101      -4.77026      -3.87525      -8.21504      -1.96859     -0.277641      -1.11157      -1.46699      0.108467    -0.0302948     0.0282114    0.00616348       0.00000       0.00000       0.00000       0.00000       14.6037       17.9568       17.0637       14.6199       10.8932       7.73465       4.89643       2.91487       1.58647      0.737154      0.314937      0.111330     0.0312425    0.00639765       0.00000       0.00000       0.00000       0.00000
   7  23 3693.5466    2.4877  4.4595 10.8826 -0.0037  0.0798   0.0379   0.2246    0.1711   0.0000   426.8415       31.6541      -2.57260      -9.46468       6.25413       7.79405      -4.19907       5.08518     -0.748515     -0.146097      0.677507     -0.150982    -0.0436620   -0.00573275       0.00000       0.00000       0.00000       0.00000       18.0724       21.1879       19.6564       17.9124       13.7706       9.57769       6.22038       3.79750       2.01752      0.937824      0.376786      0.132801     0.0378016    0.00765666       0.00000       0.00000       0.00000       0.00000
   7  24 3831.9232    2.0725  6.0247 10.5224 -0.0005  0.0963   0.0278   0.2589    0.1259   0.0000   427.8975       6.12915       22.8847      -7.83372       14.0412      -20.1733      -6.71469       5.34023      0.690462      0.595514      0.605982     -0.143539     0.0112959     0.0119262       0.00000       0.00000       0.00000       0.00000       22.4001       25.8557       24.8151       21.6483       16.5269       11.7294       7.73454       4.45780       2.38990       1.13601      0.474075      0.161117     0.0458185    0.00882199       0.00000       0.00000       0.00000       0.00000
   7  25 3970.6547    1.7065  7.4628 10.2512 -0.0006  0.1140   0.0214   0.3208    0.1055   0.0000   366.8134      -36.3850       25.3251       67.2674       2.62054      -12.2216       9.21087       7.30160      0.179292     -0.790860     -0.921020      0.118428    -0.0214722   -0.00860405       0.00000       0.00000       0.00000       0.00000       24.2646       29.7744       28.1839       24.0992       19.7935       13.4833       8.92416       5.33971       2.78407       1.34674      0.540379      0.199170     0.0602594     0.0114085       0.00000       0.00000       0.00000       0.00000
   7  26 4109.2640    1.4864  9.9744  9.9055 -0.0012  0.1360   0.0169   0.4091    0.0946   0.0000   411.4078      -25.1936       55.6476      -19.2829       20.1588      -22.2728      -16.6240      -5.38912      -1.81029       4.13082     -0.765218      0.106527    -0.0322723    -0.0147516       0.00000       0.00000       0.00000       0.00000       29.8311       35.6934       35.0358       29.4908       23.3478       16.3459       10.7365       6.18111       3.40552       1.56012      0.685824      0.238874     0.0713663     0.0132496       0.00000       0.00000       0.00000       0.00000
   7  27 4248.4233    1.2244 11.6137 10.1458  0.0001  0.1674   0.0146   0.4742    0.0653   0.0000   466.8137      -19.4549       95.7073       2.15071       23.5869       22.5512      -10.1972       12.5309       8.83400       1.02003     -0.654772     -0.261685      0.139894     0.0144883       0.00000       0.00000       0.00000       0.00000       37.8809       44.0626       42.4989       36.8495       29.7757       20.4805       13.7501       8.06894       4.40485       2.01953      0.847501      0.291079     0.0872662     0.0158777       0.00000       0.00000       0.00000       0.00000
   8   9 1806.2350    0.3328  0.2992  9.5957 -0.0114  0.0242   0.0189   0.0518    0.0634   0.0000   428.2596      -8.51927       11.8574      -4.91558      -1.54250      -2.94402       1.62201     -0.375394      0.443221      0.116641      0.154007    -0.0118823    -0.0327660   -0.00879299    0.00142509  -0.000107832       0.00000       0.00000       4.69388       5.72135       6.06937       4.96823       4.22402       2.83760       2.39256       1.31138      0.787372      0.472105      0.204682      0.110985     0.0370514     0.0113778    0.00347383   0.000525690       0.00000       0.00000
   8  11 2086.1000    0.7081  0.5753  9.7644 -0.0078  0.0407   0.0296   0.0628    0.1098   0.0000   434.0196       1.60704       17.8579       1.87288       1.15337   -0.00273948      -3.56662      -2.57739     -0.915144      0.153437     -0.677375    -0.0905832     0.0215949   -0.00769375    0.00426862  -0.000941063       0.00000       0.00000       6.40415       7.70027       9.69316       5.04500       6.97623       4.64104       2.94589       2.42717       1.19018      0.656666      0.382043      0.130197     0.0570554     0.0264895    0.00623865   0.000850714       0.00000       0.00000
   8  12 2225.2009    1.0548  0.6827 10.0236 -0.0042  0.0276   0.0344   0.0654    0.1502   0.0000   439.6534       2.94005       4.89181       7.45129      -5.32942       2.82347     -0.551144     0.0266248       1.09634      0.537111     -0.220533     0.0527041     0.0313057    0.00220194  -0.000104882  -0.000338005       0.00000       0.00000       5.24682       6.35616       5.95101       5.73777       4.34050       3.55096       2.35414       1.63666      0.846739      0.511635      0.236645      0.110912     0.0367930     0.0137991    0.00305626   0.000678964       0.00000       0.00000
   8  13 2362.7912    1.3938  0.9054 10.1453 -0.0019  0.0338   0.0402   0.0774    0.2290   0.0000   433.7648      -4.46868      -4.17537      -3.03693      -2.10012      -1.38976      -2.87394     -0.685740       1.25517     -0.176122    -0.0224724     -0.103600     0.0127042    0.00666929   -0.00253661   9.15365e-05       0.00000       0.00000       6.40232       8.56332       8.09806       7.21248       5.49764       4.14427       2.92206       1.64194       1.15029      0.509392      0.302244      0.109527     0.0547442     0.0147415    0.00437294   0.000861958       0.00000       0.00000
   8  14 2499.4740    1.7948  0.9254 11.0323 -0.0092  0.0341   0.0548   0.0801    0.2071   0.0000   446.7657     -0.512161       4.29522   -0.00637055       2.06949       1.32497       6.41498      -1.40429     -0.804625      0.683088      0.175859    -0.0715469     0.0592448     0.0159491   -0.00107811  -0.000542000       0.00000       0.00000       6.25696       7.63705       7.64989       6.62273       5.51926       4.13720       3.01693       1.79980       1.13135      0.583006      0.291829      0.126904     0.0523125     0.0161570    0.00442254   0.000773705       0.00000       0.00000
   8  15 2636.1678    2.4346  0.8655 11.3239 -0.0051  0.0305   0.0725   0.0765    0.2267   0.0000   436.1155      -7.66360       8.73996      -7.42717       6.07837     -0.684483     -0.911962     -0.650972      0.379507      0.282262     0.0358948    -0.0318104     0.0303769     0.0150390    0.00505723  -0.000755586       0.00000       0.00000       6.01550       6.97754       6.03637       6.47601       5.11622       3.91886       2.46794       1.76861       1.08244      0.590408      0.259789      0.109244     0.0391599     0.0134711    0.00319939   0.000743016       0.00000       0.00000
   8  16 2773.8461    2.9273  0.8383 11.7552 -0.0080  0.0284   0.0888   0.0763    0.2306   0.0000   423.7662       4.06417       12.3872      0.148540       2.87639      -5.79335       3.52132     -0.565855       1.15632     -0.471091    -0.0265583    -0.0920988     0.0666456    0.00817866    0.00114708    0.00142263       0.00000       0.00000       5.62698       6.39468       6.57193       5.61329       4.71452       3.67472       2.45221       1.70629      0.867167      0.496623      0.252913      0.106062     0.0387459     0.0144106    0.00336476   0.000593906       0.00000       0.00000
   8  17 2911.5294    3.8499  0.8120 11.9333 -0.0033  0.0279   0.1213   0.0759    0.3003   0.0000   438.1317      -4.22807       17.3350      -1.78599      -6.38573      -7.51559       3.77074       1.01129     0.0417594     -0.252722     0.0144955    -0.0728157     0.0129242   0.000819139   -0.00243964   0.000614021       0.00000       0.00000       5.74477       6.44680       5.83291       5.27567       4.78865       3.74844       2.69430       1.68047      0.964924      0.479335      0.241824     0.0931450     0.0375129     0.0118613    0.00330467   0.000572457       0.00000       0.00000
   8  18 3049.1855    4.2025  0.9978 12.2712 -0.0009  0.0327   0.1166   0.0826    0.3014   0.0000   434.8480      -6.78275       17.9233       3.36123      -5.91588      -1.22767      -1.09286      -2.32526      0.395891      0.303669     0.0419861      0.230248    -0.0278199   0.000540460    0.00488395    0.00117938       0.00000       0.00000       6.37609       7.35313       7.00466       6.47226       5.50424       4.02774       2.94978       1.89608       1.04490      0.594760      0.273382      0.125930     0.0424030     0.0146760    0.00404004   0.000710014       0.00000       0.00000
   8  19 3186.7555    4.2337  1.1933 12.3271 -0.0047  0.0350   0.1105   0.0971    0.3200   0.0000   433.2740      -9.31420       8.08452     -0.369880    -0.0331546      -10.6662      -3.05352     -0.554011      0.261040     -0.439593    -0.0615820    -0.0691580     0.0685127     0.0323134   -0.00375044   7.72692e-05       0.00000       0.00000       7.04101       8.66794       8.61011       7.33266       6.03753       4.28029       3.02713       1.83833       1.12453      0.605708      0.282412      0.129972     0.0504214     0.0164840    0.00466761   0.000800437       0.00000       0.00000
   8  20 3324.5319    3.8036  1.7412 11.9693 -0.0018  0.0438   0.0833   0.1140    0.2338   0.0000   440.0535      -5.99341       2.54542       4.08477       10.0378      -7.70626      -1.91242      0.615738     0.0213308     -0.178895     -0.215717      0.189873     0.0181124     0.0144468  -4.20696e-05    0.00199406       0.00000       0.00000       8.46905       10.5441       10.1532       9.16179       7.35396       5.29822       3.71755       2.37237       1.41769      0.742218      0.387388      0.156741     0.0624972     0.0199244    0.00556030    0.00105368       0.00000       0.00000
   8  21 3462.4275    3.2753  2.2586 11.8590 -0.0047  0.0513   0.0663   0.1314    0.1660   0.0000   447.9703       14.5919      -3.26393       5.63099       1.59155      -2.22635       2.88735      -3.72851      0.411395      -1.10665      0.248445      0.193638     0.0808055    0.00554548   -0.00372258    0.00153464       0.00000       0.00000       10.3195       12.8218       12.0071       11.0640       8.68404       6.48433       4.44303       2.86760       1.64563      0.880054      0.437663      0.184266     0.0709161     0.0232622    0.00617872    0.00122967       0.00000       0.00000
   8  22 3600.8875    2.8629  3.3945 10.4217 -0.0021  0.0597   0.0452   0.1573    0.2681   0.0000   422.8881       9.90467       13.7459      -13.2293      0.264483      -28.4532       8.78749      -2.05488     -0.745338     -0.789961      0.456953      0.334119    -0.0790655    -0.0462833   -0.00842187    0.00168013       0.00000       0.00000       12.4927       14.1360       13.9793       12.5649       10.1583       7.56168       5.46467       3.37045       1.98454       1.04976      0.526876      0.224255     0.0848536     0.0258727    0.00690905    0.00120639       0.00000       0.00000
   8  23 3739.3307    2.2664  4.5715 10.4711  0.0025  0.0762   0.0328   0.1988    0.1550   0.0000   442.5386       22.6075      -33.6592      -12.6189       11.7142      -14.5073       7.51183      -8.38841      -1.01962       1.83723     -0.177225     -0.319066    -0.0512684   -0.00303599    0.00453073    0.00121952       0.00000       0.00000       14.6044       17.2386       17.3614       15.5098       12.6402       9.36976       6.88173       4.23720       2.51064       1.38241      0.664186      0.307964      0.114029     0.0364557    0.00992659    0.00172139       0.00000       0.00000
   8  24 3878.1582    1.9284  6.3537 10.0225  0.0001  0.0928   0.0238   0.2528    0.1219   0.0000   423.6555      -32.4293       20.1017       13.7661      -18.0030      -21.4196       4.50490      -1.61166      0.263377       2.30305     -0.833121     -0.333861      0.130517    -0.0484701  -0.000197264  -0.000477571       0.00000       0.00000       17.7224       21.4128       20.7383       19.0711       15.4182       11.4420       8.24258       5.20156       3.04422       1.65468      0.823551      0.358640      0.134500     0.0432623     0.0118892    0.00219450       0.00000       0.00000
   8  26 4156.8100    1.3616 10.4818  9.7803 -0.0006  0.1412   0.0145   0.3775    0.0685   0.0000   487.2040       17.2514       61.6331       27.0675      -19.8588       10.9729       15.8725      -8.63742      -5.41630       2.71244      0.968771     -0.140818      0.169213      0.111825    -0.0154833    0.00634027       0.00000       0.00000       26.3355       32.7683       31.2569       28.6952       23.9832       17.6770       12.6895       8.15315       4.89418       2.65804       1.30321      0.569779      0.217191     0.0707822     0.0194164    0.00349514       0.00000       0.00000
   8  28 4435.9687    0.9709 14.1079  9.7575 -0.0027  0.2033   0.0109   0.5505    0.0511   0.0000   446.3208       5.51956      -83.9049      -17.6747       28.5360       9.25967      -10.1333       5.86740      -5.15750       6.93734      -3.70743       1.56151      0.212143    -0.0821888    -0.0393318   -0.00468949       0.00000       0.00000       39.6424       46.7708       47.5088       41.1584       35.7366       26.2864       18.7870       12.0595       7.27148       3.95103       1.89511      0.846164      0.322531      0.105952     0.0284477    0.00457329       0.00000       0.00000
   9   9 1843.5557    0.4005  0.3480  9.7357 -0.0023  0.0278   0.0215   0.0667    0.0625   0.0000   433.6402       8.73023       21.2887      -7.34660      -6.74786       11.4131       2.38311      -1.88189      -2.35555       1.07615      0.611327     -0.236589      0.134846     0.0573024   -0.00349112   -0.00518768   0.000726937   0.000284597       4.41277       5.59105       5.11734       5.93757       3.82652       3.11836       2.63126       1.83546       1.02816      0.615565      0.334565      0.204629     0.0834934     0.0322305    0.00954668    0.00303427   0.000688550   0.000180700
   9  10 1984.1577    0.5885  0.5519  9.6161 -0.0100  0.0259   0.0222   0.0621    0.0947   0.0000   434.3335      -5.78878       9.39911      -9.04830       4.93254      -3.81759      -2.23719       4.23790      -1.29757     -0.270575     -0.294006    -0.0515443     0.0705630    0.00129557    -0.0201651    0.00497888   0.000375474  -0.000308851       4.19842       5.36856       4.59097       4.70422       4.07390       3.48662       2.31501       1.79507       1.04286      0.666373      0.319878      0.171793     0.0652725     0.0301345    0.00965883    0.00360703   0.000793954   0.000171951
   9  11 2125.1156    0.7868  0.6251  9.9962 -0.0015  0.0334   0.0277   0.0655    0.1124   0.0000   433.7876      -7.28766       19.1008      -1.90498      -3.83141       4.73929       2.58398      -1.81807      0.369986      0.187550    -0.0448553      0.142065     0.0855912     0.0177780    0.00300821    0.00272207   -0.00218657  -3.40240e-06       5.43195       5.37708       6.36775       6.22202       4.88084       3.66188       3.15324       2.07647       1.20930      0.799819      0.443649      0.213814      0.115408     0.0438400     0.0135874    0.00414819   0.000960953   0.000147543
   9  12 2264.5347    1.0456  0.8495 10.4995 -0.0067  0.0396   0.0323   0.0778    0.1373   0.0000   446.9482      -4.64812       14.2594       13.5436       1.19294      -8.96711       1.74197      -1.01528     -0.439540     0.0261175     0.0816357      0.174012     0.0361549    -0.0125319    -0.0132092   -0.00170146   0.000183851   0.000175704       5.49970       7.46209       8.07828       5.65031       6.57905       4.54832       3.35567       2.73996       1.31627      0.988314      0.495160      0.220008      0.127240     0.0442800     0.0154955    0.00677737    0.00159611   0.000221056
   9  13 2402.2869    1.5750  0.8595 10.6301  0.0011  0.0370   0.0472   0.0784    0.1942   0.0000   438.5885       3.25385       13.6608      -2.35376       2.26949      -1.52715      -3.36061      -1.04907      0.192421      0.289641      0.187363     -0.110935     0.0456365    -0.0163954    0.00873541    0.00428236   0.000180586   7.51768e-07       4.88256       7.42246       6.81640       6.16000       6.12351       3.50306       3.75066       1.74237       1.51756      0.788167      0.400987      0.258331     0.0773050     0.0467980     0.0154102    0.00402996    0.00163398   0.000231092
   9  14 2539.4852    1.9436  0.9553 11.0507 -0.0056  0.0328   0.0534   0.0778    0.2321   0.0000   450.4879       5.93970       10.0847      -11.3856       3.84687       2.49939      -2.16375       2.09156    -0.0957724     -0.389605     -0.691214      0.359992     0.0900709    -0.0116202    0.00620973    0.00272017  -0.000978897   5.24020e-05       5.42652       7.20714       6.56999       6.17080       4.97764       4.38212       2.97402       2.13107       1.26349      0.763717      0.396093      0.197831     0.0873068     0.0374870     0.0133563    0.00444918   0.000994920   0.000202575
   9  15 2676.9841    2.4933  1.0019 11.3659 -0.0058  0.0326   0.0658   0.0739    0.2523   0.0000   426.8585      -1.82906       13.6144       2.24717       6.61247      -9.52396      -3.59653     -0.840246      0.504049     -0.743760      0.838092     -0.250473    -0.0336018     0.0233686   -0.00435114    0.00157624   -0.00104781  -0.000155602       5.52985       6.96807       6.81003       6.31129       5.10147       4.25393       3.00593       2.11478       1.31579      0.705665      0.434069      0.200433     0.0994391     0.0357081     0.0146915    0.00429884    0.00102055   0.000192515
   9  16 2815.1960    3.1331  0.8769 11.7243  0.0005  0.0285   0.0886   0.0721    0.2573   0.0000   446.3647      -3.35161       9.32858      -2.95891       1.25511       2.28324      -1.25812      -2.47492      0.652127     -0.111681     -0.163949     0.0881974    -0.0115564    -0.0513958    0.00811347    0.00114643  -0.000869427   0.000213068       4.88404       6.38102       5.70188       5.43410       4.58819       3.78884       2.77890       1.84329       1.17900      0.687460      0.344889      0.185407     0.0722094     0.0336794     0.0115887    0.00361013   0.000945565   0.000178264
   9  17 2953.5945    3.7007  0.9615 12.4737 -0.0007  0.0312   0.1030   0.0817    0.2156   0.0000   433.3629      -17.8079       16.8997      -6.03326       8.77659      -3.06400    -0.0237162     -0.839645     -0.296424     -0.716527      0.220586     -0.293385    -0.0681761     0.0323575    -0.0198144    0.00190903    0.00188093   0.000201398       5.48614       6.94832       6.66505       6.41252       5.12875       3.89680       2.95976       1.93815       1.24065      0.707236      0.383813      0.214177     0.0844916     0.0378573     0.0127779    0.00374549    0.00101769   0.000182233
   9  18 3091.5361    4.2630  0.8739 12.7417 -0.0089  0.0279   0.1288   0.0797    0.2346   0.0000   430.7256      -9.61178       11.4495      -5.19421      -7.86416     -0.460898      -7.10977       1.52654     -0.653154     -0.366682     -0.293740     -0.220127      0.105544    -0.0216540     0.0324227   -0.00178064  -0.000402747   0.000201173       5.20565       6.28334       6.24133       5.89019       4.81255       3.60747       2.52612       1.81234       1.06660      0.683565      0.363672      0.172871     0.0842269     0.0309413     0.0112030    0.00364054   0.000815129   0.000148221
   9  19 3229.5352    4.0232  1.2591 12.6773 -0.0058  0.0355   0.0994   0.0929    0.2208   0.0000   421.8603       13.6992       13.8681     -0.971840      -4.49067      -4.31575       2.62405      -1.17479      0.932329     -0.736131    -0.0566611     0.0112054     0.0291813     0.0208873   -0.00138615   -0.00144648   0.000335501   0.000120047       6.41917       7.84753       8.00761       7.06557       6.10087       4.42958       3.41070       2.19259       1.42872      0.849288      0.448156      0.232499      0.100817     0.0429029     0.0146323    0.00446083    0.00120094   0.000184815
   9  20 3367.8128    3.6189  1.7962 11.9807 -0.0011  0.0415   0.0735   0.1138    0.2054   0.0000   445.3945       3.82048       10.6227       1.76376       6.16146      -9.20564       3.25625       1.42914      -1.61859     -0.926299      0.239490      0.255729    -0.0131558     0.0208032    0.00243983    0.00136870   3.21895e-05   9.44252e-06       7.49636       9.04876       8.91603       8.19018       6.82416       5.23406       4.06712       2.64973       1.66750      0.941874      0.519299      0.262018      0.119575     0.0481184     0.0168815    0.00485130    0.00130220   0.000219261
   9  21 3506.2880    3.1443  2.6444 11.5648 -0.0004  0.0523   0.0544   0.1331    0.1498   0.0000   447.9817      -4.78443      -4.28873       7.92730       4.22732      -17.6691      -9.73123      0.298036       3.17805      -1.01039      0.658887     -0.208537    -0.0378045    -0.0219363    0.00755196    0.00101424    0.00313855   0.000407681       8.76000       10.4153       10.7275       9.94089       8.45278       6.54932       4.72073       3.28766       2.15512       1.20111      0.699095      0.351786      0.153778     0.0608952     0.0232491    0.00693119    0.00172103   0.000288655
   9  22 3645.1593    2.5585  3.6486 11.0674 -0.0008  0.0627   0.0390   0.1633    0.1257   0.0000   428.4219      -14.2018       9.16680       6.99322      -4.42982      -13.4914      -5.61550       1.39554       1.85510     -0.163203     -0.384131     0.0407619    -0.0154518     0.0373939     0.0321524   -0.00310197    0.00190713  -0.000162187       10.8006       13.3705       13.2760       12.3250       10.2597       7.91969       5.83024       3.91055       2.53039       1.44768      0.819834      0.392889      0.187612     0.0725199     0.0272596    0.00803631    0.00206137   0.000356359
   9  23 3784.4375    2.1681  5.6372 10.3101 -0.0027  0.0789   0.0261   0.2112    0.1179   0.0000   443.2073      -12.9599       23.1627       2.59154       1.50166     -0.202636      -12.4964      -5.17619       3.80067      -1.95568     -0.278349     -0.884619     -0.180378     0.0941983     0.0229587    0.00173742   -0.00152658  -0.000428420       14.0518       16.5093       16.3906       15.0364       13.5557       9.96610       7.43143       4.97509       3.31547       1.97975       1.04685      0.534374      0.221316     0.0942735     0.0323410     0.0100138    0.00263285   0.000407433
   9  24 3923.4387    1.8208  7.4337 10.2240 -0.0028  0.0963   0.0203   0.2695    0.0848   0.0000   417.1486      -14.0975      -11.4464      -4.82760      -1.48575       19.4918      -12.0985       2.55893       5.81089       4.46031      0.200762      -1.14539     0.0928090     0.0741271    -0.0902445   -0.00306684    0.00438582   0.000776087       16.8902       20.0505       20.3390       18.5086       16.2112       12.3242       9.12167       6.19302       4.02831       2.36595       1.30861      0.633843      0.292007      0.115325     0.0421303     0.0127742    0.00323917   0.000512796
   9  25 4063.1937    1.5213  9.0277  9.9831 -0.0005  0.1160   0.0162   0.3186    0.0745   0.0000   491.1466      -4.70333       40.5796     -0.299994       1.43659      -33.8613       9.84890      0.199863       6.06807      -7.81003    -0.0964830     -0.586277      0.108220     -0.116264     0.0257196    -0.0314177    0.00441165    0.00109662       20.1955       24.2485       24.2109       22.2072       19.4517       14.9309       11.1548       7.66889       4.87588       2.83982       1.56652      0.780044      0.351680      0.140660     0.0509925     0.0157686    0.00397543   0.000639684
   9  26 4202.7624    1.2753 11.1229  9.9001 -0.0021  0.1386   0.0129   0.3937    0.0588   0.0000   399.0251      -17.2906       69.7696      -47.6122       2.89228       4.51890       37.1479      -17.1549      0.446612       5.92502       2.27861     0.0668490     -0.373263     -0.289028    -0.0148897   -0.00818699    0.00144106   0.000665997       23.7747       29.6495       29.7139       27.2578       23.4270       17.8414       13.4380       8.85928       5.86527       3.40709       1.88716      0.921369      0.427138      0.172987     0.0637454     0.0190527    0.00499587   0.000805391
   9  27 4342.8864    1.0706 13.0817  9.9272 -0.0006  0.1767   0.0116   0.4878    0.0511   0.0000   495.7819      -102.532       51.8384      -5.16574       35.1931       1.86274      -11.1388      -15.5537      -7.73087       2.38838      0.996425      -1.53264       1.45025     0.0409169    -0.0379409   -0.00777534    0.00369176    0.00135316       29.4247       37.0648       37.1351       33.2208       30.1028       22.4810       17.3348       11.5385       7.46313       4.42639       2.37758       1.20027      0.538547      0.224918     0.0802367     0.0252625    0.00672321    0.00103768
  10   9 1879.9587    0.4599  0.3910  9.6010 -0.0126  0.0225   0.0216   0.0496    0.0675   0.0000   434.9170      -7.23175       13.7112    -0.0143175     -0.601762      -2.68162       2.34158      -2.43402       1.35801       1.03262      0.359270     -0.158837     -0.180138     0.0152928   -0.00608258    0.00504303    0.00106246  -0.000108659       3.75515       3.94626       4.22227       4.35441       3.60982       2.84367       2.39534       1.68743       1.03663      0.763638      0.421081      0.228853      0.121138     0.0580782     0.0243505    0.00881915    0.00260800   0.000792711
  10  10 2021.5069    0.6270  0.4757  9.8503 -0.0053  0.0260   0.0255   0.0541    0.0847   0.0000   441.3942      -4.78391       13.1593     -0.975419      -4.44287      -2.20394      -1.06781      0.634879      -2.81162       1.61320      0.136155    -0.0499588      0.103396   -0.00653750    0.00234452     0.0128894    0.00294709   0.000506648       4.80412       5.42034       5.02813       4.63360       4.45574       3.72557       2.68453       1.85322       1.34018      0.882023      0.463566      0.253639      0.123329     0.0454409     0.0204855    0.00833304    0.00260354   0.000770350
  10  11 2162.9336    0.8808  0.6559 10.0812 -0.0043  0.0252   0.0278   0.0634    0.1063   0.0000   435.1687      -10.9575       1.11547      0.894231       1.60376      -2.20588      -6.83664      -1.16000     -0.595024       1.70509     -0.169085     -0.320433    -0.0533113     0.0876601   -0.00511113   -0.00279107   -0.00224748   0.000468684       3.79637       4.46005       4.39020       4.24809       3.83990       3.09497       2.39370       1.65813       1.19169      0.726972      0.443033      0.238438      0.117915     0.0557153     0.0217284    0.00856934    0.00304484   0.000826633
  10  12 2302.7845    1.2508  0.8003 10.2285  0.0024  0.0283   0.0348   0.0646    0.1522   0.0000   434.8209     -0.230296       4.17414       10.8689      -3.85082       1.69897      -3.49071      -2.14442       2.90288     0.0973511     -0.498668      0.370410     -0.123431    -0.0730179     0.0187046   0.000401319  -0.000733827  -0.000432974       4.68490       5.37270       5.35113       4.52984       4.32821       3.70308       3.02301       2.27907       1.40747      0.865113      0.484102      0.252618      0.134103     0.0582700     0.0267169    0.00937770    0.00323756    0.00101148
  10  13 2440.7599    1.6849  0.9460 10.4794 -0.0009  0.0302   0.0434   0.0686    0.2108   0.0000   437.2172       4.20048       14.1977      0.661066      -4.60065      -4.48689      -5.95247      0.404727      0.692068      -1.54817     0.0284423      0.449344     -0.153069     0.0839334   -0.00693642     0.0133861   -0.00269126   6.15851e-05       4.94289       5.86972       5.46631       4.94275       4.89690       4.07676       3.26268       2.28877       1.54376      0.970563      0.539172      0.300615      0.138328     0.0677366     0.0260035     0.0108808    0.00348951    0.00105742
  10  14 2578.6493    2.1449  0.9739 11.1212 -0.0003  0.0299   0.0567   0.0742    0.1996   0.0000   439.0328       4.39220    -0.0275679       4.18720       5.62691       4.33713      -7.41326      -2.53849      0.533628       3.03574      -1.02664      0.285306      0.131670    -0.0197281    -0.0143790   -0.00262192    0.00340248    0.00140984       5.11281       6.14690       6.23896       6.01705       5.11085       3.69812       3.01518       2.15608       1.39328      0.830820      0.499164      0.278050      0.147568     0.0693184     0.0275987    0.00980894    0.00321942   0.000943217
  10  15 2716.9999    2.7975  0.8220 11.5088 -0.0035  0.0265   0.0767   0.0661    0.2228   0.0000   439.8390      0.546632       13.7949      -10.2082       7.08819       2.67945      -1.78220      -1.33834     -0.233806     0.0649094     0.0285878      0.327118    0.00963702     0.0619751    -0.0130936    0.00753263   -0.00737709  -3.64116e-05       4.55575       5.26688       5.12907       4.76182       4.28353       3.45868       2.85138       2.05363       1.34845      0.786282      0.455040      0.245480      0.125095     0.0595357     0.0238451    0.00851976    0.00289470   0.000829662
  10  16 2855.6895    3.4182  0.8740 11.5037  0.0051  0.0265   0.0885   0.0646    0.2652   0.0000   446.5580      -2.76495       11.4674      -5.96355      0.615972      -2.40210     -0.793850      0.195918     -0.567188      0.186751     -0.363028    -0.0755159      0.131187     0.0301670     0.0506990    -0.0127954   -0.00313677    0.00202615       4.50225       5.63589       5.56696       4.87212       4.27326       3.59693       2.76923       2.03345       1.26126      0.777694      0.429042      0.227854      0.118466     0.0530622     0.0241779    0.00895104    0.00306198   0.000965804
  10  17 2994.4766    3.9905  0.9429 12.0919 -0.0037  0.0278   0.1006   0.0675    0.2550   0.0000   434.6646       2.20838       17.0361      -7.75819       1.54017      -2.88428       3.28639      -2.93108      -3.06652      0.263461     -0.129772     -0.108125      0.262258    -0.0677047     0.0105917    0.00798791   -0.00294753  -0.000770624       4.33028       5.40977       5.15373       5.03450       4.40046       3.57127       2.71358       2.01434       1.33894      0.815482      0.493123      0.258994      0.142552     0.0600111     0.0274329    0.00928961    0.00343412   0.000972704
  10  19 3271.3551    4.0738  1.3626 12.1828 -0.0022  0.0338   0.0892   0.0879    0.2344   0.0000   437.7520       14.6733       24.2017       2.46830    -0.0898213      -7.34018      -4.06196      -2.36042       3.94062     -0.494995     -0.206955      0.224408     -0.272556    -0.0324348     0.0341163     0.0107696  -0.000681890  -0.000474004       5.76784       6.91136       7.21540       6.52834       5.70883       4.53164       3.41472       2.30075       1.59384       1.01769      0.593781      0.313028      0.157646     0.0713293     0.0318322     0.0121237    0.00402603    0.00113791
  10  20 3409.9994    3.4437  2.0825 11.7239 -0.0074  0.0419   0.0606   0.1111    0.1475   0.0000   440.9879      0.435546       11.9603      -5.16196       3.93475      -7.08752      -4.79705      -2.25959       5.11172      0.694783     -0.622216     -0.528411     -0.361415      0.110804    0.00126781    0.00121176     0.0102012    0.00148989       6.57439       7.92959       7.86900       7.49853       6.72316       5.53459       3.86663       2.90338       1.95581       1.27125      0.751865      0.409010      0.199776     0.0926796     0.0376541     0.0145586    0.00511392    0.00152612
  10  21 3549.0728    2.9172  3.0854 11.2993 -0.0027  0.0530   0.0439   0.1377    0.1151   0.0000   430.2467     0.0518520       20.2289      -11.4008      -3.71434      -13.1103      -2.25029      -2.30069      -5.68533      -1.42937      0.959353      0.828600    0.00870696   -0.00232603     0.0143716    0.00182259    0.00969019    0.00315317       8.57565       10.6972       10.5572       9.77031       8.66847       6.86305       5.45233       3.76183       2.58314       1.53986      0.934199      0.487125      0.251473      0.114965     0.0495585     0.0183194    0.00639640    0.00180434
  10  22 3688.3744    2.4094  4.1580 10.9309 -0.0024  0.0634   0.0325   0.1700    0.0938   0.0000   441.9705      0.770072       23.3376      -7.16435     -0.642851       5.81004      -6.08591      -9.52673       2.95892       4.66909     -0.753992     -0.455994      0.453739   -0.00501557    0.00173443    0.00834373  -0.000829270   -0.00166934       10.0315       12.5895       12.6003       12.0466       10.3010       8.11751       6.25835       4.26157       3.04850       1.80109       1.10365      0.595433      0.306308      0.140312     0.0587991     0.0228155    0.00780195    0.00213951
  10  23 3827.7737    2.0157  5.4635 10.5658  0.0025  0.0763   0.0250   0.2060    0.0852   0.0000   424.9552       15.4830       20.6556      -11.2562       24.3352      -9.57544      -11.4305      0.662189       1.13095      -5.36477      0.622692      0.321916     0.0330502      0.267009     0.0255394    -0.0254458   -0.00786594    0.00128859       11.9954       14.7510       14.6223       14.0276       12.1388       9.82420       7.64045       5.34495       3.67836       2.25399       1.38482      0.717775      0.379880      0.171487     0.0755245     0.0273540    0.00955834    0.00263376
  10  24 3967.5611    1.7276  7.5721 10.0574 -0.0006  0.0934   0.0186   0.2614    0.0810   0.0000   413.2936       10.8139       4.68806       23.1275       14.0418      -14.9537     -0.637819      -11.1543      -1.21631     0.0860965      -1.56223      0.213132      0.536945      0.276156      0.124074     0.0574794  -0.000937428    0.00103693       14.7586       17.7076       17.7139       17.2255       14.8953       11.9744       9.22369       6.55856       4.53367       2.77600       1.67308      0.916565      0.471350      0.215091     0.0905983     0.0341621     0.0114613    0.00321829
  10  25 4107.6968    1.4508  9.0688  9.9724 -0.0019  0.1120   0.0145   0.3035    0.0620   0.0000   416.7325       39.7518       12.6764      -24.8290      -20.6401     -0.643149      -20.0867      -4.93486     -0.388757      -1.32177       1.07590      0.211989     -0.508488      0.121182     -0.101969     0.0260877    0.00513423   -0.00379947       16.8836       21.0624       21.2012       20.1506       17.7186       14.1706       11.3336       8.02359       5.53818       3.28437       1.98675       1.08700      0.569350      0.261088      0.111405     0.0424285     0.0144444    0.00413515
  10  26 4247.7222    1.2102 11.9140  9.9348 -0.0022  0.1457   0.0122   0.4049    0.0506   0.0000   422.9991       16.5166       19.3650       12.1277      -9.51971      -34.3431       1.64385       7.55944       5.35557       11.8409      -3.09588      0.975293      0.392652      0.432159     -0.262504    -0.0731111   0.000580525    0.00695839       22.5272       28.0537       28.6722       26.5346       23.6255       18.6905       14.9310       10.5752       7.08507       4.43107       2.62738       1.42543      0.732424      0.348371      0.148545     0.0562517     0.0187545    0.00554497
  10  27 4388.2009    1.0065 13.2132  9.8975 -0.0017  0.1765   0.0106   0.4747    0.0446   0.0000   434.4456      -4.41791       40.3406       8.91895       34.2856      -5.27903       2.29904      -2.35557       5.32731      -3.42596       7.47008       2.00239      -1.16198     -0.571012      0.218305     0.0841574    -0.0570013    0.00121117       27.2621       34.3375       34.9401       33.0127       28.8499       23.0900       17.5983       12.6536       8.52648       5.41940       3.24989       1.74875      0.910383      0.417928      0.182957     0.0679656     0.0233230    0.00677580
  11   9 1915.3978    0.4991  0.4391  9.5451 -0.0049  0.0270   0.0197   0.0511    0.0710   0.0000   438.3709    -0.0610921       6.98812      -4.66269     -0.948158       3.80522      -1.24732     -0.944905       1.69829     -0.241107      0.137863      0.130871    -0.0689075    -0.0111995    -0.0140286    0.00775442    -0.0145981    0.00185860       4.45272       4.06135       4.01077       4.99665       4.51181       3.13357       2.36940       2.35769       1.78338      0.959355      0.496136      0.357771      0.239235      0.129676     0.0581346     0.0204643    0.00715552    0.00244554
  11  10 2057.9230    0.6839  0.6273  9.4141 -0.0082  0.0289   0.0220   0.0605    0.1042   0.0000   430.6294      -9.53960     0.0725214      0.596488      -1.30576      -3.51748       3.37827      0.426982       2.20165      0.298517      0.953866      0.164456     0.0209902     -0.100571    -0.0335831    0.00549982   -0.00242632   -0.00171214       3.63551       4.68572       4.80131       4.02508       4.02290       3.48621       2.45553       2.09594       1.34562      0.893924      0.605886      0.334728      0.164437      0.102376     0.0392105     0.0199257    0.00697489    0.00267721
  11  11 2199.7874    0.9878  0.7529  9.8706  0.0016  0.0286   0.0273   0.0584    0.1226   0.0000   434.3721       1.83999       9.55078      -2.51102       1.95205      -3.63906      -6.41220       1.12165     -0.546181     -0.453857   0.000208795     -0.129533    -0.0267245    -0.0738256     0.0352744     0.0132161    0.00919880   0.000899669       3.60802       4.73631       4.72858       4.82287       4.07450       3.20072       2.97798       1.96788       1.46014      0.894011      0.629389      0.359165      0.180729      0.104494     0.0501468     0.0244289    0.00881133    0.00329625
  11  12 2340.0129    1.2709  0.9382 10.2292 -0.0010  0.0277   0.0322   0.0721    0.1482   0.0000   425.0069      -1.08937       11.6496       18.2294       4.08416     -0.749512      -1.61783      0.779473      0.944342      0.635849     -0.162189      0.117803     0.0167294     0.0187030      0.103978   -0.00161435    0.00551983   0.000857847       4.31698       4.90509       4.89492       4.68159       4.17780       3.67954       2.93051       2.17410       1.54790      0.996747      0.631860      0.353983      0.194623     0.0970139     0.0465436     0.0199747    0.00791029    0.00284450
  11  13 2478.4728    1.7100  0.9888 10.7977 -0.0085  0.0296   0.0432   0.0724    0.1655   0.0000   442.9431      0.687176       15.7447     -0.714521      -5.28103      -3.06403      -5.15756      -3.16035       1.96434     -0.694246      -1.13166      0.179086     -0.151873     -0.135834    -0.0628251    -0.0109366    0.00361628    0.00383671       4.36111       5.56035       5.88346       5.34661       4.77800       3.64324       3.21907       2.18108       1.49515       1.01478      0.617461      0.366194      0.187298      0.105467     0.0475131     0.0238449    0.00888715    0.00318854
  11  14 2616.9891    2.2245  0.9225 11.3443 -0.0041  0.0308   0.0565   0.0716    0.1711   0.0000   434.9495      -2.93354       15.4569      -9.27257       2.90043      -5.61298      -1.44525       2.61590   -0.00476326     -0.583463     -0.301802    -0.0109351      0.130325    -0.0356270    -0.0356110    -0.0254425    0.00323852    0.00244688       3.98849       4.96339       4.99709       5.20613       4.29028       3.85291       3.06033       2.05661       1.52605       1.07231      0.662647      0.410329      0.214220      0.107722     0.0514196     0.0241767    0.00951774    0.00364522
  11  15 2756.1386    2.8596  0.9142 11.3963 -0.0063  0.0272   0.0705   0.0643    0.2158   0.0000   438.8496      -5.85142       12.0563      -1.06839      -7.51636       1.41574       3.19575       3.30148      -2.21610       1.30378      0.825017     0.0676359     0.0255571      0.105446     0.0482083     0.0138716    0.00518343  -0.000778012       3.56650       4.60016       4.65013       4.40794       4.03389       3.26161       2.67615       2.07416       1.43637      0.929355      0.569933      0.314120      0.197165     0.0984909     0.0451474     0.0210397    0.00828034    0.00286180
  11  16 2895.4179    3.7517  0.8182 11.5145 -0.0030  0.0238   0.0947   0.0596    0.2809   0.0000   440.6795     -0.741052       9.21370      -5.41184   -0.00775424      -3.34846    -0.0919261      -3.91962      -1.31749     -0.125216     -0.232394     -0.229988    -0.0344863     0.0226794   -0.00541762     0.0127136     0.0118187   0.000824577       3.61213       4.29475       4.14608       4.07019       3.68349       3.13147       2.44314       2.01480       1.35938      0.876403      0.512436      0.301959      0.181441     0.0853107     0.0447649     0.0159895    0.00734431    0.00233228
  11  17 3034.5136    4.0306  1.1221 12.0474  0.0007  0.0279   0.0931   0.0822    0.2319   0.0000   442.6195     -0.431703       10.3399      -2.35766      -2.18178      -1.11244    0.00373594      0.563375      -1.75583      0.702063     -0.339462     -0.239513    0.00465053     0.0410440   0.000502088     0.0254311    0.00441596    0.00581793       4.25726       5.01693       5.28946       5.22992       4.56434       3.60101       2.85350       2.07262       1.46710      0.971156      0.619582      0.351195      0.211786      0.100241     0.0512548     0.0205120    0.00919611    0.00296040
  11  18 3173.4709    4.2985  1.0780 12.1968 -0.0005  0.0298   0.0998   0.0715    0.2375   0.0000   441.1666      -3.21942       13.9712       2.36613       2.19728      -2.29929      0.388385      -1.96392       1.57073      0.143593     -0.577061      0.221124     0.0128759    -0.0704525    -0.0619876   -0.00384415    -0.0168173    0.00392767       4.44212       5.11642       5.01780       5.00870       4.72892       3.83359       3.04231       2.12441       1.51341       1.09120      0.698368      0.416653      0.216789      0.110026     0.0499067     0.0223038    0.00887212    0.00306217
  11  19 3312.3799    3.9096  1.5005 11.7850 -0.0040  0.0343   0.0762   0.0876    0.2124   0.0000   435.6889       5.31209       7.29528      -4.45504      -11.5606      -7.50389      -1.86608      -5.16417       2.18640      0.271963      0.404783      0.230620      0.123712    -0.0938478     0.0518324    -0.0442532    0.00613566  -2.28923e-05       5.02746       5.95304       5.70516       5.96100       5.28292       4.51878       3.31847       2.56837       1.76625       1.25307      0.759705      0.465690      0.251681      0.127683     0.0583627     0.0250092    0.00992263    0.00351341
  11  20 3451.6535    3.3052  2.2331 11.5869 -0.0018  0.0427   0.0535   0.1103    0.1206   0.0000   441.8474      -4.69225       5.25912      -7.90362       21.7706      -2.51244      -5.31734      0.544196       1.64749      0.356417      0.703403      0.239562     0.0674930     0.0857798    -0.0298432     0.0472985   -0.00919769   -0.00636096       6.15659       7.43664       7.39917       7.27772       6.56761       5.55859       4.33650       3.16784       2.24375       1.49125       1.00126      0.572055      0.298495      0.152090     0.0746438     0.0323206     0.0125253    0.00455779
  11  21 3591.2276    2.7013  3.2350 11.1458 -0.0035  0.0506   0.0387   0.1428    0.0936   0.0000   439.1664       11.2354       2.31075      -2.24735      -6.31447       5.16729      -4.05096      -1.91576     0.0895758     -0.501852       1.08862     -0.197323      0.137270      0.168015    -0.0603361    -0.0107260    -0.0202044    0.00537634       7.20269       8.97780       8.85283       8.56359       7.80304       6.38728       5.20310       3.79315       2.74548       1.76451       1.11430      0.640885      0.360517      0.188013     0.0827752     0.0391329     0.0146009    0.00543734
  11  22 3730.8477    2.3237  4.7028 10.5808 -0.0004  0.0646   0.0282   0.1697    0.0834   0.0000   447.1353       1.26184       7.45525      -25.2896       9.47462       4.93043      -2.79889       2.29536       7.33791       2.40947      -1.79523      0.587261     -0.194841     -0.186080     0.0286578    -0.0163558     0.0120377   -0.00205533       9.60208       11.4097       11.8443       11.0986       9.69197       8.39075       6.84182       5.01359       3.63540       2.28515       1.40688      0.817692      0.450578      0.229287      0.111981     0.0479458     0.0196750    0.00722714
  11  23 3870.7815    1.9657  6.3275 10.0440 -0.0007  0.0772   0.0204   0.2059    0.0815   0.0000   440.1836      -2.43042      -19.1805       9.64230      -2.66180      -15.1307      0.863485       5.23356     -0.366839      -1.77425     -0.336731       1.27405     -0.165837     0.0256321      0.186289   -0.00223146     0.0137041   -0.00385422       10.9775       13.5451       13.9270       13.4593       12.0243       9.79665       7.69589       5.78183       4.11527       2.63537       1.67418      0.975329      0.551350      0.284281      0.133782     0.0589970     0.0230177    0.00833261
  11  24 4010.7157    1.6693  8.3253  9.7990 -0.0028  0.0947   0.0159   0.2616    0.0703   0.0000   417.6360      -7.18908      -14.5097      -38.8160      -2.98848       9.37496      -1.91726      -17.1285      -4.27271      -4.30736       5.23239      -2.28279      0.956313      0.531407      0.318524     0.0168561    -0.0187276    -0.0104321       13.0844       16.6138       16.7662       16.1810       14.7157       11.8308       9.61557       6.92781       5.05207       3.27119       2.08330       1.22808      0.676709      0.354867      0.163696     0.0742793     0.0284345     0.0105504
  11  25 4151.2574    1.3535  9.8591  9.8784 -0.0032  0.1185   0.0131   0.3180    0.0528   0.0000   426.8942       9.35759       17.3395       26.6396      -16.6783      -24.8254       5.99206      -14.5449       1.42305       9.16148      -1.12165      -1.94930      0.115933       1.14572     -0.604162     0.0978638    -0.0122428    -0.0116991       16.3213       20.8755       20.9241       20.5546       18.4644       14.8996       11.9841       8.87571       6.44539       4.15415       2.57213       1.55293      0.859775      0.455388      0.210997     0.0926322     0.0357297     0.0133415
  11  26 4291.9589    1.1486 12.5894  9.7094 -0.0014  0.1457   0.0105   0.4087    0.0464   0.0000   440.4480       5.02968      -34.3990      -38.0784       40.2797      -8.99249      -9.16349       14.7680       6.41037      -6.25974       2.19780       4.66282    -0.0669887     -0.946000      0.437001    -0.0263205    -0.0197568    -0.0225160       20.0163       25.2919       25.8271       24.6105       22.4645       18.5162       15.0454       11.1922       7.86577       5.27993       3.30732       1.95829       1.06576      0.556565      0.262806      0.118090     0.0458961     0.0168205
  11  28 4573.6059    0.7987 17.8404  9.6893 -0.0033  0.2397   0.0072   0.6425    0.0336   0.0000   427.4956      -35.8532      -14.1327       11.3596       20.5531      -10.6549       38.9160       13.1788       2.05064       9.91758       1.71567      -1.92998      -3.74868     -0.348209     -0.615822      0.269467     -0.162718     0.0125614       33.4295       41.6870       43.3499       41.3660       37.7209       30.9830       25.1567       18.4265       13.3522       8.77936       5.77948       3.41712       1.83361       1.00199      0.459134      0.218125     0.0785249     0.0300112
  12   9 1949.9557    0.5603  0.4853  9.4218 -0.0061  0.0219   0.0192   0.0491    0.0774   0.0000   435.4894      -9.67942       8.25303      -2.79083      0.341483      -6.91600    -0.0262764     -0.516246     -0.579461      0.509805     -0.295840   -0.00620100     -0.123418    -0.0199801      0.160030     0.0155358   -0.00574116    0.00996035       2.95305       3.61760       3.99717       3.75986       3.29442       2.88067       1.98723       1.69214       1.23393      0.787379      0.503276      0.319194      0.184583      0.110823     0.0626485     0.0261812     0.0131316    0.00499219
  12  10 2093.5932    0.7331  0.7551  9.6149 -0.0019  0.0288   0.0200   0.0614    0.1077   0.0000   437.9142     -0.773073       10.2939      -9.33091       1.56636      -2.54579      -1.93422       1.76565     -0.752712     0.0326040      0.754138      0.375011    0.00404696    -0.0610394     0.0491010     0.0173976   -0.00730998    0.00203917       4.09608       5.15900       4.71723       4.17846       3.81002       3.53047       3.29009       2.68795       1.94347       1.27391      0.750392      0.433911      0.237870      0.132418     0.0652000     0.0327196     0.0136368    0.00613877
  12  11 2235.8642    0.9893  0.7518 10.1364 -0.0032  0.0249   0.0263   0.0589    0.1100   0.0000   435.6907      -3.34959       12.6855       4.04097     -0.973295     -0.150891    -0.0565111       2.56195      0.761323      0.109212      0.230903     -0.457522      0.200925     -0.107166    0.00798443    -0.0175370    0.00502577   -0.00442001       3.49349       4.49099       4.59020       4.65468       3.88246       3.26081       2.56219       1.95081       1.36274      0.934960      0.615736      0.370298      0.221213      0.123391     0.0639677     0.0309695     0.0141282    0.00605154
  12  12 2376.3012    1.4387  0.8910 10.3990 -0.0022  0.0254   0.0353   0.0675    0.1534   0.0000   435.1988      0.839029       17.7826       9.33107      -6.20838       1.14921      -2.99918      -1.89789      0.126041      0.740381      0.374848     -0.246539     -0.251467     0.0801923    -0.0449284     0.0642998    0.00470904   -0.00385383       3.48195       4.19754       4.02561       4.28703       4.01576       3.17997       2.54507       1.96093       1.44416      0.968564      0.677622      0.422963      0.247690      0.139150     0.0685749     0.0338139     0.0162218    0.00579311
  12  13 2515.4360    1.8469  0.9707 11.1556 -0.0074  0.0269   0.0448   0.0757    0.1528   0.0000   435.9057      -4.93066       12.2443      0.618439      -1.16969       4.27611     -0.512155      -4.77312      0.808851     -0.181661     -0.699590      0.490921      0.219213     0.0589441     0.0900134    -0.0138479    -0.0207546    -0.0233135       3.44268       4.51451       4.51195       4.30184       3.95288       3.40913       2.73371       2.10965       1.55610       1.02285      0.692461      0.436873      0.239880      0.133012     0.0689275     0.0335747     0.0149877    0.00621496
  12  14 2654.6005    2.4529  0.9233 11.8135 -0.0093  0.0268   0.0621   0.0704    0.1451   0.0000   435.6061      -4.55901       10.5121       2.98875       2.96649      -8.84707      -4.89449     -0.616209    -0.0540429     -0.567243     -0.698797     -0.802953     -0.254717      0.210773      0.132347     0.0521962     0.0376935    0.00476619       3.56430       4.17128       4.28593       4.24405       3.96308       3.48257       2.69885       2.04379       1.47694       1.00375      0.767773      0.465775      0.270674      0.138932     0.0743041     0.0340912     0.0172168    0.00636260
  12  15 2794.4918    3.0324  0.8596 11.8983 -0.0008  0.0241   0.0725   0.0613    0.1694   0.0000   441.9755       3.16217       15.3563      -4.75788      -1.01167       1.22527      -1.05741      -1.39398      0.614987     0.0564669     -0.535825      0.347316     -0.198384      0.117497     0.0566596     0.0307809    0.00560131   -0.00123705       3.30146       3.93693       4.02020       3.99145       3.74020       3.07888       2.43550       1.80849       1.40880      0.952585      0.616111      0.380325      0.232734      0.133865     0.0670914     0.0313892     0.0137076    0.00560072
  12  16 2934.3582    3.7019  0.8769 12.3484 -0.0049  0.0244   0.0910   0.0638    0.1704   0.0000   439.9522       2.73197       6.08624      -6.67563      -2.11608       2.43057       2.67666       1.16983       1.06249     -0.990933     -0.962682    -0.0550307   -0.00459629      0.176782      0.129674    0.00156593    0.00717007   -0.00173439       3.10130       4.12440       3.99257       3.92609       3.59279       2.99029       2.53396       1.81803       1.40907      0.921103      0.621073      0.388148      0.218518      0.124579     0.0614378     0.0316093     0.0130489    0.00564333
  12  17 3073.8322    4.3936  0.9148 12.7721  0.0015  0.0247   0.1060   0.0663    0.1583   0.0000   434.5645      -1.34847       17.8828      -5.57990      0.262381       1.35475      -4.22265     -0.772722     -0.110661      0.371355     -0.108407      0.305759      0.247473     -0.124527    -0.0206729     0.0439153    0.00126346    0.00397603       3.33577       3.75880       3.97409       3.93550       3.79475       2.99427       2.47079       1.88582       1.45178      0.973175      0.620128      0.403398      0.238284      0.137659     0.0719164     0.0346191     0.0151969    0.00595639
  12  18 3213.2101    4.1616  1.2032 12.3707 -0.0033  0.0289   0.0914   0.0774    0.2290   0.0000   444.5797       11.5547       5.68975      -4.29602      -5.68918      -4.18796      0.922519      0.315792      -2.32403     -0.718599      0.770652     -0.556420      0.312269      0.249408      0.128023     0.0816047    -0.0165983   -0.00119574       3.88014       4.80681       4.92291       4.93171       4.35232       3.58435       3.04613       2.22295       1.65660       1.13756      0.717940      0.465950      0.258897      0.152516     0.0749066     0.0391515     0.0164555    0.00720371
  12  19 3352.7045    3.7125  1.7210 11.8918 -0.0033  0.0349   0.0668   0.0922    0.1619   0.0000   429.5826     -0.169289       12.3854      -8.21275       8.94769      -5.45074      -3.24435      -3.49341      -1.55772    -0.0790313      0.711752     -0.165050      0.362449     0.0638626     -0.111639     0.0649797     0.0128889    0.00285026       4.82913       5.48616       5.87498       5.81203       5.22921       4.53573       3.61011       2.62470       1.89013       1.45039      0.919303      0.576826      0.340385      0.198273     0.0945607     0.0438303     0.0206928    0.00897093
  12  20 3492.3485    3.0881  2.5688 11.4005 -0.0033  0.0429   0.0459   0.1120    0.1139   0.0000   435.9127       3.11983       5.29494       4.96412      -17.3538      -14.3859       2.81772      -4.81513      0.387834      -1.77629     0.0721125     -0.192357     -0.714934    -0.0649135     0.0584138    -0.0516739    -0.0222117    -0.0212738       5.83779       7.08830       7.61261       7.40361       6.65571       5.41365       4.43008       3.30244       2.41075       1.63070       1.08863      0.688556      0.399366      0.217543      0.115552     0.0573743     0.0258564     0.0105482
  12  21 3632.3885    2.6350  3.6354 10.9354 -0.0039  0.0534   0.0336   0.1334    0.0903   0.0000   444.4310       7.05550       18.3904      -4.70046       5.22526      -15.3082      -2.34458       3.75054      0.502710       3.62181      -1.63787       1.51153       1.27046     -0.193211      0.137002     -0.133100     0.0414532    -0.0353341       7.24075       8.98212       8.64262       8.76910       7.90629       6.96435       5.63913       4.22876       3.09408       2.16621       1.43261      0.893892      0.513533      0.276710      0.139756     0.0679217     0.0297409     0.0125863
  12  22 3772.5284    2.1922  5.2595 10.5678 -0.0013  0.0660   0.0244   0.1764    0.0756   0.0000   440.5938      0.488321      -3.29044      -18.2682      -3.85335       3.62308       8.52985      -4.57049     -0.678172      -1.51500       2.18394      0.859302      0.322420      0.207841     -0.248190     0.0234701   0.000168038    0.00400877       8.64163       10.7276       11.0255       10.9901       9.57552       8.48127       6.66196       5.25575       3.76866       2.62410       1.68121       1.07227      0.610129      0.343538      0.177944     0.0869295     0.0389076     0.0161371
  12  23 3912.9642    1.8319  7.2065 10.3482 -0.0007  0.0830   0.0181   0.2262    0.0594   0.0000   436.0576      -15.3938      -8.57054      0.565506      -6.50151      -7.00446      -6.78047       4.84336       4.10237      -4.18549      0.131271      -1.17962      -1.07359      0.156637    -0.0110214      0.204978     0.0190517     0.0232363       10.8747       13.6320       13.7324       13.7902       12.3172       10.6264       8.58151       6.52972       4.87168       3.31289       2.20090       1.32806      0.805639      0.438225      0.228603      0.109520     0.0487557     0.0204646
  12  25 4194.1723    1.2689 11.0219  9.9883  0.0000  0.1246   0.0117   0.3394    0.0462   0.0000   446.7219      -28.3547      -5.79366       28.5050      -10.0364      -6.47631      -16.4771     -0.259130       5.42007       5.96203       1.65707      -2.29767      0.412722       1.45642     -0.429845    -0.0157629     0.0622245     0.0471904       16.1035       20.4263       21.2939       20.1315       18.6987       15.8179       12.9916       9.88124       7.39396       4.98444       3.32783       2.04473       1.20163      0.673804      0.347835      0.167189     0.0757535     0.0310522
  12  26 4335.4259    1.0930 13.6901  9.8921  0.0003  0.1541   0.0096   0.4380    0.0403   0.0000   487.8846       7.58677      -16.8317      -32.7083       62.0932       34.4166      -61.0691      -6.41588       3.36635       10.7427       3.76689      -1.63142      -2.66881       1.16534     -0.390078     0.0625650   -0.00429266   -0.00305204       19.7518       24.8435       26.5315       24.9429       23.0824       19.4512       16.0758       12.3717       9.07362       6.27970       4.13637       2.49308       1.54273      0.837201      0.443611      0.216942     0.0946027     0.0410868
  13   6 1541.1391    0.1764  0.1343  9.3071 -0.0131  0.0153   0.0131   0.0292    0.0350   0.0000   438.6526     -0.959196       15.3774      -1.48813     -0.605459       2.99266      -3.02117     -0.479545       1.10161      0.830097      0.481933     0.0506611     0.0950006    -0.0213621     0.0112060   -0.00142566   -0.00792444    0.00716729       2.01333       2.06977       1.98047       2.30705       2.59543       1.96452       1.55816       1.15649       1.06367      0.672872      0.464866      0.295568      0.191348      0.131550     0.0666649     0.0389916     0.0177846    0.00715163
  13   7 1692.3264    0.2503  0.2834  9.3672 -0.0091  0.0333   0.0157   0.0394    0.0426   0.0000   437.0692      0.988841       18.6612      -1.14253      -5.72883      0.301600      0.305118      0.601016       3.31275      -1.56506     -0.692499     -0.644658      0.534265      0.177113    -0.0500351     -0.109649   -0.00676299   -0.00828496       3.27055       4.81439       5.24054       4.76309       4.52459       3.32947       2.95910       2.41303       1.32463       1.36273      0.744900      0.455522      0.392418      0.159250      0.102760     0.0670404     0.0221792     0.0115733
  13   8 1838.6305    0.4154  0.2594  9.5746 -0.0043  0.0175   0.0209   0.0366    0.0514   0.0000   431.0965      -3.16740       15.7204      -1.75701      -1.55495   -0.00222038      -1.54562      -1.50122    -0.0546880    -0.0756771      0.887453     -0.291684     -0.166940     -0.254120    -0.0358101    -0.0327606     0.0390742    0.00934996       2.23486       3.05527       3.24357       3.40215       3.00334       2.43195       1.74671       1.42837       1.10734      0.694750      0.432115      0.372503      0.234840      0.116593     0.0545000     0.0441248     0.0243533    0.00866368
  13   9 1983.8013    0.5920  0.5108  9.4744 -0.0010  0.0206   0.0185   0.0472    0.0743   0.0000   436.6555      -5.16114       10.9735      -1.48278      -6.44067       2.06186     -0.109564      0.296938      -1.67755     -0.310553     -0.225893     -0.254108      0.236725     -0.115849     0.0897185     0.0123892     0.0107815    0.00365160       2.62696       3.03871       3.32237       3.19210       3.01600       2.61618       2.19946       1.60221       1.09776      0.863395      0.615255      0.417553      0.250455      0.148761     0.0780014     0.0386811     0.0188097    0.00944491
  13  10 2128.4674    0.8449  0.6533  9.6469 -0.0022  0.0256   0.0226   0.0477    0.1044   0.0000   442.7720       2.37692       8.72991      -4.02551     -0.182349       1.75990      -1.64932       1.04833     -0.675033      0.829270    -0.0892684      0.505389      0.206418   -0.00669697   -0.00845341    0.00789622   -0.00443527   0.000319897       3.10996       4.16747       4.22106       4.36726       3.71269       3.32079       2.53634       1.96115       1.55273       1.01796      0.678523      0.479546      0.291080      0.149530     0.0926695     0.0482668     0.0239968     0.0106574
  13  11 2271.0962    1.1474  0.8721  9.7375 -0.0019  0.0237   0.0272   0.0604    0.1553   0.0000   446.4373      -6.11133       11.0251      -1.10796      -2.41447       2.27153      -2.63239       1.06590       2.94053      0.892932     -0.532779     -0.499759     -0.195116      0.241379     0.0408956     0.0245553    -0.0196090   -0.00836497       2.79749       3.61182       3.59569       3.65112       3.30170       2.91471       2.40618       1.93165       1.43757       1.02757      0.712237      0.441605      0.284631      0.158944     0.0916726     0.0471938     0.0223407     0.0114154
  13  12 2411.8457    1.5235  0.9256 10.3429 -0.0017  0.0255   0.0352   0.0636    0.1553   0.0000   436.8892       3.55993       14.6749       2.77304       1.19701      -4.26321      -1.22822       2.40445       1.79701     -0.110778      0.672920      0.438873      0.581328     0.0287788     0.0400382    0.00222660    -0.0233326    0.00255780       3.33304       3.93099       4.16733       3.79089       3.46948       3.23178       2.73951       2.14126       1.67740       1.13664      0.806859      0.480594      0.304361      0.173289     0.0922401     0.0475630     0.0232416     0.0105912
  13  13 2551.7165    2.0674  0.8818 10.7236  0.0014  0.0237   0.0476   0.0612    0.1716   0.0000   441.4674      0.385771       21.9044      -3.85680      -1.92303      -6.84510      -2.91766     -0.343465       1.16573     -0.714455      -1.35372      0.746581      0.186658      0.265696      0.132606   -0.00903205   -0.00159346   -0.00790594       2.86546       3.44385       3.69752       3.67393       3.30184       2.74005       2.44034       1.99372       1.44477       1.03577      0.729511      0.430150      0.281007      0.155258     0.0925698     0.0492246     0.0230816     0.0111597
  13  14 2691.6691    2.6967  0.9329 11.2370 -0.0022  0.0241   0.0605   0.0628    0.1988   0.0000   438.0616       1.70228       11.8360       7.92928       4.17447      -4.37821       2.91726      -1.89831      0.138118      -1.92115      0.387516     -0.873114     -0.385201     0.0228828     0.0396471     0.0160876    0.00964509    0.00699480       3.04595       3.70352       3.97101       4.02280       3.52661       3.02991       2.52128       1.89843       1.47956       1.09998      0.693634      0.440385      0.263167      0.176458     0.0977248     0.0502961     0.0232216     0.0111986
  13  15 2832.1542    3.4468  0.8254 11.9785 -0.0003  0.0234   0.0816   0.0558    0.1631   0.0000   440.1741      0.294366       15.6265      -3.76232      0.687397       1.89558     -0.213088      -1.88231     -0.141902      0.349828     -0.264585     -0.520952      0.278103      0.106783     0.0405422     0.0795575    -0.0128115   -0.00248556       3.01541       3.56360       3.59462       3.82508       3.63905       3.02956       2.31174       1.80058       1.40188       1.01464      0.683197      0.441899      0.281462      0.177218     0.0960716     0.0510727     0.0241666     0.0105244
  13  16 2972.6139    4.0213  0.9134 12.2441 -0.0030  0.0242   0.0910   0.0589    0.1835   0.0000   441.1609       4.05926       9.20349      -2.07359      0.272927      -4.14267       1.02949      -3.12050       1.11008       1.36733     -0.630893     -0.156681      0.473667   -0.00409181     -0.191427    -0.0198645   -0.00327115   -0.00843584       2.92998       3.70721       3.88707       3.61525       3.40129       2.93762       2.59077       2.08060       1.55911       1.06846      0.749049      0.469736      0.283358      0.162991     0.0890575     0.0472384     0.0230944     0.0113135
  13  17 3112.4580    4.1806  0.9662 12.5785 -0.0039  0.0249   0.0941   0.0655    0.1565   0.0000   439.3805       3.71475       3.80640     -0.110027      -5.13060      -6.60315     -0.225014       2.24768    -0.0341086     -0.664854      0.128073      0.915279    -0.0996767     0.0215545      0.145099    -0.0758014    0.00100907    0.00423996       3.16603       3.64729       3.79388       3.77551       3.58793       3.03221       2.66151       2.04721       1.44465       1.04457      0.783225      0.520741      0.319432      0.183010     0.0904026     0.0528640     0.0258310     0.0113322
  13  18 3252.2793    4.0797  1.2491 12.1662 -0.0018  0.0282   0.0814   0.0751    0.2031   0.0000   431.9482       8.70624       13.4533      -8.94143       4.48540      -1.62472      -3.28615     -0.423879      0.689794     -0.299227      0.378123     -0.368009     -0.475817      0.132735      0.164825     0.0459626    -0.0439442     0.0128438       3.59526       4.35625       4.47350       4.41769       4.00730       3.47764       3.05971       2.44426       1.77744       1.26331      0.869040      0.567971      0.349044      0.187372      0.106683     0.0548602     0.0297693     0.0126024
  13  19 3392.3851    3.4882  2.0143 11.8989 -0.0015  0.0370   0.0567   0.0970    0.1114   0.0000   428.8978      0.357704       12.7037       4.10080     -0.628075      -2.59989      -2.47481     -0.549814       2.19884      -1.82651      -3.15719      0.337702     -0.564230      0.151340    0.00328194     0.0338099   -0.00652726    0.00347598       4.48440       5.55591       5.90520       5.78650       5.34475       4.55058       3.87974       2.98815       2.23054       1.58550       1.13132      0.689732      0.451855      0.249310      0.145922     0.0726449     0.0359312     0.0171813
  13  20 3532.5604    2.9533  2.6613 11.4179 -0.0006  0.0435   0.0423   0.1150    0.0965   0.0000   439.2652     -0.547035       11.0571      -6.35950      -10.1230      -2.70085      -8.48179      -8.64945    -0.0891078      0.588501      -1.42442      -1.29787    -0.0463859      0.675575     -0.367787     -0.146916     0.0132415    0.00520928       5.55552       7.03542       6.91002       6.84675       6.11502       5.52659       4.56492       3.77882       2.81120       1.96755       1.32997      0.830153      0.510935      0.290520      0.163503     0.0834890     0.0415368     0.0190422
  13  21 3673.1355    2.4254  4.2504 10.8067 -0.0029  0.0556   0.0279   0.1501    0.0710   0.0000   452.3515      0.992620      -18.6352      -1.51816       3.12204      -1.70196      -6.17383      -5.60622       6.09704      -3.70119      0.705091       1.07905      0.803086      0.489911     -0.237910     -0.154039     -0.125658     0.0911917       6.81134       8.72544       9.00688       8.73481       8.01953       6.96420       5.86416       4.50767       3.46419       2.38563       1.67152       1.05153      0.659527      0.375965      0.206608      0.108568     0.0536789     0.0243229
  13  22 3813.7430    2.0763  5.8010 10.4864  0.0001  0.0678   0.0209   0.1840    0.0593   0.0000   447.7329     -0.111970      -14.2387      -9.29199       1.98553      -3.96141     -0.205360      -2.96229    -0.0870692      -3.98584      -2.81947      0.782638     0.0692710     -0.193399     -0.110789    -0.0173174   -0.00923542    -0.0174926       8.22135       10.4886       10.7037       10.7032       9.52816       8.35865       7.02613       5.59106       4.17320       2.95886       2.01695       1.31540      0.785322      0.471015      0.255114      0.136166     0.0668543     0.0309900
  13  23 3954.2973    1.7036  7.3973 10.2888 -0.0006  0.0861   0.0164   0.2241    0.0531   0.0000   449.1878      -6.64396       16.8129      -10.4112      -6.52335       5.61343      -6.96593      -12.6161      0.373512       8.23698       3.76801     0.0359543       1.16395      0.374964     -0.379907      0.232701      0.175845     0.0288762       10.0577       13.2840       13.4364       13.5435       11.9073       10.7752       8.87352       6.86150       5.27735       3.72623       2.54215       1.64966       1.02638      0.592422      0.329451      0.173699     0.0836346     0.0387842
  13  24 4095.3273    1.4237  9.2056 10.0622 -0.0002  0.1022   0.0129   0.2801    0.0471   0.0000   456.3620       6.26898       19.8180       1.57931      -8.18671      -9.03345       1.68579      -14.2694      -3.97940      0.197539       2.06424      0.299052      -1.80848     -0.162448      0.228810      0.231158      0.207513     0.0412588       11.8309       15.1766       16.0960       15.8404       14.6107       12.4216       10.6543       8.07258       6.13383       4.38103       3.08962       1.94750       1.24942      0.715668      0.404648      0.209301      0.102520     0.0477128
  13  25 4236.6447    1.2201 11.4971  9.9148 -0.0012  0.1256   0.0106   0.3476    0.0418   0.0000   379.7373      0.217486       43.4436       9.98240      0.267687      -8.39838      -6.46904      -16.3145       2.07308       14.8084      -2.91189      -2.50303     -0.216304     -0.137418      0.367983     -0.468675    -0.0279750      0.200345       14.7411       19.3300       19.7043       19.4132       17.8326       15.5778       13.1932       10.2629       7.89145       5.53178       3.87018       2.46311       1.52833      0.894379      0.501124      0.257590      0.124218     0.0589862
  13  26 4377.8773    0.9911 13.3624  9.8529 -0.0053  0.1590   0.0089   0.4315    0.0377   0.0000   436.4896       18.9364      -19.5854      -8.54163       7.73129      -34.8672       26.0402      -14.0765      -4.81495      -5.11058       6.63561      -1.85511       6.87300      -1.40755       1.99506     -0.284216    0.00600371      0.107064       19.0107       24.7340       26.0587       25.0377       23.0369       20.0672       16.9069       13.0624       10.0202       6.99869       4.92386       3.12142       1.97668       1.14204      0.626805      0.336600      0.158655     0.0745671
  14   7 1723.5157    0.3059  0.2610  9.4304 -0.0110  0.0216   0.0141   0.0363    0.0432   0.0000   437.6014     -0.607421       12.9497       4.09175     0.0669485      -1.79004    -0.0911533       2.25380      0.772127     -0.970763     -0.140218     -0.312484     -0.213761    -0.0205694    -0.0160273     0.0268371   -0.00797311     0.0168593       1.89009       2.85691       2.84751       2.73844       2.77135       2.03984       2.16897       1.38771       1.31464      0.868208      0.580593      0.422562      0.244184      0.156671     0.0839642     0.0476281     0.0258443     0.0132678
  14   9 2017.0124    0.6789  0.5673  9.4426 -0.0023  0.0214   0.0200   0.0488    0.0870   0.0000   438.1416      -2.30103       13.6571      0.897286     -0.900669       3.54005      0.334844      -2.54847     0.0557542     -0.659331     -0.452068      0.477455      0.302232     0.0616100      0.204799    -0.0334742     0.0203711     0.0108002       2.22309       3.05761       2.67604       3.18644       2.75017       2.57652       1.95556       1.69990       1.33265       1.00996      0.695368      0.427997      0.276836      0.174583      0.110670     0.0627461     0.0330312     0.0147963
  14  10 2162.5013    0.8523  0.7245  9.8594 -0.0071  0.0239   0.0221   0.0556    0.1031   0.0000   437.1220      0.585236       12.0402      -2.91581      0.690796      -2.11231       1.95048     -0.183397      -2.19842      -1.42551      0.563830      0.275198    -0.0999602      0.145819     -0.132491     0.0455184     0.0249332    -0.0280975       2.59378       3.31364       3.24687       3.52019       3.19173       2.90535       2.25280       1.89306       1.51417       1.02786      0.765518      0.501975      0.343186      0.197414      0.123044     0.0661642     0.0353392     0.0175716
  14  11 2305.7261    1.2509  0.8177  9.9635 -0.0015  0.0237   0.0289   0.0558    0.1320   0.0000   440.4586    -0.0499458       11.8029      -1.80879      -1.45205      -4.93565     -0.185699     -0.405763      -1.75977      0.486702     -0.954709      0.610599    -0.0242888     -0.105039    -0.0982901    -0.0902192    -0.0287218     0.0250791       2.77961       3.84863       3.88968       4.10766       3.62265       3.07081       2.49381       1.91193       1.41791       1.06517      0.717101      0.473742      0.316912      0.184526      0.115504     0.0600498     0.0349573     0.0163087
  14  12 2446.7097    1.6925  0.9895 10.5781  0.0002  0.0258   0.0369   0.0652    0.1567   0.0000   436.9096       1.92176       13.7254       3.79711      -2.10176       6.08676     -0.295674       2.37386      -2.35992     -0.149733      0.538260      0.799520     -0.172591      0.222188    -0.0738446    -0.0205342    -0.0178668    0.00595802       2.93140       3.57080       3.76686       3.68954       3.56131       3.09472       2.52777       2.11925       1.62639       1.26504      0.860989      0.526499      0.361957      0.213832      0.135565     0.0733595     0.0391800     0.0192767
  14  13 2587.3418    2.1534  0.9745 10.9180  0.0036  0.0234   0.0472   0.0620    0.1692   0.0000   438.8783      -1.81238       12.0524      -1.83834      -5.60764      -2.91599      -5.12504      0.838512       2.38136      -1.76328     -0.303622      0.836753      0.268147     -0.232239    -0.0324242     0.0664498     0.0414793    0.00766963       2.83159       3.41043       3.61180       3.47676       3.21660       2.82940       2.52114       2.05376       1.62635       1.15417      0.796618      0.549328      0.345207      0.197438      0.122905     0.0652972     0.0347160     0.0173890
  14  14 2728.2029    2.7473  0.9239 11.6429 -0.0054  0.0311   0.0611   0.0598    0.1559   0.0000   438.6085      -4.10896       9.47772      -2.26287      0.615979      -3.41083       1.37552       1.48031       2.24895      -1.72219      0.315198      0.335476     0.0645911     -0.209105     0.0240027     0.0716232     0.0267463     0.0167531       4.65940       5.81192       5.28799       3.97006       3.20307       3.67311       3.98041       3.74289       3.03727       2.16513       1.40544      0.836187      0.460296      0.252406      0.126071     0.0676024     0.0349801     0.0167462
  14  15 2869.2249    3.4632  0.9585 11.9173 -0.0013  0.0262   0.0741   0.0614    0.1765   0.0000   438.0123      -2.56136       8.18901      -2.59022       2.75669       1.15143      -3.98010     -0.518291      -1.96824      -1.37122     -0.992190      0.185721      0.128705      0.193438      0.156408    -0.0383421     0.0156717     0.0124126       3.43479       3.84609       3.56153       3.89079       3.99934       3.58991       2.64521       2.10163       1.73495       1.35577      0.923442      0.591288      0.378302      0.246421      0.158750     0.0868171     0.0465884     0.0215458
  14  16 3010.1397    4.0573  0.9250 12.6129 -0.0035  0.0238   0.0924   0.0618    0.1427   0.0000   434.3510       6.37719       7.38808      -6.37164       1.45716      -3.07372      -4.05669      -1.90305       2.96802      -1.21756      0.514769     -0.172245    -0.0454037      0.295961     0.0360602   -0.00937382    0.00234768     0.0395171       2.87675       3.65327       3.61254       3.64247       3.43822       3.16595       2.60387       1.98802       1.43718       1.07436      0.807120      0.548182      0.368343      0.224480      0.124773     0.0652255     0.0360920     0.0166449
  14  17 3150.5412    4.2159  1.1126 12.5857 -0.0042  0.0276   0.0879   0.0690    0.1777   0.0000   435.1911      -1.08606       10.8503     -0.997780      -6.29920      -2.77874     -0.603992      -1.85925     -0.457283       1.39005      -1.50688     -0.634078      0.368002      0.286031      0.199730    -0.0235114     0.0422086   -0.00620643       3.09945       4.10864       3.95551       4.32219       3.80037       3.31675       2.86351       2.25927       1.74601       1.28457      0.894370      0.597616      0.394962      0.236047      0.131632     0.0748564     0.0418969     0.0205638
  14  18 3290.8098    3.8091  1.4654 12.4041 -0.0038  0.0316   0.0714   0.0807    0.1321   0.0000   434.9843      -1.41724       12.3885      -2.75489       1.94393      -8.46256       2.06536      -6.38392      -2.39334      -1.13936      0.364798     -0.785781      -1.14111     -0.427352     0.0234704    -0.0114185    -0.0374675   -0.00904745       3.61908       4.33876       4.54361       4.75877       4.48036       3.89666       3.02976       2.54452       1.96498       1.51264       1.02721      0.651915      0.429002      0.276051      0.169957     0.0976193     0.0499518     0.0245323
  14  19 3431.4363    3.3449  2.1543 11.7799 -0.0015  0.0374   0.0502   0.0972    0.1057   0.0000   438.6024      -1.32226       5.59404      -9.17902       3.18149      -2.76468     -0.554262      -6.53310     0.0812042     -0.143820      -1.61583       1.40236    -0.0230048      0.386691      0.280388      0.116797    -0.0378398    -0.0276938       4.44011       5.49798       5.71115       5.67573       5.23934       4.71816       3.90664       3.14634       2.47412       1.83950       1.23886      0.832676      0.544104      0.322524      0.194674      0.106679     0.0567808     0.0280202
  14  20 3572.1724    2.8033  3.2353 11.0717 -0.0006  0.0470   0.0347   0.1177    0.0882   0.0000   434.9796       4.49922       2.86713      -6.15584       5.31776      -10.8722       1.56233      -2.80774      0.724967       1.26942      -1.00378       1.22008      0.142072     -0.203427     -0.248231      0.103943   -0.00681888     0.0518748       5.17933       6.77439       6.90606       7.00611       6.37551       5.59418       4.85294       3.88827       3.05903       2.18845       1.58053       1.01250      0.661128      0.401373      0.233274      0.132901     0.0675318     0.0345780
  14  21 3713.0390    2.3384  4.8225 10.6910 -0.0009  0.0578   0.0245   0.1560    0.0634   0.0000   439.6676      -6.52931       20.9914      -16.0381       1.18785      -12.5751       10.0017      -5.16015      -2.50147      -1.37045     -0.723905      0.155230      0.851889     -0.278979     -0.185530      0.306219     -0.171635    -0.0434762       6.46840       8.32830       8.56947       8.51456       7.77984       6.98716       5.96679       4.86418       3.73386       2.76920       1.92505       1.28844      0.811307      0.495706      0.297715      0.162538     0.0838857     0.0416712
  14  22 3854.1488    1.9542  6.3811 10.3819 -0.0001  0.0711   0.0185   0.1902    0.0549   0.0000   442.5379       12.4145       26.9025      -8.22428       5.62415      -5.06765       5.46467      -6.02877       1.28010     -0.101019     -0.348693      -1.21448       1.93918     -0.235775     -0.272947      0.531752     0.0569747    -0.0545210       7.92996       10.1212       10.2519       10.6068       9.71999       8.66245       7.27753       5.85452       4.59291       3.31541       2.39567       1.56698       1.04102      0.623421      0.370478      0.205496      0.108084     0.0540897
  14  23 3995.2529    1.6275  8.3178 10.1869  0.0004  0.0888   0.0143   0.2412    0.0477   0.0000   424.6612      -18.5881     -0.853067       5.60357      -11.8935       7.68920      -11.4229      -16.6270       5.72772       4.48678     -0.894782    -0.0752631     -0.447746     -0.776032      0.702584      0.263519      0.193800    -0.0882687       9.61991       12.7375       13.0537       13.3865       12.0748       10.8327       9.09901       7.37983       5.62499       4.21994       2.93160       1.98192       1.28042      0.784816      0.461261      0.256987      0.133530     0.0670209
  14  24 4136.8317    1.3476  9.8333 10.0707 -0.0003  0.1053   0.0119   0.2879    0.0421   0.0000   421.1433      -18.2657       6.53575      -1.73861       25.8038      -10.9264      -14.0721      -13.4562       6.11385      -4.05958      -3.02936     -0.746230       1.79184     -0.656742    -0.0882892      0.290574     -0.184491    -0.0775942       11.6206       15.0213       15.4295       15.3886       14.5265       12.6234       11.0222       8.76644       6.88279       4.96611       3.61168       2.38120       1.56302      0.947421      0.553410      0.311191      0.157840     0.0806350
  14  25 4278.3272    1.1655 13.3449  9.8619 -0.0007  0.1398   0.0094   0.3921    0.0389   0.0000   443.5922      -32.6559     -0.630606       6.56687       13.2987      -25.2540      -7.81590      -11.0115      -7.70889      -9.05746       5.97117       4.21809      -4.07599       1.10973     -0.951652      0.272325     0.0683042     0.0365056       15.3790       20.1045       21.1488       20.5006       19.6578       17.0751       14.6278       11.4945       9.15321       6.51773       4.79838       3.16568       2.07421       1.25622      0.756083      0.414502      0.209970      0.106032
  14  27 4561.5646    0.8021 18.6463  9.7405 -0.0013  0.2298   0.0062   0.5948    0.0292   0.0000   431.4503       15.0675       31.5417       53.7741       6.18677      -64.7134      -12.5317       25.0262      -8.17007       3.95820      -9.41223       9.98400       1.52795      -1.75017      -1.59491      0.999549     -0.107145    -0.0181352       24.9942       32.2706       33.9753       33.9504       31.9200       27.4009       24.2770       19.3046       15.3170       11.0441       8.06371       5.30887       3.51296       2.14498       1.26034      0.717915      0.362165      0.186541
  15   9 2049.5771    0.6811  0.6314  9.4772 -0.0036  0.0213   0.0177   0.0470    0.0901   0.0000   436.8223       1.45390       18.7110       1.28142      -1.31200      -1.04183      0.161419     -0.630646       2.40267      0.591806     -0.969149     -0.440834      0.184122     0.0573170      0.189720     0.0857574    -0.0122428    -0.0154389       2.31204       2.87550       2.88255       2.85893       2.62176       2.39930       2.24315       1.81111       1.48325       1.04600      0.779362      0.557967      0.359978      0.229841      0.134091     0.0792929     0.0403538     0.0217265
  15  10 2195.7634    0.9616  0.7319 10.0162 -0.0038  0.0267   0.0233   0.0507    0.1025   0.0000   436.0061      -2.67314       11.5940      -3.50351     0.0171707       4.34491      -1.12332       3.62149      -2.02946    -0.0489397     -0.117355      0.325421     -0.483516     -0.142657     -0.239644    -0.0515235   -0.00195245    -0.0155638       3.22475       3.73745       3.17113       3.40548       3.65144       3.51272       3.02216       2.21104       1.51940       1.06655      0.956049      0.741167      0.544206      0.351946      0.203501      0.109078     0.0554924     0.0274653
  15  11 2339.4993    1.3417  0.9292 10.1954 -0.0024  0.0238   0.0284   0.0597    0.1450   0.0000   437.7744      -1.40748       10.9118      0.748003      -5.56082       2.67813      -1.68696      -2.20926      -1.75716      0.145805      0.740935     -0.293010    -0.0461555    -0.0285745     0.0216990    -0.0500487     0.0326897    -0.0127384       2.54802       3.25478       3.36594       3.38458       3.30508       2.90331       2.52528       1.93088       1.49361       1.09435      0.818371      0.591209      0.410254      0.254452      0.156543     0.0895487     0.0480237     0.0252418
  15  12 2481.0466    1.7580  1.0182 10.5573 -0.0004  0.0246   0.0355   0.0635    0.1642   0.0000   437.4133      -3.60430       12.5345       2.44158     -0.535119      -1.32011      0.153217       1.58498       1.10874      0.427275     -0.349818     -0.654271     -0.373387     -0.414464    -0.0244603   -0.00958042    -0.0224332    -0.0199319       2.56763       3.06357       3.28158       3.31702       3.03720       2.84668       2.51112       1.91382       1.61543       1.24286      0.847675      0.618200      0.418051      0.256409      0.161934     0.0955601     0.0519030     0.0274737
  15  13 2622.3794    2.2911  0.9832 11.2094 -0.0059  0.0237   0.0483   0.0610    0.1639   0.0000   437.5966       4.04316       9.16824       2.47899      -5.93490      -1.48959      -1.21496      -2.30530      -3.61867     -0.779056      -1.67253      0.792459      0.209011    -0.0555674      0.171973     0.0997317    -0.0430783     0.0392387       2.71686       3.31484       3.58477       3.54213       3.28480       2.93093       2.54019       2.01051       1.59159       1.22394      0.885223      0.579550      0.384777      0.245977      0.151810     0.0905892     0.0498445     0.0261820
  15  14 2764.1497    3.0345  0.9284 11.4799 -0.0023  0.0231   0.0639   0.0570    0.1931   0.0000   433.9039       3.14927       19.7626      0.932701     -0.647624     -0.317908      -4.24921      -2.80627     -0.363231     -0.113963      0.139454     -0.573500     0.0885208     -0.213941     0.0739104    -0.0693252     0.0338819    -0.0126776       2.61959       3.15820       3.16569       3.13252       3.04737       2.92823       2.50691       1.93796       1.50331       1.06722      0.824059      0.615671      0.432090      0.276098      0.158501     0.0853038     0.0473265     0.0263916
  15  15 2905.7525    3.6652  0.8579 12.2936 -0.0029  0.0222   0.0815   0.0552    0.1603   0.0000   433.9007       4.85953       20.1380      0.367675      -3.15202      -3.64321      -5.77887       1.29862       3.42002      0.434256      -1.13955     0.0932163     -0.112466     -0.184156     -0.145015     0.0834839   -0.00775826   -0.00122957       2.35058       2.87983       3.01048       3.19028       2.93432       2.57694       2.25904       1.81474       1.45431       1.10394      0.803517      0.546263      0.347196      0.230485      0.146029     0.0847311     0.0475025     0.0255464
  15  16 3047.0929    4.2736  0.8096 12.7864 -0.0025  0.0221   0.0959   0.0538    0.1292   0.0000   435.8277     -0.331644       11.0086      -5.20311      -4.78571      -3.02102       2.95684      -3.47085      0.254772      0.275257      0.477301     -0.680645     -0.679100     0.0113562      0.150287     -0.250950     0.0152737    0.00530941       2.78712       3.37731       3.33960       3.13552       2.81865       2.75362       2.50384       2.13629       1.69897       1.31484      0.926242      0.617744      0.394518      0.246843      0.143255     0.0835398     0.0447006     0.0229295
  15  17 3188.0732    4.2084  1.2465 12.4754 -0.0029  0.0291   0.0806   0.0707    0.1995   0.0000   435.5640       5.04173       7.81297      -10.3173      -1.20739      -2.69963      0.317489     -0.413702      -2.51676      -1.16510     -0.904405      0.385091      0.378825      0.164178   -0.00268044     0.0398677     0.0603615    0.00418459       3.14099       3.97308       4.19151       4.36093       4.01897       3.58618       2.97159       2.33495       1.92714       1.39444       1.01489      0.681266      0.482993      0.299409      0.180985      0.109761     0.0617122     0.0327157
  15  18 3328.8475    3.7526  1.5605 12.5107 -0.0029  0.0317   0.0653   0.0826    0.1197   0.0000   438.4087      -1.26980       13.3001       1.25763     -0.431012     -0.593930       1.20973      -4.50396       2.31751      0.635129      0.218115      0.395428      0.306793      0.206808      0.141083      0.190897    -0.0949760    -0.0214336       3.49652       4.49255       4.45135       4.78537       4.29821       3.87421       3.28868       2.78527       2.13411       1.61015       1.13038      0.812868      0.540655      0.338585      0.200689      0.121008     0.0665109     0.0340081
  15  19 3470.0207    3.1222  2.6651 11.7431 -0.0004  0.0401   0.0420   0.1096    0.0825   0.0000   443.7690      -4.54436       11.1950      -1.08614       2.41976       4.39386       1.71045     -0.877570       5.33111     -0.788636      0.997645     0.0749187     -0.322416      0.424458     0.0969423    -0.0170054    -0.0176065    -0.0300470       4.34869       5.55436       5.86223       6.00465       5.41839       4.95256       4.14684       3.38389       2.71301       1.97696       1.43874       1.00075      0.664615      0.421726      0.254749      0.152552     0.0829410     0.0442493
  15  20 3611.2057    2.6567  3.8467 11.1457  0.0002  0.0504   0.0303   0.1328    0.0718   0.0000   436.8849      -17.1592       6.45554       6.82938       2.00423      0.362351      -9.69803      -4.87260     -0.545658      -1.20790       1.50721       1.06846    -0.0677415      0.833106     -0.337322    -0.0588686    -0.0455822    -0.0238182       5.55518       6.84569       7.25218       7.58460       6.94618       6.15966       5.16623       4.16135       3.41107       2.51381       1.81793       1.23243      0.828451      0.516282      0.327225      0.193445      0.110097     0.0575961
  15  21 3752.5768    2.2494  5.0347 10.7667 -0.0014  0.0590   0.0225   0.1559    0.0593   0.0000   441.5685      -6.73138       9.77728       5.11313      -4.42513      -10.9502       10.8615       2.34876       1.07662       2.33489     -0.603072      -1.42966      -1.54745     -0.376840      0.186732     -0.451350     -0.123298     0.0536783       6.26510       8.10535       8.46993       8.49824       8.12019       7.23600       6.10847       4.90642       3.86553       2.94946       2.10764       1.48822      0.962046      0.631856      0.388650      0.222114      0.127928     0.0661227
  15  22 3894.1218    1.8142  6.8261 10.4443 -0.0003  0.0751   0.0165   0.1994    0.0492   0.0000   446.8547      -18.9946       29.3484       8.65663       10.3476      -15.7125       8.62928       6.78921      0.148272      -4.29231      0.373850     -0.205258      -1.30295       1.04742     -0.400202      0.305745     0.0857402     0.0217441       7.78126       10.5163       10.5704       10.9267       9.92096       9.04894       7.75117       6.37872       5.05713       3.80541       2.76833       1.88278       1.25365      0.789059      0.484332      0.282102      0.154556     0.0809342
  15  23 4035.5136    1.5473  8.7067 10.2115 -0.0010  0.0908   0.0130   0.2404    0.0442   0.0000   440.6172       6.68918       10.1610       3.63758       1.91398      -11.3096       9.79768      -1.36979       1.67717      -4.22578      -7.18934    -0.0317487       1.35616       1.28239      -1.22615      0.292991      0.494452     0.0495233       9.39642       12.0391       12.4980       12.4139       12.0030       10.3773       9.45797       7.56130       6.12188       4.62591       3.35272       2.33751       1.54214      0.977089      0.608365      0.352421      0.197092      0.101005
  15  24 4177.3599    1.3129 11.3183 10.0481 -0.0009  0.1137   0.0105   0.3128    0.0398   0.0000   445.9401       28.1253       18.3508      -37.9884       21.3082       6.38853      -15.3869       9.91600      -9.85714       4.22403      0.542018      -4.49128       2.87737       1.62201    -0.0341835     -0.749997      0.225666      0.164527       11.6765       15.1920       16.0531       16.1322       15.1727       13.3754       11.7848       9.52709       7.65511       5.65354       4.25374       2.84003       1.95059       1.22560      0.765440      0.438805      0.244837      0.129361
  15  25 4319.1596    1.1017 13.8463  9.9371  0.0001  0.1434   0.0085   0.3966    0.0356   0.0000   434.0010       4.48520       43.6714       35.0248       34.1518      -16.1537      -2.55962       3.41893       3.83192      -4.32549       2.83029      -1.42708     -0.246395     -0.927849      -1.52486     -0.212072     0.0984072     0.0885378       14.6111       19.2800       20.5435       20.0412       19.3624       17.2217       14.8305       12.0236       9.52234       7.09354       5.30124       3.65219       2.48873       1.57211      0.972806      0.565202      0.306507      0.160653
  15  26 4461.1523    0.9231 15.7049  9.8645  0.0009  0.1740   0.0072   0.4743    0.0323   0.0000   435.8161       8.23527       15.2731      -35.5837       15.9771       20.5147       3.31092      -2.35139      -16.8577      -15.9772       7.81985       3.53515     -0.253721      -2.52646       1.03872      0.822601      0.450504    -0.0221468       17.8578       23.1069       24.9264       24.4681       23.4970       20.5734       18.1587       14.6396       11.6825       8.89904       6.52418       4.42478       3.06674       1.93242       1.18530      0.710002      0.379433      0.203731
  16   7 1783.2644    0.3909  0.3122  9.3939 -0.0015  0.0197   0.0160   0.0369    0.0469   0.0000   436.5542      -3.78428       15.0302      0.919341      -1.89571       2.37820       2.76101      -1.41973      0.432899      0.439965     -0.178785     -0.746459     -0.407294     0.0689397     -0.100567    -0.0181109     0.0559937   0.000450340       2.54583       3.34979       3.45007       3.17401       3.15568       3.16088       2.71296       1.77998       1.24011      0.870313      0.661764      0.577824      0.427349      0.274015      0.183106      0.103097     0.0550483     0.0254738
  16   8 1933.1068    0.5330  0.5173  9.4043 -0.0050  0.0204   0.0152   0.0417    0.0654   0.0000   436.8173       2.68521       12.8346      -1.68729     -0.981391      -1.84601       3.71092      0.131360      0.404788     -0.663269     0.0248858     0.0408725      0.422668      0.309186     -0.214357    -0.0376339     0.0751525     0.0183982       2.13105       2.48487       2.57315       2.45683       2.51394       2.49623       2.03982       1.66994       1.30419       1.03361      0.763323      0.585166      0.379372      0.263668      0.165960      0.100133     0.0625340     0.0346258
  16   9 2081.6021    0.7517  0.6248  9.5609 -0.0022  0.0212   0.0189   0.0456    0.0896   0.0000   436.2257      -5.75207       16.3253       2.08592      -5.87605      -1.18929      0.958140     -0.975698   -0.00894970     0.0221892     -0.455010     0.0793146    -0.0701611     0.0261122     -0.105852     -0.133097    -0.0353769    -0.0345656       2.18006       2.70018       2.60439       2.69456       2.68056       2.60358       2.27811       1.77569       1.27055      0.961393      0.779631      0.607226      0.434870      0.286336      0.186140      0.108774     0.0618797     0.0339197
  16  10 2228.3929    1.0397  0.8796  9.7282 -0.0022  0.0236   0.0222   0.0564    0.1306   0.0000   433.4879      -1.63028       12.9605       4.96470       1.16244      -4.16107      0.986369      0.998269      -1.13022     -0.770480      -1.28687     0.0392481      0.983056     -0.181676     -0.226567     -0.134504     0.0412758     0.0211429       2.38754       3.03418       2.90814       3.14069       3.20820       2.84519       2.41882       1.89342       1.51895       1.20905      0.933696      0.639197      0.453823      0.295790      0.190305      0.119342     0.0697429     0.0396912
  16  11 2372.5977    1.4437  0.9647 10.2111 -0.0022  0.0245   0.0296   0.0610    0.1373   0.0000   439.1948      -1.75883       6.94757      -2.64978      -1.90750      0.290715      -1.04626       1.63838     -0.918871      -1.13144     -0.738593     -0.824780     -0.692102  -0.000511948     0.0475948    -0.0684621     0.0523006     0.0597325       2.80406       3.52466       3.46383       3.09957       2.84554       2.64486       2.54891       2.42936       2.03518       1.64998       1.18634      0.813368      0.499502      0.313811      0.186063      0.115354     0.0668236     0.0356460
  16  12 2514.8210    1.9035  0.9415 10.8128 -0.0020  0.0217   0.0393   0.0580    0.1345   0.0000   430.2293      -6.45850       12.8771       1.34560      0.627186      -1.89204       3.05390       2.70138      -1.00151     -0.825113      -1.00112     -0.569004      0.154916      0.652883    -0.0744658      0.169586     -0.104154   -0.00720653       2.37391       2.87813       2.99214       3.14496       2.87985       2.61434       2.29676       1.92376       1.55049       1.16617      0.862882      0.612301      0.432999      0.272551      0.179585      0.104978     0.0618290     0.0340571
  16  13 2656.9227    2.4332  1.0141 11.0133  0.0002  0.0230   0.0468   0.0610    0.1753   0.0000   436.5972       1.00458       14.5446      -2.93258      -2.07857     -0.661047     -0.731850       1.36755      -1.30451     -0.330328    -0.0723493     -0.940363      0.306312      0.417629     0.0713470    -0.0541834    -0.0211718     0.0111976       2.29531       3.05893       3.19477       3.27952       2.98826       2.77744       2.30940       1.98086       1.55753       1.18827      0.859893      0.619310      0.424980      0.284636      0.176908      0.102900     0.0620080     0.0337633
  16  14 2799.5313    3.2472  0.9479 11.2372 -0.0009  0.0212   0.0631   0.0544    0.2078   0.0000   434.9526      -2.90243       13.5218      -2.80247      -4.21113      -4.72875     -0.145313       2.25809     -0.340725      0.544370     -0.839700     0.0156708      0.210868     -0.237837     -0.221560     0.0354608    0.00359646    -0.0339139       2.07650       2.61261       2.73128       2.95471       2.71669       2.37428       2.15342       1.79510       1.44743       1.05022      0.784926      0.585781      0.408797      0.257693      0.167730      0.101425     0.0583492     0.0325966
  16  15 2941.7790    3.8191  0.8329 12.1138  0.0007  0.0198   0.0825   0.0526    0.1515   0.0000   437.3331       1.93370       7.20579     -0.392583      -2.79465      -2.69033      -3.87094      -3.41914       1.60866    -0.0809717    -0.0452896      0.455808     -0.229764     0.0333936    -0.0407407     0.0466775     0.0268610    -0.0214616       2.02196       2.60902       2.69961       2.79787       2.49072       2.27822       2.05246       1.71719       1.42870       1.05031      0.779938      0.548441      0.383499      0.246241      0.150903     0.0893400     0.0548612     0.0288867
  16  16 3083.5003    4.2032  1.0400 12.2178  0.0023  0.0233   0.0825   0.0633    0.1815   0.0000   440.0313       1.67475       11.5491       1.12693     -0.463142      -4.18266      -3.62514      -3.81037       1.71398     -0.803918     -0.652562     -0.732106     -0.287299      0.244214      0.133326    -0.0591430    -0.0907139     0.0577384       2.32235       2.94096       3.12352       3.19184       3.02036       2.60117       2.41876       1.98713       1.48130       1.19497      0.879008      0.648683      0.417848      0.288194      0.184140      0.111272     0.0646278     0.0347638
  16  17 3224.9525    4.1602  1.3101 12.5478 -0.0007  0.0276   0.0758   0.0731    0.1408   0.0000   438.9975      -9.50614       18.2778      -4.67600      -2.51645     -0.705083      -1.02230     -0.606643      0.488969      0.893543      0.379647     -0.877729    -0.0360113      0.198392      0.237698     0.0749076    -0.0614237     0.0326712       2.72320       3.59427       3.58655       3.78423       3.50282       3.17328       2.89252       2.26563       1.86886       1.46788       1.08154      0.790871      0.494095      0.344413      0.209350      0.137573     0.0798732     0.0433888
  16  18 3366.3451    3.5686  1.7774 12.4161 -0.0009  0.0335   0.0586   0.0893    0.0952   0.0000   443.9572      0.343638       12.9433      -8.37554      -5.64377      -3.13564       5.49885      -6.72431      -5.57058       1.72080      -1.41779      -2.48648     -0.344096    -0.0640868      0.280053     0.0597363     -0.140371     0.0113349       3.43233       4.37203       4.50738       4.42528       4.16605       3.79244       3.56411       2.89948       2.41436       1.83982       1.39606      0.961084      0.659894      0.430731      0.267925      0.162152     0.0915471     0.0530450
  16  19 3508.0186    3.0400  2.6772 11.5229 -0.0015  0.0403   0.0393   0.1045    0.0834   0.0000   434.8003      -4.86757       9.65262      -10.7316       4.73933       3.45082      -3.21967      -2.53973       5.39831     -0.230772     -0.942757     -0.478046       1.16840     -0.467882      0.298427      0.386376      0.123981      0.161117       4.02528       5.28050       5.63705       5.74742       5.25657       4.76515       4.15105       3.39200       2.82414       2.07368       1.56525       1.08248      0.759971      0.498077      0.309258      0.189016      0.107162     0.0618381
  16  20 3649.8064    2.5395  3.9493 11.0773 -0.0003  0.0495   0.0276   0.1355    0.0629   0.0000   447.6984      0.369857       15.3880      -9.40960       7.08896      -5.01396      0.427930      -1.63947      -1.93080      -4.57453      0.858279     -0.379172     -0.417000      0.435611     0.0444677      0.227376      0.366230    -0.0424660       4.90452       6.32432       6.57184       6.60772       6.39371       5.78562       5.14096       4.09628       3.36154       2.56564       1.93102       1.38169      0.961103      0.628635      0.398945      0.243502      0.145049     0.0771354
  16  21 3791.5314    2.1144  5.4019 10.5514 -0.0014  0.0597   0.0199   0.1638    0.0540   0.0000   428.7602      -6.89826      0.221899      -1.46786       18.8369      -19.7194      -6.68968      -5.90533       7.42376      0.560401       1.40475      -1.69287      -2.11312     -0.824725     -0.146617    -0.0726566     -0.104715    -0.0626627       5.83792       7.57219       7.75799       8.14579       7.51119       6.94694       6.06479       5.04464       4.05465       3.11112       2.34275       1.65123       1.14663      0.754967      0.483733      0.287417      0.168177     0.0944001
  16  22 3933.3626    1.7650  7.7104 10.2021  0.0002  0.0764   0.0146   0.2110    0.0458   0.0000   433.0927      -7.65960       12.1235      -4.03296      -10.6604      -6.94058      -5.16890       7.78785       6.37737      -2.21520      -4.37659      0.651088       1.97462    -0.0385367     -0.861650      0.625772      0.153549    -0.0138146       7.73435       9.71395       10.2553       10.2089       10.1708       9.07549       7.87101       6.47333       5.22100       3.99672       3.05773       2.12540       1.51419      0.971841      0.634457      0.381117      0.225124      0.124671
  16  24 4217.6556    1.2333 11.4124  9.9641 -0.0007  0.1159   0.0097   0.3149    0.0370   0.0000   405.2098       26.3221       44.4976      -24.7862       22.6394      -10.2543      -18.5134      -23.9552       12.2545      -3.15798      -1.97931      -3.74130       1.28936       1.47213      0.666715      0.885982     -0.152829    -0.0807078       11.1644       14.4267       15.0910       15.3013       14.6409       13.4823       11.9000       9.73548       7.80204       6.09122       4.53690       3.26129       2.29247       1.52837      0.956501      0.584786      0.335287      0.186552
  16  25 4359.9344    1.0289 14.4758  9.8053 -0.0016  0.1521   0.0075   0.4088    0.0335   0.0000   434.2754      -7.61326       58.3390       22.3138      -28.6438       6.20888      -25.1953       4.54906       19.9894       2.41922      -3.20247     -0.885754       3.84663    -0.0816080      0.456281     -0.516797     -0.535913     0.0799285       14.3911       18.9916       19.7115       19.8826       19.4210       17.4387       15.5139       12.6997       10.4703       7.96417       6.10086       4.29033       3.03449       1.96671       1.27578      0.766187      0.442510      0.248974
  17   8 1963.2898    0.5623  0.4929  9.4714  0.0024  0.0194   0.0160   0.0422    0.0648   0.0000   436.4651      -2.66203       13.7822       3.29754      0.269641     -0.252838      0.625299      -1.05979       2.85445      0.574889     -0.551707      0.111232     -0.194991     -0.125182      0.203795      0.156531     0.0195121    -0.0187062       2.07814       2.44115       2.28571       2.48585       2.73683       2.51125       1.92037       1.43211       1.24353       1.05817      0.879185      0.565979      0.402433      0.241097      0.183710      0.119616     0.0788675     0.0469491
  17   9 2112.9647    0.8456  0.6421  9.6748 -0.0032  0.0198   0.0202   0.0448    0.0913   0.0000   439.2006      -2.99767       11.5509       1.66982      0.252006      0.920868       2.94803      -1.76762      0.161796       1.14775     -0.706785      0.108166     0.0160697     -0.236023     0.0383055      0.129329    -0.0473917   0.000579629       1.87730       2.41442       2.22230       2.49423       2.45719       2.21668       1.94461       1.54113       1.40266       1.08743      0.831840      0.568754      0.407152      0.284952      0.187656      0.118691     0.0703710     0.0408707
  17  10 2260.2819    1.0703  0.8599  9.8539 -0.0028  0.0220   0.0221   0.0526    0.1212   0.0000   440.3956      0.840115       13.5124       3.31976      -4.21864       1.10468     -0.617813      -1.32223      0.183704     -0.986846     -0.947172     -0.653646      0.316824      0.201469    -0.0991264     0.0632945     0.0709764    0.00304136       2.06323       2.52647       2.56310       2.76610       2.58504       2.49498       2.09246       1.86619       1.49180       1.15412      0.866482      0.685180      0.477400      0.321050      0.199174      0.139177     0.0864323     0.0478997
  17  11 2404.9873    1.5842  0.9628 10.3423 -0.0063  0.0233   0.0321   0.0573    0.1539   0.0000   437.5282      -1.36188       13.8702       1.30131      0.228548     -0.405849      -1.72624      -3.30916      -1.84946       1.83416       1.77338     -0.350066      0.640963      0.391696      0.100820     -0.173751      0.106859    0.00784312       2.21660       2.77941       2.62857       2.98955       2.73556       2.65796       2.15788       1.99035       1.57935       1.26875      0.958478      0.683874      0.495081      0.325113      0.221804      0.135654     0.0841182     0.0458814
  17  12 2548.1236    2.0039  1.0183 10.7981 -0.0035  0.0229   0.0382   0.0576    0.1681   0.0000   437.6536      -4.07658       14.5636      -1.71045      -2.18634      0.127164      0.724132      -1.87895     -0.440514     -0.678624      0.800715     0.0755693     -0.304854     0.0201957     -0.380799     0.0116866      0.121831    -0.0130898       2.23607       2.85340       2.90455       3.05188       2.79201       2.66426       2.37634       2.01320       1.56856       1.27228      0.929028      0.693508      0.498914      0.345807      0.221767      0.138939     0.0819158     0.0456802
  17  13 2691.0009    2.6388  1.0752 11.0966 -0.0014  0.0234   0.0481   0.0587    0.1956   0.0000   434.4412      -1.55140       10.3234     0.0719113      -5.97964      0.920375      0.972363       2.02328      -1.05228      -1.14446     -0.240418     -0.181366      -1.31208     -0.222686      0.141038     0.0247852     0.0608581    -0.0137082       2.29005       2.92076       2.91922       3.00526       2.90496       2.76191       2.42230       2.00683       1.66258       1.33877       1.02470      0.752588      0.515184      0.348345      0.221300      0.146609     0.0923835     0.0518558
  17  14 2834.3630    3.2819  0.9544 11.7435 -0.0012  0.0217   0.0638   0.0533    0.1647   0.0000   439.6154      -1.39738       14.6213      -1.30655      -4.29810      -4.36112      -6.67180      -1.01381       1.07805     -0.912011      0.251736     -0.678175     -0.190058      0.319392      0.203623     0.0379199    -0.0622232     0.0330976       2.08184       2.49574       2.65292       2.71285       2.72464       2.39636       2.17748       1.81424       1.46711       1.19838      0.880282      0.658385      0.456826      0.309801      0.206132      0.129956     0.0795600     0.0478773
  17  15 2977.2505    3.7701  0.9210 12.3640 -0.0027  0.0225   0.0748   0.0542    0.1414   0.0000   440.4567       1.34875       12.9557      -3.38650      -3.96718      -4.36152     -0.839158     -0.560490      0.720485      0.357140       1.37010    -0.0711832     -0.110194      0.394452      0.204692     -0.133591    0.00674529     0.0482213       2.26296       2.89893       2.94979       2.98797       2.57878       2.43972       2.26618       2.06053       1.72311       1.40222       1.07464      0.741386      0.495441      0.330555      0.202939      0.136831     0.0746849     0.0462729
  17  16 3119.4064    4.0940  1.0872 12.5553 -0.0022  0.0234   0.0774   0.0624    0.1560   0.0000   438.0222       3.39744       10.7147      -3.19430      -1.02724      -6.69837       5.25625      -3.71133     -0.528534     -0.100635      -1.70509     -0.625591      0.105169     -0.165851    -0.0293101      0.192278     0.0121256    0.00588262       2.22010       2.86400       2.94261       3.14241       2.87456       2.64971       2.40429       2.00840       1.61746       1.27578      0.946949      0.717708      0.490129      0.333333      0.216471      0.135994     0.0851830     0.0490029
  17  17 3261.4032    4.1307  1.3450 12.1535 -0.0025  0.0264   0.0724   0.0675    0.1761   0.0000   437.3236       1.28950       13.3480      -6.90702     -0.655870       2.33644      -2.79218     -0.253248       2.99527      -2.08253      -1.18404      -1.14411     -0.731298      0.819287     -0.134656      0.229280     0.0215965    -0.0143813       2.44107       3.19367       3.40417       3.50078       3.23840       3.06383       2.63962       2.21949       1.85308       1.38917       1.05637      0.793407      0.558350      0.366124      0.244759      0.154697     0.0912762     0.0538750
  17  18 3403.4340    3.4691  2.1149 12.1729 -0.0003  0.0354   0.0497   0.0906    0.0870   0.0000   440.2586     -0.554215       10.5221       3.26570     -0.499502      -2.39240      -3.11628      -3.13270       2.43020      0.576514     -0.976651     -0.629757      0.598803    -0.0768652     0.0246103    -0.0279965      0.192109     0.0780496       3.21608       4.26914       4.34100       4.69868       4.26827       4.04643       3.43901       2.97816       2.42789       1.89827       1.45314       1.03754      0.740577      0.498567      0.323682      0.208090      0.124185     0.0726740
  17  19 3545.4653    2.8538  2.9863 11.7629 -0.0011  0.0427   0.0361   0.1128    0.0675   0.0000   432.6808       3.40712       2.93541      -4.23645       7.48770     -0.172609      -7.08762      -1.13760       1.66261      -2.10918       1.98662      0.937233     -0.401821     -0.703263     -0.247093      0.508902     -0.200556     -0.168589       3.99296       5.09814       5.48703       5.65153       5.38985       4.87319       4.29249       3.63147       2.93469       2.26570       1.76317       1.25467      0.904874      0.603654      0.399038      0.252155      0.154961     0.0895362
  17  20 3687.8524    2.4729  4.3540 10.8650 -0.0004  0.0505   0.0251   0.1337    0.0659   0.0000   435.1093      -2.43668       19.7589      -3.39244       1.14866      -10.1074     -0.904612      -2.28995      -3.11832       2.28575      0.364155     -0.324493     -0.545530     -0.122457     -0.366376     0.0636282     -0.323590     0.0305239       4.78478       6.11648       6.52005       6.63298       6.39735       5.80432       5.05308       4.27624       3.54425       2.73590       2.09985       1.51206       1.08065      0.704072      0.478933      0.296086      0.181940      0.104984
  17  21 3830.0712    2.0200  5.8928 10.5870 -0.0006  0.0621   0.0183   0.1702    0.0501   0.0000   432.6292       19.5694       18.4964      -11.3650      -8.02123      -4.72057      -3.71135      -14.2568      -6.71689     -0.667383       1.36268      -3.22180      -1.12626     -0.257983      0.143094     -0.236211     -0.265181    -0.0184807       5.75031       7.49948       7.88208       8.29822       7.81029       7.10909       6.17901       5.29439       4.34889       3.33942       2.54842       1.84671       1.32872      0.877058      0.586922      0.367396      0.219560      0.128896
  17  22 3972.4541    1.7286  7.9834 10.1072 -0.0013  0.0765   0.0135   0.2059    0.0466   0.0000   430.7538      -24.3651       8.64833      0.490398       5.42056      -5.20748       6.34060       1.34874       9.25843     -0.956348      -6.25229     -0.548104       2.85477      0.963237     -0.863661     -0.280730     -0.212229      0.275278       7.13087       9.09017       9.42157       9.74767       9.57221       8.71566       7.63966       6.33473       5.29427       4.18022       3.19481       2.36291       1.61619       1.09272      0.718173      0.468717      0.286178      0.167661
  17  23 4114.6142    1.3930  9.9760 10.0886 -0.0008  0.0981   0.0107   0.2636    0.0381   0.0000   441.5670       30.9377       9.08068      -1.89506       21.3132      0.607509       5.88957      -3.64940      -2.25631      -3.96459       1.37158      -3.17074      -1.10707       1.09127     -0.997610     -0.788384      0.807356      0.110075       8.77517       11.8007       12.2897       12.7215       12.3104       11.0978       9.87419       8.19801       6.72607       5.31725       4.08789       2.95332       2.08225       1.38644      0.934695      0.582759      0.353175      0.206117
  18   8 1992.8278    0.6092  0.5651  9.4473 -0.0033  0.0203   0.0153   0.0421    0.0704   0.0000   436.7749       2.08489       13.8051      -1.36223     -0.162434      -1.81990       2.64412    -0.0367256     -0.858780     -0.151231      0.809769     -0.572639     -0.356204      0.265668      0.197282    -0.0492378    -0.0933807    -0.0124804       1.75379       2.16581       2.03553       2.40751       2.18746       2.17621       1.89953       1.68639       1.37612      0.969061      0.773151      0.591773      0.477700      0.340049      0.220199      0.143999     0.0970174     0.0551732
  18   9 2143.7223    0.8398  0.6999  9.7360  0.0008  0.0192   0.0191   0.0465    0.0873   0.0000   439.2839      -2.63095       14.6326     -0.294293      -2.94844       2.21207     -0.657083     -0.311143      0.783919       1.19549      0.168123     -0.287028      0.374434      0.717611    -0.0541396     -0.231806     0.0113726    -0.0385501       1.66229       2.11903       2.16752       2.39860       2.17649       1.99245       1.84348       1.62073       1.32174       1.06725      0.816205      0.613270      0.446138      0.301269      0.200296      0.135161     0.0823510     0.0499414
  18  10 2291.6028    1.1920  0.9728  9.8055  0.0002  0.0222   0.0230   0.0544    0.1453   0.0000   439.1356      -1.08005       11.7961       1.81605       2.98475      0.828860      -3.05602      -1.00106      0.447433      -1.00696      0.526480     -0.574997      0.354392     -0.331294      0.278540     -0.258950     0.0702829     0.0610241       2.08366       2.55748       2.75407       2.73064       2.84717       2.44881       2.20730       1.95962       1.56909       1.25488      0.930874      0.732194      0.519152      0.366488      0.245209      0.159194      0.101887     0.0605028
  18  11 2436.8179    1.6147  1.1096 10.3119  0.0015  0.0242   0.0291   0.0602    0.1644   0.0000   435.5413      -2.32012       12.0102      -1.04884       2.28092       1.14293       1.26845      -1.37213       1.54958     -0.840320      0.307804       1.78840      0.381951     -0.406026    -0.0691241      0.340018     -0.123442    -0.0252761       2.36563       2.92615       3.50876       3.51870       3.29389       3.01381       2.51408       2.20552       1.76365       1.30208       1.05201      0.774822      0.517377      0.377199      0.256164      0.162476     0.0972376     0.0605938
  18  12 2580.8390    2.1105  1.0676 10.7989  0.0003  0.0225   0.0383   0.0572    0.1553   0.0000   435.4865       1.02919       14.2621      0.374685     -0.934777     -0.106399    -0.0324747      -1.11238       2.19297      -3.00484      -1.36121      0.200767      0.124670     0.0957313     0.0163135     0.0116157     -0.271255    -0.0317538       2.19086       2.71471       2.95309       3.01843       2.89295       2.60870       2.30767       1.96185       1.67541       1.34327      0.991116      0.743041      0.538293      0.363733      0.243565      0.158039     0.0978131     0.0605437
  18  13 2724.7196    2.8245  0.9944 11.3701 -0.0033  0.0213   0.0531   0.0554    0.1645   0.0000   436.3476      -1.11627       17.0572      -2.17088      -3.55757     -0.349707      -5.86936      -3.99577     -0.667524     -0.112995     -0.760309      -1.22971      0.127636      0.616628      0.140085      0.257815    -0.0428082    0.00680990       1.90122       2.55933       2.57448       2.76836       2.58443       2.43492       2.13232       1.89479       1.49317       1.19127      0.913681      0.717917      0.485099      0.350676      0.227564      0.149586     0.0928220     0.0593482
  18  14 2868.6119    3.5583  0.9062 11.6699 -0.0011  0.0204   0.0679   0.0498    0.1820   0.0000   440.7183      -1.67067       17.1722      -5.24373      -3.29701      -3.13920     -0.560718      -2.44365     -0.411862      -1.00290      0.767055      -1.32194     -0.567824      0.474334    -0.0864482      0.282753     0.0894561    -0.0199007       1.87670       2.46489       2.54207       2.80176       2.49376       2.39640       2.04161       1.79992       1.45585       1.12640      0.894737      0.663041      0.470020      0.315781      0.218990      0.138732     0.0905067     0.0537682
  18  15 3012.2039    4.2415  0.8907 12.2618 -0.0003  0.0254   0.0827   0.0518    0.1614   0.0000   438.9834      -2.29294       16.3596       1.93110       1.88553      -2.47503      -1.79332      -3.22122     -0.107380      -1.01202      -1.29251      0.258811      0.977152    -0.0337609      0.222628      0.218668     0.0763053     0.0966162       3.13005       4.50769       5.18142       5.38792       5.06220       4.40707       3.51921       2.75878       2.01172       1.45598      0.981566      0.678911      0.478904      0.324761      0.216900      0.135351     0.0860336     0.0521489
  18  16 3154.8779    4.2010  1.1845 12.2233 -0.0035  0.0239   0.0743   0.0632    0.1951   0.0000   439.7240       5.51000       6.20905      -2.71613     -0.369947      -8.77403       2.72096      -3.61600     -0.103836      -1.18676      -1.24933     -0.282266     -0.293182    -0.0492426     -0.258601   -0.00502454    -0.0337211      0.105013       2.11374       2.81358       2.75703       3.04854       2.81217       2.79335       2.42834       2.04597       1.61714       1.22838       1.01016      0.737476      0.558747      0.382016      0.261365      0.168278      0.110233     0.0658810
  18  17 3297.3624    3.8907  1.5226 12.2651 -0.0005  0.0280   0.0621   0.0731    0.1313   0.0000   435.3845     -0.611839       8.46065     0.0999721       1.19398      -5.94131     -0.447458      -2.37780     0.0786686      0.826766      -2.76807      0.523941      0.450156      0.120875     -0.109202      0.214235      0.122149    -0.0913892       2.46839       3.21492       3.18740       3.47041       3.31600       3.08433       2.76751       2.27377       1.98304       1.53329       1.22271      0.879089      0.653265      0.445559      0.304539      0.194536      0.124869     0.0771434
  18  18 3439.9816    3.3488  2.1938 11.7993 -0.0011  0.0332   0.0450   0.0907    0.0937   0.0000   432.8429       4.19171       17.3508       4.15796      -1.99457      -8.31507      -2.48377      -2.22625       1.21887      -5.16941      0.336329      0.571156     -0.523693      0.512388    -0.0765071      0.226055      0.171739     -0.121766       2.94715       3.81180       3.96147       4.11610       4.00842       3.65596       3.31244       2.77379       2.38243       1.85919       1.46432       1.06874      0.777584      0.545677      0.362557      0.240110      0.145019     0.0893879
  18  19 3582.6156    2.7736  3.1933 11.6382 -0.0018  0.0429   0.0330   0.1163    0.0638   0.0000   441.4217       9.67914       9.66497      -2.90653      -5.17707       2.80819       2.66183      -7.76827     -0.649448       7.41660      0.955484      0.950765      -1.63203      -1.22186      0.298060      0.209707   -0.00742492      0.118496       3.71446       4.92348       5.05310       5.29436       5.17259       4.71785       4.29594       3.63337       3.00821       2.39223       1.83350       1.34839       1.02325      0.704870      0.487313      0.308443      0.190235      0.113704
  18  20 3725.3932    2.3158  4.7477 10.9561 -0.0002  0.0535   0.0226   0.1427    0.0540   0.0000   444.2466    -0.0302640      -1.17873      -7.41847       11.6136      -5.08808      -10.4021      -14.0087       7.94758      -2.40684      -1.55663      -3.17892       1.25139      0.746571     -0.514211     -0.129784      0.181396    -0.0201838       4.76772       5.99608       6.36221       6.64215       6.35338       5.87434       5.23933       4.47300       3.80987       2.98563       2.32797       1.74126       1.23470      0.866251      0.593813      0.382407      0.236545      0.142860
  18  21 3868.1594    1.9341  6.3270 10.5187 -0.0012  0.0643   0.0165   0.1720    0.0463   0.0000   442.8523       8.45682       8.63346      -15.4188       4.86343      -6.45432      -5.51318       3.47893       6.51755       4.26717       2.91833      0.585501    0.00643745       1.36453      0.427178     -0.484877     -0.215658     0.0710280       5.70903       7.28178       7.84176       8.10242       7.73654       7.27310       6.38003       5.47452       4.53517       3.54665       2.79317       2.08154       1.51589       1.04210      0.709969      0.461224      0.294181      0.174896
  18  22 4010.8765    1.5981  8.7894 10.0677 -0.0003  0.0816   0.0117   0.2188    0.0412   0.0000   437.2196       2.78522       25.1690      -11.8004       2.88947      -1.92988      -13.6163      -7.76134     -0.181072      0.553522      -3.95527      -4.19077      -1.04400       1.62649       2.56255   -0.00682851    -0.0580856      0.108658       7.12275       9.24914       9.78044       10.2489       9.82035       9.30646       7.94922       6.84950       5.65095       4.49143       3.51720       2.60685       1.89275       1.30814      0.882705      0.580747      0.369019      0.221555
  18  24 4296.8237    1.1149 13.1100  9.9912 -0.0002  0.1270   0.0079   0.3537    0.0316   0.0000   447.5874       15.6730       26.5319      -16.5207      -10.9218       15.7117      -35.5580      -8.58241       7.24970       3.85910       1.08729     -0.136503       2.51010     0.0381629       1.48416      0.536812     0.0609368     -0.304947       10.7689       14.3309       15.0373       15.3560       15.1022       14.0065       12.5625       10.7011       8.89706       6.95177       5.56646       4.13152       3.02736       2.09191       1.44094      0.920691      0.582694      0.345511
  18  26 4582.8642    0.7932 19.5265  9.7424  0.0008  0.2148   0.0052   0.5467    0.0249   0.0000   444.8937       24.2392       11.0989       2.32986       16.8291      -14.6862       4.65574       23.9778      -3.89470      -1.04201      -8.17297      -4.89137      -2.13526      0.601706      -2.34395      -2.28227     -0.668210     0.0370333       17.6810       24.2578       25.3227       26.6953       25.4573       23.5547       20.9057       18.2273       15.0790       12.1323       9.43486       7.02995       5.13624       3.54788       2.44011       1.57303      0.949609      0.580812
  19   6 1709.3566    0.2891  0.2518  9.4304 -0.0039  0.0158   0.0112   0.0275    0.0359   0.0000   437.4293    -0.0899339       15.1052      -2.19333      -4.12761      0.978151      -1.16975     -0.933346     -0.785306      0.592461     -0.417603     -0.186749     0.0901610      0.155624      0.162064     0.0355405   -0.00146095     0.0434126       1.29509       1.66843       2.01094       1.91771       1.84321       1.73071       1.42505       1.29652       1.09085      0.888753      0.694068      0.490871      0.404849      0.251312      0.181064      0.109208     0.0789934     0.0483253
  19   7 1867.2847    0.4693  0.4372  9.4645 -0.0049  0.0180   0.0131   0.0352    0.0527   0.0000   439.8514     -0.164110       14.1486      0.286398      -1.15942      0.818207     -0.125965     -0.103171      0.128631      0.320353      0.329875      0.559556     -0.204848     -0.183587     -0.204159     0.0921125     0.0150280     0.0741144       1.42776       1.93528       2.08546       2.20680       2.11072       1.90981       1.79865       1.41895       1.25257      0.986329      0.758652      0.539584      0.441369      0.307137      0.221370      0.151284     0.0857218     0.0575067
  19   8 2021.7238    0.6690  0.6436  9.3769 -0.0036  0.0206   0.0152   0.0407    0.0833   0.0000   440.1749      -2.29734       15.6957      0.320227      -1.59525     -0.264415       1.09638    -0.0410643      0.620977      0.928050     -0.268934     -0.248644     -0.239862     0.0813698     -0.345372    -0.0495666    -0.0136909     0.0263912       1.75096       2.39325       2.48380       2.74940       2.65690       2.43029       2.11278       1.66154       1.46476       1.13498      0.899986      0.609535      0.474008      0.355939      0.231144      0.153484      0.102473     0.0635881
  19   9 2173.7369    0.9539  0.7494  9.6033 -0.0012  0.0189   0.0197   0.0453    0.1023   0.0000   437.3037       2.50365       9.61846      -2.81181      -6.36344      -1.35688      -1.33641     -0.616868      0.908136      0.213021     -0.494028     -0.411828      0.669023     0.0407100     0.0534321     -0.205111   -0.00591928    -0.0484794       1.62083       2.07849       2.25652       2.34430       2.19984       2.07432       1.88952       1.52346       1.36001       1.07328      0.860275      0.625050      0.481357      0.319315      0.229219      0.150837     0.0961621     0.0607000
  19  10 2322.3082    1.2975  0.9072  9.9143  0.0001  0.0219   0.0250   0.0511    0.1314   0.0000   439.9683       1.60163       17.9295       1.25786       1.06624      -1.85724     -0.302174      -3.11592      0.715688       1.23366    -0.0902938      0.684844      0.233955     -0.110386    -0.0826266      0.411282      0.246704     0.0525122       1.77402       2.34593       2.35617       2.63385       2.54587       2.29117       2.18837       1.67751       1.52311       1.13972       1.00442      0.692536      0.536097      0.348004      0.253035      0.173413      0.113816     0.0722123
  19  11 2468.1457    1.7614  1.0293 10.6203  0.0011  0.0227   0.0322   0.0558    0.1344   0.0000   437.6805      -1.65326       11.7222      -2.71247      -1.17644     -0.926554      -7.11833     -0.974884     -0.525771      0.817111       1.22020      0.628662      0.116547    -0.0574624     -0.217834      0.151394    -0.0973892     -0.203213       1.82145       2.47166       2.40885       2.66643       2.58586       2.40642       2.11854       1.83508       1.57173       1.30630       1.03916      0.733297      0.569057      0.388481      0.272174      0.186928      0.112467     0.0760046
  19  12 2613.0537    2.3459  1.0361 10.8140  0.0002  0.0211   0.0423   0.0551    0.1872   0.0000   437.1674      -3.05118       10.2843      -3.09069      0.449272     0.0576884      0.726620      -1.69958       3.18320     -0.354943     -0.889434      -1.29770    -0.0800414    -0.0402353      0.405975      0.107121     0.0349503     0.0148751       1.84058       2.34100       2.45904       2.62706       2.46216       2.34176       2.09316       1.81307       1.49078       1.18347      0.976833      0.730590      0.544302      0.356168      0.261265      0.172393      0.112764     0.0708336
  19  13 2757.9159    2.9348  0.9921 11.3356 -0.0015  0.0203   0.0530   0.0540    0.1718   0.0000   437.4812       1.43107       12.6647      0.173030     0.0173119      -2.11371     -0.804411     -0.213685       2.93816     -0.136465      -1.35755      0.677723     -0.121585     -0.107695     0.0377140    -0.0796649     0.0297722    -0.0108126       1.73266       2.25656       2.44933       2.45490       2.49169       2.27658       2.02320       1.71792       1.41627       1.16202      0.893943      0.688824      0.506799      0.352041      0.237694      0.160875      0.105642     0.0694020
  19  14 2902.4945    3.6888  0.8971 11.7205 -0.0009  0.0201   0.0682   0.0478    0.1833   0.0000   441.3198      0.919352       12.1762      -3.62084      -2.70348      -3.10139     -0.986517      -1.10186       1.86563      0.566382      0.590063      0.907934      0.304245     -0.422699    -0.0971219      0.122293    -0.0149529     -0.104336       1.78727       2.34316       2.46166       2.66481       2.35485       2.25401       2.04633       1.81672       1.46802       1.20566      0.916068      0.717580      0.498018      0.365828      0.253700      0.164999      0.101608     0.0667461
  19  15 3046.5556    4.1762  1.0130 12.1797 -0.0030  0.0209   0.0742   0.0549    0.1733   0.0000   438.1203      -3.05508       9.76254      -2.37512       2.76601      -3.86674      -1.15539      -1.44022     -0.331867     -0.708521   -0.00573042      -1.10430      0.639107      0.697758      0.162235     0.0319156   -0.00294371      0.116690       1.88303       2.35487       2.45465       2.44759       2.44092       2.36055       2.01211       1.81689       1.53489       1.27243       1.01360      0.795900      0.565400      0.386732      0.253010      0.174002      0.116343     0.0741684
  19  16 3189.8602    4.1604  1.3526 12.1619 -0.0035  0.0251   0.0660   0.0637    0.1483   0.0000   437.7805       8.57622       11.5879      -3.97674     -0.719135      -8.13714       1.60763      -2.83985      0.226293       2.59879       1.38276       1.72934     -0.994373      0.357643     0.0501424     0.0398232    -0.0674598    -0.0882096       2.18836       2.68073       2.82108       3.03577       2.97481       2.70541       2.46993       2.17385       1.75139       1.42453       1.13266      0.831317      0.656224      0.444779      0.320584      0.208623      0.135341     0.0870758
  19  17 3332.9037    3.6728  1.8270 12.0841 -0.0007  0.0294   0.0516   0.0802    0.0971   0.0000   438.7143       2.52374       16.7724      -7.10090     -0.101059      -1.66090      -2.70847      -2.61198       1.38922      -1.91500       1.87480       1.86755       1.14677     -0.178871     -0.555954     0.0848806     -0.132689    -0.0413448       2.44999       3.29163       3.28755       3.56594       3.32853       3.19821       2.87700       2.45775       2.09222       1.69047       1.35814       1.00951      0.754285      0.516767      0.369596      0.240861      0.155069     0.0976377
  19  18 3476.1641    3.1986  2.5950 11.5813 -0.0010  0.0360   0.0384   0.0951    0.0863   0.0000   444.1443      0.626095       13.4599      -1.55610      -2.88302      -2.60954       3.97287      0.628167      0.341600      -1.51391     -0.405280      0.615570       1.09057   -0.00774081     -0.154311      0.427136     0.0886217    -0.0490677       3.03961       3.95366       4.12010       4.30849       4.20544       3.81898       3.54204       3.07244       2.54189       2.09177       1.62063       1.27393      0.908405      0.655324      0.434591      0.295122      0.194223      0.120354
  19  19 3619.3375    2.6249  3.6652 11.2730 -0.0030  0.0451   0.0275   0.1179    0.0615   0.0000   436.4997       1.75250       6.57602      -7.15628      -4.09158      -3.30223       4.02233      -1.51100       1.35341       1.88399      -1.21751      -1.75427      -2.37193     -0.646177     0.0388092   -0.00777635    -0.0757661     0.0228387       3.61252       4.81298       4.99851       5.27829       5.05168       4.82536       4.34014       3.67586       3.10815       2.53760       2.01323       1.53299       1.13062      0.785032      0.549367      0.367529      0.238325      0.150719
  19  20 3762.4643    2.2090  5.2269 10.6212  0.0000  0.0544   0.0196   0.1453    0.0541   0.0000   446.7070     -0.280768       17.4979      -1.59972       1.41996      -9.47105       2.64484       7.56851       2.41170      0.568234      -4.06945      0.512308     0.0628393      -1.11952     -0.869871      0.599907     -0.183531    -0.0779982       4.61955       5.95918       6.17445       6.47188       6.44232       5.90141       5.34873       4.55587       3.89087       3.11530       2.49430       1.87950       1.37883      0.971555      0.688302      0.453162      0.293615      0.184020
  19  21 3905.7747    1.8578  7.3046 10.2304 -0.0009  0.0685   0.0142   0.1837    0.0443   0.0000   433.5135       9.83044       7.06126       14.0182      -3.24542      -17.2953      -4.76853      -5.89979     -0.769336      -2.71452      -4.63668      -4.15526      -1.35645       2.61892     -0.175022      0.443624     -0.560833     0.0810187       5.61226       7.61819       7.86889       8.25722       7.95438       7.52778       6.72523       5.77398       4.86356       3.88381       3.09638       2.34610       1.75776       1.20915      0.837650      0.556084      0.367147      0.228620
  19  22 4049.0729    1.5283  9.4274 10.0224 -0.0003  0.0839   0.0107   0.2322    0.0381   0.0000   435.4430      -8.59253      -8.75898      -10.4483      -16.2855      -2.24808       2.38282      0.991623      -10.0879      -3.83874       6.17651      -7.68129      -1.03305      0.907375     -0.738753     -0.834274     0.0223512     0.0645704       7.01735       9.12771       9.78313       10.0260       9.72837       8.92764       8.17325       7.15593       5.96753       4.86681       3.87454       2.92901       2.13187       1.52190       1.04896      0.688700      0.448158      0.280866
  19  23 4192.0719    1.2990 11.8640  9.9789 -0.0004  0.1067   0.0088   0.3000    0.0339   0.0000   425.6304       9.08583       25.3771      -2.88654       12.3086       15.0250      -7.79621      -21.5156       13.0722       7.71697       4.67591      -6.37610       2.38419       3.22902      0.290402      -1.25384     -0.604601      0.433910       8.64891       11.6858       12.1243       12.9248       12.3950       11.5888       10.2031       9.10867       7.61373       6.21830       4.83507       3.69977       2.77097       1.90129       1.33422      0.871223      0.572395      0.356469
  19  24 4335.8827    1.0701 14.6629  9.9049 -0.0007  0.1423   0.0069   0.3796    0.0301   0.0000   434.2945      -51.2559       19.0321       9.38435       8.61631       19.4845       14.6920      0.441764      -5.60573      -16.9281     -0.299183      -2.95714      -3.81930       7.63278     -0.162050      -1.38429    -0.0525355     -0.167930       11.2855       15.4512       16.4003       16.9846       16.6439       15.1287       13.9893       11.8957       10.0634       8.05217       6.34393       4.85747       3.60465       2.56945       1.77091       1.17997      0.757954      0.462871
  19  25 4479.2984    0.8869 16.9112  9.8090 -0.0010  0.1711   0.0057   0.4580    0.0273   0.0000   446.6943      -7.68841      0.165470       16.7705       4.83534      -25.2946      -11.6885      -4.05438      -13.8527      -2.74693       3.89795      -7.37600     -0.415944      -2.56408       1.07107      0.602150     -0.188406     -0.762536       13.6025       18.1172       19.3879       19.9708       19.3030       18.4037       16.4804       14.1679       12.1602       9.70412       7.81492       5.88796       4.40811       3.10504       2.18599       1.45840      0.919108      0.572275
  20   6 1734.1763    0.3405  0.3377  9.3252  0.0008  0.0180   0.0109   0.0336    0.0405   0.0000   437.9230     -0.390581       16.5303     -0.105777      -2.43073      0.691314      0.480784     -0.709358     -0.720633      0.950586     -0.448911     -0.321103     -0.346083     -0.147136     0.0316003    -0.0181410   -0.00332492     0.0185983       1.31644       1.82804       1.92473       1.92688       2.04608       1.64569       1.65117       1.36983       1.29401       1.09078      0.870825      0.671957      0.498135      0.368002      0.207352      0.150656      0.108029     0.0795079
  20   8 2050.0206    0.7040  0.5894  9.7021 -0.0037  0.0194   0.0168   0.0430    0.0689   0.0000   438.1919      -2.25174       17.4461       2.21548     -0.830760      -3.41051      -2.40021     -0.863138       1.44498     -0.425689     -0.403174     -0.668668      0.168035      0.175063     -0.111352     -0.200400     0.0302419    -0.0629326       1.35410       1.88676       1.89947       2.27098       1.95884       1.99870       1.67344       1.75620       1.23787       1.00150      0.792816      0.773577      0.517452      0.349667      0.216616      0.173657      0.123998     0.0807382
  20   9 2203.0730    0.9686  0.8700  9.8169  0.0015  0.0209   0.0188   0.0492    0.1021   0.0000   437.1625      -2.94559       18.7527       1.04633      -1.40358      0.450133     -0.765372       2.26137     -0.763833     -0.637161      -1.05525     -0.977773     0.0794289     0.0643415      0.188913     -0.135014     0.0288994     0.0163210       1.60170       2.07990       2.18271       2.26703       2.24256       2.12353       1.94548       1.68534       1.47770       1.11113      0.922312      0.726552      0.537096      0.404318      0.286093      0.186729      0.132336     0.0851650
  20  10 2352.4299    1.3868  0.9303 10.1084  0.0001  0.0209   0.0252   0.0483    0.1306   0.0000   434.4573      -2.77531       16.6103     -0.104567     -0.280559     -0.319861      0.958831      0.138781      0.546449     -0.991441     -0.944589      0.290332      0.633066     -0.538728     -0.400587      0.380221      0.308176    0.00401546       1.64361       2.04062       2.20797       2.35960       2.38010       2.06610       1.99510       1.67017       1.45350       1.19411      0.915560      0.710344      0.549853      0.402289      0.282954      0.201980      0.131114     0.0789256
  20  11 2498.9876    1.8510  0.9754 10.6043 -0.0013  0.0198   0.0338   0.0543    0.1431   0.0000   436.4671       1.89458       13.5487     -0.413824     -0.832066      0.449441      -3.73268      -1.51430       1.43660       1.83050       1.03584      0.262065      0.788801     -0.106851     0.0670460  -0.000800240      0.190955     0.0530868       1.66582       2.12293       2.24949       2.18608       2.24908       2.10034       2.01391       1.75634       1.51663       1.23010      0.891655      0.687268      0.560989      0.425631      0.315759      0.215677      0.139310     0.0844161
  20  12 2644.8196    2.4392  1.0224 11.0814 -0.0008  0.0215   0.0423   0.0528    0.1678   0.0000   439.8181      0.192646       15.1690      0.310648      0.691167      -1.19356       1.26367      0.623526     -0.120397      -1.29374     -0.423637      0.314497     -0.898142     -0.323234     0.0910527     0.0269630     -0.208069    -0.0225779       1.72060       2.28192       2.23220       2.39358       2.33616       2.27856       2.11083       1.82420       1.49831       1.24503      0.936989      0.767072      0.574055      0.446020      0.301703      0.201123      0.137547     0.0906252
  20  13 2790.6833    3.0786  1.0032 11.8206 -0.0040  0.0199   0.0555   0.0552    0.1311   0.0000   439.9682     -0.969337       10.6329       3.67647      -2.52252      -3.63843     -0.597691      -3.50997      -2.59377       2.49345       1.88758      0.300318    -0.0517118      0.447657     -0.357740      0.246154    -0.0266020    -0.0689678       1.67932       2.11331       2.30285       2.34242       2.25520       2.06067       1.90059       1.69150       1.48715       1.25412      0.993399      0.747039      0.565501      0.401621      0.276234      0.182296      0.124121     0.0770724
  20  14 2935.9623    3.8244  0.8562 12.3138 -0.0057  0.0195   0.0721   0.0473    0.1328   0.0000   440.7528       1.22942       10.8601      -1.94068      -1.60771      -3.65469     -0.536557      -1.13101     -0.512113      0.521238       1.18833      0.221563     -0.968421    -0.0442088      0.340063     -0.145880   0.000330712    -0.0195966       1.49209       2.02624       2.04453       2.22482       2.18719       1.91420       1.88513       1.58989       1.46858       1.08713      0.883653      0.684225      0.479796      0.411308      0.274453      0.197624      0.121895     0.0787086
  20  15 3080.4542    4.2591  0.9991 12.2569 -0.0008  0.0201   0.0747   0.0526    0.1680   0.0000   435.8280       1.09592       11.7634      -1.48115      -1.36458     -0.724291       4.46812      -2.43466      0.488001      -1.44943     -0.488427      -1.21363      0.606090     -0.245303     -0.271454      0.154427   -0.00226973     0.0514610       1.60369       2.08895       2.15614       2.32429       2.18388       2.16497       1.91500       1.70203       1.39866       1.16461      0.911948      0.728486      0.517133      0.393024      0.279802      0.188805      0.124791     0.0818370
  20  16 3224.4087    4.1588  1.2709 12.4306  0.0002  0.0244   0.0659   0.0601    0.1312   0.0000   435.1161       3.22360       18.7688      -5.56288      -2.67116      -1.93271     -0.416036      -2.24963     -0.582535      0.995002     -0.471989     -0.395669      0.612160    -0.0697249    0.00195378     -0.328453     -0.132518    -0.0741256       1.94523       2.50537       2.67917       2.90138       2.71552       2.53380       2.36924       1.96902       1.75642       1.38986       1.14545      0.884875      0.641276      0.468756      0.321391      0.223078      0.148055     0.0951600
  20  17 3368.0715    3.5891  1.9728 11.7555  0.0001  0.0297   0.0453   0.0759    0.0945   0.0000   443.2051     -0.192864       9.81537      -4.47420       3.70807      -6.16377      -8.18914      -1.97929       2.68142      0.496351       2.09960      -1.90710      0.408508       1.29099    -0.0242707      0.129127     -0.234036     0.0316856       2.41413       3.16955       3.39759       3.59487       3.51031       3.22364       2.91454       2.48478       2.18549       1.72077       1.37602       1.04861      0.814966      0.566735      0.395951      0.273180      0.182142      0.117056
  20  18 3511.8139    3.0079  2.8341 11.5107 -0.0017  0.0379   0.0340   0.0947    0.0742   0.0000   441.0963     -0.885649       14.0129      -2.50619       1.88594      -2.49014       3.66244       7.59061      -2.32104      0.877767      -4.31153       1.85466      -1.67300      0.648898      0.339508    -0.0680994     -0.172984     -0.167536       3.03590       3.97994       4.20528       4.46560       4.35377       4.00989       3.73156       3.13758       2.75947       2.19256       1.77014       1.32986       1.01517      0.738100      0.529573      0.350328      0.238517      0.150621
  20  19 3655.5132    2.4987  4.0774 11.1280 -0.0012  0.0475   0.0244   0.1209    0.0555   0.0000   440.8206       6.26481       12.1404      -4.44858       5.32158      -6.82496      -6.49539       1.11556    0.00442967      -1.44182      0.325356       2.56003      -3.33705      0.571539      0.692152     -0.375247      0.432555      0.192872       3.78113       5.05032       5.34908       5.47742       5.52426       4.93452       4.63129       4.01635       3.40239       2.81298       2.19884       1.71826       1.27811      0.950076      0.649045      0.441357      0.298298      0.188010
  20  20 3799.2924    2.1191  5.5993 10.5813 -0.0009  0.0557   0.0179   0.1504    0.0505   0.0000   427.9945      -4.96948       17.4889       3.04573       8.68207      -14.9939      -10.5982       2.75963      -3.93238      -2.89985      0.862416     -0.454670      -2.29707      0.151287     -0.226159     -0.252047    -0.0762099     -0.166252       4.50192       5.86332       6.09364       6.43169       6.25531       5.86957       5.43682       4.69887       3.99303       3.26760       2.63715       2.05019       1.52996       1.09941      0.773258      0.526773      0.356515      0.228872
  20  21 3942.9071    1.7579  7.6309 10.3136 -0.0007  0.0708   0.0132   0.1893    0.0399   0.0000   436.7658       8.27740       3.30034       1.11138      -8.72465      -1.74954      -12.1617       11.3010       9.83157       5.33836       6.87767       2.29402     -0.980153       1.03921      0.467415      0.741818     -0.400912      0.275587       5.60586       7.46287       7.78417       8.22926       8.07204       7.58786       6.85251       5.96386       5.01570       4.13711       3.35588       2.59393       1.90186       1.37124      0.978336      0.663008      0.443567      0.283611
  20  22 4086.8722    1.4721 10.0001 10.0081  0.0004  0.0880   0.0099   0.2414    0.0363   0.0000   423.3718       23.1153       6.68319      -3.41459       5.63920      -14.2312      -7.24144      -5.10643      -1.06898       8.16360    -0.0360702      -5.82086       2.46208      0.155104      0.186228     -0.982823     -0.623938      0.409345       6.79209       9.13081       9.65597       10.1702       9.75310       9.21105       8.42174       7.36006       6.30620       5.09244       4.17367       3.17813       2.39445       1.72571       1.22371      0.837444      0.542259      0.348517
  20  23 4230.3500    1.2193 12.9486  9.9847  0.0001  0.1174   0.0078   0.3212    0.0314   0.0000   428.5466      -1.79995       11.3013       10.1819       1.65563      -13.4687       4.51676       2.72555      -9.08838       13.6291      -6.50847     -0.576111       1.20531      -6.02441      -1.81251       1.46420      -1.40095     0.0797463       9.18402       12.1620       13.1402       13.5473       13.3241       12.3771       11.3843       9.76962       8.29729       6.94037       5.56973       4.25874       3.22943       2.29230       1.64110       1.09449      0.734988      0.475696
  20  24 4374.3715    1.0463 14.8964  9.8748 -0.0002  0.1391   0.0065   0.3735    0.0292   0.0000   440.5498      -14.9809       20.8463      -15.3322       2.00925       14.6852       20.5899      -28.8074      -2.07692      -14.4788      -7.62402      -4.12148      -4.13077      -2.00040     -0.432599      0.848975      0.599745     -0.247092       10.5964       14.4807       15.3456       15.9221       15.5793       14.5049       13.4102       11.6694       9.93804       8.12454       6.53572       5.08794       3.80658       2.77231       1.94394       1.32415      0.869193      0.557446
  20  25 4517.9946    0.8598 18.1574  9.7638  0.0003  0.1835   0.0052   0.4737    0.0255   0.0000   416.0240       3.85040      -23.2759      -50.3922       29.1540       22.6680      -11.0903      -38.0707       1.81137       16.9919      -20.8269      -3.57388    -0.0647104       1.39272     -0.858211      0.212290       1.49883     -0.817362       13.7154       18.4715       19.9839       20.6898       20.2472       19.2116       17.3551       15.2011       12.9257       10.5510       8.62714       6.57571       5.02663       3.64902       2.54976       1.75657       1.15271      0.737549
  21   5 1589.2359    0.2184  0.2477  9.3067 -0.0046  0.0176   0.0095   0.0309    0.0316   0.0000   439.3992     -0.204167       19.4506       1.59168      -4.36694      -1.27041      0.427386      0.620803      -1.84239       1.25490      0.636270      0.606502      0.364013      0.248761     -0.117157      0.159105    -0.0149997    -0.0651427       1.44289       2.02297       2.26567       2.45164       2.37693       2.10117       1.91959       1.47640       1.43881       1.00416      0.736484      0.552313      0.417962      0.296836      0.219040      0.174365     0.0954527     0.0668533
  21   6 1758.2018    0.3625  0.3270  9.4192 -0.0055  0.0181   0.0122   0.0333    0.0402   0.0000   439.6525     -0.716729       18.8939    -0.0113814      -2.42496       1.19429    -0.0625310      0.375181     -0.162332     -0.936522      0.419440      0.149484    -0.0717067     -0.456362      0.436575      0.223436    -0.0980712    -0.0255422       1.26976       1.81378       1.82296       2.01568       1.90752       1.71554       1.73173       1.32990       1.14781      0.903368      0.698722      0.597705      0.414380      0.342429      0.215736      0.179359      0.114774     0.0674679
  21   7 1919.8003    0.5429  0.4997  9.4362 -0.0025  0.0173   0.0138   0.0381    0.0584   0.0000   438.3484     -0.606834       15.3344      -1.70245      -1.55629       2.63788       2.04176     -0.158517     -0.510161    -0.0753743     0.0223327    -0.0885035      0.296116      0.564626     0.0879815      0.159757    -0.0320160     0.0382749       1.31075       1.84496       2.00180       2.14316       2.10489       1.83616       1.72857       1.46715       1.30030      0.937439      0.831665      0.621583      0.493425      0.316726      0.240413      0.161821      0.114627     0.0711271
  21   8 2077.6971    0.7506  0.7006  9.5834 -0.0017  0.0188   0.0155   0.0425    0.0781   0.0000   436.5261     -0.811414       15.3709       5.04086      -1.34944      -4.46849      -1.97379     -0.226887       1.53861     -0.284311     -0.667104    -0.0186794     -0.574878     0.0352743     -0.154172     -0.117559     0.0104248    -0.0201105       1.43941       1.78746       2.14587       2.15802       2.08783       2.00604       1.75391       1.55940       1.35414       1.05423      0.900424      0.662165      0.517050      0.383540      0.266373      0.187643      0.126751     0.0850088
  21   9 2231.8108    1.0724  0.9671  9.5937 -0.0037  0.0207   0.0194   0.0523    0.1305   0.0000   438.1493      -1.32446       13.9401       6.65293      -5.51530     -0.762927      -1.33725      -1.94567      -1.39039     -0.901388       1.76029     0.0245952      -1.13554     -0.371548      0.217645     0.0952979   -0.00720441    -0.0782353       1.57637       2.05636       2.11266       2.26839       2.20852       2.15191       1.92234       1.64056       1.48416       1.20308      0.985327      0.751160      0.579770      0.425662      0.313410      0.216252      0.148385     0.0954139
  21  10 2381.8862    1.5094  0.9750 10.1222 -0.0018  0.0195   0.0263   0.0505    0.1308   0.0000   439.3857     -0.366331       13.3134       2.46433      0.780854      -1.45740       2.22326      -1.59391      0.107208     0.0577724      0.224067    -0.0964471      0.441943    -0.0141184     -0.224177      0.311600      0.103635    -0.0167957       1.51627       1.88852       1.97373       2.16820       2.16375       2.09762       1.80496       1.52790       1.38771       1.14541      0.898863      0.709602      0.544153      0.404684      0.284520      0.199132      0.140288     0.0914708
  21  11 2529.3098    2.0015  1.0009 10.7268  0.0004  0.0199   0.0353   0.0500    0.1440   0.0000   437.1645     -0.344468       12.8559      0.484437      0.256451      -3.07398       1.37660      -1.88494      0.596148      -1.01202      -1.84974     -0.545709      0.430089      0.669823     -0.240330     -0.116781     -0.244664     0.0597790       1.54960       1.98539       2.09786       2.26247       2.20762       2.10813       1.87903       1.71054       1.42739       1.15479      0.949731      0.766477      0.547165      0.424947      0.302105      0.211757      0.144814     0.0957905
  21  12 2676.1632    2.5661  0.9603 11.3811  0.0001  0.0198   0.0463   0.0518    0.1337   0.0000   440.0528      -1.57660       13.3832      -5.08474      -1.40002      0.506171     -0.454096      -3.92405       2.53138       2.91499      -2.98965      0.891667     -0.316807     -0.425351    -0.0834435    -0.0228179    -0.0979621     0.0879528       1.59997       2.07810       2.17676       2.30539       2.12497       2.01028       1.84405       1.65359       1.52432       1.28679       1.05294      0.840648      0.610655      0.438656      0.303434      0.214025      0.143281     0.0891766
  21  13 2822.9305    3.3627  0.9004 11.5769  0.0001  0.0193   0.0602   0.0478    0.1696   0.0000   440.7817      -1.10610       13.2928     -0.827479      -1.04760     0.0552363      -2.81509      0.567304      0.904350      -1.23482      -1.32251      0.366830      0.485137      0.416081      0.587862      0.181046   -0.00456614     0.0134875       1.74773       2.25487       2.33585       2.23353       2.03923       1.93525       1.93980       1.79338       1.60379       1.31745       1.09752      0.842332      0.647278      0.476189      0.324334      0.222849      0.148753     0.0950676
  21  14 2968.8970    4.0096  0.8985 12.3611 -0.0023  0.0185   0.0726   0.0472    0.1260   0.0000   437.9833       5.36087       14.4148       1.69398      -2.16973      -3.42470      0.767066      -2.41600      0.830262      0.560599      -1.82661      0.945033      0.272364      0.136763      0.136327      0.273073     -0.280961      0.158931       1.46497       1.80187       2.01635       2.12478       2.06749       1.96156       1.75057       1.53271       1.31847       1.11116      0.899172      0.699611      0.512745      0.395511      0.276879      0.194656      0.130910     0.0856991
  21  15 3113.9633    4.3075  1.0646 12.2121 -0.0016  0.0204   0.0715   0.0522    0.1670   0.0000   439.3385     -0.375177       15.7575     -0.514688      0.746799      -4.66599     0.0372288      -2.87865      0.826836      0.626791      0.807972     -0.294960     -0.369393     -0.292034     -0.221827     -0.200843     -0.108198     0.0557201       1.62157       2.10351       2.18062       2.27362       2.18375       2.11536       2.00341       1.75644       1.46581       1.21431      0.989581      0.775614      0.591764      0.442309      0.316935      0.217836      0.156059     0.0968228
  21  16 3258.5605    3.9293  1.4829 11.9824  0.0019  0.0255   0.0560   0.0637    0.1311   0.0000   438.9610       1.56152       10.3851      -1.20251     -0.596257      -10.6867      0.443147     -0.355108       3.24326       1.75436      -1.26127     -0.834590      0.340391     -0.446514     0.0382609     0.0548247     0.0214365     0.0924787       1.96912       2.59226       2.76214       2.86532       2.74662       2.58174       2.42135       2.11873       1.84216       1.59048       1.28514       1.01823      0.754427      0.553443      0.398413      0.260096      0.182346      0.118931
  21  17 3402.8348    3.5036  2.1015 11.7469 -0.0008  0.0299   0.0429   0.0788    0.0841   0.0000   437.1523       4.90411       12.3734      -4.26401     -0.915367      -3.47925     -0.653985       1.52547       2.01856       3.24469      0.409645      -1.32175      -2.27293     -0.232494      0.510543     -0.352667   -0.00196984     -0.393933       2.31603       3.08239       3.22448       3.44009       3.32791       3.09751       2.95731       2.52642       2.17669       1.74935       1.49690       1.12936      0.852747      0.632479      0.462166      0.324619      0.214277      0.142564
  21  18 3547.1081    2.9096  3.1403 11.3259 -0.0002  0.0378   0.0304   0.0990    0.0665   0.0000   443.0011     -0.279527       20.3064       1.09610      -6.06724      -7.44089      -2.55225      -4.10870       4.04632      -1.77185      -1.38204       1.01319    -0.0386501      0.101435      0.250699      0.471214      0.519457      0.116570       2.98210       3.83112       4.05322       4.38893       4.27706       3.97383       3.58161       3.19099       2.78246       2.29625       1.82385       1.45675       1.09624      0.798279      0.581725      0.402704      0.273396      0.179006
  21  19 3691.4181    2.4041  4.7190 10.7954  0.0017  0.0497   0.0210   0.1297    0.0526   0.0000   438.5591       1.57154       14.4109       4.00012       2.89274      -6.11395      -1.34624      -2.35092       5.19001      -1.17060       1.72056     -0.298733      -2.36629     0.0193550       1.42449     -0.322046     -0.101505     -0.464495       3.79456       4.96123       5.35081       5.77276       5.57214       5.16306       4.66674       4.24062       3.49270       3.03057       2.32325       1.85888       1.39245       1.05033      0.751171      0.513377      0.348538      0.227705
  21  20 3835.6115    2.0219  6.3447 10.3308 -0.0002  0.0588   0.0154   0.1556    0.0460   0.0000   436.2099      -14.8971       19.8218      -8.01489      -2.40992      -16.6496      -4.34166       11.7071      -1.33505      -7.64385     -0.236692      -2.33000     -0.884541     0.0141289      0.722749      0.450738      0.185088     -0.244332       4.46550       5.86000       6.24500       6.64818       6.50132       6.12797       5.53628       4.88153       4.22680       3.50742       2.84903       2.18945       1.68856       1.23405      0.902950      0.618848      0.415209      0.275310
  21  21 3979.7328    1.6963  8.4621 10.1275 -0.0004  0.0740   0.0117   0.1992    0.0380   0.0000   430.6339       2.14995       9.24504       6.39676       4.07297       2.71851      -1.38192      -2.89393       4.63492       2.10791      -2.19915      -7.73320      0.955829   -0.00951650      -2.66755      -1.56627    -0.0572861    -0.0854454       5.57030       7.43502       7.84754       8.18247       8.07474       7.49829       6.92747       6.27191       5.30461       4.41210       3.58983       2.81954       2.14479       1.57357       1.14617      0.788244      0.538757      0.345457
  21  23 4268.3594    1.1721 13.0860  9.9127  0.0000  0.1169   0.0073   0.3159    0.0303   0.0000   444.7654      -15.5047       20.0319       1.30315       12.5614      -13.6622      -3.64446      -2.33070       2.40989       12.5815      -4.41114      -2.47137       1.90673       3.08638      0.185185      0.102780     -0.187318      0.564205       8.70815       11.2613       12.2051       12.8483       12.6068       12.0556       11.0006       9.50408       8.28101       6.91855       5.57559       4.35652       3.39239       2.46811       1.78014       1.26688      0.844652      0.559394
  21  25 4556.8572    0.8142 18.4357  9.7065 -0.0002  0.1845   0.0049   0.4820    0.0238   0.0000   436.6886      -13.6099       14.1915       18.7764      -10.4039      -11.8757      -13.2904       28.0537       8.72590      -6.54943       8.59841       3.49435      -3.60226      -2.83652      0.112454       5.21147     -0.744203      -1.43351       13.0888       17.6526       18.7111       19.9571       19.5715       18.7515       17.0979       15.0362       12.9028       10.7942       8.77302       6.86640       5.30443       3.91919       2.85841       1.99687       1.32721      0.880058
  22   5 1611.3222    0.2253  0.2119  9.3788 -0.0136  0.0186   0.0100   0.0318    0.0303   0.0000   439.2186     -0.827896       20.4516     -0.835955      -2.20242      0.154231     -0.151136      -2.22438     0.0979111       1.52317     0.0136102     -0.202582     -0.178155    -0.0643710    0.00362603     -0.196686     0.0331395     0.0738695       1.26679       1.72996       1.68515       1.69976       1.90415       2.05708       1.68986       1.45508       1.10657       1.08150       1.20683      0.810364      0.647754      0.338666      0.263474      0.200576      0.133469      0.111275
  22   8 2104.7142    0.7690  0.7776  9.6817 -0.0043  0.0200   0.0155   0.0457    0.0806   0.0000   439.4648       3.29742       17.5711       3.55499      -3.46995    -0.0591369      0.578987     -0.300397      0.159246      -1.31341      -2.12717      -1.13899     -0.412740    -0.0173281      0.223780     0.0162276     0.0498151      0.140178       1.41381       1.83881       1.95009       1.99666       2.13539       1.86304       1.80911       1.56168       1.36715       1.13738      0.955359      0.747338      0.560905      0.431145      0.316541      0.224953      0.156449      0.106687
  22   9 2259.9801    1.1074  0.9398  9.7444 -0.0027  0.0199   0.0193   0.0482    0.1168   0.0000   441.8828       1.61687       13.8481      0.294661      0.753299      -2.68342      0.403745       3.64202       1.06146     -0.911403       1.52967     -0.741930     -0.100877     -0.309734      0.422210    -0.0645844     -0.129303    -0.0177490       1.44093       1.90198       2.05184       2.08302       2.16051       2.07002       1.89668       1.67089       1.37560       1.15248      0.973941      0.752369      0.595602      0.432693      0.317566      0.230763      0.157645      0.112596
  22  10 2410.7913    1.5363  0.9864 10.5581 -0.0019  0.0202   0.0268   0.0533    0.1148   0.0000   440.1130      -1.05201       14.5729      -1.70055       3.18613     -0.885651       2.35905      -3.04357      0.463180     -0.850363       2.29350     -0.679546     -0.504999      0.593054      0.302174     -0.210206     -0.167444    -0.0152675       1.49456       1.96619       2.15301       2.28371       2.25019       2.05867       1.92879       1.72390       1.45430       1.19203      0.961483      0.759131      0.588506      0.441968      0.332176      0.223957      0.161399      0.107684
  22  11 2559.1637    2.1521  1.0271 10.6693 -0.0001  0.0194   0.0356   0.0498    0.1535   0.0000   439.3195     -0.451967       12.3868      -1.48694      -2.01958     -0.295623      0.480490     -0.358678     -0.251388      -2.54385      0.960119     -0.220074       1.88421      0.708016     -0.105371     -0.157842    -0.0987408      0.123578       1.48778       1.94116       2.04446       2.12800       2.11085       2.00619       1.78137       1.59864       1.42649       1.23312       1.00902      0.775432      0.609718      0.458038      0.329434      0.222839      0.162245      0.105793
  22  12 2707.0991    2.6816  0.9900 11.4539 -0.0003  0.0197   0.0459   0.0504    0.1355   0.0000   437.4589      -2.84260       12.3899      0.445894       1.70759      -5.68295     -0.729462      -2.11743       1.05834     -0.840966      -2.04177      0.265841      0.111863      0.571822      0.116532     0.0635341    0.00189968     0.0443768       1.47762       1.91370       2.00929       2.14659       1.96946       2.03031       1.78729       1.62695       1.43054       1.22678      0.976580      0.769325      0.594651      0.459872      0.330035      0.233935      0.160483      0.108859
  22  13 2854.7011    3.4695  0.8675 11.9154 -0.0013  0.0181   0.0608   0.0440    0.1367   0.0000   440.3709       3.67458       10.3924       3.84157      -1.59996     -0.528296     -0.684786      -1.06998     -0.246031     -0.323996     -0.273906      0.260152     -0.673973      0.753428     0.0223314      0.165603    -0.0894238      0.105654       1.38031       1.73459       1.85229       1.96632       1.94904       1.90387       1.73959       1.48943       1.28917       1.06903      0.864314      0.733085      0.557942      0.395667      0.293137      0.211761      0.146189     0.0987300
  22  14 3001.4082    4.0707  0.9144 12.2752  0.0007  0.0192   0.0693   0.0450    0.1379   0.0000   435.4915     -0.356952       14.6132     -0.950274      -1.18584      -7.29209      -1.91257      -1.06733     -0.823562     -0.688372      0.588318      0.319158      0.276338      0.106143      0.339797     -0.147251     -0.138507     0.0475512       1.42294       1.81883       1.85305       2.06387       1.91784       1.83178       1.73126       1.51792       1.36455       1.16825      0.969733      0.768493      0.571980      0.444423      0.320294      0.229962      0.151753      0.103200
  22  15 3147.0187    4.2600  1.1824 12.0843  0.0011  0.0218   0.0677   0.0575    0.1994   0.0000   438.6949       1.16334       10.0893       1.61347      -1.00187      -6.56467     -0.609414       1.32142       2.05266      -2.56479      0.758682      0.974705      0.647009      0.423393      0.169851      0.536472     0.0345722      0.106878       1.63447       2.15540       2.13466       2.29628       2.18911       2.18409       2.02298       1.83807       1.59489       1.31041       1.11381      0.828289      0.665425      0.495417      0.383313      0.278873      0.189742      0.127929
  22  16 3292.2090    3.9645  1.5653 11.8926 -0.0012  0.0250   0.0528   0.0618    0.1150   0.0000   437.1555      0.186926       15.7490      -4.34437     -0.389637      -2.66929      -4.04320     -0.671519       2.57862     0.0241960     -0.756057     -0.810620      0.162910      0.873898      0.448862      0.364114     -0.107242      0.162225       1.81653       2.37713       2.45648       2.70636       2.67053       2.49924       2.30547       1.97136       1.79024       1.48819       1.23717      0.970431      0.736804      0.570430      0.399963      0.288795      0.194410      0.133716
  22  17 3437.2318    3.3565  2.2204 11.5454 -0.0006  0.0308   0.0385   0.0766    0.0810   0.0000   438.2923       1.42282       15.8726      -1.07720      -3.67675      -4.92736       3.16894    -0.0752716       3.18945     -0.931620     -0.433826      -1.05111     -0.182567      0.225392     -0.710267      0.212069      0.162509      0.344610       2.23772       2.94925       3.08455       3.24977       3.19924       2.89397       2.79381       2.47155       2.29504       1.85569       1.51896       1.20521      0.947248      0.705684      0.515956      0.364150      0.255902      0.169137
  22  18 3582.1347    2.8258  3.4460 11.0647 -0.0008  0.0396   0.0268   0.0973    0.0632   0.0000   433.7632       3.29945       11.4524      -5.31073      0.908450       2.13685      -6.52008      -5.66181       2.00646      -1.12550      -3.50623     0.0169569      0.422912       1.11138      0.264789     -0.256648     0.0593221     0.0101993       2.93633       3.91473       4.08822       4.51867       4.19503       4.14578       3.71474       3.31428       2.82127       2.46067       1.98318       1.57483       1.18800      0.907707      0.646245      0.464041      0.313457      0.213631
  22  19 3726.8243    2.3189  4.9325 10.6557 -0.0002  0.0484   0.0193   0.1278    0.0525   0.0000   434.5884      -5.15868       10.8660      -1.25369       4.97584      -9.86975       1.35803      0.105480       1.47176      -2.89925     -0.211644      0.196399     -0.664610     -0.113110     -0.287178      0.365709    -0.0493008     -0.101912       3.58107       4.69309       5.05934       5.32388       5.19810       4.97170       4.63590       4.05347       3.51820       2.88655       2.41151       1.86813       1.48929       1.10691      0.800436      0.570164      0.390805      0.272134
  22  20 3871.6425    1.9085  6.5831 10.4070 -0.0002  0.0614   0.0142   0.1595    0.0412   0.0000   443.6535       3.23035       3.71651       5.34855      -3.98937      -6.52485      -1.92418       2.86984      -4.65599       4.96607      0.407006      -1.38784       2.98320      -1.41629       1.36631      0.722525     -0.307580     -0.215845       4.34228       5.76902       6.22325       6.59117       6.36177       6.10300       5.57237       5.03643       4.37858       3.66666       3.00892       2.36924       1.82524       1.38828       1.01349      0.724496      0.497573      0.328805
  22  21 4016.2711    1.6068  9.2374 10.1086  0.0002  0.0778   0.0105   0.2112    0.0351   0.0000   435.6485       10.3126       15.4511       4.48818      -14.2597      -5.61532      -13.3040      -10.5009      -3.53897       4.70692      -5.64756      -1.36793       1.64683      -2.75027      0.147508      0.772973      0.333888    0.00236526       5.62548       7.34210       7.81293       8.43569       8.20483       7.84518       7.18081       6.38882       5.59709       4.65528       3.81863       3.04665       2.35849       1.77089       1.28951      0.921134      0.626611      0.427992
  22  22 4161.1427    1.3366 11.3229 10.0159 -0.0005  0.0967   0.0083   0.2687    0.0312   0.0000   430.5922      -5.56711       14.2347     -0.511910      -3.21791      -14.6876      -6.15536      -2.75727       10.9743      -5.18372      -10.3322       8.89444      -1.89520      -2.16328      -3.14133       2.21231      0.753144     -0.470839       6.89892       9.14875       9.89898       10.3347       10.2256       9.70061       8.92763       7.92343       6.92104       5.85040       4.77975       3.85961       2.90197       2.22737       1.61180       1.15025      0.779676      0.528275
  22  23 4305.5697    1.1140 13.7235  9.9278 -0.0011  0.1240   0.0067   0.3325    0.0285   0.0000   436.9651       3.66604       5.10418      -14.9757       4.26519      -13.1395       5.85717      -6.19234      -2.26255      -3.08974      -3.17509       1.17606       5.27728     -0.211103       1.70556      -2.06467     -0.300001     -0.450643       8.58250       11.6192       12.3181       12.9820       12.6512       12.1059       11.2390       10.0712       8.83752       7.36886       6.16264       4.87614       3.81507       2.82021       2.09033       1.47349      0.993521      0.673245
  22  24 4450.0081    0.9258 16.6581  9.8403 -0.0009  0.1583   0.0054   0.4177    0.0251   0.0000   408.9122       14.7168       6.34794       2.59647       12.6678      -28.4178      -24.4795       3.44426       12.0453      -6.67201      -2.59627      -13.0586      -1.17823       8.12906       2.89903     -0.997140      0.329873      0.780204       10.7517       14.6178       15.7672       16.5966       16.3520       15.5220       14.3239       12.6425       11.3866       9.31632       7.76470       6.09188       4.79624       3.56812       2.67580       1.84799       1.26950      0.850255
  23   5 1632.7857    0.2467  0.2546  9.3222 -0.0073  0.0136   0.0094   0.0284    0.0305   0.0000   438.8764     -0.110636       18.1921     -0.278636      -1.82626     -0.447527       1.47632     -0.288231      0.493480      0.724744       1.09228     -0.468800      0.735777    -0.0634659    -0.0450393      0.180205     -0.118066    -0.0478260       1.05120       1.27429       1.44017       1.55297       1.46816       1.26900       1.26010       1.16527      0.979548      0.882914      0.732726      0.596295      0.447193      0.342615      0.245188      0.178815      0.120686     0.0818217
  23   7 1969.6156    0.6026  0.6026  9.4447 -0.0034  0.0170   0.0135   0.0392    0.0645   0.0000   438.5401     -0.894172       15.8781       1.08604    -0.0604731       2.31193       2.77410     -0.385744      -1.22240     -0.233824     0.0133899       1.37382     -0.538320      0.405291      0.192816      0.134391    -0.0301298      0.111103       1.21136       1.56359       1.60988       1.73632       1.74529       1.68564       1.57054       1.31907       1.15395       1.02876      0.857399      0.723923      0.515669      0.407136      0.287414      0.214172      0.150723      0.100126
  23   8 2131.0722    0.8634  0.7756  9.6116 -0.0019  0.0184   0.0164   0.0440    0.0804   0.0000   438.0476      -4.11859       16.5734       1.36893      -2.72911     -0.609971      0.624462       2.69059     0.0280017      0.259869      0.795531      0.229487     -0.563020      0.316552     -0.450589      0.278567     0.0819230      0.198972       1.17351       1.69266       1.69359       1.90941       1.72606       1.73765       1.48923       1.41894       1.23643       1.11646      0.895322      0.741915      0.555998      0.433870      0.313418      0.216645      0.156697      0.100379
  23   9 2287.4462    1.2458  0.9043  9.8831 -0.0017  0.0191   0.0215   0.0445    0.1211   0.0000   440.8355      -1.20236       9.45443      -1.98955     -0.115707      -1.56036    -0.0106216      -2.08681       3.37771      0.677545      -1.13844      -1.53207      0.175305     -0.570073     -0.450235      0.180601      0.159920     0.0795325       1.36413       1.83054       1.85688       2.06567       1.97235       1.92151       1.83966       1.61420       1.39422       1.10861      0.955933      0.768485      0.611579      0.444343      0.340586      0.246635      0.170685      0.116711
  23  10 2439.1540    1.6479  1.0587 10.3849 -0.0017  0.0201   0.0268   0.0502    0.1384   0.0000   439.0557      -3.27336       14.0326      0.428934       1.32537     0.0252459       1.73492      -2.04080      0.911109     -0.463937     -0.424195      0.972376     -0.267807      0.430234      0.417250    -0.0545073      0.101803      0.134203       1.48026       1.85525       2.00511       2.10220       2.07569       2.02410       1.88429       1.64459       1.48690       1.24947       1.01517      0.818286      0.615063      0.492363      0.373744      0.268654      0.188884      0.130592
  23  11 2588.6074    2.1740  1.0741 10.9968 -0.0018  0.0207   0.0358   0.0520    0.1473   0.0000   437.7517       1.92722       15.9605      -4.31830      -1.37066      0.467409      -1.80573      -1.66043      -1.13173       1.56980      -1.99209      0.762086     -0.174216     -0.121196    0.00222619     -0.247191     0.0994059     -0.160022       1.49219       1.98173       1.95732       2.18137       2.03603       2.05682       1.91055       1.82678       1.54424       1.35089       1.05627      0.792672      0.619668      0.526852      0.396224      0.310604      0.221434      0.146803
  23  12 2737.5808    2.8509  1.0460 11.0785  0.0029  0.0191   0.0452   0.0491    0.1680   0.0000   439.0430     -0.814629       16.3256      -5.55674     -0.544894      -2.64359      -5.94297     -0.822341      0.704504      0.701758      0.304453     -0.955763    -0.0856136     -0.162543      0.154651      0.266992    -0.0140412     0.0646986       1.38780       1.76218       1.94026       2.10379       2.01162       1.94491       1.83967       1.62674       1.36513       1.13116      0.977650      0.752687      0.584334      0.438206      0.339569      0.250477      0.179192      0.119109
  23  13 2886.1000    3.7652  0.8788 11.8238 -0.0023  0.0172   0.0650   0.0444    0.1580   0.0000   439.3778       1.19577       13.2091      -1.48438      -1.64133      0.284046     -0.750881      -2.16058      -1.60111      -1.45586     -0.273540      0.491609     -0.215098      0.519704      0.523414     -0.118790    -0.0445813      0.225118       1.28369       1.57186       1.69175       1.80180       1.75804       1.74160       1.62423       1.37827       1.23919       1.05702      0.844982      0.702117      0.540556      0.399743      0.303728      0.228457      0.166582      0.112647
  23  14 3033.4089    4.1355  0.9811 12.2584 -0.0019  0.0188   0.0690   0.0472    0.1476   0.0000   438.3392       3.05167       11.9572     -0.473306     -0.999266      -3.87642      -1.00196       3.26336     0.0826623     0.0144562     -0.711099       1.26955      0.161030     -0.393795      0.612528     0.0852519      0.149455   -0.00196612       1.33709       1.66271       1.91095       1.94554       1.95750       1.94605       1.74353       1.51208       1.36231       1.09767      0.904423      0.748340      0.567936      0.442048      0.326000      0.233054      0.177016      0.117943
  23  15 3179.7255    4.2075  1.2153 12.2700  0.0045  0.0223   0.0653   0.0567    0.1589   0.0000   437.8090       1.63536       12.9820     -0.465737     -0.667296      -5.10672      -2.09277      -1.17725       1.08876       2.48772      0.995028      0.652973       1.08484       1.12857     -0.461436      0.171293      0.313984     0.0622865       1.52427       2.06540       2.19770       2.26276       2.25355       2.08824       1.98704       1.78320       1.61800       1.33707       1.12299      0.865838      0.697900      0.533605      0.382033      0.290902      0.207027      0.136847
  23  16 3325.5244    3.7814  1.6137 12.0749 -0.0021  0.0252   0.0503   0.0642    0.0994   0.0000   439.3183       1.40620       17.0933       2.00543      0.912396      -4.47469      -4.49713      -3.19860     -0.785335      -4.10052     -0.727565      0.481078     -0.269131       1.33209     0.0946313      0.610830      0.238754     -0.122821       1.70733       2.31054       2.34416       2.57731       2.52010       2.39991       2.18780       2.04268       1.75571       1.55782       1.26747       1.00950      0.783040      0.620406      0.455234      0.320487      0.230669      0.156530
  23  17 3471.2564    3.1824  2.6669 11.2489 -0.0012  0.0319   0.0323   0.0827    0.0709   0.0000   438.5873      -4.96376       17.0020       1.06724      -4.01724     -0.830100     -0.198864      -3.40293      -5.15579      0.766437      -2.75102       3.26948     -0.870847     0.0746684     0.0836843      0.792194      0.219091      0.198713       2.28163       2.96476       3.16244       3.42381       3.31991       3.24959       2.96850       2.70410       2.27447       1.97977       1.59314       1.24933       1.02481      0.752849      0.580931      0.418470      0.292599      0.202641
  23  18 3616.7835    2.6465  3.9140 10.9036 -0.0001  0.0410   0.0233   0.1036    0.0570   0.0000   432.3515      -4.05907       20.7451      -4.72185     -0.929268      -2.25406     -0.626596      -6.28946      -1.46265       1.11139     -0.373240      0.765831      -1.43882     -0.238381     -0.345990      0.343867     -0.707708      0.262944       2.94161       3.76662       4.01103       4.34163       4.25419       4.02401       3.84032       3.39629       2.94994       2.46741       2.11045       1.67484       1.30028      0.992035      0.743211      0.528677      0.384141      0.260849
  23  19 3762.0449    2.2156  5.3156 10.6696 -0.0005  0.0506   0.0173   0.1352    0.0445   0.0000   431.3038       5.98764       4.97284      -9.40107       4.01732      -12.7997      -6.67514      -4.43756       4.57086       1.63129      -2.04589       2.26081      -1.34710       1.14825       2.42463     -0.626705     -0.516637     0.0306679       3.40109       4.58247       4.85389       5.08967       5.13703       4.87579       4.51514       4.01387       3.61554       3.01730       2.56122       2.00715       1.60437       1.19968      0.912018      0.646810      0.452218      0.315557
  23  20 3907.2933    1.8423  7.2471 10.3421  0.0001  0.0628   0.0129   0.1701    0.0377   0.0000   441.8649      -4.70259       7.08999       3.20940       9.80519      -1.67315     -0.165156      -3.28065      -2.65508       3.77043      -1.98039      -3.93890       3.80563       3.03899      -1.59523      -2.58805      0.297767      0.483791       4.35430       5.76813       6.21027       6.53547       6.52183       6.17006       5.81351       5.12287       4.54078       3.78057       3.12019       2.53622       1.98482       1.50386       1.11131      0.812075      0.578149      0.392355
  23  21 4052.5047    1.5078  9.3624 10.1602 -0.0002  0.0804   0.0099   0.2171    0.0329   0.0000   440.2488       4.01370       10.2427       2.51098      -2.88511      -13.9443       4.90479      -6.02260      -1.46600     -0.768601       3.97950      -5.66705       1.24227       1.03386      0.170709      0.683686      -1.31855      0.293566       5.60438       7.44730       7.95425       8.38564       8.30172       7.96682       7.38632       6.61836       5.71396       4.91145       4.12820       3.32397       2.58328       1.97680       1.44237       1.03672      0.733588      0.501719
  23  22 4197.5929    1.2966 12.3724 10.0086 -0.0005  0.1043   0.0076   0.2879    0.0295   0.0000   434.3718       1.18251       12.7411       2.37612       21.5291      -10.5684       6.16490       7.80974      -1.37937      -17.1180     -0.788342      -7.35263       6.83197     -0.301423      -3.71736      0.150422       2.87862      0.341270       7.01703       9.41739       9.93499       10.5713       10.5774       10.1262       9.42715       8.30460       7.39072       6.29565       5.17878       4.21770       3.26860       2.50566       1.84992       1.35711      0.942151      0.647693
  23  23 4342.6628    1.0877 14.6100  9.8942  0.0016  0.1271   0.0062   0.3418    0.0270   0.0000   442.5655       21.8513       16.9590       14.1633      -9.15202       7.87472      0.901390      -8.49788      -7.65027      -8.04604       10.5028       7.49734      -2.67507     -0.966067      -2.64907      -1.54101      -3.27465       1.08494       8.59606       11.4099       12.0222       13.0415       12.9638       12.2596       11.6203       10.3387       8.97475       7.56461       6.31267       5.12727       3.97845       3.04623       2.28302       1.65383       1.15639      0.808021
  24   5 1653.6924    0.2633  0.2013  9.3535 -0.0068  0.0120   0.0102   0.0219    0.0300   0.0000   441.6858      -2.90574       20.6000       3.97670      -3.91402     -0.382610       1.49054      0.525964      -1.00328     -0.698962      0.957948     -0.370982     -0.283695    -0.0616155     -0.200188     0.0460147     -0.188017    -0.0204818      0.746576       1.07864       1.03949       1.09372       1.20640       1.17631       1.03748      0.889692      0.787301      0.775740      0.639069      0.459125      0.390755      0.304279      0.234030      0.166864      0.105356     0.0887779
  24   7 1993.5605    0.6465  0.5953  9.3705 -0.0005  0.0167   0.0135   0.0355    0.0670   0.0000   440.4096       1.18930       14.6249       1.19308      -5.44602      -1.18545      0.834156      -1.57859      0.847681      0.782539      0.355968   -0.00529029     -0.214326      0.239631    -0.0214050     -0.388578    -0.0566613     0.0978295       1.09273       1.42319       1.45567       1.60929       1.53722       1.51818       1.37168       1.30560       1.16123       1.00740      0.845202      0.696485      0.541233      0.450120      0.328071      0.238837      0.155377      0.120700
  24   8 2156.7309    0.9240  0.8127  9.5412 -0.0012  0.0178   0.0167   0.0415    0.0980   0.0000   439.5061      -2.29185       17.1362      0.403795      -2.27042      -1.02346       2.44601      0.570540     -0.920798      0.367688      0.312791      0.798422      0.174084     -0.312556      0.320677    -0.0783438     0.0253090     0.0167628       1.23775       1.58296       1.68438       1.71662       1.78299       1.72860       1.66044       1.45385       1.22842       1.07284      0.906635      0.750076      0.580487      0.434998      0.341357      0.253271      0.177676      0.126601
  24   9 2314.2788    1.3309  1.0606  9.7776  0.0005  0.0191   0.0212   0.0518    0.1428   0.0000   436.8264      -3.60273       14.3515      -2.54939      -2.69644      -4.01691      0.687695       1.81977     -0.373165      -1.08269      -1.87150     -0.283448      0.658164      0.459700     -0.881908    -0.0966028     0.0191257      0.118706       1.31117       1.67367       1.84500       1.87945       1.90523       1.75450       1.67285       1.55037       1.39497       1.15268      0.999178      0.832893      0.646036      0.497295      0.381462      0.274204      0.189356      0.136362
  24  10 2467.0437    1.7594  1.1782 10.6433 -0.0038  0.0215   0.0282   0.0585    0.1435   0.0000   439.2221      -4.51773       12.6591      -4.97072       1.60409     -0.125311     -0.746522      -4.56514     0.0700712       1.62006      0.742909      -1.67049      0.403614      0.928148      0.397512      0.240469      0.474830    -0.0543901       1.44042       1.96710       2.00388       2.15819       2.12256       2.04632       2.01750       1.74191       1.54921       1.25623       1.09820      0.885391      0.714569      0.538710      0.400186      0.295018      0.225315      0.149606
  24  11 2617.6694    2.3621  1.0625 10.9460 -0.0010  0.0189   0.0375   0.0523    0.1506   0.0000   438.7028     -0.110326       17.4336     -0.727943      -5.55957       3.50874       2.38044     -0.726274     -0.220694      0.458606    -0.0424084    -0.0944369     -0.413590      0.597975     -0.342293    -0.0499628    -0.0289573     0.0269080       1.29441       1.62934       1.72063       1.90609       1.87560       1.85690       1.70514       1.46590       1.32267       1.14555      0.948573      0.795916      0.594219      0.459851      0.362747      0.267342      0.182228      0.131331
  24  12 2767.6655    3.0240  1.0029 11.3287 -0.0017  0.0191   0.0488   0.0464    0.1714   0.0000   439.7418     -0.923230       15.0739      -3.37661      -4.14105      -1.83902      -3.04706      -2.39348     -0.746675       2.16156   -0.00454994      0.979917      -1.35168     -0.601995     -0.115521     0.0879247     0.0652843      0.153109       1.28934       1.70411       1.78200       2.02459       2.01351       1.85829       1.76415       1.56926       1.41337       1.16347      0.945288      0.748526      0.604209      0.476281      0.358330      0.271578      0.181537      0.135366
  24  13 2916.9711    3.7178  0.9939 12.0986  0.0006  0.0183   0.0612   0.0485    0.1322   0.0000   440.0147     -0.389214       12.1572      -1.85646      -1.39273      -1.82801      -1.79922     -0.195964       2.62932     -0.192422       1.38590     -0.185841     -0.167747     -0.328760     -0.341338     -0.252892    -0.0137871      0.259708       1.26499       1.67691       1.74567       1.96575       1.89445       1.84262       1.65803       1.51431       1.32107       1.15675      0.941979      0.747655      0.608600      0.474305      0.358505      0.246893      0.179169      0.129404
  24  14 3064.9744    4.3081  1.0903 12.2508 -0.0014  0.0236   0.0682   0.0544    0.1565   0.0000   438.8486       2.78532       12.1814      0.406532      -5.65683      -3.84230      0.156649      0.870228       1.51562     -0.655547      -1.19179       1.15290     -0.455159     -0.610401    -0.0844966     -0.376072      0.238539      0.122211       2.12565       2.82477       2.87171       2.76773       2.22740       1.91186       1.69712       1.84533       2.01220       2.09525       1.75922       1.49456       1.21044      0.892071      0.612354      0.395629      0.278401      0.177029
  24  15 3211.9556    4.1900  1.2764 12.5587 -0.0020  0.0231   0.0624   0.0563    0.1223   0.0000   436.3142       2.59315       14.5548      -4.38561     -0.717599      -7.04724      -2.26975      -3.40905       2.78778      -1.06492    -0.0592357      0.135496       1.00077       1.43557     -0.481289     -0.303358    -0.0296203     0.0347403       1.52628       2.03883       2.10215       2.14842       2.27283       2.21778       2.05395       1.88243       1.55532       1.40284       1.12942      0.947126      0.755366      0.569972      0.441475      0.308745      0.230957      0.162985
  24  16 3358.4682    3.6877  1.8630 11.8029 -0.0026  0.0264   0.0443   0.0664    0.0905   0.0000   438.5320      -1.91443       11.9836      -2.97299     -0.294789      -4.21714      -2.90448      -5.65105      -2.53483      0.244017      -1.01012     -0.729623     -0.451567      0.211959      -1.03416       1.26418     0.0370548     -0.482442       1.81433       2.34429       2.52296       2.72507       2.68526       2.64268       2.38127       2.19357       1.91382       1.63411       1.34120       1.07305      0.814247      0.669337      0.518042      0.371024      0.267756      0.191248
  24  17 3504.8823    3.0906  2.8665 11.4005 -0.0010  0.0338   0.0305   0.0849    0.0613   0.0000   438.9835      0.166208       18.5320      -5.29820       6.43465      -2.52686      -4.56076      -4.99838      0.581607      -1.09738      -1.22925       2.22284     -0.560259       1.48706     -0.668727      0.133438     -0.377093     -0.113623       2.26440       2.99106       3.11919       3.44199       3.26508       3.27776       2.97560       2.68385       2.40953       2.09117       1.71967       1.39178       1.10397      0.863052      0.641844      0.472007      0.343627      0.236860
  24  18 3650.9111    2.5487  4.3090 10.8368 -0.0002  0.0427   0.0207   0.1102    0.0490   0.0000   441.4061       9.69294       11.8240      -8.18160      -4.10034       1.52297       2.08326      -1.60711       1.10575      -2.55389       2.95393      0.321502      -1.21344       1.33583     -0.504708      0.467168     0.0828185     -0.207622       2.83879       3.74535       3.89914       4.17668       4.23762       4.10794       3.87993       3.41026       3.05603       2.52383       2.17778       1.73217       1.36346       1.07758      0.805477      0.606677      0.432197      0.301240
  24  19 3796.8159    2.0924  5.9589 10.5609 -0.0001  0.0545   0.0154   0.1425    0.0416   0.0000   440.6135       2.56543       5.53122     -0.417765      -7.57100      -9.88888      -3.25788      -1.60391       1.15430      -1.59299      -3.34895      -1.09812      0.842271      0.996755      0.550131     -0.273384     -0.215779     -0.618053       3.72441       5.04920       5.47323       5.67919       5.63722       5.32700       5.12901       4.51420       4.02556       3.39471       2.81625       2.33217       1.81854       1.42400       1.03689      0.774602      0.547488      0.377966
  24  20 3942.4866    1.7680  8.1078 10.2437 -0.0004  0.0680   0.0115   0.1826    0.0358   0.0000   434.1757      -1.66917       9.71584      -1.64361       3.82191      -7.55340       2.92466    -0.0519941      -7.62607      -2.06811       3.59550      -2.13288      0.241048       1.05669       1.51334       1.16747      0.908122     0.0701083       4.40939       6.00513       6.20392       6.80776       6.71807       6.53735       6.14674       5.37596       4.78577       4.07205       3.49183       2.76907       2.20704       1.69129       1.27979      0.935427      0.677954      0.473253
  24  21 4088.1347    1.4789 10.4564 10.0372  0.0001  0.0853   0.0088   0.2343    0.0318   0.0000   439.2730      -6.31934       17.7714     -0.764915      -18.1622     -0.237334      -1.86551      0.811065      -14.4819       7.60568       1.84473      -2.91733       2.60986       3.40874       3.07394      -2.53676     -0.376388      0.522246       5.48264       7.45541       7.70844       8.48408       8.43820       8.05922       7.53881       6.74317       6.13083       5.06996       4.32239       3.50441       2.74851       2.15601       1.60782       1.17899      0.854189      0.595172
  24  22 4233.7909    1.2313 12.6775  9.9861 -0.0019  0.1078   0.0070   0.2918    0.0280   0.0000   428.3289       3.59914       18.2760       11.0556       16.7862      -7.59438      -30.0500      -2.84683       5.68089      0.749366      -3.25193       2.09453       1.38501      -3.53250      0.625904      -1.78793      0.928210     -0.739799       6.87810       9.28421       10.1612       10.6760       10.7315       10.1711       9.64041       8.57583       7.60227       6.45096       5.42560       4.44917       3.51660       2.69793       2.06062       1.49238       1.05307      0.738421
  24  23 4379.4347    1.0132 15.8629  9.9168 -0.0023  0.1390   0.0056   0.3767    0.0247   0.0000   430.0794      -2.61099       22.1095      -9.61052       2.11947      -8.38541      -7.86117      -5.58616       4.79845      -11.6893      -10.7583       9.13164      0.561999      -3.63482      -2.61700      -1.66216       3.56339      -1.63417       8.89551       12.1480       13.0013       13.8463       13.8624       13.2706       12.2629       11.1526       9.80888       8.50453       7.08909       5.73627       4.60156       3.54287       2.64891       1.93805       1.38861      0.964743
  25   5 1674.0698    0.2879  0.2692  9.3136  0.0006  0.0126   0.0094   0.0277    0.0316   0.0000   440.0550      -1.10319       18.9958      0.959905      -1.74352      0.268283       1.19763     -0.197756     -0.365142      0.978200      0.381243     -0.373152    -0.0955833   -0.00936819      0.186700     -0.208846    -0.0420801      0.117962      0.873098       1.02307       1.21154       1.20481       1.13973       1.22142       1.19726       1.02069      0.968405      0.807149      0.605662      0.473763      0.425906      0.318487      0.254111      0.205175      0.138962      0.112566
  25   6 1847.8504    0.4503  0.5657  9.2130  0.0004  0.0185   0.0100   0.0361    0.0508   0.0000   440.3769    -0.0294773       15.7273      0.174382      -2.09758       1.20205      0.186117      0.506329     -0.830550     -0.506612     0.0121603      0.129628     0.0549877     -0.142430      0.109202      0.259573    -0.0364281    -0.0423456       1.06799       1.49656       1.48287       1.63123       1.66514       1.57575       1.53753       1.28683       1.19598       1.02839      0.920263      0.719428      0.606260      0.444477      0.347251      0.259996      0.190058      0.132655
  25   7 2016.8914    0.6909  0.5636  9.4653 -0.0039  0.0160   0.0147   0.0343    0.0645   0.0000   438.7320     -0.962445       16.3582      -1.28815      -2.27099       3.05277      0.296153     -0.112184      0.636321      0.779009      -1.11089     -0.442633     -0.300380      0.784481     -0.147342      0.310672    -0.0524150     0.0518925       1.04039       1.43458       1.54979       1.71907       1.68083       1.62034       1.46536       1.35862       1.09474       1.00524      0.801936      0.691890      0.516824      0.411993      0.293496      0.230287      0.163687      0.109948
  25   8 2181.7298    0.9974  0.8503  9.7864 -0.0022  0.0183   0.0174   0.0446    0.0901   0.0000   440.7695     -0.817527       17.5661       2.28303      -2.22858      -1.13388       1.91455      -3.14153      -2.37580      0.849507     -0.579966      0.563741      0.415898     -0.617965    -0.0106611      0.136345    -0.0653697     0.0855955       1.17147       1.58190       1.69490       1.88399       1.82127       1.78736       1.73856       1.41751       1.30374       1.06881      0.961726      0.722203      0.595086      0.447783      0.346060      0.264407      0.193659      0.139840
  25   9 2340.4699    1.3783  1.0547  9.9659  0.0015  0.0189   0.0219   0.0504    0.1310   0.0000   439.9943      -1.35960       15.2674      -3.73673      -1.66341      -3.91626      -3.66978     -0.793820       1.32289      -1.24135      0.108104     -0.745723      0.961084     -0.318058       1.16567     -0.227499     0.0125610      0.144668       1.28662       1.67565       1.76947       1.88190       1.90301       1.82813       1.76251       1.51610       1.35181       1.18143      0.995761      0.829735      0.651606      0.515035      0.386569      0.288948      0.204041      0.147754
  25  10 2494.3513    1.8448  1.0375 10.3719 -0.0002  0.0192   0.0285   0.0470    0.1461   0.0000   440.9897       1.52354       14.6622       1.68901     -0.943920       1.29599     -0.447472     -0.846286    -0.0501686       2.76726      -1.49777      0.877329      0.487163     -0.905267    -0.0396371      0.240454     -0.174150      0.158526       1.19131       1.59417       1.76710       1.89397       1.83759       1.80103       1.69899       1.52996       1.28954       1.18603      0.978363      0.778639      0.658746      0.486104      0.380273      0.279078      0.205507      0.142045
  25  11 2646.2377    2.5033  1.0665 10.7959 -0.0013  0.0186   0.0382   0.0484    0.1820   0.0000   438.2046     0.0707179       12.4563      0.266562      0.359846      0.136182      0.876867      -1.04462       1.57780       1.56469     -0.604945     -0.311185     -0.340811    0.00953375      0.252519      0.194422     0.0970645      0.213154       1.20868       1.56806       1.67127       1.76602       1.81069       1.75583       1.62532       1.47968       1.33788       1.13682      0.960199      0.774018      0.617213      0.476644      0.374050      0.286778      0.212821      0.151332
  25  12 2797.3458    3.2493  1.0190 11.3699 -0.0007  0.0178   0.0503   0.0471    0.1707   0.0000   439.4880     -0.140985       16.5851     -0.710083      -3.99461      -2.10920       2.26043      -1.10452      -1.34649      0.140925      0.280509      0.348113      0.101461      0.271573      0.317348      0.327855     -0.205776     -0.131309       1.19210       1.48306       1.57717       1.76758       1.73887       1.66280       1.59513       1.44221       1.27733       1.07692      0.921818      0.745511      0.585424      0.474446      0.345486      0.291777      0.204727      0.143693
  25  13 2947.3888    3.8461  0.9216 12.1343 -0.0008  0.0176   0.0622   0.0434    0.1285   0.0000   438.4615      0.467642       15.5766      -1.59869       3.35365      -3.82846       1.19168     -0.246500       1.78123     -0.398930      -1.07298     -0.116613      -1.22121    -0.0580046      0.134468     0.0994490      0.223730     0.0868163       1.19111       1.59568       1.73155       1.88269       1.80976       1.74029       1.67507       1.45710       1.34017       1.10384      0.941382      0.732646      0.583762      0.466189      0.352723      0.259930      0.199433      0.143936
  25  14 3096.1510    4.3078  1.1240 12.1414 -0.0029  0.0201   0.0653   0.0505    0.1713   0.0000   438.0523     -0.925977       16.3524      -3.25644     -0.554941      -3.41787      0.197655      0.566279      -2.65701     -0.714114     0.0156397     -0.371598     -0.631990      0.550648      0.117739      0.352127     -0.284559      0.435573       1.27969       1.74588       1.73795       1.95896       1.85097       1.82953       1.71416       1.66185       1.43456       1.21271       1.02108      0.819068      0.668282      0.521770      0.401879      0.305249      0.231350      0.161340
  25  15 3243.8744    4.1606  1.3935 12.2560 -0.0003  0.0220   0.0570   0.0583    0.1237   0.0000   439.1969      -1.94293       13.3249      -1.75873     -0.276610     -0.408726      0.915057     -0.263388     -0.417738      0.524322      -1.40728     -0.266976      0.213359      0.822707      0.140768      0.211326    -0.0739397   -0.00148500       1.44504       1.87945       2.02847       2.21038       2.12201       2.07980       1.91390       1.80376       1.58111       1.34162       1.14078      0.950068      0.755477      0.580077      0.450903      0.328744      0.247252      0.170964
  25  16 3391.1054    3.6314  1.9617 11.9154 -0.0009  0.0266   0.0421   0.0690    0.0816   0.0000   438.7269       1.06427       12.0687      -2.83343     -0.454817      -5.44207       1.82715      -1.69786      -2.15400      0.580079     -0.656207     -0.148925      -1.34386      0.367119      0.979112    -0.0806395     -0.318491      0.229814       1.66843       2.20992       2.31913       2.51812       2.46677       2.44196       2.30838       2.10197       1.87559       1.59040       1.32860       1.08803      0.885164      0.676658      0.539442      0.404756      0.294817      0.207670
  25  17 3538.0757    3.0125  3.0477 11.2491 -0.0012  0.0336   0.0281   0.0882    0.0602   0.0000   444.4173      -1.41462       15.2509      -5.55107      0.794652      -6.66248     -0.568593     -0.562963     -0.627907      -3.19457       2.29371       2.80545       1.49663     -0.557740     -0.450549       1.12553     -0.106151     -0.397372       2.13105       2.83669       2.90678       3.25527       3.20661       3.13089       2.87936       2.66190       2.36482       2.08546       1.70078       1.41817       1.10703      0.878414      0.673539      0.514234      0.371659      0.268975
  25  18 3684.8839    2.4641  4.7094 10.6722  0.0001  0.0442   0.0186   0.1122    0.0473   0.0000   437.6471      0.124041       10.6822       5.59434      -6.55237      -4.49859      -6.13100       7.86878       4.61904      -5.37692       1.01145     -0.860273     -0.220678     -0.362119     -0.102996      0.603203     0.0204623     0.0901880       2.84840       3.77964       4.09329       4.29500       4.31981       4.17927       3.94607       3.52991       3.12681       2.75977       2.29008       1.88367       1.49726       1.20598      0.897243      0.680257      0.477462      0.339073
  25  19 3831.2233    2.0234  6.5257 10.4224 -0.0001  0.0558   0.0138   0.1497    0.0388   0.0000   437.1412       1.21635       7.48433      -3.68607       4.27821       6.87735      -2.46440      -8.48070       1.69488       4.31237      -4.42222      0.754367       2.73067       1.04438      -1.26504      0.693038     -0.698990      0.173887       3.46349       4.69598       5.00692       5.43511       5.31380       5.23219       4.91606       4.39099       3.92253       3.35459       2.85447       2.35123       1.85955       1.46434       1.10567      0.834303      0.606203      0.431563
  25  20 3977.4038    1.6618  8.7218 10.2434 -0.0004  0.0710   0.0105   0.1954    0.0325   0.0000   431.2507      -3.36513       14.1062       7.36902      -3.81702      -10.9103      -3.30724      -4.22978      0.686122       2.88234      -1.46206      -1.78352     -0.187397      0.233019      -3.23931     -0.595041      0.263091     -0.538745       4.42431       6.01439       6.34356       6.80754       6.83797       6.59419       6.25463       5.62895       4.97392       4.29160       3.64344       2.98398       2.40862       1.89162       1.42363       1.06506      0.758700      0.550880
  25  21 4123.6657    1.4185 10.7550 10.0093 -0.0003  0.0858   0.0083   0.2373    0.0305   0.0000   444.8938       8.77085      -1.45390      -3.98066      -3.50566      -8.38416       1.15967     -0.332604      0.170617      -3.29133      -9.00198       4.08605       1.15806       1.27236      -1.16103      0.691775     -0.591952     -0.686939       5.40301       7.22366       7.77120       8.36609       8.32577       8.08533       7.54211       6.81467       6.03293       5.26267       4.44432       3.62960       2.94034       2.27057       1.73873       1.29894      0.927642      0.662233
  25  22 4269.7391    1.1815 13.6058  9.9805 -0.0005  0.1138   0.0064   0.3064    0.0259   0.0000   429.1711      -13.2137       21.3519      -5.89167      -2.19323       10.6011       5.26330      -16.7530      -10.8541       14.3335       10.4690    -0.0110743       3.49126      0.589638       1.40010       3.70184     -0.536812       1.40868       7.05834       9.55195       10.2512       10.9806       10.8247       10.5539       9.84151       9.04945       7.97583       6.98081       5.84535       4.84866       3.85202       3.04967       2.28934       1.72504       1.25988      0.886000
  26   4 1508.7050    0.1692  0.1322  9.3078 -0.0082  0.0099   0.0096   0.0211    0.0245   0.0000   439.8492     0.0596787       20.1383     -0.513318      -3.53397     -0.373961     -0.757512     -0.409021     -0.234312     -0.390976     -0.152811      0.264857     -0.474332     -0.225394     -0.250949     -0.188420      0.218621    -0.0817028      0.623140      0.813658      0.947653       1.08248      0.853823       1.03139       1.09621      0.833376      0.783765      0.697215      0.513339      0.380861      0.372381      0.320022      0.224051      0.189551      0.152170     0.0869549
  26   5 1694.0486    0.3263  0.2868  9.3356  0.0001  0.0156   0.0100   0.0257    0.0323   0.0000   440.0785     -0.966629       19.6577     -0.452748      -3.56383      0.800793      0.860633      0.233024     -0.425875      0.163536      0.751156     0.0988348     -0.332790     -0.261764     0.0905187      0.168041     0.0847331     -0.109211      0.796308       1.24628       1.16947       1.38132       1.29424       1.32421       1.24695       1.06575       1.05465      0.777428      0.731309      0.520504      0.491290      0.325358      0.327864      0.184524      0.180544      0.113789
  26   6 1869.0143    0.4899  0.4722  9.3086 -0.0092  0.0154   0.0120   0.0314    0.0500   0.0000   440.2865     -0.522921       18.9762    -0.0734145      -1.74963     -0.113752      -1.52898      0.897609     -0.399166      0.395667     0.0111531     -0.427886     -0.782829      0.258932      0.921163     -0.374289      0.292480    -0.0282519      0.933409       1.26394       1.49054       1.51401       1.40994       1.43670       1.26154       1.18852       1.09935      0.935329      0.826410      0.722490      0.554778      0.443912      0.342446      0.254038      0.188321      0.132137
  26   7 2039.7231    0.7321  0.7283  9.3276 -0.0025  0.0170   0.0136   0.0396    0.0783   0.0000   440.1561     -0.659268       18.8271       1.02024      -2.90854      -1.71940      -1.37119     -0.283162      -1.74083      0.443946      0.687315     -0.465508     -0.292272     -0.468720     -0.107214     0.0217003     0.0552304     0.0614637       1.04944       1.38858       1.48180       1.63418       1.61869       1.64269       1.47555       1.32197       1.15095       1.01299      0.875940      0.706682      0.590970      0.455034      0.330824      0.264324      0.187171      0.138700
  26   8 2206.0531    1.0488  0.8458  9.7731 -0.0018  0.0174   0.0178   0.0424    0.0978   0.0000   440.9520      0.928814       16.8631      -3.27736      -3.90031      -4.82107     -0.787365       1.13212     -0.147731      0.230930    -0.0147905     -0.265582      -1.24423    -0.0854180    -0.0799813      0.161314      0.211105    -0.0220005       1.09574       1.50004       1.54228       1.71087       1.64391       1.60157       1.54650       1.39595       1.25879       1.07683      0.910387      0.739934      0.600548      0.482485      0.367469      0.282960      0.202374      0.150593
  26   9 2366.0442    1.4805  0.9988 10.1588 -0.0026  0.0184   0.0236   0.0460    0.1227   0.0000   438.6434     -0.739896       18.4094       1.31058      -3.84535      0.194531       3.28344      -3.43309     -0.276086     -0.544275      -2.11364   -0.00672635     -0.601469     -0.264971      0.612342      0.193342      0.186268    -0.0230387       1.15785       1.43683       1.59963       1.72251       1.73637       1.71314       1.61182       1.41602       1.28829       1.13358      0.925360      0.741288      0.618286      0.488567      0.383242      0.292397      0.214324      0.154525
  26  10 2521.2039    1.9635  1.0714 10.7437 -0.0021  0.0186   0.0302   0.0490    0.1245   0.0000   438.9612      -1.26211       13.1769      -2.05246      0.972508      -3.26526       1.55707      -1.61457       1.01253       2.20280     -0.829930     -0.623273    -0.0238510    0.00584101      0.977770     0.0963539     0.0109135   -0.00774787       1.19272       1.50478       1.65298       1.76052       1.76177       1.79309       1.63831       1.52078       1.27697       1.12904      0.957386      0.798105      0.635317      0.518103      0.388357      0.300974      0.212070      0.163586
  26  11 2674.3145    2.6932  1.0929 10.8736  0.0015  0.0184   0.0403   0.0497    0.1859   0.0000   439.3623      -1.59701       13.7186      -1.41856     -0.345991      -3.05507      -2.23571      -1.45572       1.93935       1.53600     -0.663844      0.620973     -0.743241       1.07243      0.246677      0.365006     0.0864720      0.223823       1.18311       1.54436       1.64323       1.81547       1.85819       1.78830       1.66071       1.48701       1.35696       1.14189      0.962429      0.782345      0.623291      0.485845      0.388192      0.292094      0.224730      0.160897
  26  12 2826.5296    3.3605  0.9816 11.9135 -0.0019  0.0176   0.0525   0.0455    0.1210   0.0000   439.1287      0.509333       16.7381     -0.946417      -3.13366      -2.45930       1.82333      -2.43370     0.0408069      0.213007      0.726093     -0.111669     -0.209378     -0.104670      0.390834    -0.0639668     -0.357057     -0.174100       1.14273       1.41868       1.50987       1.64420       1.58835       1.58902       1.52264       1.44019       1.23440       1.06608      0.926925      0.744586      0.614093      0.483538      0.385159      0.292315      0.216136      0.160154
  26  13 2977.4517    4.1169  0.9194 12.0491 -0.0015  0.0170   0.0654   0.0412    0.1446   0.0000   439.0044       2.21165       16.4607      0.487790      -1.10897     -0.356172       2.23217      -1.50981     -0.407272      0.478383     0.0960924      0.202267       1.04277       1.27109     -0.475242      0.127399    0.00283149    -0.0846880       1.05659       1.35725       1.50577       1.61484       1.58822       1.54559       1.43662       1.34706       1.16324       1.03678      0.903752      0.714898      0.603272      0.465591      0.355830      0.270805      0.206551      0.149093
  26  14 3126.8807    4.3857  1.1466 11.9873 -0.0018  0.0193   0.0653   0.0503    0.2086   0.0000   437.3142       1.92945       14.0603      -6.40074     0.0105959      -3.92421      -1.98084      -1.20987      -2.68572      0.205790      0.242945      0.508139      0.193283    -0.0599520      -1.00339   -0.00149050     -0.140475     -0.338451       1.23524       1.61551       1.71054       1.81900       1.73412       1.77557       1.72279       1.56986       1.35999       1.17419       1.02126      0.835772      0.656006      0.549437      0.414128      0.318373      0.232680      0.173118
  26  15 3275.3805    4.0521  1.4764 12.1811 -0.0007  0.0225   0.0520   0.0599    0.1067   0.0000   436.7457       5.06838       15.1812      -2.68373      -2.37887      -7.23948      0.481677      -1.97727      0.197318      -1.16044     -0.346908      0.341457      0.438846     -0.199609      0.395982      0.171922      0.477969     0.0839526       1.36336       1.81540       1.93814       2.01813       2.08778       1.96541       1.92830       1.74101       1.60406       1.34393       1.15191      0.926537      0.796666      0.612531      0.488725      0.363798      0.262024      0.193133
  26  16 3423.3434    3.3461  2.3105 11.7568  0.0004  0.0288   0.0355   0.0763    0.0686   0.0000   441.1773      0.190709       8.22452      -3.03223       2.00391      -10.6786      -3.69854     -0.711344       3.12232       1.00951     -0.211984      -1.22818      0.589987      0.165087     -0.541010  -0.000213614      0.527641    0.00172927       1.74149       2.29523       2.44046       2.70097       2.65717       2.59489       2.42969       2.24096       1.99110       1.72952       1.46143       1.23430      0.998287      0.791396      0.607616      0.452423      0.332336      0.244942
  26  17 3570.9669    2.8360  3.5249 11.1042 -0.0009  0.0368   0.0243   0.0921    0.0542   0.0000   442.8760      -1.87219       8.73164      -7.68453      -3.24698     -0.954320       3.28063      -2.52992      -2.73506     -0.142643       2.37538      0.231971       1.01653      0.620869       1.16088     -0.843909     -0.507360     -0.142723       2.26122       3.03203       3.20236       3.43733       3.53507       3.38361       3.22571       2.82318       2.58938       2.25849       1.95057       1.56528       1.29123      0.993745      0.785523      0.586782      0.436655      0.312798
  26  18 3718.3361    2.3293  5.0536 10.7543 -0.0011  0.0462   0.0172   0.1203    0.0417   0.0000   440.1889     -0.843756       7.70473       1.50311       2.27693      -3.95479       1.84773      -5.11648      0.641211      -1.57771      0.667340       5.19335       3.17728     -0.369981      -1.36990      0.906955      0.631144      0.328196       2.79714       3.65787       4.00354       4.24809       4.25370       4.12332       3.92684       3.61671       3.21774       2.78253       2.37187       1.97585       1.57631       1.24738      0.970697      0.754078      0.553644      0.397518
  26  19 3865.3711    1.9381  6.8335 10.3694 -0.0016  0.0572   0.0126   0.1524    0.0364   0.0000   436.8684       1.43795       9.05912      -7.77701       6.96289      -8.71500       1.43234      -4.62030      0.895102       5.67028       2.74835      -2.22486     -0.597710      0.511610     -0.941677     -0.573398      -1.00550    -0.0828128       3.44179       4.69818       4.91020       5.33788       5.30587       5.21528       4.93103       4.48387       4.01133       3.44814       2.96937       2.45743       1.99366       1.56132       1.20770      0.917775      0.675343      0.486635
  26  20 4012.1891    1.5971  9.0505 10.1747 -0.0004  0.0737   0.0097   0.1988    0.0318   0.0000   440.8809       14.9125       10.5307      -1.31440      -2.01420     -0.630769      -5.04973      -6.00003      0.930515       3.75161     -0.876014      -4.03941       1.34774      0.278582      -3.82254       2.75963     -0.664452       1.07383       4.39350       6.03480       6.41487       6.98097       6.95487       6.67857       6.41455       5.74095       5.22019       4.49850       3.82304       3.10945       2.55958       2.02291       1.57127       1.17084      0.858612      0.619041
  26  21 4158.7766    1.3424 11.5676 10.0705 -0.0002  0.0937   0.0076   0.2558    0.0278   0.0000   435.4469      -10.2938       15.9711      -5.01155       6.16743      -10.9465      -6.57341       12.2517       2.56307      0.283603       5.39757      -2.69866       2.84185       3.71735    0.00958913     -0.276540    -0.0711589      0.555401       5.61237       7.45662       8.06539       8.57994       8.61589       8.45607       8.02241       7.26161       6.48519       5.65330       4.79830       4.02489       3.28204       2.59920       1.98989       1.50332       1.09790      0.800431
  26  22 4305.5178    1.1107 14.3832  9.9745 -0.0000  0.1226   0.0059   0.3218    0.0248   0.0000   433.5509       3.38386       14.5842      -13.2792      -10.8442     -0.922144      0.850997       1.68726      -10.2696      -1.63633     -0.799352       1.63067       7.61102       4.75347      -1.91685     -0.907480       1.53801      -2.08905       7.18315       9.75505       10.4976       11.3478       11.1240       11.0483       10.3974       9.37463       8.53150       7.47236       6.27848       5.20954       4.22115       3.43643       2.57329       1.97485       1.44171       1.03412
  27   4 1527.5500    0.1964  0.1689  9.3122 -0.0092  0.0130   0.0088   0.0218    0.0259   0.0000   439.5853      0.274467       19.2207     -0.650506      -3.89561     -0.307472       1.13173     -0.856051      -1.08456     -0.110923     -0.328402     -0.252853     -0.342830     0.0943145     -0.396800      0.308743     0.0162816     -0.150760      0.838352       1.04927       1.20939       1.15122       1.31144       1.33235       1.27793      0.988293      0.950329      0.716568      0.651782      0.561376      0.410643      0.343100      0.260428      0.208117      0.154666     0.0952084
  27   5 1713.5883    0.3413  0.3221  9.3163 -0.0071  0.0140   0.0100   0.0270    0.0351   0.0000   440.7824     0.0542082       18.5239      0.697237      -2.74236    -0.0677951     -0.274572      0.243268      -1.38011      0.418046      0.283320     -0.220666     -0.209650      0.608963     -0.630187     -0.340962      0.113130     0.0693487      0.692301       1.11965       1.03430       1.28972       1.11128       1.24008      0.998295       1.07742      0.873600      0.826213      0.660014      0.560978      0.480830      0.363510      0.294456      0.207847      0.164528      0.111855
  27   6 1889.7413    0.5294  0.5237  9.3618 -0.0024  0.0155   0.0116   0.0329    0.0521   0.0000   440.2531      0.113657       18.5654      0.662790      -3.34540      -1.40452    -0.0244688       1.61158     -0.881943      0.477657     -0.144057      0.139514     -0.973805     0.0571248    -0.0675519    -0.0591624     -0.183685   -0.00889503      0.906355       1.24660       1.34609       1.36981       1.33197       1.27019       1.28019       1.17318       1.10369      0.936354      0.782904      0.698523      0.563517      0.460028      0.335701      0.274386      0.205240      0.143664
  27   7 2062.0178    0.7638  0.7148  9.5382 -0.0002  0.0166   0.0139   0.0406    0.0702   0.0000   438.7365     -0.775099       19.0386       1.22393      -1.45271      0.195195       1.67556     -0.284084      -1.27291     -0.780646      0.177989     0.0560029     -0.364453     -0.105832      0.659501    -0.0797079     -0.174468     0.0908215       1.03289       1.36082       1.49782       1.58351       1.61492       1.56454       1.48928       1.28173       1.10324       1.06314      0.897873      0.786037      0.597920      0.490324      0.381476      0.282227      0.209167      0.149457
  27   8 2229.6860    1.1077  0.9621  9.5614 -0.0014  0.0179   0.0172   0.0447    0.1191   0.0000   440.0483      0.728084       18.3078      -1.23158      -5.70759     -0.356557       1.46975      0.339681      -1.11775     -0.458532      0.656124      0.652623    -0.0858049     -0.492544      0.511104      0.611092    -0.0366551      0.156050       1.08276       1.41041       1.52686       1.64207       1.62774       1.51699       1.54819       1.37425       1.23093       1.11586      0.933666      0.791389      0.662425      0.514842      0.397457      0.307085      0.233647      0.167968
  27   9 2390.9517    1.5526  1.0164 10.3427 -0.0018  0.0181   0.0235   0.0464    0.1128   0.0000   438.2187     -0.815646       13.0901      0.696714      -2.18190      -3.13323     -0.600275       1.78957       1.65831      -2.00090     -0.834525     -0.343775    -0.0169975      0.247693      0.846840      0.108939      0.197844     0.0893710       1.09334       1.41209       1.51743       1.65449       1.63738       1.61306       1.53255       1.37504       1.24543       1.08843      0.959174      0.800477      0.659871      0.503919      0.423150      0.312156      0.228009      0.163975
  27  10 2547.5252    2.1400  1.1013 10.8119 -0.0011  0.0188   0.0319   0.0478    0.1388   0.0000   439.2196     0.0218766       16.6115      -1.40454      -1.11671     -0.818216      -1.98675     -0.733768      0.706823      0.356886      0.523064      -1.53559      0.287596       1.56723      0.376068     -0.451795     -0.414508      0.285267       1.15629       1.52236       1.66436       1.80256       1.81357       1.76913       1.68082       1.50263       1.36176       1.14011       1.00264      0.842119      0.661324      0.534678      0.415049      0.319864      0.234140      0.175521
  27  11 2702.0721    2.7218  1.1382 11.3956  0.0006  0.0192   0.0403   0.0496    0.1334   0.0000   437.8865    -0.0266709       14.7822      0.744876      -4.60081      -3.77540       3.10769      -1.79358      0.705833      -1.06704      -1.95164     -0.276033      0.773946     -0.404737     -0.392183     -0.165762    -0.0400114    -0.0840965       1.16575       1.47576       1.59476       1.73812       1.74303       1.70588       1.62943       1.47348       1.30868       1.21053       1.00395      0.846913      0.659769      0.548449      0.422219      0.329217      0.253356      0.184009
  27  12 2855.3771    3.4306  1.0471 11.6209 -0.0019  0.0180   0.0509   0.0449    0.1650   0.0000   438.7767      -1.97420       17.0220     -0.948418      0.449463      -5.27802       1.05914      -2.76648     -0.794932      0.768078      -1.36653    -0.0694511      0.212721     -0.576622      0.208553     0.0481809     0.0425644      0.119145       1.09756       1.44207       1.53451       1.68564       1.67016       1.62812       1.58778       1.42830       1.29403       1.07670      0.952098      0.793609      0.654077      0.497628      0.411010      0.316037      0.226757      0.168920
  27  13 3007.0335    4.2506  0.9503 12.1724  0.0008  0.0165   0.0659   0.0437    0.1401   0.0000   438.9788      0.648049       14.4611     0.0483046      -3.67292      -2.22249    -0.0481023     -0.513511     -0.236942     -0.472170     -0.472342     -0.596777     -0.171241      0.358769      0.272553     -0.230924     -0.269217    0.00641225       1.02643       1.33770       1.38561       1.53778       1.46619       1.46910       1.41722       1.31988       1.17896       1.01667      0.871155      0.723369      0.602959      0.484342      0.378161      0.288109      0.211700      0.154526
  27  14 3157.2276    4.2884  1.1699 12.1758  0.0004  0.0194   0.0614   0.0497    0.1627   0.0000   439.2566       2.96311       14.4149     -0.124470      -2.39131      -6.34284     -0.190900      -3.67026       2.25074      -1.12088      -1.46002      0.350487    -0.0686046      0.380094     0.0747809     0.0992652    0.00346105   -0.00627875       1.14373       1.52982       1.60090       1.78202       1.73928       1.75219       1.60420       1.52379       1.32366       1.17443       1.02316      0.840041      0.701035      0.555016      0.418746      0.322793      0.246090      0.185236
  27  15 3306.5100    3.9395  1.7056 12.2226  0.0007  0.0242   0.0473   0.0619    0.0851   0.0000   436.2617       4.34922       16.0409      -4.55787      -3.29025      -2.57316      0.361307      -2.12661       3.43613    -0.0727874      -1.62174      0.444742      0.635206      0.629721      0.249328     -0.286333      0.331399   -0.00924652       1.48588       1.95319       2.04174       2.22745       2.20994       2.19370       2.09339       1.95105       1.73108       1.47936       1.24586       1.04435      0.875537      0.698051      0.537751      0.420716      0.307068      0.228219
  27  16 3455.2469    3.1906  2.4274 11.8498 -0.0007  0.0296   0.0330   0.0774    0.0572   0.0000   436.0174     -0.888910       10.6317      -2.78666       1.33434       2.57384      -3.27350       1.52266      -1.57782       1.32503      -1.79942     -0.572387      -1.54600      0.371365      0.365201     -0.185149      0.100528     -0.489146       1.78170       2.33597       2.47957       2.74847       2.72471       2.70882       2.57215       2.33598       2.02484       1.79797       1.56286       1.27802       1.04296      0.851307      0.647517      0.503296      0.369066      0.272862
  27  17 3603.4966    2.7382  3.6876 11.0376 -0.0006  0.0362   0.0226   0.0960    0.0503   0.0000   441.1975      -3.20215       14.0179      -5.09517      0.639174      -5.57395      -8.18802     -0.124759      0.361788      -1.51785     0.0224606       2.28465      -1.71306     -0.771468       1.12999     0.0322835    -0.0565001     -0.744964       2.13793       2.77512       3.01553       3.25600       3.26902       3.17906       3.00434       2.76307       2.53160       2.20639       1.88588       1.55167       1.30029       1.03777      0.803943      0.621599      0.463433      0.336348
  27  18 3751.4838    2.2308  5.6404 10.5933 -0.0001  0.0481   0.0151   0.1264    0.0383   0.0000   438.5609       2.89415       14.0531      -7.33515      -2.02488       7.21530      -2.80473      0.272936      -2.59934      -1.25675       1.79558      -1.89158      -1.53472      0.858230    -0.0789335      0.578123      0.442174      0.424180       2.88168       3.82510       4.13339       4.43750       4.49638       4.32154       4.15790       3.75827       3.41676       2.96898       2.53086       2.10482       1.71918       1.36081       1.07201      0.827660      0.623980      0.447596
  27  19 3899.0975    1.8604  7.2924 10.4355  0.0000  0.0594   0.0118   0.1591    0.0330   0.0000   435.2476       2.65995       17.6329      -1.98420      -11.0317      -11.2381      -3.91712     -0.798070       6.92694       1.11598      -2.79983      -3.36300      -1.99797       3.95597       1.55386      -1.05281     -0.332243     -0.350181       3.49927       4.66974       4.99629       5.42166       5.29395       5.32752       5.01416       4.62887       4.13742       3.60749       3.14213       2.61436       2.11373       1.69792       1.33755       1.02398      0.756887      0.559457
  27  20 4046.5082    1.5406  9.9158 10.2156 -0.0011  0.0785   0.0089   0.2144    0.0291   0.0000   448.6159      -21.2317       21.9889      0.274656      -2.00120      -12.3641       7.11507       13.4253     -0.490545      -1.55520       5.08702       1.48629       3.45814      -4.32684      -1.90515      -2.53791      0.440415      0.220153       4.52578       6.10021       6.62570       7.06285       7.22929       6.91289       6.67762       6.05038       5.42038       4.78318       4.06012       3.40199       2.75417       2.23440       1.73268       1.31655      0.991037      0.725685
  27  21 4193.6112    1.2944 12.3167 10.0779 -0.0002  0.0993   0.0069   0.2712    0.0261   0.0000   436.7667      -4.72437       19.7314       7.48381      -18.3203       8.64441      -1.48652       6.91769       4.54165      -10.0806       1.38199      0.533217      -2.24211      0.748227      -3.79605       3.24322      0.464005      0.644013       5.62673       7.69363       8.21508       8.84944       8.95687       8.75300       8.34305       7.60359       6.81531       5.96396       5.13053       4.31198       3.53642       2.80496       2.20176       1.68523       1.24406      0.895559
  27  22 4340.4147    1.0487 15.2538  9.9515 -0.0007  0.1297   0.0053   0.3466    0.0236   0.0000   421.0892       2.37174       17.2213      -11.8378       8.77541      -19.8409      -4.53722      -11.1657       20.1357     -0.104446      -6.78569       4.66544      -2.20962     -0.734476      -6.31864      -1.73847    -0.0747402      0.566211       7.43038       10.0693       10.9408       11.7952       11.7975       11.5706       10.8855       10.0863       8.95538       7.92399       6.71316       5.65867       4.60856       3.71008       2.87421       2.20500       1.63953       1.19514
  28   6 1910.1304    0.5368  0.5065  9.4603 -0.0035  0.0143   0.0117   0.0319    0.0488   0.0000   441.1067    -0.0106493       20.4989       1.36281      -1.48252     -0.651314      0.618820      0.743905      -1.90491      0.422014     0.0848433    -0.0827094      0.292861     -0.209315      0.192178    -0.0990408      0.175442      0.129111      0.848736       1.08655       1.17000       1.28966       1.17336       1.21000       1.16281       1.10589      0.973520      0.892895      0.738180      0.608666      0.516845      0.434448      0.340884      0.260482      0.194945      0.147296
  28   7 2083.8700    0.8206  0.7316  9.5873 -0.0017  0.0155   0.0145   0.0379    0.0721   0.0000   439.4928      0.525518       19.7863      -2.97487      -2.88371      0.508107     0.0439686      -1.01555       1.31309    -0.0449917       1.06906       1.20659   0.000215714     0.0668934    -0.0759004     -0.188173     -0.157063      0.111822      0.886199       1.20181       1.30328       1.46797       1.41795       1.41726       1.34146       1.22558       1.07034      0.969879      0.786756      0.692424      0.560930      0.440303      0.336115      0.279399      0.206370      0.147772
  28   8 2252.8008    1.1720  0.9468  9.9474 -0.0019  0.0178   0.0184   0.0436    0.0974   0.0000   438.5386      0.858749       18.5116       1.56644      -4.80288     -0.519433     -0.227784      0.988667       1.16288       1.69669     -0.685188     -0.944790      0.271457      0.194594      0.892433     0.0200273      0.157515    -0.0237166       1.11407       1.47517       1.53546       1.61601       1.55956       1.54625       1.51650       1.38709       1.30435       1.12362       1.00964      0.859853      0.725067      0.568264      0.438784      0.337325      0.252982      0.189987
  28   9 2415.2600    1.6377  1.0943 10.4292 -0.0015  0.0187   0.0241   0.0481    0.1187   0.0000   441.2416       1.65852       16.3021      0.876874      -4.84401     -0.232204      -2.11956     -0.539552     -0.179762      -2.43853      0.207100      0.639637      -1.37013      0.697794     -0.219291    0.00145590    -0.0301171     -0.104902       1.05935       1.43817       1.52062       1.65040       1.65262       1.61254       1.51920       1.40542       1.26258       1.16209      0.985150      0.825216      0.699045      0.569824      0.432704      0.338251      0.251934      0.184807
  28  10 2573.3381    2.2166  1.1434 10.5677 -0.0018  0.0191   0.0316   0.0468    0.1835   0.0000   438.9348       1.24966       11.9927      0.383449     -0.530907     -0.225625      0.237227     -0.988483      -1.35471      -1.85475     -0.906294     -0.175898     -0.809972     -0.124467      0.467008      0.220822      0.343676     -0.172625       1.18235       1.53391       1.63965       1.82619       1.85608       1.76459       1.70934       1.53002       1.36456       1.17707       1.04807      0.910431      0.730099      0.570655      0.444418      0.351233      0.271927      0.192509
  28  11 2729.3532    2.9207  0.9970 11.0635  0.0006  0.0169   0.0433   0.0428    0.1709   0.0000   439.2897     -0.928918       14.6568    -0.0733378       1.27840    -0.0316977      -1.00466      0.951047      0.316910       1.14067      0.120226    -0.0767282       1.42722     -0.205948      0.428669      0.122723     -0.188311     -0.398127       1.06273       1.34800       1.46713       1.52690       1.55616       1.47352       1.38140       1.33143       1.21725       1.08365      0.946034      0.814841      0.672935      0.537718      0.429964      0.332088      0.251243      0.176132
  28  12 2883.7284    3.7565  0.9765 11.6646 -0.0006  0.0163   0.0560   0.0422    0.1647   0.0000   438.7080       1.01777       15.3164      0.335207      -4.57879      -3.75264      0.256779      -2.47458      -1.65375      0.707320      0.737474     -0.461140       1.16243     0.0473446      -1.03454      0.242539     -0.305113    -0.0435783      0.995175       1.28333       1.36098       1.46459       1.46962       1.44865       1.39003       1.29791       1.16208      0.991491      0.880882      0.746926      0.619465      0.502062      0.405037      0.291615      0.222773      0.175609
  28  13 3036.2098    4.2787  0.9415 12.3943 -0.0016  0.0170   0.0656   0.0424    0.1259   0.0000   437.7838       1.72715       16.8218      0.166835     -0.528261     -0.470766     -0.848401     -0.839734      0.219059     -0.407524      -1.35238      0.390895      0.769940      0.954368    -0.0813779    -0.0512857      0.326746    -0.0492692      0.989235       1.30999       1.34094       1.49022       1.45987       1.46172       1.44915       1.25548       1.19306       1.01152      0.893207      0.750626      0.612915      0.483862      0.382470      0.305332      0.238287      0.175751
  28  14 3187.2313    4.1940  1.3393 12.3444  0.0000  0.0204   0.0572   0.0556    0.1243   0.0000   436.6363      0.951729       15.6261     -0.178699     -0.586086      -6.77584      -1.39253      -1.15649     -0.479915      -2.53154      -1.88592       1.09898      0.349331      0.314425    -0.0319687    -0.0134927     -0.223196     -0.172495       1.19912       1.58304       1.68013       1.84740       1.86443       1.74617       1.69103       1.55874       1.43539       1.24197       1.09851      0.924442      0.797502      0.624457      0.489485      0.371591      0.276777      0.210733
  28  15 3337.2537    3.7968  1.7572 12.0700 -0.0009  0.0240   0.0440   0.0628    0.0873   0.0000   436.9999      0.341683       15.0399      -5.19019      -2.29819      -2.82426      0.248814      -1.58192       3.04482      0.546979     -0.408532      0.782653     -0.360497      0.946543      0.603668      0.609199     -0.221301     -0.223938       1.39614       1.80498       1.91304       2.10470       2.08276       2.02732       2.02635       1.76187       1.63433       1.44732       1.28900       1.08435      0.891716      0.706982      0.551035      0.435616      0.337308      0.252634
  28  16 3486.7222    3.1526  2.6694 11.6641 -0.0006  0.0304   0.0298   0.0786    0.0532   0.0000   439.2647      -1.74003       16.4545      -5.31918       1.44691      -3.56405       2.09703       1.35683       2.59517       2.66311       1.88040     -0.919610      0.872112       1.47881      0.723086     0.0131257     -0.110537      0.230961       1.70563       2.28692       2.36070       2.65937       2.64730       2.61189       2.47482       2.29799       2.09054       1.84684       1.57128       1.31215       1.09321      0.889003      0.717029      0.538637      0.405612      0.304204
  28  17 3635.7459    2.6145  4.0872 10.9428 -0.0004  0.0386   0.0201   0.0976    0.0450   0.0000   439.9078      -3.40187       22.7529      -4.44709       1.62215      -7.28649       1.30832      -1.19562     -0.781329     -0.605104       1.44729       1.93398      -1.04172      -1.48046      0.347691     0.0234388     -0.924004     -0.661252       2.19132       2.89472       3.15578       3.42588       3.42388       3.33116       3.20265       2.92235       2.65079       2.36648       2.03167       1.67058       1.40796       1.13245      0.897454      0.699288      0.516486      0.381941
  28  18 3784.3329    2.1401  6.0028 10.5351 -0.0002  0.0489   0.0139   0.1323    0.0360   0.0000   440.1086      -4.15967       7.79615      -4.42935      -10.3600      -16.1433       2.02909       5.32836      -6.14492      0.612007       4.69196       4.08245      -1.00236      0.459850       1.24416     -0.155179      -1.32676     0.0150378       2.79072       3.70069       4.00729       4.32321       4.37242       4.27860       4.10071       3.75942       3.40206       2.97980       2.54355       2.14766       1.81366       1.44945       1.14404      0.896104      0.645134      0.492029
  28  19 3932.5524    1.7773  8.0096 10.3836 -0.0004  0.0635   0.0108   0.1707    0.0313   0.0000   433.9834      -7.15196       16.5748      -7.45790       2.07719      -8.73655      -5.18609      -10.3768      -6.00460       5.30792     -0.816561       2.81870       2.41062     -0.378837      0.446738      0.776740     -0.207210    -0.0537945       3.59548       4.85702       5.12042       5.67740       5.67683       5.59191       5.25894       4.89493       4.42149       3.91779       3.29780       2.84776       2.27440       1.86683       1.46419       1.14671      0.862350      0.634601
  28  20 4080.3424    1.4801 10.6697 10.2086 -0.0003  0.0827   0.0082   0.2252    0.0280   0.0000   428.1286     -0.514381       19.5062     -0.163265      -3.36517      -7.30448       5.66885       2.52562      -7.34226      -8.39958       4.29873       6.83840      -5.07896     -0.531240      -2.27481      0.347544      -1.25457      0.324943       4.64911       6.26158       6.68642       7.15606       7.21559       6.97428       6.76652       6.31620       5.72964       5.10597       4.31937       3.66077       3.01196       2.47670       1.93858       1.51426       1.13791      0.847580
  28  21 4227.9792    1.2371 13.3045 10.0473 -0.0011  0.1066   0.0062   0.2860    0.0254   0.0000   434.3562      -1.79293       25.1518       1.17391      -2.52524      -13.3198      -5.86906      -15.2410      -7.95340       4.47847      -6.36635       2.42574      -1.12052      0.487921      -1.37899     -0.593370       1.13437      0.681013       5.90384       8.04149       8.71173       9.27254       9.36950       9.11053       8.67593       8.18849       7.36318       6.50294       5.55202       4.75223       3.90256       3.18909       2.47737       1.93982       1.44857       1.07329
  29   4 1564.1255    0.1995  0.2001  9.2996 -0.0119  0.0136   0.0086   0.0237    0.0254   0.0000   439.4238      -1.50774       19.5336     -0.617145      -2.47601      0.921541     -0.891924      0.572696     -0.979466      -1.32264      0.107527      0.209151    -0.0878963     -0.287797     -0.501049    -0.0619183    0.00569396     0.0951392      0.698063      0.849592      0.959007       1.05245      0.978819       1.17992      0.983823      0.910547      0.907752      0.800799      0.604797      0.512082      0.482283      0.412996      0.308591      0.239535      0.162774      0.133051
  29   5 1751.5545    0.3694  0.3560  9.3616 -0.0033  0.0131   0.0097   0.0287    0.0349   0.0000   440.2159      -2.36856       21.5616      0.642573      -3.01157      -2.09278       2.42940      0.323885     -0.810895     -0.124279     -0.531394      0.606364    0.00849470     -0.233850      0.191926    0.00506658    -0.0682021     0.0669888      0.746556      0.990387       1.00740       1.20349       1.09706       1.12131      0.996062      0.997704      0.863241      0.829640      0.705036      0.612945      0.472288      0.391117      0.298551      0.240925      0.188490      0.141388
  29   6 1930.1725    0.5738  0.5727  9.3967 -0.0026  0.0149   0.0118   0.0346    0.0536   0.0000   440.8147      0.756593       20.5997       1.62732      -1.56662     -0.926899      0.914557       2.28683     -0.273386      -1.19217      0.240128       1.06915      0.541413     -0.865981     -0.249654     -0.462555     -0.307794     -0.167823      0.830014       1.10071       1.24183       1.21824       1.32137       1.18545       1.13840       1.06427      0.917406      0.906315      0.801728      0.677435      0.608460      0.508272      0.384801      0.303738      0.231997      0.160718
  29   7 2105.2905    0.8563  0.7834  9.6173 -0.0016  0.0159   0.0148   0.0418    0.0775   0.0000   441.5882      0.222563       22.7550       4.01084      -6.47607     -0.476866      0.701673     -0.495465     0.0815197       1.51732     -0.410219    -0.0226175     0.0231050     -0.573786     -0.180357      0.137142     0.0688022     -0.193737      0.946302       1.19604       1.35278       1.50698       1.50925       1.51471       1.37385       1.30808       1.16259      0.982742      0.822858      0.704865      0.592904      0.466662      0.375327      0.284702      0.219757      0.161315
  29   8 2275.3258    1.2170  1.0280  9.8137 -0.0005  0.0177   0.0181   0.0456    0.1149   0.0000   440.8698     -0.906453       18.5378      0.577287      -3.28355      -1.79938      -1.64438      -1.07395     0.0591512     0.0874594     -0.353468      -1.03997      0.301775      0.103129      0.670054     0.0774085    0.00386495      0.213154       1.00742       1.26529       1.41337       1.51246       1.53151       1.49990       1.43533       1.31098       1.24125       1.07090      0.931265      0.796375      0.693000      0.555591      0.445252      0.339599      0.255801      0.190141
  29   9 2439.0279    1.7343  1.1431 10.3893 -0.0031  0.0187   0.0246   0.0480    0.1332   0.0000   440.0074      -1.01042       17.3681     -0.846800    -0.0287922      -2.34831     -0.804019     -0.526343      -1.09962     0.0657233     -0.759651      0.457020      0.481895     0.0961548    -0.0387644     -0.314958     -0.423218     -0.620249       1.05075       1.33926       1.45377       1.55555       1.55176       1.57759       1.54890       1.36543       1.27407       1.12352      0.958919      0.821857      0.702805      0.564352      0.449950      0.355844      0.272603      0.199823
  29  10 2598.6828    2.3353  1.1280 11.1694 -0.0034  0.0186   0.0335   0.0484    0.1248   0.0000   438.8187     -0.529777       16.8389      -2.71089      -3.38758     -0.583224    0.00281280      -2.12713      -1.43341      -1.41234       2.06503       1.71153      0.166846     0.0493424      0.484862     -0.201680     -0.343582     -0.261693       1.06013       1.37075       1.42930       1.58677       1.61946       1.57800       1.52290       1.42040       1.29008       1.13605       1.00979      0.825561      0.685182      0.557242      0.442056      0.353158      0.272042      0.211091
  29  11 2756.1307    3.0755  0.9808 11.4844 -0.0006  0.0165   0.0452   0.0427    0.1357   0.0000   439.1218     -0.462005       14.9737      -2.65615     -0.390807      -2.79403     -0.502843      0.270454      -1.39378     -0.891576      0.652373       1.10046     -0.671867    -0.0897644   -0.00375223      0.184515      0.207910      0.171144      0.992185       1.26013       1.34913       1.44325       1.42122       1.35855       1.30446       1.20766       1.15828       1.04432      0.928924      0.801764      0.669488      0.535097      0.429774      0.340334      0.250202      0.186824
  29  12 2911.6073    3.8482  1.0751 11.6946  0.0007  0.0169   0.0552   0.0467    0.1707   0.0000   439.4485      -1.58220       14.6683    -0.0115500      -2.77296      -2.98646     -0.810917      -1.95445      0.413724     -0.716875      -1.76407      0.354345     -0.929407      0.312834    -0.0817950      0.515251     -0.256091     -0.111426      0.973731       1.26972       1.31688       1.48826       1.46424       1.45215       1.37700       1.30181       1.15851       1.05029      0.900212      0.783981      0.635923      0.509142      0.426571      0.337401      0.246388      0.182289
  29  13 3064.9839    4.3107  1.0950 12.2869 -0.0022  0.0180   0.0612   0.0484    0.1426   0.0000   438.6217       1.81049       15.1584      0.712331      -4.18000     -0.212209      -2.56484      -3.63795      0.558867      -1.10017      -1.15735      0.589500     -0.125523      0.417506    -0.0806300     -0.275886     -0.349994      0.129682       1.01103       1.35317       1.42984       1.56562       1.54348       1.53341       1.47492       1.41371       1.27840       1.10506      0.939565      0.788135      0.661639      0.517704      0.416014      0.347744      0.270647      0.200196
  29  14 3216.7343    4.3157  1.3061 12.3317  0.0022  0.0201   0.0584   0.0526    0.1342   0.0000   438.8381     -0.541799       16.5372      -1.27681      -1.26519      -2.57244      -3.14108      -3.57577   -0.00521762     -0.978462      0.256041     -0.980350     -0.321370      0.940609     0.0864783      0.455717     -0.367380     0.0968678       1.09213       1.44033       1.53712       1.74100       1.65365       1.68838       1.61920       1.47331       1.35843       1.18557       1.04660      0.875889      0.769229      0.616674      0.494918      0.377283      0.286862      0.210069
  29  15 3367.6371    3.6977  1.9427 11.8145 -0.0014  0.0252   0.0398   0.0625    0.0784   0.0000   436.9013       2.66235       15.2439      -7.26219      -3.44267      -2.44052       4.44646      -5.59876      -3.99609      0.114506      -3.43807    -0.0212336     -0.453662     -0.309111      0.163860      0.432713    -0.0900019      0.236317       1.38585       1.84577       1.98634       2.12986       2.24390       2.11688       2.02771       1.91400       1.67693       1.53209       1.29867       1.12510      0.912742      0.772803      0.603445      0.461508      0.355747      0.264444
  29  16 3517.8948    3.0327  2.9635 11.4782 -0.0008  0.0317   0.0269   0.0819    0.0529   0.0000   438.7470       2.63726       18.1296      -6.53697      -2.51355      -2.87651       1.52187     -0.892109      -2.80961       2.18649    -0.0157050     -0.974621      0.265520       1.35346     -0.599730      0.542299      0.265586      0.159379       1.75614       2.33228       2.47858       2.71107       2.65047       2.72440       2.52753       2.38822       2.14230       1.93437       1.65969       1.41171       1.19215      0.953769      0.773039      0.601496      0.452884      0.349247
  29  17 3667.5931    2.4838  4.2460 11.0131 -0.0012  0.0397   0.0188   0.1005    0.0412   0.0000   440.0491       6.37210       17.5922      -9.73779      -3.14788      -2.66406     -0.108410      -6.91062      -4.51655      -2.81545       2.60646       3.43584      -1.15207      0.985630      -1.08283       1.18428     -0.202824      0.507215       2.18366       2.88383       3.14444       3.41156       3.40959       3.35494       3.18537       2.99080       2.70811       2.42532       2.12352       1.78256       1.48476       1.19447      0.967787      0.765603      0.570823      0.435529
  29  18 3816.7984    2.0725  6.1333 10.5606 -0.0001  0.0501   0.0134   0.1331    0.0353   0.0000   436.9866      -2.99087       16.2054     -0.645030       8.23834      -12.7166       3.85740      -1.07196       3.02369       5.54006       1.24514      -2.60700       1.64006      0.243726       2.23111      0.646160    -0.0344582      0.276570       2.74006       3.57718       3.97207       4.27702       4.28039       4.18889       4.07748       3.78615       3.43082       3.00248       2.61970       2.22883       1.83986       1.51865       1.21451      0.934624      0.720639      0.535913
  29  19 3965.7366    1.6886  8.6391 10.3165 -0.0012  0.0667   0.0097   0.1812    0.0297   0.0000   437.1355      -1.98667       21.0070       3.16371       1.55796      -1.06208       7.68391       4.78304      -3.28757       1.95640       3.67480      -5.97996      -3.91266     -0.413733      -2.17630      -1.68635     -0.639380     -0.908164       3.67874       4.89740       5.27514       5.73729       5.79497       5.63146       5.51518       5.07357       4.65765       4.01962       3.55404       2.97499       2.47082       2.06452       1.61006       1.27121      0.958900      0.728933
  29  20 4114.1451    1.4252 11.3656 10.1474 -0.0004  0.0884   0.0074   0.2365    0.0267   0.0000   446.0142      -4.57429       28.6244      -6.59003       2.23501      -6.29247      -10.3005      -11.2115      -1.85508       3.90198      0.738569      -1.04638      0.180475      -1.36111     -0.378190       1.78332      -1.13476      0.849260       4.71014       6.48623       6.82629       7.59065       7.54901       7.42717       7.13042       6.64123       6.01901       5.39417       4.60496       3.94928       3.26289       2.66941       2.12446       1.66796       1.25510      0.949566
  29  21 4262.0458    1.2016 13.9076  9.9842  0.0004  0.1091   0.0058   0.2919    0.0245   0.0000   438.6618       1.01749       13.4798      0.545016      -10.1780      -1.09656       1.45175       5.39863      -5.95602    -0.0662977       11.0880      -2.56792       6.53181       1.01829      -1.98387       1.77311      0.866780      0.148295       5.83045       7.86158       8.45785       9.22728       9.34523       9.19996       8.82162       8.12064       7.38966       6.55127       5.72230       4.90427       4.01029       3.27761       2.61929       2.05734       1.55245       1.16917
  30   4 1581.8959    0.2272  0.1839  9.3407 -0.0099  0.0093   0.0089   0.0211    0.0249   0.0000   440.6011      -1.58949       19.7060       1.27704      -2.55632     0.0807259      0.583752      0.401298     -0.982796     -0.319646     -0.292987     -0.146225     -0.152834      0.195063     -0.202452      0.226745      0.242762    0.00765069      0.485485      0.637058      0.728853      0.721942      0.816808      0.695491      0.707489      0.678174      0.619323      0.553520      0.469577      0.407540      0.342637      0.284082      0.230781      0.190366      0.148127      0.103183
  30   5 1770.0301    0.3831  0.4225  9.3076 -0.0028  0.0141   0.0091   0.0298    0.0382   0.0000   440.5623      -1.59513       21.4660      0.490038      -3.34688      0.904854       1.05218      0.870816      -1.02465      0.671117     -0.477207     -0.147872     -0.500563     -0.154563      0.396603     -0.270237      0.166300     0.0933249      0.696779      0.947255      0.996397       1.15608       1.08459       1.14900       1.10109       1.02739      0.900255      0.831079      0.668041      0.647200      0.560794      0.456026      0.351396      0.291914      0.218317      0.153090
  30   6 1949.9463    0.6121  0.6104  9.3678 -0.0015  0.0144   0.0117   0.0346    0.0575   0.0000   440.3302      -1.26115       19.1294     -0.974088      -2.91012      0.696254      0.711974    -0.0375746      -1.09314       1.16181     -0.591831     -0.698259      0.258827      0.253717     0.0975243     -0.622249      0.364619      0.215890      0.764947       1.03262       1.14826       1.21711       1.26634       1.22577       1.19592       1.08578      0.989415      0.855124      0.738445      0.641423      0.532781      0.441218      0.355573      0.280029      0.214558      0.155893
  30   7 2126.3173    0.8969  0.9074  9.4555 -0.0012  0.0171   0.0136   0.0411    0.0881   0.0000   440.7376     -0.823309       18.6855      0.129449       1.12217     -0.805290      -1.37941     0.0384427       1.55250      -1.07551    -0.0976803      0.114251     -0.341121     -0.837539      0.381897     0.0921436     -0.193467     0.0392571      0.889985       1.19737       1.31535       1.38106       1.46684       1.41641       1.36435       1.21523       1.14807       1.00251      0.890525      0.775990      0.636357      0.540753      0.420203      0.335017      0.257595      0.185105
  30   8 2297.3529    1.2685  1.0223 10.0883  0.0002  0.0185   0.0189   0.0456    0.1068   0.0000   441.2993      -3.49592       17.4099       1.53705      -3.97154      -2.52608     -0.562283      -2.28923       1.09143     -0.523520     -0.788901      0.701814     -0.297338      0.572653     -0.308934     0.0370323     -0.622253     -0.118263      0.991141       1.38559       1.49555       1.64591       1.65122       1.58240       1.59343       1.45099       1.31516       1.16197      0.958824      0.851060      0.667927      0.555383      0.447685      0.348220      0.281837      0.201425
  30   9 2462.2570    1.8075  1.1667 10.4244 -0.0033  0.0190   0.0247   0.0477    0.1346   0.0000   438.3976     -0.160602       19.1263     0.0421638     -0.252542     0.0969227      0.916858      -2.52496      -1.14847     -0.937447     -0.436224      0.656265      -1.28786     -0.127615      0.120106     -0.202440      0.114142     -0.220914       1.00566       1.34824       1.44373       1.57737       1.62778       1.61016       1.53895       1.40499       1.28849       1.13048      0.990232      0.835077      0.734354      0.589735      0.460550      0.365815      0.272914      0.217495
  30  10 2623.4538    2.4001  1.2065 10.9839  0.0011  0.0187   0.0331   0.0492    0.1318   0.0000   440.5832       1.01369       16.4090       1.46579      -1.22809      0.130000      -2.69100      -1.50231       3.39157       1.31680      0.259140      0.527929      -1.23763      0.615384      0.339907      0.772787     -0.768069     0.0711785       1.05449       1.40311       1.49213       1.63699       1.64882       1.66905       1.54994       1.45136       1.31836       1.17003       1.05453      0.891806      0.716768      0.579319      0.462197      0.378089      0.288654      0.222362
  30  11 2782.4514    3.2325  1.1284 11.2196 -0.0014  0.0177   0.0438   0.0452    0.1790   0.0000   438.6135       1.31297       14.8806      -2.52549      -1.71269      -1.07418      0.469031      -2.17050     -0.568761      -1.54149     -0.379740     -0.269288     -0.401663    -0.0652562     -0.770103     -0.489151     0.0190151    -0.0848582      0.941508       1.28024       1.39170       1.44837       1.52617       1.45129       1.42065       1.33104       1.16513       1.09016      0.941899      0.804995      0.680828      0.560938      0.457102      0.348531      0.270228      0.205245
  30  12 2939.0900    3.9037  1.0642 11.8022 -0.0002  0.0170   0.0547   0.0433    0.1663   0.0000   437.9455      0.251942       13.9289      -3.29001      0.538164      -2.95104      -1.13872      0.219351       1.52697     -0.813447      0.822911      -1.03247      0.505117      0.348349     -0.517563    -0.0156641    -0.0734927     -0.196198      0.932374       1.22800       1.32356       1.41353       1.47493       1.40229       1.41934       1.29919       1.15502       1.02759      0.908058      0.774305      0.646695      0.532064      0.416259      0.328547      0.259818      0.200668
  30  13 3093.3552    4.4618  1.1388 12.2694  0.0003  0.0180   0.0621   0.0473    0.1624   0.0000   439.1480     -0.238508       17.5490      -3.13397      -2.80676     -0.109781     -0.241679      -3.61100       1.06988      0.460377     -0.772464      -1.55907     -0.594013     0.0489199     -0.425039      0.211625    -0.0810901     -0.260590       1.00243       1.33005       1.42624       1.60487       1.60463       1.58736       1.49701       1.38215       1.27595       1.14089      0.978580      0.830850      0.698551      0.551518      0.446413      0.352566      0.281176      0.213909
  30  14 3245.9761    4.1338  1.4798 12.3038 -0.0022  0.0207   0.0515   0.0567    0.1023   0.0000   441.3743      -1.00504       15.1282     -0.117244      -2.60283      -3.15327       2.98345     -0.172902      -1.21163    -0.0618704     -0.656399     -0.178035     -0.405456     -0.421689     -0.963784      0.319108     -0.848602     0.0549930       1.12277       1.46076       1.53110       1.70812       1.72862       1.70313       1.69613       1.53659       1.40634       1.24326       1.08325      0.924219      0.754484      0.625980      0.505572      0.395150      0.317690      0.237985
  30  15 3397.6309    3.5994  2.0818 11.8464  0.0003  0.0246   0.0370   0.0661    0.0687   0.0000   438.6158       2.44787       16.2150      -2.51294      -1.44900       1.69041      -2.94852      -3.57738       1.24372      0.161583      -1.67364       2.01985       1.13443     0.0587948      0.254441      0.493251     -0.771055     0.0941775       1.38143       1.80855       1.97408       2.14143       2.13144       2.13835       2.08705       1.94723       1.72805       1.48583       1.34590       1.13210      0.942288      0.785715      0.620139      0.494708      0.374206      0.284892
  30  16 3548.6715    2.9517  3.2262 11.2755 -0.0004  0.0321   0.0248   0.0853    0.0515   0.0000   441.2575       4.22477       15.0034      -3.19149     -0.779523      -4.16706     -0.348803      -1.57362      -2.35067    -0.0287639      -2.49523      0.750630       2.23007      -1.44224       1.41319     -0.252218     -0.341062     -0.181472       1.66610       2.25296       2.40662       2.64952       2.60900       2.61296       2.51201       2.33954       2.14055       1.95246       1.64919       1.45676       1.19732      0.987308      0.792762      0.620803      0.492498      0.371135
  30  17 3699.0141    2.3998  4.7490 10.8221 -0.0004  0.0418   0.0168   0.1065    0.0383   0.0000   436.1661      -4.22793       9.64211      -11.2081     -0.242002       1.62744      0.440934      -6.82901      -1.88460      -1.69739      -2.65417      0.500614     -0.734526     -0.365603      -2.05858      0.864382       1.33514     -0.515297       2.19101       2.98001       3.11549       3.43416       3.48438       3.44686       3.32414       3.06135       2.79224       2.50601       2.20203       1.88596       1.58852       1.29048       1.02949      0.828314      0.626907      0.480924
  30  18 3848.8789    2.0075  6.9703 10.4185  0.0000  0.0540   0.0119   0.1428    0.0327   0.0000   437.8036      -2.42224       16.0482      -4.54480      -11.2398      -7.63408      0.725184      -9.78596      0.728239     -0.226526      -1.54115       2.56469      -2.51950     0.0387916     0.0381350     -0.297870      0.602057      0.509736       2.87792       3.91143       4.22156       4.67939       4.66827       4.65142       4.42795       4.13502       3.77740       3.29029       2.86984       2.46256       2.04843       1.67362       1.32584       1.06573      0.806954      0.623745
  30  19 3998.3927    1.6499  9.3292 10.2271  0.0004  0.0703   0.0089   0.1893    0.0290   0.0000   442.5117      -11.5354       12.0922       3.94096       5.47828      -7.50550      -5.72315      -6.80254      -3.34369       3.32463      -1.00554      -4.25907       1.39413      0.945011   -0.00695300      0.977005      0.185650     -0.444766       3.67414       4.92147       5.39399       5.89868       6.00962       5.82481       5.64874       5.19681       4.78475       4.23688       3.72707       3.16744       2.64691       2.16750       1.73386       1.40006       1.05054      0.798264
  30  20 4147.5392    1.3774 11.3895 10.1346  0.0004  0.0887   0.0071   0.2358    0.0261   0.0000   445.5618       8.59182       16.8262      -12.7103       3.28476      -10.3884       10.1929       8.32029       3.07304      -1.85368      -4.23613       5.57434     -0.180323       2.38627      0.310465      0.397136       1.13678     -0.634760       4.64177       6.22130       6.85688       7.37318       7.58539       7.35801       7.22772       6.54753       6.02321       5.35660       4.69481       3.98049       3.32001       2.74974       2.20839       1.73026       1.34014       1.00297
  30  21 4296.2939    1.1223 14.4227  9.9804 -0.0006  0.1162   0.0053   0.3042    0.0231   0.0000   429.7569      -4.11086       17.1505      -14.7409       6.50556      -26.0898      -7.47056       17.6043       2.12380     -0.573191      -2.66746       3.35271      0.747320       1.44548       2.41940      -1.97103     -0.960782       3.97170       5.82988       7.99124       8.69201       9.49310       9.62366       9.46732       9.13507       8.44629       7.72282       6.92381       6.03105       5.19120       4.30597       3.55435       2.84770       2.25619       1.72008       1.30723
  31   4 1599.3156    0.2346  0.2206  9.3103 -0.0023  0.0108   0.0080   0.0239    0.0250   0.0000   440.3517     -0.797387       19.9689      -1.22825      -2.43275     -0.488466     -0.298994     -0.752549      0.318282      0.463438      0.609990    0.00339989      0.375609     -0.404469    -0.0301289      0.189031     -0.185099    -0.0345241      0.538391      0.760129      0.845921      0.935607      0.934430      0.932237      0.903529      0.834035      0.732355      0.619041      0.559960      0.448070      0.402084      0.321580      0.257602      0.203812      0.144648      0.118907
  31   5 1788.2221    0.4153  0.4345  9.3501 -0.0049  0.0142   0.0097   0.0293    0.0379   0.0000   440.9362      -1.33205       21.0666      0.333717      -2.75948       1.70337      0.676731      -1.60324      0.487482      0.306620     -0.413950     -0.355387     -0.109252      0.246768     -0.687525     -0.579108     0.0306433      0.121783      0.664662      0.960997      0.915582       1.11688       1.07839       1.09259       1.03052      0.949546      0.885150      0.808427      0.735814      0.616879      0.516142      0.433149      0.326401      0.290289      0.213673      0.163104
  31   6 1969.4127    0.6401  0.6561  9.2686 -0.0026  0.0152   0.0113   0.0335    0.0619   0.0000   440.0138     -0.195080       18.4292      0.642787      -4.17552     -0.769910      0.625000      -1.46716     -0.981210       1.04464      0.176437      0.922355     0.0987269    -0.0342250     -0.368202     -0.243042    -0.0630425     0.0104013      0.832172       1.12267       1.24592       1.34062       1.35097       1.26583       1.18050       1.11203       1.04717      0.972570      0.832463      0.767970      0.610419      0.516680      0.414612      0.334828      0.254446      0.186211
  31   7 2146.9849    0.9390  0.8052  9.6363 -0.0016  0.0159   0.0150   0.0387    0.0816   0.0000   440.8049     -0.747709       20.4979      -2.23864      -2.43158      -1.20902      -1.09416      -2.40233      0.698447    -0.0438828     -0.310026      0.206691      0.299945     -0.813780      0.646699     -0.215206      0.136472      0.100395      0.801701       1.06292       1.13636       1.27769       1.26195       1.24132       1.22045       1.07919       1.07837      0.922639      0.833906      0.676652      0.589651      0.479113      0.391563      0.321067      0.249419      0.189389
  31   8 2318.9219    1.3849  1.0606 10.0247 -0.0007  0.0177   0.0195   0.0448    0.1123   0.0000   440.6285      -2.78279       19.4045      0.695084      -2.95425       1.46002       1.82064      0.231165       1.16084     -0.283308     -0.128424      0.703364      0.168359      0.961604     -0.224711      0.223604     -0.373205    -0.0743035      0.929026       1.23977       1.31777       1.44076       1.39320       1.46949       1.35763       1.25435       1.17396       1.06326      0.951248      0.800433      0.702571      0.577089      0.480750      0.371022      0.290791      0.221217
  31   9 2484.9680    1.9645  1.1600 10.4282 -0.0004  0.0186   0.0267   0.0462    0.1542   0.0000   441.0486      0.103192       19.5296      -1.76981     -0.103833      0.324356     -0.558536      -1.67044       2.08336     -0.720902      0.316514      0.231562     -0.140399      0.190424     0.0664346      0.413418      0.106035     0.0972677      0.966950       1.33195       1.35434       1.55693       1.51930       1.50838       1.42360       1.37681       1.24816       1.12347      0.988212      0.885989      0.728016      0.598859      0.473291      0.382069      0.301669      0.229880
  31  10 2647.7771    2.6054  1.1281 11.0737  0.0018  0.0176   0.0359   0.0456    0.1449   0.0000   439.8354      -1.00258       17.3848      -2.03794     -0.924844      0.854847     -0.264122     -0.238350      0.135134      -1.03466     0.0535948    -0.0567658      -1.70687      0.490527      0.399019      -1.14673      0.197823      0.208459      0.949682       1.18490       1.29117       1.45102       1.43054       1.40975       1.39089       1.29431       1.17632       1.05108      0.920573      0.809280      0.692303      0.582154      0.478700      0.367296      0.288244      0.211563
  31  11 2808.3451    3.3883  1.0012 11.6203 -0.0007  0.0165   0.0479   0.0408    0.1412   0.0000   440.1917      -1.50577       15.5925      -2.26653      -1.81150     -0.912641     -0.520738     -0.773663      0.522150       1.44159      -1.29821      0.972744     -0.733068      0.597470    -0.0135135    -0.0592705    0.00428468     0.0420416      0.872833       1.16834       1.19126       1.34900       1.37360       1.34489       1.32152       1.22161       1.11959       1.00772      0.890418      0.758443      0.628998      0.520245      0.419969      0.343412      0.261370      0.202332
  31  12 2966.1110    4.0453  1.0831 11.7159 -0.0017  0.0166   0.0547   0.0452    0.1818   0.0000   440.7322      0.199422       12.9199      0.895409      -1.14112      -3.27675      0.893265     -0.359256      0.866928       1.67060       1.11702      -1.04889      0.333645      0.664155      0.263327    0.00488290     -0.167179     -0.354041      0.857501       1.12800       1.21660       1.39759       1.34038       1.33945       1.30365       1.22682       1.10536      0.992574      0.880597      0.757276      0.622061      0.523996      0.403681      0.342074      0.257310      0.203286
  31  13 3121.3704    4.3816  1.1121 12.6871  0.0011  0.0187   0.0622   0.0460    0.1192   0.0000   440.4309     -0.546011       16.4869      -1.84791      -4.16665      -2.89484      0.855408      -2.21348      0.758910       1.37693      0.235155      -1.09042    -0.0628289      0.284821      0.345670     -0.212105    0.00568983    0.00498075      0.949550       1.32727       1.36060       1.52357       1.56830       1.53042       1.51183       1.35104       1.27552       1.12675      0.991577      0.852305      0.687512      0.583505      0.468127      0.370957      0.293725      0.225253
  31  14 3274.8188    4.1153  1.5801 11.9041 -0.0004  0.0212   0.0472   0.0544    0.1127   0.0000   440.4638     -0.315123       14.6194      -3.69709      0.802976      -3.58628      -3.64438      -2.00074     -0.716687     -0.995881     -0.375308      0.896303      0.563076     -0.138156      0.736448     -0.280199     -0.384604     -0.105099       1.11281       1.48316       1.57888       1.72296       1.72447       1.78889       1.70138       1.60278       1.40443       1.26911       1.12159      0.973901      0.824279      0.662375      0.534243      0.428259      0.333060      0.260015
  31  15 3427.3975    3.4904  2.3945 11.5230  0.0009  0.0262   0.0326   0.0682    0.0675   0.0000   439.9151       1.09063       16.3108      -2.49157      -2.11523      -2.23877      -3.47727      -1.22669     -0.520653     -0.106742      -3.13890     -0.208738      0.440050      -2.07929     -0.462732      0.285473      0.770372      0.115664       1.42301       1.84020       1.97464       2.17960       2.21267       2.22914       2.09767       1.93855       1.80951       1.60076       1.44835       1.23354       1.00387      0.842905      0.693036      0.560565      0.426460      0.319957
  31  16 3579.1757    2.9206  3.4637 11.1021 -0.0002  0.0329   0.0231   0.0850    0.0517   0.0000   435.8576       4.18051       12.3412      -1.76553      -3.70973      -1.24168      -1.94176     -0.674188       3.89160      -2.45408      0.708507       2.50973      -2.09038       1.48747     -0.413301      0.140511    -0.0246861      0.217603       1.73441       2.30477       2.51511       2.78166       2.81975       2.78813       2.68839       2.46882       2.30432       2.02068       1.75507       1.52579       1.26501       1.02154      0.842657      0.683262      0.513992      0.405652
  31  17 3730.2705    2.3392  5.0465 10.8388 -0.0001  0.0420   0.0160   0.1151    0.0359   0.0000   438.1659      0.274826       18.2409      -2.32548      -3.79895      -4.83855      -4.59093       2.13072       1.09724      -2.30625       1.31463      -1.24487      -1.73931       1.03890      -1.38061     0.0567407      0.525139     -0.971588       2.14857       2.84820       3.07610       3.36028       3.40743       3.39637       3.31763       3.03887       2.81387       2.50217       2.20671       1.89790       1.59013       1.32091       1.05988      0.859531      0.659535      0.511012
  31  18 3880.7145    1.9112  7.6819 10.3119 -0.0001  0.0566   0.0107   0.1566    0.0316   0.0000   437.9027       5.30815       15.5040      -7.47388      -4.12644      -9.29321      -3.54494       1.75620      -6.98590      -9.66251       1.10343     0.0303052       3.19529       1.02981      0.595694     -0.294255     -0.584457      0.588682       2.94399       3.92248       4.21325       4.57370       4.63434       4.60056       4.48214       4.17492       3.86929       3.43976       2.99012       2.57820       2.17985       1.81104       1.47730       1.17266      0.895693      0.701612
  31  19 4030.7171    1.6049 10.0118 10.1942  0.0010  0.0738   0.0083   0.2006    0.0281   0.0000   445.1834     -0.647673       26.4637      -7.33273     -0.159859      -6.15178      -3.50803       3.09944      -2.96575      -2.58605      -7.82569      -2.49541     -0.954334       3.05894       1.01200       1.21071     -0.286177      0.734519       3.80895       5.10406       5.60552       6.06391       6.13757       6.09451       5.88436       5.50428       5.02291       4.52614       3.93363       3.38644       2.81374       2.34614       1.92866       1.50707       1.18243      0.908603
  31  20 4180.3322    1.3024 12.4121 10.1256 -0.0006  0.0960   0.0064   0.2584    0.0248   0.0000   443.0211       9.17900       12.8233      -1.90161       1.30123      -6.68873      -3.81669      0.926925       9.29217      -14.2071      -3.37084      -1.47724       2.58585      -2.57746       1.50833       1.91579       1.28430      -3.24563       4.74749       6.57219       7.10229       7.79993       7.84587       7.83542       7.58979       7.06221       6.48273       5.79535       5.03445       4.35371       3.61155       3.03788       2.42086       1.95722       1.49268       1.16049
  31  21 4329.5477    1.0838 15.2919  9.9117  0.0001  0.1209   0.0049   0.3240    0.0227   0.0000   441.1728     -0.967524       14.4320      -19.9991       2.91023      -6.89251       2.44418      -15.7847      -5.10227       17.9343       5.75857       5.81317       1.56671       1.23683       7.30538      -1.26258      -2.00973      -1.69372       5.97208       8.33144       8.93718       9.89610       9.82100       9.80499       9.44884       8.77876       8.12667       7.34102       6.30955       5.47350       4.64807       3.89905       3.11936       2.45292       1.91667       1.45607
  32   4 1616.4177    0.2419  0.2251  9.3186 -0.0026  0.0111   0.0081   0.0215    0.0252   0.0000   440.1973      0.755794       18.9598     -0.808942      -3.56279    -0.0477853     -0.221697      0.670689      -1.27020     -0.371220     -0.614360      0.123162     -0.625972    -0.0381684      0.154811     0.0101890     -0.212352      0.206258      0.574503      0.866241      0.979220       1.06019       1.07340      0.984665      0.993430      0.917645      0.871314      0.727184      0.650654      0.547733      0.486544      0.360694      0.277996      0.232800      0.203125      0.137935
  32   5 1806.1640    0.4142  0.4679  9.3552 -0.0031  0.0134   0.0092   0.0317    0.0400   0.0000   439.8578      -1.70481       19.3898     -0.483881      -2.52619     -0.167887      -1.26661    -0.0747972     -0.596727    -0.0229596      0.524162     -0.412422     -0.530459     -0.372060      0.153049     -0.352528    -0.0782583      0.247588      0.777905       1.05102       1.21746       1.32122       1.36210       1.33039       1.28762       1.13947       1.00535      0.906068      0.815223      0.667183      0.556550      0.459480      0.382836      0.297365      0.235933      0.171779
  32   6 1988.6337    0.6701  0.6368  9.5216 -0.0004  0.0153   0.0121   0.0343    0.0586   0.0000   440.2634     -0.690628       19.3216     -0.577348      -1.87705    -0.0156638     -0.636669      0.462974       1.56185      0.687475      0.949865     -0.756161      0.357390    -0.0668211      0.300506      0.457435     -0.105073     -0.125785      0.778076       1.06844       1.01912       1.16772       1.17190       1.29928       1.18257       1.08245      0.925944      0.845589      0.792736      0.701876      0.614686      0.509822      0.405967      0.330223      0.241978      0.190332
  32   7 2167.3291    0.9908  0.8936  9.5786 -0.0015  0.0161   0.0147   0.0394    0.0899   0.0000   440.0686     -0.793680       19.7974      -2.11593      -2.38504       1.37053      0.168077      -1.34299      -1.07364     -0.786087     -0.476385     -0.454016     -0.481031      0.157475     0.0745721     -0.355315     -0.259994      0.105588      0.835827       1.07867       1.20764       1.31173       1.23825       1.24004       1.22361       1.15901       1.04522      0.991240      0.873406      0.775735      0.631055      0.531883      0.428058      0.341320      0.271500      0.207742
  32   8 2340.0319    1.4082  1.1641 10.0021  0.0004  0.0183   0.0191   0.0470    0.1240   0.0000   440.3384     -0.581093       21.2776     -0.102423      -1.98364       2.14539      -2.65717     -0.604175       2.36251       1.85238      0.747264     0.0653461      0.617250     -0.635162     0.0275131      0.378273     -0.333383    -0.0266592      0.943068       1.22880       1.32255       1.49037       1.48242       1.44108       1.38630       1.33420       1.22858       1.09091       1.00432      0.848927      0.748861      0.605406      0.495546      0.398036      0.315851      0.244531
  32   9 2507.2572    2.0368  1.1313 10.6237 -0.0001  0.0175   0.0275   0.0464    0.1385   0.0000   440.5382      -1.13067       18.8483       1.10291      -1.36325      -1.21278      0.933007      0.313888       1.25800      -1.21902      -1.48452    -0.0221275     -0.214690      0.490757     -0.477589      0.287095     0.0262837      0.130160      0.874109       1.17478       1.23756       1.39053       1.35383       1.38722       1.35815       1.25089       1.17203       1.02503      0.941650      0.813682      0.670492      0.580521      0.448105      0.377328      0.295994      0.229943
  32  10 2671.6384    2.7135  1.0922 11.3107 -0.0003  0.0174   0.0366   0.0439    0.1265   0.0000   440.1612      0.519152       19.3160       2.53635      -3.15830      -1.42800     -0.262254      -1.63323      0.629012     -0.832834      0.305010      0.603129     -0.860588      0.320834      0.151954      0.264501     -0.299626      0.145335      0.940534       1.21818       1.37796       1.51076       1.53492       1.49852       1.49181       1.34728       1.21194       1.09854      0.954411      0.828091      0.691056      0.581925      0.450280      0.369109      0.296090      0.223158
  32  11 2833.6832    3.4468  1.0691 11.8223 -0.0025  0.0168   0.0473   0.0435    0.1270   0.0000   438.6039       1.32595       20.0494     -0.475903      -2.62358      -2.36890      -2.02293      -2.54861       1.32811      0.563564      0.110984      -1.37719      0.395642      0.593630      0.177493     0.0345891     -0.275901      0.274410      0.834187       1.12292       1.19442       1.33639       1.32059       1.28749       1.27689       1.24061       1.11253      0.995679      0.880463      0.782202      0.634913      0.546671      0.430503      0.350986      0.275373      0.218159
  32  12 2992.7167    4.2142  1.0448 12.2406 -0.0010  0.0160   0.0587   0.0435    0.1290   0.0000   439.3443      0.423957       15.2856    -0.0685039      -2.21742      -1.18046     -0.675819     -0.333744      0.369322      0.648522     -0.142184      0.705413      0.824731      0.855087     -0.857895       1.24365    -0.0500348     0.0381421      0.830909       1.08255       1.15829       1.28993       1.29908       1.30076       1.23083       1.16633       1.07560      0.967427      0.858414      0.765626      0.627301      0.527654      0.426533      0.344786      0.268235      0.214339
  32  13 3148.8570    4.4301  1.1342 12.6072  0.0009  0.0172   0.0616   0.0464    0.1204   0.0000   439.0563       2.01387       16.5817      0.296179     0.0841355      -1.44062      -3.46221      -3.56829     0.0953753     0.0129390      -1.31174     -0.554048     -0.254136      0.957401      0.244360      0.235750     0.0888211    -0.0355085      0.916622       1.18056       1.30409       1.42466       1.41653       1.47299       1.38052       1.30674       1.18171       1.06483      0.930540      0.802449      0.688101      0.566308      0.459766      0.378266      0.293713      0.217820
  32  14 3303.2978    4.0316  1.7622 11.8150  0.0005  0.0219   0.0434   0.0570    0.1038   0.0000   439.1029       1.83155       14.7676      -1.04947     -0.573305      -2.83781     -0.872730      -5.79396       2.53751      0.485612     -0.999372       1.86557      0.537540     -0.215045      0.161947      0.575382    -0.0779565     0.0105019       1.09512       1.43876       1.55663       1.73120       1.70597       1.73382       1.66317       1.57522       1.44423       1.32528       1.14061      0.995923      0.842886      0.704624      0.571279      0.463490      0.362386      0.288010
  32  15 3456.6402    3.3617  2.6483 11.3083 -0.0005  0.0276   0.0290   0.0699    0.0660   0.0000   438.9312      0.974125       17.7794      -3.53518     -0.299352      -4.33843       3.92183      0.201194      0.968153     -0.580976     -0.301523      -1.22323      -1.33063      0.117949      0.600143      0.112209      0.621382    -0.0107296       1.38418       1.86500       1.97102       2.18690       2.22537       2.15742       2.12733       1.99666       1.86523       1.67145       1.48854       1.24585       1.07775      0.890213      0.718961      0.588072      0.460812      0.366902
  32  16 3609.2983    2.7323  3.9013 10.9030 -0.0002  0.0347   0.0199   0.0901    0.0480   0.0000   439.2035      0.255235       16.0061      -7.74382      0.775732      -1.20278     -0.962982      -1.52177      -3.05979     -0.588598       1.13739      -1.72297      -2.50875      0.843522       1.19850      0.416865      -1.00373       1.25859       1.77444       2.35621       2.54017       2.77490       2.72833       2.72218       2.65723       2.46151       2.35121       2.10010       1.86890       1.60887       1.38626       1.15805      0.931270      0.755854      0.590198      0.464781
  32  17 3761.1017    2.2335  5.6471 10.6254 -0.0004  0.0450   0.0140   0.1180    0.0355   0.0000   433.3872       7.09064       17.1203      -3.25813      -2.54393      -4.34447       6.57143       4.93486      -2.48556       4.49868     -0.516845      0.904274      -1.90588      -1.79191      -1.46516      0.972006     -0.666625     -0.357559       2.23677       2.97221       3.23671       3.53911       3.51640       3.54459       3.37899       3.23958       3.01619       2.65686       2.37814       2.06888       1.75284       1.46993       1.18343      0.963808      0.757384      0.583035
  32  18 3912.2883    1.8607  8.0109 10.2667  0.0001  0.0583   0.0100   0.1564    0.0308   0.0000   439.8375       8.37180       8.21100      -4.98563      -6.71687       3.16694       3.77543      -1.20332      -11.4173       4.59925       3.57879      -1.88267      -5.34848     -0.485795     -0.297069      0.529828     -0.655566     -0.198316       2.91362       3.90048       4.18807       4.63166       4.66610       4.63621       4.50634       4.18487       3.87875       3.50164       3.12337       2.69436       2.30703       1.89743       1.56359       1.24809      0.993494      0.763311
  32  19 4062.9144    1.5173 10.4887 10.1911 -0.0004  0.0773   0.0075   0.2111    0.0270   0.0000   442.1920      -5.13671       1.91399       1.39035     0.0343056      -4.83514     -0.940710      -5.88677       7.88957       7.00656      0.361844     -0.844720      -3.54706      -2.22057    -0.0809678      -1.98068      0.755923     -0.176960       3.76916       5.12639       5.50991       6.01517       6.08638       6.08503       5.92288       5.51823       5.09277       4.62846       4.06224       3.50791       2.98553       2.49484       2.02683       1.64922       1.28154      0.997438
  32  20 4213.1646    1.2694 13.0371 10.0963  0.0002  0.0988   0.0060   0.2689    0.0244   0.0000   433.0215     -0.944485       11.7376       14.4424      -4.51023       1.31787      -5.14809     -0.665171      -6.76199       8.56406      -1.18785       7.07559       4.63554      0.713229       3.61667      0.684568      -2.33917       1.83022       4.84338       6.56952       7.16234       7.82026       7.97008       7.98473       7.66464       7.16890       6.60948       5.92319       5.30446       4.46305       3.80960       3.19761       2.60778       2.08528       1.63852       1.26505
  33   4 1633.2144    0.2652  0.2188  9.3248 -0.0065  0.0099   0.0087   0.0204    0.0255   0.0000   441.1009     -0.738025       21.9173     -0.261038      -4.68408      0.892140     -0.316496     -0.181843     -0.337710    -0.0517559      0.734187     -0.412979      0.368589      0.363154     0.0712190      0.151929     -0.175973     -0.198565      0.530120      0.663368      0.789337      0.848653      0.862240      0.795094      0.780624      0.724536      0.651086      0.623335      0.576531      0.480477      0.440073      0.367885      0.311831      0.263194      0.209401      0.163604
  33   5 1823.8143    0.4568  0.4440  9.4050 -0.0018  0.0130   0.0099   0.0283    0.0389   0.0000   441.1086      0.361933       20.3727     -0.522911      -2.36411     -0.546991      -1.48184     -0.120369      0.487969     0.0542001     -0.256659     -0.590852    -0.0348860    0.00365525      0.219101     -0.131091     -0.253692     0.0342027      0.603144      0.802633      0.930470      0.989941       1.01231       1.06372      0.999866      0.901470      0.867539      0.756198      0.646163      0.588634      0.461896      0.397997      0.341670      0.272300      0.206566      0.155926
  33   6 2007.5848    0.7160  0.7001  9.3937 -0.0005  0.0148   0.0119   0.0338    0.0630   0.0000   440.3923     -0.907234       19.2371      -3.88213      -2.10609     -0.332308     -0.474305      -1.53684      0.878130   -0.00665975      0.753310     -0.693978      0.268122      0.634687      0.264330      0.270241      0.190323    -0.0946423      0.729030      0.972517       1.02392       1.17628       1.14483       1.15744       1.03715       1.02567      0.908447      0.869224      0.760024      0.722137      0.622266      0.519852      0.426404      0.354811      0.284205      0.210208
  33   7 2187.2881    1.0350  0.9674  9.5474 -0.0026  0.0165   0.0149   0.0415    0.0992   0.0000   441.9056      -2.21500       21.0483    -0.0112974      -1.69691      -1.06664       3.88404      0.931998     -0.719471      -1.08365      0.497670      0.549053      0.621235      0.308840     -0.105236     -0.441814     -0.156507      0.179689      0.793946       1.04710       1.12953       1.21447       1.24660       1.30124       1.25597       1.16429       1.06219      0.956593      0.833221      0.746844      0.626071      0.535635      0.422733      0.357844      0.275121      0.213776
  33   8 2360.7832    1.5129  1.1412 10.0727 -0.0025  0.0176   0.0202   0.0461    0.1239   0.0000   441.3905      0.582361       20.7084     -0.444194      -1.43401      -5.39650      0.358170      0.181593      0.606587      0.173878      0.779111     -0.387764      0.142313    -0.0578514      0.200912       1.25564     0.0180696     0.0798843      0.864335       1.19688       1.24590       1.39585       1.43537       1.43641       1.39219       1.29322       1.20748       1.05805      0.945612      0.811889      0.681177      0.581736      0.475607      0.388584      0.302756      0.229546
  33   9 2529.1332    2.1222  1.2143 10.5166 -0.0014  0.0189   0.0270   0.0452    0.1433   0.0000   440.7660       1.38229       17.8439     -0.911789      -2.80774      0.870390     -0.759832      -1.76941       1.24261     -0.646588      0.515749    -0.0630453     -0.702173      0.582809      0.623730     -0.153491     -0.399118      0.385333      0.897501       1.21439       1.29555       1.50944       1.41163       1.48303       1.44316       1.32577       1.23427       1.10464      0.981056      0.824911      0.720318      0.593534      0.509498      0.406814      0.320601      0.237918
  33  10 2694.9919    2.7950  1.1281 11.5046  0.0001  0.0176   0.0377   0.0449    0.1203   0.0000   438.7472      -1.09277       19.0396       1.84881     -0.981019      -1.41263      -2.18844     -0.266789       1.05673     -0.545192     -0.569693      0.656873      0.549989     0.0611728     -0.333483     -0.385600     -0.247243     -0.399219      0.901312       1.16764       1.23016       1.40826       1.42202       1.41383       1.35724       1.28479       1.18372       1.08376      0.945210      0.833132      0.710173      0.579515      0.481087      0.384991      0.312957      0.250234
  33  11 2858.5775    3.5874  1.1096 11.6489  0.0008  0.0167   0.0475   0.0430    0.1468   0.0000   439.9157    -0.0914696       17.3997      0.360316      -3.39389      -1.71644      0.801889      0.906625     -0.492593    -0.0793694     -0.943688      0.644978      0.225805     -0.610909     0.0424493   -0.00178399     -0.109606      0.388589      0.848888       1.07963       1.15603       1.31849       1.28722       1.29395       1.28889       1.22350       1.13062       1.01296      0.885522      0.763288      0.653379      0.553707      0.443951      0.365182      0.291004      0.233059
  33  12 3018.7929    4.2916  1.0637 12.3025 -0.0008  0.0168   0.0584   0.0423    0.1273   0.0000   441.6374     -0.538560       14.2786      -1.46930      -2.39492      -1.77923       2.94098      -1.35374      0.977002      0.202941     -0.702968     -0.317091     -0.429567      0.422349    -0.0404733      0.478752      0.370506      0.251300      0.826860       1.11196       1.14455       1.32596       1.26533       1.31000       1.22009       1.22116       1.08584      0.997566      0.860784      0.785531      0.676016      0.574881      0.469373      0.380749      0.303885      0.231168
  33  13 3176.0381    4.4038  1.2789 12.2184 -0.0014  0.0180   0.0550   0.0486    0.1335   0.0000   440.4576      0.338454       16.6764      -1.33243      0.578268      -4.09865     -0.554436      -2.74207      -1.16542     -0.106384      0.166360     -0.368970      0.958310       1.52826     -0.250124    -0.0128563      0.426460      0.124611      0.921240       1.22079       1.30711       1.47890       1.46574       1.45318       1.39200       1.32655       1.23964       1.13310      0.990974      0.842961      0.752911      0.610885      0.508921      0.401024      0.327353      0.255545
  33  14 3331.3541    3.9010  2.0003 11.7966 -0.0001  0.0231   0.0391   0.0615    0.0819   0.0000   440.0954       2.57785       15.3730      0.255932       1.77459      0.811500     -0.876729      0.168349       1.24587      0.933191      0.889219       1.84441     -0.630226      0.448849     -0.347486      0.779088      0.162357      0.353775       1.18029       1.63739       1.75094       1.93151       1.94841       1.93967       1.85933       1.75589       1.63015       1.47241       1.29233       1.10604      0.941337      0.790301      0.635010      0.516451      0.404851      0.322141
  33  15 3485.6808    3.2325  2.7998 11.3865 -0.0002  0.0282   0.0274   0.0726    0.0586   0.0000   437.8783     -0.171179       17.7595      -2.74377      -2.80498      -4.72533       3.26691       1.34304   -0.00647656      -2.47774     -0.772334     -0.663983       2.37512       1.17053     -0.563330    -0.0415759      0.239728      0.236590       1.39210       1.82479       1.98379       2.18992       2.22097       2.21295       2.13282       2.00086       1.84852       1.68729       1.50080       1.30170       1.12493      0.948368      0.783234      0.635157      0.493959      0.377164
  33  16 3639.1475    2.6390  4.3567 10.7972 -0.0001  0.0367   0.0180   0.0958    0.0433   0.0000   436.8437     -0.399245       14.3859      -5.33521      -8.52718      -3.66094    -0.0944611      -1.26768      -1.05175      0.653458     -0.514846       2.05046       3.76006      0.299948     -0.626128     -0.478477     -0.216256      0.390534       1.80109       2.42511       2.59710       2.90324       2.95885       2.97869       2.81508       2.62426       2.45695       2.24236       1.98068       1.70014       1.43449       1.19810      0.995564      0.811063      0.637661      0.502125
  33  17 3791.7258    2.1716  6.0047 10.5595 -0.0002  0.0461   0.0132   0.1241    0.0343   0.0000   441.3914      -2.63403       15.3675      -9.22974       2.32405      -4.55540      -1.32194     -0.597967       2.99477      -1.59149    0.00126542      -2.98100       2.23383      -1.42016       2.02488      0.636139      -1.09817     -0.545003       2.23863       2.98333       3.19562       3.46789       3.51118       3.56170       3.44796       3.23787       3.03308       2.71086       2.44767       2.13856       1.81618       1.53325       1.25981       1.01607      0.808476      0.636923
  33  18 3943.6780    1.7909  8.4796 10.2124 -0.0002  0.0603   0.0094   0.1669    0.0304   0.0000   430.8517      -2.62829       8.48576      -2.09201     -0.566664      -3.27378       4.93990      -9.16262      -3.08070       1.65570      -4.49598      0.846641     -0.641338       1.10250       1.69794     -0.252685    -0.0767729      0.649353       2.91087       3.87295       4.19215       4.62104       4.70844       4.69078       4.53412       4.31007       3.93946       3.62395       3.18977       2.80767       2.34220       1.98758       1.63949       1.32490       1.04754      0.817751
  33  20 4245.3838    1.2364 14.1672  9.9837 -0.0005  0.1050   0.0054   0.2817    0.0236   0.0000   440.4499      -5.09663      0.204270     -0.830949       7.43365       5.77330       5.66747      -11.0705       10.5233     -0.168494      0.427167      -1.62784      -6.38601       2.25545      -6.38751      -5.83491      0.664919       2.82327       4.92870       6.73411       7.30373       8.07958       8.08287       8.14538       7.91187       7.48599       6.93899       6.22282       5.53459       4.85013       4.05779       3.44302       2.81754       2.31266       1.79293       1.41408
  34   5 1841.2282    0.4723  0.5084  9.3263 -0.0041  0.0149   0.0095   0.0292    0.0426   0.0000   440.0187     -0.775312       19.6858     -0.561473      -3.23542     -0.854213      0.249219       1.29695     -0.632032     -0.748682      0.700984      0.593899      0.731367      0.443858    -0.0949182     -0.209908     0.0177640      0.286283      0.613819      0.905898      0.962668       1.01669       1.12674       1.05832       1.02591       1.04039      0.867057      0.905874      0.690871      0.694117      0.533676      0.461659      0.409718      0.309065      0.246651      0.193497
  34   6 2026.3138    0.7391  0.7488  9.4342 -0.0010  0.0154   0.0120   0.0359    0.0651   0.0000   441.6263      -2.17743       20.1152      0.790923      -2.57832     -0.938545      0.204133       1.29293       1.31160      -1.23774     -0.446032       1.17563     -0.872906     -0.278732     -0.168270      0.257299     -0.284148      0.177096      0.668928      0.930951      0.985326       1.07615       1.07445       1.07842       1.09011      0.998552      0.962067      0.858064      0.760606      0.657421      0.574899      0.485990      0.399525      0.332300      0.260388      0.207473
  34   7 2207.0080    1.0824  0.8951  9.7999  0.0006  0.0154   0.0161   0.0409    0.0899   0.0000   442.3475       1.02459       19.2553     -0.737232      -1.98504      -1.94361     -0.736267     -0.758049      0.149845     0.0319294     -0.200202     -0.603486      0.428268     -0.496704      0.190884     -0.361707     -0.336665     -0.135274      0.710651      0.953689       1.00764       1.16716       1.17045       1.15367       1.12131       1.05221      0.968995      0.921686      0.796539      0.703354      0.578777      0.504920      0.419954      0.329995      0.267358      0.212639
  34   8 2381.2115    1.6057  1.1538  9.9379 -0.0014  0.0173   0.0208   0.0434    0.1479   0.0000   440.1047     -0.949522       19.3019      -2.45043      -2.38026     -0.256148     0.0535932      -1.86285     -0.350473       1.44307       1.04296      0.291026       1.46957     -0.456565     -0.233448     -0.186631     -0.210573    -0.0712966      0.832128       1.07248       1.18082       1.32349       1.27667       1.31075       1.26688       1.25839       1.12346       1.03064      0.916869      0.795621      0.664258      0.574729      0.470036      0.395587      0.306124      0.247789
  34   9 2550.6504    2.2138  1.1621 10.6543 -0.0001  0.0172   0.0283   0.0448    0.1478   0.0000   440.4650       1.70888       19.9062      -1.85703      -2.78800      -1.72006      0.776382      0.159728     0.0806336     -0.357193      0.405121     -0.751791     -0.449846      0.848098      0.166856      0.324973     0.0692088    -0.0143571      0.823552       1.07440       1.17567       1.26391       1.31827       1.28238       1.28819       1.20973       1.12611       1.01072      0.907720      0.792733      0.691372      0.561335      0.479494      0.375078      0.314109      0.249152
  34  10 2717.9768    2.9535  1.1796 11.1294  0.0005  0.0171   0.0374   0.0445    0.1592   0.0000   440.2190     -0.621590       17.5616     -0.594543      -2.64813      -2.23466      -1.03847      -1.06054       1.44967     -0.624885     0.0844867     -0.789494      0.235471      0.339836      0.316252     0.0201437      0.255886      0.112525      0.826384       1.12260       1.19792       1.28410       1.31237       1.34481       1.31368       1.26351       1.16270       1.01554      0.913207      0.800555      0.700234      0.586894      0.484984      0.392030      0.311683      0.255735
  34  11 2882.9114    3.6608  1.1006 11.8010 -0.0026  0.0166   0.0478   0.0414    0.1410   0.0000   439.8185       1.91960       17.9394      -2.03516      -1.68065      -5.46115      0.734502      -3.76201      0.331711      -1.08949      0.994250      0.882802     -0.410877      0.385319     -0.287353      0.360210     -0.331464     0.0288030      0.790406       1.03051       1.12135       1.23415       1.20824       1.26306       1.20635       1.15461       1.06597      0.966581      0.878676      0.772854      0.681835      0.555717      0.452494      0.373050      0.305751      0.240580
  34  12 3044.4369    4.4885  1.0565 12.1624 -0.0028  0.0163   0.0606   0.0411    0.1510   0.0000   440.7386      0.163570       18.1008      -3.09262      -3.01414      -3.96588      -4.71564      -1.32804     -0.884904     -0.561902      -1.32181       1.04716     -0.159847       1.03365     0.0772040     -0.289277      0.143920     -0.341513      0.819655       1.11795       1.20156       1.35534       1.35151       1.34116       1.33280       1.23871       1.12376       1.00146      0.895511      0.793363      0.678753      0.595352      0.483337      0.396815      0.307179      0.240743
  34  13 3202.8249    4.3722  1.3304 12.3613 -0.0000  0.0183   0.0543   0.0493    0.1191   0.0000   440.1330      0.595017       12.9743      0.555321       1.11349      -4.82236      -3.08041      -1.74323     0.0817979     -0.342597     -0.459094     0.0871466    -0.0103244     -0.441115      0.476732      0.486844     -0.179811      0.319955      0.890981       1.18586       1.29569       1.44389       1.41839       1.43452       1.38209       1.28877       1.23567       1.13076       1.00262      0.860571      0.731061      0.621210      0.504028      0.420457      0.345031      0.262278
  34  14 3359.2281    3.8091  2.0268 11.7589 -0.0012  0.0230   0.0370   0.0604    0.0803   0.0000   439.7184       1.37203       12.3719      0.375065      -2.57549      -2.50135       3.43054     -0.250501      0.291839     -0.945442       2.87551      0.514179      -1.14328     -0.147675     -0.405644     -0.108203     -0.152800    -0.0592520       1.09864       1.50933       1.61368       1.75790       1.76849       1.77599       1.73690       1.62473       1.53274       1.36933       1.23013       1.07970      0.935883      0.797857      0.652398      0.529899      0.419635      0.334145
  34  15 3514.3606    3.1240  3.1578 11.2352 -0.0006  0.0300   0.0249   0.0763    0.0569   0.0000   437.6877      -1.93082       16.7258     -0.827899      -1.72710      -1.27539      0.177410      -3.71224      -2.73256       4.82823       2.39127      0.928457      -1.85578       1.81809    -0.0783604    -0.0356936     -0.727004     -0.200030       1.46145       1.97135       2.13196       2.29064       2.26915       2.27734       2.19963       2.10583       1.95360       1.81919       1.62405       1.45163       1.24675       1.06699      0.868306      0.707086      0.572263      0.453999
  34  16 3668.6506    2.5907  4.6458 10.7035 -0.0003  0.0373   0.0169   0.0971    0.0426   0.0000   440.9881       3.03888       11.3325       1.90825      -1.70830      -2.13617      -1.23679      -5.42162      -7.04584       1.87523      0.318088       2.51700      -2.81956       1.34901       1.12322     -0.899591      -1.09915     -0.144786       1.76248       2.30770       2.54594       2.79518       2.79784       2.78427       2.72325       2.61306       2.47261       2.22317       1.97720       1.68355       1.46566       1.25050       1.01589      0.837595      0.684869      0.536235
  34  17 3821.8281    2.1100  6.7695 10.4225  0.0002  0.0493   0.0118   0.1315    0.0335   0.0000   438.5264       7.48082       8.10106      -3.73465       1.94140      -5.84743       1.91544      -2.64243      -6.44634       2.80174       3.25785      -1.99600      0.704530       3.36719     -0.681963     -0.439583      0.859387     -0.158981       2.31170       3.11611       3.34814       3.67843       3.68579       3.73832       3.59401       3.41869       3.16522       2.96176       2.57466       2.32201       1.97349       1.69115       1.36279       1.14420      0.903760      0.709216
  34  18 3974.3582    1.7084  8.9342 10.2576  0.0002  0.0635   0.0087   0.1745    0.0285   0.0000   439.1012       9.21418       19.6718      -9.98286      -3.82656      -4.99408       4.71751       4.67716       3.19070       3.92831      0.441663     -0.567017      -2.99483       1.52351     -0.148189      0.391347      -1.67947     -0.584383       2.99355       3.98794       4.39188       4.76694       4.86515       4.78517       4.75776       4.41433       4.14480       3.76125       3.33796       2.95432       2.58992       2.17898       1.80583       1.47066       1.16986      0.911168
  34  19 4126.2144    1.4082 11.3202 10.1050 -0.0013  0.0828   0.0065   0.2246    0.0258   0.0000   431.2636      -1.67214       13.6930       3.43807      -3.03099      -16.2361       3.14545      -4.48714       9.11982      0.967395      -1.75035      -1.95586      -3.79894      -3.99884      -2.01883       4.14135      -2.72496      -1.09925       3.82732       5.12854       5.54644       6.13734       6.27220       6.23958       6.04700       5.76636       5.36424       4.87641       4.32450       3.83014       3.26369       2.78562       2.27859       1.88291       1.47474       1.18237
  34  20 4277.6458    1.1898 14.6780  9.9261  0.0002  0.1097   0.0050   0.2913    0.0233   0.0000   433.8519       3.20988       2.13541       2.93825      -5.82519      -11.3324       5.65541      -11.0948      -4.55285       3.60895    -0.0711625     -0.510281       4.50896       3.62183       1.04776      -2.01401       1.88785     -0.250297       4.96973       6.84786       7.34226       8.13135       8.23827       8.31036       8.02766       7.66745       7.14677       6.38117       5.74397       5.01807       4.32193       3.65401       3.03614       2.46081       1.94237       1.53181
  35   4 1665.9280    0.3003  0.2710  9.2681 -0.0005  0.0101   0.0082   0.0228    0.0273   0.0000   439.8222     -0.705645       21.1946     -0.864759      -3.62732      0.630873      0.234101      0.656830     -0.365221      0.506023      0.476680     -0.535641    -0.0752495      0.361225     -0.155463     -0.101607    -0.0153260     -0.195898      0.478566      0.644369      0.731684      0.802879      0.792126      0.786977      0.775108      0.745450      0.701487      0.656433      0.578217      0.480022      0.424478      0.343673      0.261633      0.238480      0.206971      0.152066
  35   5 1858.4322    0.5001  0.5032  9.3233 -0.0004  0.0135   0.0099   0.0308    0.0422   0.0000   440.4548     -0.943918       20.8059     -0.753540      -4.47931      0.450911       1.12091     -0.140652      -1.34932      0.765122      0.370734      0.459770     -0.274785      0.247787     0.0279075     -0.121849     0.0237129     -0.107513      0.571680      0.870199      0.821314      0.934641      0.936720      0.968076      0.990401      0.879430      0.863162      0.689610      0.679842      0.596531      0.562318      0.462033      0.378692      0.307274      0.250174      0.191100
  35   6 2044.8060    0.7452  0.8100  9.2657 -0.0009  0.0156   0.0113   0.0363    0.0739   0.0000   440.0153      0.463991       22.0588      -1.64729      -3.70343       1.48454       1.19390      -1.59750      0.724191      0.211849      0.761382     -0.285872      0.613328    -0.0451095     -0.222715      0.886875      0.410586    0.00330949      0.717151      0.971530       1.04931       1.16480       1.24216       1.20216       1.21476       1.08980       1.02065      0.903895      0.844916      0.714944      0.636421      0.522403      0.429792      0.352235      0.291658      0.225604
  35   7 2226.3903    1.1244  1.0038  9.7619 -0.0011  0.0162   0.0154   0.0423    0.0897   0.0000   442.0306     -0.689756       20.1953       1.76715      -4.83407      -1.88028     -0.769127    -0.0220006     -0.154790      0.425147     -0.852966      -1.27724     -0.582419      0.116684      0.296338     0.0767129    -0.0913281     -0.582069      0.740255      0.998458       1.06768       1.16636       1.15302       1.24242       1.14528       1.13484       1.03950      0.913253      0.836729      0.746073      0.645689      0.559304      0.472578      0.370605      0.293470      0.239543
  35   8 2401.3174    1.6505  1.2217 10.0192 -0.0006  0.0176   0.0204   0.0453    0.1289   0.0000   441.9902    0.00952119       18.4558      0.635173      -2.64997      0.126797      0.415513     -0.200948     -0.194083      0.929519      0.602979      -1.65592     -0.575532      0.900058      0.106635      0.470203    -0.0942352     -0.494827      0.825478       1.06942       1.21444       1.35643       1.33998       1.33957       1.35270       1.24067       1.15964       1.06991      0.957240      0.805821      0.706176      0.598068      0.487402      0.396724      0.327732      0.267374
  35   9 2571.8317    2.3137  1.2884 10.3372 -0.0001  0.0179   0.0276   0.0447    0.1730   0.0000   439.7763      0.245483       16.5255      0.676254      -5.10158     -0.473847      0.677442    -0.0863478     -0.900433      0.760420      0.146383     -0.260658      0.306417      0.469029     -0.303511      0.368206     -0.118280     -0.155021      0.826307       1.09417       1.17977       1.29155       1.33290       1.32712       1.31654       1.21116       1.16313       1.01651      0.932124      0.851895      0.726885      0.614850      0.491639      0.422410      0.334577      0.269574
  35  10 2740.5037    3.0486  1.1082 11.3419 -0.0019  0.0165   0.0393   0.0418    0.1393   0.0000   440.2787      0.964988       18.5565      -1.90762      -1.22205      -3.42034    -0.0250719      -3.75892     -0.570292      -1.74629      0.143061     -0.563530     -0.599360       1.12897    -0.0199210      0.337785     0.0975084     -0.274686      0.778075       1.03947       1.11373       1.26276       1.28098       1.30903       1.27140       1.20253       1.12635       1.00229      0.915210      0.743345      0.659735      0.562525      0.474169      0.371316      0.307817      0.245612
  35  11 2906.8089    3.8979  1.0227 11.9385 -0.0008  0.0157   0.0514   0.0397    0.1303   0.0000   439.7137      0.695678       18.7322      -1.70405      0.329545      -3.12039      0.344434      -1.69164     -0.362197      -2.45543     -0.308971    -0.0465146     -0.234830      0.636911     -0.262619      0.446675      0.548506    -0.0399433      0.774054       1.00165       1.07845       1.20555       1.16668       1.17041       1.09486       1.05293       1.01300      0.963446      0.861803      0.763880      0.666302      0.562244      0.480980      0.408717      0.327051      0.252856
  35  12 3069.5805    4.5385  1.0987 12.3660 -0.0015  0.0164   0.0586   0.0419    0.1254   0.0000   440.2510      0.732968       16.5721      -4.46280      -2.31539      -2.18270     -0.660626      -2.08982       1.24145     -0.639875     -0.654605      0.613315     -0.852313     -0.688306     -0.253147      0.121256     -0.357251      0.502861      0.779022       1.01208       1.09996       1.20927       1.24027       1.26651       1.20741       1.19603       1.08749       1.00356      0.862476      0.788025      0.641666      0.554523      0.456952      0.378658      0.311540      0.254827
  35  13 3229.1262    4.2624  1.4707 12.2607 -0.0007  0.0190   0.0488   0.0523    0.0961   0.0000   441.1779       4.37389       12.4451      -2.82024      -1.55138      -3.29052      -2.42271      -2.51645     -0.332826    -0.0943546     0.0790186       1.25091      -1.24906      0.328374      0.411851      0.483519      0.234826     -0.106041      0.881806       1.17303       1.28074       1.40597       1.40529       1.37385       1.39360       1.31150       1.19936       1.11405       1.00651      0.899272      0.781691      0.650330      0.553535      0.446352      0.366766      0.282027
  35  14 3386.6197    3.7225  2.2549 11.5535  0.0002  0.0241   0.0333   0.0610    0.0710   0.0000   440.1823     -0.855133       15.5513     -0.470010      -4.64286    -0.0558755      -2.49504      0.905985       1.77215       2.41180     -0.808982      0.119783      0.909190     -0.818531      -1.39187      0.300789    0.00342550     -0.240758       1.10629       1.49973       1.59878       1.78366       1.80102       1.82747       1.80946       1.66417       1.57110       1.42174       1.29929       1.12317      0.964240      0.804369      0.686817      0.553089      0.447635      0.358831
  35  15 3542.6817    3.0033  3.4279 11.0620 -0.0002  0.0308   0.0226   0.0799    0.0541   0.0000   440.3059     -0.740306       17.7855      -1.52586     -0.165157     -0.441652      -3.51607      -2.07317       3.19496      -2.55537       1.37203      0.225242     -0.138662      0.234652     -0.688480     -0.417761     -0.106968     -0.554173       1.40466       1.88983       2.00625       2.24997       2.26420       2.28186       2.23906       2.13734       2.00575       1.79559       1.62919       1.40345       1.21380       1.03402      0.864049      0.712131      0.567282      0.459395
  35  16 3697.7596    2.4794  4.9415 10.5649 -0.0006  0.0383   0.0156   0.1017    0.0425   0.0000   437.9899      -4.33922       16.4003       3.54877      -5.20191      -6.63274     -0.399316      -1.64760      -3.32955    -0.0210167      -2.96288       1.61953     -0.923080       1.09768       2.23058      0.791001      0.846908      0.801793       1.76038       2.37520       2.59076       2.82876       2.86274       2.93513       2.84754       2.69737       2.49666       2.28038       2.03006       1.78084       1.55860       1.31437       1.09600      0.884056      0.716155      0.570534
  35  17 3851.7488    2.0004  7.0129 10.3826 -0.0002  0.0512   0.0110   0.1357    0.0322   0.0000   435.7558      -4.16510       16.4767      -8.35016      -5.11637      -5.83840      0.739609     -0.106317      0.338802      0.858822      -3.86908       3.91364       1.47409      -1.18223       2.06205     -0.918703      0.961615      0.708814       2.30433       3.16224       3.39577       3.70451       3.77218       3.83781       3.72328       3.55185       3.29513       3.01442       2.69516       2.39002       2.02857       1.75406       1.44606       1.18876      0.963674      0.762073
  35  18 4005.0765    1.6466  9.6515 10.2342 -0.0006  0.0688   0.0080   0.1861    0.0271   0.0000   436.1834      -1.10054       15.0525      -7.86077     -0.574762      -3.42803       2.07796      -4.55246      -4.56096     -0.642048      -5.76377      -1.50718      -1.05459      -1.87044    -0.0426822      -3.22926      0.146650       1.24838       3.07346       4.15386       4.49229       4.96009       5.03939       5.08021       4.97056       4.70835       4.37211       4.02001       3.63332       3.17257       2.72670       2.30744       1.94158       1.59393       1.27920       1.01210
  35  19 4157.5561    1.3966 12.5027 10.0310  0.0011  0.0875   0.0060   0.2401    0.0248   0.0000   436.8157      -2.29760       7.82630       6.34602      -1.94522      -3.14613      0.110116       1.53460      -2.31835      -1.82147       1.85420       10.6604      -3.46159       3.87183      -1.29739      -1.04619      -1.70789     -0.942887       3.93152       5.26703       5.79945       6.36412       6.44313       6.47012       6.33532       6.01257       5.65251       5.10688       4.62222       4.00023       3.52980       2.99501       2.48574       2.04456       1.62120       1.29909
  36   4 1681.8922    0.3185  0.3243  9.2746 -0.0016  0.0108   0.0079   0.0250    0.0288   0.0000   441.1429     0.0103132       21.3969     -0.844335      -2.10121     -0.410316      0.774785     0.0282340     -0.147116     -0.449913      0.432605      0.314321      0.443679    -0.0719255     0.0540748    -0.0555418      0.241789     -0.137655      0.502964      0.697668      0.817329      0.903262      0.934223      0.915457      0.927214      0.817266      0.734161      0.720193      0.572484      0.504206      0.436384      0.392300      0.314208      0.264084      0.212384      0.162966
  36   5 1875.3993    0.5209  0.5846  9.2754 -0.0041  0.0133   0.0096   0.0342    0.0457   0.0000   440.4072      -1.18418       20.7053     -0.280178      -3.39786     -0.290288      0.465419       1.09174    -0.0111130     -0.289186      0.240921      -1.18489     -0.220303    -0.0821991     -0.550114      0.241584     0.0515485     -0.331158      0.576332      0.790588      0.835947      0.919945      0.932389      0.964411      0.959913      0.900036      0.873447      0.755052      0.672512      0.569393      0.495982      0.429615      0.372418      0.305536      0.235251      0.194624
  36   6 2063.1049    0.7917  0.7373  9.5406  0.0003  0.0142   0.0123   0.0342    0.0632   0.0000   440.5344      -1.07857       20.4903      -1.36708      -2.45728      0.155963     -0.424439      0.102022      0.778302     -0.671896     -0.614580      0.191647      0.171799     -0.484929     0.0740102      0.124508    -0.0951297     -0.223660      0.606212      0.830638      0.893905      0.973964       1.02299      0.970997       1.00927      0.908260      0.886491      0.807143      0.720238      0.647223      0.558349      0.468820      0.391057      0.330941      0.270289      0.225153
  36   7 2245.4956    1.1903  1.0207  9.7107 -0.0003  0.0163   0.0158   0.0405    0.1029   0.0000   440.3026      -1.53402       20.4190      0.195962      -2.73465     -0.944024     -0.567339     -0.465579       1.98902      -1.57425      0.614601      0.478271    -0.0479686     -0.359615      0.758388      0.604569     -0.186321    -0.0345461      0.694683      0.946976       1.04632       1.17265       1.15504       1.17177       1.17662       1.08788       1.02320      0.926045      0.843793      0.715924      0.649477      0.546878      0.471602      0.371413      0.304785      0.240777
  36   8 2421.1152    1.6939  1.1650 10.5281 -0.0011  0.0173   0.0217   0.0458    0.1056   0.0000   439.7834     -0.818758       18.9852      -1.39711      -1.41049      0.411277      0.496342      0.880468      0.148973      -1.43735      0.505267       1.87604      0.455753    -0.0916551     -0.150552      0.371398     -0.340675      0.151801      0.776470       1.06964       1.11766       1.28029       1.22097       1.25521       1.21053       1.18997       1.10160       1.03516      0.930659      0.790995      0.700305      0.605886      0.504980      0.425068      0.348867      0.272757
  36   9 2592.7265    2.4409  1.2220 10.7866 -0.0013  0.0171   0.0297   0.0451    0.1432   0.0000   440.1862       1.05824       22.8851      -1.42244      -3.83272     -0.880516    -0.0452549       1.41086    -0.0266638     -0.271337      0.390009       1.61583     -0.249518     -0.473602     -0.130975     -0.214315      0.299766    -0.0236902      0.799327       1.05153       1.13732       1.26640       1.26786       1.25879       1.20013       1.13789       1.13104       1.00449      0.927945      0.821250      0.725500      0.613107      0.509313      0.427824      0.338824      0.273952
  36  10 2762.6874    3.1824  1.1145 11.5930  0.0001  0.0164   0.0402   0.0412    0.1247   0.0000   441.6420      -1.81777       19.0062     0.0988374      -2.77160     -0.875227     -0.149959      -2.68014     0.0465592      0.883132    -0.0598124     0.0494082      0.399786    -0.0331026    -0.0820749      0.445732     -0.295836    -0.0779201      0.769224      0.955765       1.06480       1.18185       1.21763       1.23086       1.19566       1.12766       1.06184      0.973937      0.876679      0.784402      0.673282      0.550957      0.465883      0.390611      0.322986      0.256296
  36  11 2930.2756    4.0712  1.1233 11.5932 -0.0017  0.0163   0.0504   0.0410    0.1866   0.0000   441.8435    -0.0811912       18.4425       1.11889      -3.88249      -3.32176       2.25339     -0.901275       2.18723       1.06406      0.213694      -1.16318      -1.05207      0.119506       1.31159      0.413632     0.0202056    -0.0644919      0.740820       1.01410       1.08285       1.21913       1.15322       1.23787       1.20105       1.17073       1.08709      0.975783      0.851594      0.743800      0.654158      0.558842      0.471516      0.386514      0.309945      0.252369
  36  12 3094.2853    4.5006  1.1964 12.3153 -0.0005  0.0171   0.0564   0.0454    0.1438   0.0000   441.0591      -1.57164       16.8785      -1.97037      -3.00206      -2.42478     -0.446162      -2.21285     -0.698126    -0.0509372     -0.349709   -0.00128148      -1.47035     -0.385108      0.712139    -0.0762879      0.296844     -0.523395      0.796396       1.04910       1.11901       1.26481       1.29373       1.32501       1.26642       1.19573       1.14180       1.00642      0.911153      0.805040      0.691553      0.587732      0.506276      0.411438      0.326311      0.261425
  36  13 3255.0795    4.2656  1.6053 12.2060 -0.0004  0.0198   0.0458   0.0516    0.0891   0.0000   440.7493   -0.00643678       16.5492      -2.60277      -2.74112     -0.280143      0.852209      -2.91711      0.934439      0.827447     -0.561471       1.30383     -0.183459      0.520563      0.499092      0.949413     -0.315895      0.271206      0.886424       1.17254       1.27342       1.41527       1.44747       1.46648       1.41324       1.34007       1.27043       1.16587       1.05991      0.931694      0.788286      0.673379      0.554108      0.480218      0.382349      0.300546
  36  14 3413.6703    3.6255  2.3826 11.6042 -0.0002  0.0242   0.0313   0.0629    0.0606   0.0000   438.4454     -0.232199       16.7998      -4.34778      -4.92190      -1.47599     -0.759763     -0.951753       4.27673      -1.06693      0.211525      0.368606      -1.13974       1.61568     -0.105541     -0.689085     -0.417350     0.0854581       1.10318       1.45444       1.56665       1.70876       1.74270       1.75361       1.69532       1.67576       1.54352       1.42342       1.28099       1.12943      0.991022      0.822389      0.709088      0.585510      0.471634      0.382290
  36  15 3570.7196    2.9656  3.6772 10.9726 -0.0006  0.0312   0.0212   0.0813    0.0518   0.0000   440.2022     -0.201828       16.5497      -5.48547      -6.47561      -3.97405      -1.32266      0.379719      -2.41140      -1.97346      -1.83463      -1.18538      -1.42186     -0.455291      0.982441       1.76907      0.605978     -0.158719       1.42822       1.91269       2.10048       2.31150       2.35327       2.38569       2.33506       2.19804       2.08595       1.85949       1.68111       1.46074       1.28196       1.09212      0.907112      0.751482      0.616231      0.484068
  36  16 3726.5832    2.4107  5.2881 10.5826 -0.0004  0.0399   0.0147   0.1041    0.0402   0.0000   438.3075     -0.172388       15.6827      -5.10673      0.932321      -6.41759      0.467356      -9.90658       1.15006      0.838228      0.249873       4.86796      0.619621     -0.696861      -1.18447      0.322420      0.480849     -0.735348       1.79346       2.37749       2.55991       2.86070       2.88635       2.91890       2.91100       2.71170       2.54901       2.33692       2.12326       1.84371       1.59904       1.37731       1.15431      0.954847      0.773400      0.623972
  36  17 3881.3220    1.9692  7.6821 10.2906 -0.0002  0.0532   0.0102   0.1448    0.0327   0.0000   438.4674       1.41646       23.4994      -5.98865      -5.30683      -2.47615      -4.16834       1.05496      0.334400       5.75590      0.407335      -5.83987       2.30334      0.441113      -3.06275      0.617183       1.37541     -0.282724       2.35994       3.20334       3.47914       3.86508       3.94422       3.99636       3.89151       3.70651       3.45366       3.14492       2.80609       2.48036       2.14094       1.83710       1.53584       1.26687       1.02478      0.808062
  36  18 4035.2457    1.6314 10.4936 10.2126  0.0007  0.0725   0.0075   0.1981    0.0272   0.0000   439.8048      -1.57203       7.39998      -8.59051       2.40811      -9.45395      -12.6575      -4.06825       10.9544      -4.87143      -1.57811     -0.570201    -0.0773157     -0.621667      -3.03764       1.60718       2.98121      -1.32655       3.21284       4.30578       4.65842       5.17578       5.32389       5.26677       5.21433       4.93009       4.60420       4.24702       3.77241       3.36375       2.92936       2.56362       2.13746       1.78578       1.41123       1.13101
  36  19 4188.5550    1.3075 12.7844 10.0517 -0.0019  0.0928   0.0056   0.2494    0.0243   0.0000   444.6801       6.16841       11.9472       7.08177       5.66362       3.21278      -3.95568      -12.2947       17.8857       4.77631      -1.93782      -5.53099      -3.94155       4.85616     -0.301944      0.656842     -0.385823       1.71381       4.02731       5.53377       5.96494       6.51860       6.65388       6.71340       6.58734       6.29220       5.89518       5.45844       4.83126       4.34594       3.70171       3.18050       2.69185       2.21950       1.78022       1.43536
  37   4 1697.5836    0.3298  0.3064  9.2887 -0.0065  0.0102   0.0083   0.0224    0.0283   0.0000   441.3704    -0.0288675       20.4393      0.111085      -2.41136      -1.14375      0.648018     -0.702596     0.0298151      0.111858      0.174811      0.341572     -0.449049      0.580897      0.372810      0.174162      0.352122     -0.122105      0.431921      0.595287      0.651511      0.716180      0.744211      0.736713      0.740595      0.655299      0.631670      0.560553      0.558336      0.457340      0.416631      0.366296      0.302873      0.269393      0.220202      0.166665
  37   5 1892.2020    0.5600  0.5881  9.2598 -0.0012  0.0132   0.0099   0.0311    0.0495   0.0000   441.0288      -2.23772       19.3972     -0.776573      -3.82256      0.256878     -0.400605     -0.878676      0.351805     -0.290458      0.615009     -0.459063     -0.490615      0.835843      0.344241    -0.0106503     -0.183130     0.0984964      0.577044      0.780357      0.885876      0.988358       1.00014       1.03954      0.992239      0.946517      0.855155      0.792241      0.672592      0.616032      0.537367      0.476865      0.371322      0.328623      0.258492      0.199161
  37   6 2081.1053    0.8455  0.7861  9.3902 -0.0001  0.0143   0.0123   0.0342    0.0728   0.0000   440.9336    -0.0133589       19.8958      -1.60457      -2.54259      0.934547      -1.54893      0.109105      0.338808     -0.965449      -1.40351      0.405531      0.418590    -0.0745980      0.709532      0.225796     0.0229526    0.00553413      0.604328      0.828830      0.908858      0.950991      0.999548      0.977692      0.960090      0.926715      0.875809      0.810405      0.742109      0.647468      0.576650      0.491783      0.414464      0.342690      0.276968      0.228983
  37   7 2264.3337    1.2729  1.0345  9.8605 -0.0014  0.0161   0.0168   0.0402    0.1043   0.0000   439.8538     -0.839639       20.3454      0.826157      -4.13253      0.164501     -0.347886     -0.246962       2.26432      0.714851      0.850041      0.445845     -0.339482      0.296849      0.779819      0.375532      0.294908    -0.0135706      0.713825      0.943210       1.01196       1.14049       1.19009       1.19052       1.15144       1.09983       1.03031      0.955253      0.836116      0.743259      0.653987      0.574110      0.471579      0.388757      0.319630      0.258463
  37   8 2440.6740    1.7789  1.3160 10.2521 -0.0031  0.0184   0.0207   0.0454    0.1133   0.0000   439.3521      -2.21137       18.3811     -0.125496      -3.99041    -0.0497930       2.16368     -0.409756     -0.883251       1.81694      0.288807      0.528289      0.814057      0.548434       1.09288      0.922771     -0.138473     -0.423167      0.782148       1.05923       1.12331       1.24959       1.27175       1.28963       1.25723       1.25189       1.10598       1.06143      0.936770      0.828631      0.743041      0.618633      0.535939      0.433042      0.347771      0.292630
  37   9 2613.3214    2.4718  1.2204 10.9845 -0.0010  0.0172   0.0303   0.0452    0.1279   0.0000   440.5124      -1.29274       18.6607       1.50515      -1.65351      -2.79138     -0.549083      -1.30980       1.07939     -0.669873    -0.0395259     0.0952814     -0.629305     -0.290423      0.474303       1.45499      0.453217      0.378707      0.764464       1.03306       1.10750       1.21644       1.26305       1.24480       1.24079       1.18625       1.08824       1.00052      0.925575      0.831466      0.729987      0.602645      0.505229      0.416467      0.346736      0.283579
  37  10 2784.5258    3.3317  1.0936 11.7151 -0.0004  0.0158   0.0424   0.0413    0.1244   0.0000   441.9793     -0.496363       19.4448     -0.505127      -1.71265      -1.30802      0.413925      -1.00349      0.161417      0.430253     -0.435327     0.0230797      0.112326      0.725657     0.0729554      0.301594     -0.198620     0.0744409      0.731280      0.947474       1.03855       1.17323       1.15995       1.18288       1.19261       1.12699       1.03476      0.959176      0.861671      0.736555      0.663271      0.563886      0.490259      0.398943      0.322639      0.258161
  37  11 2953.2778    4.2194  1.0928 11.8355 -0.0022  0.0155   0.0526   0.0405    0.1657   0.0000   439.9373      0.661903       17.3002     0.0490790     -0.126082     -0.618999       1.74731      -1.32542     -0.587279      0.467659      0.602315     -0.746942      0.157057      0.412454      0.300312       1.01771      0.190409     -0.383245      0.688877      0.916732      0.975586       1.06433       1.09436       1.10686       1.12338       1.03439      0.987857      0.881168      0.815309      0.717625      0.632457      0.542926      0.462515      0.396336      0.324405      0.251875
  37  12 3118.4918    4.6061  1.2457 11.9375 -0.0003  0.0166   0.0544   0.0434    0.1665   0.0000   438.9695       1.76559       17.2737     0.0966061      -2.99932      -2.31241     -0.539335      0.107460     -0.725249     -0.444707      0.324958     -0.668593      0.233891      0.972464    -0.0345093      0.159261     -0.601149      0.173981      0.756573      0.993629       1.08586       1.21658       1.23857       1.27143       1.21475       1.18062       1.05661      0.982152      0.881278      0.798017      0.685257      0.600097      0.505812      0.424207      0.334668      0.271500
  37  13 3280.6122    4.2070  1.6696 12.0423  0.0001  0.0201   0.0426   0.0501    0.0851   0.0000   441.3342    -0.0504309       16.7310      -1.27247      0.352967      -3.05040     -0.668422     -0.921086       2.28089      -1.31743      0.709808      -1.42327      0.383799      0.583926     -0.687596      0.797983      0.230924      0.348607      0.892333       1.17498       1.27003       1.41279       1.45343       1.47295       1.42866       1.38690       1.28499       1.18433       1.05721      0.935426      0.811623      0.694447      0.598029      0.492248      0.402523      0.322450
  37  14 3440.3442    3.5502  2.4714 11.5157 -0.0004  0.0244   0.0296   0.0636    0.0578   0.0000   438.6884     -0.168656       16.8455      -1.31905      -3.23758      -5.55681      0.304228      -2.96445      0.788759       3.09201     -0.188168       1.42787       1.63778      0.455552     -0.741507    -0.0279989     -0.223938      0.612204       1.04278       1.38904       1.51572       1.68935       1.69685       1.71224       1.68418       1.64817       1.50403       1.40037       1.26206       1.10691      0.992742      0.837329      0.704823      0.603140      0.487358      0.390293
  37  15 3598.3742    2.8275  3.8588 10.9934  0.0001  0.0326   0.0196   0.0828    0.0466   0.0000   439.9896       3.01373       13.7705      -1.36064      -2.30737      -1.74421      -1.25086      -3.02087     -0.430451      -4.11395     -0.891575      0.419503     0.0938831      0.821639      -1.34788  -0.000887615     -0.209027      0.480836       1.43664       1.95031       2.08099       2.33073       2.36698       2.39724       2.32751       2.17805       2.08143       1.91410       1.73430       1.54967       1.35909       1.16481      0.966618      0.808536      0.655038      0.534300
  37  16 3754.9890    2.3081  5.8945 10.4740 -0.0004  0.0424   0.0131   0.1128    0.0376   0.0000   439.7629      0.989911       17.4642      -3.91101       2.99979     -0.154677      -2.72220      -3.89034     -0.311049      0.450862      -1.12108     -0.243242       2.40665       3.12437       1.53197    -0.0812216      0.237222      0.257207       1.86457       2.48923       2.69451       3.01054       3.04414       3.07370       2.98966       2.87090       2.67059       2.50283       2.24856       2.00141       1.73622       1.50673       1.25490       1.04956      0.857359      0.689331
  37  17 3910.6964    1.8772  8.1833 10.2761 -0.0004  0.0555   0.0094   0.1525    0.0312   0.0000   441.3805       1.18408       16.2910      -7.77611       4.10814       3.45880       8.80267      -2.92260     -0.422218      -2.44832       3.45195      -1.00683      0.141948      -1.16606       3.59209     -0.760375     -0.516712      0.298756       2.45738       3.23602       3.61925       3.92226       3.98312       3.95512       3.95802       3.75381       3.54583       3.24276       2.97307       2.63035       2.31622       1.95468       1.63805       1.38399       1.13671      0.912137
  37  18 4065.3791    1.5515 10.6609 10.1810 -0.0008  0.0750   0.0070   0.2037    0.0266   0.0000   430.9192      -6.94972       14.9954      -8.65010      -3.30070       5.60664       12.3801      -6.64065       4.77165       4.45447       5.79952      -1.51348      -2.87368     -0.147586      -1.55006       3.55408       1.22316     -0.930249       3.20805       4.39542       4.67418       5.22834       5.34152       5.32965       5.22160       5.05851       4.74828       4.39790       3.93675       3.48980       3.04006       2.60510       2.19797       1.82281       1.47685       1.21039
  37  19 4219.0732    1.2848 13.6338 10.0231  0.0003  0.0966   0.0052   0.2606    0.0231   0.0000   429.2927      -2.44528       4.51285       7.00940      -20.9520      0.142270      -3.52744       12.2846      0.109619      0.872187      -5.20491      -6.94172      -3.23340       1.13378     0.0323393      -2.04574       1.64051      -2.09291       4.08984       5.54984       6.09613       6.70467       6.84421       6.89280       6.73008       6.38983       6.02558       5.56650       5.02448       4.52493       3.94766       3.37587       2.85071       2.38505       1.92989       1.57331
  38   3 1501.5415    0.1730  0.1867  9.2887 -0.0045  0.0099   0.0063   0.0220    0.0207   0.0000   441.1073     -0.568142       20.6062    -0.0760980      -3.18590       1.25895     0.0455875     -0.571459    0.00808360      0.509194     0.0146667      0.279730     -0.137781     0.0346012    -0.0240632     -0.218474     0.0770982      0.110784      0.392583      0.546975      0.539069      0.679941      0.654293      0.653465      0.620699      0.609677      0.623719      0.491582      0.497239      0.394281      0.415898      0.335066      0.271852      0.243580      0.212674      0.171355
  38   4 1713.0303    0.3471  0.3118  9.3305 -0.0023  0.0110   0.0084   0.0219    0.0286   0.0000   440.8823      0.523496       20.1855    0.00761636      -3.02903     -0.217629      0.182388      -1.03472      -1.14829     0.0536879   -0.00798068     -0.389776     0.0833112     0.0209399      0.567092     -0.172791     -0.244089     -0.151437      0.582485      0.743483      0.730695      0.782945      0.883494      0.979385      0.969360      0.881843      0.754735      0.711013      0.682778      0.608983      0.473369      0.370247      0.311343      0.292514      0.254552      0.196858
  38   5 1908.7674    0.5736  0.5672  9.3457 -0.0011  0.0124   0.0101   0.0297    0.0464   0.0000   440.8323      -1.40542       20.2531    -0.0390429      -3.51289      -1.10217      -1.22176    -0.0259211      0.201869       1.32106     -0.304463     -0.245551     -0.599876     -0.574264      0.278012     0.0730526      0.140512     -0.134903      0.541356      0.706132      0.785354      0.870255      0.869958      0.914813      0.886439      0.862376      0.804515      0.732088      0.637100      0.569536      0.501776      0.425109      0.369849      0.295719      0.246670      0.201389
  38   6 2098.9263    0.8869  0.8276  9.4690 -0.0018  0.0146   0.0129   0.0349    0.0783   0.0000   441.0717     -0.134340       21.4290     -0.461009      -1.72365     -0.984733      0.632430      -1.09930       1.13862      0.510872      0.760614      0.856467     -0.397653       1.33898     -0.608995     -0.946615     -0.202205     -0.112481      0.650405      0.846805      0.930482       1.03861       1.03168      0.992291       1.01131      0.951867      0.933414      0.833740      0.776041      0.701809      0.611417      0.522097      0.440302      0.383139      0.313925      0.262018
  38   7 2282.9051    1.2760  1.1266  9.8563 -0.0011  0.0164   0.0162   0.0432    0.1050   0.0000   439.7301     -0.564696       20.1562     -0.395320      -2.10572       2.10536      0.791268     -0.334470      -1.84164      -1.33467     -0.700159      0.678756      0.336955      0.882215      0.735422     -0.411297     -0.258073      0.223642      0.703850      0.872430      0.972456       1.10320       1.12981       1.11154       1.05877       1.06962       1.02291      0.930540      0.812094      0.734568      0.662089      0.571792      0.494085      0.401034      0.326547      0.272248
  38   8 2459.9684    1.8755  1.2465 10.2544 -0.0008  0.0172   0.0222   0.0441    0.1334   0.0000   440.7470      -1.21719       19.1910     -0.467502      -2.98921     -0.422318       1.16821     -0.725877       2.46488     -0.516407      0.572440     -0.400811      0.644676      0.329579      0.730172      0.482391     -0.268846     0.0150139      0.708745      0.982886       1.04662       1.16323       1.18119       1.22821       1.16128       1.13000       1.06228      0.986881      0.890019      0.795535      0.697009      0.613542      0.514752      0.429928      0.342704      0.284699
  38   9 2633.6891    2.5707  1.1908 11.0460 -0.0007  0.0164   0.0321   0.0443    0.1440   0.0000   440.1042       1.26013       21.4590     -0.244279      -2.84159      -1.24263     -0.166496      0.563090      0.769184      -2.31098     -0.779342      -1.31617      -1.06130      0.195766     -0.520461       1.10773     -0.341486     -0.158663      0.745635      0.957304       1.04641       1.16008       1.17822       1.21154       1.15813       1.13923       1.07513      0.983781      0.911041      0.770793      0.692521      0.602799      0.500921      0.429919      0.362670      0.284123
  38  10 2806.0574    3.5313  1.1248 11.4165  0.0000  0.0156   0.0428   0.0407    0.1562   0.0000   440.4466    -0.0503993       21.8243      0.671108      -3.58047      -2.48971       1.52540      -2.43272    -0.0138613     -0.285848      0.229814      0.190529     -0.107333      0.942705      0.592019     -0.755986     0.0276660      0.613327      0.675780      0.891997      0.947239       1.07864       1.06015       1.07574       1.03661       1.05562      0.982200      0.915623      0.810333      0.717005      0.631378      0.543638      0.476724      0.390692      0.317130      0.260074
  38  11 2975.8944    4.2313  1.1389 12.1835 -0.0031  0.0159   0.0528   0.0418    0.1333   0.0000   441.2275       1.05061       18.8715     -0.327064      -1.49856      -2.72130     0.0830374      -1.64637      -1.51350     -0.826720     -0.935130     -0.786521     -0.949189     -0.476880     -0.760980      0.132901     -0.992143    -0.0962589      0.699592      0.941086      0.999286       1.10443       1.11547       1.12793       1.09410       1.08208       1.05687      0.979243      0.834642      0.741183      0.642306      0.576253      0.484026      0.414049      0.339878      0.279296
  38  12 3142.3428    4.5577  1.2388 12.1174  0.0009  0.0168   0.0533   0.0429    0.1419   0.0000   440.1274      0.815188       16.2498      -2.81445      -3.06602      -5.53960       1.75824      -2.03834     -0.472284     -0.566518     -0.987760      0.487312      0.534488      0.630835     -0.670055    -0.0926696     -0.108742     0.0962427      0.724259      0.990628       1.05026       1.15573       1.16329       1.23628       1.20021       1.12168       1.06861      0.968995      0.888918      0.796514      0.708387      0.596797      0.503249      0.426558      0.343356      0.282474
  38  13 3305.6702    4.1270  1.7936 11.9344  0.0001  0.0204   0.0400   0.0527    0.0824   0.0000   439.2331     -0.291622       18.3205       1.02621      0.389314      -2.22697     -0.622221      -2.41943     -0.185578     -0.832177     -0.951274     -0.122548      0.881055      0.870466      0.210018      0.854420  -0.000406410      0.298973      0.894291       1.17965       1.27381       1.44421       1.47887       1.50355       1.45776       1.35935       1.30792       1.20047       1.06545      0.959880      0.832203      0.741491      0.625635      0.520876      0.433760      0.338531
  38  14 3466.6587    3.3696  2.8132 11.4455 -0.0007  0.0261   0.0263   0.0674    0.0530   0.0000   440.6332       1.52657       17.9928      0.299146      0.699955      -6.56072      0.702734     -0.928647      0.264428     -0.570492       3.10009      0.390495      0.173437      0.765441     -0.293324       1.30743     -0.321524     0.0489190       1.14129       1.47818       1.64142       1.77685       1.81617       1.87243       1.84609       1.77839       1.63140       1.51537       1.38703       1.21852       1.07195      0.916413      0.793082      0.653890      0.537959      0.436914
  38  15 3625.6829    2.7213  4.5115 10.8197 -0.0008  0.0350   0.0172   0.0901    0.0422   0.0000   438.5071       2.94209       17.4516      -1.43363      -5.26366      -1.48294      -7.63662      -4.66216      -3.91827       2.94643       1.59696      0.706314      -1.05888     -0.691418      0.288134       1.43277       1.26959      0.577805       1.49247       1.96515       2.15109       2.42362       2.43357       2.48681       2.41758       2.33261       2.20161       2.02210       1.83297       1.63039       1.42264       1.22890       1.05192      0.874968      0.717269      0.583822
  38  16 3783.2107    2.2555  6.5613 10.2978 -0.0004  0.0444   0.0118   0.1202    0.0372   0.0000   442.1425       2.56501       13.2099      -10.3297       2.50855      -6.05757      -1.47155      -4.06869      -7.31522       2.84603     -0.905836       2.37632      0.507940       1.51373      -3.33621       1.36294      -1.18816      -1.48855       1.91101       2.50351       2.75099       3.01259       3.11647       3.18970       3.09144       2.98246       2.80900       2.59699       2.33885       2.09513       1.80469       1.55119       1.31638       1.10961      0.898796      0.743485
  38  17 3939.6758    1.8379  8.7450 10.1702 -0.0003  0.0589   0.0086   0.1588    0.0313   0.0000   443.0210      -1.52967       13.8261       7.16726       6.16964      -9.91912      0.799228       2.80520      -8.86618      0.753554      -3.51059      -5.80699      -1.05158      -1.35194     -0.247200       1.00726     -0.231535      0.144235       2.47048       3.33726       3.62825       3.99064       4.03145       4.14871       4.04762       3.90475       3.68346       3.36542       3.04026       2.75533       2.41489       2.09280       1.76910       1.48074       1.20566      0.982147
  38  18 4094.9506    1.4863 11.3206 10.1764 -0.0009  0.0792   0.0064   0.2119    0.0257   0.0000   440.3545      -10.4336       10.0897      -5.36220      -2.94443       6.64841       6.18685       6.88111     0.0151417      -2.31101       6.80818       3.26767      -1.03865       3.06557       3.73203     -0.754008     -0.507991       1.56916       3.29204       4.49521       4.98455       5.42534       5.64711       5.65035       5.56430       5.26864       4.99263       4.57793       4.18979       3.72503       3.24923       2.82675       2.34398       1.97673       1.61585       1.30997
  39   3 1516.0419    0.1934  0.1550  9.2458 -0.0117  0.0089   0.0086   0.0174    0.0211   0.0000   441.0350      0.295371       20.4893     -0.562726      -2.10462      0.423570      0.529255     -0.413846      0.553961      0.107297     -0.315060   -0.00423532      0.226703    -0.0154572     -0.356901     0.0478331     -0.275913    -0.0856958      0.426543      0.593153      0.650469      0.718874      0.682127      0.674593      0.569370      0.520954      0.499374      0.567098      0.538468      0.519657      0.470779      0.410894      0.354120      0.266372      0.249741      0.164251
  39   4 1728.2386    0.3597  0.3958  9.2668 -0.0035  0.0123   0.0078   0.0252    0.0312   0.0000   441.5224     -0.453037       21.1730     -0.840370      -2.53024      0.430642     0.0985327     -0.181700      0.417287      0.687020      0.283408      0.509142     -0.259976      0.436621      0.647147     -0.174806     -0.100655     0.0828436      0.462705      0.677958      0.695631      0.785142      0.753505      0.798124      0.781556      0.764760      0.757210      0.655963      0.637298      0.527222      0.505635      0.396869      0.363093      0.302232      0.249471      0.193439
  39   5 1925.1855    0.6059  0.5848  9.4435 -0.0031  0.0134   0.0105   0.0295    0.0472   0.0000   440.7170     -0.398784       21.1480     -0.828852      -2.51032     -0.733512       1.58211      0.115846    -0.0393968     -0.601908     -0.655419     -0.114654     -0.155848      0.932058     -0.355485      0.421041      0.284250      0.157571      0.605208      0.843983      0.927397      0.990088      0.933722      0.921593      0.886061      0.849324      0.806981      0.789241      0.749212      0.685112      0.643465      0.540914      0.462966      0.385557      0.309432      0.243906
  39   6 2116.5544    0.9003  0.9256  9.4097  0.0001  0.0156   0.0122   0.0379    0.0836   0.0000   442.9350     -0.972059       20.8351      -1.10222      -1.94245     0.0394734     -0.195618     -0.369604     -0.427643    -0.0143640     -0.290970     -0.219486      0.583867     -0.918208      0.110735     0.0486526     -0.175815    -0.0716030      0.623229      0.880497      0.928911       1.04361       1.04678       1.06358       1.06305      0.979189      0.905188      0.853412      0.789508      0.712294      0.651002      0.566016      0.466336      0.410924      0.325288      0.281323
  39   7 2301.2139    1.3409  1.1705  9.8310 -0.0007  0.0167   0.0167   0.0442    0.1165   0.0000   440.3114      -1.31695       19.2448      -1.45287      -4.39310     -0.269012       1.98424    0.00734026      0.270555      -1.50393      -1.37908     -0.607551    -0.0380899      0.549158      0.400506     -0.510906     -0.163429     -0.365607      0.655679      0.901216      0.936671       1.11808       1.08979       1.12388       1.08414       1.04555      0.999703      0.913060      0.841182      0.741990      0.666517      0.576524      0.488515      0.405078      0.345684      0.271290
  39   8 2479.0651    1.9548  1.2002 10.4823 -0.0030  0.0161   0.0236   0.0439    0.1216   0.0000   441.3767     -0.158267       21.7061      -1.56336      -3.11848      -1.67973       2.41801      0.261727      0.302506      -1.29996      -1.20156    -0.0195157      0.475586       1.24005      -1.02615     -0.610011     0.0535197      0.336056      0.700119      0.924679       1.01299       1.12647       1.14033       1.18720       1.13598       1.11836       1.04233      0.965689      0.862034      0.770824      0.681058      0.576431      0.497788      0.408815      0.351764      0.287001
  39   9 2653.8577    2.7320  1.1921 11.1078  0.0002  0.0166   0.0327   0.0417    0.1445   0.0000   442.5089      -1.51984       20.7322      -3.01850      -2.92300      -1.84214      0.279087      -1.16669     0.0797477     0.0426023     -0.231360     0.0199328      0.364886      0.394822      0.204034    -0.0665936      0.240278      0.223352      0.702584      0.945411       1.03620       1.14942       1.16910       1.17578       1.17129       1.09821       1.03969      0.933435      0.894376      0.789165      0.702082      0.609849      0.523512      0.445394      0.367967      0.299708
[truncated: 770,914 more chars]
