# Supplementary material for: Global-Mode Analysis of Full-Disk Data from the Michelson Doppler Imager and the Helioseismic and Magnetic Imager
Source: Sol Phys. 2018 Jan 31;293(2):29. doi: 10.1007/s11207-017-1201-5 (PMC6566312; doi:10.1007/s11207-017-1201-5)
Supplement: Supplementary file 3 — (TAR 230.0 MB) [file 11207_2017_1201_MOESM3_ESM.tar › MDI/mdifdb0.1834]

   0  20 2899.0412    3.4004  0.9466 13.3111  0.0000  0.1470   0.5174   0.4139    0.8317   0.0000     0.0000       0.00000       0.00000       0.00000       0.00000       0.00000       0.00000       0.00000       0.00000       0.00000       0.00000       0.00000
   0  22 3168.7100    4.6207  1.5150 12.2410  0.0000  0.1469   0.4970   0.6501    2.5968   0.0000     0.0000       0.00000       0.00000       0.00000       0.00000       0.00000       0.00000       0.00000       0.00000       0.00000       0.00000       0.00000
   0  23 3303.4072    4.0345  1.7909 13.0013  0.0000  0.1857   0.4732   0.7346    1.0957   0.0000     0.0000       0.00000       0.00000       0.00000       0.00000       0.00000       0.00000       0.00000       0.00000       0.00000       0.00000       0.00000
   0  24 3439.1269    3.9781  1.8482 13.2165  0.0000  0.2149   0.4927   0.6329    0.8774   0.0000     0.0000       0.00000       0.00000       0.00000       0.00000       0.00000       0.00000       0.00000       0.00000       0.00000       0.00000       0.00000
   0  25 3575.2383    3.3201  3.7760 12.7353  0.0000  0.3467   0.2818   1.2389    0.5108   0.0000     0.0000       0.00000       0.00000       0.00000       0.00000       0.00000       0.00000       0.00000       0.00000       0.00000       0.00000       0.00000
   1  13 2020.8962    0.6767  0.5802 12.1927  0.0000  0.0930   0.0781   0.1837    0.1543   0.0000   432.1057       48.2007       0.00000       0.00000       0.00000       0.00000       120.567       59.2472       0.00000       0.00000       0.00000       0.00000
   1  14 2156.7485    0.9834  1.0801 12.7492  0.0000  0.1707   0.0933   0.2905    0.1676   0.0000   381.0361       32.8198       0.00000       0.00000       0.00000       0.00000       228.558       95.0686       0.00000       0.00000       0.00000       0.00000
   1  15 2291.9139    1.0008  1.1116 12.2893  0.0000  0.1544   0.0875   0.3214    0.2274   0.0000   272.0783      -75.9252       0.00000       0.00000       0.00000       0.00000       216.483       82.6271       0.00000       0.00000       0.00000       0.00000
   1  17 2559.1476    2.2473  0.8800 11.7794  0.0000  0.0723   0.1466   0.1824    0.4564   0.0000   492.2465      -40.3519       0.00000       0.00000       0.00000       0.00000       98.9175       43.6861       0.00000       0.00000       0.00000       0.00000
   1  18 2693.1888    2.9209  1.0914 10.4974 -0.0046  0.0807   0.1863   0.2269    8.3678   0.0000   346.6736       45.6685       0.00000       0.00000       0.00000       0.00000       85.5505       53.9130       0.00000       0.00000       0.00000       0.00000
   1  20 2963.3225    4.0980  0.7033 13.1214  0.0000  0.0658   0.3093   0.1740    0.4811   0.0000   492.0071      -49.1188       0.00000       0.00000       0.00000       0.00000       81.8635       48.5270       0.00000       0.00000       0.00000       0.00000
   1  22 3233.1848    4.0944  1.4892 11.1659 -0.0125  0.0956   0.2112   0.2700    5.1634   0.0000   129.2079      -153.837       0.00000       0.00000       0.00000       0.00000       103.767       73.7029       0.00000       0.00000       0.00000       0.00000
   1  24 3504.0646    3.1512  3.5440 11.9200  0.0038  0.1622   0.1053   0.4302    0.3244   0.0000   836.7067      -154.748       0.00000       0.00000       0.00000       0.00000       211.584       107.297       0.00000       0.00000       0.00000       0.00000
   1  25 3640.5921    2.7258  4.6388 12.3304  0.0000  0.2019   0.0822   0.5799    0.1744   0.0000   307.1355       39.8885       0.00000       0.00000       0.00000       0.00000       268.208       130.738       0.00000       0.00000       0.00000       0.00000
   2  11 1810.2604    0.3816  0.1660 11.7411  0.0000  0.0552   0.0624   0.0814    0.0830   0.0000   397.1221       8.22634      -3.73836      -2.97984       0.00000       0.00000       21.0281       36.8520       12.4614       9.27668       0.00000       0.00000
   2  12 1945.7906    0.5769  0.4065 11.0837  0.0000  0.0511   0.0488   0.1202    0.1495   0.0000   408.2966      -16.1332      -17.7909       16.3951       0.00000       0.00000       35.9674       30.3057       17.0207       7.77130       0.00000       0.00000
   2  13 2081.9773    0.7535  0.9304 11.3059  0.0000  0.0926   0.0472   0.1657    0.1787   0.0000   404.2538      -38.1684       28.1110       1.49783       0.00000       0.00000       49.5818       61.6878       22.4083       16.1275       0.00000       0.00000
   2  14 2217.5756    1.0411  0.9165 10.9459  0.0000  0.0693   0.0547   0.1397    0.2559   0.0000   460.8802       10.5653       16.2273       4.10192       0.00000       0.00000       54.5800       43.6222       23.3076       7.31763       0.00000       0.00000
   2  15 2352.1743    1.3565  1.1627 11.1708  0.0000  0.0653   0.0660   0.1903    0.3374   0.0000   458.9278      -23.3184      -5.86717      -17.4868       0.00000       0.00000       43.5721       39.7089       20.8928       9.35107       0.00000       0.00000
   2  16 2485.8509    1.9218  1.0907  9.9560  0.0000  0.0605   0.0875   0.1552    1.3806   0.0000   492.8739      -15.8100      -24.6354       2.15212       0.00000       0.00000       44.8390       37.5876       20.0946       7.67812       0.00000       0.00000
   2  18 2754.4756    2.7968  1.1372  3.0691  0.0000  0.0581   0.1268   0.1548 1000.0000   0.0000   404.5913      -21.7697       14.2831      -5.31868       0.00000       0.00000       43.1625       35.6273       20.0722       7.58580       0.00000       0.00000
   2  19 2889.6282    3.5122  1.1735 -2.2876  0.0000  0.0631   0.1525   0.1490 1000.0000   0.0000   501.1420       6.69144      -27.0714      -12.2539       0.00000       0.00000       47.6600       38.1790       22.4398       7.81405       0.00000       0.00000
   2  20 3024.6901    4.1855  1.1971 11.6320  0.0000  0.0655   0.1845   0.1638    1.6256   0.0000   410.2277       25.5285       27.1598      -12.9576       0.00000       0.00000       51.6791       40.1071       23.3141       7.50132       0.00000       0.00000
   2  21 3160.0080    4.5169  0.9907  6.2160  0.0000  0.0529   0.2125   0.1404  392.6130   0.0000   460.7819       44.9957       8.21490      -6.26511       0.00000       0.00000       41.3958       32.5307       18.5116       6.23349       0.00000       0.00000
   2  22 3295.1061    4.1439  1.6629  4.2164  0.0000  0.0708   0.1573   0.1945 1000.0000   0.0000   457.3278      -1.71717       23.8779      -1.47251       0.00000       0.00000       47.2966       43.9861       22.6816       10.5105       0.00000       0.00000
   2  23 3430.7577    3.3762  2.2017 11.9735  0.0000  0.0868   0.1128   0.2316    0.4802   0.0000   395.8826      -17.7169      -52.5560      0.323723       0.00000       0.00000       63.0674       53.7713       29.3980       11.0461       0.00000       0.00000
   2  24 3566.6710    2.9145  3.8086  2.8593  0.0000  0.1171   0.0702   0.3021 1000.0000   0.0000   353.5181       47.4847      -46.7995     -0.210234       0.00000       0.00000       82.7632       69.5942       42.7421       15.6003       0.00000       0.00000
   3  11 1865.2756    0.4567  0.3167 10.3347  0.0000  0.0433   0.0353   0.0813    0.1084   0.0000   424.0627      -4.19955       3.37222      -8.05006       1.12712      0.262526       15.4503       20.3271       14.3010       9.72479       4.82038       1.69541
   3  12 2001.1289    0.6122  0.3252 10.2553  0.0000  0.0468   0.0553   0.0857    0.1413   0.0000   426.1631       12.5160       2.30280      -1.62201       2.26153    -0.0410164       18.9096       18.8862       16.9585       9.44997       5.88543       1.43768
   3  13 2137.6760    0.9049  0.8392  9.6068  0.0000  0.0505   0.0448   0.1454    0.4897   0.0000   418.0521       27.9805       7.35598       19.7372      -1.82339      0.189997       25.7173       26.7274       16.7372       10.5380       3.82706       1.56430
   3  14 2273.3612    1.0852  1.1112  8.8007 -0.0053  0.0571   0.0470   0.1393    1.9541   0.0000   444.1524      -60.9329      -2.45229       14.5169      -1.49962     -0.506914       29.7732       27.4175       20.7035       12.5619       5.44449       1.53661
   3  15 2407.5670    1.6776  1.1674  8.6330 -0.0013  0.0557   0.0686   0.1633    4.6836   0.0000   482.7101      -18.6229       28.5436      -6.00278      -10.0650      0.806024       29.7879       27.8418       20.4871       9.81145       5.49189       1.46035
   3  16 2541.5956    1.8934  1.0070 11.3646  0.0000  0.0518   0.0943   0.1532    0.5182   0.0000   440.3603       6.00434      0.465458      -1.69927     -0.878855      0.909231       29.6457       27.5635       18.7490       10.1306       4.92808       1.50502
   3  17 2676.1245    2.5642  0.9498 11.7232  0.0000  0.0562   0.1198   0.1473    0.5564   0.0000   434.3853      -24.7369       11.2097      -2.08253       2.07828      0.241600       29.1713       20.7984       21.1698       14.4438       5.75289       1.26785
   3  18 2811.3349    3.2424  0.9309 11.7915 -0.0075  0.0454   0.1487   0.1319    0.9591   0.0000   411.3125       9.62903       31.4493       9.23686      -6.62637      -2.30095       21.2077       21.5740       15.3571       10.3379       4.13348       1.45364
   3  19 2947.0209    3.6965  0.9916 12.1970  0.0000  0.0636   0.1664   0.1223    0.7856   0.0000   400.0369      -16.5166       21.4696      -10.4055      0.641136      0.386674       33.5635       24.2791       24.1357       16.7439       6.32510       1.35235
   3  20 3082.2708    4.3945  1.0123 11.5763  0.0000  0.0480   0.1821   0.1306    1.6768   0.0000   425.8337       21.0178       26.7452      0.148947      -2.62245      -2.61442       26.0397       23.2104       17.8956       10.6971       4.53663       1.18190
   3  21 3217.6907    4.2498  1.2237 12.0555  0.0000  0.0543   0.1729   0.1573    1.1802   0.0000   425.8053       24.3011       12.1634       17.9081       5.84891      -1.03752       30.6902       28.7806       20.1145       10.8134       4.75077       1.37084
   3  22 3353.4521    3.7372  1.9687 10.9554  0.0009  0.0654   0.1230   0.2178    1.5362   0.0000   473.6494      -26.7186      -18.8201       1.75223      0.379073      -2.15157       35.4986       32.4273       24.6514       14.1659       6.18806       1.70162
   3  23 3489.4694    3.2737  2.8241  1.3959  0.0000  0.0800   0.0861   0.2282 1000.0000   0.0000   435.8179       39.6139       56.3145       7.93322       15.3453      -2.98139       42.9224       40.6060       29.5861       15.7965       7.61283       2.13225
   3  24 3625.9264    2.6791  4.1105 10.1116  0.0000  0.0990   0.0608   0.2953    0.7162   0.0000   442.1261      -86.3755       32.1190       8.21645      -17.9093     0.0301657       50.2383       48.1377       36.0748       20.2161       9.68841       2.80377
   3  25 3762.7287    2.2762  5.7350 10.2873  0.0000  0.1333   0.0483   0.3771    0.4199   0.0000   647.8683       22.1688      -29.4860      -2.94589      -4.14636      -3.07558       72.7122       70.0918       48.0077       27.2657       11.5830       3.65472
   4  10 1778.0168    0.3425  0.2826 10.6436  0.0000  0.0444   0.0254   0.0624    0.0730   0.0000   428.3579       1.03192       3.40959      0.931926      -1.44266      -1.46584       19.5534       20.7728       16.0722       9.08000       4.47703       2.01164
   4  12 2051.6714    0.6414  0.6431 10.2397  0.0000  0.0408   0.0311   0.0972    0.1583   0.0000   410.8767      -26.5849       40.7432     -0.328649       4.50927       3.52779       14.0047       17.0151       14.0358       8.54767       5.16483       2.83108
   4  13 2188.3561    0.9197  0.6930 10.4774  0.0000  0.0463   0.0386   0.0875    0.2061   0.0000   401.1481       3.40045      -10.2191       16.6563      -2.99061       1.42867       14.5374       16.9040       16.5739       8.91901       6.78302       2.91890
   4  14 2324.0824    1.3320  1.0041  9.8166  0.0000  0.0478   0.0503   0.1336    0.7873   0.0000   441.2060      -11.9558       22.1047      -8.36278     -0.449261      -3.13701       16.9201       18.7430       14.5809       11.6024       6.10987       3.29367
   4  15 2458.4536    1.6482  0.8385 11.2334  0.0000  0.0460   0.0648   0.1144    0.3404   0.0000   425.6767      -19.8199       4.94055      -20.2662       4.31829      -1.77522       16.3475       17.0295       16.4011       9.52081       6.42447       3.07156
   4  16 2592.9401    2.2205  1.1336  7.3536  0.0000  0.0479   0.0751   0.1268   23.1614   0.0000   411.9662      -2.68996       17.0929       10.8474      -9.28446     -0.574225       18.0356       19.6896       15.8517       11.2371       6.05597       3.36162
   4  17 2728.3931    3.0585  0.7892 10.2619  0.0000  0.0402   0.1196   0.0945    2.0112   0.0000   441.0828       1.67866       21.8967      -10.5371      -6.08445      -5.28407       14.3629       13.5812       13.2628       8.93979       5.79224       2.82374
   4  18 2864.1681    3.6748  0.8969  9.4905  0.0000  0.0414   0.1345   0.0934    7.3982   0.0000   458.2284      -7.86603       7.44119       3.63238       2.74509      0.391100       18.3382       18.3528       14.6387       9.81470       5.70181       2.54673
   4  19 3000.1448    4.4221  0.8591  5.3255  0.0000  0.0361   0.1759   0.1103  759.9934   0.0000   415.0168      -29.1703       3.30368       5.73762      -1.97568      -3.64994       14.5878       14.1219       11.6982       9.08794       5.32304       2.46375
   4  20 3135.9711    4.2881  1.1718 12.3944  0.0000  0.0468   0.1545   0.1394    0.8743   0.0000   431.4123      0.551508       8.77580      -4.08413       1.82957      -1.09166       18.0612       19.2420       15.9355       10.6891       6.85927       2.90627
   4  21 3271.6874    4.2434  1.4011  0.4926  0.0000  0.0488   0.1350   0.1432 1000.0000   0.0000   432.5896       12.3540       1.64806      -16.5401       7.85990      -4.96552       20.4936       21.0318       16.2092       11.8947       6.52820       3.32389
   4  22 3407.8992    3.6841  2.1904 11.3106  0.0000  0.0636   0.0946   0.1734    0.7515   0.0000   446.3365       17.7150       27.7203      -12.8577      -7.77260       2.20383       25.2220       26.6570       21.6376       14.5599       8.73973       3.98848
   4  23 3544.7009    3.1588  3.2104 10.0723  0.0006  0.0791   0.0658   0.2108    1.0368   0.0000   440.2008       62.9648       24.3522      -10.8178      -7.06194       4.86145       31.8261       33.5580       26.8677       17.8451       10.3814       4.90679
   4  24 3681.4640    2.6099  4.5848 10.1664  0.0000  0.0964   0.0447   0.2533    0.4270   0.0000   395.3947       15.9378      -12.0510      -21.3103      -27.8860      -10.3753       37.7072       37.9068       32.2929       22.7344       13.0410       6.69038
   4  25 3818.6191    2.1743  6.6794  9.3410  0.0000  0.1242   0.0300   0.3270    0.4675   0.0000   411.2242     0.0892411       36.1056    -0.0314558      -7.38161       11.9572       47.5176       50.6536       41.0628       28.4022       16.6274       8.03882
   5   9 1685.8130    0.2895  0.2331  9.8627  0.0000  0.0354   0.0215   0.0536    0.0623   0.0000   434.0577      -3.87350       8.29504       6.75443      -2.09679      0.145389       10.4718       8.54866       6.61446       8.15140       5.85246       3.23239
   5  10 1823.3880    0.3987  0.3117  9.9562  0.0000  0.0251   0.0260   0.0656    0.0762   0.0000   437.8773      -1.28387       13.4720      -2.04057      -4.16332       2.06402       7.44701       7.74689       7.45327       5.59398       3.87834       2.16525
   5  11 1960.5660    0.5535  0.4684  9.8776  0.0000  0.0381   0.0289   0.0729    0.1260   0.0000   435.5274      -3.76487       22.9654      -4.09864      -4.56573      0.820786       10.7309       12.8977       9.22495       8.36884       6.39042       3.56795
   5  12 2098.4528    0.7389  0.5172 10.1846  0.0000  0.0345   0.0353   0.0720    0.1311   0.0000   432.3746      -5.06083       15.7178       14.8859      -1.20693      -5.33887       11.0497       13.5789       10.2370       7.98817       4.93485       2.99536
   5  13 2235.3893    1.0357  0.7089 10.3478  0.0000  0.0361   0.0439   0.0847    0.2086   0.0000   442.2901      -16.1462       23.1833      -12.4858      -3.00457       2.03620       11.6627       12.3473       11.8228       8.40001       4.99077       2.90542
   5  14 2371.0338    1.3582  0.8710 10.3535  0.0000  0.0385   0.0489   0.0853    0.3376   0.0000   430.2240       3.08612       6.48179       9.47418       6.54002       3.74647       12.0644       12.5912       11.5713       8.90935       6.38316       3.76620
   5  15 2506.0630    1.8994  0.8989 11.0233  0.0015  0.0362   0.0697   0.1020    0.3847   0.0000   459.6313       5.55546       11.9213       14.1810       1.03358      -2.18674       12.5852       12.6613       10.7984       8.97367       6.54817       3.84957
   5  16 2641.1615    2.3292  0.9685 11.3150  0.0000  0.0405   0.0840   0.1073    0.5087   0.0000   413.2352       21.8081       20.9769       1.37239      -9.94469      -4.12936       13.1155       14.1971       11.4259       9.78811       7.07839       3.94551
   5  18 2913.6388    3.7634  0.7684 12.6566  0.0000  0.0438   0.1558   0.0890    0.4182   0.0000   426.0501       9.08872       6.68811      -14.9513      -8.39824       1.65244       15.2269       16.6170       13.9241       10.6022       7.30784       3.73742
   5  19 3049.9472    4.5882  0.8230 12.1684  0.0000  0.0337   0.1745   0.0940    0.9975   0.0000   442.5779       13.5342       11.7033      -1.86476       1.46970     -0.347529       10.5478       11.5366       10.3521       7.79220       5.50885       3.06057
   5  20 3186.2318    4.2540  1.1434 12.3512 -0.0015  0.0514   0.1643   0.1263    1.1271   0.0000   452.2049       13.5189      -2.17592      0.275032      0.302659      -7.16729       19.7428       22.7370       18.5213       13.0100       7.66387       3.98382
   5  21 3322.5063    3.6470  1.6794 12.2167  0.0000  0.0550   0.1135   0.1624    0.5296   0.0000   456.7854      -2.64120     0.0518948      -32.4314      -5.60251      -11.4416       17.4061       19.8951       17.3585       13.7074       8.01868       4.84168
   5  22 3459.3536    3.2990  2.1536 11.7192 -0.0001  0.0606   0.0859   0.1678    0.4674   0.0000   424.0910      -8.41058       7.54429       7.72824       4.38490      -2.00245       19.5185       21.5049       19.1355       14.2759       9.71931       5.76879
   5  23 3596.4956    2.7763  3.2380 11.6204 -0.0012  0.0797   0.0617   0.2205    0.2450   0.0000   440.5592       24.2735       3.65668       36.8843      -1.50837       5.60352       24.4774       28.8474       23.6158       18.7933       12.1205       7.09374
   5  24 3734.0840    2.3326  4.8089 10.7307  0.0000  0.0972   0.0416   0.2666    0.2217   0.0000   424.5774       28.9966      -16.2678       33.4198      -1.73515      -7.67045       30.6923       33.8632       30.1044       22.6419       15.2086       8.75517
   5  25 3871.7332    1.9299  6.4182 10.4874  0.0000  0.1155   0.0313   0.3316    0.1609   0.0000   421.0223       53.6881       62.3713      -22.6123       10.1203      -4.62357       35.5239       40.1671       34.8015       26.8049       18.5953       10.5102
   5  26 4009.7899    1.6583  8.2574 10.2884  0.0000  0.1419   0.0251   0.3947    0.1338   0.0000   436.6595      -24.9927      -26.7621      -11.0233       12.1942      -14.8848       42.3178       46.9268       43.2707       32.3761       22.7212       13.1613
   5  28 4286.2352    1.1664 12.4925 10.1916  0.0000  0.2113   0.0180   0.6122    0.0912   0.0000   422.3555       24.2018       87.4959      -13.0382       21.4264      -2.74397       66.3390       74.8325       67.6891       49.6372       33.6332       19.3890
   6   9 1727.7811    0.2787  0.2496  9.7697  0.0000  0.0282   0.0179   0.0492    0.0618   0.0000   433.4711      -9.59713       15.1336       11.5762      -8.20847      -3.16329       6.47597       8.44923       6.39393       5.59813       5.70613       2.89631
   6  10 1866.0976    0.4423  0.3939  9.9274  0.0000  0.0274   0.0222   0.0586    0.0754   0.0000   425.8467      -6.77028      -1.90484      -4.58741       1.35745       3.10806       7.16502       9.06774       7.31739       6.82907       4.37541       2.68391
   6  11 2004.0158    0.6179  0.3896  9.9738  0.0000  0.0249   0.0317   0.0620    0.0929   0.0000   438.1183      -8.70651       19.9574      -3.83410       12.9251      -2.95821       6.30814       7.55018       6.29782       4.83686       5.01587       3.12741
   6  12 2142.4812    0.8246  0.6585  9.9001  0.0000  0.0300   0.0319   0.0791    0.1599   0.0000   446.8877      -12.7665      -6.01013      -3.17936       1.98710       1.13295       7.67737       9.33054       8.10576       6.92086       4.76037       3.21814
   6  13 2279.7861    1.0904  0.8042 10.5234 -0.0000  0.0370   0.0397   0.0840    0.1848   0.0000   436.9546      -3.73649      -1.78208      -3.81992      -6.25132      -3.07782       11.4553       12.6038       11.3298       9.01681       6.19030       4.22855
   6  14 2415.4926    1.6109  0.9597 10.5306  0.0000  0.0368   0.0526   0.0928    0.3486   0.0000   426.0306      -8.88625       9.81270      -11.6042      -2.34903      0.629053       9.96877       11.0328       11.1739       8.21548       6.02010       3.96862
   6  15 2551.0767    2.0477  0.8761 11.2243  0.0000  0.0351   0.0687   0.0908    0.2940   0.0000   433.3309       4.60685       7.89195       6.92244      -1.36688       4.78171       7.74635       9.88217       8.54617       7.97920       5.13816       3.92436
   6  16 2687.0929    2.6612  0.9707 11.6186  0.0000  0.0340   0.0877   0.1021    0.3320   0.0000   451.0938      -4.88739       16.9939     0.0600941      -6.35058       5.96868       9.14958       10.4460       9.49642       7.82039       5.58736       3.62397
   6  17 2823.7238    3.2594  0.9187 11.5894 -0.0004  0.0324   0.1061   0.0897    0.5003   0.0000   430.6948      -13.4172       1.03848       5.95428     -0.634454      -4.82244       8.49966       9.56605       8.74954       7.32101       5.44718       3.58427
   6  18 2960.7626    3.8787  0.9420 11.6308  0.0000  0.0317   0.1230   0.0941    0.6587   0.0000   428.3220       6.85305       8.06562      -14.2920      -1.41632      0.750030       8.06262       8.91428       8.58642       7.00238       5.39691       3.58707
   6  19 3097.3116    4.4982  0.8951 12.7678  0.0000  0.0320   0.1514   0.0908    0.3741   0.0000   434.4846       6.71995      -22.1459      -8.31780       5.67184      -2.29675       8.83774       9.77367       9.25795       7.61936       5.42718       3.47662
   6  20 3233.9970    4.1804  1.2494 12.0001  0.0005  0.0400   0.1253   0.1116    0.8395   0.0000   433.0881      -17.0778       33.8628      -21.8848      -9.14017      -2.22385       10.5658       11.5290       11.3385       8.95708       6.81812       4.33740
   6  21 3371.0843    3.7732  1.6912 11.9619  0.0000  0.0512   0.1063   0.1280    0.5489   0.0000   428.2999       9.74459      -2.56175      -28.2121      -5.26146       1.11823       14.0157       15.3717       14.5666       11.8038       8.49148       5.65844
   6  22 3508.2407    3.2029  2.5705 11.5211  0.0007  0.0621   0.0714   0.1831    0.3449   0.0000   396.8849       6.15332       4.54598       12.6723       1.79298      -4.11632       15.6765       18.5899       17.1355       13.7082       10.3169       6.57216
   6  23 3646.0833    2.5566  3.5038 11.3350  0.0000  0.0792   0.0514   0.2081    0.2077   0.0000   432.1993      -9.69316       31.7765       3.49697     -0.934887      -3.59183       19.3197       23.4941       21.1036       17.7565       12.9370       8.77091
   6  24 3783.8112    2.1531  5.3956 10.4597  0.0050  0.0966   0.0338   0.2582    0.1738   0.0000   456.4875       55.5019      -41.3315      -15.4182       1.43844       1.71803       26.0285       29.8736       27.8112       22.7815       16.3737       10.5161
   6  25 3922.1027    1.8314  6.6350 10.5830  0.0000  0.1135   0.0275   0.3214    0.1127   0.0000   471.4518       15.4570       17.9735      -12.9174      0.334136      -14.3893       29.4329       34.3777       31.5407       26.1342       19.0726       12.4015
   6  26 4060.6545    1.5558  8.4433 10.1842  0.0000  0.1353   0.0212   0.3766    0.1035   0.0000   433.3879       7.83170       28.0702       20.6590       24.9743      -9.68641       34.6187       40.2972       37.1175       30.5458       22.8252       15.2577
   6  27 4198.9072    1.3094 11.3026  9.9856  0.0000  0.1692   0.0167   0.4866    0.0861   0.0000   479.7543      -1.01549       20.4521      -68.8954       8.32259      -26.4922       43.9564       51.5978       48.2936       38.5928       28.5774       17.9356
   6  28 4338.0517    1.0818 12.9727 10.0487  0.0005  0.2011   0.0144   0.6088    0.0701   0.0000   488.6156      -54.0022       197.759      -58.9615       10.5678      -7.62655       52.6445       61.6084       57.2238       46.6341       34.4215       21.7042
   7   9 1767.7031    0.3039  0.2703  9.9991  0.0000  0.0216   0.0180   0.0530    0.0554   0.0000   434.3671      -5.21541       4.42018     -0.837613      -8.47264       6.22929       5.38957       6.31120       6.53788       5.07479       4.07142       2.80180
   7  10 1906.8735    0.4860  0.3653 10.0497 -0.0007  0.0256   0.0230   0.0509    0.0731   0.0000   435.0865      -3.36091       14.1757      0.748090      0.247760      0.863740       5.43747       7.32210       5.70686       5.19428       5.21690       3.71599
   7  11 2045.8443    0.6899  0.5675 10.0371  0.0000  0.0269   0.0266   0.0668    0.1145   0.0000   434.2956      -8.04545       9.05306       5.86223       2.88539       4.62544       7.10389       8.00969       7.33926       6.38411       4.98546       3.47794
   7  12 2184.5935    0.9342  0.7418 10.1872  0.0000  0.0351   0.0321   0.0798    0.1690   0.0000   439.5725       7.71066       10.5221      -3.85025       2.59783      -4.20553       7.28114       7.74353       8.92727       6.29725       5.84032       3.66202
   7  14 2458.1575    1.7427  0.9727 10.4293  0.0000  0.0321   0.0508   0.0912    0.4172   0.0000   432.0372       1.22533      0.420770      -6.20429       3.98773      -8.21537       7.14105       7.73119       7.88095       6.96786       5.35715       3.65667
   7  15 2594.2367    2.0457  1.0709 11.4831  0.0000  0.0376   0.0613   0.0958    0.2687   0.0000   439.5457       7.78191     -0.123364      -13.6229       5.80976       7.86063       8.97307       10.2475       9.85795       8.26888       6.62817       4.41925
   7  16 2731.1152    2.9870  0.8874 11.4082 -0.0012  0.0298   0.0890   0.0786    0.4152   0.0000   431.0507      -1.87932       1.08743      -5.34890      -3.19884      -5.00230       6.32885       7.48567       7.38572       5.97520       5.01452       3.44119
   7  17 2868.3772    3.3733  0.9642 12.1328  0.0000  0.0365   0.1020   0.0838    0.3251   0.0000   434.4580    -0.0547583       6.10594       2.48613     -0.109355       2.37745       8.91576       8.43523       8.03679       7.83527       6.66413       4.23777
   7  18 3005.6962    4.1232  0.9266 12.2783  0.0000  0.0297   0.1228   0.0853    0.3889   0.0000   425.0863       8.67105       7.42060       12.2722       1.80400      -9.81336       7.27006       7.90469       7.80523       6.97214       4.98883       3.67261
   7  19 3142.7710    4.0422  1.1068 12.9878  0.0000  0.0369   0.1205   0.0968    0.2743   0.0000   425.3095      -13.5979       12.2268       1.62914      -5.90183       4.38083       8.91009       9.47979       9.15898       7.94266       6.66905       4.60105
   7  20 3279.8937    4.0602  1.4216 12.0626  0.0000  0.0406   0.1051   0.1098    0.4591   0.0000   429.0893      -1.14609       28.6616      -26.3864       6.65430      -8.35892       9.03121       11.0116       9.82621       8.82228       6.74957       4.81738
   7  21 3417.4324    3.5175  1.8980 12.0249  0.0000  0.0462   0.0808   0.1366    0.2868   0.0000   450.2293       14.2180       16.3456       15.7508      -2.45713      -5.96861       10.2280       11.9489       11.0330       10.1656       7.75222       5.39658
   7  22 3555.3180    2.9670  3.0200 11.5950  0.0000  0.0642   0.0574   0.1702    0.2106   0.0000   433.7563      -5.83127       21.4105      -4.91904      -3.91918      -8.42408       14.4274       17.6589       16.7235       14.4023       10.6469       7.57535
   7  23 3693.5465    2.4918  4.5043 10.8617  0.0000  0.0780   0.0375   0.2252    0.1703   0.0000   426.4290       30.7155     -0.435338      -10.1410       5.35506       8.19118       17.8883       20.8030       19.3658       17.3914       13.5883       9.38658
   7  24 3831.9174    2.0720  6.0389 10.5389 -0.0006  0.0958   0.0277   0.2589    0.1238   0.0000   427.6639       7.49819       23.3227      -11.7058       13.8004      -19.1048       22.3514       25.8542       24.7125       21.5967       16.3871       11.6224
   7  25 3970.6618    1.7069  7.4882 10.2682  0.0000  0.1133   0.0213   0.3216    0.1036   0.0000   371.9652      -38.6782       18.1695       64.8540       6.17956      -8.10176       24.0794       29.6831       27.5522       23.8923       19.2254       13.1770
   7  26 4109.2731    1.4854 10.0086  9.9236 -0.0009  0.1354   0.0168   0.4091    0.0932   0.0000   415.6313      -29.6156       54.9974      -13.7386       13.5646      -27.7604       29.7428       35.5415       34.6335       29.2870       22.8128       16.0479
   7  27 4248.3845    1.2241 11.6766 10.1589  0.0000  0.1667   0.0146   0.4767    0.0645   0.0000   458.7408      -12.0290       109.255      -4.86849       14.1388       28.0551       37.6277       43.9525       42.0440       36.6549       29.1877       20.1944
   8   8 1665.7606    0.2615  0.1593  9.5984  0.0000  0.0171   0.0188   0.0365    0.0464   0.0000   434.6333      -5.19626       7.34369      0.348145      0.621198     -0.216405       4.41096       5.59018       5.45593       4.93035       3.76552       2.30989
   8   9 1806.2298    0.3356  0.3169  9.5865  0.0000  0.0213   0.0172   0.0510    0.0626   0.0000   429.4337      -8.45754       10.2494      -5.15987     -0.946372      -2.00207       4.30607       5.14732       5.25321       4.38233       3.50986       2.70794
   8  10 1946.0442    0.5382  0.5273  9.6395  0.0000  0.0243   0.0208   0.0643    0.0872   0.0000   436.2920       6.68318       21.9639      -4.33461      -3.29274      -1.14630       5.01787       5.68680       5.61383       5.13947       4.16419       2.93994
   8  11 2086.0979    0.7118  0.6113  9.7382  0.0000  0.0272   0.0245   0.0615    0.1087   0.0000   432.9502       1.13103       17.3884     0.0771409     -0.790006     -0.350440       4.72686       6.01172       6.15286       4.66921       4.66012       3.41629
   8  12 2225.1914    1.0574  0.6988  9.9821  0.0000  0.0259   0.0332   0.0648    0.1493   0.0000   440.3489       5.30085       4.92171       6.38241      -6.31608       2.90428       5.15916       5.92451       5.82424       5.34677       4.25306       3.28432
   8  13 2362.7926    1.3954  0.9129 10.1354  0.0000  0.0305   0.0395   0.0768    0.2226   0.0000   433.4554      -3.69893      -3.28582      -2.50590      -2.80274      -1.92479       6.20818       7.75064       7.58710       6.50647       5.08948       3.82515
   8  14 2499.4686    1.8053  0.9559 10.9669  0.0000  0.0324   0.0515   0.0801    0.2061   0.0000   446.6046      -1.57913       2.81072      0.449167       3.80638       1.75440       5.92132       7.36863       7.37256       6.35555       5.23981       3.88324
   8  15 2636.1728    2.4411  0.8764 11.2916  0.0000  0.0289   0.0708   0.0760    0.2243   0.0000   436.0361      -7.76660       8.29505      -7.92812       6.82868     -0.475901       5.63067       6.67301       5.88876       5.92654       4.71501       3.72489
   8  16 2773.8420    2.9375  0.8621 11.6963  0.0000  0.0270   0.0849   0.0765    0.2241   0.0000   424.1986       5.35690       11.5955     -0.223305       3.11031      -4.79943       5.50837       6.17257       6.32762       5.44434       4.53497       3.54062
   8  17 2911.5308    3.8558  0.8202 11.9067  0.0000  0.0261   0.1153   0.0740    0.2978   0.0000   439.3410      -5.80645       17.4736      -1.43187      -7.28384      -6.65360       5.27506       5.95344       5.66348       5.12575       4.51773       3.34751
   8  18 3049.1946    4.2048  1.0095 12.3027  0.0000  0.0317   0.1126   0.0819    0.2959   0.0000   435.2208      -7.89733       17.6032       1.37251      -5.50997      0.212009       6.26223       7.20673       6.82959       6.30827       5.40112       3.91662
   8  19 3186.7522    4.2436  1.2098 12.3003  0.0000  0.0345   0.1079   0.0964    0.3098   0.0000   432.8697      -7.72362       8.67778      -2.29223      0.581158      -8.74895       6.91322       8.53325       8.35868       7.14285       5.87568       4.18083
   8  20 3324.5314    3.8058  1.7504 11.9832  0.0000  0.0427   0.0818   0.1135    0.2290   0.0000   439.7826      -6.53565       2.85640       5.11688       9.90530      -7.58564       8.37237       10.3485       9.91706       9.02266       7.18858       5.16800
   8  21 3462.4448    3.2812  2.2787 11.8482  0.0000  0.0504   0.0656   0.1318    0.1634   0.0000   448.9875       10.9939      -3.89006       8.23550       1.12827      -2.94726       10.2522       12.7220       11.7722       10.9011       8.54326       6.35523
   8  22 3600.9008    2.8646  3.4192 10.4296  0.0000  0.0591   0.0448   0.1570    0.2622   0.0000   424.1887       5.70681       10.6642      -10.6505       2.59276      -28.8693       12.4110       14.0101       13.9184       12.5037       10.1255       7.50899
   8  23 3739.3194    2.2650  4.5733 10.5091  0.0000  0.0753   0.0326   0.1966    0.1521   0.0000   442.3322       22.6299      -32.6500      -11.0004       12.3758      -15.6885       14.4923       17.1075       17.0908       15.3804       12.3176       9.26554
   8  24 3878.1449    1.9289  6.3798 10.0355  0.0000  0.0921   0.0237   0.2532    0.1207   0.0000   425.9902      -31.5485       16.0869       16.5564      -16.2717      -24.9996       17.6519       21.3106       20.5362       18.9241       15.1801       11.3032
   8  26 4156.8028    1.3617 10.5077  9.8039  0.0000  0.1409   0.0145   0.3783    0.0675   0.0000   491.4030       23.0638       51.4273       23.7428      -12.0701       7.01373       26.1740       32.6788       30.7353       28.4149       23.2329       17.1827
   8  28 4435.9487    0.9711 14.2484  9.7716  0.0000  0.2016   0.0109   0.5564    0.0504   0.0000   443.1357       3.71509      -70.5782      -19.0206       25.6109       10.1321       39.4229       46.6039       46.8946       40.8705       35.0464       25.7285
   9   5 1254.3837    0.0890  0.0774  9.7330  0.0000  0.0350   0.0132   0.0325    0.0360   0.0000   434.4968      -19.6994       18.0185      -12.8033       2.97262      -8.88763       5.43418       4.49456       8.75164       5.44917       3.45834       4.09799
   9   7 1557.6536    0.1899  0.2082  9.5812  0.0000  0.0599   0.0151   0.0700    0.0435   0.0000   434.4121      -2.06947       5.98644       1.47511      -2.37852      -1.22152       14.8882       7.65444       5.85342       11.2839       8.70241       6.41740
   9   8 1702.4035    0.2763  0.2453  9.6944  0.0000  0.0178   0.0153   0.0429    0.0474   0.0000   434.7660     -0.670933       10.9148      -2.74690      -1.61615      -1.07831       3.79024       4.12412       3.64873       3.19426       3.31774       2.97245
   9   9 1843.5959    0.4009  0.3773  9.7266  0.0000  0.0201   0.0177   0.0561    0.0605   0.0000   436.5468       2.74475       17.0839      -4.35331      -5.06042       8.24627       3.63769       4.50667       4.15890       4.39057       3.31549       2.59036
   9  10 1984.1711    0.5908  0.5835  9.5893  0.0000  0.0239   0.0202   0.0630    0.0929   0.0000   431.8490      -5.17938       10.6145      -10.3563       3.73699      -2.86364       3.90558       4.95066       4.45081       4.27089       3.91786       3.17383
   9  11 2125.1088    0.7869  0.6442  9.9868  0.0000  0.0259   0.0255   0.0646    0.1109   0.0000   433.8023      -6.10506       17.7591      -2.12509      -1.41694       4.01545       4.34995       4.96378       5.07172       4.86043       4.23984       3.08222
   9  12 2264.5353    1.0482  0.8585 10.4747  0.0000  0.0316   0.0312   0.0764    0.1360   0.0000   446.7219      -4.34833       14.1864       13.3063       1.38365      -9.25491       4.72069       6.39783       6.21987       5.38110       4.86711       3.77378
   9  13 2402.2971    1.5750  0.8654 10.6521  0.0000  0.0277   0.0439   0.0753    0.1866   0.0000   438.0455       2.68364       14.3599      -2.72656       2.66732      -1.72548       4.55038       5.66572       5.39661       5.38119       4.23742       3.37322
   9  14 2539.4866    1.9506  0.9730 11.0161  0.0000  0.0294   0.0518   0.0778    0.2253   0.0000   449.4161       6.72748       11.1925      -12.2551       3.40862       2.60651       5.24767       6.47713       6.35078       5.52346       4.78612       4.00593
   9  15 2676.9917    2.4998  1.0241 11.3465  0.0000  0.0308   0.0638   0.0751    0.2457   0.0000   427.7022      -3.41217       15.7663       1.67795       4.49416      -7.98986       5.37857       6.53863       6.64765       5.91417       4.89466       3.90536
   9  16 2815.1962    3.1335  0.8830 11.7488  0.0000  0.0263   0.0857   0.0697    0.2555   0.0000   445.5286      -4.76863       10.0335      -1.72550      0.455997       2.22969       4.70767       5.88557       5.48568       5.01918       4.25948       3.55366
   9  17 2953.5856    3.7013  0.9741 12.4962  0.0000  0.0289   0.0990   0.0809    0.2111   0.0000   433.8384      -14.9274       15.1789      -7.03491       9.20171      -4.09171       5.31090       6.66067       6.33709       6.13162       4.73053       3.69513
   9  18 3091.5297    4.2809  0.9133 12.6773  0.0000  0.0265   0.1180   0.0794    0.2296   0.0000   432.9840      -6.56092       11.4722      -1.95515      -8.43816      -1.54234       5.02207       6.08727       5.97498       5.65923       4.59282       3.52332
   9  19 3229.5370    4.0351  1.2683 12.6499  0.0000  0.0342   0.0976   0.0921    0.2153   0.0000   421.6168       13.0466       14.1453      -1.14544      -4.00694      -4.58271       6.30389       7.55119       7.77471       6.79630       5.90483       4.39085
   9  20 3367.8200    3.6210  1.8054 11.9910  0.0000  0.0404   0.0728   0.1133    0.2019   0.0000   445.2629       2.49630       10.1930       2.53131       6.58301      -9.14934       7.39924       8.88467       8.75502       8.00633       6.63173       5.12384
   9  21 3506.2808    3.1471  2.6729 11.5753  0.0000  0.0513   0.0532   0.1321    0.1435   0.0000   447.2004      -3.01293      -3.75157       7.73119       1.55790      -17.7431       8.64141       10.3286       10.5276       9.81534       8.23140       6.31562
   9  22 3645.1584    2.5586  3.6523 11.0959  0.0000  0.0611   0.0389   0.1623    0.1229   0.0000   427.1545      -13.7653       11.5873       7.89277      -6.13187      -14.3336       10.7551       13.0322       13.1005       12.0909       10.0406       7.75955
   9  23 3784.4309    2.1685  5.6556 10.3401  0.0000  0.0774   0.0260   0.2115    0.1134   0.0000   440.7752      -9.88432       25.8262      -1.22540      -2.75793      -1.93029       13.8960       16.3098       16.2501       14.8575       13.2998       9.89501
   9  24 3923.4279    1.8220  7.4835 10.2424  0.0000  0.0956   0.0202   0.2699    0.0831   0.0000   414.9796      -11.6573      -7.56005      -6.19902      -4.60430       17.9858       16.8224       19.9390       20.2409       18.4409       16.0414       12.2096
   9  25 4063.1873    1.5196  9.0833 10.0141  0.0000  0.1148   0.0161   0.3202    0.0729   0.0000   494.0519      -4.79866       36.5849      0.693756       1.92637      -30.6489       19.9717       24.1170       23.9115       21.9879       19.1198       14.6081
   9  26 4202.7757    1.2752 11.2146  9.9143  0.0000  0.1376   0.0129   0.3969    0.0580   0.0000   400.1338      -20.6157       53.1682      -44.1405       16.4427     -0.651479       23.6639       29.4796       29.2218       27.0703       22.7675       17.5169
   9  27 4342.8858    1.0706 13.2084  9.9399  0.0008  0.1759   0.0116   0.4910    0.0505   0.0000   492.8224      -104.192       57.6832      -5.01349       38.0631      -6.05124       29.3271       36.9579       36.3856       33.1048       28.9503       22.0113
  10   6 1443.4311    0.1318  0.0770  9.5566  0.0000  0.0224   0.0153   0.0274    0.0355   0.0000   437.0968       1.27648       13.6894      0.668001      -4.59448      0.317723       2.75784       2.23439       3.82128       4.15050       1.99219       3.34557
  10   7 1592.9443    0.1814  0.2086  9.5727  0.0000  0.0223   0.0123   0.0541    0.0421   0.0000   431.8177      -8.04356       16.7365      -5.03975      -7.19109       5.42221       4.13571       4.84291       7.42347       9.63468       9.20051       5.36406
  10   8 1737.8126    0.3328  0.2502  9.5221  0.0000  0.0177   0.0166   0.0357    0.0500   0.0000   435.6874      -2.18779       12.1833     -0.276745      -4.21550       1.09521       2.90561       4.16305       4.56658       4.35032       3.65127       2.62648
  10   9 1879.9584    0.4630  0.4154  9.5771  0.0000  0.0208   0.0180   0.0479    0.0668   0.0000   435.0089      -8.22967       15.5132      -1.12582     -0.884762      -2.34489       3.46211       3.85294       3.70362       3.90064       3.36801       2.51983
  10  10 2021.5107    0.6309  0.4988  9.8523  0.0000  0.0224   0.0228   0.0541    0.0825   0.0000   439.6392      -2.97693       12.8424     -0.939325      -4.23131      -3.09840       4.15594       4.67986       4.68355       4.37654       3.95811       3.34543
  10  11 2162.9319    0.8830  0.6837 10.0612  0.0000  0.0240   0.0264   0.0636    0.1055   0.0000   434.9304      -9.99055      0.467701      0.208725      0.368584      -2.76914       3.69636       4.33356       4.23138       4.15697       3.71922       2.98880
  10  12 2302.7860    1.2493  0.8068 10.2661  0.0000  0.0260   0.0338   0.0643    0.1507   0.0000   435.2922     -0.355957       3.60988       10.0562      -4.32181       1.39861       4.10663       4.92566       4.90924       4.35188       3.99957       3.32321
  10  13 2440.7664    1.6857  0.9597 10.4782  0.0000  0.0283   0.0419   0.0686    0.2081   0.0000   435.5524      0.675882       16.2072       1.34333      -6.47651      -2.61074       4.37127       5.32929       5.18166       4.79810       4.52137       3.67348
  10  14 2578.6504    2.1453  1.0082 11.1492  0.0000  0.0282   0.0543   0.0755    0.1959   0.0000   438.8026       2.83364       1.85506       7.58190       3.36443       1.93339       4.87893       6.04570       5.89236       5.67176       4.85230       3.58139
  10  15 2717.0026    2.8055  0.8401 11.4572  0.0000  0.0253   0.0728   0.0652    0.2206   0.0000   440.7318      0.583580       12.8769      -10.6316       6.52315       2.29448       4.31421       5.03638       4.91413       4.63307       4.13737       3.27363
  10  16 2855.6908    3.4079  0.8811 11.5928  0.0000  0.0250   0.0856   0.0641    0.2595   0.0000   446.3470      -4.31550       11.7190      -4.55843       1.04859      -3.34898       4.19911       5.27217       5.29179       4.74241       4.02727       3.27857
  10  17 2994.4706    3.9988  0.9601 12.0821  0.0000  0.0273   0.0967   0.0678    0.2505   0.0000   436.3260       2.16667       14.8021      -7.03238       2.34098      -4.08487       4.21834       5.31143       4.99184       4.92374       4.23460       3.41619
  10  18 3132.9221    4.3704  0.8644 12.6240  0.0000  0.0243   0.1153   0.0697    0.2023   0.0000   430.7172       2.64154       20.5679      -5.58754      0.177832       1.44548       4.19231       5.06467       4.93641       4.81501       4.39606       3.16955
  10  19 3271.3534    4.0780  1.3779 12.2021  0.0000  0.0333   0.0877   0.0885    0.2309   0.0000   438.2669       13.8933       24.8722       4.28043      -1.92927      -8.15689       5.68840       6.81769       7.10889       6.36438       5.60744       4.47177
  10  20 3410.0131    3.4536  2.1181 11.7113  0.0000  0.0412   0.0601   0.1131    0.1470   0.0000   441.2250     -0.697054       11.7579      -6.31459       3.27669      -7.14456       6.41815       7.86925       7.79611       7.35005       6.60179       5.38022
  10  21 3549.0772    2.9206  3.1009 11.3083  0.0000  0.0525   0.0434   0.1367    0.1130   0.0000   430.3297      0.190031       19.3935      -11.2669      -2.31455      -13.0048       8.52406       10.5713       10.4312       9.67200       8.51396       6.77784
  10  22 3688.3835    2.4124  4.1850 10.9355  0.0000  0.0621   0.0322   0.1704    0.0927   0.0000   442.0450     -0.783680       24.3090      -4.80815      -3.20093       3.52802       9.92684       12.3975       12.3232       11.8770       10.0837       8.02168
  10  23 3827.7815    2.0152  5.4874 10.5884  0.0000  0.0754   0.0248   0.2054    0.0841   0.0000   423.7994       15.7436       22.5483      -13.9719       22.6052      -6.42756       11.9078       14.6273       14.4897       13.8692       11.9125       9.71880
  10  24 3967.5690    1.7261  7.5938 10.0862  0.0000  0.0927   0.0186   0.2615    0.0795   0.0000   413.5584       11.5543       4.89168       25.5981       13.6627      -17.6309       14.7147       17.4938       17.6249       17.0514       14.7118       11.8678
  10  25 4107.7118    1.4516  9.1003  9.9878  0.0000  0.1110   0.0146   0.3044    0.0615   0.0000   414.8207       38.7637       13.5729      -23.2296      -25.2272      -2.33729       16.7499       20.9105       21.0081       19.9294       17.1061       13.9141
  10  26 4247.7491    1.2129 12.0442  9.9400  0.0000  0.1453   0.0121   0.4081    0.0500   0.0000   422.1160       20.8143       17.7242       8.12494      -11.7626      -36.6879       22.4213       28.0236       28.4073       26.4659       23.0241       18.3689
  10  27 4388.1735    1.0059 13.3168  9.9123 -0.0026  0.1758   0.0106   0.4750    0.0441   0.0000   433.0625       2.68679       47.7940       6.28837       29.0832      -3.17551       27.0731       34.2437       34.3666       32.5571       28.2254       22.4861
  11   8 1772.2133    0.3568  0.3254  9.3515  0.0000  0.0177   0.0155   0.0463    0.0539   0.0000   436.6156      -4.27855       13.2146      -2.76828      0.315495      0.685130       2.60002       2.93450       2.74016       2.68824       2.86756       2.19138
  11   9 1915.3991    0.5007  0.4560  9.5424  0.0000  0.0217   0.0179   0.0483    0.0697   0.0000   437.8504     -0.509388       6.92272      -4.38645    -0.0682430       3.63644       3.29717       3.66644       3.51347       3.61411       3.35072       2.86017
  11  10 2057.9194    0.6868  0.6445  9.4090  0.0000  0.0246   0.0204   0.0590    0.1020   0.0000   432.2900      -8.89209       1.51208     -0.400822      -2.92837      -5.01739       3.29010       4.30407       4.09201       3.77411       3.69203       3.00392
  11  11 2199.8002    0.9866  0.7584  9.9162  0.0000  0.0260   0.0262   0.0578    0.1190   0.0000   434.0258       1.67501       9.39005      -3.18234       1.31633      -3.50412       3.31609       4.44822       4.48790       4.39577       3.58525       3.07224
  11  12 2340.0120    1.2722  0.9488 10.2414  0.0000  0.0271   0.0315   0.0724    0.1468   0.0000   425.2588      0.534418       11.0289       17.6670       4.97297      -1.53586       4.19405       4.75798       4.71499       4.63792       4.07547       3.60497
  11  13 2478.4706    1.7173  1.0207 10.7628  0.0000  0.0283   0.0411   0.0733    0.1636   0.0000   442.3163      0.768206       16.9297     -0.894996      -6.56473      -3.11407       4.20752       5.31748       5.58783       5.09597       4.46333       3.55738
  11  14 2616.9952    2.2287  0.9312 11.3337 -0.0008  0.0276   0.0551   0.0704    0.1695   0.0000   435.9561      -3.51410       13.4725      -9.54928       4.25417      -4.95186       3.61206       4.65091       4.36794       4.75423       3.85347       3.37390
  11  15 2756.1381    2.8690  0.9353 11.3516  0.0000  0.0264   0.0675   0.0638    0.2113   0.0000   440.0150      -3.77381       11.2091      -1.56356      -7.12958       1.07984       3.45618       4.48649       4.55090       4.32130       3.76538       3.10155
  11  16 2895.4113    3.7592  0.8281 11.4826  0.0000  0.0230   0.0919   0.0594    0.2752   0.0000   439.5565      -1.70540       8.58953      -5.22842      0.336040      -3.38811       3.42006       4.08573       4.01734       3.85949       3.58351       2.96683
  11  17 3034.5169    4.0291  1.1253 12.0846  0.0000  0.0269   0.0911   0.0797    0.2289   0.0000   443.1661     -0.312299       10.8998      -3.53757      -3.08440     -0.249035       4.08270       4.84746       5.15997       5.10321       4.45412       3.50653
  11  18 3173.4783    4.2956  1.0854 12.2572  0.0000  0.0280   0.0969   0.0713    0.2287   0.0000   441.7328      -4.61136       15.1465       2.56248      0.687387      -2.28849       4.09189       4.83816       4.83344       4.85208       4.32692       3.53066
  11  19 3312.3925    3.9167  1.5192 11.7599  0.0000  0.0327   0.0745   0.0880    0.2104   0.0000   434.2897       3.30046       7.99759      -3.90818      -11.4038      -8.54769       4.83383       5.69078       5.65003       5.68903       5.09033       4.33253
  11  20 3451.6541    3.3078  2.2487 11.5904  0.0000  0.0420   0.0530   0.1099    0.1200   0.0000   441.1780      -5.69161       6.33386      -7.09745       20.6126      -1.71285       6.00513       7.36275       7.26960       7.06567       6.40023       5.35820
  11  21 3591.2244    2.7063  3.2514 11.1402  0.0000  0.0503   0.0383   0.1425    0.0928   0.0000   437.8183       12.1139       3.11361      -3.52810      -5.73834       5.06773       7.11866       8.89114       8.75375       8.48392       7.67407       6.31075
  11  22 3730.8644    2.3230  4.7225 10.6083  0.0000  0.0636   0.0281   0.1702    0.0822   0.0000   447.0297      0.905339       8.22156      -25.6058       8.54097       3.87059       9.38049       11.2394       11.6977       10.9973       9.56780       8.28116
  11  23 3870.7838    1.9660  6.3475 10.0621  0.0000  0.0767   0.0204   0.2059    0.0806   0.0000   439.9936      -3.47686      -19.2738       9.34834      -3.39838      -12.7737       10.9111       13.5402       13.8155       13.3631       11.8963       9.69023
  11  24 4010.7207    1.6701  8.3822  9.8182  0.0000  0.0941   0.0158   0.2630    0.0689   0.0000   419.3531      -8.46063      -18.2390      -36.4961     -0.859261       5.34546       13.0257       16.5414       16.5811       16.0963       14.3709       11.6804
  11  25 4151.2924    1.3554  9.9858  9.8920  0.0000  0.1176   0.0130   0.3215    0.0521   0.0000   421.8910       8.02229       22.1783       24.9475      -13.3037      -29.7270       16.1482       20.8096       20.6557       20.2755       17.8774       14.5762
  11  26 4291.9499    1.1492 12.6503  9.7312 -0.0007  0.1452   0.0105   0.4100    0.0459   0.0000   438.5615       8.86457      -29.4463      -44.3009       40.5393      0.587863       19.9214       25.2620       25.5424       24.5287       21.8594       18.0889
  11  28 4573.6606    0.7981 18.0257  9.7045 -0.0027  0.2379   0.0072   0.6495    0.0335   0.0000   442.8794      -32.9228      -29.9250       9.80271       23.5608      -15.2816       33.2382       41.4633       42.8842       40.9938       36.7063       30.2647
  12   7 1660.2278    0.2474  0.2533  9.4280  0.0000  0.0185   0.0120   0.0365    0.0415   0.0000   438.2328      -2.04744       13.3236       2.36826      -3.55380     -0.138993       2.41120       2.57706       2.86187       3.27855       2.53070       2.17227
  12   8 1805.7972    0.3947  0.3083  9.6278  0.0000  0.0157   0.0165   0.0408    0.0507   0.0000   437.8106      -3.37665       16.9012       1.59493      -4.64011      0.549559       2.06615       2.87311       2.74016       2.82493       2.53896       1.99035
  12   9 1949.9615    0.5628  0.4968  9.4176  0.0000  0.0201   0.0182   0.0475    0.0764   0.0000   435.6021      -10.1994       9.00234      -3.27689      0.653644      -7.47859       2.60225       3.36194       3.51170       3.34970       3.03555       2.60564
  12  10 2093.6032    0.7350  0.7609  9.6047  0.0000  0.0254   0.0196   0.0611    0.1074   0.0000   437.3385     -0.722498       11.4116      -10.0330      0.358829      -3.13211       3.14480       4.17368       4.11020       4.02485       3.53599       2.99606
  12  11 2235.8625    0.9914  0.7579 10.1370  0.0000  0.0235   0.0259   0.0582    0.1085   0.0000   434.1001      -3.03166       13.4152       3.63817      0.379142      0.109526       3.34638       4.35588       4.39878       4.42955       3.70540       3.14019
  12  12 2376.3007    1.4407  0.8982 10.4002 -0.0003  0.0242   0.0348   0.0666    0.1519   0.0000   434.4365      0.959908       19.3324       9.74442      -6.66353      0.876908       3.26188       4.08676       3.82642       4.10489       3.87619       3.01817
  12  13 2515.4308    1.8528  1.0119 11.1257  0.0000  0.0264   0.0427   0.0782    0.1504   0.0000   438.0581      -4.18786       9.90035     -0.524398      -1.16968       3.98730       3.36453       4.47720       4.40558       4.17040       3.86064       3.29068
  12  14 2654.6001    2.4632  0.9605 11.7689  0.0000  0.0252   0.0586   0.0714    0.1418   0.0000   433.0077      -7.10990       11.1770       3.55047       4.05422      -7.03038       3.25363       3.95337       4.08201       4.06012       3.65582       3.26239
  12  15 2794.4954    3.0328  0.8651 11.8997  0.0000  0.0234   0.0716   0.0607    0.1687   0.0000   442.4606       2.83717       15.8584      -5.22780      -2.13790       1.38591       3.19714       3.86210       3.93371       3.87594       3.61373       3.03322
  12  16 2934.3573    3.7095  0.8913 12.3374  0.0000  0.0236   0.0885   0.0640    0.1672   0.0000   439.6650       3.57889       6.69180      -7.45663      -2.82607       1.95862       3.03532       3.98234       3.92768       3.82317       3.44894       2.93487
  12  17 3073.8337    4.3887  0.9189 12.8014  0.0000  0.0238   0.1043   0.0655    0.1562   0.0000   434.0661      -2.21112       18.4837      -4.66792     -0.707465       1.38699       3.23720       3.65429       3.93136       3.78092       3.64998       2.90068
  12  18 3213.2084    4.1678  1.2290 12.3588  0.0000  0.0282   0.0884   0.0780    0.2248   0.0000   444.1268       11.3168       6.82071      -4.17333      -5.71625      -4.10262       3.82432       4.74217       4.82025       4.90885       4.24847       3.55807
  12  19 3352.7017    3.7175  1.7350 11.8786  0.0000  0.0335   0.0656   0.0919    0.1594   0.0000   429.6626      0.238514       11.5983      -8.48935       9.42768      -5.29109       4.62403       5.33646       5.74633       5.68249       5.08534       4.34011
  12  20 3492.3521    3.0942  2.5943 11.3892  0.0000  0.0424   0.0454   0.1122    0.1134   0.0000   435.5880       3.99808       5.75625       4.78467      -16.6868      -14.1837       5.74217       7.00609       7.51423       7.34218       6.60566       5.39291
  12  21 3632.4054    2.6384  3.6681 10.9452  0.0000  0.0530   0.0331   0.1347    0.0903   0.0000   442.3788       7.32690       20.3262      -4.36068       5.68096      -16.6582       7.13206       8.83293       8.54771       8.67158       7.74476       6.87404
  12  22 3772.5351    2.1926  5.2819 10.5853  0.0000  0.0656   0.0243   0.1760    0.0745   0.0000   439.6451      0.701809      -3.09554      -18.1912      -2.65137       2.91912       8.62078       10.6409       11.0240       10.8900       9.51910       8.33722
  12  23 3912.9583    1.8319  7.2236 10.3682  0.0000  0.0828   0.0180   0.2263    0.0584   0.0000   438.3468      -14.6946      -9.30559     0.0497763      -10.5868      -6.09148       10.8433       13.5768       13.6834       13.7034       12.1709       10.5207
  12  25 4194.1679    1.2686 11.0362 10.0053  0.0000  0.1243   0.0117   0.3398    0.0457   0.0000   444.5197      -23.2901       1.38806       25.8333      -16.7579      -9.38621       16.0562       20.3596       21.1667       20.0245       18.4044       15.5963
  12  26 4335.4307    1.0937 13.8212  9.9044  0.0013  0.1541   0.0096   0.4413    0.0399   0.0000   488.2534       10.7002      -6.67938      -31.2429       51.5193       32.3237       19.7322       24.8509       26.4433       24.8945       22.6367       19.0753
  13   5 1382.3419    0.1105  0.0410  9.4056  0.0000  0.0130   0.0178   0.0194    0.0299   0.0000   436.7737      0.996951       16.9396      0.778273      -5.07459      0.559528       1.19863       1.56528       2.27110       1.54072       2.06420       1.71657
  13   6 1541.1413    0.1778  0.1545  9.3179  0.0000  0.0129   0.0108   0.0304    0.0343   0.0000   438.9455      -1.47124       13.6372      -2.08571     -0.522191       2.55735       1.50977       1.84579       1.85199       1.94951       1.84948       1.53753
  13   7 1692.3559    0.2510  0.3139  9.3791  0.0000  0.0198   0.0110   0.0418    0.0408   0.0000   436.5061      0.272903       14.6076      -1.35342      -2.60490     -0.807531       2.08313       3.04107       3.12944       3.16200       2.91710       2.39321
  13   8 1838.6432    0.4168  0.2815  9.5721  0.0000  0.0153   0.0175   0.0357    0.0501   0.0000   432.1194      -2.23546       13.9483      -1.66415     -0.105985      0.437187       1.85171       2.56879       2.66123       2.76439       2.42171       2.13182
  13   9 1983.8042    0.5919  0.5149  9.4854  0.0000  0.0195   0.0178   0.0461    0.0736   0.0000   436.1736      -5.01159       10.6680      -2.35931      -5.21948       1.82057       2.38947       2.84833       3.21436       3.03715       2.76045       2.47085
  13  10 2128.4660    0.8466  0.6526  9.6584  0.0000  0.0234   0.0218   0.0462    0.1033   0.0000   442.3521       2.35076       9.24545      -3.74882     -0.170416       1.90646       2.96362       4.03248       3.95993       3.99440       3.53788       3.11216
  13  11 2271.0919    1.1483  0.8832  9.7366  0.0000  0.0234   0.0260   0.0588    0.1539   0.0000   445.7237      -5.71436       11.8474      -1.18812      -2.79985       2.11902       2.77182       3.56666       3.56991       3.60046       3.23421       2.84872
  13  12 2411.8430    1.5249  0.9357 10.3501  0.0000  0.0237   0.0343   0.0634    0.1525   0.0000   437.3204       3.28284       14.3360       3.46016       1.87231      -3.93895       3.05756       3.65134       3.93285       3.65524       3.31991       3.06513
  13  13 2551.7209    2.0661  0.8881 10.7647  0.0000  0.0223   0.0468   0.0602    0.1702   0.0000   440.8787       2.15216       22.0625      -5.32386      -1.99736      -7.38674       2.70754       3.31651       3.60225       3.48725       3.12644       2.59166
  13  14 2691.6689    2.6995  0.9415 11.2398  0.0000  0.0231   0.0595   0.0626    0.1959   0.0000   438.3130       1.94820       11.2641       8.12854       4.28010      -4.05625       2.91465       3.64580       3.85894       3.87639       3.41360       2.95647
  13  15 2832.1586    3.4485  0.8336 11.9837  0.0000  0.0218   0.0793   0.0554    0.1616   0.0000   440.4564      0.318023       15.2387      -3.80738      0.436388       1.11571       2.71979       3.32015       3.48125       3.64960       3.47141       2.86538
  13  16 2972.6210    4.0283  0.9292 12.2311  0.0000  0.0235   0.0879   0.0587    0.1812   0.0000   441.9724       2.85338       9.71737      -2.44815     -0.638874      -4.49471       2.79642       3.58881       3.74991       3.54640       3.20604       2.82491
  13  17 3112.4665    4.1884  0.9776 12.5724  0.0000  0.0238   0.0916   0.0641    0.1546   0.0000   438.5848       3.33756       4.38943     -0.244219      -5.11133      -5.84277       3.00009       3.53536       3.70015       3.60462       3.44153       2.86826
  13  18 3252.2775    4.0813  1.2622 12.1734  0.0000  0.0276   0.0801   0.0751    0.2007   0.0000   431.4713       8.24877       13.8030      -8.56308       4.61628      -1.79107       3.45744       4.23465       4.38582       4.33679       3.88050       3.39375
  13  19 3392.3947    3.4910  2.0290 11.9184  0.0000  0.0365   0.0558   0.0968    0.1097   0.0000   428.3268      0.521558       14.3927       3.95912      -2.53496      -3.22434       4.43911       5.44768       5.84831       5.66931       5.23981       4.39201
  13  20 3532.5567    2.9536  2.6862 11.4448  0.0008  0.0424   0.0419   0.1155    0.0948   0.0000   436.0462      -4.70579       11.6784      -5.25781      -12.2366      -3.31107       5.36099       6.75178       6.73266       6.66363       5.99946       5.41830
  13  21 3673.1215    2.4282  4.2988 10.8179  0.0000  0.0552   0.0276   0.1510    0.0702   0.0000   450.1097       2.26175      -15.7355      -1.01663       1.33150      -2.19215       6.77281       8.65838       8.93618       8.66313       7.90590       6.89607
  13  22 3813.7439    2.0751  5.8184 10.5103  0.0000  0.0675   0.0208   0.1843    0.0586   0.0000   447.0701     -0.573371      -13.9229      -8.92677       2.74742      -3.45974       8.17655       10.4370       10.6649       10.6569       9.39206       8.25545
  13  23 3954.3228    1.7029  7.4319 10.3138  0.0000  0.0851   0.0164   0.2255    0.0523   0.0000   450.6763      -10.5209       16.0215      -7.52617      -6.82512       3.29927       10.0009       13.1696       13.3030       13.3627       11.6567       10.5716
  13  24 4095.3330    1.4243  9.2375 10.0786  0.0000  0.1015   0.0129   0.2803    0.0467   0.0000   456.2109       6.09937       20.2847       5.50929      -5.22941      -12.6458       11.7464       15.0852       15.9274       15.7037       14.1388       12.1786
  13  25 4236.6227    1.2180 11.5461  9.9369  0.0000  0.1248   0.0106   0.3499    0.0413   0.0000   379.0012       3.56857       44.7291       6.73634     -0.789972      -13.5807       14.6328       19.1324       19.4935       19.1815       17.3370       15.2767
  13  26 4377.8554    0.9910 13.5259  9.8697 -0.0032  0.1585   0.0089   0.4368    0.0372   0.0000   440.0927       12.8357      -20.1968      -5.72962       12.8992      -32.1392       18.9141       24.5789       25.8142       24.7555       22.4532       19.6047
  14   4 1242.4830    0.0868  0.0681  9.4905  0.0000  0.0181   0.0109   0.0274    0.0289   0.0000   437.3425      -1.84502       16.9508       1.11008      -3.03101     -0.952723       1.58487       2.84817       2.06398       3.45819       1.82968       2.47861
  14   5 1411.7281    0.1140  0.0613  9.3739  0.0000  0.0202   0.0130   0.0203    0.0300   0.0000   441.1921      -1.43538       13.1225     -0.525383      -3.57287      0.221249       3.10508       4.32666       5.47527       4.82140       3.02258       2.30302
  14   6 1571.5489    0.1927  0.1123  9.4100  0.0000  0.0134   0.0124   0.0201    0.0324   0.0000   435.9083    -0.0207197       13.6007      -2.57836      -3.98828       1.78282       1.22414       1.85200       1.60243       1.68373       1.76535       1.32660
  14   7 1723.5138    0.3087  0.2742  9.4352  0.0000  0.0170   0.0132   0.0369    0.0423   0.0000   437.0657      -2.28761       12.8739       4.84607      0.182730     -0.444336       1.69730       2.17858       2.44863       2.24293       2.12870       1.72412
  14   8 1870.7978    0.4897  0.4392  9.3998  0.0000  0.0231   0.0157   0.0404    0.0616   0.0000   436.3803      -2.23430       11.2647       4.36063     -0.369115      -1.30381       2.10281       2.61327       3.29174       2.63804       2.54354       2.38453
  14   9 2017.0236    0.6797  0.5776  9.4481  0.0000  0.0193   0.0187   0.0477    0.0865   0.0000   439.0899      -2.10552       13.9728   -0.00254140      -1.89762       2.49449       2.01298       2.68484       2.55093       2.82666       2.36865       2.24986
  14  10 2162.5063    0.8551  0.7403  9.8554  0.0000  0.0229   0.0211   0.0545    0.1008   0.0000   436.4040       1.02301       13.0675      -4.95443      0.880063     -0.488592       2.48975       3.19419       3.12448       3.31494       3.12534       2.75087
  14  11 2305.7394    1.2518  0.8268  9.9719  0.0000  0.0220   0.0284   0.0560    0.1298   0.0000   440.5003      0.303058       12.9786     -0.762018      -1.11225      -4.34174       2.43338       3.46073       3.31952       3.66607       3.33170       2.85579
  14  12 2446.7120    1.6922  0.9891 10.6101  0.0000  0.0246   0.0363   0.0633    0.1548   0.0000   436.6951       1.81318       13.0741       4.16952      -1.75477       6.34002       2.78685       3.47599       3.71337       3.50745       3.38190       3.02444
  14  13 2587.3462    2.1506  0.9804 10.9660  0.0000  0.0230   0.0462   0.0610    0.1681   0.0000   439.0294      -1.85206       11.7990      -1.79211      -5.46886      -2.47533       2.77079       3.31170       3.54281       3.43335       3.18588       2.80326
  14  14 2728.1980    2.7538  0.9318 11.6485  0.0000  0.0233   0.0598   0.0591    0.1525   0.0000   438.5245      -3.28378       9.86474      -2.53452      0.272471      -3.07460       2.69776       3.47664       3.63839       3.44984       3.12448       2.88160
  14  15 2869.2287    3.4608  0.9640 11.9603 -0.0007  0.0238   0.0729   0.0601    0.1705   0.0000   437.6230      -2.10416       7.83115      -2.86276       1.74273      0.649058       2.84346       3.52393       3.47011       3.49219       3.34220       3.12761
  14  16 3010.1453    4.0645  0.9436 12.6073  0.0000  0.0229   0.0883   0.0615    0.1411   0.0000   433.7910       4.91499       7.63490      -5.36846       1.60753      -2.24945       2.69571       3.47236       3.55539       3.52374       3.27871       2.95365
  14  17 3150.5412    4.2245  1.1312 12.5746  0.0000  0.0265   0.0855   0.0695    0.1746   0.0000   434.4432     -0.795669       11.2288     -0.531810      -5.44694      -3.64032       2.97333       3.96669       3.78038       4.08082       3.59573       3.19901
  14  18 3290.8129    3.8113  1.4860 12.4311  0.0000  0.0307   0.0699   0.0812    0.1287   0.0000   433.9412      -1.36120       11.6703      -2.19822       2.57642      -9.53259       3.48767       4.21682       4.50794       4.67119       4.28292       3.72648
  14  19 3431.4294    3.3479  2.1706 11.7947  0.0000  0.0366   0.0498   0.0976    0.1049   0.0000   438.4356      -2.12788       6.46056      -7.98165       1.45459      -3.52469       4.30155       5.33318       5.62538       5.55224       5.18601       4.66787
  14  20 3572.1790    2.8031  3.2553 11.0919 -0.0007  0.0466   0.0344   0.1173    0.0872   0.0000   434.0773       4.52268       3.57326      -6.76647       5.60920      -11.3362       5.13068       6.71304       6.82289       6.92623       6.26272       5.47851
  14  21 3713.0377    2.3385  4.8353 10.7182  0.0000  0.0576   0.0243   0.1563    0.0624   0.0000   439.3028      -7.01205       20.4176      -14.6266       4.04301      -13.6876       6.41663       8.24332       8.52212       8.45560       7.67686       6.87726
  14  22 3854.1586    1.9534  6.3913 10.4074  0.0000  0.0707   0.0184   0.1899    0.0541   0.0000   442.2313       11.5809       26.2340      -7.14045       6.98682      -7.02316       7.91321       10.0512       10.1866       10.5089       9.56703       8.54455
  14  23 3995.2687    1.6268  8.3541 10.2105  0.0000  0.0885   0.0142   0.2423    0.0470   0.0000   425.1822      -18.7041      0.632288       7.30171      -16.3027       3.50974       9.60056       12.6966       12.9768       13.2461       11.8398       10.5974
  14  24 4136.8371    1.3476  9.8711 10.0944  0.0000  0.1051   0.0118   0.2886    0.0417   0.0000   420.5718      -19.1283       9.36723     -0.909637       20.1981      -12.4292       11.5575       14.9368       15.2958       15.3085       14.2187       12.4685
  14  25 4278.3380    1.1656 13.4019  9.8856  0.0000  0.1394   0.0094   0.3939    0.0384   0.0000   442.7418      -31.5520      0.879782       8.78381       16.1774      -26.4773       15.3545       20.0424       20.9281       20.3300       19.3229       16.8633
  14  27 4561.6470    0.7933 18.3879  9.7620 -0.0033  0.2268   0.0063   0.5932    0.0291   0.0000   432.5065       9.64070       41.4508       51.5438       1.11465      -57.4444       24.6875       31.8430       33.3672       33.5212       30.5448       26.5724
  15   5 1440.0262    0.1544  0.0800  9.4766  0.0000  0.0124   0.0132   0.0229    0.0298   0.0000   437.4004     -0.766855       15.2155      0.668099      -2.06179      0.670435       1.20211       1.33324       1.81951       1.51028       1.47335       1.63528
  15   6 1601.0394    0.2056  0.1929  9.4600  0.0000  0.0178   0.0105   0.0294    0.0338   0.0000   437.0490      -2.04797       14.2750      -2.91505      -2.10005       2.18185       1.84540       1.86349       2.24876       2.44021       2.42036       2.42103
  15   7 1753.7896    0.3539  0.2761  9.4865  0.0000  0.0146   0.0138   0.0319    0.0431   0.0000   438.4583      -1.90896       14.2119       1.90544      -4.48228      0.343852       1.40380       1.92890       1.94962       2.05816       1.85491       1.62125
  15   8 1902.3382    0.4811  0.3765  9.6155  0.0000  0.0169   0.0158   0.0365    0.0547   0.0000   439.4371      -1.49621       13.1545      -1.12407      -2.67539     -0.906400       2.11838       2.82688       3.21214       3.13576       2.79090       2.36912
  15   9 2049.5795    0.6829  0.6395  9.4746  0.0000  0.0201   0.0173   0.0464    0.0893   0.0000   436.3640      0.932205       19.4921       1.39208      -1.24241     -0.310692       2.14378       2.67370       2.74778       2.78851       2.48139       2.30715
  15  10 2195.7594    0.9641  0.7447 10.0233  0.0000  0.0217   0.0224   0.0506    0.1011   0.0000   436.6051      -2.94354       11.6597      -3.80837     -0.213472       4.85500       2.40427       2.92213       2.88463       3.20247       3.05701       2.71934
  15  11 2339.4972    1.3443  0.9368 10.1800  0.0000  0.0232   0.0280   0.0595    0.1438   0.0000   437.3568     -0.744373       11.4295       1.22979      -5.30046       1.82480       2.43129       3.13263       3.25349       3.29744       3.20588       2.78593
  15  12 2481.0514    1.7585  1.0219 10.5716  0.0000  0.0238   0.0351   0.0627    0.1629   0.0000   437.4970      -3.24039       12.6639       1.71328     -0.877151      -1.05364       2.47746       2.99348       3.10568       3.25006       2.92796       2.71000
  15  13 2622.3819    2.2967  0.9992 11.2141  0.0000  0.0231   0.0470   0.0616    0.1588   0.0000   437.3009       4.73124       9.31434       2.70880      -6.01081      -1.59120       2.61570       3.20392       3.49082       3.45819       3.20810       2.85835
  15  14 2764.1547    3.0361  0.9344 11.4917  0.0000  0.0217   0.0628   0.0565    0.1885   0.0000   433.7833       3.53317       19.4932      0.786101     -0.106975     -0.208737       2.45357       2.98920       3.05071       3.07425       2.92852       2.74024
  15  15 2905.7565    3.6705  0.8733 12.2963  0.0000  0.0215   0.0784   0.0551    0.1577   0.0000   433.9402       5.11057       20.1465     -0.131233      -3.96645      -3.56309       2.26338       2.80288       2.92833       3.10995       2.80586       2.49158
  15  16 3047.0878    4.2792  0.8240 12.8008  0.0000  0.0208   0.0934   0.0542    0.1282   0.0000   437.4812      -2.10468       11.2729      -4.35488      -5.31512      -3.68352       2.50214       3.05363       3.10079       3.00790       2.73025       2.64829
  15  17 3188.0768    4.2098  1.2487 12.4877  0.0000  0.0276   0.0792   0.0699    0.1926   0.0000   435.9045       4.75612       7.45169      -9.52680     0.0296762      -1.02674       2.94539       3.67332       3.97650       4.08692       3.79558       3.34710
  15  18 3328.8506    3.7559  1.5733 12.5191  0.0000  0.0310   0.0642   0.0828    0.1180   0.0000   438.4309      -2.04022       13.9186       1.91950      -1.28171      -1.30824       3.40960       4.40636       4.38004       4.65614       4.19803       3.74196
  15  19 3470.0187    3.1218  2.6733 11.7632  0.0000  0.0397   0.0419   0.1095    0.0815   0.0000   444.0421      -4.68236       11.2025      -1.44134       2.59532       4.07047       4.32180       5.50157       5.80907       5.93435       5.35951       4.89387
  15  20 3611.2124    2.6550  3.8551 11.1763  0.0000  0.0494   0.0301   0.1329    0.0705   0.0000   437.6302      -17.4989       5.75978       5.32307      0.461808     -0.871393       5.38711       6.64609       7.05376       7.35862       6.73144       6.02589
  15  21 3752.5773    2.2496  5.0573 10.7883  0.0000  0.0588   0.0224   0.1566    0.0583   0.0000   441.9189      -5.55727       9.32688       5.43709      -3.04272      -11.0603       6.22923       8.07461       8.38653       8.40078       8.04535       7.16554
  15  22 3894.1150    1.8122  6.8332 10.4660 -0.0005  0.0747   0.0164   0.1994    0.0483   0.0000   447.3444      -18.1785       27.8790       7.40851       10.5940      -13.6265       7.75336       10.4406       10.4640       10.7766       9.73384       8.85579
  15  23 4035.5217    1.5468  8.7417 10.2388  0.0000  0.0902   0.0130   0.2416    0.0436   0.0000   441.8895       6.84823       8.08993       1.27993       2.66902      -10.2635       9.32712       11.9299       12.3480       12.3709       11.6808       10.2973
  15  24 4177.3543    1.3120 11.3764 10.0727  0.0000  0.1138   0.0105   0.3144    0.0392   0.0000   447.3196       27.2157       19.4466      -40.5170       18.9818       9.01337       11.6663       15.1947       15.9863       16.0604       14.8608       13.2058
  15  25 4319.1421    1.1007 13.8537  9.9581  0.0000  0.1433   0.0085   0.3970    0.0353   0.0000   433.2888       5.11484       45.5248       35.9981       31.2454      -14.8362       14.5804       19.2454       20.3593       19.8499       19.0099       16.9143
  15  26 4461.1594    0.9228 15.7462  9.8894 -0.0011  0.1738   0.0072   0.4759    0.0320   0.0000   436.9182       8.74427       15.1858      -32.4286       21.1943       18.8222       17.8536       23.1124       24.7657       24.4162       23.0297       20.2997
  16   5 1467.2879    0.1480  0.1016  9.3839  0.0000  0.0164   0.0119   0.0329    0.0294   0.0000   436.0429      -2.19292       15.5073     -0.176049      -2.31146      0.790480       1.44020       2.48054       2.40158       1.72787       1.79232       1.52828
  16   6 1629.5022    0.2449  0.2111  9.3294  0.0000  0.0133   0.0110   0.0284    0.0350   0.0000   436.9960     -0.923478       14.6682      0.176979     -0.891252       1.90926       1.35693       1.64316       1.77802       1.77712       1.55363       1.43407
  16   7 1783.2668    0.3914  0.3194  9.4094  0.0000  0.0157   0.0139   0.0338    0.0456   0.0000   437.1871      -2.08508       13.5130     0.0192029      -1.82573       1.88383       1.72490       2.27572       2.38751       2.29264       2.11896       1.99149
  16   8 1933.1053    0.5354  0.5299  9.4042  0.0000  0.0183   0.0147   0.0420    0.0653   0.0000   437.8874       1.67845       13.1540      -1.70842     -0.632804      -1.70177       1.78721       2.31234       2.46489       2.27222       2.27908       2.26525
  16   9 2081.6083    0.7526  0.6271  9.5827  0.0000  0.0195   0.0186   0.0449    0.0888   0.0000   436.4870      -5.47073       16.2312       1.71061      -6.20568      -1.22591       1.87136       2.38680       2.47106       2.57259       2.47450       2.27105
  16  10 2228.3938    1.0409  0.8888  9.7471  0.0000  0.0225   0.0217   0.0552    0.1292   0.0000   434.1538     -0.961079       12.1844       4.25785       1.35186      -3.84436       2.17115       2.84111       2.77896       3.00866       2.98277       2.60949
  16  11 2372.6022    1.4452  0.9659 10.2374  0.0000  0.0216   0.0289   0.0604    0.1356   0.0000   438.8084      -2.25678       7.12772      -2.95488      -2.71525     0.0919959       2.21431       2.79146       2.80272       2.82341       2.73664       2.43228
  16  12 2514.8219    1.9071  0.9551 10.8133  0.0000  0.0213   0.0381   0.0577    0.1338   0.0000   429.0753      -5.28563       13.1781       1.06232      0.708670      -3.43529       2.33849       2.84023       2.96545       3.12179       2.83498       2.57190
  16  13 2656.9238    2.4328  1.0172 11.0606  0.0000  0.0225   0.0463   0.0599    0.1709   0.0000   436.9559      0.563987       14.3648      -2.85336      -1.91307     -0.613568       2.24709       2.97561       3.09869       3.16523       2.94223       2.71251
  16  14 2799.5308    3.2473  0.9515 11.2829  0.0000  0.0206   0.0623   0.0542    0.2006   0.0000   435.0877      -2.48605       13.5011      -2.63719      -4.16415      -5.13456       2.01456       2.58897       2.69482       2.89503       2.57993       2.31581
  16  15 2941.7847    3.8169  0.8395 12.1382  0.0000  0.0192   0.0817   0.0526    0.1489   0.0000   437.4453       1.55220       7.07685     -0.882049      -3.57080      -3.03849       1.93228       2.52408       2.64103       2.74852       2.39623       2.20879
  16  16 3083.5035    4.1976  1.0482 12.2761  0.0000  0.0223   0.0810   0.0626    0.1791   0.0000   438.6217      0.682705       11.4798      0.549920      -1.17216      -4.38169       2.21384       2.83693       2.97349       3.08091       2.91002       2.54355
  16  17 3224.9510    4.1580  1.3125 12.5814  0.0000  0.0269   0.0753   0.0727    0.1388   0.0000   439.0131      -9.33863       18.7160      -4.47318      -2.61854     -0.995136       2.65137       3.47789       3.44411       3.70354       3.35764       3.08802
  16  18 3366.3491    3.5694  1.7999 12.4385  0.0000  0.0326   0.0575   0.0889    0.0943   0.0000   442.2083      -1.53807       11.8191      -9.09309      -3.14243      -3.27262       3.21010       4.09488       4.30175       4.32744       4.07341       3.75110
  16  19 3508.0141    3.0406  2.7037 11.5473  0.0000  0.0397   0.0388   0.1054    0.0821   0.0000   433.5308      -5.06042       11.2002      -12.0721       3.14352       4.66387       3.96404       5.23034       5.52062       5.67856       5.16048       4.66454
  16  20 3649.8161    2.5373  3.9584 11.1081  0.0000  0.0493   0.0274   0.1355    0.0619   0.0000   447.1490      0.455767       15.1452      -10.4729       7.70769      -4.48027       4.86140       6.28080       6.52687       6.57169       6.30284       5.75529
  16  21 3791.5248    2.1139  5.4222 10.5853  0.0000  0.0594   0.0198   0.1644    0.0531   0.0000   428.4585      -7.96759       1.50241     -0.534007       17.0523      -21.1399       5.82898       7.51988       7.72923       8.07645       7.40266       6.84305
  16  22 3933.3797    1.7634  7.7227 10.2349  0.0000  0.0761   0.0146   0.2115    0.0452   0.0000   432.4158      -9.05097       14.0496      -4.02167      -13.3015      -6.51593       7.65754       9.67382       10.1851       10.1538       10.0925       8.98695
  16  24 4217.6552    1.2334 11.4564  9.9895  0.0000  0.1156   0.0097   0.3165    0.0367   0.0000   404.4534       22.9863       45.9599      -20.5272       16.8173      -15.8590       11.0659       14.3458       15.0166       15.2375       14.3629       13.2488
  16  25 4359.9167    1.0301 14.5371  9.8297  0.0000  0.1519   0.0076   0.4099    0.0332   0.0000   430.1003      -5.52602       64.4324       19.3069      -36.1900       3.95315       14.3077       18.9303       19.5587       19.7815       18.9120       17.0802
  17   6 1657.0383    0.2580  0.2271  9.4471  0.0000  0.0152   0.0111   0.0276    0.0360   0.0000   440.8100      -2.82450       16.8319      -1.72332      -2.32335     -0.343102       1.55800       1.72211       1.70668       1.81546       1.81295       1.70376
  17   7 1811.9836    0.3970  0.3930  9.4515  0.0000  0.0164   0.0126   0.0367    0.0484   0.0000   438.7855      -2.48724       12.6449       1.68960      -2.73084      0.932051       1.62967       1.91441       2.12210       2.13011       2.08946       1.79673
  17   8 1963.2870    0.5615  0.5031  9.4940  0.0000  0.0165   0.0154   0.0414    0.0640   0.0000   436.8233      -1.24832       12.3986       2.73167      0.599376     -0.687495       1.59041       2.01777       2.08934       2.16889       2.06882       2.15202
  17   9 2112.9644    0.8478  0.6506  9.6679  0.0000  0.0185   0.0197   0.0442    0.0911   0.0000   439.4331      -3.74435       11.6807       2.13209      0.209801       1.18969       1.63552       2.19300       2.13096       2.35871       2.14999       1.98353
  17  10 2260.2827    1.0710  0.8623  9.8744  0.0000  0.0212   0.0217   0.0521    0.1193   0.0000   440.1646      0.540010       13.2449       3.63616      -4.67166      0.975860       2.00198       2.42023       2.48648       2.66302       2.49438       2.37881
  17  11 2404.9958    1.5893  0.9789 10.3277  0.0000  0.0223   0.0308   0.0562    0.1522   0.0000   437.5704      -1.83889       14.6675       3.17777     0.0246201      -1.72504       2.12727       2.58238       2.53308       2.82811       2.65207       2.49838
  17  12 2548.1254    2.0081  1.0264 10.8059  0.0000  0.0224   0.0378   0.0575    0.1660   0.0000   438.2327      -4.18004       14.1874      -1.92186      -1.99963      0.404793       2.18367       2.78841       2.85568       3.00362       2.74737       2.57370
  17  13 2691.0003    2.6398  1.0786 11.1253  0.0000  0.0231   0.0475   0.0582    0.1923   0.0000   435.0208     -0.871294       10.1813      -1.13939      -6.45344       1.64964       2.23036       2.85432       2.86445       2.92872       2.81249       2.68931
  17  14 2834.3660    3.2832  0.9657 11.7711  0.0000  0.0215   0.0621   0.0534    0.1620   0.0000   439.3695      -1.12418       14.8515      -1.36184      -5.07217      -4.63399       2.05489       2.48180       2.62664       2.66946       2.67052       2.34854
  17  15 2977.2463    3.7754  0.9269 12.3753  0.0000  0.0210   0.0735   0.0538    0.1397   0.0000   440.6091       1.21886       13.0324      -3.52670      -4.01008      -4.27777       1.99820       2.56740       2.68501       2.85159       2.51874       2.31293
  17  16 3119.4047    4.0951  1.0969 12.5896  0.0000  0.0230   0.0760   0.0630    0.1518   0.0000   438.7687       2.58751       10.3966      -3.02742     -0.925108      -7.11105       2.18402       2.83906       2.88924       3.08612       2.80632       2.60026
  17  17 3261.4184    4.1333  1.3658 12.1535 -0.0004  0.0261   0.0704   0.0677    0.1729   0.0000   437.9613       1.84324       13.2912      -6.94955     -0.230911       2.61545       2.40990       3.16173       3.35199       3.39204       3.15406       2.98147
  17  18 3403.4324    3.4700  2.1236 12.1953  0.0000  0.0345   0.0493   0.0905    0.0863   0.0000   440.3582     -0.726356       11.2195       3.95072     -0.517411      -2.97122       3.15272       4.17467       4.27807       4.58870       4.18513       3.91446
  17  19 3545.4689    2.8564  3.0060 11.7771  0.0000  0.0423   0.0358   0.1130    0.0671   0.0000   432.9576       3.28853       3.51791      -4.04030       6.51940     -0.860636       3.95664       5.06938       5.44365       5.60482       5.33251       4.81586
  17  20 3687.8587    2.4738  4.3628 10.8873  0.0000  0.0504   0.0250   0.1337    0.0652   0.0000   434.6710      -2.18904       19.7386      -2.81108       1.75636      -11.4039       4.77601       6.10280       6.47413       6.60078       6.35676       5.76421
  17  21 3830.0863    2.0196  5.9059 10.6178  0.0000  0.0618   0.0183   0.1704    0.0494   0.0000   432.8190       17.6165       17.8103      -8.89362      -7.18296      -6.51006       5.71584       7.46996       7.82359       8.22426       7.71653       7.00616
  17  22 3972.4535    1.7292  7.9960 10.1360  0.0000  0.0761   0.0135   0.2062    0.0462   0.0000   430.1193      -22.9747       11.1411      -2.26948       1.54220      -4.30011       7.04853       9.02513       9.33458       9.67917       9.42657       8.55955
  17  23 4114.6175    1.3924  9.9987 10.1169  0.0000  0.0976   0.0107   0.2642    0.0377   0.0000   441.8244       31.1628       9.41225      -1.67972       22.9678     -0.377095       8.68629       11.7497       12.1191       12.5730       11.9976       10.8450
  18   6 1683.6639    0.3011  0.2253  9.4201  0.0000  0.0131   0.0121   0.0276    0.0367   0.0000   437.3688      -3.96918       15.3492       1.41796      -2.09163      -1.89964       1.17431       1.48192       1.36031       1.38839       1.55323       1.38068
  18   7 1839.9836    0.4502  0.4057  9.4865  0.0000  0.0162   0.0131   0.0332    0.0508   0.0000   436.7257      -3.16923       15.6826      0.356398      -1.06646     -0.394236       1.43144       1.82815       2.02710       2.00876       2.10013       1.75000
  18   8 1992.8330    0.6104  0.5698  9.4622  0.0000  0.0177   0.0150   0.0415    0.0698   0.0000   436.9303       2.10995       13.3394     -0.837112      0.716835      -2.34928       1.50294       1.91402       1.89698       2.19580       2.06215       1.95123
  18   9 2143.7245    0.8400  0.7044  9.7629  0.0000  0.0185   0.0186   0.0461    0.0868   0.0000   439.7152      -2.10537       14.9964     -0.337660      -3.68347       1.54132       1.60434       2.05902       2.11061       2.31937       2.08202       1.93032
  18  10 2291.6094    1.1917  0.9762  9.8552  0.0000  0.0213   0.0226   0.0547    0.1425   0.0000   438.5029     -0.213736       11.8144       2.45492       2.60889      0.561963       1.96371       2.49053       2.65354       2.66585       2.73899       2.37522
  18  11 2436.8132    1.6135  1.1204 10.3478  0.0000  0.0236   0.0287   0.0601    0.1638   0.0000   435.5436      -1.46488       10.6318      -1.53546       2.66502      0.339539       2.17850       2.70816       3.25184       3.23462       3.01958       2.79514
  18  12 2580.8434    2.1086  1.0727 10.8705  0.0000  0.0219   0.0375   0.0570    0.1507   0.0000   435.4504      0.650457       14.3563      0.659501     -0.580389      0.274388       2.11304       2.58659       2.80693       2.90049       2.79960       2.53450
  18  13 2724.7234    2.8298  1.0084 11.3892  0.0000  0.0210   0.0511   0.0553    0.1620   0.0000   436.0229      -1.37361       17.8210     -0.431846      -2.64447     -0.633346       1.85909       2.50626       2.50985       2.67801       2.53601       2.35883
  18  14 2868.6148    3.5575  0.9157 11.6938  0.0000  0.0198   0.0662   0.0499    0.1783   0.0000   441.7445      -2.54613       16.3820      -4.41603      -3.55949      -3.12106       1.83764       2.39803       2.47246       2.68368       2.40796       2.31865
  18  15 3012.1953    4.2413  0.8986 12.3000  0.0000  0.0195   0.0810   0.0496    0.1576   0.0000   438.8583      -2.26205       15.8749       1.58853       1.55459      -1.94276       1.91781       2.49404       2.74598       2.79406       2.72405       2.56106
  18  16 3154.8805    4.2096  1.1938 12.2296  0.0000  0.0231   0.0727   0.0631    0.1930   0.0000   440.3622       5.41362       7.01514      -2.12163      -1.08349      -9.29058       2.03159       2.67325       2.68734       2.95557       2.73738       2.71802
  18  17 3297.3666    3.8909  1.5319 12.2852  0.0000  0.0273   0.0615   0.0731    0.1310   0.0000   435.3268      -1.63758       9.26761      0.808029     -0.464521      -6.01801       2.42917       3.12646       3.11577       3.38858       3.20312       3.04115
  18  18 3439.9851    3.3501  2.2060 11.8234  0.0002  0.0329   0.0445   0.0905    0.0926   0.0000   433.5004       3.87001       17.7888       4.56325      -3.01131      -8.38742       2.89927       3.76809       3.91289       4.08034       3.93387       3.62355
  18  19 3582.6126    2.7752  3.2145 11.6637  0.0000  0.0426   0.0327   0.1169    0.0629   0.0000   441.8750       9.19990       9.52984      -2.11356      -5.43518      0.711058       3.65836       4.84645       4.95323       5.24231       5.05856       4.62890
  18  20 3725.3956    2.3144  4.7627 10.9934  0.0000  0.0532   0.0225   0.1431    0.0532   0.0000   444.2848     -0.318533      0.542292      -6.47769       8.96409      -7.00614       4.74863       5.96767       6.32023       6.63631       6.27984       5.82513
  18  21 3868.1463    1.9351  6.3373 10.5462  0.0000  0.0640   0.0164   0.1721    0.0457   0.0000   441.6468       6.94961       6.80949      -16.6917       4.41690      -6.29865       5.65934       7.21902       7.78254       8.03267       7.64633       7.18030
  18  22 4010.8743    1.5970  8.8076 10.1050 -0.0000  0.0808   0.0117   0.2195    0.0405   0.0000   436.8521       1.76542       24.9378      -10.9790      0.549218      -3.05805       7.08349       9.13625       9.72110       10.1150       9.75585       9.16477
  18  24 4296.8145    1.1159 13.1354 10.0201  0.0018  0.1268   0.0079   0.3543    0.0314   0.0000   444.0892       15.3654       29.9552      -15.5321      -17.9653       12.5226       10.6983       14.2408       14.9053       15.2380       14.7869       13.7268
  18  26 4582.8137    0.7932 19.5546  9.7689  0.0012  0.2139   0.0052   0.5471    0.0248   0.0000   441.5734       21.9307       11.9924      -1.78721       19.1098      -5.82334       17.5781       24.0947       24.9697       26.3220       24.7091       22.6894
  19   3 1173.3102    0.0677  0.0406  9.4486  0.0000  0.0133   0.0117   0.0188    0.0246   0.0000   439.0999      -2.54754       16.5877     -0.794758      0.555101       5.57026       1.23952       1.76709       1.70506       1.42560       1.82934       1.38196
  19   4 1364.3044    0.0933  0.0872  9.3706  0.0000  0.0177   0.0089   0.0295    0.0258   0.0000   440.6403      -1.50214       19.0090      -2.08708      -1.49552     -0.821612       2.10782       2.28635       2.79800       2.62638       2.18330       2.03439
  19   6 1709.3548    0.2893  0.2585  9.4558  0.0000  0.0141   0.0107   0.0273    0.0355   0.0000   437.3718     -0.500342       15.0453      -2.52244      -4.02308       1.11926       1.14672       1.46874       1.73925       1.78255       1.64125       1.60364
  19   7 1867.2817    0.4709  0.4436  9.4769  0.0000  0.0165   0.0128   0.0348    0.0522   0.0000   440.0606     -0.105194       14.5534      0.209668      -1.62193      0.589136       1.36218       1.77963       1.95271       2.06242       1.87453       1.77474
  19   8 2021.7231    0.6703  0.6475  9.3953  0.0000  0.0194   0.0150   0.0406    0.0819   0.0000   440.2271      -2.27065       15.7490      0.157912      -1.54785     -0.598402       1.59417       2.18396       2.17122       2.40999       2.35780       2.23336
  19   9 2173.7357    0.9543  0.7519  9.6281  0.0000  0.0183   0.0194   0.0447    0.1011   0.0000   437.1109       2.78401       9.55134      -2.81233      -6.38597      -1.16340       1.57014       2.01745       2.19493       2.27962       2.14210       2.02319
  19  10 2322.3140    1.2971  0.9146  9.9564  0.0000  0.0200   0.0243   0.0507    0.1286   0.0000   440.0233      0.974806       17.4351       1.41067      0.974439      -2.08241       1.69251       2.15281       2.24397       2.47616       2.40957       2.16177
  19  11 2468.1411    1.7605  1.0362 10.6735  0.0000  0.0220   0.0317   0.0553    0.1325   0.0000   437.0559      -2.71198       11.9529      -1.36002      -1.13342     -0.418072       1.73494       2.39447       2.34181       2.56401       2.46539       2.27783
  19  12 2613.0591    2.3459  1.0434 10.8430  0.0000  0.0207   0.0415   0.0547    0.1859   0.0000   437.0232      -2.54238       9.67411      -2.01334     -0.224234    -0.0701989       1.81304       2.29200       2.42784       2.56715       2.42239       2.27878
  19  13 2757.9129    2.9344  1.0029 11.3602  0.0000  0.0199   0.0520   0.0537    0.1667   0.0000   437.6182       1.63572       12.6358    -0.0288784     -0.714710      -1.99912       1.70996       2.19912       2.40253       2.37979       2.43151       2.24781
  19  14 2902.4976    3.6894  0.9014 11.7501  0.0000  0.0192   0.0672   0.0473    0.1813   0.0000   441.6687      0.999135       12.0217      -3.85875      -2.81369      -2.68443       1.73871       2.27830       2.41945       2.56940       2.27100       2.14458
  19  15 3046.5600    4.1811  1.0203 12.1906  0.0000  0.0204   0.0728   0.0549    0.1698   0.0000   438.0359      -3.34567       9.64511      -2.55106       3.10611      -4.49566       1.80455       2.27192       2.35346       2.35443       2.38146       2.28252
  19  16 3189.8558    4.1681  1.3655 12.1568  0.0000  0.0247   0.0647   0.0637    0.1465   0.0000   437.7720       7.89166       11.8897      -3.39092     -0.409245      -8.14812       2.14635       2.63743       2.77118       2.96262       2.91290       2.64946
  19  17 3332.8977    3.6723  1.8365 12.1184  0.0000  0.0291   0.0511   0.0803    0.0957   0.0000   438.0824       2.11467       17.1224      -6.72487     -0.103361      -1.13720       2.42959       3.22014       3.25458       3.50127       3.26792       3.13224
  19  18 3476.1628    3.1992  2.5931 11.6141  0.0000  0.0357   0.0382   0.0948    0.0847   0.0000   444.2394      0.415719       12.9468      -1.44050      -2.23827      -2.27016       2.98906       3.90570       4.04266       4.27698       4.12890       3.76034
  19  19 3619.3445    2.6255  3.6760 11.3015 -0.0022  0.0447   0.0274   0.1179    0.0607   0.0000   436.8190       1.60338       6.89798      -6.26011      -3.70537      -4.86159       3.57353       4.73704       4.95682       5.21900       4.93743       4.70967
  19  20 3762.4638    2.2045  5.2309 10.6881  0.0000  0.0544   0.0196   0.1462    0.0530   0.0000   447.4728    -0.0109874       17.9887      -1.41506      0.680336      -9.58246       4.58833       5.94810       6.14730       6.45658       6.39096       5.87054
  19  21 3905.7832    1.8567  7.3204 10.2701  0.0000  0.0683   0.0141   0.1843    0.0436   0.0000   433.0306       10.5861       6.65839       14.9042      -4.06020      -19.4008       5.59436       7.57347       7.79764       8.14114       7.84253       7.42210
  19  22 4049.0829    1.5280  9.4420 10.0614  0.0000  0.0838   0.0107   0.2327    0.0376   0.0000   435.2983      -9.44265      -10.8829      -9.88791      -15.5746      -4.03151       6.96924       9.07010       9.68962       9.97969       9.60813       8.84686
  19  23 4192.0931    1.2985 11.8865 10.0145  0.0000  0.1064   0.0088   0.3005    0.0335   0.0000   425.3262       7.61909       27.6056       1.87911       9.43582       7.56180       8.62003       11.6360       12.0105       12.7515       12.2262       11.2904
  19  24 4335.8702    1.0715 14.7257  9.9354  0.0000  0.1419   0.0069   0.3812    0.0299   0.0000   433.9739      -49.8878       16.8709       9.35115       11.9949       22.0206       11.2494       15.4135       16.1614       16.8491       16.1748       14.8617
  19  25 4479.2821    0.8864 16.9294  9.8426 -0.0011  0.1708   0.0058   0.4596    0.0271   0.0000   446.0595      -12.5061      -1.97860       15.2638       2.26107      -23.9498       13.6003       18.0848       19.3411       19.8683       18.9397       18.0544
  20   3 1193.6645    0.0819  0.0364  9.5102  0.0000  0.0197   0.0092   0.0139    0.0238   0.0000   439.5081      0.512242       18.5871      -2.23415      -3.62729      0.904393       2.00393       1.82555       1.15598       1.94540       2.45963       1.85967
  20   4 1386.4936    0.1108  0.0956  9.4274  0.0000  0.0108   0.0086   0.0266    0.0257   0.0000   438.9968     -0.345858       17.0448      -1.18971     -0.776846       1.68608      0.888277       1.11091       1.19700       1.35594       1.37393       1.20093
  20   5 1566.5351    0.2024  0.1519  9.4011  0.0000  0.0096   0.0100   0.0239    0.0288   0.0000   439.2649     -0.628335       16.9656     -0.354767      -2.22696      -2.03097      0.803174       1.24636       1.30293       1.44398       1.38654       1.27209
  20   6 1734.1780    0.3408  0.3385  9.3546  0.0000  0.0143   0.0107   0.0321    0.0403   0.0000   437.8219     -0.693094       16.9064     -0.370108      -2.59291      0.301089       1.14129       1.42801       1.61102       1.65379       1.61568       1.38923
  20   7 1893.8739    0.5106  0.5124  9.3857  0.0000  0.0170   0.0129   0.0387    0.0580   0.0000   436.9792      -3.08261       11.9003       2.02873      -1.61061       2.46190       1.24048       1.63412       1.69212       1.71218       1.62624       1.63752
  20   8 2050.0226    0.7061  0.5999  9.7171  0.0000  0.0166   0.0162   0.0427    0.0687   0.0000   438.4340      -2.66257       17.3611       2.73375      -1.43862      -3.39577       1.20685       1.66460       1.73695       1.91277       1.77744       1.71988
  20   9 2203.0748    0.9687  0.8743  9.8494  0.0000  0.0205   0.0187   0.0484    0.1018   0.0000   437.0114      -2.42316       19.0176       1.21953      -1.25962      0.579064       1.55476       2.02611       2.13728       2.24573       2.18645       2.08441
  20  10 2352.4424    1.3865  0.9389 10.1259  0.0000  0.0201   0.0246   0.0477    0.1294   0.0000   434.7363      -3.49114       16.2574      0.190822     -0.271173     -0.362785       1.60410       1.99287       2.13864       2.29802       2.29095       2.02327
  20  11 2498.9813    1.8525  0.9849 10.6201  0.0000  0.0191   0.0331   0.0539    0.1427   0.0000   435.8859       1.70824       13.8184    -0.0131060     -0.551837      0.832501       1.58804       2.00249       2.13633       2.11417       2.18149       2.04241
  20  12 2644.8202    2.4405  1.0239 11.1306  0.0000  0.0211   0.0422   0.0528    0.1640   0.0000   440.0640     -0.418019       15.3707      0.276423      0.587784      -1.05272       1.64216       2.17359       2.15513       2.34659       2.27125       2.19550
  20  13 2790.6851    3.0843  1.0136 11.8377  0.0000  0.0193   0.0542   0.0552    0.1291   0.0000   439.8865     -0.152919       11.0732       3.89784      -2.84994      -4.32585       1.59044       1.98850       2.20895       2.27040       2.21753       2.02599
  20  14 2935.9599    3.8348  0.8657 12.3038  0.0000  0.0183   0.0706   0.0472    0.1301   0.0000   440.7850       1.38962       10.7193      -1.59865      -1.21418      -4.37469       1.41963       1.92052       1.95233       2.11046       2.06022       1.84358
  20  15 3080.4557    4.2622  1.0079 12.2728  0.0000  0.0196   0.0734   0.0525    0.1674   0.0000   436.2896      0.998149       11.3890     -0.892379      -1.92387     -0.941590       1.56544       2.04180       2.13494       2.28032       2.13986       2.10389
  20  16 3224.4097    4.1553  1.2743 12.4747  0.0000  0.0237   0.0654   0.0601    0.1288   0.0000   434.9412       2.79566       18.6760      -5.05214      -2.23847      -2.37023       1.89889       2.45308       2.61651       2.88146       2.65171       2.49141
  20  17 3368.0703    3.5883  1.9911 11.8010  0.0000  0.0294   0.0447   0.0764    0.0931   0.0000   442.8417      0.589498       10.3247      -4.52586       2.55992      -6.95109       2.38936       3.14214       3.33478       3.53851       3.45453       3.19784
  20  18 3511.8105    3.0096  2.8533 11.5408 -0.0001  0.0374   0.0335   0.0951    0.0733   0.0000   441.4798     -0.208733       14.5107      -3.39394       1.62489      -2.08192       3.00415       3.94009       4.13890       4.44673       4.26491       3.97742
  20  19 3655.5187    2.4990  4.0908 11.1627  0.0000  0.0471   0.0243   0.1213    0.0548   0.0000   439.7138       6.33690       13.6530      -5.55162       5.39318      -6.25585       3.74392       5.02476       5.24316       5.44481       5.40745       4.86428
  20  20 3799.2918    2.1191  5.6119 10.6135  0.0000  0.0556   0.0178   0.1505    0.0499   0.0000   427.4457      -4.58581       17.4680       3.03633       8.51603      -14.4684       4.47322       5.82067       6.02998       6.40277       6.17335       5.82106
  20  21 3942.9055    1.7559  7.6469 10.3606  0.0000  0.0708   0.0132   0.1903    0.0394   0.0000   436.1379       9.55392       4.84541      0.392273      -9.67546      -1.91676       5.59060       7.44200       7.72329       8.17461       7.99082       7.49445
  20  22 4086.8672    1.4720 10.0059 10.0434  0.0000  0.0878   0.0099   0.2410    0.0359   0.0000   423.8289       24.2056       6.75999      -2.76000       5.01322      -16.1718       6.77550       9.08986       9.59104       10.1030       9.57723       9.06993
  20  23 4230.3625    1.2191 12.9910 10.0222  0.0000  0.1170   0.0078   0.3224    0.0310   0.0000   427.4295      -4.08532       11.6838       6.75687       5.34563      -13.5157       9.13285       12.0990       12.9975       13.4350       13.1048       12.2368
  20  24 4374.3926    1.0449 14.9010  9.9123  0.0000  0.1386   0.0065   0.3746    0.0289   0.0000   443.0444      -18.1255       20.5064      -12.6581       6.74169       10.8516       10.5324       14.3867       15.1368       15.7612       15.1901       14.2263
  20  25 4518.0119    0.8600 18.2630  9.8006  0.0009  0.1836   0.0053   0.4769    0.0253   0.0000   416.3543     -0.647833      -20.5048      -41.0870       26.8743       8.89522       13.7079       18.4503       19.8706       20.5314       19.8411       18.7729
  21   3 1213.6175    0.0738  0.0769  9.4829  0.0000  0.0182   0.0083   0.0348    0.0239   0.0000   440.4890       1.68258       17.5764      -3.88299      -6.10323     -0.788735       1.52487       1.37896       1.47063       2.02810       1.79164       2.32712
  21   4 1408.0672    0.1480  0.0794  9.4245  0.0000  0.0156   0.0109   0.0181    0.0249   0.0000   438.9719     -0.158252       18.6122      0.935914      -2.18137      0.835406       1.10443       1.77790       1.16890       1.73413       2.11948       1.53093
  21   5 1589.2464    0.2190  0.2570  9.3375  0.0000  0.0134   0.0085   0.0310    0.0311   0.0000   439.4538     -0.568663       20.0039       1.91373      -3.90423     -0.996754       1.07423       1.26566       1.53963       1.69514       1.63937       1.43455
  21   6 1758.2125    0.3636  0.3322  9.4447  0.0000  0.0142   0.0115   0.0317    0.0397   0.0000   439.0313      -1.06056       19.1594      0.350770      -2.30410       1.45543       1.04365       1.44699       1.49889       1.70756       1.57518       1.48437
  21   7 1919.8014    0.5433  0.5064  9.4577  0.0000  0.0156   0.0133   0.0375    0.0579   0.0000   438.6539     -0.726399       15.2389      -1.94874      -1.51803       2.58554       1.17758       1.65678       1.71959       1.90725       1.92324       1.70664
  21   8 2077.6965    0.7506  0.7038  9.6091  0.0000  0.0178   0.0154   0.0426    0.0772   0.0000   436.6424     -0.766625       15.2683       4.62658      -1.20143      -4.21958       1.35237       1.69444       2.00255       2.08232       1.99089       1.90068
  21   9 2231.8124    1.0753  0.9766  9.5752  0.0000  0.0201   0.0190   0.0522    0.1308   0.0000   438.4603      -1.26787       14.2803       7.12305      -4.36358     -0.630295       1.51964       1.99093       2.04880       2.19302       2.15328       2.12713
  21  10 2381.8891    1.5107  0.9805 10.1402  0.0000  0.0190   0.0260   0.0505    0.1298   0.0000   438.9011     -0.135119       13.2696       2.31794      0.741262      -1.87722       1.44461       1.83181       1.93362       2.10636       2.11084       2.04662
  21  11 2529.3146    2.0010  1.0055 10.7859  0.0000  0.0196   0.0346   0.0499    0.1416   0.0000   437.5421     -0.431224       12.3971      0.566971      0.300117      -3.05957       1.53408       1.95889       2.07760       2.22184       2.17741       2.07700
  21  12 2676.1621    2.5659  0.9770 11.4190  0.0000  0.0190   0.0448   0.0517    0.1321   0.0000   440.4208      -2.47100       13.2687      -3.79424      -2.86361      0.312203       1.50717       1.92702       2.05610       2.19223       2.04977       1.95851
  21  13 2822.9340    3.3626  0.9064 11.5995  0.0000  0.0178   0.0590   0.0474    0.1699   0.0000   440.6607     -0.905052       13.5081     -0.455899      -1.39930      0.435481       1.48148       1.92545       2.05747       2.08365       1.97546       1.82679
  21  14 2968.8989    4.0128  0.9062 12.3901  0.0000  0.0182   0.0713   0.0473    0.1242   0.0000   437.7412       5.48906       14.4587       1.43776      -1.95258      -3.65214       1.43193       1.76180       1.97055       2.08195       2.02618       1.88883
  21  15 3113.9719    4.3070  1.0664 12.2597  0.0000  0.0200   0.0707   0.0519    0.1616   0.0000   439.5931     -0.195964       15.4746     -0.258355      0.232422      -5.36630       1.55066       2.02530       2.12889       2.24661       2.14132       2.05883
  21  16 3258.5680    3.9272  1.4878 12.0313  0.0000  0.0250   0.0555   0.0630    0.1303   0.0000   438.9098       1.01518       10.3329      -1.29432      -1.18817      -11.0038       1.89592       2.49114       2.63192       2.77834       2.68405       2.56050
  21  17 3402.8442    3.5036  2.1162 11.7876 -0.0001  0.0297   0.0424   0.0791    0.0831   0.0000   437.5220       5.14388       11.9820      -3.48955     -0.379750      -3.97504       2.29012       3.00900       3.13793       3.34245       3.22049       3.02961
  21  18 3547.1088    2.9104  3.1488 11.3608  0.0000  0.0375   0.0303   0.0991    0.0660   0.0000   442.3405     -0.740968       20.6397      0.473017      -5.60418      -7.40938       2.94685       3.80571       4.01741       4.35785       4.23717       3.92974
  21  19 3691.4204    2.4027  4.7271 10.8431  0.0019  0.0492   0.0209   0.1297    0.0517   0.0000   438.0364       2.70885       14.4788       4.42567       1.69114      -6.11190       3.74039       4.89765       5.25959       5.68798       5.50703       5.03628
  21  20 3835.5999    2.0214  6.3560 10.3723  0.0000  0.0587   0.0153   0.1558    0.0454   0.0000   436.4114      -13.8536       19.4657      -9.81257      -2.29313      -14.7013       4.44479       5.83994       6.20545       6.60269       6.45222       6.06740
  21  21 3979.7279    1.6953  8.4780 10.1733  0.0000  0.0738   0.0117   0.1998    0.0375   0.0000   430.8179       1.58500       10.5543       6.03360       2.14380       2.00106       5.53184       7.40713       7.75418       8.12079       7.96182       7.37889
  21  23 4268.3605    1.1724 13.0951  9.9514  0.0000  0.1166   0.0073   0.3163    0.0300   0.0000   444.5725      -16.7068       20.1135      0.725505       13.3093      -16.1500       8.68158       11.2430       12.1732       12.8069       12.4909       11.9511
  21  25 4556.8440    0.8134 18.4703  9.7449  0.0000  0.1839   0.0049   0.4839    0.0236   0.0000   434.9039      -13.3971       16.0977       14.9317      -10.3997      -3.94147       13.0265       17.5575       18.5805       19.7937       19.0922       18.2233
  22   3 1233.1081    0.0764  0.0777  9.4429  0.0000  0.0167   0.0079   0.0282    0.0232   0.0000   438.1961      -2.14202       16.8728      -2.03990      -3.10440     -0.911001      0.846613       1.62681       1.33064       1.36878       1.25793       1.27649
  22   5 1611.3316    0.2266  0.2273  9.4041  0.0000  0.0115   0.0088   0.0281    0.0297   0.0000   439.5281      -1.12296       20.0301      -1.19509      -2.10155    -0.0962544      0.921526       1.12458       1.30105       1.41703       1.27708       1.18155
  22   6 1781.5009    0.4149  0.3867  9.3955  0.0000  0.0145   0.0115   0.0318    0.0436   0.0000   439.1135      -1.65035       14.0877      -1.58683     0.0419436      0.594119      0.989713       1.40693       1.42779       1.41749       1.36418       1.54088
  22   7 1945.0150    0.5804  0.5368  9.4352  0.0000  0.0167   0.0135   0.0370    0.0596   0.0000   440.2243      0.449621       17.1662      0.700258      -1.22265      -1.24354       1.16738       1.44700       1.58859       1.63830       1.60083       1.53956
  22   8 2104.7136    0.7707  0.7917  9.7049  0.0000  0.0192   0.0150   0.0461    0.0796   0.0000   439.3205       3.17957       17.5118       3.38219      -4.09492     -0.165482       1.37915       1.78861       1.89052       1.92756       2.05491       1.80960
  22   9 2259.9790    1.1086  0.9524  9.7615  0.0000  0.0194   0.0188   0.0485    0.1152   0.0000   441.5478       2.06194       13.8982     0.0110171      0.423283      -1.98797       1.36441       1.84316       1.96029       2.01442       2.09827       2.00460
  22  10 2410.7931    1.5363  0.9915 10.5985  0.0000  0.0196   0.0265   0.0523    0.1121   0.0000   440.0486     -0.733140       13.6970     -0.596839       2.33205     -0.226864       1.42987       1.86561       2.02820       2.17127       2.12259       1.96831
  22  11 2559.1680    2.1511  1.0319 10.7350  0.0000  0.0191   0.0352   0.0497    0.1502   0.0000   439.4039    -0.0763195       12.2493      -2.04249      -1.30964     -0.569416       1.44384       1.90683       2.00240       2.08493       2.07368       1.97425
  22  12 2707.0969    2.6811  0.9931 11.5005  0.0000  0.0189   0.0454   0.0501    0.1341   0.0000   437.2849      -3.27594       12.2609      0.250404       1.10269      -5.54262       1.40938       1.79041       1.90488       2.05100       1.92411       1.99067
  22  13 2854.6996    3.4693  0.8714 11.9654  0.0000  0.0176   0.0603   0.0441    0.1347   0.0000   440.8925       3.48767       10.7949       3.74635      -1.70692     -0.609025       1.32416       1.69746       1.82151       1.92260       1.90474       1.85817
  22  14 3001.4147    4.0670  0.9146 12.3294  0.0000  0.0184   0.0689   0.0449    0.1371   0.0000   435.8531     0.0500054       14.5363      -1.14589      -1.63248      -7.93805       1.33595       1.69976       1.75184       1.99724       1.80833       1.76440
  22  15 3147.0098    4.2565  1.1886 12.1524  0.0000  0.0210   0.0668   0.0573    0.1946   0.0000   439.0762       1.09240       10.6452      0.963860      -1.25328      -5.77587       1.52764       2.04099       2.07123       2.21455       2.09203       2.09645
  22  16 3292.2079    3.9687  1.5695 11.9170  0.0000  0.0246   0.0525   0.0617    0.1149   0.0000   436.8261     -0.318738       15.9900      -4.25767      -1.17017      -2.60282       1.78708       2.32896       2.41992       2.66492       2.59539       2.44545
  22  17 3437.2234    3.3562  2.2268 11.5860  0.0000  0.0300   0.0381   0.0764    0.0800   0.0000   438.2167      0.855438       16.1886      -1.33844      -3.30014      -4.45730       2.17252       2.85515       3.00059       3.19058       3.08420       2.83928
  22  18 3582.1332    2.8268  3.4537 11.1088  0.0000  0.0387   0.0268   0.0975    0.0625   0.0000   433.4483       3.47650       12.2758      -4.55877     -0.146533       1.42312       2.90904       3.85225       4.04254       4.43550       4.15240       4.07780
  22  19 3726.8212    2.3165  4.9218 10.7060  0.0000  0.0482   0.0193   0.1280    0.0523   0.0000   434.7412      -5.11628       10.8882     -0.394292       4.39473      -9.56791       3.56486       4.67657       5.03588       5.28583       5.13149       4.93110
  22  20 3871.6497    1.9070  6.5920 10.4654  0.0000  0.0614   0.0142   0.1601    0.0408   0.0000   443.5915       3.36002       3.84197       5.26126      -3.65446      -6.92811       4.33953       5.75785       6.20974       6.56248       6.31293       6.02638
  22  21 4016.2674    1.6060  9.2414 10.1581  0.0001  0.0773   0.0105   0.2115    0.0346   0.0000   435.4952       9.56445       16.7135       5.37859      -16.3027      -6.82758       5.60301       7.29756       7.75707       8.39391       8.10693       7.77630
  22  22 4161.1280    1.3357 11.3418 10.0624 -0.0004  0.0965   0.0083   0.2692    0.0308   0.0000   430.8080      -6.08655       15.5453      -1.31848      -5.99653      -14.2323       6.89079       9.12620       9.84942       10.2853       10.1325       9.60335
  22  23 4305.5423    1.1130 13.7276  9.9729 -0.0013  0.1235   0.0067   0.3330    0.0282   0.0000   437.7746       2.72652       6.09683      -14.8484       5.62299      -14.1541       8.49144       11.4383       12.1439       12.8299       12.3018       11.8440
  22  24 4450.0187    0.9256 16.6749  9.8831 -0.0007  0.1577   0.0054   0.4186    0.0250   0.0000   408.8147       16.5415       7.47300     0.0161813       5.97764      -26.6088       10.7114       14.5838       15.6365       16.4824       15.9434       15.1383
  23   3 1252.2321    0.0831  0.0500  9.4611  0.0000  0.0232   0.0106   0.0234    0.0225   0.0000   439.0762      -1.41892       18.2558      -1.70696      -7.52224      -1.02239       1.88871       1.39608       1.23060       2.88156       2.84941       2.74664
  23   4 1449.6792    0.1537  0.1288  9.4025  0.0000  0.0130   0.0081   0.0201    0.0251   0.0000   439.6983      0.158529       19.4389     -0.443748      -2.35265     -0.528676      0.752122       1.05735       1.13591       1.18725       1.25988       1.14806
  23   5 1632.7816    0.2477  0.2651  9.3533  0.0000  0.0125   0.0086   0.0283    0.0302   0.0000   439.1629     -0.634252       18.4755      0.382158      -2.06782      0.345455      0.990506       1.19773       1.33879       1.42360       1.42245       1.21349
  23   6 1804.1937    0.4091  0.4447  9.3368  0.0000  0.0140   0.0105   0.0351    0.0442   0.0000   440.1907      -2.79134       17.1009     -0.719924      -4.25871      -1.69196      0.966980       1.24532       1.34656       1.36791       1.36590       1.23885
  23   7 1969.6205    0.6036  0.6110  9.4729  0.0000  0.0163   0.0131   0.0394    0.0638   0.0000   438.3994     -0.469647       15.6162      0.991387      0.502281       2.30049       1.14489       1.49841       1.58031       1.68983       1.67994       1.60364
  23   8 2131.0757    0.8641  0.7828  9.6392  0.0000  0.0175   0.0161   0.0439    0.0798   0.0000   437.8322      -3.79979       16.7225       1.63385      -2.70929      0.102901       1.11053       1.57779       1.61502       1.80697       1.67296       1.63037
  23   9 2287.4544    1.2465  0.9101  9.9310  0.0000  0.0186   0.0210   0.0446    0.1184   0.0000   440.3219      -1.15115       9.50881     -0.798531      -1.18044      -2.17512       1.29918       1.74961       1.79234       2.01175       1.89919       1.85648
  23  10 2439.1533    1.6489  1.0607 10.4100  0.0000  0.0199   0.0265   0.0499    0.1364   0.0000   439.3324      -3.15428       14.3473      0.206584       1.59184     -0.263134       1.46409       1.83567       1.98317       2.08332       2.05419       2.01176
  23  11 2588.6126    2.1761  1.0839 11.0093  0.0000  0.0203   0.0352   0.0516    0.1464   0.0000   437.5038       2.54860       15.6695      -3.82382      -1.21901      0.169034       1.44607       1.84927       1.87291       2.08757       2.00437       1.99437
  23  12 2737.5863    2.8457  1.0466 11.1695  0.0000  0.0186   0.0447   0.0488    0.1640   0.0000   439.4880    -0.0975394       16.9929      -4.81504     -0.688553      -2.40806       1.34776       1.72793       1.89118       2.00920       1.93324       1.89120
  23  13 2886.0922    3.7683  0.8848 11.8560  0.0000  0.0166   0.0641   0.0445    0.1558   0.0000   439.3173       1.04684       12.6350      -1.48127      -1.51096     0.0509325       1.22701       1.51899       1.63544       1.76267       1.71622       1.68498
  23  14 3033.4069    4.1386  0.9884 12.2884  0.0011  0.0184   0.0680   0.0471    0.1457   0.0000   438.5641       2.72188       11.8514     -0.579837     -0.673222      -3.89970       1.29478       1.61912       1.85635       1.89387       1.91649       1.88731
  23  15 3179.7213    4.2058  1.2220 12.3296  0.0045  0.0212   0.0644   0.0565    0.1554   0.0000   437.9196       2.51104       13.2344     -0.529873     -0.227332      -4.72817       1.48040       1.94651       2.10131       2.18350       2.16201       2.01083
  23  16 3325.5244    3.7848  1.6299 12.1000  0.0000  0.0249   0.0495   0.0646    0.0984   0.0000   438.9151       1.52638       17.1343       1.26831      0.277062      -4.87297       1.68015       2.26455       2.29673       2.52034       2.46955       2.31705
  23  17 3471.2564    3.1832  2.6828 11.2894  0.0000  0.0318   0.0321   0.0830    0.0702   0.0000   439.0031      -5.10786       17.4811      0.412499      -3.71826     -0.508146       2.26886       2.93059       3.13798       3.38331       3.30048       3.20518
  23  18 3616.7847    2.6462  3.9161 10.9541  0.0000  0.0408   0.0232   0.1036    0.0563   0.0000   432.6248      -4.87435       19.9272      -4.24154      -1.09050      -2.57868       2.92617       3.75530       3.97843       4.31442       4.21896       4.00798
  23  19 3762.0469    2.2140  5.3237 10.7233  0.0000  0.0505   0.0173   0.1356    0.0437   0.0000   431.0272       5.29598       5.21208      -8.79133       2.86858      -13.4364       3.37758       4.56656       4.80872       5.05335       5.04874       4.79595
  23  20 3907.3002    1.8419  7.2651 10.3879  0.0000  0.0626   0.0128   0.1705    0.0372   0.0000   441.7312      -5.22114       8.02310       4.63612       8.95450      -2.91648       4.33792       5.74397       6.16346       6.50082       6.45228       6.13957
  23  21 4052.5044    1.5067  9.3594 10.2105  0.0002  0.0803   0.0099   0.2171    0.0326   0.0000   440.2637       3.85883       11.7488       2.79549      -2.31346      -15.3292       5.58958       7.42334       7.91493       8.33873       8.23036       7.89107
  23  22 4197.5748    1.2973 12.4458 10.0506  0.0008  0.1041   0.0076   0.2893    0.0291   0.0000   434.6477       2.47591       13.7810     -0.985187       21.1585      -9.15326       6.99028       9.39133       9.87476       10.5171       10.4045       10.0016
  23  23 4342.6661    1.0880 14.6325  9.9346  0.0021  0.1263   0.0062   0.3425    0.0268   0.0000   443.6375       21.1127       15.0274       12.7017      -10.1419       8.99593       8.52281       11.3229       11.8785       12.9430       12.7075       12.0655
  24   4 1469.7867    0.1524  0.1181  9.4021  0.0000  0.0095   0.0083   0.0209    0.0244   0.0000   440.6283     -0.455441       20.1572      0.217009      -5.41854     -0.404798      0.674039      0.746102      0.942234       1.08171       1.19148       1.19401
  24   5 1653.6955    0.2641  0.2046  9.3940  0.0000  0.0113   0.0096   0.0213    0.0296   0.0000   441.3584      -2.39840       20.2427       3.13192      -2.86491     -0.571958      0.636020      0.946856      0.944772       1.01916       1.03224      0.938657
  24   6 1826.2943    0.4461  0.4078  9.4127  0.0000  0.0136   0.0113   0.0302    0.0440   0.0000   440.4218      -2.45817       18.6769      0.357260      -1.67126      -1.78683      0.900738       1.19066       1.25110       1.35593       1.44326       1.33993
  24   7 1993.5649    0.6462  0.5961  9.4161  0.0000  0.0159   0.0133   0.0353    0.0663   0.0000   440.3028      0.976979       14.7580       1.38380      -5.31898      -1.43839      0.986293       1.32579       1.35679       1.50508       1.41854       1.40681
  24   8 2156.7323    0.9251  0.8141  9.5764  0.0000  0.0174   0.0165   0.0411    0.0971   0.0000   439.4437      -2.50759       17.0349      0.522343      -2.42120      -1.24504       1.20657       1.55264       1.66237       1.70158       1.75324       1.68645
  24   9 2314.2819    1.3293  1.0633  9.8530  0.0000  0.0188   0.0209   0.0511    0.1386   0.0000   436.8009      -3.87599       13.5406      -2.63032      -2.56248      -3.53026       1.28298       1.63584       1.79926       1.83364       1.86166       1.73212
  24  10 2467.0425    1.7608  1.1851 10.7002 -0.0001  0.0208   0.0278   0.0589    0.1387   0.0000   439.0229      -5.60409       12.4158      -4.68724       1.73448     -0.693816       1.38662       1.88982       1.93987       2.10962       2.02542       1.98662
  24  11 2617.6713    2.3622  1.0635 10.9961  0.0000  0.0185   0.0373   0.0517    0.1476   0.0000   438.7251     -0.379019       17.4524     -0.746380      -5.52731       3.35774       1.26864       1.59496       1.70091       1.88605       1.84701       1.80728
  24  12 2767.6662    3.0245  1.0126 11.3718  0.0000  0.0185   0.0475   0.0464    0.1663   0.0000   439.9841      -1.66877       15.4198      -4.37762      -4.05884      -2.30634       1.23200       1.63864       1.67974       1.90743       1.90689       1.76538
  24  13 2916.9748    3.7161  0.9976 12.1555  0.0000  0.0179   0.0605   0.0479    0.1316   0.0000   439.9778     -0.307007       12.4461      -2.13091      -1.37400      -2.05296       1.23896       1.63633       1.71695       1.92677       1.87687       1.79417
  24  14 3064.9712    4.3094  1.0958 12.2973 -0.0001  0.0188   0.0672   0.0527    0.1546   0.0000   438.9343       2.93424       12.1521      0.113178      -5.66179      -3.46884       1.30128       1.69810       1.76379       1.94946       1.84990       1.78930
  24  15 3211.9511    4.1943  1.2896 12.5989  0.0000  0.0224   0.0615   0.0563    0.1216   0.0000   436.2650       2.14046       15.2740      -4.55404      -1.19306      -7.04976       1.45988       1.96608       2.06325       2.10187       2.20696       2.12267
  24  16 3358.4688    3.6924  1.8788 11.8420  0.0000  0.0258   0.0437   0.0665    0.0897   0.0000   439.5443      -2.13860       11.9922      -1.96358    -0.0655588      -4.48491       1.75455       2.25924       2.46281       2.64458       2.64530       2.57577
  24  17 3504.8815    3.0899  2.8745 11.4517  0.0000  0.0334   0.0303   0.0849    0.0607   0.0000   438.8198    -0.0944889       18.6088      -4.81000       5.86244      -2.82188       2.24927       2.94544       3.09410       3.40070       3.22976       3.22335
  24  18 3650.9117    2.5489  4.3132 10.8833 -0.0000  0.0424   0.0206   0.1103    0.0486   0.0000   441.4890       9.16258       11.6673      -8.28495      -3.45730      0.996840       2.78895       3.69102       3.84581       4.12037       4.17197       4.05725
  24  19 3796.8104    2.0916  5.9608 10.6112  0.0000  0.0541   0.0154   0.1424    0.0412   0.0000   440.3043       2.70274       6.98440      0.564040      -7.83284      -9.51556       3.70577       5.02319       5.39447       5.62203       5.52019       5.24791
  24  20 3942.4856    1.7672  8.1035 10.2975  0.0000  0.0677   0.0115   0.1826    0.0353   0.0000   434.9391      -1.01429       8.49247      -1.78334       5.73253      -8.10997       4.37498       5.94124       6.13252       6.73391       6.57504       6.45364
  24  21 4088.1239    1.4788 10.4824 10.0855  0.0001  0.0848   0.0088   0.2350    0.0315   0.0000   440.0810      -6.70882       15.9841      0.422839      -17.8817      -1.17127       5.44950       7.40408       7.62767       8.39404       8.27705       7.93406
  24  22 4233.8061    1.2307 12.6893 10.0320 -0.0003  0.1074   0.0070   0.2920    0.0277   0.0000   428.1333       4.14026       21.4179       12.6898       10.7590      -8.43414       6.84833       9.24388       10.0577       10.5849       10.5171       10.0209
  24  23 4379.4205    1.0153 15.9453  9.9590 -0.0019  0.1390   0.0056   0.3779    0.0245   0.0000   431.5119      -2.73722       25.1289      -10.2380      -2.58913      -4.03821       8.88584       12.1359       12.8885       13.7300       13.6856       13.0319
  25   2 1072.5290    0.0667  0.0287  9.6060  0.0000  0.0210   0.0112   0.0165    0.0210   0.0000   440.9830     -0.306025       22.0305      -2.90743      -3.54895      -4.80099      0.610335       1.63218      0.970648       1.47171       1.30795       2.22346
  25   3 1289.3962    0.0733  0.0569  9.4263  0.0000  0.0140   0.0075   0.0174    0.0217   0.0000   438.9610      -1.16621       19.7488      0.531763      -2.91771       1.27013      0.974742       1.17842       1.05392       1.33798       1.30131       1.28867
  25   4 1489.4408    0.1661  0.1295  9.3940  0.0000  0.0088   0.0083   0.0244    0.0242   0.0000   439.1787     -0.224393       19.6741      -1.59158      -1.14894     -0.357869      0.475688      0.740475      0.743817      0.849572      0.822104      0.833544
  25   5 1674.0699    0.2881  0.2724  9.3603  0.0000  0.0111   0.0092   0.0268    0.0314   0.0000   440.2828      -1.04922       19.0586       1.15344      -1.79549      0.401540      0.749214      0.909226       1.08462       1.13599       1.11091       1.10307
  25   6 1847.8525    0.4507  0.5657  9.2583  0.0000  0.0179   0.0099   0.0356    0.0504   0.0000   440.4100     0.0146580       15.7907    -0.0690341      -2.12424       1.25838       1.02139       1.44024       1.42018       1.58490       1.55455       1.50109
  25   7 2016.8924    0.6920  0.5693  9.5021  0.0000  0.0149   0.0142   0.0342    0.0639   0.0000   438.8850      -1.45520       16.5538      -1.35483      -2.26378       2.42482      0.921458       1.25752       1.30217       1.46065       1.46486       1.42128
  25   8 2181.7383    0.9979  0.8559  9.8217  0.0000  0.0174   0.0172   0.0444    0.0889   0.0000   440.6104      -1.20215       17.6469       2.14194      -1.49531      -1.08080       1.10188       1.48414       1.56113       1.74068       1.66464       1.69805
  25   9 2340.4710    1.3764  1.0600 10.0402  0.0000  0.0187   0.0216   0.0504    0.1288   0.0000   440.1216      -1.29637       16.2312      -3.59637      -1.67976      -4.16595       1.26315       1.64910       1.73509       1.84632       1.84836       1.79529
  25  10 2494.3526    1.8446  1.0450 10.4212  0.0002  0.0188   0.0281   0.0470    0.1444   0.0000   441.0545       1.22933       14.8316       1.15179     -0.427298      0.792968       1.16891       1.58124       1.71860       1.84398       1.79556       1.75883
  25  11 2646.2380    2.5044  1.0704 10.8346  0.0000  0.0185   0.0378   0.0484    0.1794   0.0000   438.3785      0.109288       12.5899      0.322053    -0.0963143    -0.0201012       1.18985       1.55516       1.65769       1.74239       1.78062       1.73863
  25  12 2797.3498    3.2492  1.0212 11.4201  0.0000  0.0175   0.0498   0.0469    0.1666   0.0000   439.4912     -0.312388       16.6450     -0.694483      -4.11221      -2.26272       1.17390       1.46476       1.55017       1.73785       1.71573       1.65177
  25  13 2947.3892    3.8465  0.9245 12.1788  0.0000  0.0171   0.0618   0.0434    0.1272   0.0000   438.4973      0.664558       15.6249      -1.43778       3.20971      -3.87425       1.15308       1.54747       1.65290       1.81238       1.72700       1.68860
  25  14 3096.1464    4.3143  1.1367 12.1400  0.0000  0.0194   0.0638   0.0504    0.1711   0.0000   438.5785      -1.59601       16.1167      -2.92380     -0.865668      -2.98375       1.23600       1.67189       1.70729       1.90139       1.82062       1.74592
  25  15 3243.8771    4.1619  1.3974 12.2931  0.0006  0.0218   0.0568   0.0582    0.1230   0.0000   439.1360      -2.03750       13.0532      -1.55298     -0.416708     -0.414729       1.43325       1.86459       2.02044       2.18712       2.10486       2.05705
  25  16 3391.1087    3.6310  1.9666 11.9637  0.0000  0.0265   0.0419   0.0690    0.0808   0.0000   438.7467      0.717616       12.0641      -2.61710      0.289630      -5.88141       1.65013       2.17754       2.29732       2.49884       2.42632       2.41298
  25  17 3538.0746    3.0119  3.0534 11.3040  0.0000  0.0335   0.0280   0.0884    0.0595   0.0000   444.0505      -1.23036       14.5677      -6.60789       1.38989      -5.54075       2.11403       2.80538       2.88059       3.21345       3.15574       3.06471
  25  18 3684.8824    2.4624  4.7158 10.7316  0.0000  0.0442   0.0186   0.1125    0.0468   0.0000   437.4639      0.386673       11.5483       4.92491      -7.81221      -3.33721       2.83696       3.77132       4.06788       4.27019       4.27474       4.15138
  25  19 3831.2270    2.0234  6.5329 10.4796 -0.0000  0.0556   0.0137   0.1499    0.0384   0.0000   436.3766      0.601012       7.80804      -2.58808       3.38800       5.91826       3.45316       4.67114       4.96814       5.37950       5.22138       5.16353
  25  20 3977.4015    1.6625  8.7397 10.2915  0.0000  0.0709   0.0105   0.1957    0.0322   0.0000   431.2173      -4.59380       13.9607       7.80566      -4.67928      -12.5822       4.40837       5.98828       6.28899       6.76790       6.73122       6.51691
  25  21 4123.6595    1.4180 10.7672 10.0613  0.0000  0.0857   0.0083   0.2376    0.0303   0.0000   445.2116       10.1172      -2.13361      -4.32551      -3.81565      -8.68999       5.39535       7.20964       7.72564       8.31193       8.24965       8.00403
  25  22 4269.7570    1.1823 13.6600 10.0299  0.0004  0.1137   0.0065   0.3075    0.0257   0.0000   429.7827      -15.2170       20.1363      -3.49228      -1.51990       7.43326       7.03834       9.51767       10.1979       10.8981       10.6805       10.3827
  26   3 1307.4715    0.0915  0.1124  9.4004  0.0000  0.0179   0.0069   0.0243    0.0222   0.0000   438.9256     -0.362530       19.5884     -0.854242      -2.43698      0.912017       1.06937       1.73561       1.39015       1.74041       2.09548       1.88446
  26   4 1508.7065    0.1706  0.1515  9.3505  0.0000  0.0085   0.0076   0.0219    0.0243   0.0000   440.0298      0.267946       20.2978     -0.235546      -3.16255    -0.0127359      0.550988      0.674662      0.771160      0.877056      0.789004      0.859447
  26   5 1694.0511    0.3266  0.2883  9.3815  0.0000  0.0123   0.0097   0.0250    0.0322   0.0000   440.0531      -1.07024       19.3168     -0.384163      -3.24044      0.892322      0.688779      0.986553      0.929535       1.11270       1.05534       1.16985
  26   6 1869.0151    0.4923  0.4882  9.3411  0.0000  0.0149   0.0111   0.0315    0.0494   0.0000   440.1965     -0.112321       18.3400      0.482164      -1.49723     -0.427216      0.872083       1.18272       1.32723       1.40192       1.36834       1.35566
  26   7 2039.7220    0.7337  0.7337  9.3679  0.0000  0.0165   0.0134   0.0395    0.0781   0.0000   440.1712     -0.686467       18.8705      0.782269      -2.88528      -2.15989       1.00333       1.32431       1.42730       1.55351       1.56089       1.57310
  26   8 2206.0497    1.0488  0.8523  9.8101  0.0000  0.0170   0.0175   0.0424    0.0975   0.0000   440.8345       1.23541       16.9054      -3.05390      -3.95803      -5.05863       1.06733       1.43595       1.47485       1.65234       1.58112       1.55323
  26   9 2366.0507    1.4822  1.0079 10.1994  0.0000  0.0178   0.0232   0.0461    0.1211   0.0000   439.0488     -0.639360       18.6483       1.40793      -3.94704     -0.116582       1.10917       1.39535       1.53956       1.66278       1.67569       1.67319
  26  10 2521.2024    1.9649  1.0783 10.7897  0.0000  0.0182   0.0299   0.0491    0.1228   0.0000   438.7877      -1.22055       13.2632      -1.87279       1.22962      -3.70344       1.15781       1.44863       1.61297       1.72255       1.73716       1.77197
  26  11 2674.3136    2.6905  1.0993 10.9435  0.0000  0.0179   0.0398   0.0495    0.1845   0.0000   439.1727      -1.87781       14.0380      -1.87463     -0.189661      -3.30647       1.13173       1.47281       1.58016       1.73899       1.77873       1.71571
  26  12 2826.5283    3.3631  0.9876 11.9450  0.0000  0.0174   0.0519   0.0454    0.1205   0.0000   439.0405      0.395966       17.0006      -1.25488      -2.77944      -2.55226       1.11631       1.37916       1.47690       1.61546       1.56766       1.57153
  26  13 2977.4584    4.1175  0.9282 12.0931  0.0000  0.0165   0.0639   0.0414    0.1426   0.0000   439.0181       1.68852       16.6609      0.795434      -1.25434     -0.160246       1.03998       1.31676       1.47564       1.58375       1.55210       1.52097
  26  14 3126.8807    4.3883  1.1583 12.0205  0.0000  0.0189   0.0640   0.0506    0.2049   0.0000   437.3237       2.42600       13.9350      -5.66573      0.194855      -3.99782       1.19526       1.57351       1.69082       1.78491       1.68867       1.74705
  26  15 3275.3819    4.0532  1.4773 12.2322  0.0000  0.0221   0.0517   0.0595    0.1058   0.0000   436.5750       4.75314       14.9509      -2.78267      -2.31858      -7.39708       1.34566       1.78384       1.91217       1.98107       2.03336       1.92685
  26  16 3423.3434    3.3466  2.3143 11.8076  0.0002  0.0285   0.0354   0.0761    0.0688   0.0000   441.0637      0.227328       8.53825      -3.07231       1.50212      -10.7180       1.72594       2.28018       2.42463       2.67838       2.61643       2.54798
  26  17 3570.9613    2.8363  3.5268 11.1615 -0.0000  0.0366   0.0243   0.0921    0.0538   0.0000   442.9950      -2.08168       8.29898      -7.47799      -2.43437      -1.10336       2.23712       3.01013       3.16013       3.40324       3.46449       3.35048
  26  18 3718.3424    2.3303  5.0775 10.8064  0.0000  0.0461   0.0171   0.1205    0.0415   0.0000   440.6865     -0.765849       7.70262       1.22473       2.77134      -3.76640       2.78948       3.65079       3.99309       4.24489       4.20662       4.08247
  26  19 3865.3749    1.9380  6.8389 10.4340  0.0000  0.0571   0.0126   0.1525    0.0362   0.0000   437.1793       1.35316       9.19480      -6.59737       6.97406      -10.3527       3.42654       4.66970       4.86991       5.28627       5.23087       5.14842
  26  20 4012.1878    1.5960  9.0732 10.2354  0.0000  0.0733   0.0097   0.1995    0.0315   0.0000   440.6294       14.4328       10.8348     -0.164088      -2.83396      -2.16489       4.38214       6.01916       6.33662       6.93428       6.81794       6.58173
  26  21 4158.7705    1.3424 11.5608 10.1270  0.0000  0.0935   0.0076   0.2558    0.0276   0.0000   435.1850      -9.96843       16.3724      -5.57577       5.55055      -9.86660       5.58592       7.42088       8.03450       8.54063       8.47197       8.34060
  26  22 4305.5280    1.1097 14.3480 10.0313  0.0005  0.1220   0.0059   0.3217    0.0246   0.0000   432.1872       3.35605       15.1976      -12.7482      -10.3918     -0.648219       7.15173       9.70669       10.4337       11.2530       10.9235       10.8501
  27   4 1527.5558    0.1977  0.1823  9.3621  0.0000  0.0105   0.0078   0.0217    0.0254   0.0000   440.0081      0.249455       19.3505     -0.170500      -3.22077      0.294707      0.626198      0.771921      0.961940      0.887043       1.05322       1.00815
  27   5 1713.5854    0.3429  0.3333  9.3627  0.0000  0.0129   0.0095   0.0274    0.0346   0.0000   440.7960     0.0591718       18.0712       1.33771      -2.54938     -0.464954      0.657219       1.02292      0.988357       1.16200       1.05744       1.02591
  27   6 1889.7412    0.5295  0.5247  9.4130  0.0000  0.0148   0.0113   0.0325    0.0516   0.0000   440.2725      0.246530       18.5581      0.331958      -3.48837      -1.49841      0.814640       1.12988       1.21846       1.30542       1.21854       1.18049
  27   7 2062.0195    0.7639  0.7144  9.5897  0.0000  0.0158   0.0139   0.0398    0.0695   0.0000   438.9778     -0.790416       19.1679       1.31145      -1.28138     0.0104729      0.951231       1.27202       1.37483       1.47441       1.50168       1.48257
  27   8 2229.6882    1.1083  0.9681  9.6104  0.0000  0.0175   0.0170   0.0444    0.1181   0.0000   440.0636      0.735184       18.2884      -1.38957      -5.26571      0.274176       1.06189       1.38422       1.47411       1.62108       1.57718       1.48870
  27   9 2390.9483    1.5532  1.0236 10.3913  0.0000  0.0180   0.0232   0.0465    0.1112   0.0000   438.0381     -0.886247       13.5367      0.565214      -2.22328      -2.88087       1.07935       1.38919       1.49444       1.63665       1.61427       1.59266
  27  10 2547.5249    2.1394  1.1115 10.8847  0.0000  0.0186   0.0314   0.0480    0.1346   0.0000   439.2608     -0.100000       16.6789      -1.66146      -1.22755     -0.827041       1.13440       1.49147       1.62519       1.77057       1.78176       1.74602
  27  11 2702.0746    2.7194  1.1405 11.4753  0.0000  0.0189   0.0400   0.0495    0.1308   0.0000   437.7701     -0.216155       15.0046      0.877773      -4.43443      -3.80013       1.13722       1.44444       1.55922       1.71323       1.69924       1.66695
  27  12 2855.3787    3.4335  1.0525 11.6546  0.0000  0.0179   0.0502   0.0450    0.1628   0.0000   438.6805      -2.04342       16.9341     -0.843159      0.511951      -5.39157       1.08453       1.41924       1.51106       1.66050       1.64444       1.61419
  27  13 3007.0349    4.2469  0.9503 12.2322  0.0000  0.0162   0.0653   0.0432    0.1377   0.0000   439.0035      0.607779       14.5074      0.288477      -3.54056      -2.52854       1.00873       1.30348       1.35802       1.50931       1.44122       1.43568
  27  14 3157.2293    4.2878  1.1752 12.2273  0.0000  0.0190   0.0609   0.0494    0.1628   0.0000   439.4453       2.87954       14.7759     -0.102206      -2.12977      -6.66507       1.12317       1.48775       1.56166       1.72238       1.72113       1.70681
  27  15 3306.5131    3.9375  1.7107 12.2777 -0.0034  0.0238   0.0469   0.0613    0.0847   0.0000   436.1895       4.23824       16.1313      -4.61663      -3.49102      -2.58112       1.45088       1.90091       2.00892       2.19810       2.17061       2.14373
  27  16 3455.2400    3.1913  2.4395 11.8973 -0.0001  0.0294   0.0328   0.0774    0.0573   0.0000   436.5307      -1.44684       11.7160      -2.61155       1.89746       1.87205       1.76473       2.31251       2.45181       2.70896       2.69500       2.67814
  27  17 3603.4992    2.7386  3.6958 11.0977  0.0000  0.0361   0.0225   0.0960    0.0501   0.0000   441.1159      -3.13810       13.8432      -5.44965      0.192258      -5.74450       2.13057       2.76849       3.00396       3.24678       3.23366       3.13908
  27  18 3751.4844    2.2301  5.6389 10.6575  0.0000  0.0478   0.0151   0.1265    0.0381   0.0000   438.6214       2.65752       14.0927      -7.34322      -1.66018       6.96670       2.86357       3.80294       4.08862       4.40014       4.43618       4.29434
  27  19 3899.1008    1.8593  7.3077 10.5027  0.0000  0.0591   0.0118   0.1596    0.0327   0.0000   435.3921       2.31775       17.7259      -1.68029      -11.0570      -11.7310       3.48351       4.61806       4.97692       5.37659       5.23953       5.26934
  27  20 4046.5009    1.5416  9.9584 10.2723  0.0000  0.0784   0.0089   0.2150    0.0288   0.0000   449.2576      -20.2963       21.8392     -0.556786      -1.06437      -10.4902       4.51449       6.09240       6.55893       7.03548       7.11911       6.84549
  27  21 4193.6008    1.2941 12.3103 10.1406  0.0000  0.0991   0.0069   0.2712    0.0259   0.0000   436.8947      -3.72314       21.0643       5.86058      -18.4862       9.46964       5.60374       7.66473       8.14686       8.79309       8.80337       8.62609
  27  22 4340.4165    1.0492 15.2878 10.0136 -0.0004  0.1294   0.0054   0.3474    0.0234   0.0000   421.6507      0.238678       19.3500      -11.8231       4.31938      -19.5292       7.41442       10.0262       10.8654       11.6710       11.6489       11.3798
  28   3 1342.6490    0.1128  0.1122  9.4063  0.0000  0.0101   0.0070   0.0274    0.0216   0.0000   440.1756     -0.555180       20.6187     -0.398714      -2.25385     -0.265131      0.554196      0.666830      0.958762      0.840784      0.904102       1.01799
  28   4 1546.0345    0.1964  0.1817  9.3915  0.0000  0.0101   0.0077   0.0208    0.0248   0.0000   440.0708     -0.800740       20.9869       1.04016      -3.05742     -0.750163      0.648758      0.846371      0.896362      0.846564      0.919839      0.878282
  28   5 1732.7476    0.3465  0.3350  9.4682  0.0000  0.0134   0.0094   0.0269    0.0336   0.0000   439.9143      -1.86777       20.5072     -0.961377      -2.15436      -1.85109      0.902430       1.22013       1.27427       1.22276       1.09130       1.18017
  28   6 1910.1363    0.5377  0.5107  9.5067  0.0000  0.0134   0.0114   0.0315    0.0484   0.0000   440.9352      0.293348       20.4492       1.64713      -1.40300     -0.834663      0.774275      0.984957       1.09120       1.23428       1.14273       1.15846
  28   7 2083.8747    0.8203  0.7328  9.6501  0.0000  0.0151   0.0143   0.0379    0.0710   0.0000   439.3564      0.802459       19.6062      -2.50780      -3.22009      0.433387      0.847403       1.16296       1.24719       1.41175       1.36715       1.36154
  28   8 2252.8032    1.1725  0.9528  9.9890  0.0000  0.0172   0.0181   0.0436    0.0971   0.0000   438.5755       1.02681       18.7555       1.91964      -4.77909     -0.392729       1.04063       1.34853       1.40448       1.52049       1.47259       1.50371
  28   9 2415.2590    1.6377  1.1001 10.4698  0.0000  0.0185   0.0238   0.0481    0.1172   0.0000   441.3991       1.42529       16.5474      0.316131      -5.09576     -0.481865       1.03553       1.40833       1.48686       1.62321       1.61350       1.56769
  28  10 2573.3422    2.2179  1.1488 10.6172  0.0000  0.0188   0.0313   0.0467    0.1796   0.0000   439.2672       1.50436       12.2855      0.840315     -0.240013     -0.257430       1.14687       1.48318       1.57933       1.78600       1.81519       1.73363
  28  11 2729.3549    2.9190  0.9991 11.1460  0.0000  0.0166   0.0427   0.0426    0.1679   0.0000   439.3194     -0.740810       14.6740      0.172892       1.14604    -0.0572253       1.02461       1.30528       1.41297       1.46131       1.52167       1.44645
  28  12 2883.7276    3.7548  0.9836 11.7275  0.0001  0.0162   0.0552   0.0423    0.1619   0.0000   438.8937      0.767543       15.1637      0.215009      -4.67625      -3.88183      0.980563       1.26058       1.34475       1.44881       1.45757       1.43115
  28  13 3036.2099    4.2783  0.9460 12.4500  0.0000  0.0165   0.0649   0.0424    0.1231   0.0000   437.7197       1.83445       17.1378      0.289763     -0.948800     -0.702457      0.957279       1.26176       1.29337       1.47024       1.40960       1.43966
  28  14 3187.2338    4.1935  1.3476 12.3965  0.0000  0.0202   0.0565   0.0552    0.1230   0.0000   436.6608      0.963186       15.7144     -0.355689     -0.942174      -6.47678       1.18051       1.55925       1.63841       1.81340       1.83201       1.73045
  28  15 3337.2530    3.7947  1.7586 12.1327 -0.0015  0.0236   0.0438   0.0625    0.0871   0.0000   436.8788    -0.0428010       15.4416      -5.14273      -2.73975      -3.04769       1.37459       1.76498       1.86314       2.07321       2.00988       1.98902
  28  16 3486.7240    3.1545  2.6780 11.7048  0.0000  0.0302   0.0296   0.0786    0.0534   0.0000   439.3522      -1.92674       16.6407      -5.10641       1.86734      -3.92871       1.69672       2.25632       2.33808       2.62921       2.59483       2.56567
  28  17 3635.7476    2.6148  4.0944 10.9966  0.0001  0.0384   0.0201   0.0977    0.0450   0.0000   439.5472      -4.11569       22.3278      -4.70293       1.99440      -7.17794       2.17461       2.87877       3.13026       3.40491       3.39039       3.30157
  28  18 3784.3205    2.1403  6.0105 10.5960  0.0000  0.0488   0.0139   0.1325    0.0358   0.0000   439.9610      -3.93167       7.07840      -5.17782      -9.72551      -15.4057       2.77871       3.68420       3.97797       4.28957       4.31925       4.24828
  28  19 3932.5652    1.7768  8.0160 10.4473  0.0000  0.0633   0.0108   0.1711    0.0310   0.0000   434.8204      -8.05594       16.4296      -6.75827       1.94460      -10.1018       3.57917       4.82806       5.08020       5.62126       5.61276       5.50675
  28  20 4080.3469    1.4798 10.6792 10.2714  0.0000  0.0826   0.0082   0.2256    0.0277   0.0000   428.5486      -1.43469       18.7845      -1.20494      -1.79523      -5.33512       4.61875       6.21190       6.61883       7.12425       7.08394       6.87321
  28  21 4227.9863    1.2383 13.3255 10.1043  0.0005  0.1063   0.0062   0.2862    0.0252   0.0000   433.7037      -2.33717       23.1353       2.00866      -3.11244      -15.4341       5.87650       8.01289       8.64465       9.20806       9.22010       8.93101
  29   3 1359.7718    0.1212  0.0825  9.4258  0.0000  0.0096   0.0084   0.0208    0.0209   0.0000   440.9429     -0.639149       21.2575     -0.413847      -2.91365     -0.383336      0.430124      0.665169      0.637914      0.787995      0.694846      0.715346
  29   4 1564.1263    0.2006  0.2177  9.3555  0.0000  0.0115   0.0072   0.0239    0.0253   0.0000   439.4007      -1.10796       20.5001      0.116724      -2.32134      0.751473      0.619802      0.722044      0.816817      0.932635      0.915875       1.02211
  29   5 1751.5509    0.3698  0.3646  9.4165  0.0000  0.0122   0.0094   0.0283    0.0347   0.0000   440.2878      -1.90561       21.5565      0.779333      -2.63457      -2.13218      0.718164      0.905189      0.927576       1.07367       1.03840       1.00785
  29   6 1930.1800    0.5747  0.5834  9.4460  0.0000  0.0140   0.0113   0.0348    0.0531   0.0000   440.5791     -0.292098       19.8263       1.38696      -1.57220     -0.708118      0.740628      0.994452       1.10710       1.11181       1.22401       1.13572
  29   7 2105.2898    0.8559  0.7839  9.6778  0.0000  0.0152   0.0146   0.0414    0.0764   0.0000   441.5479      0.125352       22.7385       3.87143      -6.55803     -0.406033      0.887895       1.11109       1.24884       1.39613       1.38390       1.43210
  29   8 2275.3268    1.2163  1.0293  9.8849  0.0000  0.0175   0.0179   0.0453    0.1135   0.0000   441.0202     -0.681976       18.6755      0.739467      -3.48386      -1.71925      0.992789       1.24772       1.38689       1.48413       1.49092       1.46705
  29   9 2439.0273    1.7356  1.1508 10.4307  0.0000  0.0184   0.0241   0.0480    0.1314   0.0000   439.8766     -0.974403       17.8204     -0.641462     -0.242919      -2.35310       1.02183       1.31651       1.42411       1.53641       1.51765       1.53843
  29  10 2598.6866    2.3378  1.1362 11.2151  0.0000  0.0185   0.0329   0.0483    0.1227   0.0000   439.0800     -0.736283       16.6733      -3.02401      -3.37795     -0.637928       1.04483       1.35218       1.40701       1.56207       1.59752       1.55618
  29  11 2756.1320    3.0759  0.9843 11.5348  0.0000  0.0160   0.0447   0.0424    0.1348   0.0000   438.9358     -0.141515       14.9077      -2.37192     -0.718176      -2.65603      0.922332       1.15065       1.23415       1.35240       1.33722       1.31158
  29  12 2911.6082    3.8440  1.0782 11.7907  0.0000  0.0166   0.0546   0.0465    0.1666   0.0000   439.6155      -1.57313       14.9234     -0.216441      -3.26088      -3.23086      0.957327       1.24735       1.29917       1.46206       1.43748       1.41894
  29  13 3064.9836    4.3122  1.0992 12.3507  0.0000  0.0175   0.0602   0.0479    0.1401   0.0000   438.8099       1.95441       15.5281       1.27955      -3.83479     -0.252362      0.977773       1.29455       1.39743       1.51697       1.49716       1.48981
  29  14 3216.7340    4.3160  1.3126 12.4006  0.0030  0.0198   0.0577   0.0526    0.1326   0.0000   438.8840     -0.962232       16.5836      -1.22186      -1.48848      -2.44328       1.08350       1.41567       1.50996       1.72746       1.61894       1.65724
  29  15 3367.6350    3.6996  1.9559 11.8707 -0.0004  0.0246   0.0393   0.0626    0.0784   0.0000   437.0713       1.89017       14.7230      -6.91051      -3.66214      -2.34391       1.35711       1.81801       1.92180       2.10967       2.17953       2.07173
  29  16 3517.9014    3.0341  2.9640 11.5355 -0.0000  0.0313   0.0269   0.0817    0.0529   0.0000   438.7119       2.21344       18.0331      -6.00314      -2.38458      -3.32867       1.73305       2.29305       2.45454       2.66390       2.62527       2.68501
  29  17 3667.6026    2.4853  4.2573 11.0708  0.0000  0.0395   0.0188   0.1006    0.0412   0.0000   440.3472       6.33059       16.9996      -9.23833      -2.46254      -2.93360       2.17534       2.87121       3.13148       3.39309       3.38002       3.31882
  29  18 3816.8023    2.0713  6.1269 10.6319  0.0000  0.0500   0.0135   0.1332    0.0353   0.0000   437.3112      -2.79819       16.2539    -0.0503055       8.85214      -12.3412       2.72298       3.55926       3.95170       4.25461       4.21956       4.14630
  29  19 3965.7330    1.6891  8.6508 10.3815  0.0000  0.0666   0.0098   0.1816    0.0297   0.0000   438.3314     -0.719051       20.7234       4.25201       3.50040      -1.75649       3.66792       4.87916       5.24494       5.71220       5.73211       5.59805
  29  20 4114.1522    1.4235 11.3698 10.2175  0.0000  0.0880   0.0074   0.2370    0.0265   0.0000   446.1072      -5.70672       28.8343      -5.66089       1.15002      -8.15667       4.69850       6.45336       6.76544       7.52862       7.41326       7.29699
  29  21 4262.0347    1.2009 13.9182 10.0540  0.0002  0.1089   0.0058   0.2924    0.0243   0.0000   438.6309      0.982469       13.2947     0.0937975      -9.29319     -0.227400       5.81618       7.83572       8.42136       9.18376       9.22626       9.07077
  30   3 1376.6136    0.1177  0.1157  9.4205  0.0000  0.0088   0.0067   0.0269    0.0213   0.0000   440.8770     -0.482848       19.9102       1.69993      -3.36983     -0.659401      0.491907      0.684090      0.680398      0.809603      0.744066      0.834019
  30   4 1581.8934    0.2282  0.1923  9.4014  0.0000  0.0087   0.0081   0.0211    0.0248   0.0000   440.3914      -1.81099       19.4737       1.38855      -2.30453      0.226492      0.444912      0.605647      0.674208      0.697913      0.748116      0.645494
  30   5 1770.0325    0.3833  0.4270  9.3688  0.0000  0.0137   0.0089   0.0293    0.0379   0.0000   440.3577      -1.33225       21.0556      0.672771      -2.92017      0.880126      0.668504      0.895052      0.962057       1.09364      0.999177       1.05296
  30   6 1949.9480    0.6126  0.6167  9.4256  0.0000  0.0143   0.0114   0.0346    0.0572   0.0000   440.3466      -1.18008       19.0749      -1.00288      -2.76292      0.451372      0.753139       1.00953       1.10839       1.17945       1.22789       1.19348
  30   7 2126.3192    0.8969  0.9103  9.5168  0.0000  0.0169   0.0135   0.0411    0.0874   0.0000   440.6456     -0.993238       18.7708      0.387045      0.678043     -0.840839      0.872505       1.16188       1.27913       1.33384       1.41720       1.38325
  30   8 2297.3545    1.2678  1.0242 10.1625  0.0000  0.0177   0.0187   0.0454    0.1053   0.0000   441.0834      -3.45415       17.6553       1.98389      -4.03555      -2.46519      0.956334       1.32278       1.38949       1.54520       1.52282       1.46281
  30   9 2462.2573    1.8079  1.1687 10.4801  0.0000  0.0187   0.0244   0.0476    0.1320   0.0000   438.5729     0.0608058       19.4252     0.0911146     0.0908252      0.243628      0.988737       1.32374       1.41889       1.54165       1.59874       1.58612
  30  10 2623.4606    2.3976  1.2139 11.0738  0.0000  0.0185   0.0324   0.0492    0.1300   0.0000   440.2877      0.418344       15.8994       1.47071     -0.991073     -0.109280       1.04613       1.38216       1.47137       1.60171       1.61390       1.63929
  30  11 2782.4483    3.2332  1.1336 11.2876  0.0000  0.0174   0.0434   0.0452    0.1748   0.0000   438.6250      0.866952       14.6765      -2.71603      -1.57499      -1.08773      0.924363       1.26821       1.35265       1.43529       1.47803       1.42463
  30  12 2939.0915    3.9006  1.0672 11.8869  0.0000  0.0168   0.0542   0.0433    0.1613   0.0000   437.7841      0.419977       13.9473      -3.24219      0.618713      -2.99893      0.919027       1.21665       1.29629       1.39640       1.44840       1.37951
  30  13 3093.3591    4.4595  1.1444 12.3455  0.0000  0.0177   0.0615   0.0471    0.1604   0.0000   438.9537     -0.406067       17.5440      -2.76093      -2.95672     -0.354364      0.988283       1.30904       1.39722       1.57350       1.57568       1.55432
  30  14 3245.9767    4.1376  1.4864 12.3646  0.0000  0.0204   0.0510   0.0568    0.1012   0.0000   441.8895     -0.966726       15.6817     -0.217351      -2.55922      -3.43133       1.10377       1.42898       1.49714       1.67615       1.68980       1.68106
  30  15 3397.6291    3.5978  2.0894 11.9102  0.0000  0.0244   0.0368   0.0660    0.0684   0.0000   438.4867       2.10822       16.0553      -2.25144      -1.53418       1.88384       1.35363       1.77114       1.93773       2.09802       2.08434       2.09773
  30  16 3548.6730    2.9523  3.2341 11.3345  0.0000  0.0319   0.0247   0.0853    0.0515   0.0000   441.1444       4.64484       14.9346      -3.24844     -0.897387      -4.59083       1.65402       2.23098       2.38026       2.62629       2.55453       2.55332
  30  17 3699.0207    2.3999  4.7655 10.8808  0.0000  0.0417   0.0167   0.1067    0.0384   0.0000   436.4881      -4.47593       9.77349      -10.3865      0.205522       1.43943       2.16594       2.94412       3.07246       3.39810       3.41216       3.38905
  30  18 3848.8806    2.0068  6.9698 10.4936  0.0002  0.0537   0.0119   0.1429    0.0325   0.0000   438.0203      -2.72402       16.6907      -4.04128      -10.8371      -7.36523       2.86155       3.87193       4.14769       4.57434       4.57293       4.54458
  30  19 3998.3908    1.6495  9.3210 10.3011  0.0000  0.0700   0.0089   0.1892    0.0288   0.0000   442.5494      -12.0070       12.2466       4.59212       4.90741      -8.60880       3.65121       4.89566       5.32672       5.85042       5.91362       5.76446
  30  20 4147.5365    1.3773 11.3950 10.2047  0.0000  0.0885   0.0071   0.2361    0.0260   0.0000   445.1110       8.43131       16.4506      -13.3411       4.19071      -8.36372       4.62925       6.20237       6.79132       7.33172       7.47619       7.31136
  30  21 4296.2735    1.1226 14.4766 10.0502  0.0000  0.1162   0.0053   0.3054    0.0230   0.0000   429.7012      -3.01895       18.4517      -16.8443       7.46601      -22.8876       5.82583       7.98703       8.64751       9.45206       9.43873       9.30140
  31   2 1164.9852    0.0560  0.0348  9.4994  0.0000  0.0120   0.0071   0.0140    0.0191   0.0000   440.0086      0.480572       19.5759      -1.45730      -3.10970     -0.803861      0.720930      0.789104      0.806356      0.948123       1.16692       1.04543
  31   3 1393.1579    0.1286  0.0916  9.3633  0.0000  0.0081   0.0069   0.0144    0.0206   0.0000   441.1950   0.000553437       20.6718      0.492695      -3.41118     0.0456420      0.402911      0.526445      0.623031      0.716365      0.686128      0.615300
  31   4 1599.3172    0.2351  0.2246  9.3747  0.0000  0.0098   0.0077   0.0231    0.0249   0.0000   440.2604     -0.824388       20.0518      -1.02334      -2.33272     -0.632678      0.459174      0.643573      0.713825      0.773120      0.779756      0.778566
  31   5 1788.2231    0.4161  0.4429  9.4057  0.0000  0.0138   0.0093   0.0292    0.0376   0.0000   440.8333      -1.37938       20.8801      0.636122      -3.20749       1.12047      0.636060      0.908107      0.865720       1.05774       1.00263       1.00728
  31   6 1969.4124    0.6401  0.6594  9.3319  0.0000  0.0148   0.0112   0.0332    0.0611   0.0000   440.0247     -0.188779       18.2830      0.817055      -3.85517     -0.801257      0.775601       1.05918       1.15932       1.27865       1.31778       1.23708
  31   7 2146.9839    0.9394  0.8110  9.6959  0.0000  0.0151   0.0148   0.0387    0.0813   0.0000   440.8958     -0.934927       20.4732      -2.13394      -2.92484      -1.21837      0.776787       1.03623       1.10786       1.23313       1.19928       1.21299
  31   8 2318.9260    1.3850  1.0648 10.0741  0.0005  0.0172   0.0193   0.0447    0.1122   0.0000   440.5473      -2.24734       19.3502       1.13992      -2.56465       1.95035      0.904944       1.18810       1.28542       1.39039       1.35631       1.42729
  31   9 2484.9695    1.9619  1.1601 10.5086  0.0000  0.0183   0.0266   0.0459    0.1507   0.0000   441.0953     0.0381902       19.9142      -1.54822     -0.255384      0.511563      0.949331       1.29466       1.31179       1.50234       1.48233       1.46629
  31  10 2647.7788    2.6017  1.1308 11.1780  0.0007  0.0173   0.0355   0.0456    0.1412   0.0000   439.9423     -0.931988       17.5499      -1.94447     -0.720361      0.585115      0.936398       1.16674       1.25985       1.41892       1.40131       1.38561
  31  11 2808.3418    3.3861  1.0032 11.6868  0.0000  0.0163   0.0474   0.0406    0.1389   0.0000   440.1911      -1.50142       15.7874      -2.32715      -2.02427     -0.812249      0.858703       1.15037       1.15974       1.32711       1.34382       1.32684
  31  12 2966.1121    4.0475  1.0914 11.7660  0.0000  0.0163   0.0542   0.0452    0.1795   0.0000   440.8005     -0.176764       12.6389       1.11174     -0.873353      -3.69745      0.849550       1.12083       1.20545       1.38560       1.32245       1.32578
  31  13 3121.3701    4.3746  1.1108 12.7744  0.0000  0.0185   0.0617   0.0458    0.1176   0.0000   440.3979     -0.462693       16.3578      -1.80595      -4.04692      -3.15144      0.937949       1.30801       1.32506       1.49729       1.52135       1.50747
  31  14 3274.8207    4.1135  1.5849 11.9583  0.0000  0.0209   0.0468   0.0543    0.1122   0.0000   440.2915     -0.342950       14.5066      -3.87180      0.600206      -3.62424       1.09289       1.45659       1.55873       1.68370       1.69853       1.73902
  31  15 3427.3980    3.4861  2.4015 11.6013  0.0000  0.0260   0.0324   0.0684    0.0668   0.0000   439.7553      0.724249       16.4887      -2.53009      -2.90306      -2.86906       1.39946       1.79977       1.93136       2.12597       2.16050       2.19149
  31  16 3579.1768    2.9195  3.4667 11.1704  0.0000  0.0326   0.0230   0.0851    0.0517   0.0000   435.8499       4.12316       12.6045      -2.11749      -3.72611      -1.19732       1.71472       2.27282       2.46108       2.73191       2.75984       2.74438
  31  17 3730.2639    2.3389  5.0496 10.9062  0.0000  0.0418   0.0160   0.1151    0.0359   0.0000   438.2570      0.422039       18.1907      -2.17444      -4.29021      -4.54776       2.13786       2.82714       3.05814       3.34749       3.36417       3.35745
  31  18 3880.7143    1.9096  7.6867 10.3884  0.0000  0.0565   0.0107   0.1566    0.0314   0.0000   437.9139       5.44940       15.1262      -8.00649      -4.06515      -8.63964       2.92968       3.89810       4.18770       4.55720       4.59367       4.56926
  31  19 4030.7154    1.6043 10.0067 10.2641  0.0003  0.0736   0.0083   0.2003    0.0280   0.0000   445.1647     -0.496768       26.8607      -7.31133    -0.0447288      -5.49901       3.80349       5.08668       5.56592       6.00896       6.07811       6.03616
  31  20 4180.3343    1.3014 12.4384 10.1997  0.0000  0.0957   0.0064   0.2594    0.0246   0.0000   442.7774       10.5520       12.4632      -1.44135      -1.91858      -3.20008       4.72800       6.53305       7.02022       7.69706       7.69020       7.70240
  31  21 4329.5565    1.0839 15.3528  9.9808 -0.0004  0.1205   0.0049   0.3252    0.0225   0.0000   440.5387      -4.33489       12.1379      -17.8693       3.67062      -12.2417       5.95405       8.29565       8.83809       9.78929       9.63575       9.62949
  32   2 1179.5268    0.0660  0.0456  9.4760  0.0000  0.0115   0.0067   0.0143    0.0190   0.0000   439.5505      0.935582       21.9966      -1.07288      -2.91994      0.986092      0.526093      0.615228      0.848377      0.848396      0.773101      0.889880
  32   3 1409.4239    0.1454  0.1032  9.3973  0.0000  0.0079   0.0072   0.0159    0.0208   0.0000   440.2771    -0.0597810       20.8607     0.0430291      -2.58545     -0.619348      0.367611      0.474320      0.865205      0.903175       1.15572       1.08542
  32   4 1616.4209    0.2420  0.2282  9.3896  0.0000  0.0101   0.0076   0.0211    0.0250   0.0000   440.1365      0.499405       19.3708     -0.571431      -3.30501    -0.0171874      0.517638      0.755184      0.811790      0.892808      0.903643      0.849324
  32   5 1806.1651    0.4150  0.4751  9.4188  0.0000  0.0128   0.0090   0.0318    0.0397   0.0000   439.8481      -1.66473       19.8269     -0.192107      -1.94903      0.190757      0.715300      0.957187       1.06603       1.15929       1.17048       1.14728
  32   6 1988.6395    0.6700  0.6402  9.5893  0.0000  0.0144   0.0119   0.0341    0.0584   0.0000   440.2690     -0.349205       19.1630     -0.455070      -1.81723     -0.150264      0.704869      0.951101      0.968469       1.10026       1.09894       1.20217
  32   7 2167.3304    0.9895  0.8943  9.6590 -0.0002  0.0155   0.0146   0.0394    0.0883   0.0000   440.2969     -0.771633       19.9155      -1.84511      -2.18133       1.20529      0.790408       1.02786       1.14166       1.25495       1.19742       1.21126
  32   8 2340.0304    1.4051  1.1661 10.1053  0.0000  0.0181   0.0189   0.0470    0.1209   0.0000   440.2965     -0.721780       21.2973     0.0487932      -1.97929       1.92647      0.926072       1.21001       1.29255       1.44785       1.45124       1.41499
  32   9 2507.2545    2.0339  1.1348 10.7125  0.0000  0.0173   0.0273   0.0462    0.1360   0.0000   440.6047      -1.21572       18.9167       1.07370      -1.58890     -0.907517      0.866952       1.15070       1.21154       1.36942       1.31477       1.36722
  32  10 2671.6393    2.7107  1.0926 11.3896  0.0000  0.0170   0.0364   0.0437    0.1249   0.0000   439.9877      0.711528       19.2395       2.51732      -2.90171      -1.60116      0.906164       1.17659       1.31335       1.46070       1.47506       1.43858
  32  11 2833.6830    3.4474  1.0742 11.8865  0.0000  0.0166   0.0466   0.0432    0.1253   0.0000   438.5619       1.09488       20.2383     -0.359748      -3.08584      -2.71513      0.815348       1.10446       1.17252       1.31933       1.28981       1.26155
  32  12 2992.7179    4.2121  1.0580 12.3093  0.0000  0.0159   0.0576   0.0436    0.1266   0.0000   439.6321      0.156765       15.7392    -0.0577290      -2.36348      -1.27495      0.820902       1.06596       1.14423       1.27827       1.29336       1.29279
  32  13 3148.8610    4.4220  1.1379 12.6959  0.0000  0.0169   0.0609   0.0464    0.1186   0.0000   439.1542       1.79442       16.6522      0.598666      0.593147      -1.28315      0.902495       1.16157       1.28981       1.39554       1.39202       1.45549
  32  14 3303.2962    4.0256  1.7681 11.9104  0.0000  0.0217   0.0431   0.0569    0.1025   0.0000   439.1254       1.49603       15.1175      -1.07144      -1.12608      -3.34618       1.07979       1.41720       1.53477       1.70933       1.68379       1.70749
  32  15 3456.6379    3.3602  2.6518 11.3881  0.0000  0.0274   0.0289   0.0699    0.0654   0.0000   438.8286       1.02998       17.7231      -3.28630      0.211436      -4.32798       1.37203       1.85205       1.94253       2.16920       2.19131       2.12499
  32  16 3609.2886    2.7299  3.9088 10.9825 -0.0000  0.0343   0.0199   0.0902    0.0479   0.0000   438.9806      0.360770       15.1305      -8.18624      0.963357      -1.08251       1.74700       2.30358       2.48496       2.73190       2.67279       2.68824
  32  17 3761.0987    2.2331  5.6552 10.6965  0.0000  0.0448   0.0140   0.1181    0.0356   0.0000   433.6293       7.37819       16.8732      -3.29710      -1.62701      -3.87206       2.22812       2.95165       3.22216       3.52162       3.47722       3.49793
  32  18 3912.2897    1.8596  8.0200 10.3490  0.0000  0.0582   0.0100   0.1567    0.0306   0.0000   440.2846       7.89618       6.82902      -4.45900      -4.57126       2.40963       2.90838       3.88628       4.16524       4.61232       4.61731       4.59964
  32  19 4062.9187    1.5170 10.5056 10.2665 -0.0005  0.0768   0.0076   0.2114    0.0268   0.0000   442.2606      -5.56789       2.92987       2.30473    -0.0304373      -6.65050       3.75091       5.06979       5.46676       5.96333       5.99180       6.00844
  32  20 4213.1511    1.2687 13.0481 10.1779  0.0005  0.0986   0.0060   0.2693    0.0242   0.0000   433.1127      -2.15878       11.0512       13.5575      -3.97169      0.282484       4.83131       6.54104       7.10911       7.73214       7.87921       7.89954
  33   2 1193.8769    0.0648  0.0534  9.4407  0.0000  0.0127   0.0065   0.0165    0.0188   0.0000   440.7386      -1.76459       20.3594     -0.156410      -3.59114      0.442881      0.558621      0.750545      0.997499      0.748789      0.951779      0.900223
  33   3 1425.4137    0.1346  0.1106  9.3308  0.0000  0.0086   0.0070   0.0194    0.0205   0.0000   441.3416     -0.983996       21.1417     -0.130684      -3.07995     -0.164439      0.555679      0.779367      0.971375      0.964609      0.809044      0.655862
  33   4 1633.2164    0.2661  0.2266  9.3946  0.0000  0.0094   0.0080   0.0197    0.0253   0.0000   440.8670     -0.812643       21.6476     -0.184073      -4.41900      0.868819      0.491196      0.591478      0.656859      0.737989      0.762468      0.730642
  33   5 1823.8186    0.4562  0.4465  9.4760  0.0000  0.0125   0.0097   0.0281    0.0386   0.0000   441.1204      0.495634       20.3394     -0.392642      -2.29971     -0.546048      0.570267      0.759517      0.860784      0.902747      0.944562      0.999551
  33   6 2007.5864    0.7153  0.7036  9.4656  0.0000  0.0143   0.0118   0.0337    0.0625   0.0000   440.4685     -0.966402       19.4810      -3.65881      -1.98478     -0.586353      0.692798      0.905394      0.972661       1.08316       1.08556       1.09282
  33   7 2187.2892    1.0350  0.9744  9.6104  0.0000  0.0163   0.0146   0.0415    0.0983   0.0000   442.0075      -2.24521       20.9752      0.225582      -1.23517     -0.788089      0.773307       1.02526       1.11065       1.18595       1.22861       1.28157
  33   8 2360.7826    1.5123  1.1491 10.1260  0.0000  0.0175   0.0200   0.0460    0.1223   0.0000   441.3051      0.798522       20.5840     -0.270336      -1.15033      -5.43786      0.847577       1.16940       1.20776       1.35261       1.40000       1.40472
  33   9 2529.1318    2.1210  1.2191 10.5902  0.0000  0.0181   0.0267   0.0451    0.1407   0.0000   440.8902       1.41468       17.5959     -0.881982      -2.61519      0.659152      0.875462       1.18028       1.26534       1.47847       1.36479       1.44829
  33  10 2694.9926    2.7884  1.1291 11.5961  0.0000  0.0173   0.0375   0.0448    0.1180   0.0000   438.7079      -1.09819       19.0974       1.65989      -1.19343      -1.40238      0.886699       1.14892       1.20986       1.38829       1.40622       1.39428
  33  11 2858.5786    3.5794  1.1090 11.7468  0.0000  0.0165   0.0472   0.0428    0.1439   0.0000   439.9613    -0.0190569       17.2766      0.272024      -3.50555      -1.46766      0.834525       1.05408       1.12505       1.29515       1.26970       1.28082
  33  12 3018.7981    4.2883  1.0683 12.3855  0.0003  0.0164   0.0575   0.0422    0.1249   0.0000   441.6894     -0.441722       14.4446      -1.44600      -2.28586      -2.09307      0.811248       1.07353       1.11961       1.28042       1.23704       1.25445
  33  13 3176.0398    4.3986  1.2805 12.2957  0.0000  0.0178   0.0545   0.0484    0.1302   0.0000   440.3987     0.0920806       16.5708      -1.16488      0.686955      -4.32341      0.911438       1.20673       1.28516       1.45640       1.44652       1.42857
  33  14 3331.3556    3.8954  1.9987 11.8875  0.0000  0.0229   0.0390   0.0614    0.0809   0.0000   440.2093       2.71603       15.6935      0.154750       1.98353      0.820466       1.16754       1.62028       1.70245       1.87802       1.88425       1.88610
  33  15 3485.6822    3.2293  2.8014 11.4664  0.0000  0.0281   0.0274   0.0726    0.0584   0.0000   438.0906     -0.183383       17.5750      -2.99603      -2.75769      -4.61034       1.38134       1.81109       1.97246       2.16737       2.18943       2.18376
  33  16 3639.1538    2.6350  4.3551 10.8869  0.0000  0.0364   0.0180   0.0957    0.0429   0.0000   436.9715     -0.607642       14.2901      -5.48027      -8.71531      -3.63155       1.77878       2.39852       2.56068       2.85099       2.91287       2.93348
  33  17 3791.7307    2.1701  6.0175 10.6336  0.0000  0.0460   0.0132   0.1243    0.0343   0.0000   441.2507      -2.76460       15.4588      -9.27652       2.38100      -4.59472       2.21969       2.95059       3.16872       3.44180       3.45182       3.51667
  33  18 3943.6828    1.7883  8.4760 10.2953 -0.0000  0.0602   0.0094   0.1670    0.0302   0.0000   431.1599      -3.57832       8.19885      -1.20572     0.0639213      -4.39318       2.90527       3.86135       4.17570       4.59774       4.66668       4.63701
  33  20 4245.3687    1.2346 14.1885 10.0669  0.0000  0.1047   0.0054   0.2826    0.0235   0.0000   440.5552      -5.61645      0.951325     -0.789953       6.72171       2.32928       4.92379       6.70870       7.27060       8.02153       7.96140       8.02836
  34   2 1208.0080    0.0721  0.0942  9.4653  0.0000  0.0137   0.0063   0.0282    0.0190   0.0000   440.8645     -0.659129       20.8966     -0.142589      -4.54922       1.21116      0.618283      0.693026       1.04630      0.999593      0.919227       1.02464
  34   3 1441.1558    0.1527  0.1129  9.3910  0.0000  0.0075   0.0071   0.0172    0.0205   0.0000   440.9585     -0.297993       20.6852      0.130292      -2.70106     -0.489997      0.364276      0.445064      0.593032      0.551942      0.619716      0.586635
  34   4 1649.7241    0.2773  0.2389  9.4239  0.0000  0.0087   0.0081   0.0223    0.0255   0.0000   440.4842     -0.362846       20.4210      0.591153      -3.71214     -0.415760      0.463249      0.639124      0.729648      0.839752      0.809550      0.875146
  34   5 1841.2341    0.4721  0.5106  9.4035  0.0000  0.0139   0.0093   0.0289    0.0420   0.0000   440.1247     -0.967400       19.5151     -0.531497      -2.79298     -0.633294      0.587677      0.848322      0.875917      0.968488       1.00125      0.968065
  34   6 2026.3127    0.7381  0.7551  9.5078  0.0000  0.0149   0.0117   0.0361    0.0646   0.0000   441.6566      -2.01548       19.9000      0.591865      -2.41237     -0.795875      0.640315      0.888644      0.937349       1.04469       1.01334       1.03649
  34   7 2207.0082    1.0799  0.8935  9.8938  0.0000  0.0151   0.0160   0.0408    0.0886   0.0000   442.3079      0.994607       19.3549     -0.648678      -2.36217      -2.12872      0.696893      0.941940      0.982143       1.15100       1.14782       1.10916
  34   8 2381.2171    1.6041  1.1577 10.0182  0.0000  0.0169   0.0206   0.0432    0.1454   0.0000   440.1355     -0.723103       19.3779      -2.19080      -2.67024     -0.323014      0.811677       1.04106       1.16162       1.28947       1.25226       1.28458
  34   9 2550.6486    2.2098  1.1653 10.7506  0.0000  0.0171   0.0282   0.0448    0.1450   0.0000   440.6512       1.74526       19.8905      -2.00456      -2.74864      -1.59430      0.814991       1.06767       1.16838       1.25468       1.30369       1.27440
  34  10 2717.9737    2.9485  1.1803 11.2151  0.0000  0.0170   0.0371   0.0443    0.1574   0.0000   440.0478     -0.604397       17.6663     -0.482538      -2.70950      -2.09093      0.809066       1.10373       1.18248       1.26712       1.29050       1.30960
  34  11 2882.9089    3.6595  1.1064 11.8635  0.0000  0.0164   0.0471   0.0415    0.1390   0.0000   440.0297       1.39391       18.2530      -2.05144      -1.63476      -5.47754      0.780984       1.00693       1.10236       1.22051       1.18936       1.24164
  34  12 3044.4390    4.4888  1.0644 12.2478  0.0000  0.0159   0.0591   0.0413    0.1475   0.0000   441.0297      0.302571       18.6589      -2.95736      -3.03783      -4.08333      0.808063       1.09556       1.16826       1.30724       1.28702       1.26040
  34  13 3202.8263    4.3651  1.3348 12.4507  0.0000  0.0181   0.0539   0.0493    0.1174   0.0000   440.1676      0.549559       13.1296      0.471775       1.11005      -4.58707      0.878948       1.16898       1.27055       1.42637       1.40256       1.42307
  34  14 3359.2279    3.8058  2.0307 11.8413  0.0000  0.0228   0.0368   0.0605    0.0798   0.0000   440.0077       1.29604       12.1904     0.0213973      -2.07043      -2.45122       1.09045       1.49219       1.58861       1.73246       1.73589       1.75395
  34  15 3514.3665    3.1216  3.1625 11.3136  0.0000  0.0296   0.0248   0.0764    0.0570   0.0000   437.5453      -2.05912       16.4876      0.344689      -1.67299      -1.70965       1.42605       1.91686       2.07319       2.23261       2.22016       2.23578
  34  16 3668.6560    2.5885  4.6577 10.7895  0.0000  0.0371   0.0168   0.0973    0.0424   0.0000   440.7665       2.97842       10.9530       1.86931      -1.22392      -3.18470       1.74869       2.28569       2.53319       2.78470       2.76382       2.74907
  34  17 3821.8382    2.1081  6.7735 10.5070  0.0000  0.0491   0.0118   0.1316    0.0334   0.0000   438.4677       7.17147       8.01090      -3.11761       2.39129      -6.50424       2.29592       3.08702       3.32687       3.64252       3.63378       3.67596
  34  18 3974.3588    1.7057  8.9261 10.3452  0.0000  0.0632   0.0088   0.1745    0.0283   0.0000   438.8134       9.84918       19.2301      -9.87103      -3.97251      -4.96125       2.97873       3.96585       4.35721       4.74364       4.78772       4.74537
  34  19 4126.2169    1.4063 11.3200 10.1903 -0.0012  0.0826   0.0065   0.2248    0.0257   0.0000   431.2872      -1.95464       14.3018       3.24447      -2.63795      -16.9853       3.81122       5.10237       5.51663       6.09646       6.18171       6.13636
  34  20 4277.6548    1.1893 14.6721 10.0156 -0.0003  0.1095   0.0050   0.2911    0.0231   0.0000   433.8145       2.61500       1.38502       4.50822      -5.43635      -13.3250       4.96107       6.81920       7.30540       8.06713       8.12982       8.17584
  35   2 1221.9202    0.0734  0.0489  9.3938  0.0000  0.0113   0.0063   0.0185    0.0182   0.0000   441.3581     -0.785801       21.2809      -1.04865      -3.37586       1.56096      0.643883      0.606083      0.643823      0.732899      0.844186      0.875223
  35   3 1456.6222    0.1593  0.1401  9.3283  0.0000  0.0079   0.0066   0.0190    0.0207   0.0000   440.9238     -0.184535       20.7005   -0.00640060      -3.06642      0.157637      0.391407      0.569097      0.591746      0.646189      0.650574      0.705654
  35   4 1665.9270    0.3000  0.2724  9.3579  0.0000  0.0096   0.0080   0.0215    0.0270   0.0000   440.0143     -0.574005       21.1711     -0.911883      -3.51889      0.658047      0.451601      0.620242      0.698918      0.780749      0.772953      0.730403
  35   5 1858.4350    0.5002  0.5055  9.4085  0.0000  0.0128   0.0097   0.0301    0.0421   0.0000   440.4974      -1.00572       20.5478     -0.477718      -4.18094      0.522923      0.544197      0.776965      0.766218      0.872996      0.854885      0.901097
  35   6 2044.8065    0.7447  0.8147  9.3530  0.0000  0.0152   0.0112   0.0362    0.0734   0.0000   439.9707      0.514082       21.7666      -1.31917      -3.93812       1.21453      0.691670      0.934605      0.995127       1.11909       1.19111       1.16205
  35   7 2226.3945    1.1231  1.0046  9.8425  0.0000  0.0158   0.0152   0.0419    0.0887   0.0000   442.1225     -0.698318       20.0508       1.86645      -4.97941      -1.76686      0.726682      0.971601       1.05042       1.13663       1.13922       1.21352
  35   8 2401.3145    1.6478  1.2221 10.1238  0.0000  0.0172   0.0202   0.0452    0.1266   0.0000   442.0930    -0.0227613       18.3918      0.786736      -2.67606    -0.0763711      0.803783       1.05424       1.17909       1.31412       1.30392       1.31468
  35   9 2571.8318    2.3091  1.2871 10.4351  0.0000  0.0177   0.0275   0.0445    0.1695   0.0000   439.9049     0.0299129       16.4759      0.820623      -5.08366     -0.478559      0.814215       1.07682       1.16322       1.28112       1.30972       1.30890
  35  10 2740.5056    3.0459  1.1144 11.4193  0.0000  0.0164   0.0388   0.0418    0.1373   0.0000   440.2271      0.666450       18.5147      -1.78184      -1.28542      -3.73009      0.763570       1.01000       1.07785       1.20401       1.22479       1.26104
  35  11 2906.8092    3.8923  1.0264 12.0419  0.0000  0.0152   0.0508   0.0398    0.1283   0.0000   439.8299      0.795831       18.7337      -1.79146      0.285449      -3.43129      0.736947      0.941223       1.01279       1.14757       1.11848       1.13044
  35  12 3069.5799    4.5334  1.1014 12.4629  0.0000  0.0162   0.0578   0.0418    0.1233   0.0000   440.4167      0.550284       16.9157      -4.47770      -2.38565      -2.24729      0.761808      0.980224       1.07302       1.16861       1.21085       1.22854
  35  13 3229.1276    4.2564  1.4735 12.3631  0.0000  0.0187   0.0484   0.0520    0.0943   0.0000   441.0156       4.34172       12.3228      -2.55151      -1.90809      -3.23008      0.867185       1.15658       1.25356       1.38671       1.37273       1.35627
  35  14 3386.6227    3.7181  2.2603 11.6402  0.0000  0.0240   0.0332   0.0610    0.0709   0.0000   440.0630     -0.831826       15.9895     -0.456637      -5.12002    -0.0528050       1.09584       1.48451       1.57795       1.76514       1.76474       1.80608
  35  15 3542.6847    2.9997  3.4311 11.1516  0.0000  0.0307   0.0226   0.0799    0.0542   0.0000   440.3343     -0.687488       18.1166      -1.70900     -0.417939     -0.782464       1.39858       1.87315       1.99191       2.23286       2.23763       2.25781
  35  16 3697.7570    2.4787  4.9545 10.6451  0.0000  0.0382   0.0156   0.1018    0.0427   0.0000   437.8860      -4.58740       15.8640       3.17985      -4.97582      -6.92865       1.75469       2.36276       2.57991       2.79935       2.83663       2.90131
  35  17 3851.7449    1.9979  7.0085 10.4799 -0.0003  0.0512   0.0110   0.1356    0.0321   0.0000   435.6956      -4.11617       16.6176      -8.45452      -5.42841      -5.50091       2.29585       3.14752       3.38027       3.67716       3.73267       3.79074
  35  18 4005.0769    1.6465  9.6669 10.3254  0.0000  0.0687   0.0080   0.1863    0.0270   0.0000   436.0849      -1.88572       14.6013      -7.68415    -0.0299807      -4.26969       3.06595       4.13976       4.47522       4.93844       4.97028       5.01409
  35  19 4157.5574    1.3957 12.5071 10.1248  0.0025  0.0873   0.0061   0.2404    0.0247   0.0000   436.5317      -2.29422       7.43997       6.57089      -1.33267      -2.63540       3.91964       5.24434       5.77519       6.33240       6.35218       6.37724
  36   2 1235.6656    0.0879  0.0666  9.4194  0.0000  0.0096   0.0062   0.0142    0.0184   0.0000   441.4900     -0.259867       19.9252      0.221874      -3.16397      0.773720      0.431958      0.650184      0.710952      0.726108      0.724451      0.644999
  36   3 1471.8298    0.1662  0.1599  9.4045  0.0000  0.0088   0.0064   0.0192    0.0209   0.0000   440.7684     -0.937073       19.9373      0.560466      -2.87004    -0.0129229      0.389679      0.478231      0.596243      0.542379      0.659432      0.686399
  36   4 1681.8921    0.3189  0.3283  9.3653  0.0000  0.0101   0.0078   0.0252    0.0287   0.0000   441.0984      0.105817       21.0649     -0.697612      -2.21315   -0.00642109      0.445669      0.616310      0.673532      0.776713      0.793980      0.793370
  36   5 1875.4023    0.5215  0.5909  9.3564  0.0000  0.0129   0.0094   0.0339    0.0457   0.0000   440.3524      -1.00048       20.8626     -0.221261      -3.04380     -0.347858      0.542789      0.740272      0.785346      0.873821      0.893485      0.932393
  36   6 2063.1072    0.7901  0.7380  9.6321  0.0001  0.0139   0.0122   0.0339    0.0629   0.0000   440.5433      -1.12161       20.5166      -1.36076      -2.73636      0.222523      0.600411      0.814722      0.870893      0.965393      0.988827      0.964110
  36   7 2245.4950    1.1880  1.0223  9.8148  0.0000  0.0161   0.0156   0.0405    0.1016   0.0000   440.2559      -1.48400       20.4384      0.270600      -3.07066     -0.700005      0.685807      0.933562       1.02494       1.14568       1.12003       1.14630
  36   8 2421.1140    1.6913  1.1691 10.6248 -0.0002  0.0169   0.0215   0.0459    0.1042   0.0000   439.8552     -0.563696       18.8679      -1.53875      -1.24445      0.775471      0.755725       1.02763       1.08159       1.24928       1.19789       1.21319
  36   9 2592.7243    2.4379  1.2260 10.8805  0.0000  0.0169   0.0295   0.0452    0.1408   0.0000   440.1799       1.25724       23.0001      -1.49217      -3.67859     -0.656956      0.779773       1.02168       1.10569       1.23296       1.22532       1.23919
  36  10 2762.6898    3.1754  1.1140 11.7027  0.0000  0.0162   0.0400   0.0410    0.1229   0.0000   441.7337      -1.98976       18.8744      0.125638      -2.72750      -1.02108      0.758005      0.945260       1.05480       1.17465       1.20907       1.21551
  36  11 2930.2797    4.0662  1.1316 11.7005  0.0000  0.0158   0.0496   0.0411    0.1804   0.0000   441.7682     -0.384143       18.0202       1.37634      -3.67581      -3.15335      0.720986      0.973903       1.06036       1.19124       1.13225       1.20515
  36  12 3094.2874    4.4958  1.2010 12.4090  0.0000  0.0168   0.0557   0.0453    0.1427   0.0000   441.0264      -1.33516       17.0117      -1.71455      -2.89841      -2.20117      0.778606       1.01772       1.08496       1.22373       1.26687       1.31057
  36  13 3255.0833    4.2574  1.6092 12.3521 -0.0001  0.0199   0.0459   0.0522    0.0900   0.0000   440.6758      0.108998       16.3097      -2.45518      -2.54081     -0.872568      0.888549       1.17720       1.27814       1.41699       1.44939       1.46439
  36  14 3413.6747    3.6189  2.3829 11.7157  0.0000  0.0240   0.0312   0.0629    0.0598   0.0000   438.2821     -0.102796       17.2222      -4.48106      -5.12821      -1.31370       1.08578       1.42828       1.54257       1.68664       1.71942       1.72368
  36  15 3570.7162    2.9638  3.6811 11.0592  0.0000  0.0309   0.0211   0.0812    0.0521   0.0000   440.0745     -0.490452       16.4086      -5.75557      -6.28786      -3.93785       1.41110       1.88290       2.05460       2.25084       2.29334       2.32609
  36  16 3726.5919    2.4067  5.2915 10.6904  0.0000  0.0397   0.0147   0.1043    0.0399   0.0000   438.4260      -1.23452       15.6025      -4.56640      0.648014      -6.66735       1.78244       2.35930       2.53793       2.84517       2.84710       2.90116
  36  17 3881.3276    1.9672  7.6991 10.3940  0.0000  0.0531   0.0102   0.1452    0.0326   0.0000   438.5793      0.835250       24.1153      -5.61556      -5.46518      -4.16031       2.34580       3.17407       3.43192       3.80308       3.88161       3.93687
  36  18 4035.2621    1.6273 10.4924 10.3211  0.0007  0.0723   0.0075   0.1985    0.0270   0.0000   439.5780      -2.45177       8.36896      -8.10587      0.659215      -9.96292       3.19971       4.28949       4.62023       5.15060       5.25163       5.20802
  36  19 4188.5538    1.3056 12.7965 10.1571 -0.0029  0.0927   0.0056   0.2499    0.0241   0.0000   444.8239       5.08314       13.3642       7.65882       4.10291      0.899218       4.01255       5.50114       5.92608       6.47598       6.55674       6.62343
  37   2 1249.1930    0.0896  0.0586  9.4200  0.0000  0.0084   0.0068   0.0133    0.0181   0.0000   441.5247     -0.443838       20.7545     -0.209352      -2.49325     -0.281743      0.389562      0.508712      0.510930      0.581922      0.582417      0.601714
  37   3 1486.8038    0.1812  0.1487  9.3178  0.0000  0.0074   0.0066   0.0165    0.0206   0.0000   441.0477     -0.354135       20.1074     0.0752067      -2.22215     0.0676601      0.308403      0.436942      0.490838      0.522828      0.483461      0.497658
  37   4 1697.5854    0.3305  0.3172  9.3805  0.0000  0.0100   0.0079   0.0226    0.0280   0.0000   441.4664      0.235061       20.3602      0.403968      -2.29713     -0.959887      0.406966      0.558090      0.607776      0.683005      0.708765      0.706370
  37   5 1892.2038    0.5591  0.5908  9.3536  0.0000  0.0129   0.0097   0.0312    0.0493   0.0000   441.1214      -2.25423       19.4664     -0.601976      -4.12954      0.492372      0.547633      0.742649      0.823813      0.914103      0.935828      0.969167
  37   6 2081.1070    0.8442  0.7858  9.4986  0.0000  0.0140   0.0123   0.0340    0.0717   0.0000   440.8743    -0.0548957       20.0502      -1.69665      -2.84601      0.869415      0.576153      0.793327      0.872522      0.920868      0.958018      0.942765
  37   7 2264.3335    1.2713  1.0384  9.9610 -0.0000  0.0159   0.0167   0.0402    0.1031   0.0000   439.7805     -0.697422       20.3734      0.735680      -4.23853    -0.0122089      0.699696      0.923578      0.992614       1.12326       1.16096       1.17188
  37   8 2440.6699    1.7787  1.3265 10.3273  0.0000  0.0180   0.0204   0.0456    0.1121   0.0000   439.5182      -1.99331       18.5356      0.107130      -3.43208    -0.0958302      0.764612       1.03201       1.09611       1.22868       1.24598       1.25112
  37   9 2613.3215    2.4690  1.2273 11.0849  0.0000  0.0170   0.0299   0.0451    0.1262   0.0000   440.5525      -1.37428       18.8553       1.58317      -1.89776      -3.06318      0.745103       1.00862       1.07949       1.20025       1.22738       1.21593
  37  10 2784.5246    3.3257  1.0958 11.8202  0.0000  0.0156   0.0421   0.0411    0.1228   0.0000   441.9244     -0.581122       19.5422     -0.450234      -1.78424      -1.37060      0.719247      0.932366       1.01422       1.14830       1.13512       1.15325
  37  11 2953.2792    4.2148  1.1006 11.9245  0.0000  0.0153   0.0518   0.0407    0.1608   0.0000   440.0950      0.638293       17.2862      0.158413    -0.0177465     -0.824522      0.674785      0.897438      0.956233       1.05203       1.06285       1.09176
  37  12 3118.4936    4.5969  1.2461 12.0680  0.0000  0.0164   0.0541   0.0433    0.1606   0.0000   439.0070       1.79354       17.1669      0.302262      -3.05695      -2.30390      0.747559      0.974387       1.06625       1.18306       1.21183       1.23490
  37  13 3280.6149    4.2027  1.6761 12.1462  0.0000  0.0200   0.0424   0.0502    0.0845   0.0000   441.2661     0.0871246       16.6814      -1.11969     0.0455648      -3.31174      0.880520       1.15887       1.25615       1.39906       1.44195       1.45372
  37  14 3440.3528    3.5449  2.4734 11.6312  0.0000  0.0243   0.0295   0.0637    0.0570   0.0000   438.8189     -0.273655       16.7638      -1.19023      -3.34318      -5.99347       1.03524       1.38124       1.50946       1.67514       1.67360       1.68629
  37  15 3598.3713    2.8231  3.8543 11.1064  0.0000  0.0323   0.0196   0.0826    0.0463   0.0000   440.0863       3.09863       13.8493      -1.57116      -2.75226      -1.59860       1.42094       1.92399       2.05216       2.29574       2.33219       2.37103
  37  16 3754.9896    2.3066  5.8964 10.5743  0.0000  0.0422   0.0131   0.1128    0.0376   0.0000   439.7148      0.705503       17.3777      -3.68325       2.67128     -0.574047       1.85258       2.46652       2.66998       2.98007       3.01565       3.03545
  37  17 3910.6916    1.8741  8.1763 10.3881  0.0000  0.0553   0.0094   0.1524    0.0310   0.0000   441.5668      0.603727       16.3237      -7.96463       5.22652       3.22696       2.44438       3.21809       3.59797       3.90564       3.94148       3.93607
  37  18 4065.3793    1.5491 10.6730 10.2909  0.0000  0.0747   0.0070   0.2041    0.0264   0.0000   430.9462      -6.75211       14.7467      -7.81063      -2.08660       4.57353       3.18952       4.36203       4.62463       5.18042       5.26017       5.23342
  37  19 4219.0654    1.2832 13.6501 10.1311  0.0004  0.0964   0.0053   0.2611    0.0230   0.0000   429.3273      -2.98359       4.98167       6.11598      -21.3228      0.821289       4.07536       5.51664       6.04624       6.65194       6.75075       6.80177
  38   2 1262.5555    0.0803  0.0494  9.4445  0.0000  0.0102   0.0061   0.0114    0.0176   0.0000   440.2788      -1.03078       20.8026     -0.218856      -2.98466      0.426370      0.456891      0.607690      0.751579      0.789012      0.631370      0.749943
  38   3 1501.5439    0.1735  0.1892  9.3899  0.0000  0.0087   0.0061   0.0211    0.0206   0.0000   441.1209     -0.498156       20.6506     -0.246850      -3.14499       1.16229      0.359622      0.451830      0.488245      0.589005      0.564323      0.548768
  38   4 1713.0279    0.3465  0.3175  9.4274  0.0000  0.0100   0.0081   0.0215    0.0282   0.0000   440.8853      0.458822       20.2933      0.402048      -2.47057     -0.228020      0.436002      0.593973      0.629007      0.695003      0.721926      0.750889
  38   5 1908.7696    0.5734  0.5689  9.4417  0.0000  0.0121   0.0100   0.0296    0.0462   0.0000   440.8615      -1.34067       20.0845    -0.0728874      -3.44253      -1.25740      0.518222      0.660185      0.735401      0.815020      0.823035      0.846150
  38   6 2098.9266    0.8871  0.8355  9.5581  0.0000  0.0141   0.0126   0.0350    0.0779   0.0000   440.9510   -0.00809894       21.5025     -0.577506      -1.43026     -0.922750      0.628988      0.813314      0.886277       1.00468      0.995934      0.972921
  38   7 2282.9070    1.2742  1.1291  9.9623  0.0000  0.0162   0.0161   0.0432    0.1032   0.0000   439.6856     -0.535823       20.2248     -0.634698      -2.27725       1.98003      0.688144      0.859376      0.962741       1.08353       1.09408       1.07676
  38   8 2459.9677    1.8730  1.2512 10.3622  0.0000  0.0171   0.0219   0.0440    0.1307   0.0000   440.9305      -1.31675       19.2880     -0.360763      -2.66932     -0.711199      0.696938      0.966204       1.03233       1.13461       1.17186       1.20608
  38   9 2633.6857    2.5658  1.1937 11.1670  0.0000  0.0162   0.0317   0.0443    0.1402   0.0000   439.9726       1.18110       21.8822     -0.384049      -2.34880      -1.50052      0.734643      0.945493       1.03239       1.13349       1.15467       1.19730
  38  10 2806.0601    3.5269  1.1280 11.5222  0.0006  0.0154   0.0423   0.0407    0.1538   0.0000   440.5162     -0.323403       21.8776      0.673437      -3.42626      -2.88067      0.660513      0.865458      0.932135       1.05390       1.03824       1.04969
  38  11 2975.8932    4.2285  1.1470 12.2729  0.0000  0.0157   0.0520   0.0420    0.1293   0.0000   441.4447      0.837830       19.0458     -0.259351      -1.28837      -2.59089      0.689201      0.918365      0.982219       1.08558       1.10073       1.11375
  38  12 3142.3439    4.5454  1.2371 12.2609  0.0000  0.0166   0.0529   0.0427    0.1373   0.0000   440.2272      0.654008       16.1377      -2.56424      -3.20811      -5.53119      0.711438      0.972596       1.03686       1.13207       1.13936       1.21579
  38  13 3305.6720    4.1214  1.7976 12.0462  0.0000  0.0202   0.0398   0.0527    0.0812   0.0000   439.2036     -0.435309       18.3996       1.13999      0.280702      -2.31690      0.880719       1.16152       1.25037       1.42100       1.44964       1.48991
  38  14 3466.6598    3.3658  2.8180 11.5549  0.0000  0.0261   0.0262   0.0674    0.0524   0.0000   440.6653       1.39485       17.9864      0.208514      0.847894      -6.52152       1.13629       1.47151       1.64137       1.76756       1.80691       1.86348
  38  15 3625.6859    2.7190  4.5218 10.9290  0.0000  0.0348   0.0172   0.0904    0.0419   0.0000   438.3903       2.74022       17.3001      -1.53749      -5.63386      -1.89392       1.49092       1.95752       2.14476       2.41067       2.41657       2.46657
  38  16 3783.2092    2.2534  6.5725 10.4053 -0.0000  0.0443   0.0118   0.1205    0.0370   0.0000   442.2834       2.29621       12.9257      -10.1496       3.48535      -6.64182       1.89920       2.48705       2.73247       2.98943       3.09360       3.16108
  38  17 3939.6756    1.8372  8.7673 10.2764 -0.0000  0.0588   0.0086   0.1591    0.0312   0.0000   443.3005      -1.79040       13.8030       6.53210       6.90036      -9.99827       2.46460       3.31911       3.61647       3.96684       3.99395       4.10296
  38  18 4094.9551    1.4857 11.3384 10.2854 -0.0006  0.0790   0.0065   0.2123    0.0255   0.0000   440.5233      -10.5569       9.17012      -5.69771      -2.05254       7.00668       3.27701       4.46492       4.91980       5.34870       5.56146       5.57316
  39   3 1516.0428    0.1945  0.1691  9.3506  0.0000  0.0080   0.0065   0.0166    0.0209   0.0000   441.0497      0.337535       20.5624     -0.271762      -2.02644      0.342366      0.321812      0.433252      0.464347      0.522737      0.552447      0.573264
  39   4 1728.2403    0.3599  0.3987  9.3751  0.0000  0.0118   0.0077   0.0251    0.0309   0.0000   441.6214     -0.252531       21.3012     -0.788912      -2.24906      0.439263      0.440984      0.636446      0.671393      0.754470      0.706356      0.738228
  39   5 1925.1899    0.6058  0.5880  9.5408  0.0000  0.0125   0.0103   0.0296    0.0468   0.0000   440.6854     -0.196547       21.0229     -0.656103      -2.91095     -0.426015      0.534132      0.727911      0.795449      0.861191      0.828387      0.843218
  39   6 2116.5557    0.8987  0.9263  9.5249  0.0000  0.0152   0.0121   0.0378    0.0825   0.0000   442.7832      -1.00654       20.7652      -1.19435      -2.00711     0.0229849      0.606087      0.852297      0.904751       1.01582       1.01261       1.03583
  39   7 2301.2141    1.3383  1.1701  9.9339  0.0000  0.0163   0.0166   0.0441    0.1149   0.0000   440.2736      -1.09604       19.4374      -1.42413      -4.32837     -0.554150      0.648936      0.879563      0.921299       1.09376       1.06003       1.08777
  39   8 2479.0648    1.9540  1.2069 10.5790  0.0051  0.0161   0.0235   0.0444    0.1168   0.0000   441.4202     -0.300139       21.7649      -1.57466      -3.26455      -1.74041      0.702775      0.923034       1.01378       1.11803       1.13843       1.18155
  39   9 2653.8578    2.7270  1.1902 11.2271  0.0000  0.0165   0.0326   0.0415    0.1427   0.0000   442.5455      -1.45090       20.7119      -3.06406      -2.91911      -1.89977      0.695595      0.931339       1.01991       1.13448       1.14911       1.16041
  39  10 2827.2689    3.5475  1.1565 11.6748  0.0000  0.0153   0.0424   0.0419    0.1424   0.0000   439.9981      0.984475       18.0002     -0.300705      -3.35276      -2.21112      0.665737      0.872385      0.952818       1.06075       1.06291       1.07139
  39  11 2998.1268    4.3682  1.1061 12.2785  0.0000  0.0153   0.0535   0.0398    0.1363   0.0000   440.4125      0.852035       19.2694      -2.92902      -2.31927      -2.03814      0.646885      0.871343      0.946126       1.07192       1.03632       1.06235
  39  12 3165.7046    4.5317  1.3037 12.5957  0.0000  0.0171   0.0526   0.0450    0.1080   0.0000   440.0002       1.13861       18.1455     -0.942922      -1.97158      -2.15910      0.721524      0.940987       1.01070       1.11748       1.14487       1.13898
  39  13 3330.3616    3.9294  1.9757 12.0627  0.0001  0.0212   0.0361   0.0547    0.0651   0.0000   439.9635       2.06032       17.1644     -0.167433      -3.52784      -5.82889      0.904373       1.20331       1.29845       1.47507       1.49471       1.54874
  39  14 3492.6000    3.2560  3.0451 11.4896  0.0000  0.0271   0.0242   0.0704    0.0481   0.0000   437.8968     -0.142155       20.1981     -0.603065      -2.24730      -4.61938       1.11160       1.46340       1.59754       1.79980       1.81645       1.82092
  39  15 3652.6770    2.6303  4.7939 10.8542  0.0000  0.0356   0.0158   0.0938    0.0390   0.0000   437.6656       1.85626       16.4913      -1.42365      -3.84602       4.61210       1.47769       1.96003       2.14884       2.40213       2.41254       2.47842
  39  16 3810.9984    2.1589  6.7297 10.3882 -0.0003  0.0459   0.0112   0.1237    0.0371   0.0000   439.7914      0.470019       14.7498      0.247043      -4.62655      -1.37090       1.91448       2.58199       2.78570       3.13111       3.08376       3.15847
  39  17 3968.3332    1.7604  9.4562 10.3338 -0.0000  0.0633   0.0080   0.1728    0.0288   0.0000   438.9568     -0.372451       16.8555      -7.37466     -0.122866      -12.0672       2.58348       3.47955       3.82714       4.15214       4.26245       4.33625
  39  18 4124.3907    1.4538 12.4125 10.1943  0.0012  0.0845   0.0058   0.2271    0.0250   0.0000   434.1085      0.745846       11.1993       2.12332       3.76228      -14.0718       3.36349       4.61196       5.05283       5.56045       5.58504       5.72693
  40   2 1288.7255    0.0943  0.1136  9.3964  0.0000  0.0094   0.0055   0.0238    0.0181   0.0000   440.6197      0.583740       20.5839    -0.0377105      -3.87687      0.751797      0.375664      0.480690      0.532838      0.551708      0.646243      0.727600
  40   3 1530.3166    0.2177  0.1627  9.3959  0.0000  0.0068   0.0072   0.0170    0.0208   0.0000   442.3015     -0.630321       20.4567      0.207125      -3.38293     -0.450751      0.292515      0.375118      0.413100      0.473123      0.516240      0.550673
  40   4 1743.2405    0.3771  0.3967  9.3569  0.0000  0.0102   0.0079   0.0262    0.0313   0.0000   441.3359      -1.20259       20.5516       1.01741      -3.23111     -0.652213      0.400250      0.555958      0.611180      0.632580      0.695934      0.703848
  40   5 1941.3769    0.6291  0.6765  9.3818  0.0000  0.0129   0.0098   0.0317    0.0541   0.0000   441.1485     -0.362962       20.0383     -0.741535      -2.85938      -1.70834      0.497073      0.659357      0.766301      0.812360      0.829650      0.868386
  40   6 2133.9400    0.9372  0.9152  9.5855  0.0000  0.0144   0.0125   0.0373    0.0832   0.0000   441.5970     -0.197598       19.5252       1.41383      -2.58363     -0.431692      0.580036      0.802032      0.856252      0.973899      0.984014       1.01683
  40   7 2319.2831    1.4123  1.1593 10.1397  0.0000  0.0159   0.0172   0.0438    0.1075   0.0000   441.3030      0.133658       21.4896     -0.818896      -3.21078     -0.170726      0.651230      0.863403      0.946063       1.06086       1.08362       1.12366
  40   8 2497.8599    2.0312  1.3213 10.5934  0.0000  0.0167   0.0228   0.0448    0.1094   0.0000   441.1314     -0.125967       21.2911      0.292961      -3.57388      -2.19754      0.685194      0.891359      0.962943       1.07593       1.13828       1.16053
  40   9 2673.7797    2.7607  1.2708 11.0197  0.0000  0.0163   0.0306   0.0420    0.1319   0.0000   439.9314      0.360947       19.3931      -1.99369      -2.59179      -1.42424      0.660785      0.865303      0.990796       1.05631       1.09172       1.11706
  40  10 2848.2405    3.7311  1.1510 11.7497  0.0000  0.0154   0.0441   0.0404    0.1484   0.0000   440.2687      0.491919       20.9791     -0.706003      -2.70960      -2.36986      0.642312      0.845681      0.907178       1.06286       1.04595       1.04970
  40  11 3020.0478    4.4630  1.0935 12.4694  0.0000  0.0150   0.0545   0.0397    0.1197   0.0000   440.2773   -0.00347188       16.9648     0.0519503      -2.05304      -2.64781      0.615872      0.805657      0.860040      0.972524      0.964901      0.974046
  40  12 3188.6973    4.5832  1.4788 12.1224  0.0000  0.0173   0.0475   0.0462    0.1131   0.0000   440.6713       2.35095       17.9941      -1.85169     -0.756840      -1.76676      0.733280      0.950596       1.04509       1.17091       1.21759       1.23915
  40  13 3354.6389    3.9385  2.0283 12.0375  0.0000  0.0212   0.0352   0.0560    0.0651   0.0000   438.4717     -0.716133       18.8208      0.647350      -3.08114      -3.94895      0.867194       1.15796       1.22149       1.38240       1.43317       1.44375
  40  14 3518.0935    3.1410  3.2121 11.3641  0.0000  0.0279   0.0224   0.0710    0.0475   0.0000   440.8214     -0.753472       19.1348      -1.11860      -3.52806     0.0103927       1.12124       1.49928       1.60611       1.78942       1.78883       1.83349
  40  15 3679.3740    2.5378  5.0974 10.8721  0.0000  0.0371   0.0147   0.0975    0.0354   0.0000   439.8422      -1.52912       17.6279      -5.06263      -2.40288     -0.835312       1.50897       2.01792       2.24304       2.46186       2.51578       2.57149
  40  16 3838.6144    2.1004  7.5304 10.3802  0.0002  0.0492   0.0101   0.1344    0.0334   0.0000   441.3295       2.42265       15.9874      -4.11163       3.39308       1.79396       1.99245       2.66566       2.88231       3.16056       3.27065       3.30001
  40  17 3996.5165    1.6850  9.8599 10.3479 -0.0003  0.0665   0.0075   0.1830    0.0283   0.0000   438.5939      -1.13926       8.71341     -0.654313      -2.53465      -8.54050       2.58761       3.53507       3.82058       4.29133       4.31684       4.38264
  40  18 4153.6458    1.3956 12.7130 10.1485 -0.0007  0.0873   0.0055   0.2337    0.0250   0.0000   429.6349      -9.73330       23.9326       7.94239       1.36007      -1.87818       3.41277       4.69763       5.12485       5.61857       5.74819       5.80442
  41   2 1301.5644    0.1031  0.0849  9.3666  0.0000  0.0080   0.0058   0.0147    0.0177   0.0000   441.6163     -0.499758       20.7772      0.499042      -3.36619     0.0705109      0.344056      0.396576      0.491687      0.542092      0.500837      0.512974
  41   3 1544.3539    0.2142  0.1884  9.3723  0.0000  0.0083   0.0066   0.0172    0.0211   0.0000   441.1858     -0.618309       20.5996     -0.166390      -3.90792     -0.481785      0.337760      0.480967      0.549508      0.586506      0.603484      0.604074
  41   4 1758.0312    0.4038  0.4017  9.3465  0.0000  0.0105   0.0081   0.0234    0.0327   0.0000   441.2219     -0.921298       19.8886     -0.730866      -3.04707     0.0425442      0.419828      0.545459      0.620768      0.665349      0.700670      0.697693
  41   5 1957.4470    0.6491  0.6507  9.5157  0.0000  0.0126   0.0102   0.0298    0.0501   0.0000   441.2562     -0.535844       20.9069      0.539843      -3.73759       1.05630      0.483598      0.641247      0.747185      0.804073      0.819346      0.857688
  41   6 2151.0949    0.9717  0.9342  9.7275  0.0000  0.0142   0.0127   0.0369    0.0740   0.0000   440.2739     0.0281417       20.5702     0.0857334      -2.61985     -0.489782      0.557692      0.757013      0.820965      0.880114      0.903554      0.916332
  41   7 2337.1548    1.4946  1.2252  9.9543  0.0000  0.0159   0.0170   0.0427    0.1150   0.0000   441.3328     -0.184289       22.0111     -0.331844      -2.80754      -1.26105      0.634635      0.830606      0.903168       1.00472       1.02505       1.03693
  41   8 2516.5061    2.0654  1.4095 10.4224  0.0000  0.0173   0.0216   0.0446    0.1058   0.0000   440.8097      0.874731       21.2632       1.24306      -3.32633     -0.963572      0.670121      0.898049      0.966881       1.10122       1.12498       1.13496
  41   9 2693.4810    2.9040  1.2980 10.8399 -0.0029  0.0159   0.0312   0.0420    0.1464   0.0000   441.3990      -1.24426       19.2999      -2.25135      -3.08035      -1.56431      0.617830      0.838182      0.887181       1.03296       1.01890       1.08493
  41  10 2868.9669    3.7603  1.1256 11.8977  0.0000  0.0153   0.0443   0.0389    0.1315   0.0000   441.2650     -0.297846       20.1815       1.04757      -1.67615      -2.29242      0.619895      0.828560      0.885269      0.989386       1.01216       1.03458
  41  11 3041.6286    4.5966  1.2121 11.8380  0.0000  0.0154   0.0514   0.0402    0.1740   0.0000   440.1334      0.647759       19.7775     -0.935963      -3.22345      -2.51248      0.639530      0.819513      0.875943      0.982853      0.973483       1.02064
  41  12 3211.3390    4.5433  1.4747 12.2734  0.0000  0.0174   0.0469   0.0459    0.0983   0.0000   439.8391      -1.89411       20.2295       1.23380      -2.22593      -3.15502      0.693838      0.941571       1.02742       1.13730       1.14570       1.19276
  41  13 3378.5208    3.8560  2.2444 11.7943 -0.0000  0.0217   0.0322   0.0582    0.0643   0.0000   441.2236      0.974478       17.7161       1.56372      0.764099      -4.80810      0.885089       1.18759       1.29461       1.44616       1.45942       1.54156
  41  14 3543.2051    3.1007  3.6334 11.1956  0.0000  0.0288   0.0204   0.0764    0.0437   0.0000   437.5231     -0.877780       14.8750      -1.51299     -0.416017      -3.66095       1.14345       1.52545       1.65772       1.83154       1.89321       1.90234
  41  15 3705.5756    2.4892  5.3568 10.6914  0.0000  0.0377   0.0138   0.1001    0.0365   0.0000   442.5191       2.21809       13.8791      -4.00898      -3.83267       2.10583       1.48168       1.99549       2.18264       2.41110       2.43178       2.50839
  41  16 3865.8683    2.0170  7.7175 10.4512  0.0000  0.0513   0.0096   0.1386    0.0313   0.0000   439.8069      -1.46742       16.6082     -0.154238      -4.13889       3.12412       2.01046       2.69871       2.93136       3.29077       3.33815       3.43130
  41  17 4024.5927    1.6544 10.5883 10.2866 -0.0004  0.0701   0.0069   0.1907    0.0272   0.0000   442.7739       2.90691       14.4560       1.16756      -5.08374      -6.45154       2.68751       3.68382       3.95603       4.40551       4.56975       4.60351
  41  18 4182.3546    1.3559 13.5022 10.1438  0.0005  0.0926   0.0052   0.2443    0.0236   0.0000   437.3864       6.05108       26.2490       3.27996      0.344389      -12.3270       3.58014       4.87603       5.25179       5.89394       6.02424       6.18672
  42   2 1314.2253    0.0991  0.1156  9.4051  0.0000  0.0080   0.0053   0.0234    0.0177   0.0000   441.5978     -0.384825       21.1852      0.333550      -2.83949      0.743316      0.300111      0.372852      0.463255      0.511547      0.461984      0.597232
  42   3 1558.1954    0.2168  0.1946  9.3766  0.0000  0.0074   0.0065   0.0174    0.0206   0.0000   442.1611     -0.149705       20.4481     -0.107823      -3.30663     0.0862471      0.308405      0.410471      0.457264      0.438136      0.489673      0.541337
  42   4 1772.5982    0.4166  0.4743  9.3951  0.0000  0.0117   0.0077   0.0260    0.0335   0.0000   441.7257     -0.251392       21.4822     -0.435053      -2.86167      0.307482      0.430974      0.590808      0.616315      0.666100      0.692531      0.734830
  42   5 1973.3310    0.6882  0.7026  9.3539  0.0000  0.0124   0.0101   0.0311    0.0591   0.0000   440.7085     -0.894938       20.4711     -0.353803      -2.90150      -1.20910      0.474753      0.635208      0.682440      0.783731      0.795984      0.801093
  42   6 2168.0698    1.0466  0.9459  9.6237  0.0000  0.0141   0.0132   0.0359    0.0883   0.0000   441.0462      0.313764       20.9812     -0.887828      -2.39213      0.888542      0.525652      0.724075      0.787764      0.859079      0.912922      0.945532
  42   7 2354.8013    1.5430  1.1824 10.2601 -0.0001  0.0157   0.0184   0.0434    0.1174   0.0000   442.2728     -0.975599       19.1509     -0.691246      -1.59297      0.622500      0.635691      0.836534      0.892233       1.03588       1.02420       1.07429
  42   8 2535.0309    2.1549  1.2902 10.8619  0.0000  0.0165   0.0239   0.0441    0.1052   0.0000   440.3798     -0.881850       19.7121     -0.261467      -3.33124      0.505539      0.632686      0.864528      0.916337       1.04133       1.04759       1.12588
  42   9 2713.0285    2.9099  1.2590 11.3395  0.0000  0.0158   0.0320   0.0423    0.1146   0.0000   440.3563       1.41426       22.2937     -0.945943      -3.52724       1.09714      0.603973      0.792167      0.864247      0.963016       1.01475       1.04478
  42  10 2889.4061    3.9212  1.1276 12.0356 -0.0002  0.0147   0.0460   0.0395    0.1324   0.0000   439.9497     -0.300089       20.6718     -0.752934      -1.46661      -2.18405      0.572683      0.754741      0.844016      0.921544      0.943903      0.987350
  42  11 3062.9621    4.5818  1.2192 12.2020  0.0000  0.0156   0.0515   0.0404    0.1387   0.0000   440.4432       1.25653       21.0177     -0.598140      -2.98605      -2.88480      0.618367      0.824341      0.864798      0.964921       1.00140       1.04709
  42  12 3233.6390    4.5046  1.4817 12.5228 -0.0001  0.0176   0.0471   0.0464    0.0896   0.0000   441.9763      0.505330       19.8091      -2.72370      -2.35278      -2.48114      0.684696      0.919222      0.970876       1.10077       1.09522       1.14611
  42  13 3401.9955    3.7994  2.4745 11.5302  0.0000  0.0222   0.0291   0.0594    0.0620   0.0000   439.6336     -0.548797       19.0114      -1.78183      -1.91679      -5.30269      0.879813       1.14175       1.24849       1.40606       1.43915       1.46230
  42  14 3567.9506    2.9964  3.9385 11.1136  0.0000  0.0303   0.0187   0.0790    0.0422   0.0000   439.1015      0.532161       17.5544       1.70663      -2.50844      -5.65595       1.16664       1.55074       1.68397       1.89722       1.91387       1.93275
  42  15 3731.5141    2.4139  5.7764 10.7143 -0.0000  0.0395   0.0127   0.1063    0.0343   0.0000   438.6467       2.66441       11.2245      -2.53129      -2.46954      -4.68274       1.49727       2.01112       2.21618       2.41691       2.50316       2.56130
  42  16 3892.8091    1.9708  8.4222 10.3956  0.0004  0.0548   0.0089   0.1468    0.0314   0.0000   436.7516       3.17785       16.0342       3.02055       4.25863      -7.83198       2.09899       2.82666       3.11714       3.44616       3.50284       3.59554
  42  17 4052.4752    1.6027 11.3079 10.2310  0.0010  0.0741   0.0063   0.2025    0.0277   0.0000   441.2365       2.10300       7.22391      -4.09715      -1.27582      -16.2377       2.80472       3.79551       4.10162       4.61875       4.69804       4.79015
  43   2 1326.7291    0.1136  0.0920  9.3845  0.0000  0.0068   0.0057   0.0155    0.0174   0.0000   441.2853     -0.218846       21.3710     0.0636534      -2.89094      0.700883      0.264674      0.356792      0.411301      0.432714      0.452062      0.483246
  43   3 1571.7945    0.2416  0.1937  9.4157  0.0000  0.0073   0.0069   0.0164    0.0210   0.0000   441.3454     -0.688332       21.3289     -0.264551      -3.86008      0.228453      0.287876      0.386837      0.459060      0.476496      0.496213      0.473180
  43   4 1787.0137    0.4317  0.4982  9.3715  0.0000  0.0120   0.0078   0.0273    0.0352   0.0000   441.6855     -0.856727       20.6719      0.733554      -4.94743     -0.895227      0.424224      0.596519      0.664046      0.718591      0.741606      0.751825
  43   5 1989.0079    0.6944  0.7578  9.5815  0.0000  0.0131   0.0100   0.0333    0.0550   0.0000   440.8682     -0.221023       21.0194      0.173324      -3.41726     -0.581475      0.496208      0.649635      0.732033      0.817092      0.843510      0.854455
  43   6 2184.8262    1.0425  1.0388  9.8080  0.0000  0.0150   0.0130   0.0395    0.0871   0.0000   440.7512     -0.989127       18.5948       1.16248      -2.55651     -0.435032      0.557695      0.748702      0.801549      0.909839      0.929472      0.964048
  43   7 2372.2013    1.6186  1.2050 10.3277 -0.0010  0.0157   0.0185   0.0418    0.1071   0.0000   440.7879      0.630653       20.6815     -0.298184      -2.67261      -1.71772      0.588286      0.777055      0.858658      0.972369      0.984880      0.984265
  43   8 2553.3168    2.3056  1.3096 10.5903  0.0000  0.0156   0.0243   0.0426    0.1198   0.0000   441.4551       1.46484       21.9654     -0.625676      -2.88792     -0.701626      0.596361      0.778276      0.858451      0.954828      0.980538      0.995633
  43   9 2732.4037    3.1148  1.2239 11.3731  0.0000  0.0152   0.0343   0.0413    0.1348   0.0000   441.1366      -1.27359       19.8590     -0.983362      -3.89811      -1.76932      0.578052      0.742097      0.819174      0.927145      0.962579       1.00232
  43  10 2909.6359    4.0866  1.1530 12.0783  0.0000  0.0147   0.0468   0.0397    0.1370   0.0000   440.4139      0.347997       19.9254     -0.988775      -2.55687      -1.94063      0.575513      0.750332      0.824475      0.918479      0.925906      0.970373
  43  11 3083.9834    4.6500  1.2674 12.3117  0.0000  0.0155   0.0508   0.0415    0.1273   0.0000   440.6956     -0.966221       19.1355      -1.64702      -3.93849     -0.815747      0.604028      0.793016      0.860937      0.999626       1.01318       1.01418
  43  12 3255.6668    4.4384  1.6473 12.1819 -0.0000  0.0180   0.0421   0.0473    0.0901   0.0000   440.9599       2.01023       18.4536      -1.73668      -1.40019      -2.13252      0.687363      0.905676       1.01475       1.12467       1.16951       1.15063
  43  13 3425.1444    3.6429  2.6388 11.7296  0.0000  0.0234   0.0278   0.0629    0.0545   0.0000   442.0077      0.350434       17.4372      -1.04480      -1.68801      -4.00539      0.885024       1.15911       1.25994       1.44268       1.45396       1.52946
  43  14 3592.3458    2.9268  4.1119 11.0166  0.0000  0.0305   0.0176   0.0811    0.0427   0.0000   441.3418     -0.317494       19.1044      -3.48542      -3.17989      -4.78004       1.18042       1.57131       1.71192       1.92734       1.98830       2.03143
  43  15 3756.9966    2.3566  6.3460 10.6406  0.0004  0.0419   0.0117   0.1133    0.0334   0.0000   440.7543      -1.48825       17.2771      0.942811      -5.88888      -2.18561       1.54521       2.08934       2.26343       2.54718       2.60901       2.61025
  43  16 3919.5704    1.8725  8.8851 10.4474  0.0000  0.0581   0.0082   0.1577    0.0300   0.0000   437.6077       1.90919       19.7823      -1.75866      -8.08959      -5.93906       2.18694       2.90964       3.18910       3.58557       3.67920       3.72862
  43  17 4080.0908    1.5404 12.0452 10.2538 -0.0023  0.0795   0.0058   0.2126    0.0264   0.0000   436.3602       1.89463       15.2125      -1.56759     -0.386679      -6.33545       2.92191       3.96357       4.35503       4.76248       4.91181       5.03426
  44   2 1339.0809    0.1191  0.1098  9.3837  0.0000  0.0082   0.0056   0.0183    0.0174   0.0000   441.3737     0.0683256       21.3065     -0.257765      -3.74451      0.215519      0.298357      0.381709      0.502883      0.486019      0.518640      0.530470
  44   3 1585.2118    0.2399  0.2178  9.3438  0.0000  0.0080   0.0065   0.0170    0.0213   0.0000   441.3285     -0.268016       20.8051    -0.0470877      -4.56750     -0.641401      0.284472      0.395922      0.430090      0.480880      0.464281      0.459298
  44   4 1801.2243    0.4641  0.4882  9.3089  0.0000  0.0111   0.0082   0.0262    0.0368   0.0000   441.4422      0.438180       20.1242     -0.725294      -3.23220     -0.885017      0.376101      0.526566      0.568062      0.627179      0.632486      0.662141
  44   5 2004.5974    0.7306  0.7586  9.3965  0.0000  0.0126   0.0103   0.0327    0.0598   0.0000   441.2414      0.410583       21.4824      -1.08287      -4.62431     -0.567200      0.467948      0.644984      0.684446      0.770662      0.780512      0.787838
  44   6 2201.4352    1.0833  1.0462  9.8305  0.0000  0.0150   0.0133   0.0397    0.0866   0.0000   441.2539     -0.795912       21.5223     -0.220806      -2.27979       1.16941      0.544001      0.750196      0.815138      0.899111      0.952745      0.977063
  44   7 2389.4126    1.6521  1.2708 10.3665  0.0000  0.0161   0.0181   0.0424    0.0943   0.0000   440.2975     0.0187738       21.5126     -0.895747      -3.05029     -0.418440      0.585154      0.784399      0.853054      0.963782       1.01372       1.02976
  44   8 2571.4266    2.2846  1.3323 10.9981  0.0000  0.0166   0.0245   0.0436    0.0988   0.0000   440.7980       1.52911       19.0637      0.292525      -1.92592      -2.48082      0.610191      0.835665      0.907961       1.01450       1.05043       1.06994
  44   9 2751.5641    3.2102  1.1745 11.5183  0.0000  0.0151   0.0364   0.0404    0.1372   0.0000   440.9947      0.437192       20.7437     -0.706920      -3.60542      -3.22079      0.546148      0.764101      0.789382      0.920643      0.941475      0.970714
  44  10 2929.6377    4.1596  1.1987 11.8448  0.0000  0.0146   0.0461   0.0409    0.1568   0.0000   441.2373     -0.351209       21.2325     -0.367553      -2.65217      -1.70862      0.544469      0.715012      0.779915      0.883948      0.891859      0.953579
  44  11 3104.7958    4.7071  1.2251 12.3844  0.0000  0.0151   0.0517   0.0406    0.1248   0.0000   441.2177       2.10483       19.2652      0.257393      -1.33893      -4.50026      0.562260      0.720178      0.789829      0.893243      0.908867      0.934239
  44  12 3277.3688    4.3054  1.7805 11.9970  0.0000  0.0184   0.0390   0.0492    0.0833   0.0000   442.4665       1.46731       19.9200      -1.00754      -2.10769      -5.80225      0.683647      0.889401       1.00031       1.11467       1.12871       1.14174
  44  13 3447.8994    3.5462  2.8804 11.6353  0.0001  0.0247   0.0253   0.0647    0.0481   0.0000   440.5694   -0.00728192       19.1832      -3.31375      -2.06170      -3.73212      0.903124       1.20105       1.29787       1.47554       1.46320       1.50643
  44  14 3616.3409    2.8284  4.4522 11.0252  0.0000  0.0323   0.0164   0.0861    0.0382   0.0000   440.9079    -0.0632948       20.7080      -2.83677      -1.68063      -5.37061       1.18898       1.56844       1.71171       1.91849       1.95967       1.98994
  44  15 3782.2166    2.2576  6.6519 10.6131 -0.0003  0.0442   0.0110   0.1181    0.0332   0.0000   442.2552     -0.316536       16.3664     -0.518865      0.438699       1.71409       1.64826       2.17046       2.37623       2.64795       2.71779       2.76403
  44  16 3945.6428    1.8439  9.3684 10.3820 -0.0001  0.0593   0.0076   0.1642    0.0292   0.0000   435.2160       2.53063       21.0349      0.739676      -8.36179      -7.33489       2.14881       2.88703       3.19766       3.49821       3.62652       3.69274
  44  17 4107.2199    1.5062 12.5287 10.2166  0.0008  0.0811   0.0056   0.2227    0.0253   0.0000   441.8537       3.09794       13.5195      -4.06975      -11.5243       9.41243       2.89700       3.89352       4.28228       4.75854       4.89209       5.02420
  45   1 1062.0006    0.0574  0.0393  9.5270  0.0000  0.0132   0.0066   0.0143    0.0160   0.0000   440.1526     -0.479488       20.9389       1.26271      -4.07341      -1.04253      0.532235      0.846431      0.830423      0.907438      0.807090      0.802614
  45   2 1351.2757    0.1137  0.1011  9.4113  0.0000  0.0072   0.0054   0.0160    0.0170   0.0000   441.4030     -0.920473       21.8778     -0.237145      -3.63277      -1.06045      0.232506      0.320685      0.372281      0.381522      0.444116      0.434973
  45   3 1598.3979    0.2607  0.2347  9.4191  0.0000  0.0080   0.0067   0.0182    0.0216   0.0000   441.8608      0.410385       21.0922     -0.403593      -3.65560      0.722027      0.298473      0.403015      0.428927      0.490606      0.513691      0.515783
  45   4 1815.2942    0.4721  0.5282  9.3804  0.0000  0.0113   0.0080   0.0270    0.0373   0.0000   441.6579     -0.337136       21.0470      0.570696      -3.40838     -0.546252      0.392958      0.521415      0.592566      0.632378      0.658706      0.659409
  45   5 2020.0035    0.7529  0.7785  9.5003  0.0000  0.0126   0.0103   0.0319    0.0603   0.0000   441.2947      0.157851       20.7982     -0.909031      -1.74033      0.931864      0.460893      0.605786      0.669351      0.739232      0.764250      0.789837
  45   6 2217.7687    1.1627  1.0604  9.8524  0.0000  0.0148   0.0138   0.0376    0.0914   0.0000   441.8388      0.720969       21.0259   -0.00676410      -3.23466      -1.75248      0.525747      0.716855      0.769895      0.883917      0.892382      0.943705
  45   7 2406.4435    1.6959  1.3302 10.4458  0.0000  0.0160   0.0183   0.0442    0.0918   0.0000   441.4484      0.426765       20.2811      0.732671      -3.14603      -1.27863      0.581018      0.787599      0.856955      0.963228      0.985704       1.02125
  45   8 2589.4202    2.4077  1.2841 11.2269  0.0000  0.0162   0.0265   0.0416    0.0997   0.0000   441.3300      0.194696       21.7708      0.880509      -2.55035      -2.56948      0.584424      0.791912      0.834810      0.961477       1.00037       1.00784
  45   9 2770.5222    3.3484  1.2211 11.5951 -0.0004  0.0147   0.0370   0.0413    0.1325   0.0000   440.8145     -0.652816       21.1633     -0.307810      -3.63349      -3.40572      0.547342      0.708032      0.768038      0.876122      0.884362      0.902022
  45  10 2949.4225    4.2531  1.1759 12.0746  0.0000  0.0145   0.0474   0.0396    0.1448   0.0000   440.9366     -0.252210       19.6464     -0.223133      -3.76656      -1.07496      0.541896      0.710733      0.785700      0.871367      0.931053      0.937810
  45  11 3125.3664    4.6911  1.3834 12.1272  0.0000  0.0161   0.0475   0.0422    0.1260   0.0000   441.2255      0.664449       20.8476     -0.850698      -3.35675      -3.51984      0.594161      0.788794      0.842873      0.968821      0.955288       1.02801
  45  12 3298.8173    4.1933  1.9784 11.8852  0.0000  0.0193   0.0351   0.0512    0.0725   0.0000   442.0353     -0.323049       19.7865      -1.06440     -0.201728      -3.04160      0.693273      0.933331       1.01431       1.13193       1.15219       1.20272
  45  13 3470.4558    3.5044  3.0112 11.3692  0.0000  0.0244   0.0237   0.0642    0.0522   0.0000   442.0455       4.23527       20.3148      -2.14219     -0.385832      -1.19143      0.897463       1.18560       1.31617       1.46656       1.50470       1.53865
  45  14 3639.8680    2.7602  4.9392 10.9116  0.0000  0.0341   0.0149   0.0913    0.0370   0.0000   443.8969      0.413517       16.8231      -1.92369      0.409728      -1.05854       1.23084       1.66145       1.82063       2.03518       2.07977       2.11012
  45  15 3807.0342    2.2417  7.4360 10.5618  0.0005  0.0474   0.0100   0.1281    0.0326   0.0000   441.4123      0.702880       19.9714      -1.78734      -2.76536      -4.57328       1.72583       2.28346       2.53123       2.82764       2.86286       2.94092
  45  16 3971.5621    1.8071 10.0867 10.3030  0.0004  0.0645   0.0069   0.1729    0.0299   0.0000   437.5605       2.74009       20.7562      -2.99051      -8.78799      -10.3376       2.34477       3.15098       3.47988       3.83344       3.96013       4.05832
  46   2 1363.3016    0.1235  0.1158  9.3774  0.0000  0.0069   0.0053   0.0155    0.0172   0.0000   442.1381      0.187207       20.9788     -0.365424      -3.71896     -0.354943      0.241321      0.311889      0.374726      0.419615      0.480182      0.454445
  46   3 1611.4123    0.2625  0.3033  9.3894  0.0000  0.0094   0.0063   0.0224    0.0229   0.0000   441.6096    -0.0555539       21.2579     -0.316371      -2.97951     -0.638599      0.332895      0.430907      0.458619      0.511172      0.566515      0.571526
  46   4 1829.1866    0.4803  0.5228  9.4616  0.0000  0.0110   0.0081   0.0265    0.0368   0.0000   442.0418      0.356256       21.1747      -1.26677      -3.53795     -0.811211      0.388251      0.503517      0.566004      0.659408      0.676567      0.702259
  46   5 2035.2270    0.7871  0.8035  9.4570  0.0000  0.0125   0.0104   0.0332    0.0649   0.0000   441.3022     -0.310152       20.5864      -2.43218      -3.16932      -2.26196      0.435191      0.589557      0.658818      0.715558      0.729879      0.765834
  46   6 2233.9251    1.2013  1.0894  9.7945  0.0000  0.0146   0.0138   0.0375    0.0986   0.0000   441.7751     -0.719218       20.8893      0.612352      -3.08740      0.649915      0.516695      0.663195      0.739916      0.814347      0.852111      0.848254
  46   7 2423.2908    1.7711  1.2957 10.4489  0.0000  0.0160   0.0189   0.0421    0.1031   0.0000   441.5059      -1.08048       19.6452     -0.902910      -2.25043     -0.859176      0.549853      0.732504      0.786719      0.904704      0.921819      0.955627
  46   8 2607.2396    2.5334  1.3255 11.0424  0.0000  0.0159   0.0264   0.0419    0.1087   0.0000   441.0252     -0.208583       21.9043      -1.86366      -3.42699      -2.46416      0.551116      0.754211      0.803633      0.909363      0.917696      0.952322
  46   9 2789.3620    3.3863  1.2198 11.5423  0.0000  0.0146   0.0364   0.0401    0.1328   0.0000   441.5131      0.283602       20.2693      -1.57588      -1.58502     -0.755405      0.525498      0.705423      0.778196      0.893569      0.922559      0.943488
  46  10 2969.0328    4.3365  1.2029 12.1630 -0.0003  0.0149   0.0473   0.0389    0.1402   0.0000   441.3359      0.496468       20.1462     -0.840214      -2.11494      -2.61335      0.542186      0.711050      0.783078      0.886650      0.899237      0.937752
  46  11 3145.6896    4.6289  1.3946 12.4001  0.0000  0.0163   0.0473   0.0423    0.1062   0.0000   442.4718       1.56578       20.3806      -1.84601      -4.37212      -2.92269      0.571177      0.779602      0.833278      0.952206      0.964077      0.994716
  46  12 3320.0799    4.2024  2.0667 11.8100 -0.0000  0.0195   0.0339   0.0515    0.0731   0.0000   440.7188      0.892599       19.8057      -4.12542      -3.60523      -2.38206      0.693908      0.925772       1.01454       1.17344       1.16931       1.19340
  46  13 3492.6819    3.3912  3.2040 11.5004  0.0000  0.0255   0.0225   0.0679    0.0451   0.0000   439.6435      0.520698       18.7150     -0.756854      -1.16762      -5.64706      0.913869       1.19811       1.31753       1.45697       1.49596       1.53725
  46  14 3663.2446    2.6880  5.2552 10.8993  0.0000  0.0354   0.0139   0.0965    0.0355   0.0000   441.0885      -1.93659       17.7956      -1.21024      -7.51100      -5.62829       1.23167       1.67036       1.81152       2.05165       2.09105       2.13967
  46  15 3831.4190    2.1514  7.8297 10.5956 -0.0007  0.0503   0.0093   0.1373    0.0313   0.0000   441.6556       3.38438       23.8002       5.22236      -6.67300      -4.57806       1.76449       2.36709       2.62977       2.96606       3.03853       3.08679
  46  16 3996.8953    1.7616 10.6418 10.2910 -0.0004  0.0677   0.0065   0.1812    0.0293   0.0000   436.8867      -1.24626       13.0231      -2.55528      -8.10761      -4.54973       2.36390       3.17199       3.45086       3.91396       4.02078       4.12689
  47   2 1375.1871    0.1221  0.1105  9.3962  0.0000  0.0074   0.0054   0.0141    0.0170   0.0000   441.5368     -0.358826       21.3083     -0.121118      -3.70275     -0.139234      0.299638      0.364736      0.401891      0.416819      0.437626      0.479022
  47   3 1624.2402    0.2751  0.2839  9.3837  0.0000  0.0085   0.0064   0.0206    0.0227   0.0000   441.9101    0.00294745       20.9879      0.297553      -2.95721     0.0638522      0.307817      0.384531      0.417071      0.460341      0.478193      0.482681
  47   4 1842.9195    0.5055  0.5386  9.3956  0.0000  0.0114   0.0082   0.0255    0.0391   0.0000   441.7411     -0.118938       21.5729       1.16589      -3.61619      0.955923      0.398781      0.542426      0.596555      0.653032      0.670667      0.671719
  47   5 2050.2766    0.8177  0.8703  9.4809  0.0000  0.0130   0.0103   0.0337    0.0687   0.0000   442.1159      0.103723       20.5344      -1.27078      -2.30698     -0.669972      0.467016      0.625247      0.681523      0.749612      0.775998      0.771833
  47   6 2249.9370    1.2378  1.1630  9.8387  0.0000  0.0152   0.0139   0.0390    0.1044   0.0000   441.0730     -0.572384       21.4178      0.676286      -3.42672     0.0384037      0.533627      0.722333      0.769866      0.890122      0.883279      0.913403
  47   7 2439.9460    1.8582  1.3822 10.2931  0.0000  0.0158   0.0188   0.0435    0.1083   0.0000   441.9412       1.19306       20.4997      -1.31625      -1.87142     -0.708118      0.544054      0.730732      0.806948      0.895345      0.918550      0.961014
  47   8 2624.9015    2.6149  1.3255 10.9843  0.0000  0.0153   0.0269   0.0413    0.1190   0.0000   441.1345       1.00927       21.4789     -0.557079      -2.34823      0.756006      0.542918      0.696097      0.749591      0.876203      0.873853      0.918355
  47   9 2807.9804    3.5486  1.2031 11.7334  0.0000  0.0146   0.0388   0.0393    0.1396   0.0000   440.2832      0.382813       21.1542     -0.814253      -3.42142      -2.66926      0.515755      0.679489      0.742487      0.850280      0.862050      0.905239
  47  10 2988.4439    4.3713  1.2045 12.1996  0.0000  0.0147   0.0479   0.0395    0.1430   0.0000   441.1765     -0.408556       20.7574      -2.55253      -2.79208      -3.68701      0.520315      0.698573      0.754925      0.843404      0.831888      0.886294
  47  11 3165.8558    4.6484  1.5048 12.1658  0.0000  0.0162   0.0445   0.0450    0.1085   0.0000   440.8216      0.340628       21.7590      -1.74617      -4.29941      -3.58723      0.548674      0.762408      0.815911      0.925718      0.950281      0.981708
  47  12 3341.0785    4.0213  2.2470 11.8076  0.0000  0.0205   0.0309   0.0536    0.0638   0.0000   440.5342   -0.00857782       20.0944      -2.44319      -3.09780      0.283229      0.708725      0.949793       1.01957       1.19018       1.19695       1.22954
  47  13 3514.6130    3.2766  3.5636 11.3846  0.0000  0.0272   0.0203   0.0711    0.0430   0.0000   441.3642     -0.311727       21.9694     -0.646093      -4.16807      -2.21502      0.943672       1.25927       1.36406       1.53412       1.57658       1.63449
  47  14 3686.1854    2.5985  5.6062 10.8746  0.0000  0.0374   0.0130   0.1005    0.0344   0.0000   440.5909      0.273479       17.2931      -4.15717      -2.35587       1.12537       1.26059       1.71132       1.83331       2.07520       2.11784       2.16786
  47  15 3855.4727    2.0954  8.2824 10.5848  0.0011  0.0531   0.0087   0.1436    0.0314   0.0000   438.5960    -0.0517318       22.7724      -1.19728     -0.638916      -6.17519       1.83311       2.43120       2.71583       2.99382       3.09076       3.15768
  47  16 4022.1606    1.6989 11.4039 10.3197 -0.0006  0.0721   0.0060   0.1965    0.0275   0.0000   434.0962       3.65328       9.40910      -7.81665      -5.61635      -10.3876       2.43061       3.28080       3.58615       3.98461       4.13960       4.24140
  48   2 1386.9188    0.1425  0.1327  9.3472  0.0000  0.0068   0.0053   0.0154    0.0173   0.0000   441.8951     -0.114102       21.0994      0.400710      -4.35473     -0.126510      0.229015      0.287494      0.319108      0.370929      0.365173      0.415965
  48   3 1636.8862    0.2915  0.2573  9.4084  0.0000  0.0081   0.0068   0.0177    0.0221   0.0000   441.5136     -0.550936       21.4159     -0.621916      -3.95084     -0.258822      0.253324      0.330946      0.392992      0.410252      0.425221      0.431234
  48   4 1856.4922    0.5277  0.5974  9.3386  0.0000  0.0116   0.0081   0.0273    0.0422   0.0000   441.9783     -0.717317       21.2078      0.885524      -2.98387     -0.400860      0.387828      0.517287      0.566769      0.631425      0.627458      0.658143
  48   5 2065.2371    0.8418  0.8564  9.5090  0.0000  0.0127   0.0107   0.0326    0.0703   0.0000   441.3845      0.741072       22.1968      0.371192      -4.19791     -0.487724      0.432534      0.561962      0.660179      0.724989      0.767646      0.785190
  48   6 2265.7140    1.2998  1.1539  9.9631  0.0000  0.0149   0.0147   0.0380    0.1020   0.0000   441.0219      -1.35492       21.1432     0.0310490      -3.14157      -1.12868      0.499600      0.672741      0.718484      0.822926      0.816024      0.881336
  48   7 2456.4631    1.9004  1.4445 10.3109  0.0003  0.0163   0.0185   0.0428    0.1007   0.0000   440.8566     -0.429170       20.8271     -0.718139      -3.14588      -1.11428      0.541934      0.717653      0.779924      0.874305      0.881011      0.929792
  48   8 2642.4115    2.6581  1.3807 10.9573  0.0000  0.0158   0.0261   0.0410    0.1131   0.0000   441.2370    -0.0864282       20.6042      -1.34508      -2.85847      -1.51519      0.520425      0.694550      0.773336      0.857584      0.873512      0.912024
  48   9 2826.4357    3.6861  1.2401 11.6294  0.0000  0.0146   0.0388   0.0389    0.1457   0.0000   441.3136     -0.613304       21.1162      -2.14345      -2.52270     -0.485268      0.511438      0.685631      0.748030      0.856429      0.866568      0.885679
  48  10 3007.6966    4.4225  1.2629 12.2029  0.0000  0.0147   0.0460   0.0396    0.1193   0.0000   441.9969     -0.572511       21.5335     0.0943925      -3.94105      -2.95096      0.503884      0.664618      0.710906      0.826541      0.829922      0.857631
  48  11 3185.8433    4.6784  1.4981 12.2427  0.0000  0.0165   0.0449   0.0428    0.1081   0.0000   442.2415     -0.405958       20.6355      -2.03665      -2.86195      -3.10984      0.549000      0.739801      0.781824      0.911276      0.909319      0.949811
  48  12 3361.8291    3.9686  2.3044 11.9107  0.0000  0.0209   0.0305   0.0544    0.0608   0.0000   440.4316      0.301551       21.7871      -1.67614      -1.64274      -1.42074      0.706975      0.936748       1.01369       1.15431       1.18468       1.21470
  48  13 3536.2935    3.2196  3.7264 11.2606  0.0000  0.0279   0.0191   0.0715    0.0428   0.0000   440.6105      -1.69667       20.7236      -1.70481      -6.40249      -5.09296      0.926908       1.25183       1.37065       1.53140       1.57849       1.63448
  48  14 3708.8342    2.5161  5.7163 10.8636 -0.0003  0.0381   0.0124   0.1024    0.0344   0.0000   440.0104       1.32271       19.1730      -1.85141      -6.33043      -5.17157       1.28266       1.72710       1.88536       2.11124       2.15458       2.23374
  48  15 3879.1923    2.0087  8.7730 10.5635 -0.0013  0.0561   0.0079   0.1530    0.0306   0.0000   438.0246       1.48520       19.2586      0.883875      -1.66779      -4.52951       1.88704       2.55109       2.76854       3.10753       3.24384       3.33729
  48  16 4047.0868    1.6777 11.8659 10.2919  0.0007  0.0751   0.0058   0.2009    0.0267   0.0000   435.9723      -3.42510       17.9095      -4.55241      -4.65719      -2.82593       2.48369       3.38374       3.75326       4.16654       4.32264       4.46410
  49   2 1398.5178    0.1409  0.1183  9.3897  0.0000  0.0078   0.0056   0.0148    0.0171   0.0000   442.1123    -0.0201539       21.1682     -0.116927      -2.89874     0.0562221      0.299693      0.342389      0.457243      0.459163      0.475313      0.496835
  49   3 1649.3369    0.3052  0.2957  9.4015  0.0000  0.0084   0.0067   0.0198    0.0232   0.0000   442.4550     -0.494756       20.4171       1.31129      -3.01950     -0.766229      0.279765      0.388605      0.394651      0.442659      0.486721      0.492790
  49   4 1869.9457    0.5539  0.6343  9.4045  0.0000  0.0120   0.0082   0.0281    0.0431   0.0000   441.3732     -0.286584       21.6588     0.0595298      -2.73596     -0.797297      0.385508      0.525731      0.563747      0.618215      0.656717      0.692664
  49   5 2080.0049    0.8544  0.9283  9.5301  0.0000  0.0133   0.0103   0.0351    0.0725   0.0000   442.6791     -0.114217       20.1817      0.228062      -3.34646     -0.811143      0.435349      0.576159      0.636025      0.706772      0.727550      0.756574
  49   6 2281.2996    1.3033  1.2057 10.1540  0.0000  0.0153   0.0145   0.0403    0.0922   0.0000   441.8030     -0.284350       20.6001     -0.333813      -1.43717      0.531287      0.517517      0.693757      0.756493      0.867558      0.897203      0.924421
  49   7 2472.7726    2.0001  1.3634 10.7535  0.0000  0.0157   0.0202   0.0422    0.0872   0.0000   442.3167      0.328404       20.3103       1.02495      -2.27395      -1.47071      0.533848      0.707956      0.767202      0.880937      0.915302      0.922063
  49   8 2659.7635    2.7780  1.2979 11.1888  0.0000  0.0150   0.0288   0.0403    0.1216   0.0000   441.7508     -0.554381       19.5537     -0.352427      -3.34909      -1.05711      0.521494      0.707234      0.756688      0.858236      0.867435      0.923580
  49   9 2844.8113    3.7163  1.2664 11.6222  0.0000  0.0144   0.0374   0.0386    0.1296   0.0000   441.6984     -0.956884       21.2752     0.0230812      -1.65575      -2.60215      0.495876      0.640424      0.723844      0.820535      0.824219      0.859751
  49  10 3026.7472    4.5946  1.2568 12.2263  0.0000  0.0147   0.0477   0.0394    0.1365   0.0000   442.3144     -0.355246       20.7927     -0.133372      -2.55413     -0.862838      0.485145      0.654064      0.700938      0.805317      0.798595      0.833140
  49  11 3205.6424    4.6533  1.5845 12.1120  0.0000  0.0169   0.0420   0.0422    0.0997   0.0000   440.2695      0.836866       21.1352      -1.45998      -4.14676      -2.31009      0.555447      0.737314      0.787742      0.921456      0.903130      0.953414
  49  12 3382.4755    3.8788  2.5351 11.6809  0.0000  0.0214   0.0277   0.0568    0.0586   0.0000   441.5419      0.222101       21.5448      -1.72065      -1.48757      -1.64933      0.715948      0.937879       1.00204       1.14542       1.17016       1.21660
  49  13 3557.7944    3.1243  4.1643 11.1008 -0.0000  0.0291   0.0172   0.0768    0.0407   0.0000   442.2928      0.728720       17.8600      0.492871      -2.97338      -4.60606      0.960085       1.28575       1.42713       1.58515       1.62066       1.68072
  49  14 3731.2482    2.4734  6.5328 10.7695  0.0003  0.0415   0.0111   0.1125    0.0336   0.0000   442.6525      0.430363       18.1096      -3.44183     -0.487161      -7.48215       1.34708       1.80463       1.99679       2.26406       2.31162       2.40248
  49  15 3902.5416    2.0291  9.2762 10.5266  0.0018  0.0582   0.0076   0.1580    0.0303   0.0000   438.0194       2.44332       22.3997     -0.644007     -0.467978     -0.106700       1.88581       2.55624       2.78582       3.14525       3.24270       3.33437
  50   2 1409.9748    0.1510  0.1380  9.3467  0.0000  0.0068   0.0053   0.0160    0.0171   0.0000   441.9938     -0.710234       21.1717      0.215098      -3.48461      0.145269      0.204623      0.305433      0.334065      0.354538      0.369057      0.383714
  50   3 1661.5894    0.3176  0.3260  9.3521  0.0000  0.0087   0.0066   0.0206    0.0245   0.0000   441.6142     -0.255534       21.1829      0.180740      -3.52738      0.231679      0.289651      0.396332      0.457250      0.480245      0.488121      0.506656
  50   4 1883.2595    0.5593  0.6563  9.3791  0.0000  0.0119   0.0080   0.0289    0.0442   0.0000   441.3087     -0.335747       20.9769     -0.415941      -3.63122     -0.171389      0.376838      0.507417      0.562779      0.606083      0.618901      0.656084
  50   5 2094.6512    0.8895  1.0316  9.5690  0.0000  0.0143   0.0105   0.0363    0.0761   0.0000   442.0406     -0.883099       19.9946      0.660102      -2.51363     -0.626692      0.439625      0.588858      0.661596      0.719105      0.740870      0.760090
  50   6 2296.7338    1.3751  1.2366 10.0454  0.0000  0.0153   0.0145   0.0397    0.0938   0.0000   441.9675       1.00581       21.1044      0.939906      -2.52023     -0.871239      0.487849      0.673055      0.716582      0.806061      0.823174      0.879424
  50   7 2489.0088    2.0199  1.3801 10.7320  0.0000  0.0158   0.0203   0.0424    0.0923   0.0000   441.8471    -0.0204150       20.0952     -0.499165      -2.43055    -0.0699743      0.508088      0.690746      0.759241      0.852658      0.850033      0.899518
  50   8 2676.9872    2.8480  1.3768 11.2928  0.0000  0.0156   0.0282   0.0408    0.1035   0.0000   442.5106     -0.859705       20.3555     -0.338355      -3.34793      -1.28103      0.508872      0.673493      0.731025      0.840475      0.868105      0.905391
  50   9 2862.9457    3.8036  1.2687 11.7104  0.0000  0.0144   0.0381   0.0385    0.1240   0.0000   441.6967     -0.669650       22.5329     -0.777131      -4.71717      -1.59469      0.469955      0.620546      0.681011      0.761965      0.785771      0.815823
  50  10 3045.6433    4.6087  1.3010 12.1089 -0.0001  0.0147   0.0460   0.0393    0.1313   0.0000   440.7882     -0.226742       21.0157      -2.46755      -2.34411      -2.80000      0.461252      0.628892      0.659663      0.783143      0.780155      0.815524
  50  11 3225.2294    4.6121  1.6486 12.0869  0.0000  0.0167   0.0405   0.0440    0.0959   0.0000   441.4642      0.168692       20.2836      -2.35700      -3.23234      -2.50753      0.545453      0.715270      0.782704      0.889508      0.909948      0.957544
  50  12 3402.9356    3.8500  2.5980 11.7150  0.0000  0.0217   0.0268   0.0569    0.0535   0.0000   440.6275      0.615463       21.6103      -2.48615      -4.59904      -3.46940      0.694373      0.941599       1.02358       1.16189       1.17904       1.23746
  50  13 3579.0557    3.0340  4.3386 11.0856  0.0000  0.0302   0.0164   0.0796    0.0403   0.0000   442.4395     -0.203729       20.7924      -3.34489      -1.73956      -3.84467      0.980911       1.32868       1.44796       1.63186       1.66035       1.72970
  50  14 3753.4529    2.4034  6.6665 10.7328 -0.0001  0.0427   0.0106   0.1155    0.0341   0.0000   442.1869      -1.60008       18.1468  -0.000146072      -4.68802      -6.28389       1.37501       1.85062       2.02690       2.28436       2.35702       2.43503
  50  15 3925.6583    1.9258  9.7246 10.5533 -0.0014  0.0614   0.0070   0.1683    0.0287   0.0000   443.6510      0.137364       21.6081     -0.668350       1.02121      -3.40548       1.96982       2.63986       2.96031       3.26780       3.41961       3.51785
  51   2 1421.2578    0.1550  0.1395  9.3694  0.0000  0.0065   0.0054   0.0151    0.0172   0.0000   442.0038    -0.0730256       21.1807      0.238777      -3.33115     -0.350051      0.212073      0.266570      0.319141      0.357853      0.453557      0.427893
  51   3 1673.7187    0.3239  0.3298  9.4225  0.0000  0.0092   0.0066   0.0197    0.0239   0.0000   441.8893     -0.601676       20.4629      0.193597      -2.71840     -0.404969      0.277799      0.396048      0.434374      0.467344      0.485810      0.486410
  51   4 1896.4438    0.5797  0.7107  9.3380  0.0000  0.0119   0.0080   0.0298    0.0472   0.0000   441.1923     0.0915015       21.8299     -0.488482      -3.60975      -1.05573      0.382791      0.494753      0.556946      0.617696      0.626302      0.629860
  51   5 2109.1467    0.9311  0.9655  9.6210  0.0001  0.0134   0.0109   0.0343    0.0740   0.0000   441.7921     -0.103105       21.1594      0.829958      -4.43802      -1.05628      0.413483      0.577769      0.612949      0.694938      0.732756      0.744623
  51   6 2311.9707    1.4396  1.2240 10.0423  0.0000  0.0145   0.0150   0.0396    0.1018   0.0000   441.1853     -0.191317       21.5147     -0.598730      -4.18317      -1.61423      0.469129      0.616460      0.667660      0.749935      0.772196      0.804514
  51   7 2505.0607    2.1202  1.3635 10.7807  0.0000  0.0156   0.0208   0.0409    0.0922   0.0000   440.4703     -0.486454       20.2463      -1.38572      -2.18675      -2.42747      0.500571      0.673604      0.714525      0.821196      0.848562      0.858962
  51   8 2694.1144    2.9246  1.2991 11.2681  0.0000  0.0146   0.0293   0.0394    0.1203   0.0000   441.7505     -0.302406       21.6890     -0.328076      -4.44939      -1.46030      0.469358      0.610104      0.677585      0.767248      0.769466      0.806000
  51   9 2880.9412    3.9084  1.1944 12.1190  0.0000  0.0141   0.0415   0.0382    0.1165   0.0000   441.3716       1.23021       21.9383      -1.01245      -3.64714      -2.26870      0.465822      0.605476      0.636377      0.741493      0.758355      0.807270
  51  10 3064.3561    4.6543  1.2754 12.4532  0.0000  0.0143   0.0477   0.0390    0.1073   0.0000   441.9160     -0.178267       20.7550     -0.142886      -1.92044      -3.28426      0.448756      0.610838      0.657239      0.774342      0.781344      0.816366
  51  11 3244.6751    4.5053  1.7627 12.0609  0.0000  0.0174   0.0380   0.0448    0.0838   0.0000   440.3829      0.932677       20.0492      -1.35758      -2.06357      -3.39932      0.569043      0.771874      0.821903      0.925522      0.967971       1.01725
  51  12 3423.1516    3.7472  2.8367 11.6379  0.0000  0.0225   0.0249   0.0601    0.0505   0.0000   440.8260       1.15030       21.6778      0.520103      -3.37485      -2.60161      0.718718      0.960831       1.02860       1.19695       1.22053       1.24271
  51  13 3600.0963    2.9445  4.5553 11.0886 -0.0001  0.0312   0.0155   0.0820    0.0390   0.0000   440.7673      0.563860       19.9490      -2.66634      -5.60057      -3.52379       1.00527       1.35189       1.48710       1.68409       1.74206       1.80879
  51  14 3775.2303    2.3360  7.1784 10.7921 -0.0008  0.0457   0.0099   0.1244    0.0327   0.0000   441.2976      0.237417       20.6372      -2.31472      -4.62733      -2.24523       1.44225       1.95664       2.14708       2.43583       2.47577       2.55446
  51  15 3948.4041    1.8801 10.1413 10.5371  0.0004  0.0643   0.0066   0.1731    0.0282   0.0000   442.2541       1.34954       24.3376      -2.77073      -4.03839      -4.12841       2.01569       2.75260       2.99817       3.34785       3.48436       3.60247
  52   1 1129.5275    0.0607  0.0536  9.5325  0.0000  0.0127   0.0057   0.0191    0.0150   0.0000   440.2330      0.164015       21.1195       1.29133      -3.26544      0.580017      0.441161      0.490244      0.439288      0.953176       1.09919      0.780558
  52   2 1432.4496    0.1636  0.1552  9.3699  0.0000  0.0067   0.0053   0.0153    0.0173   0.0000   441.7004     -0.395073       21.6254      0.179463      -4.26967     0.0201789      0.201661      0.262862      0.312560      0.330260      0.377315      0.423714
  52   3 1685.6727    0.3430  0.3615  9.4350  0.0000  0.0090   0.0066   0.0210    0.0249   0.0000   442.0331     -0.708992       21.3438     -0.417923      -2.72420      0.338978      0.286180      0.384922      0.447329      0.479195      0.484352      0.504309
  52   4 1909.5268    0.6056  0.6459  9.4876  0.0000  0.0112   0.0085   0.0273    0.0441   0.0000   442.3718      -1.02601       21.8609     -0.715663      -2.45171      -1.08613      0.348508      0.469514      0.502574      0.579970      0.582660      0.625056
  52   5 2123.4826    0.9780  0.9283  9.7106  0.0000  0.0130   0.0114   0.0324    0.0726   0.0000   441.8453     -0.132726       21.3025      -1.96043      -4.00188     -0.174075      0.395739      0.546259      0.594969      0.673450      0.685083      0.693430
  52   6 2327.0514    1.4588  1.3240 10.2358  0.0000  0.0155   0.0147   0.0415    0.0842   0.0000   442.2494      0.823386       20.4067     -0.654041      -3.75293     -0.109978      0.477701      0.649493      0.710351      0.791883      0.793656      0.814456
  52   7 2520.9400    2.1700  1.4408 10.6231  0.0000  0.0158   0.0204   0.0408    0.1019   0.0000   441.5225    -0.0984722       20.6466     -0.370474      -2.21917     -0.145676      0.490856      0.657174      0.701642      0.823634      0.850093      0.857827
  52   8 2711.0996    3.0693  1.2700 11.0564  0.0000  0.0143   0.0298   0.0367    0.1415   0.0000   440.2945     -0.850794       20.8827      -1.09276      -2.38223      -1.25463      0.453105      0.610203      0.668431      0.744882      0.785262      0.811402
  52   9 2898.7783    3.9947  1.2647 11.9821  0.0000  0.0141   0.0396   0.0383    0.1137   0.0000   441.1266     -0.468674       20.3503      -1.52640      -2.52999      -2.92832      0.450221      0.606272      0.665494      0.748048      0.762911      0.797022
  52  10 3082.9003    4.6228  1.3724 12.4317  0.0001  0.0152   0.0448   0.0395    0.1001   0.0000   441.5622       1.13157       22.2289     -0.426017      -2.02627      -2.92527      0.479963      0.632096      0.679636      0.792418      0.803854      0.829536
  52  11 3264.0469    4.4127  1.9192 12.0813  0.0000  0.0179   0.0354   0.0475    0.0732   0.0000   441.8232     -0.542986       21.2792     -0.596357      -1.46317      -3.79647      0.567785      0.762338      0.828834      0.935660      0.957706       1.00465
  52  12 3443.2153    3.6715  2.9630 11.5654  0.0000  0.0233   0.0235   0.0595    0.0515   0.0000   440.9191       1.31516       20.3351      -1.22465      -2.77982      -2.12471      0.744335      0.990718       1.07741       1.21274       1.24875       1.29238
  52  13 3620.9225    2.9046  5.0427 10.9313  0.0000  0.0328   0.0142   0.0867    0.0392   0.0000   441.9326      0.561449       20.2535      -4.04734      -5.39469      -2.54670       1.03442       1.37024       1.49681       1.69715       1.73385       1.82422
  52  14 3796.9154    2.3063  7.6075 10.7744  0.0014  0.0483   0.0093   0.1282    0.0328   0.0000   441.9663     -0.467812       23.4324      -4.76454      -7.55199      -3.20371       1.50855       2.03359       2.22420       2.52725       2.61251       2.69367
  52  15 3971.1056    1.8417 10.7492 10.5087  0.0004  0.0684   0.0063   0.1810    0.0279   0.0000   439.5159      -4.67259       28.3279       4.23023     -0.767403      -4.97514       2.10546       2.81914       3.09548       3.52736       3.59900       3.71174
  53   1 1138.7443    0.0679  0.0616  9.5306  0.0000  0.0102   0.0055   0.0152    0.0149   0.0000   440.4325     -0.272788       21.8802      0.288849      -4.09816     -0.343107      0.297124      0.426356      0.471356      0.491906      0.535904      0.648152
  53   2 1443.4863    0.1624  0.1411  9.4062  0.0000  0.0063   0.0054   0.0145    0.0170   0.0000   441.8018     -0.340608       21.0764     -0.429000      -3.64629    -0.0418963      0.186734      0.239396      0.256115      0.324098      0.313368      0.319902
  53   3 1697.4665    0.3574  0.3422  9.4656  0.0000  0.0084   0.0070   0.0206    0.0247   0.0000   442.1724      0.134795       21.3076     -0.502824      -3.93817      0.314136      0.272796      0.358502      0.395273      0.447710      0.471915      0.492300
  53   4 1922.4710    0.6219  0.6814  9.4917  0.0000  0.0113   0.0085   0.0283    0.0458   0.0000   442.3634     -0.321270       21.1656      0.101577      -3.57595     -0.488092      0.346927      0.463526      0.525421      0.569064      0.591313      0.611345
  53   5 2137.6682    0.9832  1.0370  9.5773  0.0000  0.0134   0.0108   0.0349    0.0818   0.0000   442.2893      0.327507       20.6349      0.137947      -2.63404     -0.697587      0.415224      0.567693      0.620643      0.686484      0.728285      0.748693
  53   6 2341.9907    1.5449  1.3352  9.9865  0.0000  0.0150   0.0150   0.0391    0.1024   0.0000   441.8596     -0.908410       21.5985     -0.339410      -3.79406      0.807603      0.462412      0.604049      0.676720      0.765024      0.784584      0.816350
  53   7 2536.7034    2.2445  1.4689 10.6382  0.0054  0.0157   0.0208   0.0416    0.1027   0.0000   442.2110      0.643616       20.4650     -0.304325      -2.94995      0.125709      0.482736      0.649868      0.705458      0.783649      0.803299      0.833488
  53   8 2727.9133    3.1109  1.3561 11.4577  0.0000  0.0149   0.0302   0.0392    0.1109   0.0000   442.2745     -0.657745       22.5297      -1.79800      -2.72451     -0.652807      0.456586      0.606276      0.665760      0.756617      0.760613      0.778533
  53   9 2916.4910    4.1549  1.2178 12.0789  0.0000  0.0135   0.0421   0.0375    0.1188   0.0000   440.7967      0.806817       21.2896     -0.566655      -2.70008      -3.15856      0.415109      0.543204      0.604193      0.679331      0.702889      0.719372
  53  10 3101.3583    4.6895  1.3867 12.2301  0.0000  0.0147   0.0441   0.0397    0.1112   0.0000   442.1326     -0.632013       21.6532     0.0879811      -2.28656      -2.33337      0.468518      0.627703      0.674492      0.769789      0.783764      0.814875
  53  11 3283.1769    4.3424  2.0306 11.9417 -0.0000  0.0182   0.0331   0.0478    0.0716   0.0000   440.7555     -0.784808       19.5838     -0.753020      -1.96903      -2.72076      0.563249      0.741427      0.803132      0.935284      0.937213      0.969350
  53  12 3463.1689    3.5625  3.2035 11.5183 -0.0000  0.0240   0.0218   0.0626    0.0476   0.0000   441.3582     -0.542915       22.5509    -0.0923606      -3.06551      -4.55489      0.756690      0.998643       1.09958       1.22923       1.26550       1.29828
  53  13 3641.6307    2.7885  5.1484 11.1025 -0.0000  0.0339   0.0136   0.0903    0.0355   0.0000   442.0713     -0.398417       20.8064      -2.85407      -2.23772      -4.09672       1.03519       1.37464       1.55523       1.75095       1.80286       1.87543
  53  14 3818.4475    2.2062  8.0455 10.8295 -0.0018  0.0510   0.0086   0.1377    0.0311   0.0000   439.7090      -1.39393       15.3515      -2.72886      -2.26711      -7.89996       1.56781       2.12229       2.31538       2.59130       2.67315       2.79966
  54   1 1147.8955    0.0616  0.0369  9.5162  0.0000  0.0090   0.0054   0.0123    0.0146   0.0000   440.5554     -0.169153       22.0089      0.475442      -4.74958      0.465920      0.221799      0.324903      0.405002      0.380686      0.495446      0.420371
  54   2 1454.3962    0.1734  0.1754  9.3466  0.0000  0.0071   0.0051   0.0163    0.0172   0.0000   442.0968     -0.535910       21.6196     -0.110114      -3.57928      0.172513      0.202588      0.279043      0.293544      0.351336      0.334484      0.333575
  54   3 1709.1139    0.3703  0.3916  9.3774  0.0000  0.0091   0.0066   0.0213    0.0261   0.0000   441.6012     -0.527676       21.5725      0.631761      -3.76432     -0.174564      0.255694      0.347009      0.400374      0.429627      0.451749      0.471681
  54   4 1935.3186    0.6412  0.7828  9.4041  0.0000  0.0124   0.0081   0.0301    0.0499   0.0000   441.6098     -0.386974       21.2049       1.55009      -3.98660      0.629848      0.350749      0.478354      0.534528      0.599104      0.625873      0.639109
  54   5 2151.7483    1.0107  1.0679  9.7367  0.0000  0.0135   0.0111   0.0365    0.0770   0.0000   442.4775     -0.506183       21.4991    -0.0255765      -2.31723      -1.04050      0.411762      0.543913      0.593150      0.681307      0.699079      0.714851
  54   6 2356.7382    1.5774  1.3753 10.2173  0.0000  0.0153   0.0154   0.0405    0.0879   0.0000   442.2819      0.688469       21.3574      0.798436      -4.42924     -0.397607      0.456041      0.623396      0.681239      0.778350      0.768655      0.819783
  54   7 2552.3450    2.2839  1.5093 10.6798  0.0000  0.0155   0.0205   0.0426    0.0972   0.0000   441.6664     0.0606729       22.0220     -0.424547      -3.60003    -0.0545954      0.468538      0.628335      0.692620      0.791576      0.793892      0.823204
  54   8 2744.6009    3.2822  1.3232 11.2550  0.0000  0.0143   0.0310   0.0376    0.1298   0.0000   442.0760     -0.347926       20.0620      -2.38110      -1.20762      -1.61356      0.439535      0.588549      0.640873      0.722328      0.753472      0.790912
  54   9 2934.0148    4.2807  1.2653 11.9827  0.0000  0.0139   0.0415   0.0373    0.1260   0.0000   441.8958     0.0604359       21.0171     -0.604342      -2.04480      -1.68887      0.419176      0.557031      0.609731      0.698779      0.705633      0.747177
  54  10 3119.5821    4.7373  1.4326 12.3219  0.0000  0.0150   0.0436   0.0401    0.1004   0.0000   440.6196     -0.247483       20.1870     -0.633967      -2.31245      -2.60262      0.449028      0.612533      0.656732      0.770319      0.775211      0.826886
  54  11 3302.1412    4.2625  2.1158 11.7731 -0.0000  0.0183   0.0314   0.0488    0.0732   0.0000   442.0560     -0.157801       21.0819     -0.569051      -3.31453      -4.36488      0.558037      0.735130      0.802082      0.905404      0.950511      0.965419
  54  12 3483.0226    3.4408  3.3795 11.4235  0.0000  0.0246   0.0202   0.0653    0.0448   0.0000   440.5223      0.598750       20.0463      -1.40847      -5.83306      -3.80356      0.745763       1.00793       1.10031       1.25755       1.29048       1.34490
  54  13 3662.1630    2.7272  5.4833 10.9380  0.0000  0.0349   0.0127   0.0943    0.0367   0.0000   439.5492     0.0712618       18.4185       1.78578      -2.82376     -0.959228       1.05984       1.41122       1.55068       1.72926       1.80424       1.88100
  54  14 3839.6248    2.1618  8.4687 10.7984 -0.0003  0.0534   0.0082   0.1445    0.0307   0.0000   442.1716      0.705749       21.5940      -1.06066      -3.43388      -3.48254       1.57755       2.13968       2.33956       2.63811       2.72961       2.82649
  55   1 1156.9578    0.0689  0.0743  9.4378  0.0000  0.0106   0.0049   0.0185    0.0147   0.0000   440.8475     -0.866174       21.2109      0.824134      -2.92315      0.323566      0.259030      0.481847      0.409722      0.534565      0.522566      0.565630
  55   2 1465.1446    0.1749  0.1741  9.3161  0.0000  0.0069   0.0051   0.0159    0.0171   0.0000   442.2003     -0.206374       21.3249     0.0511681      -3.94099     -0.217596      0.189458      0.268785      0.293818      0.339891      0.358772      0.390591
  55   3 1720.6079    0.3878  0.4083  9.3750  0.0000  0.0091   0.0068   0.0214    0.0272   0.0000   441.7319     -0.897757       20.9699     -0.490398      -3.13963     -0.415050      0.263922      0.365703      0.398431      0.458739      0.469421      0.471124
  55   4 1948.0340    0.6560  0.7150  9.4314  0.0000  0.0114   0.0085   0.0278    0.0484   0.0000   441.7606     -0.539162       20.4322      0.698599      -3.85870      0.940981      0.331403      0.459554      0.507441      0.571714      0.593792      0.616725
  55   5 2165.6496    1.0590  1.0355  9.6900  0.0001  0.0130   0.0115   0.0341    0.0785   0.0000   441.7070     -0.121090       21.4795      -1.08384      -3.74693     0.0519658      0.383274      0.511913      0.561754      0.623513      0.639304      0.658106
  55   6 2371.3139    1.6317  1.4466 10.0453  0.0000  0.0154   0.0149   0.0402    0.0923   0.0000   442.0718     -0.831355       20.2511     -0.398492      -1.86894     -0.691642      0.461938      0.604846      0.670620      0.750229      0.778009      0.823667
  55   7 2567.8520    2.3642  1.4381 10.8436  0.0000  0.0152   0.0218   0.0401    0.0949   0.0000   442.5172      0.614842       21.3360     -0.574702      -3.61693     -0.882842      0.466494      0.619621      0.670472      0.774273      0.802513      0.827344
  55   8 2761.1698    3.3446  1.2916 11.4946  0.0000  0.0141   0.0323   0.0384    0.1190   0.0000   441.5751      0.738400       21.0557     -0.387260      -3.46008     -0.888660      0.417912      0.573618      0.601522      0.696960      0.689575      0.727569
  55   9 2951.4466    4.3430  1.2520 12.0617  0.0004  0.0139   0.0424   0.0367    0.1252   0.0000   442.1382      0.640783       20.3871      -1.60161      -3.18374      -2.01237      0.409404      0.546187      0.592354      0.679827      0.707092      0.737620
  55  10 3137.6948    4.7175  1.5341 12.1350  0.0000  0.0152   0.0412   0.0414    0.1000   0.0000   440.9117      0.285659       21.4403     -0.103566      -2.47036      -2.91924      0.457392      0.606881      0.669366      0.758932      0.787045      0.821831
  55  11 3321.0634    4.2434  2.2367 11.6688  0.0000  0.0186   0.0301   0.0492    0.0701   0.0000   442.7234      0.298053       20.6528     -0.608420      -2.67156      -2.28292      0.568144      0.747656      0.818747      0.938973      0.968648       1.00098
  55  12 3502.5947    3.4114  3.6253 11.1767  0.0000  0.0250   0.0189   0.0675    0.0473   0.0000   441.4930      0.594324       20.5730      -3.58122      -2.98649      -3.69371      0.750327      0.990586       1.08533       1.22460       1.27619       1.31840
  55  13 3682.5292    2.6918  5.8185 10.8144 -0.0003  0.0367   0.0118   0.0978    0.0371   0.0000   439.4049     0.0746193       20.0150      -5.55418      -5.61290      -4.54964       1.07930       1.46292       1.60832       1.80962       1.87463       1.94409
  55  14 3860.7410    2.1193  8.8456 10.6821 -0.0006  0.0553   0.0077   0.1513    0.0310   0.0000   440.7732       2.91555       20.3850      -2.73671      -6.36415      -6.06966       1.62956       2.19472       2.42277       2.74041       2.82860       2.91722
  56   1 1165.8891    0.0735  0.0759  9.4631  0.0000  0.0100   0.0048   0.0180    0.0146   0.0000   440.3475      0.319448       21.0515     -0.108665      -3.94029     -0.619867      0.244696      0.313851      0.439272      0.393787      0.432308      0.485037
  56   2 1475.7902    0.1819  0.2173  9.3867  0.0000  0.0082   0.0050   0.0178    0.0177   0.0000   441.9269     -0.166723       21.1671   -0.00677089      -3.98112   -0.00407154      0.253849      0.346894      0.399321      0.441795      0.505411      0.463774
  56   3 1731.9779    0.3957  0.4404  9.3839  0.0000  0.0098   0.0067   0.0220    0.0284   0.0000   441.9131     -0.427326       21.7753     -0.145089      -2.82880     -0.330772      0.273505      0.352496      0.408996      0.452647      0.475321      0.479874
  56   4 1960.6579    0.7019  0.8010  9.3932  0.0000  0.0120   0.0085   0.0292    0.0546   0.0000   442.1464     -0.320930       20.7549      0.535536      -3.04358     -0.360291      0.339650      0.457819      0.500588      0.566516      0.596609      0.636445
  56   5 2179.4153    1.1135  1.0784  9.8653  0.0000  0.0133   0.0120   0.0359    0.0827   0.0000   442.1433      0.362460       21.6897    -0.0464451      -3.04966      0.150548      0.394786      0.521318      0.565796      0.642370      0.666059      0.691804
  56   6 2385.7871    1.6865  1.4055 10.2705  0.0000  0.0150   0.0156   0.0403    0.0887   0.0000   441.6780       1.10421       20.2843     -0.599842      -4.51291      -1.00942      0.441939      0.588700      0.645571      0.738508      0.757674      0.795239
  56   7 2583.2880    2.4538  1.3940 10.9178  0.0000  0.0147   0.0227   0.0392    0.1033   0.0000   441.5751      0.140336       21.2466     -0.837328      -3.36777     -0.741719      0.437766      0.592478      0.642936      0.736659      0.764598      0.796412
  56   8 2777.6051    3.3955  1.3171 11.6424  0.0000  0.0140   0.0321   0.0383    0.1066   0.0000   440.9825     -0.421425       21.3689      -1.08843      -3.23690     -0.462854      0.419112      0.547966      0.603435      0.689014      0.706339      0.742394
  56   9 2968.6631    4.3292  1.2452 12.3545  0.0000  0.0137   0.0429   0.0378    0.1089   0.0000   442.0685     -0.381436       20.7296      -1.18311      -3.68010      -1.11363      0.414316      0.552671      0.596749      0.671373      0.693351      0.721413
  56  10 3155.6618    4.7743  1.5201 12.2358  0.0000  0.0149   0.0415   0.0404    0.0937   0.0000   442.7280       1.01240       20.6581     -0.803224      -3.73343      -2.26678      0.433961      0.575240      0.636275      0.725443      0.750047      0.763854
  56  11 3339.7880    4.1754  2.1941 11.9465  0.0002  0.0187   0.0304   0.0494    0.0651   0.0000   441.1278      0.322406       19.7068      -2.20519      -3.54801      -2.52829      0.548838      0.735520      0.808284      0.936317      0.944564      0.986904
  56  12 3522.0856    3.3490  3.8763 11.2331  0.0000  0.0261   0.0180   0.0703    0.0445   0.0000   442.9364      0.380365       21.2212     -0.539307      -2.97493      -1.09238      0.760987       1.01226       1.10569       1.27049       1.31642       1.37443
  56  13 3702.6721    2.6271  6.1395 10.8807  0.0001  0.0380   0.0112   0.1035    0.0363   0.0000   441.0651     -0.787225       21.2217     -0.329432      -4.54712       1.92367       1.11697       1.47246       1.63047       1.84248       1.90153       1.97566
  56  14 3881.6759    2.0942  9.3390 10.6626  0.0011  0.0574   0.0073   0.1555    0.0312   0.0000   442.4688      -2.14693       13.2663       1.81543      -3.05313       2.65153       1.65265       2.22947       2.46808       2.79025       2.86129       2.97220
  57   1 1174.7706    0.0838  0.0888  9.4583  0.0000  0.0080   0.0048   0.0175    0.0147   0.0000   440.5639     -0.166720       21.7936      0.272783      -4.13603     -0.150887      0.208948      0.275766      0.336789      0.357035      0.350667      0.420103
  57   2 1486.3039    0.1883  0.1897  9.3530  0.0000  0.0074   0.0052   0.0164    0.0174   0.0000   441.9712     -0.104983       20.6613    -0.0709796      -4.27529     -0.323201      0.221062      0.301664      0.353424      0.410080      0.445882      0.409161
  57   3 1743.2076    0.4115  0.4254  9.3937  0.0000  0.0091   0.0069   0.0218    0.0281   0.0000   441.9775     -0.602202       21.0950     -0.126592      -3.38052     -0.684616      0.258531      0.341430      0.382686      0.424144      0.457658      0.471722
  57   4 1973.1413    0.7108  0.8024  9.4803  0.0000  0.0120   0.0087   0.0301    0.0539   0.0000   441.5825     -0.369212       21.8372    -0.0230125      -2.56815      -1.22892      0.323987      0.446394      0.469567      0.543354      0.559087      0.586187
  57   5 2193.0234    1.1425  1.1298  9.8100  0.0000  0.0139   0.0119   0.0356    0.0867   0.0000   442.0996     -0.577545       22.3908     -0.593367      -4.34524     -0.783621      0.379268      0.526505      0.578235      0.648044      0.667263      0.722304
  57   6 2400.0908    1.7232  1.4687 10.3371  0.0000  0.0155   0.0156   0.0410    0.0823   0.0000   441.9314     -0.138406       21.6261      0.163166      -4.32308      -1.07380      0.441493      0.589067      0.627448      0.717327      0.762296      0.801142
  57   7 2598.5851    2.5507  1.4379 10.8712  0.0000  0.0146   0.0227   0.0400    0.1008   0.0000   442.2778     -0.382540       20.9882       1.58320      -3.89246      -2.04298      0.410152      0.557742      0.611041      0.716698      0.710645      0.739998
  57   8 2793.9723    3.5071  1.2844 11.5007  0.0000  0.0138   0.0331   0.0360    0.1289   0.0000   442.1621     0.0692790       20.6641      -1.03487      -2.26682      -2.64428      0.407157      0.532903      0.583605      0.672476      0.687278      0.708558
  57   9 2985.7907    4.4333  1.2763 12.1716  0.0000  0.0138   0.0419   0.0370    0.1153   0.0000   441.7024      0.597839       20.7442     -0.291977      -3.75610      -2.28903      0.402081      0.534705      0.581150      0.675102      0.712672      0.725081
  57  10 3173.4797    4.7324  1.5748 12.2860  0.0000  0.0153   0.0403   0.0415    0.0881   0.0000   441.5714      0.573787       20.4635      -1.90963      -3.00268      -1.21828      0.440779      0.588430      0.632742      0.713509      0.763754      0.784915
  57  11 3358.4067    4.0825  2.3951 11.7813 -0.0000  0.0194   0.0279   0.0510    0.0618   0.0000   441.6766      0.258216       22.1403      -1.06496      -3.37892      -2.91661      0.565890      0.737436      0.807331      0.932495      0.946616       1.01249
  57  12 3541.5138    3.2417  4.1457 11.1708 -0.0000  0.0274   0.0167   0.0739    0.0435   0.0000   439.7251       1.76799       20.8191      -1.27407      -5.66899     -0.759892      0.787607       1.04732       1.16269       1.31584       1.37642       1.42193
  57  13 3722.8843    2.5480  6.5532 10.8932 -0.0005  0.0407   0.0105   0.1097    0.0355   0.0000   441.6796       2.89812       19.4847      0.479244      -2.49044      -3.03806       1.16228       1.55995       1.69554       1.90723       1.99820       2.06520
  57  14 3902.4550    2.0140  9.6499 10.6359  0.0000  0.0611   0.0069   0.1613    0.0307   0.0000   438.6272      -2.26508       21.9309      -3.15729      -4.15487      -2.92520       1.72465       2.36511       2.59476       2.90613       3.03838       3.11192
  58   1 1183.5344    0.0836  0.0823  9.4609  0.0000  0.0080   0.0048   0.0151    0.0145   0.0000   440.4465    -0.0352062       21.5773    -0.0634622      -3.44735     -0.135416      0.198903      0.292178      0.335655      0.331390      0.384390      0.398960
  58   2 1496.6941    0.1870  0.1940  9.3777  0.0006  0.0068   0.0051   0.0169    0.0171   0.0000   441.7271     -0.376889       21.6446    -0.0995920      -4.25883      0.118421      0.176891      0.246392      0.273994      0.308018      0.319252      0.334643
  58   3 1754.3014    0.4101  0.4654  9.4387  0.0000  0.0095   0.0066   0.0232    0.0280   0.0000   441.8258     -0.250839       21.9606      0.313095      -3.26908      0.639464      0.248917      0.345847      0.375884      0.426699      0.434786      0.471113
  58   4 1985.5464    0.7348  0.7730  9.5614  0.0000  0.0115   0.0089   0.0281    0.0515   0.0000   442.0614     -0.124526       21.1726      0.337507      -2.59896    -0.0138942      0.308438      0.425782      0.461600      0.526530      0.542245      0.564350
  58   5 2206.5163    1.1663  1.1903  9.9711  0.0000  0.0144   0.0120   0.0374    0.0817   0.0000   442.6638      0.210658       21.2452     -0.479381      -3.41510     -0.415483      0.381147      0.531803      0.570959      0.648973      0.673748      0.708400
  58   6 2414.2577    1.7808  1.5021 10.2729  0.0000  0.0155   0.0158   0.0405    0.0911   0.0000   441.8658      0.344505       21.4074     -0.183185      -3.36825     -0.419957      0.429323      0.570498      0.623570      0.704875      0.730746      0.773575
  58   7 2613.7942    2.6432  1.3914 11.1339  0.0000  0.0145   0.0242   0.0388    0.0977   0.0000   441.6512     -0.344282       21.3238     -0.712375      -3.31228     -0.879414      0.409319      0.545434      0.588862      0.659738      0.693758      0.741346
  58   8 2810.1562    3.6072  1.3753 11.4019  0.0000  0.0140   0.0323   0.0369    0.1277   0.0000   442.0130      0.714344       21.2618      -1.99554      -4.25476      -1.63960      0.399129      0.528485      0.579141      0.656328      0.671691      0.698599
  58   9 3002.7351    4.5415  1.3712 12.0792  0.0000  0.0138   0.0411   0.0381    0.1118   0.0000   441.6156     -0.483980       21.2784     -0.224402      -3.61720      -2.34186      0.396906      0.521136      0.563437      0.640735      0.663624      0.685833
  58  10 3191.1377    4.6960  1.5815 12.4253  0.0000  0.0154   0.0403   0.0410    0.0824   0.0000   442.1524      0.194983       21.1102       1.20422      -3.18549      -3.56841      0.444129      0.587445      0.644738      0.730252      0.758797      0.806597
  58  11 3376.8575    4.0049  2.5368 11.8819  0.0000  0.0199   0.0266   0.0536    0.0537   0.0000   442.2490     -0.580233       21.4113      0.405369      -2.11642      -1.68150      0.565952      0.746060      0.820356      0.933593      0.963892       1.02666
  58  12 3560.6879    3.1393  4.4917 11.1076  0.0000  0.0288   0.0153   0.0778    0.0416   0.0000   441.2603       1.01645       20.6894       1.02468      -3.45403      -5.18966      0.799079       1.07052       1.15992       1.33202       1.37569       1.44372
  58  13 3742.7832    2.5023  6.9267 10.9074  0.0000  0.0432   0.0100   0.1151    0.0352   0.0000   442.5221      -2.36496       22.0297      -3.13154      -5.12874      -1.36934       1.18815       1.63367       1.76561       1.99949       2.08181       2.15566
  59   1 1192.2430    0.0874  0.1013  9.4665  0.0000  0.0081   0.0048   0.0190    0.0146   0.0000   440.3719      0.283870       21.5267    -0.0375952      -3.83038     -0.551853      0.238053      0.324730      0.359397      0.422606      0.505552      0.529153
  59   2 1506.9581    0.2067  0.2144  9.3423  0.0000  0.0070   0.0051   0.0165    0.0176   0.0000   441.6702     -0.506142       21.5742     -0.171251      -3.69970     -0.266249      0.215149      0.294624      0.355068      0.378180      0.384794      0.384348
  59   3 1765.2501    0.4230  0.4834  9.4739  0.0000  0.0100   0.0067   0.0229    0.0289   0.0000   442.0879     -0.511389       21.6544     -0.128893      -4.00796     -0.472205      0.277737      0.367235      0.417852      0.482866      0.518634      0.546178
  59   4 1997.8113    0.7615  0.8781  9.3909  0.0000  0.0121   0.0087   0.0309    0.0602   0.0000   442.3938     -0.758586       22.1845      0.407945      -3.73165     -0.368924      0.323387      0.438021      0.486316      0.550754      0.563638      0.597018
  59   5 2219.8550    1.1675  1.1869  9.9182  0.0001  0.0136   0.0119   0.0381    0.0860   0.0000   442.0095      0.325774       21.3312     -0.746203      -3.43011      -1.68982      0.374483      0.507245      0.565545      0.651230      0.692362      0.730550
  59   6 2428.3351    1.8450  1.5952 10.1753  0.0000  0.0157   0.0153   0.0407    0.0864   0.0000   442.2257     0.0648222       21.3325      -1.02591      -4.34374     -0.580167      0.429773      0.564153      0.625418      0.712722      0.733380      0.777226
  59   7 2628.8213    2.6691  1.4136 11.2101  0.0000  0.0146   0.0239   0.0391    0.0903   0.0000   442.3683      0.119305       21.2489     -0.932948      -2.37344     -0.193481      0.399991      0.543337      0.582012      0.671482      0.696608      0.718768
  59   8 2826.2214    3.6605  1.3401 11.8210  0.0000  0.0140   0.0338   0.0372    0.1041   0.0000   441.8363      0.563643       21.4310     -0.342300      -3.53287      -1.75616      0.388551      0.526672      0.567810      0.658461      0.679461      0.713706
  59   9 3019.5825    4.7043  1.3402 11.9850 -0.0000  0.0136   0.0422   0.0365    0.1334   0.0000   441.2146      0.519254       21.5339      -1.21531      -2.86783      -2.70510      0.377382      0.499221      0.544147      0.633814      0.650623      0.671330
  59  10 3208.7471    4.7191  1.7211 12.1014  0.0001  0.0155   0.0373   0.0418    0.0832   0.0000   441.9925      0.744267       21.4575     -0.453756      -2.81722      -2.90412      0.445444      0.587852      0.641611      0.722939      0.754909      0.792410
  59  11 3395.2366    3.9190  2.7099 11.6426 -0.0001  0.0203   0.0245   0.0544    0.0556   0.0000   441.5337     -0.824550       20.9857      -1.58242      -2.41082      -2.41088      0.569859      0.748761      0.840331      0.935457      0.974650       1.01515
  59  12 3579.7547    3.0633  4.6294 11.1774 -0.0003  0.0296   0.0148   0.0808    0.0394   0.0000   441.5677     0.0860974       20.4337      -2.08696      -3.11670      -3.21978      0.809042       1.09677       1.20437       1.37136       1.42910       1.49654
  59  13 3762.5120    2.4173  7.1502 10.9358  0.0000  0.0440   0.0093   0.1198    0.0331   0.0000   440.8463      0.408146       21.5110     -0.350171      -1.89630      -3.99491       1.19353       1.60277       1.78520       2.03591       2.09626       2.20150
  60   1 1200.8451    0.0832  0.0852  9.4424  0.0000  0.0077   0.0047   0.0152    0.0143   0.0000   440.9691   0.000943725       20.8996    -0.0751594      -3.79951      0.486082      0.208179      0.272790      0.303272      0.354639      0.397092      0.376582
  60   2 1517.0921    0.2011  0.2199  9.3524  0.0000  0.0073   0.0050   0.0168    0.0175   0.0000   441.9803     -0.377724       21.4669     0.0795538      -3.56952     -0.363176      0.196528      0.277681      0.315096      0.357433      0.344822      0.373975
  60   3 1776.1285    0.4436  0.5153  9.4267  0.0000  0.0100   0.0067   0.0232    0.0302   0.0000   441.8401     -0.811925       21.1470      0.905176      -3.44206     -0.769768      0.260150      0.340070      0.390050      0.430636      0.457735      0.484335
  60   4 2010.0225    0.7733  0.9004  9.4966  0.0000  0.0123   0.0087   0.0308    0.0591   0.0000   442.5148      -1.27024       21.2656     0.0425301      -3.21039     -0.331601      0.331963      0.460032      0.496024      0.563682      0.568109      0.601331
  60   5 2233.0553    1.2418  1.2413  9.9125  0.0000  0.0141   0.0121   0.0369    0.0867   0.0000   442.0038     -0.601900       21.0555     -0.472869      -2.84426      -1.48608      0.378548      0.520465      0.572523      0.633746      0.675388      0.683661
  60   6 2442.2368    1.9278  1.5553 10.3208  0.0000  0.0153   0.0162   0.0405    0.0885   0.0000   441.6750      0.332230       21.3893     -0.692999      -2.55446     -0.145634      0.417200      0.555811      0.615607      0.697587      0.728614      0.747500
  60   7 2643.7676    2.7603  1.4223 11.1785  0.0000  0.0144   0.0245   0.0383    0.0944   0.0000   442.0398       1.28670       22.7121      0.239333      -3.28659      -1.90831      0.391409      0.526090      0.574698      0.648599      0.679874      0.699104
  60   8 2842.1746    3.7972  1.3007 11.7919  0.0000  0.0136   0.0349   0.0363    0.1160   0.0000   440.8044      0.427577       21.3588     -0.804649      -3.77548      -1.54755      0.367950      0.492124      0.538366      0.622935      0.638138      0.652962
  60   9 3036.2826    4.6587  1.3474 12.1675  0.0000  0.0139   0.0418   0.0361    0.1175   0.0000   440.5538     -0.479146       21.5335     -0.491806      -3.39715      -2.85242      0.390634      0.525384      0.569561      0.652234      0.677097      0.702359
  60  10 3226.1720    4.6275  1.7978 12.1384  0.0000  0.0161   0.0357   0.0426    0.0783   0.0000   442.0237       2.23454       21.4081      -1.53278      -2.35689      -2.97451      0.437583      0.586111      0.633558      0.741612      0.760457      0.792242
  60  11 3413.4230    3.8233  2.9811 11.4924  0.0000  0.0215   0.0223   0.0560    0.0514   0.0000   441.7555      0.353485       21.0729      -1.53286      -2.36095      -2.60531      0.590354      0.797581      0.870551      0.995408       1.02072       1.08250
  60  12 3598.7809    3.0156  4.9670 11.0294  0.0000  0.0310   0.0138   0.0831    0.0412   0.0000   441.1983     -0.896391       22.2441       1.08598      -5.25191      -3.95960      0.837967       1.12419       1.23705       1.40728       1.46303       1.53627
  60  13 3782.1276    2.3688  7.5323 10.8693 -0.0001  0.0460   0.0088   0.1252    0.0337   0.0000   439.2767       1.54992       22.2477      -5.14750      -3.27976      -3.45891       1.23098       1.64355       1.83144       2.05128       2.16203       2.23715
  61   1 1209.3878    0.0858  0.0998  9.4387  0.0000  0.0083   0.0046   0.0176    0.0144   0.0000   440.5165      0.278001       21.3575     0.0210080      -4.51369     -0.468351      0.274920      0.350426      0.500906      0.540357      0.498180      0.454599
  61   2 1527.1268    0.2151  0.2056  9.3639  0.0000  0.0064   0.0053   0.0160    0.0176   0.0000   441.8781     -0.323154       21.3749     -0.214194      -3.87075      0.155369      0.187745      0.239065      0.267111      0.284756      0.308932      0.343844
  61   3 1786.8492    0.4552  0.5811  9.4020  0.0000  0.0103   0.0066   0.0263    0.0325   0.0000   441.9951     -0.545627       21.0180     -0.231596      -4.12663     -0.545895      0.282488      0.369141      0.415867      0.473500      0.504083      0.523563
  61   4 2022.1330    0.7881  0.9376  9.5888  0.0000  0.0123   0.0088   0.0320    0.0593   0.0000   442.4392     -0.751502       20.7438    -0.0818207      -2.66210     -0.317450      0.331885      0.438679      0.485847      0.552323      0.593446      0.598661
  61   5 2246.1007    1.2695  1.2806  9.9740  0.0000  0.0139   0.0121   0.0385    0.0797   0.0000   441.5551      0.416398       20.7752      -1.05752      -4.93291      0.232285      0.369932      0.501804      0.552873      0.616974      0.642544      0.657089
  61   6 2456.0466    1.9631  1.5263 10.3888  0.0000  0.0152   0.0166   0.0400    0.0910   0.0000   441.7120     0.0867623       21.4071     -0.777808      -4.11956      -1.74110      0.394798      0.542266      0.584591      0.683794      0.689666      0.719687
  61   7 2658.6106    2.8640  1.4863 11.0911  0.0000  0.0144   0.0242   0.0386    0.0958   0.0000   440.9242     -0.659150       20.8546     -0.712482      -3.93435     -0.687395      0.400753      0.510590      0.562120      0.652401      0.652927      0.691373
  61   8 2857.9747    3.9731  1.3324 11.5307  0.0000  0.0132   0.0352   0.0361    0.1353   0.0000   441.8248      0.550213       21.2463      0.361420      -2.37105     -0.374560      0.359930      0.470614      0.521017      0.594544      0.624308      0.651468
  61   9 3052.8451    4.6856  1.3643 12.3895  0.0000  0.0138   0.0417   0.0370    0.0957   0.0000   441.2861     -0.249543       20.6138      -1.57996      -3.17444      -3.15621      0.376979      0.497630      0.542200      0.617183      0.640847      0.673908
  61  10 3243.4997    4.6247  1.8590 11.9571 -0.0012  0.0161   0.0343   0.0425    0.0800   0.0000   441.0630      0.513381       20.3372      -1.77961      -3.40991      -2.37818      0.440454      0.584474      0.637585      0.726559      0.744509      0.774879
  61  11 3431.5619    3.7654  2.9752 11.5864  0.0000  0.0212   0.0221   0.0575    0.0492   0.0000   441.8501      0.269402       21.7453      -2.08790      -3.56386      -1.58554      0.579570      0.774403      0.857906      0.969166       1.00821       1.04972
  61  12 3617.6056    2.9531  5.1903 11.0049  0.0000  0.0321   0.0131   0.0858    0.0403   0.0000   442.1491      0.298369       20.8984     -0.430704      -4.33203      -3.98066      0.852336       1.14408       1.24814       1.41684       1.45158       1.52936
  61  13 3801.6819    2.3192  8.1212 10.7569  0.0003  0.0489   0.0081   0.1327    0.0344   0.0000   442.3911     -0.434095       20.6115     -0.768367      -2.42828      -3.53155       1.29652       1.73300       1.94221       2.18912       2.29411       2.38696
  62   2 1537.0170    0.2334  0.2601  9.3693  0.0000  0.0076   0.0051   0.0174    0.0184   0.0000   441.9305     -0.153803       21.6138     -0.540797      -3.81589     0.0605946      0.203503      0.250493      0.299629      0.350085      0.339355      0.364786
  62   3 1797.4775    0.4688  0.5470  9.4445  0.0000  0.0099   0.0067   0.0241    0.0322   0.0000   442.3103     -0.895273       21.8971      0.919043      -4.21801     -0.236758      0.252919      0.327992      0.370269      0.426004      0.442401      0.466337
  62   4 2034.1219    0.8126  0.9834  9.4464  0.0000  0.0123   0.0086   0.0318    0.0631   0.0000   442.5262     -0.473788       22.0328      0.901533      -4.31878       1.09271      0.320119      0.439214      0.480026      0.557576      0.584143      0.614391
  62   5 2259.0264    1.3049  1.2708 10.0656  0.0000  0.0138   0.0125   0.0376    0.0790   0.0000   443.0787     -0.465120       21.4065      -1.58837      -4.58017     -0.682885      0.356836      0.477873      0.515755      0.595947      0.614438      0.647461
  62   6 2469.7436    2.0594  1.5158 10.4379 -0.0000  0.0146   0.0172   0.0392    0.0893   0.0000   441.9268    -0.0255434       21.8023     -0.353952      -3.19220      -1.71217      0.386064      0.510738      0.561831      0.649333      0.663044      0.685572
  62   7 2673.3696    2.8394  1.5238 11.3231  0.0000  0.0149   0.0236   0.0389    0.0782   0.0000   442.2462      0.448564       20.2408     -0.339015      -2.81813      -1.55176      0.391069      0.522487      0.568340      0.646860      0.686795      0.720428
  62   8 2873.6784    3.9403  1.3539 11.7620  0.0000  0.0134   0.0347   0.0367    0.1183   0.0000   441.8177    -0.0778952       21.1787     -0.989885      -2.52456      -1.50059      0.357778      0.479150      0.534452      0.605763      0.644274      0.668136
  62   9 3069.2809    4.7636  1.3706 12.2385  0.0000  0.0136   0.0417   0.0357    0.1087   0.0000   442.5307      0.550217       20.2675      -2.24312      -3.43406      -1.51526      0.367253      0.487270      0.543347      0.596389      0.618694      0.661407
  62  10 3260.6948    4.5102  1.9949 12.0175  0.0000  0.0167   0.0325   0.0448    0.0738   0.0000   442.4465      0.175576       20.5945     -0.970269      -3.44896      -2.48891      0.444250      0.587006      0.643445      0.741964      0.767181      0.796075
  62  11 3449.5131    3.6809  3.3204 11.4059  0.0000  0.0225   0.0202   0.0606    0.0498   0.0000   442.1475      0.964047       20.9975      -1.58122      -4.79080      -3.65002      0.602305      0.802440      0.869506      0.998931       1.02197       1.07607
  62  12 3636.3299    2.8710  5.4343 11.0484  0.0000  0.0334   0.0124   0.0906    0.0392   0.0000   441.1185      -1.14383       22.0200      0.104212      -4.96871      -4.91382      0.857069       1.18487       1.27548       1.48105       1.53062       1.61640
  62  13 3820.9980    2.2513  8.6888 10.7813 -0.0005  0.0526   0.0076   0.1414    0.0332   0.0000   441.5441       4.91253       20.0824       1.62330     -0.396574      -3.96529       1.38076       1.88898       2.09960       2.34496       2.44799       2.53988
  63   1 1226.2176    0.0888  0.1171  9.4129  0.0000  0.0077   0.0044   0.0216    0.0143   0.0000   440.3827    -0.0548071       21.7543     -0.330316      -4.07437     -0.192221      0.199837      0.213317      0.276463      0.327884      0.335135      0.357268
  63   2 1546.7996    0.2382  0.2598  9.3482  0.0000  0.0077   0.0052   0.0173    0.0183   0.0000   441.6841     -0.937083       21.7531      0.459653      -3.87633     0.0452771      0.192970      0.276278      0.299707      0.306565      0.353495      0.351325
  63   3 1808.0090    0.4948  0.5668  9.4457  0.0000  0.0100   0.0069   0.0241    0.0329   0.0000   442.0379     -0.676949       21.7590     0.0732565      -4.01607     -0.280316      0.248851      0.331623      0.367343      0.422182      0.437078      0.446680
  63   4 2046.0384    0.8437  0.9418  9.6400  0.0000  0.0124   0.0091   0.0305    0.0603   0.0000   442.3383      0.208739       22.1713     -0.803374      -4.16844     0.0585263      0.322456      0.430930      0.477385      0.524717      0.573308      0.582588
  63   5 2271.8742    1.3376  1.3204 10.1494  0.0000  0.0144   0.0124   0.0381    0.0740   0.0000   442.1050     -0.223422       21.9810     -0.346277      -3.15692     -0.557087      0.358174      0.495718      0.526974      0.619900      0.621783      0.661451
  63   6 2483.2797    2.1264  1.4478 10.5431  0.0000  0.0145   0.0183   0.0375    0.0984   0.0000   442.3663    -0.0757207       21.7386      -1.32327      -3.44612      -1.90811      0.376352      0.499860      0.547490      0.616974      0.645334      0.676307
  63   7 2688.0185    2.9908  1.3918 11.5166  0.0000  0.0140   0.0266   0.0376    0.0884   0.0000   442.9982      0.405313       21.2670      -1.13653      -3.47308      -2.20534      0.369148      0.487320      0.533051      0.613831      0.622301      0.667279
  63   8 2889.2609    4.1165  1.3061 11.8531 -0.0000  0.0130   0.0371   0.0358    0.1253   0.0000   441.1222    -0.0786601       21.4053     -0.504800      -2.23514     -0.904147      0.338789      0.444760      0.495934      0.567646      0.589188      0.619140
  63   9 3085.6113    4.7138  1.4706 12.2147  0.0000  0.0140   0.0398   0.0379    0.0980   0.0000   442.2886       1.11234       19.7903     -0.636914      -2.62280      -1.61565      0.376687      0.510324      0.549869      0.635981      0.662796      0.697869
  63  10 3277.7732    4.5138  2.0995 11.8782  0.0000  0.0172   0.0313   0.0447    0.0744   0.0000   442.3615      0.691082       20.5690      -1.32579      -3.10585      -2.22232      0.453340      0.590910      0.641227      0.743758      0.772239      0.808860
  63  11 3467.3977    3.6399  3.5300 11.3448  0.0000  0.0234   0.0191   0.0626    0.0470   0.0000   441.9788       1.04035       21.4494      -1.71806      -4.00645      -2.26362      0.607385      0.804395      0.874321       1.00797       1.05809       1.09412
  63  12 3654.8881    2.8331  5.8083 10.8902  0.0008  0.0346   0.0115   0.0941    0.0409   0.0000   442.6555       1.61602       20.9567     -0.202618      -5.30088      -6.98751      0.898245       1.19952       1.34249       1.52067       1.58750       1.63836
  63  13 3840.2990    2.1908  8.6456 10.7682 -0.0005  0.0525   0.0075   0.1422    0.0327   0.0000   445.4212     -0.263675       20.7283      -1.48784      -5.49614      -5.96041       1.34641       1.80326       2.00012       2.26973       2.39407       2.47651
  64   1 1234.5321    0.0953  0.1010  9.4067  0.0000  0.0068   0.0044   0.0170    0.0142   0.0000   440.6610     -0.118341       20.9031     -0.521837      -3.76987     -0.556497      0.167897      0.243903      0.277971      0.315757      0.367656      0.343040
  64   2 1556.4759    0.2443  0.2686  9.3772  0.0000  0.0076   0.0052   0.0174    0.0186   0.0000   441.8613     -0.625455       21.6216    -0.0794861      -4.40789     -0.550933      0.194776      0.250305      0.299253      0.325706      0.335378      0.368854
  64   3 1818.4278    0.5074  0.6136  9.4257  0.0000  0.0101   0.0068   0.0255    0.0348   0.0000   441.7697     -0.746597       22.2696       1.07157      -3.83280     -0.764203      0.248408      0.337474      0.365618      0.418555      0.429698      0.466197
  64   4 2057.8293    0.8576  0.9654  9.7004  0.0000  0.0122   0.0092   0.0316    0.0594   0.0000   442.4965     -0.578258       21.0137     -0.704928      -3.47774     -0.866424      0.312693      0.421750      0.473252      0.520935      0.546878      0.586594
  64   5 2284.5314    1.3897  1.3913 10.0444  0.0000  0.0143   0.0124   0.0385    0.0781   0.0000   441.9574      0.116327       21.5461     -0.401411      -2.78166     -0.373947      0.362836      0.483601      0.538461      0.605233      0.624447      0.660879
  64   6 2496.7276    2.1362  1.5927 10.5350  0.0000  0.0150   0.0173   0.0397    0.0856   0.0000   441.9999    -0.0764250       21.3538      0.590597      -2.70895      0.771820      0.382668      0.502262      0.548870      0.637237      0.660401      0.712854
  64   7 2702.5788    3.0600  1.5026 11.1221 -0.0015  0.0141   0.0250   0.0375    0.0979   0.0000   442.6511      0.268991       21.9401      0.291965      -3.33894      -1.01595      0.371212      0.476365      0.522684      0.597637      0.618160      0.647946
  64   8 2904.7376    4.1048  1.3620 11.7910  0.0000  0.0130   0.0352   0.0363    0.1105   0.0000   441.6954      0.452200       21.9989    -0.0288606      -2.71179      -1.36638      0.340711      0.450900      0.501749      0.566732      0.587210      0.613431
  64   9 3101.8236    4.8275  1.4749 12.3646  0.0000  0.0139   0.0404   0.0383    0.0899   0.0000   442.2727      0.301636       20.5000      -1.43046      -3.54724      -1.56290      0.350893      0.472351      0.510005      0.587295      0.599908      0.639103
  64  10 3294.7645    4.4069  2.1787 11.8693  0.0000  0.0172   0.0298   0.0459    0.0701   0.0000   441.4966      0.293931       22.0826     -0.447618      -4.23017      -1.43114      0.452273      0.595557      0.648682      0.748249      0.775571      0.817245
  64  11 3485.1145    3.4709  3.6828 11.4193 -0.0000  0.0244   0.0181   0.0654    0.0452   0.0000   441.0608      0.174485       20.8070      -3.22524      -2.04836      -1.83464      0.622667      0.847643      0.916488       1.06659       1.07991       1.13954
  64  12 3673.3341    2.7677  5.9604 10.9212 -0.0000  0.0358   0.0111   0.0982    0.0412   0.0000   442.2559       2.46137       23.5815      -2.18974      -1.71099      -5.42337      0.921428       1.23138       1.35352       1.56149       1.61446       1.70421
  64  13 3859.3045    2.1625  9.1580 10.7555  0.0005  0.0549   0.0071   0.1506    0.0318   0.0000   440.3310     -0.974519       20.1866      -2.60149      -5.32568      -4.49593       1.37460       1.85936       2.03322       2.33767       2.44289       2.53909
  65   1 1242.7574    0.1004  0.1226  9.3981  0.0000  0.0082   0.0044   0.0170    0.0143   0.0000   440.9942     0.0354005       20.5347     -0.322395      -3.57252    -0.0170786      0.183977      0.257020      0.264260      0.314868      0.368312      0.331412
  65   2 1566.0167    0.2461  0.2581  9.3807  0.0000  0.0074   0.0052   0.0165    0.0182   0.0000   441.6392     -0.335648       21.3920     -0.475409      -4.09631      0.288479      0.183737      0.249220      0.264326      0.286913      0.317740      0.327097
  65   3 1828.7685    0.5191  0.6375  9.3856  0.0000  0.0104   0.0068   0.0251    0.0362   0.0000   441.6880    -0.0730622       21.8542     -0.209903      -3.88041     -0.414717      0.251828      0.341708      0.374927      0.426986      0.439558      0.474855
  65   4 2069.5393    0.9037  1.0152  9.4733  0.0000  0.0119   0.0092   0.0321    0.0709   0.0000   441.9228     -0.556701       21.5571      0.712378      -4.01513      -1.46128      0.300486      0.396177      0.431238      0.495990      0.523575      0.531746
  65   5 2297.1056    1.4376  1.3586 10.1420  0.0000  0.0142   0.0130   0.0376    0.0827   0.0000   442.6832     -0.280183       22.0137     -0.723313      -3.37837     -0.296439      0.351925      0.474666      0.511340      0.595334      0.606764      0.642936
  65   6 2510.1217    2.2039  1.5197 10.6459  0.0000  0.0144   0.0181   0.0392    0.0863   0.0000   441.3636      0.248505       20.8708     -0.921649      -3.23851      -1.01541      0.359355      0.488144      0.534216      0.599890      0.628127      0.676675
  65   7 2717.0503    3.1623  1.4457 11.2902  0.0000  0.0138   0.0263   0.0369    0.1003   0.0000   442.9245     0.0582031       21.0512      -1.12992      -4.71676      -1.89493      0.347722      0.457502      0.500307      0.590484      0.601046      0.628698
  65   8 2920.0738    4.2451  1.3709 11.8817 -0.0002  0.0134   0.0359   0.0354    0.1096   0.0000   442.0013     -0.311315       21.6651      -1.36883      -3.05831      -1.66196      0.337456      0.463198      0.500076      0.579788      0.603268      0.636851
  65   9 3117.8660    4.7732  1.5343 12.1261  0.0000  0.0141   0.0383   0.0373    0.0964   0.0000   441.2262      0.252687       22.0831     -0.740157      -3.14636      -3.27142      0.363453      0.481604      0.528613      0.615885      0.625708      0.660372
  65  10 3311.6359    4.3105  2.2720 11.8706  0.0000  0.0177   0.0283   0.0468    0.0626   0.0000   441.6297     -0.326822       20.4874      -2.34805      -2.92449      -1.34830      0.450330      0.610529      0.666618      0.764439      0.786018      0.824258
  65  11 3502.7785    3.4566  3.9199 11.2459 -0.0000  0.0252   0.0170   0.0670    0.0463   0.0000   442.4021      0.520210       20.3537      0.119867      -3.44560      -2.33988      0.623168      0.849322      0.919150       1.06253       1.11341       1.15419
  65  12 3691.6562    2.6922  6.3877 10.9231  0.0000  0.0379   0.0103   0.1032    0.0392   0.0000   440.5283      0.736464       22.8363      -3.18537      -2.78999      -2.99434      0.957962       1.28899       1.40721       1.60497       1.67854       1.77199
  66   1 1250.9362    0.0970  0.1342  9.4019  0.0000  0.0081   0.0043   0.0185    0.0142   0.0000   440.7740      0.268235       21.2357     0.0332444      -4.45970     -0.167580      0.185296      0.264050      0.273877      0.343085      0.367311      0.351885
  66   2 1575.4592    0.2583  0.3100  9.3383  0.0000  0.0078   0.0050   0.0191    0.0192   0.0000   441.5827     -0.383037       21.1736     -0.264683      -4.24945      0.503233      0.186772      0.247837      0.289925      0.290107      0.331927      0.351960
  66   3 1838.9915    0.5334  0.6229  9.4028  0.0000  0.0105   0.0069   0.0240    0.0367   0.0000   441.9439    -0.0232469       21.6708     0.0892113      -3.81833     -0.137537      0.241088      0.327753      0.361624      0.399309      0.405895      0.424541
  66   4 2081.1504    0.8972  1.0236  9.7593  0.0000  0.0123   0.0094   0.0334    0.0629   0.0000   442.0082    -0.0547689       21.1284     -0.328972      -3.02586     -0.274448      0.303575      0.406980      0.446081      0.521295      0.533451      0.550066
  66   5 2309.5273    1.4529  1.4108 10.2053 -0.0001  0.0142   0.0128   0.0389    0.0759   0.0000   441.9950     -0.366700       21.5900     -0.689744      -2.68945     -0.567568      0.350133      0.477294      0.522032      0.594866      0.611468      0.643751
  66   6 2523.3615    2.2936  1.6321 10.4579  0.0000  0.0149   0.0179   0.0388    0.0967   0.0000   442.2652     -0.446640       20.5561      0.411272      -4.49860      -1.37647      0.379738      0.506563      0.550350      0.636985      0.671036      0.699353
  66   7 2731.3904    3.2487  1.4636 11.4902  0.0000  0.0137   0.0270   0.0375    0.0882   0.0000   442.2001     -0.947019       21.2725     -0.877688      -3.08024      -1.86818      0.349279      0.467308      0.510564      0.589766      0.597937      0.634948
  66   8 2935.2827    4.3414  1.3708 12.1012  0.0000  0.0131   0.0377   0.0364    0.1050   0.0000   442.5285       1.00635       21.8023     -0.351652      -3.46630      -2.49654      0.331021      0.442975      0.477986      0.557224      0.572296      0.602518
  66   9 3133.8295    4.7680  1.6469 12.1677  0.0000  0.0147   0.0368   0.0386    0.0882   0.0000   441.9024      0.406352       21.3180      -1.63311      -3.43227      -2.88060      0.362624      0.487564      0.534002      0.613408      0.637428      0.667244
  66  10 3328.3533    4.2540  2.5033 11.6469  0.0000  0.0182   0.0261   0.0495    0.0647   0.0000   442.2449      0.632112       19.9953     -0.918033      -3.01253      -2.43711      0.459926      0.614005      0.676337      0.773418      0.784339      0.832543
  66  11 3520.3128    3.4036  4.1698 11.0958  0.0001  0.0257   0.0160   0.0694    0.0489   0.0000   441.0663    0.00795867       21.0362    -0.0222955      -2.58206      -3.83238      0.640242      0.847125      0.930216       1.06606       1.09982       1.15163
  66  12 3709.9660    2.6348  6.8167 10.8982  0.0000  0.0402   0.0096   0.1093    0.0393   0.0000   440.4053       1.58542       18.2041      -1.27126      -2.20888     -0.930352      0.992608       1.35005       1.48885       1.68676       1.76972       1.83224
  67   1 1259.0195    0.1039  0.1294  9.4069  0.0000  0.0071   0.0043   0.0177    0.0142   0.0000   440.5381      0.189993       21.6665      0.621134      -3.78870     -0.171567      0.161606      0.237057      0.259833      0.273656      0.297172      0.354609
  67   2 1584.8039    0.2648  0.3153  9.3986  0.0000  0.0082   0.0051   0.0180    0.0192   0.0000   441.1694     -0.164011       21.6449     -0.493557      -4.20695    -0.0313935      0.197140      0.267844      0.292701      0.318816      0.348118      0.352353
  67   3 1849.1363    0.5581  0.6735  9.3998  0.0000  0.0102   0.0069   0.0261    0.0384   0.0000   441.8512    -0.0849356       21.2130     -0.518961      -3.45209     -0.307121      0.244890      0.321247      0.350141      0.407185      0.436426      0.455948
  67   4 2092.6692    0.9374  1.0385  9.7381  0.0000  0.0122   0.0095   0.0329    0.0678   0.0000   441.9091     -0.757008       21.8076      0.501600      -3.65852    -0.0757393      0.296930      0.405405      0.444397      0.515397      0.540817      0.568408
  67   5 2321.8279    1.5250  1.4605  9.9622 -0.0000  0.0141   0.0126   0.0377    0.0837   0.0000   442.0505       1.05050       21.9445     -0.171641      -2.78362     -0.827629      0.341033      0.455078      0.495293      0.582227      0.591019      0.635919
  67   6 2536.5742    2.3004  1.5430 10.9182  0.0000  0.0145   0.0189   0.0390    0.0802   0.0000   442.3015     -0.547166       21.7881    -0.0756094      -4.97856   -0.00409465      0.359234      0.481468      0.527029      0.617748      0.635783      0.676333
  67   7 2745.5946    3.3151  1.4792 11.4007  0.0000  0.0136   0.0269   0.0368    0.0946   0.0000   442.2062       1.17509       20.7110      -1.57427      -3.83840     -0.687792      0.338522      0.445800      0.498016      0.574762      0.575280      0.613480
  67   8 2950.4174    4.3974  1.3290 12.2311  0.0000  0.0130   0.0383   0.0348    0.1006   0.0000   442.3541      0.655804       21.2647      0.288405      -3.30121      -1.07239      0.319348      0.431197      0.477284      0.551689      0.561979      0.591997
  67   9 3149.7188    4.8131  1.5215 12.3327  0.0000  0.0139   0.0388   0.0369    0.0885   0.0000   442.6310      0.518561       20.3483     -0.838311      -3.31207     -0.587648      0.343078      0.447366      0.494529      0.573480      0.591997      0.633411
  67  10 3345.0460    4.2326  2.4703 11.7511  0.0000  0.0181   0.0260   0.0487    0.0604   0.0000   441.5636      0.970963       21.9090     -0.616406      -3.41882      -3.23620      0.446475      0.590663      0.647875      0.748737      0.779826      0.820956
  67  11 3537.7065    3.2950  4.2932 11.2013  0.0000  0.0269   0.0154   0.0719    0.0460   0.0000   440.7449     -0.607435       22.2135      -2.88586      -2.58245      -1.98993      0.655353      0.894596      0.972327       1.11545       1.15512       1.21610
  67  12 3728.1142    2.5638  7.0578 10.9434  0.0000  0.0421   0.0091   0.1137    0.0375   0.0000   441.6977     -0.674115       20.3384      0.579530      -2.63861      -7.71932       1.01798       1.36165       1.50328       1.70943       1.77367       1.85563
  68   1 1267.0544    0.0978  0.1242  9.3943  0.0000  0.0074   0.0043   0.0163    0.0140   0.0000   440.4238     -0.330669       21.6737     -0.122620      -4.20368      0.150380      0.170380      0.233424      0.256632      0.276106      0.320718      0.326431
  68   2 1594.0218    0.2767  0.3109  9.3706  0.0000  0.0081   0.0052   0.0172    0.0195   0.0000   441.6662     -0.209420       21.4730     -0.197153      -4.15765      0.543928      0.191058      0.264349      0.301313      0.312109      0.306383      0.357683
  68   3 1859.2123    0.5629  0.6973  9.4380  0.0000  0.0108   0.0069   0.0261    0.0385   0.0000   442.0202    -0.0949709       21.0884      0.130646      -4.09176    -0.0255223      0.249632      0.353982      0.376644      0.440869      0.459334      0.491349
  68   4 2104.0910    0.9639  1.0816  9.6744  0.0000  0.0123   0.0096   0.0332    0.0702   0.0000   442.0574     0.0178344       21.7285     -0.788398      -4.05642     -0.581433      0.292904      0.392873      0.443842      0.500044      0.523941      0.553715
  68   5 2334.0520    1.5451  1.5154 10.1685  0.0000  0.0145   0.0126   0.0391    0.0691   0.0000   442.5838    -0.0753351       21.0297     -0.757948      -2.85110    -0.0724069      0.343650      0.472241      0.522748      0.581979      0.610770      0.635622
  68   6 2549.6142    2.3666  1.6136 10.7514  0.0000  0.0147   0.0183   0.0388    0.0809   0.0000   442.2488     -0.260108       21.9911     -0.913057      -4.39468     -0.567851      0.350870      0.466397      0.514729      0.602694      0.609926      0.644975
  68   7 2759.7695    3.3394  1.5190 11.3620 -0.0000  0.0138   0.0266   0.0372    0.0965   0.0000   441.8355      0.199102       21.5769      0.243819      -2.97484      -1.22961      0.336963      0.452858      0.495388      0.584904      0.600575      0.638898
  68   8 2965.4182    4.4376  1.3290 12.2203  0.0000  0.0129   0.0384   0.0349    0.1007   0.0000   442.2582     -0.548924       20.9805      -1.04990      -4.33603      -1.36674      0.314468      0.412291      0.448020      0.532139      0.548292      0.593345
  68   9 3165.4772    4.8102  1.6888 12.0854  0.0002  0.0143   0.0361   0.0392    0.0889   0.0000   442.1734      0.749767       21.5803      -1.20051      -3.20500      -1.50696      0.351679      0.465763      0.519326      0.596391      0.603797      0.653193
  68  10 3361.5872    4.1543  2.6304 11.7573  0.0000  0.0187   0.0247   0.0508    0.0558   0.0000   442.0857     -0.236702       22.1029      0.472197      -3.65732      -4.09281      0.455318      0.612121      0.668672      0.777831      0.809795      0.850533
  68  11 3555.0613    3.2496  4.7048 11.1268  0.0005  0.0282   0.0143   0.0769    0.0444   0.0000   440.5990     -0.680539       22.1169     -0.196724      -4.46669      -3.38874      0.676314      0.910398      0.994597       1.13503       1.19394       1.25780
  68  12 3746.0839    2.5262  7.4109 10.8933 -0.0005  0.0437   0.0087   0.1181    0.0371   0.0000   442.1055     -0.718264       21.5755     -0.235339      -5.95511      -2.46753       1.03849       1.39969       1.55070       1.74919       1.82684       1.92509
  69   1 1275.0196    0.1019  0.1240  9.3751  0.0000  0.0066   0.0042   0.0167    0.0140   0.0000   440.5181     -0.233447       21.5643      0.744089      -3.86745      0.322213      0.158921      0.199815      0.226982      0.264625      0.276155      0.316204
  69   2 1603.1271    0.2815  0.3649  9.3547  0.0000  0.0086   0.0050   0.0202    0.0203   0.0000   441.4011     -0.547733       21.8382      0.151313      -3.88108      0.207293      0.210287      0.301569      0.342019      0.377176      0.389726      0.418958
  69   3 1869.1508    0.5794  0.7385  9.4034  0.0000  0.0111   0.0068   0.0258    0.0403   0.0000   442.4483     -0.949519       21.2915      0.867694      -4.02962     -0.773913      0.245207      0.338598      0.383016      0.430931      0.455493      0.483441
  69   4 2115.4446    0.9927  1.0826  9.6051  0.0000  0.0121   0.0096   0.0328    0.0747   0.0000   442.4319     -0.286547       21.0050     -0.197376      -3.42092      0.362711      0.278695      0.377823      0.425849      0.465052      0.491508      0.522169
  69   5 2346.1432    1.6040  1.4867 10.1384 -0.0000  0.0143   0.0131   0.0384    0.0794   0.0000   442.4046     -0.409311       21.9570     -0.896159      -4.27387     -0.435512      0.339329      0.450798      0.474557      0.563269      0.575411      0.617208
  69   6 2562.6365    2.4529  1.5778 10.7387  0.0000  0.0143   0.0189   0.0380    0.0869   0.0000   442.3202      0.189065       21.0175     -0.649914      -3.11530      -1.01043      0.340404      0.456697      0.507090      0.584704      0.598111      0.630813
  69   7 2773.8608    3.4709  1.5059 11.4484 -0.0008  0.0136   0.0274   0.0368    0.0939   0.0000   442.1947      0.622174       21.6531     0.0152871      -3.88992     -0.944936      0.325367      0.438492      0.488487      0.561345      0.572701      0.597998
  69   8 2980.3106    4.5085  1.4394 12.0389  0.0000  0.0133   0.0365   0.0353    0.1023   0.0000   442.4229      0.360334       21.9451     -0.518018      -3.13101      -2.47700      0.324103      0.430259      0.475302      0.547730      0.580869      0.611085
  69   9 3181.0922    4.8327  1.6416 12.3391  0.0000  0.0145   0.0372   0.0379    0.0814   0.0000   442.2037      0.128071       20.7558    -0.0829090      -4.71827      -1.93418      0.347740      0.457491      0.512044      0.581268      0.607301      0.636447
  69  10 3378.0107    4.0490  2.7947 11.7403 -0.0000  0.0195   0.0233   0.0519    0.0517   0.0000   442.6486      0.957391       21.3729      -1.83578      -1.18978      -3.86913      0.464310      0.621483      0.684941      0.783433      0.810302      0.848999
  69  11 3572.2698    3.1523  4.8558 11.1511 -0.0004  0.0295   0.0136   0.0791    0.0432   0.0000   442.1022      0.435635       23.1499     0.0108411      -4.83929      -5.49693      0.698385      0.958407       1.05851       1.19691       1.24536       1.30149
  69  12 3764.0079    2.4897  7.6166 10.8623  0.0004  0.0445   0.0085   0.1211    0.0378   0.0000   441.6825      0.822412       22.7975      -1.32046      -7.74843      -5.41289       1.04135       1.41787       1.55320       1.78221       1.85289       1.94628
  70   1 1282.9051    0.1176  0.1337  9.3973  0.0000  0.0067   0.0043   0.0146    0.0141   0.0000   440.5524     -0.367126       21.2796      0.387405      -4.12854    -0.0258472      0.150949      0.199277      0.230227      0.274901      0.260050      0.275943
  70   2 1612.1562    0.2909  0.3397  9.4087  0.0000  0.0079   0.0052   0.0188    0.0200   0.0000   441.6366     -0.174881       21.3326     -0.150343      -4.19879      0.425936      0.176931      0.245455      0.267048      0.291676      0.315798      0.321624
  70   3 1879.0667    0.6076  0.7275  9.4152  0.0000  0.0100   0.0070   0.0258    0.0411   0.0000   442.3049     -0.595437       21.7725     -0.366391      -4.59767     0.0118447      0.234196      0.310827      0.349947      0.398909      0.405497      0.434439
  70   4 2126.6646    1.0093  1.1669  9.7236  0.0000  0.0128   0.0096   0.0343    0.0769   0.0000   442.0473     -0.362605       21.0280      0.264022      -3.46688     -0.671934      0.293841      0.397366      0.437334      0.506063      0.522804      0.547812
  70   5 2358.1055    1.6683  1.5762 10.2333  0.0000  0.0146   0.0131   0.0388    0.0733   0.0000   442.2519    -0.0611794       20.9308    -0.0165110      -4.19126     -0.841450      0.341623      0.449311      0.498435      0.568551      0.584878      0.641728
  70   6 2575.4816    2.4772  1.6350 10.8958  0.0000  0.0147   0.0190   0.0381    0.0806   0.0000   441.7361      0.445026       21.4253      0.374885      -4.02273      -1.09250      0.350059      0.453511      0.497490      0.579010      0.596621      0.635538
  70   7 2787.8263    3.5639  1.4177 11.8423  0.0000  0.0133   0.0292   0.0356    0.0814   0.0000   441.7765     -0.463990       21.4582      0.368831      -3.02500      -2.25655      0.309210      0.414411      0.455158      0.522821      0.537029      0.578866
  70   8 2995.1067    4.6576  1.3617 12.2126  0.0000  0.0125   0.0385   0.0345    0.0980   0.0000   442.1718       1.20053       21.3880     -0.836539      -3.90209      -1.30924      0.297784      0.396470      0.445289      0.526594      0.542472      0.568339
  70   9 3196.6464    4.7945  1.8035 12.0432  0.0000  0.0149   0.0341   0.0396    0.0855   0.0000   442.0096      0.451933       21.0535      -1.46429      -2.97416      -2.54013      0.356204      0.481177      0.521429      0.600342      0.620147      0.655924
  70  10 3394.3239    3.9910  2.8270 11.7234 -0.0000  0.0197   0.0226   0.0516    0.0524   0.0000   442.6406       1.24027       20.8807      -2.11976      -1.92096      -4.27264      0.467158      0.612292      0.686521      0.779308      0.805404      0.853642
  70  11 3589.3760    3.1272  5.1206 11.1291  0.0005  0.0302   0.0129   0.0820    0.0438   0.0000   440.9170     0.0514812       23.9562     -0.882987      -3.32330      -5.21732      0.702705      0.946038       1.04961       1.19034       1.23184       1.29793
  70  12 3781.9129    2.4023  8.0784 10.9566  0.0004  0.0479   0.0079   0.1292    0.0343   0.0000   441.9121      -1.73551       20.9894      -1.65438      -4.34402      -2.91737       1.10382       1.50259       1.66839       1.87415       1.99065       2.09280
  71   1 1290.7390    0.1161  0.1210  9.3833  0.0000  0.0064   0.0042   0.0138    0.0139   0.0000   440.6020     -0.162148       21.3757     0.0723283      -4.23989      0.188335      0.129273      0.189927      0.199070      0.236700      0.236289      0.248057
  71   2 1621.0595    0.3003  0.3568  9.3609  0.0000  0.0080   0.0052   0.0188    0.0205   0.0000   441.5542     -0.683610       21.4878     -0.273736      -4.27304     -0.329415      0.190275      0.246116      0.282514      0.315993      0.330490      0.352982
  71   3 1888.8996    0.6050  0.7641  9.4637  0.0000  0.0109   0.0070   0.0269    0.0415   0.0000   441.9443     -0.342153       21.0883      0.591766      -3.60907    -0.0127018      0.238060      0.331574      0.370416      0.405565      0.425668      0.448915
  71   4 2137.7960    1.0272  1.2508  9.6656 -0.0032  0.0135   0.0092   0.0345    0.0690   0.0000   442.5024      0.195937       21.1848      -1.02240      -4.76687       1.38526      0.297097      0.414358      0.449216      0.520557      0.548264      0.575437
  71   5 2369.9767    1.6963  1.5188 10.2646  0.0000  0.0143   0.0136   0.0381    0.0776   0.0000   442.2498     -0.760734       20.5252     -0.211497      -1.69857      0.607366      0.324182      0.446328      0.484336      0.557608      0.572302      0.611153
  71   6 2588.3440    2.5535  1.6228 10.8428 -0.0000  0.0144   0.0193   0.0381    0.0847   0.0000   442.2562    -0.0905013       21.4584      0.595147      -3.74898      -2.35106      0.333001      0.442979      0.482369      0.569136      0.569147      0.602867
  71   7 2801.7147    3.6536  1.4348 11.6822  0.0000  0.0135   0.0293   0.0343    0.0933   0.0000   441.9361      0.110510       22.1337     -0.277498      -2.77079      -1.12611      0.313554      0.422413      0.460700      0.519736      0.535957      0.576317
  71   8 3009.8018    4.6241  1.4195 12.1001  0.0000  0.0130   0.0372   0.0344    0.1045   0.0000   442.4620      0.284886       21.9245     -0.884693      -3.25641      -1.50837      0.308173      0.404591      0.444253      0.511218      0.519435      0.565715
  71   9 3212.0712    4.7352  1.9138 12.0524  0.0000  0.0154   0.0327   0.0403    0.0756   0.0000   441.9407    -0.0597947       20.9035      0.791888      -2.65091      -2.50015      0.359372      0.481401      0.527706      0.615830      0.631191      0.670668
  71  10 3410.5605    3.9071  3.1097 11.6458  0.0000  0.0208   0.0209   0.0544    0.0487   0.0000   441.6093      0.165894       21.1526     0.0553903      -3.78303      -3.59995      0.480454      0.648521      0.723337      0.817569      0.860626      0.906802
  71  11 3606.3653    3.0539  5.3220 11.1358 -0.0006  0.0313   0.0122   0.0852    0.0416   0.0000   441.1205      0.624150       23.2627      -3.00725      -1.98403      -2.75770      0.713129      0.964906       1.06477       1.22585       1.26377       1.34595
  71  12 3799.5019    2.3360  8.5113 10.9930  0.0000  0.0506   0.0076   0.1363    0.0315   0.0000   440.6736      0.507111       18.7452      0.708393      -1.84074      -6.13905       1.14671       1.55658       1.71250       1.94633       2.04280       2.14872
  72   1 1298.5052    0.1217  0.1424  9.3962  0.0000  0.0066   0.0043   0.0157    0.0142   0.0000   440.2860     -0.713696       21.4579      0.299827      -3.52784     -0.153272      0.169830      0.200039      0.229324      0.281312      0.306550      0.319232
  72   2 1629.8808    0.2996  0.3564  9.4064  0.0000  0.0083   0.0052   0.0182    0.0202   0.0000   441.7640     -0.174570       21.3819     0.0929775      -3.48136     -0.221836      0.195934      0.271970      0.299377      0.331866      0.346513      0.369324
  72   3 1898.6346    0.6187  0.8117  9.4132  0.0000  0.0109   0.0069   0.0279    0.0445   0.0000   441.4997     -0.328641       20.9556     -0.778136      -3.99062     -0.482142      0.235192      0.322492      0.359117      0.404138      0.420934      0.443688
  72   4 2148.8464    1.0636  1.1786  9.9052  0.0000  0.0128   0.0101   0.0352    0.0726   0.0000   441.9905     -0.387253       21.3032     -0.363367      -3.80045      0.934583      0.282977      0.388478      0.426652      0.483013      0.507035      0.541184
  72   5 2381.7631    1.7267  1.5397 10.3737  0.0000  0.0145   0.0137   0.0376    0.0746   0.0000   442.5543      -1.15445       21.8548      0.159944      -3.56986     -0.988904      0.325685      0.441150      0.484544      0.557583      0.590955      0.620710
  72   6 2601.0879    2.6386  1.6677 10.8135  0.0000  0.0145   0.0194   0.0375    0.0873   0.0000   442.3752     -0.575442       20.8838     -0.492944      -4.45838     -0.963175      0.337895      0.443462      0.488947      0.562511      0.595209      0.626735
  72   7 2815.5130    3.6879  1.4350 11.7642  0.0000  0.0130   0.0296   0.0358    0.0904   0.0000   441.9604    -0.0273835       21.9830      -1.57440      -4.00601      -1.05283      0.294022      0.387464      0.438628      0.500142      0.524883      0.542269
  72   8 3024.3863    4.7079  1.4981 12.1015  0.0005  0.0132   0.0369   0.0366    0.1035   0.0000   442.2718      0.690542       21.7874      -1.22004      -3.44426      -1.94325      0.296243      0.401191      0.435062      0.509193      0.526648      0.563977
  72   9 3227.4443    4.6851  1.9819 12.0402  0.0000  0.0155   0.0314   0.0412    0.0726   0.0000   442.4282      0.275496       21.3651      -1.20635      -3.21243      -2.15888      0.355575      0.469999      0.516703      0.613701      0.620286      0.660745
  72  10 3426.7175    3.8231  3.2342 11.5699 -0.0000  0.0209   0.0199   0.0572    0.0493   0.0000   441.1314      0.321438       22.2325       1.21352      -3.81090      -3.08761      0.477606      0.643037      0.708026      0.809868      0.844149      0.883279
  72  11 3623.2880    2.9879  5.6652 11.0795  0.0003  0.0330   0.0114   0.0901    0.0424   0.0000   441.4986      -1.92493       25.1594      -1.14514      -2.00977      -2.91370      0.746558       1.00979       1.10932       1.27426       1.32347       1.38942
  73   1 1306.2038    0.1137  0.1359  9.4277  0.0000  0.0067   0.0041   0.0162    0.0138   0.0000   440.3226    -0.0968817       21.6815    -0.0914124      -3.93511      0.129496      0.141397      0.188227      0.242641      0.251764      0.255677      0.295669
  73   2 1638.6022    0.3185  0.3863  9.3796  0.0000  0.0082   0.0052   0.0194    0.0212   0.0000   441.6137     -0.496382       21.3267     -0.265805      -3.57077    -0.0787291      0.171435      0.237884      0.257595      0.298010      0.296899      0.317259
  73   3 1908.3068    0.6511  0.8138  9.4819 -0.0005  0.0108   0.0071   0.0274    0.0449   0.0000   442.1233     -0.432348       21.4878       1.15217      -3.76881     0.0767925      0.238731      0.320712      0.357879      0.403817      0.440287      0.463612
  73   4 2159.7914    1.0808  1.3002  9.6469  0.0000  0.0133   0.0095   0.0355    0.0781   0.0000   442.2420     -0.474154       21.1115     0.0439265      -3.93885      -1.06585      0.297517      0.406812      0.445090      0.508766      0.528617      0.556366
  73   5 2393.3888    1.7752  1.6957 10.1903  0.0000  0.0148   0.0131   0.0394    0.0776   0.0000   442.2647     -0.272848       21.9207      -1.45320      -2.89157     -0.803371      0.332018      0.434213      0.480513      0.554379      0.574946      0.599554
  73   6 2613.7018    2.7312  1.6415 10.6741  0.0000  0.0139   0.0198   0.0375    0.1020   0.0000   442.0082     -0.420607       21.5613      -1.36863      -3.65329     -0.767747      0.314029      0.419872      0.466831      0.537248      0.560686      0.596791
  73   7 2829.1709    3.8436  1.4014 11.7866  0.0000  0.0128   0.0312   0.0347    0.1037   0.0000   442.5508     -0.266258       20.6077      -1.05820      -3.34301     -0.946673      0.288969      0.387192      0.419705      0.491488      0.521849      0.554311
  73   8 3038.8301    4.7247  1.4966 12.1035  0.0000  0.0133   0.0364   0.0350    0.1015   0.0000   442.1153      0.639176       21.5668      -1.43660      -2.86064      -1.29162      0.304372      0.409038      0.456268      0.512610      0.536743      0.577491
  73   9 3242.6487    4.7270  2.0967 11.6792  0.0000  0.0157   0.0300   0.0414    0.0886   0.0000   442.7360      0.430039       21.2585     -0.610501      -2.55123      -1.74139      0.363761      0.488448      0.544928      0.622867      0.643026      0.678415
  73  10 3442.7671    3.7361  3.5376 11.5443  0.0001  0.0223   0.0184   0.0604    0.0467   0.0000   441.6945     -0.451163       21.7508     -0.305210      -3.72175      -2.32358      0.498712      0.672567      0.739999      0.853630      0.885513      0.952487
  73  11 3640.0807    2.9365  5.8568 11.1544  0.0000  0.0344   0.0110   0.0921    0.0399   0.0000   442.4423     0.0489468       22.2031      0.826767      -2.10812      -2.99506      0.761818       1.05180       1.14863       1.31952       1.36026       1.45710
  74   1 1313.8393    0.1214  0.1410  9.3389  0.0000  0.0060   0.0040   0.0157    0.0138   0.0000   440.4568    -0.0750874       21.5720      0.121000      -4.40393     -0.221861      0.147382      0.190547      0.215719      0.232836      0.251753      0.258469
  74   2 1647.2162    0.3261  0.4102  9.3367  0.0000  0.0085   0.0052   0.0201    0.0218   0.0000   441.6084     -0.491443       21.7583     -0.183754      -3.58150     -0.213606      0.178096      0.254475      0.280421      0.317943      0.331779      0.339400
  74   3 1917.8926    0.6602  0.8850  9.3476  0.0000  0.0113   0.0069   0.0286    0.0479   0.0000   441.9412     -0.284557       21.0972      -1.04725      -4.03452      0.319356      0.230633      0.321254      0.363534      0.400534      0.420700      0.444150
  74   4 2170.6615    1.1245  1.2810  9.7205  0.0001  0.0130   0.0099   0.0346    0.0760   0.0000   442.1927     -0.479055       22.2351     -0.620605      -3.91768     -0.697649      0.287806      0.376091      0.418559      0.480960      0.498844      0.528706
  74   5 2404.9456    1.8392  1.5895 10.3118  0.0000  0.0143   0.0140   0.0374    0.0775   0.0000   441.4855     0.0593342       22.2900      0.646003      -3.53028      -1.17302      0.315445      0.419082      0.465656      0.533099      0.559361      0.587710
  74   6 2626.3082    2.7658  1.6774 10.7966  0.0000  0.0141   0.0200   0.0378    0.0913   0.0000   442.6783      0.281283       22.1521     -0.744641      -4.64955      -1.43902      0.320789      0.425596      0.464080      0.544255      0.559898      0.594629
  74   7 2842.7826    3.8946  1.4388 11.8074  0.0000  0.0129   0.0309   0.0347    0.0934   0.0000   442.2904      0.364633       21.2883    -0.0573660      -3.61239     -0.866108      0.293436      0.392361      0.429567      0.505023      0.509470      0.540871
  74   8 3053.2344    4.8363  1.5073 12.0666 -0.0038  0.0130   0.0363   0.0352    0.0982   0.0000   442.3387      0.121874       21.6264     -0.223697      -4.47811      -2.00426      0.300417      0.386111      0.432160      0.497984      0.528361      0.545252
  74   9 3257.8409    4.6100  2.1235 12.0134  0.0000  0.0161   0.0294   0.0429    0.0661   0.0000   442.0670      0.907600       21.4497      -1.28567      -3.63354      -3.24936      0.354739      0.487547      0.523385      0.609231      0.632259      0.683237
  74  10 3458.7014    3.6818  3.6827 11.3839 -0.0000  0.0228   0.0176   0.0616    0.0492   0.0000   442.6866       1.80621       20.8880     -0.248746      -2.81685      -2.31547      0.506794      0.682823      0.749497      0.860328      0.885746      0.936609
  74  11 3656.8420    2.8056  6.0435 11.1988 -0.0002  0.0357   0.0104   0.0971    0.0374   0.0000   442.3056      -1.51990       21.8188      0.726715      -5.85002      -3.94956      0.771982       1.05269       1.17358       1.32391       1.39681       1.47148
  75   1 1321.4290    0.1263  0.1584  9.3891  0.0000  0.0068   0.0040   0.0171    0.0140   0.0000   440.3367     -0.130658       21.1969     0.0805591      -4.11551     -0.304445      0.153205      0.199509      0.236520      0.238473      0.276540      0.277115
  75   2 1655.7552    0.3297  0.3763  9.4504  0.0000  0.0079   0.0053   0.0186    0.0208   0.0000   441.5157     -0.215729       21.8193     -0.111915      -4.19578     -0.185550      0.175718      0.225532      0.256210      0.286804      0.324587      0.341817
  75   3 1927.4231    0.6827  0.8321  9.4483  0.0000  0.0105   0.0072   0.0273    0.0469   0.0000   441.8892     -0.386519       21.3146      0.189827      -3.78359      0.173236      0.223311      0.304862      0.340088      0.371239      0.398070      0.431813
  75   4 2181.4208    1.1560  1.3282  9.7235  0.0000  0.0131   0.0097   0.0349    0.0747   0.0000   442.3731      0.490551       21.8527     -0.230367      -4.08354     -0.559189      0.277906      0.373872      0.413320      0.485216      0.498377      0.516563
  75   5 2416.4475    1.8498  1.6387 10.4633  0.0000  0.0146   0.0139   0.0380    0.0710   0.0000   441.5990      0.562131       21.3799     -0.569389      -3.56246      -1.12984      0.330048      0.434205      0.475807      0.551028      0.575437      0.617050
  75   6 2638.7879    2.7750  1.7233 11.0090  0.0000  0.0143   0.0199   0.0388    0.0797   0.0000   442.3454     -0.210067       22.9118     0.0393413      -4.06226     -0.656591      0.316726      0.423123      0.460607      0.535523      0.551168      0.582808
  75   7 2856.2822    3.9613  1.4885 11.8116  0.0000  0.0130   0.0306   0.0352    0.0955   0.0000   442.1174      0.131709       21.4608     -0.753509      -2.98625      -2.33596      0.292441      0.387518      0.429213      0.492136      0.516933      0.538178
  75   8 3067.4818    4.8670  1.5207 12.1406  0.0000  0.0132   0.0368   0.0348    0.1002   0.0000   442.5741      0.371947       21.9619      -1.39455      -3.41628      -1.91887      0.291899      0.390005      0.427907      0.493798      0.503205      0.536513
  75   9 3272.8749    4.6020  2.2064 11.9984  0.0000  0.0163   0.0287   0.0432    0.0668   0.0000   442.4634      0.479970       20.5555     -0.776592      -4.22353      -2.53500      0.361148      0.487358      0.538452      0.622810      0.642248      0.672600
  75  10 3474.6209    3.6559  3.7695 11.4514  0.0000  0.0232   0.0173   0.0623    0.0487   0.0000   441.5366    -0.0236408       21.1332     -0.727728      -3.03983      -2.77745      0.515479      0.683279      0.755553      0.859160      0.907872      0.962184
  75  11 3673.4224    2.8082  6.4066 11.1824  0.0002  0.0373   0.0100   0.1022    0.0383   0.0000   441.0113      -1.02464       22.0597      -1.28743      -3.11081      -3.78161      0.805969       1.09221       1.19900       1.36942       1.42785       1.50423
  76   1 1328.9559    0.1274  0.1279  9.3718  0.0000  0.0053   0.0041   0.0137    0.0136   0.0000   440.3657     0.0129455       21.5190     -0.206089      -4.34942      0.159567      0.113625      0.147387      0.175131      0.189251      0.207233      0.235174
  76   2 1664.1877    0.3347  0.4005  9.4040  0.0000  0.0083   0.0053   0.0191    0.0216   0.0000   441.4645     0.0646967       21.3989      0.264870      -4.16440     0.0650485      0.174205      0.227316      0.261054      0.286153      0.293854      0.317990
  76   3 1936.9029    0.6926  0.8707  9.4211  0.0000  0.0110   0.0071   0.0274    0.0490   0.0000   441.8045     -0.171568       21.6412     -0.134005      -4.25807     -0.480305      0.228155      0.307841      0.338825      0.384215      0.414527      0.432525
  76   4 2192.1212    1.1693  1.2367 10.0387  0.0000  0.0128   0.0105   0.0343    0.0702   0.0000   442.4766     0.0965777       21.0110      0.125492      -4.28763     -0.319603      0.273751      0.371438      0.407829      0.468684      0.483913      0.525187
  76   5 2427.8472    1.9212  1.6671 10.4105 -0.0001  0.0144   0.0140   0.0380    0.0704   0.0000   442.5191     0.0827076       22.1063      -1.05369      -5.51270     -0.542022      0.307758      0.403041      0.450235      0.513002      0.533203      0.572315
  76   6 2651.2328    2.8699  1.6437 11.0475  0.0000  0.0140   0.0209   0.0376    0.0873   0.0000   442.9864      0.258752       22.1174     -0.539624      -3.82651      -1.27960      0.305267      0.410505      0.439337      0.507961      0.534797      0.561993
  76   7 2869.7158    4.0445  1.5328 11.5941  0.0000  0.0130   0.0298   0.0348    0.1020   0.0000   442.7296     -0.248600       20.9132     -0.667092      -3.34676     -0.842646      0.287423      0.373837      0.421502      0.486579      0.507947      0.538231
  76   8 3081.6801    4.7940  1.5648 12.3560  0.0006  0.0133   0.0362   0.0366    0.0835   0.0000   442.1106      0.591386       21.9072     -0.719041      -3.94392      -1.87470      0.293938      0.388210      0.425436      0.486633      0.502935      0.531241
  76   9 3287.8619    4.5088  2.2794 12.0276 -0.0001  0.0165   0.0278   0.0448    0.0624   0.0000   442.1812      0.220007       21.8038      -1.64670      -4.30423      -2.17779      0.364610      0.484287      0.532749      0.611273      0.630739      0.671840
  76  10 3490.3959    3.5670  3.8566 11.4816  0.0000  0.0237   0.0166   0.0639    0.0455   0.0000   442.6498      0.840810       19.9378      -1.13877      -2.65662      -2.00414      0.515306      0.687993      0.755892      0.857675      0.913955      0.962656
  76  11 3689.8065    2.6925  6.8912 11.1800 -0.0006  0.0401   0.0092   0.1101    0.0356   0.0000   441.4315      -1.35611       22.8160       2.01787      -2.57987      -2.77631      0.859661       1.15778       1.28330       1.46353       1.55078       1.62341
  77   1 1336.4067    0.1274  0.1395  9.4141  0.0000  0.0056   0.0040   0.0150    0.0136   0.0000   440.5496      0.287695       21.2305      0.211910      -3.69781      0.219172      0.117685      0.156838      0.179400      0.199617      0.217694      0.227363
  77   2 1672.5197    0.3463  0.4580  9.4279  0.0000  0.0089   0.0052   0.0207    0.0229   0.0000   441.5337     -0.196176       21.9090      0.251153      -4.52338    -0.0397226      0.184421      0.256386      0.276386      0.316942      0.324176      0.352358
  77   3 1946.2781    0.7137  0.8920  9.5989  0.0000  0.0108   0.0073   0.0289    0.0467   0.0000   441.8831     -0.484992       21.5645      0.193060      -3.84252     -0.288486      0.220661      0.306119      0.335668      0.383447      0.400990      0.413321
  77   4 2202.6659    1.1898  1.4144  9.8937  0.0000  0.0135   0.0096   0.0366    0.0637   0.0000   442.6435     -0.304995       21.9117    -0.0498510      -3.39067     -0.562594      0.281669      0.378479      0.429111      0.490346      0.509441      0.544453
  77   5 2439.1256    1.9998  1.6391 10.4561  0.0000  0.0140   0.0146   0.0380    0.0786   0.0000   442.9493     -0.829094       20.7552     -0.368537      -3.94085      -1.02310      0.303621      0.406229      0.447654      0.511322      0.535199      0.568530
  77   6 2663.5379    2.9192  1.6160 11.2177  0.0000  0.0137   0.0213   0.0371    0.0800   0.0000   443.3761      0.305046       20.8122     0.0826497      -3.27554     -0.327290      0.289628      0.385698      0.415072      0.477986      0.513498      0.539788
  77   7 2883.0347    4.0590  1.4034 12.2117  0.0000  0.0126   0.0329   0.0351    0.0868   0.0000   442.7413     -0.292456       21.4922      -1.00155      -3.88863      -2.62878      0.273340      0.365358      0.398571      0.464655      0.473663      0.510683
  77   8 3095.7646    4.9275  1.5407 12.4165  0.0000  0.0131   0.0369   0.0356    0.0833   0.0000   442.2494     0.0611377       21.8430     -0.900595      -4.06046      -1.61313      0.283156      0.375951      0.414734      0.477436      0.498262      0.531104
  77   9 3302.7289    4.4185  2.4663 11.8031  0.0003  0.0170   0.0255   0.0461    0.0656   0.0000   442.2933      0.816629       21.4108      -1.17190      -3.25815      -2.07362      0.373176      0.495788      0.544861      0.632199      0.654990      0.692719
  77  10 3506.0719    3.4853  4.2884 11.4551 -0.0002  0.0253   0.0153   0.0698    0.0446   0.0000   442.6117       1.03306       20.4963       1.57760      -1.39671      -4.20127      0.545493      0.731244      0.799404      0.918469      0.963568       1.01426
  77  11 3706.3071    2.6348  7.1400 11.2475  0.0003  0.0418   0.0089   0.1135    0.0347   0.0000   441.4532      0.137433       20.3529      0.758360      -3.41209      -2.31728      0.870529       1.19137       1.32356       1.50002       1.55695       1.65646
  78   0  900.0459    0.0313  0.0064  9.7463  0.0000  0.0090   0.0060   0.0040    0.0118   0.0000   436.7043      0.126722       21.5558     -0.348026      -3.79053      0.192000      0.178726      0.207802      0.253759      0.247452      0.347013      0.390738
  78   1 1343.8218    0.1324  0.1618  9.3437  0.0000  0.0065   0.0040   0.0154    0.0139   0.0000   440.5538    -0.0737510       21.4424      0.336753      -3.88419      0.416363      0.141593      0.179127      0.195272      0.236249      0.265188      0.271291
  78   2 1680.7723    0.3582  0.5061  9.3916  0.0000  0.0094   0.0051   0.0222    0.0241   0.0000   441.4174     -0.318077       21.5445     -0.304535      -4.81595     -0.342822      0.187663      0.256472      0.282598      0.317862      0.342745      0.358071
  78   3 1955.6291    0.7316  0.9268  9.4218  0.0000  0.0111   0.0072   0.0280    0.0527   0.0000   441.9263     -0.193263       21.4101     -0.118572      -4.51188     -0.403921      0.232217      0.318835      0.347460      0.388620      0.407930      0.415111
  78   4 2213.2124    1.2177  1.3733  9.9239  0.0000  0.0132   0.0100   0.0357    0.0678   0.0000   442.4449      0.221564       21.7411     -0.350424      -3.77358      0.247980      0.275913      0.357204      0.401057      0.468623      0.494768      0.517772
  78   5 2450.2932    1.9671  1.7755 10.3881  0.0000  0.0149   0.0137   0.0389    0.0722   0.0000   442.1583     -0.230941       21.5022      0.264827      -3.27988      -1.50584      0.312052      0.420789      0.467281      0.532827      0.552923      0.597182
  78   6 2675.8285    3.0189  1.6791 11.2787 -0.0000  0.0140   0.0216   0.0373    0.0765   0.0000   442.6306      0.358238       21.6184      -2.02366      -2.47310     -0.670830      0.294597      0.392518      0.436283      0.494224      0.520307      0.552279
  78   7 2896.2675    4.1799  1.5272 11.9166 -0.0000  0.0131   0.0310   0.0350    0.0884   0.0000   442.2529      0.352352       21.2585     -0.358062      -2.74117      -1.15587      0.272898      0.371307      0.404042      0.471217      0.481454      0.518963
  78   8 3109.7508    4.9061  1.6266 12.1900  0.0000  0.0134   0.0352   0.0357    0.0878   0.0000   442.5392      0.366500       22.3670      -1.27455      -4.41771      -2.18338      0.286649      0.378827      0.417544      0.476283      0.498737      0.528830
  78   9 3317.4965    4.4132  2.4699 11.8700 -0.0000  0.0171   0.0253   0.0460    0.0606   0.0000   442.0502      0.732305       21.2055      -1.35483      -3.15026      -2.62285      0.362838      0.479366      0.531094      0.606592      0.619862      0.663644
  78  10 3521.6719    3.3953  4.3154 11.4750  0.0003  0.0258   0.0149   0.0702    0.0433   0.0000   442.3110     0.0379573       22.0706     -0.224633      -3.54683     -0.202088      0.539190      0.728441      0.807490      0.927426      0.965754       1.01553
  78  11 3722.5805    2.6031  7.2397 11.2318 -0.0005  0.0427   0.0087   0.1155    0.0338   0.0000   441.5668      0.597791       19.5935       1.04551      -2.72946      -3.11154      0.892153       1.20997       1.35994       1.53471       1.61737       1.68492
  79   1 1351.1805    0.1464  0.1823  9.3395  0.0000  0.0067   0.0040   0.0153    0.0140   0.0000   440.3130     -0.324879       21.4151      0.174764      -3.95877     0.0735406      0.129583      0.172816      0.203309      0.232181      0.246935      0.264669
  79   2 1688.9282    0.3671  0.4981  9.3716  0.0000  0.0092   0.0051   0.0216    0.0237   0.0000   441.3052    -0.0214340       21.4333      0.282623      -4.23995     -0.100294      0.172524      0.247538      0.277494      0.296207      0.319078      0.338387
  79   3 1964.8878    0.7407  0.9824  9.4712  0.0000  0.0116   0.0072   0.0294    0.0529   0.0000   441.9429    0.00719489       21.9150     -0.496146      -4.34456    -0.0618943      0.231684      0.313711      0.350586      0.390927      0.420814      0.433083
  79   4 2223.6083    1.2696  1.4145  9.8540  0.0000  0.0133   0.0101   0.0348    0.0708   0.0000   442.0407     -0.698130       21.4039      0.765427      -4.14782      0.748536      0.276911      0.364292      0.401543      0.458584      0.485242      0.521396
  79   5 2461.4346    2.0442  1.7944 10.5281  0.0000  0.0149   0.0141   0.0397    0.0692   0.0000   442.3011     -0.372397       21.5170      0.410556      -3.99760      0.607917      0.308613      0.412933      0.448787      0.522093      0.538825      0.571933
  79   6 2688.0560    3.0466  1.6573 11.2415 -0.0000  0.0140   0.0216   0.0369    0.0813   0.0000   442.3995      0.491374       21.2310    -0.0994538      -4.19698     -0.943901      0.290970      0.398970      0.439605      0.505510      0.521059      0.547675
  79   7 2909.4354    4.2883  1.4289 12.1075  0.0000  0.0126   0.0333   0.0339    0.0891   0.0000   442.4478     -0.147805       21.4203      -1.03312      -2.86229      -1.76550      0.263145      0.351866      0.377490      0.441199      0.470448      0.496423
  79   8 3123.6867    4.9030  1.6687 12.1810 -0.0000  0.0135   0.0343   0.0363    0.0830   0.0000   442.5800      0.448493       21.6537     -0.766470      -3.72323      -3.09870      0.282858      0.375954      0.412075      0.467904      0.494734      0.530708
  79   9 3332.2780    4.4047  2.4787 11.8162  0.0000  0.0172   0.0251   0.0454    0.0633   0.0000   442.4541      0.340822       21.8155      0.556476      -3.28695      -1.98941      0.366497      0.493666      0.538592      0.619974      0.644898      0.681062
  79  10 3537.1575    3.3369  4.6189 11.4347 -0.0004  0.0269   0.0140   0.0744    0.0419   0.0000   442.4205    -0.0781904       22.8409       1.18698      -1.29794      -3.97022      0.562339      0.764684      0.847368      0.966847       1.02982       1.07549
  79  11 3738.8041    2.5698  7.7830 11.1697  0.0003  0.0452   0.0082   0.1225    0.0329   0.0000   440.8686     -0.197039       20.9608      0.510850      -2.56967      -3.01452      0.927545       1.25920       1.40621       1.59870       1.67171       1.75474
  80   1 1358.4632    0.1508  0.1611  9.3376  0.0000  0.0055   0.0041   0.0143    0.0138   0.0000   440.5471     -0.210632       21.1784    -0.0701746      -3.78731      0.226803      0.121926      0.157203      0.176575      0.209557      0.246110      0.253859
  80   2 1697.0225    0.3786  0.5060  9.3812  0.0000  0.0089   0.0052   0.0217    0.0247   0.0000   441.1437     -0.241496       21.2431     0.0449336      -4.07253     -0.687516      0.173006      0.239442      0.270230      0.303683      0.320130      0.339186
  80   3 1974.1415    0.7603  0.9989  9.4578  0.0000  0.0113   0.0073   0.0296    0.0549   0.0000   441.6940      0.345981       21.5775     -0.201410      -3.71852      0.496679      0.219943      0.304371      0.332370      0.384961      0.406940      0.431089
  80   4 2233.9059    1.2950  1.4722  9.8357  0.0000  0.0134   0.0100   0.0360    0.0714   0.0000   442.4980     -0.349292       22.1936     -0.627756      -3.76013     -0.640596      0.279069      0.375230      0.418618      0.466986      0.491549      0.528238
  80   5 2472.5040    2.0872  1.8091 10.6298  0.0000  0.0148   0.0145   0.0399    0.0678   0.0000   442.1423     -0.207822       22.2330     -0.488792      -3.36358     -0.175760      0.307536      0.406260      0.451190      0.515847      0.537621      0.572480
  80   6 2700.1691    3.1175  1.7217 11.0612  0.0000  0.0137   0.0212   0.0368    0.0867   0.0000   442.3640      0.355600       21.2722     -0.669195      -4.15865      -1.11359      0.289047      0.377289      0.416406      0.482739      0.520739      0.544728
  80   7 2922.4817    4.3710  1.4932 11.8813  0.0000  0.0128   0.0325   0.0337    0.1063   0.0000   442.3762      0.843537       21.6427     -0.750267      -3.47114      -1.43885      0.271725      0.362217      0.395716      0.458088      0.479134      0.501501
  80   8 3137.4890    4.9806  1.7177 12.1194  0.0000  0.0135   0.0342   0.0363    0.0859   0.0000   442.4382      0.516215       21.1033     -0.863119      -3.59112      -1.82495      0.281584      0.373794      0.408265      0.477295      0.490656      0.523174
  80   9 3346.8820    4.2313  2.8052 11.8450  0.0000  0.0187   0.0226   0.0489    0.0524   0.0000   442.9983      0.763522       21.3536      -1.36729      -2.82302      -3.56849      0.378044      0.515195      0.563307      0.658267      0.678886      0.727292
  80  10 3552.5871    3.3073  4.7957 11.3503  0.0010  0.0278   0.0133   0.0764    0.0443   0.0000   441.6878     -0.285414       20.7865     -0.675514      -1.62891      -2.14696      0.565262      0.776364      0.860792      0.985922       1.03868       1.09531
  81   0  916.6555    0.0281  0.0084  9.7057  0.0000  0.0097   0.0052   0.0063    0.0116   0.0000   436.9321      -1.64284       22.1509      -1.41653      -4.08163      -1.09903      0.255674      0.269763      0.355825      0.439302      0.527434      0.516061
  81   1 1365.7038    0.1465  0.1810  9.3675  0.0000  0.0066   0.0039   0.0158    0.0139   0.0000   440.2408     -0.270558       21.2664     -0.104002      -4.30273      0.299619      0.137364      0.184390      0.198968      0.229757      0.246816      0.246594
  81   2 1705.0190    0.3870  0.4850  9.4266  0.0000  0.0086   0.0053   0.0205    0.0242   0.0000   441.2397     -0.144684       21.4504     -0.519272      -3.71314      0.108555      0.167672      0.230130      0.257052      0.283498      0.301673      0.319956
  81   3 1983.2724    0.7572  0.9836  9.5601  0.0000  0.0112   0.0073   0.0291    0.0516   0.0000   442.0125     -0.654268       21.5134     -0.182192      -3.80345      0.230919      0.223981      0.299465      0.332802      0.376584      0.389770      0.422086
  81   4 2244.1502    1.3513  1.4677  9.8353  0.0000  0.0132   0.0102   0.0352    0.0737   0.0000   442.3746    -0.0935454       20.9263     -0.827800      -3.93854     -0.541944      0.266057      0.359589      0.397089      0.448754      0.474845      0.496828
  81   5 2483.4405    2.1459  1.7673 10.6730  0.0001  0.0145   0.0149   0.0390    0.0682   0.0000   442.2406    -0.0178290       21.6154     -0.306944      -4.09453     -0.476066      0.294204      0.395545      0.429990      0.504626      0.516804      0.558162
  81   6 2712.2483    3.2086  1.5816 11.2624  0.0000  0.0132   0.0230   0.0353    0.0925   0.0000   442.6383      0.546676       21.5903     -0.739551      -3.07333      -1.58352      0.269695      0.355424      0.386478      0.458801      0.471028      0.503744
  81   7 2935.4842    4.3834  1.5036 12.1304  0.0000  0.0131   0.0327   0.0337    0.0897   0.0000   442.3198      0.274939       21.2137     -0.206913      -3.35697      -2.31319      0.267545      0.367966      0.403689      0.461239      0.486130      0.525647
  81   8 3151.2423    4.8969  1.7555 12.2738 -0.0001  0.0139   0.0335   0.0367    0.0779   0.0000   442.3555    -0.0532064       22.3902     -0.311731      -4.31953      -1.98018      0.291279      0.386357      0.427270      0.492426      0.513043      0.544822
  81   9 3361.3700    4.1780  2.8746 11.8740  0.0000  0.0186   0.0220   0.0506    0.0506   0.0000   442.0061      0.173554       21.9711      -1.42251      -2.44480      -1.02948      0.381905      0.516356      0.567155      0.657815      0.678437      0.717051
  81  10 3567.9872    3.2511  5.2188 11.3871 -0.0006  0.0301   0.0123   0.0820    0.0420   0.0000   443.3218      0.505721       20.6605      -1.52091      -2.97276      -4.14547      0.598544      0.817262      0.913491       1.02788       1.08647       1.14633
  82   1 1372.8839    0.1456  0.1708  9.3942  0.0000  0.0061   0.0039   0.0155    0.0136   0.0000   440.2949     -0.244194       21.4820    -0.0275315      -3.97253     -0.462800      0.118531      0.170499      0.191488      0.214724      0.233739      0.244347
  82   2 1712.9410    0.4037  0.5440  9.3870  0.0000  0.0090   0.0053   0.0219    0.0263   0.0000   441.1653     -0.181083       21.6752     -0.501020      -4.30006     -0.318850      0.178205      0.242470      0.274227      0.297084      0.326521      0.336545
  82   3 1992.3750    0.7780  0.9634  9.5894 -0.0004  0.0109   0.0074   0.0290    0.0522   0.0000   442.0290      0.138434       21.4691      0.108817      -3.49454     -0.343619      0.211655      0.294711      0.319619      0.364601      0.389034      0.409574
  82   4 2254.3080    1.3392  1.5342 10.0233  0.0000  0.0138   0.0102   0.0370    0.0654   0.0000   441.8649    -0.0500237       21.1107     0.0987191      -3.56729     -0.224824      0.266379      0.361425      0.398083      0.464540      0.470639      0.503842
  82   5 2494.3409    2.1962  1.7880 10.6836  0.0000  0.0145   0.0150   0.0393    0.0709   0.0000   442.4249     0.0279051       21.9650     -0.877260      -4.64851     -0.701116      0.287426      0.388470      0.424547      0.490487      0.506329      0.544403
  82   6 2724.2340    3.2527  1.7028 11.3107  0.0000  0.0138   0.0225   0.0362    0.0851   0.0000   442.5156      0.112906       22.0343     -0.597253      -5.38383      -1.65523      0.284659      0.374558      0.416493      0.479191      0.490498      0.532091
  82   7 2948.3654    4.5059  1.5240 11.9636  0.0000  0.0127   0.0327   0.0337    0.0987   0.0000   442.0525     -0.163972       22.1970     -0.768746      -3.74867      -1.42967      0.264642      0.355578      0.386462      0.444496      0.467030      0.500519
  82   8 3164.8544    4.8879  1.7898 12.2363 -0.0000  0.0139   0.0327   0.0374    0.0789   0.0000   442.3115      0.629541       21.3846      -1.50109      -4.13220      -1.99222      0.280431      0.372310      0.420555      0.477659      0.499325      0.531382
  82   9 3375.8845    4.1321  3.0031 11.8437  0.0000  0.0191   0.0211   0.0514    0.0496   0.0000   441.8318      0.118877       21.1853     -0.597037      -3.10187      -1.80727      0.386671      0.514448      0.569508      0.648304      0.687730      0.717948
  82  10 3583.1502    3.1439  5.4407 11.4975  0.0000  0.0314   0.0118   0.0870    0.0390   0.0000   442.2328     -0.345547       21.6050      -2.68885      -2.60836      -3.61735      0.626686      0.844116      0.927316       1.06864       1.12768       1.19494
  83   1 1380.0329    0.1581  0.1459  9.3359  0.0000  0.0051   0.0042   0.0122    0.0135   0.0000   440.2602    -0.0688137       21.3837    0.00402313      -4.58838      0.178928      0.103460      0.141106      0.151402      0.176864      0.197496      0.204552
  83   2 1720.7934    0.4169  0.5462  9.2997  0.0000  0.0087   0.0053   0.0213    0.0265   0.0000   441.1442     -0.431223       21.7134      0.464285      -4.07603     -0.310131      0.166036      0.227944      0.252877      0.285792      0.296135      0.315507
  83   3 2001.4482    0.7880  1.1072  9.5075  0.0000  0.0121   0.0073   0.0319    0.0583   0.0000   441.9808     -0.935882       22.0221      0.298030      -3.70547   -0.00494036      0.227074      0.318394      0.348504      0.394274      0.412667      0.435175
  83   4 2264.3584    1.3807  1.5766  9.9581  0.0000  0.0138   0.0102   0.0365    0.0656   0.0000   441.9252     -0.370538       22.2671      0.522651      -3.42338     -0.429955      0.271630      0.363640      0.397544      0.465005      0.482401      0.509271
  83   5 2505.1662    2.2250  1.7829 10.5703  0.0000  0.0144   0.0150   0.0380    0.0750   0.0000   442.5735     -0.211424       21.6382      0.117693      -3.40909     -0.280700      0.284451      0.384247      0.421311      0.485080      0.504627      0.535942
  83   6 2736.1701    3.3798  1.6397 11.0645  0.0001  0.0132   0.0233   0.0350    0.1072   0.0000   442.4389      0.541773       22.1395     -0.711000      -3.61146      -1.52930      0.269855      0.357210      0.390447      0.450777      0.469556      0.503491
  83   7 2961.1730    4.5461  1.5129 12.0858  0.0000  0.0125   0.0329   0.0339    0.0861   0.0000   442.9041      0.394402       21.4030     -0.618138      -4.12262      -1.91489      0.248883      0.324317      0.357823      0.417681      0.433687      0.463766
  83   8 3178.4326    4.8741  1.9432 11.9804  0.0000  0.0144   0.0308   0.0384    0.0804   0.0000   442.5131      0.467419       21.4152     -0.551227      -4.06189      -1.99742      0.285152      0.381259      0.423705      0.481861      0.506210      0.545414
  83   9 3390.2774    4.0236  3.1920 11.7953  0.0000  0.0200   0.0199   0.0544    0.0473   0.0000   443.0249       1.19106       22.0492      0.285442      -2.53650      -3.52909      0.390026      0.529285      0.587536      0.672907      0.703045      0.742998
  83  10 3598.3499    3.0611  5.5542 11.3982 -0.0009  0.0326   0.0113   0.0884    0.0399   0.0000   441.9095      0.111680       21.5005     0.0806299      -3.41499      -4.20472      0.652643      0.870457      0.978319       1.09778       1.17072       1.23326
  84   1 1387.1047    0.1553  0.1845  9.3507  0.0000  0.0060   0.0039   0.0147    0.0137   0.0000   440.4144     -0.184794       21.4569      0.336861      -4.19653     -0.264519      0.121128      0.161154      0.178012      0.201026      0.214586      0.227892
  84   2 1728.5681    0.4211  0.5385  9.4161  0.0000  0.0089   0.0054   0.0210    0.0257   0.0000   441.3308    -0.0890422       21.0614    -0.0526144      -3.87159     -0.234411      0.162628      0.231646      0.257730      0.292688      0.321701      0.331658
  84   3 2010.3875    0.8235  1.0508  9.6128  0.0000  0.0115   0.0077   0.0301    0.0574   0.0000   441.5558      0.124088       21.9470     -0.106569      -3.87276    -0.0844579      0.223300      0.303741      0.328586      0.385468      0.399910      0.420010
  84   4 2274.3569    1.4231  1.5780 10.0129  0.0000  0.0138   0.0105   0.0365    0.0680   0.0000   442.4279     -0.549053       21.8054      0.354336      -3.63951     -0.809941      0.274484      0.367978      0.408301      0.468032      0.482960      0.507197
  84   5 2515.8871    2.3125  1.8581 10.6403  0.0000  0.0146   0.0151   0.0390    0.0735   0.0000   442.3001    -0.0666160       21.7086     -0.212178      -3.07786      -1.30552      0.288077      0.387150      0.425579      0.503738      0.518290      0.563625
  84   6 2747.9998    3.3752  1.7240 11.3034 -0.0004  0.0135   0.0225   0.0365    0.0842   0.0000   442.5603      0.182358       22.0437     -0.592882      -2.84928      -1.11968      0.267925      0.352591      0.390264      0.454420      0.478603      0.502831
  84   7 2973.9056    4.6318  1.5886 11.9274  0.0000  0.0126   0.0324   0.0345    0.0957   0.0000   442.8525      0.578453       22.1761      0.144378      -4.78958      -1.75950      0.252527      0.337097      0.367598      0.419618      0.446580      0.463719
  84   8 3191.9287    4.9007  2.0044 11.9561 -0.0000  0.0146   0.0303   0.0393    0.0819   0.0000   442.6530       1.48658       21.3628      -1.34136      -3.15092      -1.92732      0.283065      0.391790      0.419994      0.487859      0.500868      0.537794
  84   9 3404.5642    3.9979  3.3204 11.7710  0.0000  0.0205   0.0194   0.0560    0.0489   0.0000   442.9393      0.732358       21.5494      -1.60600      -4.21544      -4.06212      0.397589      0.541019      0.593174      0.686548      0.709158      0.755605
  84  10 3613.4348    3.1097  6.1207 11.3210  0.0019  0.0344   0.0105   0.0949    0.0401   0.0000   442.8433      0.717817       20.9805      -1.23583      -3.37992      -2.46192      0.669715      0.904353      0.977466       1.13253       1.19893       1.27871
  85   0  938.3657    0.0312  0.0069  9.6669  0.0000  0.0059   0.0050   0.0038    0.0113   0.0000   436.7594      0.175109       20.7922      0.194319      -3.87430      0.114707      0.148912      0.151971      0.213524      0.209916      0.255159      0.411551
  85   1 1394.1278    0.1607  0.1906  9.3250  0.0000  0.0061   0.0039   0.0149    0.0139   0.0000   440.3407     -0.158247       21.5309      0.358154      -4.33923     -0.273630      0.114247      0.143319      0.170602      0.194212      0.196003      0.231013
  85   2 1736.2582    0.4224  0.5773  9.3803  0.0000  0.0091   0.0053   0.0223    0.0270   0.0000   440.9907     -0.369760       21.6565    -0.0603676      -3.88868     -0.310984      0.170910      0.231996      0.272543      0.303669      0.316368      0.343147
  85   3 2019.3281    0.8514  1.1207  9.4927  0.0000  0.0116   0.0076   0.0308    0.0617   0.0000   441.6649     -0.125076       22.1819     -0.382498      -4.65190     -0.888216      0.216478      0.296620      0.334889      0.372536      0.402911      0.432477
  85   4 2284.2013    1.4420  1.6087  9.9134 -0.0003  0.0138   0.0104   0.0367    0.0752   0.0000   442.1252     -0.618214       21.3502     -0.599560      -3.74130     -0.270125      0.266472      0.354087      0.391681      0.463677      0.480753      0.502577
  85   5 2526.5847    2.3352  1.8125 10.7891  0.0000  0.0143   0.0155   0.0390    0.0685   0.0000   442.2781     -0.159313       21.9819     -0.850162      -3.77289     -0.628824      0.278710      0.373233      0.414471      0.474127      0.498401      0.537110
  85   6 2759.8292    3.4679  1.6621 11.4072  0.0000  0.0134   0.0237   0.0351    0.0851   0.0000   442.5991      0.100538       21.1905     -0.437268      -4.32527     -0.862377      0.266170      0.348294      0.380409      0.446505      0.464447      0.489929
  85   7 2986.5257    4.6171  1.5824 12.2131 -0.0000  0.0130   0.0324   0.0344    0.0784   0.0000   442.8477      0.304248       22.2265     -0.352589      -4.14279      -1.96388      0.246217      0.340175      0.375073      0.431826      0.447609      0.477801
  85   8 3205.3237    4.8362  2.0144 11.9301 -0.0000  0.0144   0.0293   0.0388    0.0780   0.0000   442.5962      0.447174       22.4389     -0.974908      -3.51354      -1.73775      0.288169      0.379573      0.424917      0.499826      0.517001      0.544385
  85   9 3418.7833    3.9657  3.4651 11.6867  0.0000  0.0211   0.0185   0.0564    0.0494   0.0000   441.7692       1.26648       21.6256      -1.56733      -3.42462      -2.09856      0.408970      0.549337      0.604190      0.691016      0.733004      0.767772
  85  10 3628.5499    2.9698  5.7910 11.4941 -0.0013  0.0341   0.0107   0.0928    0.0367   0.0000   442.3138    -0.0353358       22.8193      -1.40834      -1.74881      -5.74475      0.656973      0.880783      0.973267       1.11113       1.16937       1.22885
  86   1 1401.1075    0.1645  0.2056  9.3794  0.0000  0.0063   0.0039   0.0159    0.0139   0.0000   440.3419     -0.679918       21.1423  -0.000468872      -4.16792     -0.468799      0.124690      0.175640      0.196354      0.219579      0.227891      0.261002
  86   2 1743.8752    0.4343  0.6006  9.4215  0.0000  0.0094   0.0053   0.0226    0.0279   0.0000   441.3108     -0.390985       21.3812     -0.685762      -4.10544     0.0811756      0.167994      0.232976      0.251748      0.292755      0.302332      0.326436
  86   3 2028.2107    0.8435  1.1350  9.6836  0.0000  0.0120   0.0076   0.0318    0.0579   0.0000   441.9221     -0.266127       21.3395     -0.100459      -3.86449     -0.530848      0.222704      0.303447      0.341056      0.387147      0.409024      0.431761
  86   4 2294.0059    1.4802  1.6959 10.0434  0.0000  0.0143   0.0103   0.0377    0.0663   0.0000   442.0466      0.328432       22.2954      0.974882      -4.04315     -0.832097      0.268270      0.368175      0.398190      0.461257      0.467379      0.513958
  86   5 2537.2353    2.3937  1.8829 10.7192  0.0000  0.0146   0.0155   0.0385    0.0733   0.0000   441.9758     0.0988111       21.8693    -0.0836559      -4.34028     0.0354496      0.287109      0.380445      0.424828      0.488099      0.509530      0.535428
  86   6 2771.5522    3.4805  1.7220 11.4665  0.0000  0.0133   0.0232   0.0365    0.0797   0.0000   442.4478      0.445337       21.0565     -0.577315      -3.37089      -1.23604      0.259562      0.346164      0.384931      0.437003      0.460833      0.486544
  86   7 2999.1138    4.7206  1.5756 12.0210  0.0000  0.0125   0.0326   0.0337    0.0927   0.0000   443.1551      0.436488       21.6949     -0.995803      -4.69853      -1.12126      0.245626      0.319278      0.353142      0.398606      0.421204      0.450885
  86   8 3218.6491    4.8200  2.1174 12.0862 -0.0000  0.0148   0.0285   0.0403    0.0665   0.0000   442.5233      0.621325       21.5813      -1.14227      -2.74056      -1.87731      0.285936      0.377243      0.413075      0.482785      0.506258      0.535843
  86   9 3432.9640    3.8737  3.6944 11.6467 -0.0000  0.0221   0.0173   0.0595    0.0492   0.0000   442.8013     -0.223241       22.0825      -1.60718      -4.20576      -3.00770      0.421838      0.570893      0.626473      0.732676      0.770343      0.812390
  86  10 3643.3770    2.9183  6.4727 11.5257  0.0000  0.0369   0.0098   0.1023    0.0346   0.0000   444.7276      0.213862       20.3808      -1.69278      -3.79854     -0.725837      0.701782      0.945162       1.05883       1.19193       1.25912       1.32857
  87   1 1408.0285    0.1635  0.1901  9.3400  0.0000  0.0060   0.0039   0.0144    0.0137   0.0000   440.2210   -0.00520530       21.2829      0.187550      -4.11860     -0.152951      0.120037      0.159433      0.170182      0.190608      0.203702      0.217060
  87   2 1751.4167    0.4441  0.6635  9.3324  0.0000  0.0099   0.0052   0.0240    0.0297   0.0000   441.3670     0.0452532       21.6002     -0.230162      -4.01054      0.431265      0.175118      0.245733      0.273335      0.309870      0.316412      0.336835
  87   3 2037.0456    0.8710  1.1057  9.6738  0.0001  0.0115   0.0077   0.0307    0.0577   0.0000   441.8927     -0.289359       21.4820      0.415125      -4.02763      0.621508      0.216178      0.281341      0.320840      0.365510      0.381849      0.399125
  87   4 2303.7632    1.4898  1.7457 10.1555  0.0000  0.0144   0.0103   0.0394    0.0603   0.0000   442.6017   -0.00962639       21.2237      0.403007      -4.35086     -0.436465      0.267053      0.362203      0.400928      0.457800      0.475330      0.503191
  87   5 2547.7455    2.4263  1.9326 10.7256  0.0000  0.0148   0.0153   0.0396    0.0702   0.0000   442.1396     -0.325349       21.9759      0.348388      -3.09286      -1.27051      0.282725      0.378737      0.415888      0.482875      0.507349      0.535094
  87   6 2783.2234    3.5566  1.7255 11.5215 -0.0000  0.0134   0.0236   0.0363    0.0762   0.0000   442.4766     -0.157523       22.1234     -0.150021      -2.48464      -2.41761      0.256399      0.347173      0.373335      0.432481      0.457341      0.497763
  87   7 3011.6068    4.7791  1.6291 12.0252  0.0000  0.0128   0.0321   0.0342    0.0882   0.0000   442.4672      0.438978       22.4057     -0.173725      -3.59112      -1.51110      0.244255      0.323195      0.348768      0.408364      0.421813      0.454559
  87   8 3231.9236    4.7587  2.1370 12.0162 -0.0000  0.0150   0.0280   0.0403    0.0695   0.0000   442.5384      0.779909       21.5453      -1.63900      -3.63457      -1.43699      0.285946      0.379131      0.418701      0.483229      0.508140      0.537751
  87   9 3447.0231    3.8309  3.8072 11.6386  0.0000  0.0226   0.0168   0.0608    0.0475   0.0000   442.2327      0.617156       21.7836     0.0521169      -4.10002      -3.82112      0.422839      0.576895      0.632517      0.728284      0.756345      0.805888
  87  10 3658.2598    2.8859  6.6809 11.4036  0.0005  0.0390   0.0094   0.1032    0.0353   0.0000   441.9422      0.464427       21.5916      0.548985      -6.23386      -1.34978      0.726957      0.980672       1.07844       1.24175       1.30999       1.38711
  88   0  954.2878    0.0361  0.0285  9.6230  0.0000  0.0105   0.0048   0.0167    0.0113   0.0000   436.6297      -1.10430       20.2131     -0.264624      -4.95961    -0.0356920      0.166031      0.234178      0.281210      0.296262      0.378406      0.389293
  88   1 1414.9081    0.1705  0.2127  9.3430  0.0000  0.0066   0.0039   0.0148    0.0140   0.0000   440.1942     -0.197088       21.3679      0.410572      -3.95866      0.235571      0.117813      0.155931      0.181643      0.194136      0.208039      0.212634
  88   2 1758.9172    0.4622  0.6271  9.3505  0.0000  0.0092   0.0054   0.0226    0.0296   0.0000   440.8909     -0.399966       21.7309      0.147545      -4.18851     -0.357242      0.162774      0.221821      0.246348      0.283490      0.291579      0.309914
  88   3 2045.8008    0.8693  1.2194  9.5878  0.0000  0.0122   0.0075   0.0329    0.0602   0.0000   441.8956     -0.242440       21.3102     -0.265940      -4.24905      0.260324      0.224544      0.302578      0.340966      0.387270      0.412946      0.435299
  88   4 2313.3984    1.5508  1.7164 10.1356  0.0004  0.0141   0.0105   0.0379    0.0622   0.0000   442.2868     -0.230153       21.4039     -0.151050      -4.73357     -0.172245      0.260443      0.354232      0.394032      0.445696      0.475246      0.502506
  88   5 2558.2832    2.4545  1.9241 10.8681  0.0000  0.0145   0.0155   0.0399    0.0656   0.0000   442.8440     0.0804499       22.2293     -0.406290      -4.98475      -1.13018      0.275091      0.371227      0.411150      0.474602      0.495017      0.516827
  88   6 2794.7993    3.6579  1.5888 11.6710  0.0000  0.0128   0.0255   0.0343    0.0813   0.0000   442.5296     0.0174799       22.0872      0.123746      -3.39569      -1.26278      0.242122      0.324738      0.350402      0.414898      0.433825      0.457462
  88   7 3023.9984    4.7971  1.6170 12.2063  0.0000  0.0128   0.0328   0.0343    0.0822   0.0000   442.2812     -0.129221       20.9768     -0.617925      -3.70513      -1.78739      0.244865      0.331624      0.360880      0.417877      0.431930      0.465484
  88   8 3245.1349    4.7344  2.3286 11.8471  0.0001  0.0156   0.0261   0.0417    0.0698   0.0000   442.9003      0.250625       22.1437      -1.08760      -2.52194      -2.91451      0.290591      0.391693      0.431995      0.500268      0.518708      0.549826
  88   9 3461.0768    3.7068  3.9784 11.6729 -0.0002  0.0231   0.0159   0.0648    0.0448   0.0000   442.1449       1.63491       22.9537    -0.0419441      -4.15993      -1.40929      0.434689      0.585614      0.653724      0.742719      0.776628      0.820948
  88  10 3672.9421    2.8068  6.9366 11.3305 -0.0001  0.0399   0.0089   0.1079    0.0354   0.0000   440.4403     -0.731919       22.8452      -1.46084      -3.76428      -2.89820      0.740943      0.996854       1.12172       1.25370       1.33010       1.40911
  89   1 1421.7317    0.1730  0.2172  9.3602  0.0000  0.0065   0.0039   0.0154    0.0140   0.0000   440.3612     0.0322870       21.8570     0.0297481      -4.18320    -0.0643361      0.115963      0.158619      0.170854      0.191982      0.202772      0.227648
  89   2 1766.3307    0.4776  0.6411  9.4288  0.0000  0.0091   0.0055   0.0229    0.0293   0.0000   440.8153    -0.0984517       21.4120     -0.145406      -4.04169      0.408848      0.163302      0.218410      0.251007      0.280259      0.292809      0.309107
  89   3 2054.5153    0.9180  1.1391  9.6715  0.0000  0.0116   0.0079   0.0306    0.0628   0.0000   441.9633     -0.119376       22.0630     -0.343418      -4.52583    -0.0388859      0.208551      0.284043      0.308104      0.354486      0.377497      0.411566
  89   4 2322.9669    1.5827  1.7012 10.1909  0.0000  0.0142   0.0110   0.0373    0.0673   0.0000   442.3630     -0.704278       21.8148      0.287711      -3.35843     -0.292215      0.256836      0.350873      0.386555      0.447324      0.459239      0.499803
  89   5 2568.6909    2.5448  1.8941 10.9154  0.0000  0.0145   0.0161   0.0385    0.0681   0.0000   442.7540     -0.279546       21.9425     -0.502407      -3.79883      -1.43312      0.271408      0.363264      0.405318      0.461828      0.487585      0.515400
  89   6 2806.3095    3.7296  1.6238 11.6790  0.0000  0.0127   0.0251   0.0348    0.0784   0.0000   442.6372     -0.496816       21.6065     -0.510161      -3.51185      -1.04154      0.233677      0.311358      0.344254      0.396992      0.414604      0.447353
  89   7 3036.3538    4.8569  1.6628 12.0774  0.0000  0.0128   0.0319   0.0342    0.0856   0.0000   442.6637     0.0962184       21.2398    0.00441608      -3.16106      -1.75343      0.239418      0.317978      0.353033      0.406805      0.422794      0.454724
  89   8 3258.2150    4.7101  2.3482 11.8426 -0.0000  0.0159   0.0258   0.0418    0.0718   0.0000   442.7350      0.785902       21.8485     -0.382637      -4.09659      -2.23327      0.287102      0.398352      0.429011      0.499223      0.519915      0.560351
  89   9 3475.0007    3.6576  4.1960 11.7231 -0.0002  0.0246   0.0152   0.0670    0.0435   0.0000   441.6722      0.807435       21.6256      -1.41882      -5.66028      -3.43286      0.450190      0.608758      0.667409      0.774826      0.804015      0.857004
  89  10 3687.6314    2.7614  7.0777 11.3715 -0.0000  0.0409   0.0086   0.1104    0.0334   0.0000   443.0944     -0.934192       22.6995      0.974971      -2.72379      -2.59129      0.736799       1.00972       1.12267       1.27050       1.34136       1.41613
  90   1 1428.5174    0.1729  0.2485  9.3405  0.0000  0.0075   0.0038   0.0163    0.0143   0.0000   440.1459     -0.535803       21.4179      0.366137      -4.52611     -0.303742      0.132423      0.181434      0.197798      0.219818      0.245086      0.263301
  90   2 1773.6733    0.4810  0.6438  9.4371  0.0000  0.0092   0.0055   0.0227    0.0293   0.0000   440.9341     -0.230142       21.6309     -0.285833      -3.99883      0.144177      0.157969      0.219428      0.248871      0.281235      0.294479      0.315580
  90   3 2063.1603    0.9175  1.2617  9.6396  0.0000  0.0121   0.0076   0.0331    0.0590   0.0000   441.7192     -0.499963       21.7601    -0.0904380      -4.65123     -0.450203      0.219467      0.295849      0.326799      0.372460      0.396068      0.427199
  90   4 2332.4674    1.6074  1.7069 10.2667  0.0000  0.0142   0.0112   0.0375    0.0670   0.0000   441.9570     0.0102534       21.2360     -0.479734      -3.83095      0.482633      0.256869      0.348318      0.383849      0.439877      0.461734      0.480636
  90   5 2579.0681    2.5800  1.9106 10.8837  0.0000  0.0147   0.0162   0.0387    0.0731   0.0000   442.1545     -0.285398       21.7779     -0.742482      -4.95590     -0.544243      0.264292      0.359495      0.393948      0.456046      0.474463      0.507098
  90   6 2817.8018    3.7829  1.6722 11.6297  0.0003  0.0130   0.0248   0.0344    0.0800   0.0000   442.6341      0.246065       21.7996     -0.402609      -3.64279      -1.37600      0.237938      0.318451      0.348110      0.404911      0.419653      0.456515
  90   7 3048.5943    4.8326  1.7277 12.1736 -0.0000  0.0131   0.0313   0.0348    0.0761   0.0000   442.9052      0.435162       21.3635      0.145683      -3.98838      -2.17419      0.241149      0.320589      0.354247      0.405872      0.429907      0.462460
  90   8 3271.2497    4.6507  2.5088 11.8517  0.0001  0.0165   0.0246   0.0433    0.0663   0.0000   442.7634       1.01804       21.9957      -1.61998      -2.66484      -1.69110      0.297769      0.403199      0.445565      0.509257      0.533608      0.565135
  90   9 3488.8664    3.6337  4.2674 11.5778  0.0007  0.0245   0.0147   0.0674    0.0476   0.0000   443.7068      0.872824       22.9044    -0.0268376      -3.60714     -0.494621      0.448749      0.605208      0.670395      0.775508      0.817872      0.855172
  91   0  969.9773    0.0424  0.0311  9.6358  0.0000  0.0100   0.0047   0.0129    0.0111   0.0000   437.5242   -0.00660153       20.2828      0.435384      -4.01831     -0.385519      0.170700      0.237999      0.195133      0.271602      0.303634      0.286748
  91   1 1435.2386    0.1689  0.2395  9.3764  0.0000  0.0072   0.0037   0.0167    0.0140   0.0000   440.2032     -0.418921       21.5827    -0.0139536      -4.26514     -0.191327      0.134493      0.183843      0.219987      0.243075      0.256970      0.256195
  91   2 1780.9613    0.4920  0.7134  9.4106  0.0000  0.0100   0.0054   0.0243    0.0321   0.0000   440.8911     -0.443768       21.6496     -0.114775      -4.21313     -0.399210      0.166804      0.237999      0.255452      0.301818      0.314520      0.322896
  91   3 2071.7647    0.9254  1.2256  9.7938  0.0000  0.0121   0.0078   0.0329    0.0580   0.0000   441.7132     -0.631604       21.1137      0.108606      -4.18721     -0.804984      0.213480      0.289468      0.323122      0.368604      0.380719      0.410988
  91   4 2341.8782    1.6697  1.7462 10.1805  0.0000  0.0140   0.0111   0.0379    0.0708   0.0000   441.7116     -0.609602       22.8387     -0.700112      -4.79813     -0.229365      0.249342      0.338016      0.370833      0.428241      0.443178      0.473117
  91   5 2589.3733    2.6358  1.9282 10.9308  0.0000  0.0145   0.0162   0.0387    0.0699   0.0000   442.7069      0.211909       21.3168      -1.22582      -4.04959     0.0280086      0.264044      0.360694      0.390851      0.456808      0.476982      0.512501
  91   6 2829.1333    3.9140  1.6392 11.6521 -0.0000  0.0128   0.0259   0.0343    0.0877   0.0000   442.7378      0.520272       21.8130     -0.334558      -3.82542      -1.55616      0.230587      0.311695      0.333953      0.394525      0.411210      0.441905
  91   7 3060.7797    4.8961  1.7083 12.2399 -0.0000  0.0131   0.0321   0.0347    0.0799   0.0000   442.4745      0.192678       21.8773     -0.775123      -4.42783     -0.783258      0.236721      0.320685      0.349237      0.405111      0.424088      0.454762
  91   8 3284.2652    4.5868  2.4795 12.1028 -0.0000  0.0163   0.0246   0.0444    0.0555   0.0000   443.0793      0.173646       21.5063     -0.557522      -2.78017      -1.77623      0.288170      0.395843      0.434031      0.503342      0.529309      0.564978
  91   9 3502.6797    3.6213  4.6026 11.6041 -0.0017  0.0261   0.0139   0.0719    0.0452   0.0000   442.6817     -0.109951       21.0622      -1.49304      -4.35615      -1.90623      0.470754      0.635953      0.695940      0.804902      0.850373      0.907934
  92   0  975.1696    0.0407  0.0257  9.5969 -0.0026  0.0107   0.0053   0.0099    0.0111   0.0000   437.5323     -0.548013       21.2175      -1.45340      -3.65079     -0.128807      0.171949      0.258401      0.233054      0.368849      0.326928      0.363296
  92   1 1441.9218    0.1804  0.2715  9.3482  0.0000  0.0073   0.0037   0.0181    0.0144   0.0000   439.9829     -0.374812       21.3742      0.211516      -4.47098   -0.00172445      0.133115      0.184861      0.201969      0.227690      0.233408      0.256707
  92   2 1788.1876    0.4972  0.7006  9.4410  0.0000  0.0097   0.0055   0.0237    0.0315   0.0000   440.7244     -0.488319       21.5198      0.299433      -4.24709     -0.457298      0.160712      0.219683      0.251042      0.278068      0.293233      0.304140
  92   3 2080.3155    0.9573  1.3054  9.6688  0.0003  0.0122   0.0077   0.0339    0.0608   0.0000   441.5239      0.450078       21.0963    -0.0433938      -4.23676     -0.116423      0.211234      0.293141      0.322127      0.365028      0.387018      0.416582
  92   4 2351.2226    1.6829  1.8769 10.0740 -0.0002  0.0143   0.0105   0.0388    0.0682   0.0000   442.6918      0.182673       21.1393     -0.482999      -4.43310     -0.257037      0.256854      0.340672      0.377565      0.434765      0.457472      0.484175
  92   5 2599.6171    2.7004  1.9207 11.0318  0.0000  0.0145   0.0168   0.0382    0.0689   0.0000   442.3878      0.398376       21.3750      0.275822      -4.62423      -1.21593      0.264791      0.357746      0.391314      0.452439      0.480013      0.499657
  92   6 2840.5053    3.9408  1.7231 11.6391  0.0000  0.0130   0.0251   0.0347    0.0800   0.0000   442.6809      0.140559       22.1343     -0.415625      -3.54215     -0.954540      0.229825      0.309547      0.347159      0.391390      0.413890      0.441442
  92   7 3072.8644    5.0102  1.7219 12.0153  0.0000  0.0128   0.0319   0.0341    0.0921   0.0000   442.3344      0.601154       21.6568      -1.18371      -3.99651      -1.63353      0.236103      0.313427      0.348807      0.401326      0.418632      0.450269
  92   8 3297.2184    4.4935  2.6528 12.0334  0.0000  0.0170   0.0232   0.0458    0.0542   0.0000   443.1781      0.778893       20.7148      -1.39895      -2.73473      -2.37107      0.306424      0.412401      0.451271      0.520926      0.548531      0.585421
  92   9 3516.4275    3.5001  4.6563 11.7373  0.0020  0.0269   0.0136   0.0734    0.0410   0.0000   442.7136      0.607607       20.8721      -1.84464      -4.43399      -3.20162      0.476717      0.648339      0.712930      0.815738      0.858694      0.919012
  93   0  980.3218    0.0339  0.0095  9.5981 -0.0028  0.0060   0.0048   0.0048    0.0109   0.0000   436.5791     -0.586250       20.9566     -0.134332      -4.98833     -0.707504      0.119696      0.164264      0.182360      0.180675      0.222553      0.206869
  93   1 1448.5666    0.1953  0.2684  9.3200  0.0000  0.0069   0.0038   0.0164    0.0146   0.0000   440.0293     -0.334658       21.3144     -0.404617      -3.92332    0.00980532      0.130667      0.165529      0.194214      0.209549      0.221252      0.243603
  93   2 1795.3251    0.4987  0.7218  9.4060  0.0000  0.0095   0.0053   0.0249    0.0322   0.0000   440.5627     -0.430698       21.5893     -0.305593      -4.67193   -0.00956786      0.163854      0.219129      0.245794      0.279337      0.302473      0.319898
  93   3 2088.8069    0.9792  1.3029  9.7058  0.0000  0.0124   0.0079   0.0330    0.0628   0.0000   441.7389     0.0761487       21.6125     -0.388400      -4.61959   -0.00190759      0.215363      0.294726      0.320737      0.380969      0.385547      0.416661
  93   4 2360.4777    1.7024  1.7988 10.3777  0.0000  0.0143   0.0112   0.0391    0.0637   0.0000   442.1516    -0.0214808       22.2236     -0.939202      -4.33366    -0.0924378      0.250416      0.332437      0.364775      0.426207      0.450023      0.475719
  93   5 2609.8149    2.7477  1.9676 10.8299  0.0000  0.0143   0.0164   0.0386    0.0771   0.0000   442.2952      0.328320       21.5120    -0.0515946      -3.85258      -2.12896      0.252070      0.334765      0.372113      0.431144      0.446969      0.481158
  93   6 2851.7377    3.9660  1.7016 11.8232  0.0000  0.0129   0.0260   0.0347    0.0767   0.0000   442.7931      0.826638       22.0564     -0.511025      -3.81621      -1.41413      0.233129      0.309647      0.345550      0.398237      0.418556      0.444575
  93   7 3084.9066    4.9344  1.7832 12.2596  0.0000  0.0133   0.0312   0.0353    0.0741   0.0000   442.6790      0.488239       20.9590     -0.702589      -3.88485      -1.66612      0.234432      0.309411      0.339657      0.398716      0.421133      0.450311
  93   8 3309.9995    4.4810  2.6826 12.0134  0.0000  0.0171   0.0229   0.0458    0.0552   0.0000   443.0133      0.301967       21.8442     -0.771226      -3.31622      -3.04813      0.309756      0.412763      0.452045      0.525873      0.548581      0.588843
  93   9 3530.0616    3.3983  4.9624 11.7207 -0.0012  0.0286   0.0127   0.0786    0.0404   0.0000   443.1843    0.00172404       20.4524     -0.713582      -4.37978      -1.14330      0.499935      0.672225      0.758168      0.865514      0.908369      0.976434
  94   0  985.3894    0.0327  0.0116  9.5935  0.0000  0.0075   0.0056   0.0048    0.0109   0.0000   436.9704      0.225176       21.5031     -0.900464      -3.89310      0.668719      0.128898      0.191433      0.225404      0.257232      0.266765      0.365976
  94   1 1455.1468    0.1864  0.2700  9.3295  0.0000  0.0072   0.0037   0.0168    0.0144   0.0000   439.9756    -0.0534314       21.6406     0.0927423      -4.24112     -0.515333      0.127033      0.167812      0.204686      0.219487      0.244731      0.256379
  94   2 1802.4381    0.5151  0.7393  9.3938  0.0000  0.0096   0.0054   0.0245    0.0334   0.0000   440.8428     -0.128029       21.2856     -0.155164      -4.18639      0.158885      0.158054      0.216048      0.244084      0.281850      0.299614      0.314065
  94   3 2097.2405    0.9924  1.4243  9.6399  0.0000  0.0129   0.0075   0.0341    0.0585   0.0000   441.4829     -0.251650       21.7132     -0.804465      -4.59256     -0.795430      0.217616      0.301381      0.333707      0.387154      0.409647      0.424515
  94   4 2369.6726    1.7412  1.9780 10.2268 -0.0001  0.0151   0.0107   0.0401    0.0656   0.0000   441.5812     -0.197448       21.8289     -0.783884      -4.02285     -0.219024      0.264210      0.363104      0.396835      0.455024      0.482957      0.518073
  94   5 2619.9948    2.7755  1.9355 10.9846  0.0000  0.0143   0.0167   0.0386    0.0724   0.0000   442.3995     -0.548879       22.0095     -0.535274      -4.48265      -1.54900      0.247497      0.334218      0.362754      0.428624      0.443242      0.478989
  94   6 2862.9587    4.0788  1.6878 11.8297  0.0000  0.0127   0.0264   0.0345    0.0775   0.0000   442.3461     -0.268880       21.5914      0.107774      -3.40603     -0.864693      0.222430      0.294767      0.322187      0.380274      0.390953      0.428937
  94   7 3096.8843    4.9758  1.7585 12.2763 -0.0000  0.0130   0.0319   0.0356    0.0785   0.0000   442.6218      0.778858       22.1296      -1.02111      -3.41253      -1.42152      0.234816      0.314017      0.343733      0.397072      0.418773      0.448994
  94   8 3322.7666    4.4169  2.9032 11.8552  0.0000  0.0179   0.0214   0.0480    0.0580   0.0000   443.1593      0.989183       21.3913      -1.66211      -4.34561      -2.42824      0.313157      0.420973      0.462284      0.532505      0.558658      0.602326
  94   9 3543.6367    3.3891  5.2173 11.6187  0.0002  0.0296   0.0120   0.0821    0.0422   0.0000   442.1052     -0.229738       20.9380    -0.0798495      -6.05181      -1.99146      0.517577      0.690998      0.779288      0.885862      0.931085      0.990109
  95   0  990.5558    0.0337  0.0241  9.5801  0.0000  0.0148   0.0052   0.0106    0.0109   0.0000   436.9909      -1.01346       20.3990       1.15999      -3.56312     -0.219688      0.222374      0.341997      0.292410      0.422570      0.340413      0.498789
  95   1 1461.6866    0.1939  0.2710  9.3157  0.0000  0.0072   0.0038   0.0161    0.0146   0.0000   439.8524     -0.278327       21.2619      0.282762      -4.33517     -0.147768      0.114674      0.161971      0.176461      0.196235      0.199494      0.218656
  95   2 1809.5006    0.5331  0.7590  9.3841  0.0000  0.0096   0.0055   0.0247    0.0349   0.0000   440.5851     -0.438272       21.2784     -0.102748      -4.23380     -0.190902      0.163588      0.221401      0.245055      0.277941      0.293952      0.307610
  95   3 2105.6621    1.0041  1.3271  9.8101  0.0000  0.0124   0.0079   0.0328    0.0572   0.0000   441.6146     -0.317732       22.0529      0.354058      -4.45839     -0.307946      0.209404      0.291648      0.320565      0.368873      0.386659      0.412572
  95   4 2378.7951    1.7672  1.9184 10.3716 -0.0001  0.0147   0.0111   0.0401    0.0623   0.0000   442.1519     -0.704800       21.8474      0.383062      -4.66321     -0.695956      0.253101      0.345767      0.380291      0.446303      0.467753      0.497573
  95   5 2630.1290    2.8277  1.8975 11.1606  0.0000  0.0141   0.0174   0.0380    0.0689   0.0000   442.0777     -0.121953       21.9807     -0.363758      -3.53206     -0.723523      0.241743      0.329785      0.360679      0.419386      0.438837      0.472115
  95   6 2874.0824    4.0661  1.7360 11.8814  0.0000  0.0131   0.0263   0.0350    0.0763   0.0000   442.8945      0.617212       21.2308      0.178725      -3.48493      -2.35242      0.227747      0.307801      0.335203      0.391344      0.409080      0.437349
  95   7 3108.7869    4.9615  1.8760 12.1559  0.0000  0.0134   0.0299   0.0359    0.0747   0.0000   442.5331      0.516215       22.2578      -1.25492      -3.80819      -1.80093      0.234129      0.311879      0.343605      0.393802      0.409167      0.439467
  95   8 3335.4676    4.3620  2.9757 11.9634  0.0000  0.0183   0.0210   0.0495    0.0525   0.0000   442.5416      0.322137       21.5823      -1.03186      -3.00818      -2.63803      0.312130      0.422143      0.462512      0.537781      0.557846      0.596950
  95   9 3557.1821    3.3409  5.5066 11.5056  0.0005  0.0307   0.0112   0.0848    0.0433   0.0000   441.8308       1.05451       21.7629     -0.491085      -3.22694      -3.96514      0.521016      0.710980      0.788748      0.895571      0.951524      0.999016
  96   0  995.5808    0.0481  0.0702  9.5778 -0.0024  0.0130   0.0051   0.0221    0.0112   0.0000   437.2834     -0.606170       21.7696      0.295148      -3.43549      0.737713      0.207047      0.303307      0.306997      0.363906      0.417139      0.458030
  96   1 1468.1905    0.1993  0.2496  9.3382  0.0000  0.0064   0.0038   0.0149    0.0143   0.0000   440.0970     -0.109558       21.4192     0.0967122      -4.14172      0.247510      0.104218      0.142888      0.165815      0.186944      0.190784      0.205188
  96   2 1816.4989    0.5369  0.7441  9.4828  0.0000  0.0096   0.0055   0.0240    0.0331   0.0000   440.6822     0.0189629       21.8503     -0.158788      -4.67525     0.0489784      0.157816      0.221011      0.240562      0.278690      0.297560      0.317683
  96   3 2114.0188    1.0289  1.3656  9.7994  0.0000  0.0124   0.0079   0.0333    0.0573   0.0000   441.8579    -0.0705728       21.3397    -0.0815036      -3.97953      0.469144      0.205501      0.282126      0.309830      0.356936      0.372800      0.401466
  96   4 2387.8833    1.8158  1.9530 10.4230  0.0001  0.0148   0.0113   0.0402    0.0634   0.0000   441.9316     -0.338582       21.2587     -0.207543      -4.11193     -0.657008      0.253905      0.341621      0.372793      0.433813      0.449238      0.483211
  96   5 2640.1577    2.8487  1.9898 11.2236 -0.0000  0.0145   0.0171   0.0392    0.0643   0.0000   442.2851    -0.0973260       22.3881      0.544390      -4.83195      -1.22576      0.249066      0.336811      0.370489      0.422876      0.440225      0.479389
  96   6 2885.1393    4.1732  1.6994 11.9532 -0.0000  0.0128   0.0268   0.0344    0.0755   0.0000   442.6744      0.381711       21.6816     -0.177229      -3.54857      -1.21389      0.225427      0.302877      0.336520      0.382600      0.400387      0.428181
  96   7 3120.6062    4.9997  1.8754 12.0490 -0.0000  0.0132   0.0299   0.0358    0.0823   0.0000   442.7233      0.352657       22.0981      -1.67485      -3.76634      -2.10936      0.228001      0.306892      0.334553      0.384672      0.410554      0.435706
  96   8 3348.1142    4.2818  3.1807 11.9493  0.0000  0.0189   0.0199   0.0525    0.0512   0.0000   442.7535      0.299623       21.7702      -1.06322      -3.69723      -2.72601      0.324244      0.435045      0.479491      0.557494      0.573983      0.605400
  96   9 3570.6403    3.2773  5.5295 11.5740  0.0001  0.0314   0.0111   0.0860    0.0417   0.0000   442.3278      0.281635       19.9578      -1.33404      -4.04512      -3.80674      0.530175      0.717692      0.802181      0.909462      0.962929       1.02432
  97   0 1000.6046    0.0461  0.0474  9.5553  0.0000  0.0104   0.0046   0.0141    0.0109   0.0000   437.5155     -0.168773       21.3316    -0.0317157      -3.42992     -0.507551      0.174437      0.271313      0.270361      0.314615      0.352271      0.405396
  97   1 1474.6550    0.2064  0.3236  9.3308  0.0000  0.0077   0.0037   0.0186    0.0150   0.0000   440.0292     -0.276696       21.7292     0.0679755      -4.30185     -0.165481      0.119688      0.168583      0.181174      0.207311      0.212401      0.223348
  97   2 1823.4404    0.5498  0.8168  9.4433  0.0000  0.0100   0.0055   0.0254    0.0356   0.0000   440.7079     -0.487536       21.3960      0.171819      -4.31234     -0.101601      0.160555      0.220705      0.246485      0.279767      0.295065      0.311637
  97   3 2122.3091    1.0518  1.4846  9.7327  0.0000  0.0129   0.0076   0.0350    0.0571   0.0000   441.4735      0.209125       21.9048     -0.605065      -4.71842     -0.377732      0.210607      0.286663      0.324081      0.371116      0.385121      0.410849
  97   4 2396.8995    1.8224  1.9366 10.4810 -0.0004  0.0148   0.0112   0.0402    0.0611   0.0000   441.9784      0.259788       22.2110     -0.305602      -4.12468      0.238921      0.247195      0.335804      0.371436      0.426539      0.449112      0.477755
  97   5 2650.1428    2.9197  1.9930 11.0908  0.0000  0.0144   0.0172   0.0385    0.0725   0.0000   443.2361    -0.0163372       21.4802     -0.848753      -4.44285      -1.24616      0.242637      0.326050      0.357339      0.415207      0.434058      0.468902
  97   6 2896.1268    4.2066  1.7331 11.9971  0.0000  0.0128   0.0265   0.0353    0.0709   0.0000   442.5838      0.480269       21.5614    -0.0803479      -4.74301     -0.831786      0.217697      0.293202      0.322217      0.372728      0.382869      0.412902
  97   7 3132.4049    5.0202  1.9972 12.0905 -0.0000  0.0138   0.0291   0.0368    0.0773   0.0000   442.7643      0.729023       21.9014     -0.251933      -3.79238      -1.84519      0.236603      0.314409      0.350039      0.402594      0.423395      0.456255
  97   8 3360.7368    4.2686  3.1272 11.9380  0.0000  0.0190   0.0196   0.0512    0.0511   0.0000   442.8247      0.990760       21.3033      -1.83943      -2.35763      -3.29296      0.315731      0.432781      0.476997      0.551699      0.582218      0.617336
  97   9 3584.0526    3.1971  5.8383 11.6208 -0.0018  0.0335   0.0105   0.0915    0.0389   0.0000   443.4108     -0.703725       22.7912     -0.697795      -3.27160      -2.90515      0.556879      0.765823      0.841189      0.970345       1.02114       1.09123
  98   0 1005.5806    0.0434  0.0390  9.5788  0.0000  0.0134   0.0047   0.0114    0.0109   0.0000   437.0066     -0.295932       21.7205      0.751488      -4.24668     -0.553039      0.251195      0.220848      0.275417      0.404044      0.357533      0.377045
  98   1 1481.0478    0.2061  0.2791  9.3407  0.0000  0.0067   0.0038   0.0159    0.0146   0.0000   440.1688     -0.214559       21.4746     -0.133238      -4.27779      0.331957      0.109732      0.139132      0.162191      0.187216      0.210298      0.224220
  98   2 1830.3258    0.5531  0.8483  9.4473  0.0000  0.0103   0.0054   0.0257    0.0364   0.0000   440.7757     -0.342375       20.9462     -0.142401      -4.35701     0.0448835      0.164478      0.228087      0.252709      0.285637      0.310420      0.325790
  98   3 2130.5281    1.0646  1.4346  9.8215 -0.0002  0.0125   0.0079   0.0345    0.0569   0.0000   441.4349     -0.532574       21.6896     0.0905429      -4.13227      0.132959      0.209378      0.288756      0.323496      0.369429      0.379320      0.411481
  98   4 2405.7848    1.8781  2.0025 10.4743  0.0000  0.0150   0.0114   0.0403    0.0644   0.0000   441.9771      0.378514       22.1655     -0.483118      -5.07026      0.248124      0.250107      0.334861      0.373424      0.426068      0.451651      0.477153
  98   5 2660.1053    2.9837  1.9781 11.2123  0.0000  0.0143   0.0177   0.0385    0.0704   0.0000   442.2892      0.593506       21.6863     -0.128057      -4.62863      -1.20015      0.238844      0.323346      0.352638      0.418858      0.436708      0.476703
  98   6 2907.0753    4.3170  1.7327 11.8422  0.0001  0.0127   0.0269   0.0340    0.0843   0.0000   442.6861    -0.0600653       22.0168     -0.463946      -3.70918      -1.41912      0.216984      0.289241      0.322369      0.369034      0.387486      0.410100
  98   7 3144.1033    5.0443  1.9497 12.1970  0.0000  0.0136   0.0297   0.0362    0.0746   0.0000   443.0301      0.304354       21.9686     -0.899479      -3.61073      -2.22488      0.231691      0.307065      0.329073      0.392762      0.404989      0.443094
  98   8 3373.2627    4.2153  3.3273 11.8460  0.0000  0.0196   0.0187   0.0532    0.0537   0.0000   442.9292      0.889331       21.2914      -1.68614      -2.44995      -1.77835      0.330978      0.444638      0.490101      0.567753      0.602364      0.639402
  98   9 3597.2923    3.2115  6.1434 11.5709  0.0024  0.0345   0.0103   0.0935    0.0395   0.0000   443.0079     -0.462336       21.9127      -2.60152      -3.40609      -1.52750      0.569028      0.768346      0.857512      0.981127       1.03450       1.10184
  99   1 1487.4086    0.2100  0.3084  9.3418 -0.0000  0.0071   0.0037   0.0173    0.0151   0.0000   440.0074     -0.232746       21.6413     0.0775196      -4.43085     -0.226292      0.118395      0.150530      0.181866      0.200681      0.210871      0.222910
  99   2 1837.1762    0.5684  0.8065  9.5163  0.0000  0.0098   0.0056   0.0252    0.0364   0.0000   440.5303    -0.0132484       21.8119      0.522048      -4.08044   -0.00553307      0.157733      0.217351      0.241345      0.275014      0.297083      0.311351
  99   3 2138.6913    1.0833  1.4098  9.9307  0.0000  0.0125   0.0081   0.0342    0.0567   0.0000   441.7986     -0.152162       21.7594      -1.01174      -3.33039     -0.584030      0.202095      0.278482      0.306380      0.353763      0.366205      0.390668
  99   4 2414.6760    1.8975  1.9525 10.6406 -0.0002  0.0148   0.0117   0.0402    0.0598   0.0000   442.1986      0.184315       22.0901      0.217781      -3.18324     -0.296408      0.241492      0.332101      0.368304      0.423622      0.444557      0.472050
  99   5 2670.0031    3.0520  1.9303 11.2538  0.0000  0.0138   0.0181   0.0381    0.0709   0.0000   442.4748      0.182993       22.5032     -0.494220      -4.26827     -0.632985      0.226429      0.302167      0.332257      0.386514      0.409390      0.437896
  99   6 2917.9795    4.3484  1.7887 12.0142 -0.0000  0.0130   0.0266   0.0351    0.0738   0.0000   442.5921      0.659221       21.6817     -0.678003      -3.50204      -2.10514      0.215851      0.289488      0.319528      0.369140      0.387020      0.414783
  99   7 3155.7228    4.9658  2.1057 12.0234  0.0000  0.0140   0.0276   0.0380    0.0771   0.0000   443.0193      0.479045       21.2087     -0.407554      -3.75850      -2.23472      0.236169      0.311620      0.341098      0.397581      0.416621      0.446686
  99   8 3385.7033    4.2347  3.4790 11.8186  0.0002  0.0201   0.0181   0.0554    0.0539   0.0000   442.6522      0.584030       21.0552     -0.640051      -3.14483      -4.22510      0.333824      0.451173      0.491987      0.574381      0.598750      0.641345
  99   9 3610.6574    3.0812  6.2057 11.7041 -0.0021  0.0362   0.0100   0.0968    0.0360   0.0000   442.2456     -0.968833       22.0863      -1.21392      -4.86152     -0.743796      0.593741      0.808968      0.893103       1.02486       1.09134       1.16247
 100   0 1015.5366    0.0517  0.0699  9.5760  0.0000  0.0117   0.0045   0.0192    0.0109   0.0000   437.3594      0.175297       21.3672     -0.151413      -3.68799      0.502113      0.183250      0.279132      0.281272      0.353147      0.376678      0.415686
 100   1 1493.7420    0.2139  0.3152  9.3536  0.0000  0.0070   0.0037   0.0181    0.0150   0.0000   439.7015     -0.204670       21.2016     -0.159528      -4.27611     -0.287531      0.108339      0.147774      0.167168      0.184298      0.197884      0.207267
 100   2 1843.9593    0.5775  0.8890  9.4202  0.0000  0.0102   0.0054   0.0262    0.0391   0.0000   440.7241     -0.519931       21.5547      0.248283      -4.37763    -0.0698050      0.164835      0.223795      0.249734      0.289208      0.302078      0.321628
 100   3 2146.8301    1.1156  1.5439  9.8297  0.0000  0.0131   0.0079   0.0350    0.0586   0.0000   441.6745     -0.561697       21.5950     -0.214597      -4.17673     -0.542575      0.213936      0.291570      0.324954      0.370533      0.392966      0.411685
 100   4 2423.4950    1.9345  2.0207 10.6998  0.0000  0.0152   0.0116   0.0405    0.0569   0.0000   441.7372     -0.184183       22.0003     -0.463135      -4.06031     -0.467158      0.249421      0.333426      0.369897      0.423464      0.450517      0.475160
 100   5 2679.8648    3.0549  2.0565 11.2016  0.0000  0.0143   0.0173   0.0389    0.0702   0.0000   441.9260     -0.178963       22.2572      0.210761      -3.34083      -1.15482      0.238804      0.320120      0.354186      0.407931      0.433583      0.459596
 100   6 2928.7644    4.4236  1.7476 12.0051  0.0000  0.0127   0.0271   0.0348    0.0775   0.0000   442.5839      0.368543       21.2267     -0.713968      -4.23154      -1.10843      0.210138      0.285117      0.314211      0.363783      0.378289      0.401280
 100   7 3167.3101    4.9922  2.1014 12.2945  0.0000  0.0141   0.0283   0.0386    0.0653   0.0000   442.5547     -0.119927       21.7575     0.0728603      -3.29779      -1.96141      0.235238      0.314221      0.346226      0.399318      0.416107      0.451241
 100   8 3398.1748    4.0807  3.6790 12.0380  0.0005  0.0216   0.0175   0.0589    0.0465   0.0000   443.1971      0.366181       21.0032      0.382536      -3.15971      -2.66924      0.346814      0.473483      0.520493      0.610964      0.635474      0.673806
 100   9 3623.8255    3.0546  6.5489 11.7653  0.0014  0.0379   0.0098   0.1018    0.0333   0.0000   442.9637     -0.408720       23.0391     0.0448320      -2.90823      -1.91496      0.610803      0.836627      0.934170       1.07505       1.14083       1.20563
 101   1 1500.0145    0.2208  0.3634  9.3236  0.0000  0.0081   0.0037   0.0194    0.0157   0.0000   439.9582    -0.0753956       21.5604      0.417165      -4.34004     -0.211710      0.118179      0.170895      0.190076      0.213156      0.232464      0.237313
 101   2 1850.6953    0.5905  0.9210  9.4083  0.0000  0.0103   0.0055   0.0270    0.0396   0.0000   440.4548     -0.427312       21.1986     -0.214752      -4.26777     0.0899615      0.163985      0.222885      0.245819      0.282538      0.300795      0.317865
 101   3 2154.9332    1.1291  1.5246  9.9112  0.0000  0.0132   0.0081   0.0349    0.0560   0.0000   441.8213     -0.533324       21.6595     -0.329744      -3.79153     -0.626665      0.207504      0.288436      0.321491      0.366709      0.387681      0.422292
 101   4 2432.2454    1.9700  2.0332 10.6693 -0.0002  0.0154   0.0118   0.0406    0.0605   0.0000   441.8423      0.215111       21.9481     -0.440562      -4.45171     -0.518725      0.245588      0.334434      0.370734      0.424336      0.454321      0.476838
 101   5 2689.6705    3.1421  2.0028 11.2688  0.0000  0.0141   0.0181   0.0380    0.0707   0.0000   442.1916      0.975817       21.3225     -0.799683      -4.17788      -1.32775      0.234738      0.312208      0.347070      0.398612      0.420598      0.446209
 101   6 2939.5346    4.4531  1.7951 12.0188 -0.0002  0.0129   0.0272   0.0348    0.0751   0.0000   442.5057      0.561315       22.5780     -0.193509      -4.64157      -1.12261      0.207191      0.280081      0.306348      0.364070      0.374059      0.407980
 101   7 3178.8053    4.9015  2.1166 12.4437  0.0000  0.0144   0.0276   0.0390    0.0559   0.0000   442.8931      0.500748       21.3160     -0.542824      -4.12208      -2.07109      0.231651      0.308734      0.338233      0.395411      0.412938      0.442974
 101   8 3410.4830    3.9913  3.8104 12.0239 -0.0005  0.0224   0.0168   0.0609    0.0452   0.0000   443.3814      0.545254       21.9487     -0.342390      -2.98946      -2.56008      0.360698      0.485897      0.540694      0.626249      0.665352      0.700097
 102   0 1025.3885    0.0576  0.0980  9.5587  0.0000  0.0112   0.0045   0.0240    0.0110   0.0000   437.1061      0.718927       20.7119     -0.120373      -3.34920      0.695959      0.159443      0.243768      0.260686      0.300785      0.278371      0.330765
 102   1 1506.2468    0.2184  0.3561  9.3348  0.0000  0.0076   0.0037   0.0192    0.0156   0.0000   439.6782     -0.166997       21.4025     0.0267287      -4.74421      0.185507      0.118746      0.157408      0.180277      0.202596      0.214844      0.229190
 102   2 1857.4132    0.5902  0.9136  9.5291  0.0000  0.0104   0.0056   0.0273    0.0392   0.0000   440.4601     -0.522402       21.3573      0.219888      -4.16154      0.474918      0.162143      0.222977      0.252977      0.285398      0.303803      0.323331
 102   3 2162.9285    1.1310  1.5492  9.9847 -0.0004  0.0132   0.0080   0.0351    0.0548   0.0000   441.1428    -0.0221689       21.6724     -0.460485      -3.89518    -0.0625214      0.213196      0.284688      0.318618      0.367872      0.383783      0.413028
 102   4 2440.9188    2.0556  1.9986 10.7749  0.0000  0.0149   0.0123   0.0402    0.0598   0.0000   442.2062     0.0950298       21.8844     -0.619643      -3.93146     -0.950090      0.238791      0.326773      0.359246      0.412360      0.435524      0.454083
 102   5 2699.4397    3.2047  1.9158 11.3872  0.0000  0.0138   0.0188   0.0366    0.0696   0.0000   442.5901     0.0864605       21.2587     -0.662645      -3.66083     -0.896659      0.219039      0.298569      0.328164      0.386861      0.401352      0.425889
 102   6 2950.2193    4.5140  1.8447 11.9987  0.0000  0.0130   0.0267   0.0353    0.0753   0.0000   442.9529      0.165137       21.7405     -0.543728      -3.66580      -1.83909      0.212836      0.283268      0.306029      0.357956      0.377233      0.402219
 102   7 3190.2790    4.9334  2.3081 12.2134 -0.0002  0.0148   0.0260   0.0402    0.0617   0.0000   442.8453      0.235156       21.4445     -0.729136      -3.88093      -1.58351      0.241318      0.323205      0.360923      0.413670      0.432958      0.464780
 102   8 3422.8096    4.0222  3.8739 12.0156  0.0009  0.0225   0.0165   0.0608    0.0455   0.0000   442.2142      0.136161       21.7058      -1.60332      -2.99366      -2.58823      0.360516      0.488452      0.541070      0.634200      0.658518      0.702545
 103   0 1030.2921    0.0453  0.0482  9.5308  0.0000  0.0092   0.0044   0.0145    0.0107   0.0000   436.6087      0.265429       21.5128     -0.582715      -3.77070     0.0585796      0.154602      0.194723      0.222000      0.245840      0.266267      0.305200
 103   1 1512.4549    0.2305  0.3317  9.3342  0.0000  0.0070   0.0038   0.0172    0.0153   0.0000   439.7878     -0.135907       21.4264      0.205162      -4.29891    -0.0777012      0.107825      0.147457      0.158808      0.186274      0.199180      0.212502
 103   2 1864.0605    0.6088  0.9235  9.4634  0.0000  0.0102   0.0056   0.0269    0.0410   0.0000   440.3507     -0.527898       21.7412    -0.0155681      -4.27259     -0.439491      0.159285      0.216910      0.239969      0.279483      0.298356      0.317057
 103   3 2170.9606    1.1685  1.6191  9.9227 -0.0003  0.0133   0.0081   0.0363    0.0562   0.0000   441.5165     -0.591435       21.5176     0.0238587      -3.78024     -0.734628      0.210982      0.278486      0.304935      0.354760      0.378518      0.400580
 103   4 2449.5475    2.0342  1.9985 10.8212  0.0000  0.0148   0.0122   0.0411    0.0594   0.0000   441.5926   -0.00960746       21.5975     -0.638798      -4.07162     -0.464434      0.239338      0.315336      0.349504      0.406909      0.428966      0.450445
 103   5 2709.1734    3.1897  1.9898 11.5145  0.0001  0.0143   0.0185   0.0375    0.0622   0.0000   441.8612     -0.259757       21.2569     -0.281535      -4.04713      -1.72337      0.227971      0.309447      0.335166      0.392124      0.411183      0.444725
 103   6 2960.8621    4.5319  1.7786 12.1305  0.0000  0.0127   0.0276   0.0347    0.0725   0.0000   442.4772     -0.214778       21.7281     -0.836818      -4.40568      -2.20872      0.205349      0.274967      0.300801      0.344179      0.362796      0.390346
 103   7 3201.6687    4.8563  2.2780 12.2119 -0.0000  0.0148   0.0258   0.0406    0.0624   0.0000   442.6186    -0.0169749       22.0927     -0.907159      -4.44821      -1.94190      0.236024      0.318429      0.348521      0.403630      0.429633      0.459060
 103   8 3435.0282    3.8797  3.8934 12.0642 -0.0012  0.0227   0.0160   0.0626    0.0437   0.0000   443.1061      0.400266       22.1331      -1.13854      -3.97902      -2.35975      0.361135      0.485238      0.537652      0.623142      0.656386      0.706310
 104   0 1035.1069    0.0437  0.0585  9.5792  0.0000  0.0123   0.0046   0.0184    0.0107   0.0000   436.7971      0.447658       21.6913      0.471873      -4.77286     -0.250252      0.175819      0.248399      0.240805      0.333258      0.309358      0.313190
 104   1 1518.5930    0.2367  0.3158  9.3630  0.0000  0.0066   0.0038   0.0161    0.0152   0.0000   439.5524     -0.159564       21.2060      0.108078      -4.50028     0.0699968     0.0995753      0.134554      0.145364      0.175683      0.175255      0.194850
 104   2 1870.6794    0.6168  0.9607  9.4648  0.0000  0.0105   0.0055   0.0271    0.0420   0.0000   440.3588    -0.0295922       21.8177    -0.0528569      -3.87019     -0.234981      0.162216      0.218561      0.244422      0.283948      0.289060      0.312371
[truncated: 154,382 more chars]
