# Supplementary material for: Global-Mode Analysis of Full-Disk Data from the Michelson Doppler Imager and the Helioseismic and Magnetic Imager
Source: Sol Phys. 2018 Jan 31;293(2):29. doi: 10.1007/s11207-017-1201-5 (PMC6566312; doi:10.1007/s11207-017-1201-5)
Supplement: Supplementary file 3 — (TAR 230.0 MB) [file 11207_2017_1201_MOESM3_ESM.tar › MDI/mdivwcomm.4202.36]

   0  15 2228.4137    1.0787  1.1956  9.5414  0.0000  0.1969   0.1921   0.6705    1.6991   0.0000    -0.0000       0.00000       0.00000       0.00000       0.00000       0.00000       0.00000       0.00000       0.00000       0.00000       0.00000       0.00000       0.00000       0.00000       0.00000       0.00000       0.00000       0.00000       0.00000       0.00000       0.00000       0.00000       0.00000       0.00000       0.00000       0.00000       0.00000       0.00000       0.00000       0.00000       0.00000       0.00000       0.00000       0.00000       0.00000       0.00000       0.00000       0.00000       0.00000       0.00000       0.00000       0.00000       0.00000       0.00000       0.00000       0.00000       0.00000       0.00000       0.00000       0.00000       0.00000       0.00000       0.00000       0.00000       0.00000       0.00000       0.00000       0.00000       0.00000       0.00000       0.00000       0.00000       0.00000       0.00000       0.00000       0.00000       0.00000       0.00000       0.00000       0.00000       0.00000       0.00000
   0  16 2362.8173    1.3688  0.6662 10.7328  0.0000  0.1617   0.3024   0.6253    0.5316   0.0000    -0.0000       0.00000       0.00000       0.00000       0.00000       0.00000       0.00000       0.00000       0.00000       0.00000       0.00000       0.00000       0.00000       0.00000       0.00000       0.00000       0.00000       0.00000       0.00000       0.00000       0.00000       0.00000       0.00000       0.00000       0.00000       0.00000       0.00000       0.00000       0.00000       0.00000       0.00000       0.00000       0.00000       0.00000       0.00000       0.00000       0.00000       0.00000       0.00000       0.00000       0.00000       0.00000       0.00000       0.00000       0.00000       0.00000       0.00000       0.00000       0.00000       0.00000       0.00000       0.00000       0.00000       0.00000       0.00000       0.00000       0.00000       0.00000       0.00000       0.00000       0.00000       0.00000       0.00000       0.00000       0.00000       0.00000       0.00000       0.00000       0.00000       0.00000       0.00000       0.00000
   0  17 2496.0353    2.0497  0.7421  9.6899  0.0000  0.1037   0.4267   0.7739    3.0765   0.0000    -0.0000       0.00000       0.00000       0.00000       0.00000       0.00000       0.00000       0.00000       0.00000       0.00000       0.00000       0.00000       0.00000       0.00000       0.00000       0.00000       0.00000       0.00000       0.00000       0.00000       0.00000       0.00000       0.00000       0.00000       0.00000       0.00000       0.00000       0.00000       0.00000       0.00000       0.00000       0.00000       0.00000       0.00000       0.00000       0.00000       0.00000       0.00000       0.00000       0.00000       0.00000       0.00000       0.00000       0.00000       0.00000       0.00000       0.00000       0.00000       0.00000       0.00000       0.00000       0.00000       0.00000       0.00000       0.00000       0.00000       0.00000       0.00000       0.00000       0.00000       0.00000       0.00000       0.00000       0.00000       0.00000       0.00000       0.00000       0.00000       0.00000       0.00000       0.00000       0.00000
   0  18 2629.6105    2.3608  0.9327  3.9642  0.0000  0.1687   0.4614   0.5194 1000.0000   0.0000    -0.0000       0.00000       0.00000       0.00000       0.00000       0.00000       0.00000       0.00000       0.00000       0.00000       0.00000       0.00000       0.00000       0.00000       0.00000       0.00000       0.00000       0.00000       0.00000       0.00000       0.00000       0.00000       0.00000       0.00000       0.00000       0.00000       0.00000       0.00000       0.00000       0.00000       0.00000       0.00000       0.00000       0.00000       0.00000       0.00000       0.00000       0.00000       0.00000       0.00000       0.00000       0.00000       0.00000       0.00000       0.00000       0.00000       0.00000       0.00000       0.00000       0.00000       0.00000       0.00000       0.00000       0.00000       0.00000       0.00000       0.00000       0.00000       0.00000       0.00000       0.00000       0.00000       0.00000       0.00000       0.00000       0.00000       0.00000       0.00000       0.00000       0.00000       0.00000       0.00000
   1  14 2156.5287    1.0503  4.5471  9.3526  0.0548  0.2708   0.0515   0.5968    0.2633   0.0000   560.0118       232.218       0.00000       0.00000       0.00000       0.00000       0.00000       0.00000       0.00000       0.00000       0.00000       0.00000       0.00000       0.00000       0.00000       0.00000       0.00000       0.00000       0.00000       0.00000       0.00000       0.00000       0.00000       0.00000       0.00000       0.00000       0.00000       0.00000       0.00000       0.00000       0.00000       0.00000       0.00000       0.00000       0.00000       0.00000       379.972       159.458       0.00000       0.00000       0.00000       0.00000       0.00000       0.00000       0.00000       0.00000       0.00000       0.00000       0.00000       0.00000       0.00000       0.00000       0.00000       0.00000       0.00000       0.00000       0.00000       0.00000       0.00000       0.00000       0.00000       0.00000       0.00000       0.00000       0.00000       0.00000       0.00000       0.00000       0.00000       0.00000       0.00000       0.00000
   1  15 2291.9997    1.4163  0.8461  4.2672  0.0000  0.0781   0.1573   0.4091  169.0428   0.0000   418.4940       30.6004       0.00000       0.00000       0.00000       0.00000       0.00000       0.00000       0.00000       0.00000       0.00000       0.00000       0.00000       0.00000       0.00000       0.00000       0.00000       0.00000       0.00000       0.00000       0.00000       0.00000       0.00000       0.00000       0.00000       0.00000       0.00000       0.00000       0.00000       0.00000       0.00000       0.00000       0.00000       0.00000       0.00000       0.00000       95.1438       46.2520       0.00000       0.00000       0.00000       0.00000       0.00000       0.00000       0.00000       0.00000       0.00000       0.00000       0.00000       0.00000       0.00000       0.00000       0.00000       0.00000       0.00000       0.00000       0.00000       0.00000       0.00000       0.00000       0.00000       0.00000       0.00000       0.00000       0.00000       0.00000       0.00000       0.00000       0.00000       0.00000       0.00000       0.00000
   1  16 2425.6806    1.4691  1.0962  9.5090  0.0000  0.1479   0.1144   0.2557    1.6795   0.0000   297.9089      -75.2309       0.00000       0.00000       0.00000       0.00000       0.00000       0.00000       0.00000       0.00000       0.00000       0.00000       0.00000       0.00000       0.00000       0.00000       0.00000       0.00000       0.00000       0.00000       0.00000       0.00000       0.00000       0.00000       0.00000       0.00000       0.00000       0.00000       0.00000       0.00000       0.00000       0.00000       0.00000       0.00000       0.00000       0.00000       216.696       82.9143       0.00000       0.00000       0.00000       0.00000       0.00000       0.00000       0.00000       0.00000       0.00000       0.00000       0.00000       0.00000       0.00000       0.00000       0.00000       0.00000       0.00000       0.00000       0.00000       0.00000       0.00000       0.00000       0.00000       0.00000       0.00000       0.00000       0.00000       0.00000       0.00000       0.00000       0.00000       0.00000       0.00000       0.00000
   1  18 2693.3595    2.8229  0.9337 -0.6795  0.0000  0.0907   0.2421   0.2503 1000.0000   0.0000   259.3405       3.85775       0.00000       0.00000       0.00000       0.00000       0.00000       0.00000       0.00000       0.00000       0.00000       0.00000       0.00000       0.00000       0.00000       0.00000       0.00000       0.00000       0.00000       0.00000       0.00000       0.00000       0.00000       0.00000       0.00000       0.00000       0.00000       0.00000       0.00000       0.00000       0.00000       0.00000       0.00000       0.00000       0.00000       0.00000       148.703       53.2950       0.00000       0.00000       0.00000       0.00000       0.00000       0.00000       0.00000       0.00000       0.00000       0.00000       0.00000       0.00000       0.00000       0.00000       0.00000       0.00000       0.00000       0.00000       0.00000       0.00000       0.00000       0.00000       0.00000       0.00000       0.00000       0.00000       0.00000       0.00000       0.00000       0.00000       0.00000       0.00000       0.00000       0.00000
   1  19 2828.2403    3.3885  0.6190 11.7707  0.0000  0.1014   0.3130   0.2013    0.7153   0.0000   473.5059       30.6901       0.00000       0.00000       0.00000       0.00000       0.00000       0.00000       0.00000       0.00000       0.00000       0.00000       0.00000       0.00000       0.00000       0.00000       0.00000       0.00000       0.00000       0.00000       0.00000       0.00000       0.00000       0.00000       0.00000       0.00000       0.00000       0.00000       0.00000       0.00000       0.00000       0.00000       0.00000       0.00000       0.00000       0.00000       148.083       52.5355       0.00000       0.00000       0.00000       0.00000       0.00000       0.00000       0.00000       0.00000       0.00000       0.00000       0.00000       0.00000       0.00000       0.00000       0.00000       0.00000       0.00000       0.00000       0.00000       0.00000       0.00000       0.00000       0.00000       0.00000       0.00000       0.00000       0.00000       0.00000       0.00000       0.00000       0.00000       0.00000       0.00000       0.00000
   1  20 2963.3438    3.8819  1.3512  7.8861  0.0000  0.1224   0.2701   0.3772   61.6625   0.0000   435.2805       19.6838       0.00000       0.00000       0.00000       0.00000       0.00000       0.00000       0.00000       0.00000       0.00000       0.00000       0.00000       0.00000       0.00000       0.00000       0.00000       0.00000       0.00000       0.00000       0.00000       0.00000       0.00000       0.00000       0.00000       0.00000       0.00000       0.00000       0.00000       0.00000       0.00000       0.00000       0.00000       0.00000       0.00000       0.00000       127.961       90.4045       0.00000       0.00000       0.00000       0.00000       0.00000       0.00000       0.00000       0.00000       0.00000       0.00000       0.00000       0.00000       0.00000       0.00000       0.00000       0.00000       0.00000       0.00000       0.00000       0.00000       0.00000       0.00000       0.00000       0.00000       0.00000       0.00000       0.00000       0.00000       0.00000       0.00000       0.00000       0.00000       0.00000       0.00000
   1  24 3504.3434    3.2210  3.4034  4.5166  0.0000  0.1859   0.1325   0.5627  461.2535   0.0000    73.6383       144.307       0.00000       0.00000       0.00000       0.00000       0.00000       0.00000       0.00000       0.00000       0.00000       0.00000       0.00000       0.00000       0.00000       0.00000       0.00000       0.00000       0.00000       0.00000       0.00000       0.00000       0.00000       0.00000       0.00000       0.00000       0.00000       0.00000       0.00000       0.00000       0.00000       0.00000       0.00000       0.00000       0.00000       0.00000       205.729       139.342       0.00000       0.00000       0.00000       0.00000       0.00000       0.00000       0.00000       0.00000       0.00000       0.00000       0.00000       0.00000       0.00000       0.00000       0.00000       0.00000       0.00000       0.00000       0.00000       0.00000       0.00000       0.00000       0.00000       0.00000       0.00000       0.00000       0.00000       0.00000       0.00000       0.00000       0.00000       0.00000       0.00000       0.00000
   1  25 3639.8884    2.8391  4.6822 -0.9168  0.0000  0.2172   0.0957   0.7942 1000.0000   0.0000   465.9114       174.177       0.00000       0.00000       0.00000       0.00000       0.00000       0.00000       0.00000       0.00000       0.00000       0.00000       0.00000       0.00000       0.00000       0.00000       0.00000       0.00000       0.00000       0.00000       0.00000       0.00000       0.00000       0.00000       0.00000       0.00000       0.00000       0.00000       0.00000       0.00000       0.00000       0.00000       0.00000       0.00000       0.00000       0.00000       274.087       158.304       0.00000       0.00000       0.00000       0.00000       0.00000       0.00000       0.00000       0.00000       0.00000       0.00000       0.00000       0.00000       0.00000       0.00000       0.00000       0.00000       0.00000       0.00000       0.00000       0.00000       0.00000       0.00000       0.00000       0.00000       0.00000       0.00000       0.00000       0.00000       0.00000       0.00000       0.00000       0.00000       0.00000       0.00000
   2  12 1945.8288    0.5852  1.1217  8.9728  0.0000  0.1216   0.0390   0.3058    0.3895   0.0000   520.0353       29.4707       52.0698       13.1601       0.00000       0.00000       0.00000       0.00000       0.00000       0.00000       0.00000       0.00000       0.00000       0.00000       0.00000       0.00000       0.00000       0.00000       0.00000       0.00000       0.00000       0.00000       0.00000       0.00000       0.00000       0.00000       0.00000       0.00000       0.00000       0.00000       0.00000       0.00000       0.00000       0.00000       0.00000       0.00000       110.433       75.6888       51.4831       12.8299       0.00000       0.00000       0.00000       0.00000       0.00000       0.00000       0.00000       0.00000       0.00000       0.00000       0.00000       0.00000       0.00000       0.00000       0.00000       0.00000       0.00000       0.00000       0.00000       0.00000       0.00000       0.00000       0.00000       0.00000       0.00000       0.00000       0.00000       0.00000       0.00000       0.00000       0.00000       0.00000
   2  14 2217.5289    1.0363  1.1181  7.6473  0.0000  0.1098   0.0591   0.1819    3.3100   0.0000   412.9044       54.2319       16.3216       13.4248       0.00000       0.00000       0.00000       0.00000       0.00000       0.00000       0.00000       0.00000       0.00000       0.00000       0.00000       0.00000       0.00000       0.00000       0.00000       0.00000       0.00000       0.00000       0.00000       0.00000       0.00000       0.00000       0.00000       0.00000       0.00000       0.00000       0.00000       0.00000       0.00000       0.00000       0.00000       0.00000       76.6589       59.9993       44.0540       13.4409       0.00000       0.00000       0.00000       0.00000       0.00000       0.00000       0.00000       0.00000       0.00000       0.00000       0.00000       0.00000       0.00000       0.00000       0.00000       0.00000       0.00000       0.00000       0.00000       0.00000       0.00000       0.00000       0.00000       0.00000       0.00000       0.00000       0.00000       0.00000       0.00000       0.00000       0.00000       0.00000
   2  15 2352.1935    1.2288  1.0048  9.9660  0.0000  0.0993   0.0749   0.1937    0.5335   0.0000   497.7296       7.50037       48.4246      -1.43589       0.00000       0.00000       0.00000       0.00000       0.00000       0.00000       0.00000       0.00000       0.00000       0.00000       0.00000       0.00000       0.00000       0.00000       0.00000       0.00000       0.00000       0.00000       0.00000       0.00000       0.00000       0.00000       0.00000       0.00000       0.00000       0.00000       0.00000       0.00000       0.00000       0.00000       0.00000       0.00000       82.5758       65.1231       29.8946       11.0527       0.00000       0.00000       0.00000       0.00000       0.00000       0.00000       0.00000       0.00000       0.00000       0.00000       0.00000       0.00000       0.00000       0.00000       0.00000       0.00000       0.00000       0.00000       0.00000       0.00000       0.00000       0.00000       0.00000       0.00000       0.00000       0.00000       0.00000       0.00000       0.00000       0.00000       0.00000       0.00000
   2  19 2889.7399    3.1821  0.8826 11.9991  0.0000  0.1097   0.1958   0.1549    0.5100   0.0000   410.8606       130.058       19.7867       15.9262       0.00000       0.00000       0.00000       0.00000       0.00000       0.00000       0.00000       0.00000       0.00000       0.00000       0.00000       0.00000       0.00000       0.00000       0.00000       0.00000       0.00000       0.00000       0.00000       0.00000       0.00000       0.00000       0.00000       0.00000       0.00000       0.00000       0.00000       0.00000       0.00000       0.00000       0.00000       0.00000       101.216       73.7541       32.9770       8.46835       0.00000       0.00000       0.00000       0.00000       0.00000       0.00000       0.00000       0.00000       0.00000       0.00000       0.00000       0.00000       0.00000       0.00000       0.00000       0.00000       0.00000       0.00000       0.00000       0.00000       0.00000       0.00000       0.00000       0.00000       0.00000       0.00000       0.00000       0.00000       0.00000       0.00000       0.00000       0.00000
   2  20 3024.9006    4.2405  1.0806  4.8520  0.0000  0.0659   0.2498   0.2131 1000.0000   0.0000   417.8660       70.9655      -2.00733       9.30455       0.00000       0.00000       0.00000       0.00000       0.00000       0.00000       0.00000       0.00000       0.00000       0.00000       0.00000       0.00000       0.00000       0.00000       0.00000       0.00000       0.00000       0.00000       0.00000       0.00000       0.00000       0.00000       0.00000       0.00000       0.00000       0.00000       0.00000       0.00000       0.00000       0.00000       0.00000       0.00000       52.1307       42.1052       21.5373       8.26129       0.00000       0.00000       0.00000       0.00000       0.00000       0.00000       0.00000       0.00000       0.00000       0.00000       0.00000       0.00000       0.00000       0.00000       0.00000       0.00000       0.00000       0.00000       0.00000       0.00000       0.00000       0.00000       0.00000       0.00000       0.00000       0.00000       0.00000       0.00000       0.00000       0.00000       0.00000       0.00000
   2  21 3159.9159    4.2691  1.2639  5.0077  0.0000  0.1063   0.2428   0.2094 1000.0000   0.0000   424.8994       33.9896      -2.04001       10.8478       0.00000       0.00000       0.00000       0.00000       0.00000       0.00000       0.00000       0.00000       0.00000       0.00000       0.00000       0.00000       0.00000       0.00000       0.00000       0.00000       0.00000       0.00000       0.00000       0.00000       0.00000       0.00000       0.00000       0.00000       0.00000       0.00000       0.00000       0.00000       0.00000       0.00000       0.00000       0.00000       52.3064       69.0302       30.5887       19.3985       0.00000       0.00000       0.00000       0.00000       0.00000       0.00000       0.00000       0.00000       0.00000       0.00000       0.00000       0.00000       0.00000       0.00000       0.00000       0.00000       0.00000       0.00000       0.00000       0.00000       0.00000       0.00000       0.00000       0.00000       0.00000       0.00000       0.00000       0.00000       0.00000       0.00000       0.00000       0.00000
   2  22 3295.1121    3.9234  2.1235  9.3630  0.0000  0.1077   0.1697   0.2773    6.0120   0.0000   415.0024       49.5303       63.2110       16.0392       0.00000       0.00000       0.00000       0.00000       0.00000       0.00000       0.00000       0.00000       0.00000       0.00000       0.00000       0.00000       0.00000       0.00000       0.00000       0.00000       0.00000       0.00000       0.00000       0.00000       0.00000       0.00000       0.00000       0.00000       0.00000       0.00000       0.00000       0.00000       0.00000       0.00000       0.00000       0.00000       86.4529       67.9474       36.0963       12.2431       0.00000       0.00000       0.00000       0.00000       0.00000       0.00000       0.00000       0.00000       0.00000       0.00000       0.00000       0.00000       0.00000       0.00000       0.00000       0.00000       0.00000       0.00000       0.00000       0.00000       0.00000       0.00000       0.00000       0.00000       0.00000       0.00000       0.00000       0.00000       0.00000       0.00000       0.00000       0.00000
   2  23 3430.9524    3.4243  2.9275  3.3692  0.0000  0.1136   0.1213   0.3592 1000.0000   0.0000   350.2333      -30.9420      -22.7398      -4.86221       0.00000       0.00000       0.00000       0.00000       0.00000       0.00000       0.00000       0.00000       0.00000       0.00000       0.00000       0.00000       0.00000       0.00000       0.00000       0.00000       0.00000       0.00000       0.00000       0.00000       0.00000       0.00000       0.00000       0.00000       0.00000       0.00000       0.00000       0.00000       0.00000       0.00000       0.00000       0.00000       77.0444       65.3622       42.1816       15.7965       0.00000       0.00000       0.00000       0.00000       0.00000       0.00000       0.00000       0.00000       0.00000       0.00000       0.00000       0.00000       0.00000       0.00000       0.00000       0.00000       0.00000       0.00000       0.00000       0.00000       0.00000       0.00000       0.00000       0.00000       0.00000       0.00000       0.00000       0.00000       0.00000       0.00000       0.00000       0.00000
   3  13 2137.7565    0.7349  0.6007 10.0151  0.0000  0.0760   0.0547   0.1523    0.1954   0.0000   412.3556      0.516739      -8.63233       2.01769     0.0397790     0.0856648       0.00000       0.00000       0.00000       0.00000       0.00000       0.00000       0.00000       0.00000       0.00000       0.00000       0.00000       0.00000       0.00000       0.00000       0.00000       0.00000       0.00000       0.00000       0.00000       0.00000       0.00000       0.00000       0.00000       0.00000       0.00000       0.00000       0.00000       0.00000       0.00000       0.00000       34.3620       35.7176       25.9689       22.1620       6.81313       2.66540       0.00000       0.00000       0.00000       0.00000       0.00000       0.00000       0.00000       0.00000       0.00000       0.00000       0.00000       0.00000       0.00000       0.00000       0.00000       0.00000       0.00000       0.00000       0.00000       0.00000       0.00000       0.00000       0.00000       0.00000       0.00000       0.00000       0.00000       0.00000       0.00000       0.00000
   3  14 2273.3163    1.0572  0.6936 10.6580  0.0000  0.0657   0.0749   0.1541    0.2302   0.0000   412.3517       4.85228      -20.3220      -19.7350      -5.55905      -1.96939       0.00000       0.00000       0.00000       0.00000       0.00000       0.00000       0.00000       0.00000       0.00000       0.00000       0.00000       0.00000       0.00000       0.00000       0.00000       0.00000       0.00000       0.00000       0.00000       0.00000       0.00000       0.00000       0.00000       0.00000       0.00000       0.00000       0.00000       0.00000       0.00000       0.00000       36.8321       34.6771       23.4099       12.3671       5.47917       1.49908       0.00000       0.00000       0.00000       0.00000       0.00000       0.00000       0.00000       0.00000       0.00000       0.00000       0.00000       0.00000       0.00000       0.00000       0.00000       0.00000       0.00000       0.00000       0.00000       0.00000       0.00000       0.00000       0.00000       0.00000       0.00000       0.00000       0.00000       0.00000       0.00000       0.00000
   3  15 2407.6262    1.4020  0.9577 10.3325  0.0000  0.0725   0.0820   0.1722    0.4835   0.0000   393.8159       29.3911      -12.6376      -21.8405      -2.65122       1.04830       0.00000       0.00000       0.00000       0.00000       0.00000       0.00000       0.00000       0.00000       0.00000       0.00000       0.00000       0.00000       0.00000       0.00000       0.00000       0.00000       0.00000       0.00000       0.00000       0.00000       0.00000       0.00000       0.00000       0.00000       0.00000       0.00000       0.00000       0.00000       0.00000       0.00000       31.5694       33.9245       22.7239       19.4266       6.00403       2.50956       0.00000       0.00000       0.00000       0.00000       0.00000       0.00000       0.00000       0.00000       0.00000       0.00000       0.00000       0.00000       0.00000       0.00000       0.00000       0.00000       0.00000       0.00000       0.00000       0.00000       0.00000       0.00000       0.00000       0.00000       0.00000       0.00000       0.00000       0.00000       0.00000       0.00000
   3  16 2541.6515    2.0213  0.9091 10.7874  0.0000  0.0797   0.1164   0.1648    0.5865   0.0000   458.9432       46.3818      -7.29988      -15.4378       5.88766       3.47415       0.00000       0.00000       0.00000       0.00000       0.00000       0.00000       0.00000       0.00000       0.00000       0.00000       0.00000       0.00000       0.00000       0.00000       0.00000       0.00000       0.00000       0.00000       0.00000       0.00000       0.00000       0.00000       0.00000       0.00000       0.00000       0.00000       0.00000       0.00000       0.00000       0.00000       49.1640       47.7410       28.2828       14.4143       5.34558       2.09982       0.00000       0.00000       0.00000       0.00000       0.00000       0.00000       0.00000       0.00000       0.00000       0.00000       0.00000       0.00000       0.00000       0.00000       0.00000       0.00000       0.00000       0.00000       0.00000       0.00000       0.00000       0.00000       0.00000       0.00000       0.00000       0.00000       0.00000       0.00000       0.00000       0.00000
   3  20 3082.2797    4.2213  0.8278 12.3926  0.0009  0.0618   0.2565   0.1494    0.5116   0.0000   455.5613       18.5436       51.0769       14.2854      0.873206      -3.47341       0.00000       0.00000       0.00000       0.00000       0.00000       0.00000       0.00000       0.00000       0.00000       0.00000       0.00000       0.00000       0.00000       0.00000       0.00000       0.00000       0.00000       0.00000       0.00000       0.00000       0.00000       0.00000       0.00000       0.00000       0.00000       0.00000       0.00000       0.00000       0.00000       0.00000       36.9200       34.1967       22.7249       12.1857       4.97706       1.29666       0.00000       0.00000       0.00000       0.00000       0.00000       0.00000       0.00000       0.00000       0.00000       0.00000       0.00000       0.00000       0.00000       0.00000       0.00000       0.00000       0.00000       0.00000       0.00000       0.00000       0.00000       0.00000       0.00000       0.00000       0.00000       0.00000       0.00000       0.00000       0.00000       0.00000
   3  21 3217.7682    3.9900  1.3163 12.0924  0.0000  0.0743   0.2038   0.1938    0.6548   0.0000   463.2899       51.8846      -20.3021       19.0888      0.129819      0.932989       0.00000       0.00000       0.00000       0.00000       0.00000       0.00000       0.00000       0.00000       0.00000       0.00000       0.00000       0.00000       0.00000       0.00000       0.00000       0.00000       0.00000       0.00000       0.00000       0.00000       0.00000       0.00000       0.00000       0.00000       0.00000       0.00000       0.00000       0.00000       0.00000       0.00000       36.1918       35.1572       25.9813       17.2019       6.96563       2.29004       0.00000       0.00000       0.00000       0.00000       0.00000       0.00000       0.00000       0.00000       0.00000       0.00000       0.00000       0.00000       0.00000       0.00000       0.00000       0.00000       0.00000       0.00000       0.00000       0.00000       0.00000       0.00000       0.00000       0.00000       0.00000       0.00000       0.00000       0.00000       0.00000       0.00000
   3  22 3353.6829    3.4584  1.5400 12.2423  0.0000  0.0784   0.1644   0.2306    0.3760   0.0000   407.4347       60.9143       13.3635      -5.93486      0.561679       1.46542       0.00000       0.00000       0.00000       0.00000       0.00000       0.00000       0.00000       0.00000       0.00000       0.00000       0.00000       0.00000       0.00000       0.00000       0.00000       0.00000       0.00000       0.00000       0.00000       0.00000       0.00000       0.00000       0.00000       0.00000       0.00000       0.00000       0.00000       0.00000       0.00000       0.00000       38.3953       37.6394       27.2862       17.5725       7.21372       2.41939       0.00000       0.00000       0.00000       0.00000       0.00000       0.00000       0.00000       0.00000       0.00000       0.00000       0.00000       0.00000       0.00000       0.00000       0.00000       0.00000       0.00000       0.00000       0.00000       0.00000       0.00000       0.00000       0.00000       0.00000       0.00000       0.00000       0.00000       0.00000       0.00000       0.00000
   3  23 3489.7475    2.9055  2.0390 12.1019  0.0000  0.0992   0.1397   0.2983    0.2771   0.0000   364.7981     -0.815211       2.54718     -0.754032       12.2013      -7.61391       0.00000       0.00000       0.00000       0.00000       0.00000       0.00000       0.00000       0.00000       0.00000       0.00000       0.00000       0.00000       0.00000       0.00000       0.00000       0.00000       0.00000       0.00000       0.00000       0.00000       0.00000       0.00000       0.00000       0.00000       0.00000       0.00000       0.00000       0.00000       0.00000       0.00000       46.8893       48.8546       35.7676       17.8411       9.80556       3.11985       0.00000       0.00000       0.00000       0.00000       0.00000       0.00000       0.00000       0.00000       0.00000       0.00000       0.00000       0.00000       0.00000       0.00000       0.00000       0.00000       0.00000       0.00000       0.00000       0.00000       0.00000       0.00000       0.00000       0.00000       0.00000       0.00000       0.00000       0.00000       0.00000       0.00000
   4  11 1914.7106    0.4785  0.3449  9.1463 -0.0027  0.0648   0.0391   0.0831    0.1146   0.0000   431.8441      -6.76603       4.45486       8.90754      -1.08857       2.39386     -0.230313      0.108754       0.00000       0.00000       0.00000       0.00000       0.00000       0.00000       0.00000       0.00000       0.00000       0.00000       0.00000       0.00000       0.00000       0.00000       0.00000       0.00000       0.00000       0.00000       0.00000       0.00000       0.00000       0.00000       0.00000       0.00000       0.00000       0.00000       0.00000       0.00000       33.3519       36.3325       25.2505       15.1615       6.12296       2.45463      0.910833      0.252770       0.00000       0.00000       0.00000       0.00000       0.00000       0.00000       0.00000       0.00000       0.00000       0.00000       0.00000       0.00000       0.00000       0.00000       0.00000       0.00000       0.00000       0.00000       0.00000       0.00000       0.00000       0.00000       0.00000       0.00000       0.00000       0.00000       0.00000       0.00000
   4  12 2051.7256    0.7380  0.5093  9.5957 -0.0068  0.0513   0.0573   0.1301    0.1539   0.0000   439.3088      -7.19786      -1.18335       7.19476      -3.03835       2.32925      0.387460      0.189372       0.00000       0.00000       0.00000       0.00000       0.00000       0.00000       0.00000       0.00000       0.00000       0.00000       0.00000       0.00000       0.00000       0.00000       0.00000       0.00000       0.00000       0.00000       0.00000       0.00000       0.00000       0.00000       0.00000       0.00000       0.00000       0.00000       0.00000       0.00000       23.4148       28.0488       18.4380       11.9683       6.25930       2.96521       1.11544      0.318707       0.00000       0.00000       0.00000       0.00000       0.00000       0.00000       0.00000       0.00000       0.00000       0.00000       0.00000       0.00000       0.00000       0.00000       0.00000       0.00000       0.00000       0.00000       0.00000       0.00000       0.00000       0.00000       0.00000       0.00000       0.00000       0.00000       0.00000       0.00000
   4  13 2188.3504    0.8472  0.5939  9.5358 -0.0154  0.0588   0.0574   0.1334    0.2882   0.0000   439.7278       6.42907      -15.0456      -18.8977       5.93528      -2.25792      -2.48964      0.173157       0.00000       0.00000       0.00000       0.00000       0.00000       0.00000       0.00000       0.00000       0.00000       0.00000       0.00000       0.00000       0.00000       0.00000       0.00000       0.00000       0.00000       0.00000       0.00000       0.00000       0.00000       0.00000       0.00000       0.00000       0.00000       0.00000       0.00000       0.00000       17.8479       20.8558       17.6264       12.4473       9.27042       3.31778       1.75229      0.420406       0.00000       0.00000       0.00000       0.00000       0.00000       0.00000       0.00000       0.00000       0.00000       0.00000       0.00000       0.00000       0.00000       0.00000       0.00000       0.00000       0.00000       0.00000       0.00000       0.00000       0.00000       0.00000       0.00000       0.00000       0.00000       0.00000       0.00000       0.00000
   4  15 2458.4648    1.5715  0.9298 10.1883  0.0115  0.0646   0.0801   0.1818    0.6988   0.0000   416.7146       56.7947      -13.9219      -8.21652       17.7928       11.6854     -0.944338      -1.20735       0.00000       0.00000       0.00000       0.00000       0.00000       0.00000       0.00000       0.00000       0.00000       0.00000       0.00000       0.00000       0.00000       0.00000       0.00000       0.00000       0.00000       0.00000       0.00000       0.00000       0.00000       0.00000       0.00000       0.00000       0.00000       0.00000       0.00000       0.00000       25.5405       29.3704       21.9303       16.4684       9.62548       4.51613       1.67122      0.503010       0.00000       0.00000       0.00000       0.00000       0.00000       0.00000       0.00000       0.00000       0.00000       0.00000       0.00000       0.00000       0.00000       0.00000       0.00000       0.00000       0.00000       0.00000       0.00000       0.00000       0.00000       0.00000       0.00000       0.00000       0.00000       0.00000       0.00000       0.00000
   4  18 2864.2013    3.4029  0.7459 11.7110  0.0063  0.0498   0.1801   0.1198    0.5264   0.0000   421.1169       33.0981       14.9936       11.8761       2.67757      -1.42941       1.34485      0.100212       0.00000       0.00000       0.00000       0.00000       0.00000       0.00000       0.00000       0.00000       0.00000       0.00000       0.00000       0.00000       0.00000       0.00000       0.00000       0.00000       0.00000       0.00000       0.00000       0.00000       0.00000       0.00000       0.00000       0.00000       0.00000       0.00000       0.00000       0.00000       19.9581       19.3416       16.6738       11.1318       7.17240       3.08352       1.31137      0.294349       0.00000       0.00000       0.00000       0.00000       0.00000       0.00000       0.00000       0.00000       0.00000       0.00000       0.00000       0.00000       0.00000       0.00000       0.00000       0.00000       0.00000       0.00000       0.00000       0.00000       0.00000       0.00000       0.00000       0.00000       0.00000       0.00000       0.00000       0.00000
   4  19 3000.1737    3.7134  0.6940 12.3208 -0.0082  0.0559   0.2377   0.1284    0.3718   0.0000   431.5364       50.6383      -19.2308       3.60600       13.0132       1.99723      -1.29826      0.396779       0.00000       0.00000       0.00000       0.00000       0.00000       0.00000       0.00000       0.00000       0.00000       0.00000       0.00000       0.00000       0.00000       0.00000       0.00000       0.00000       0.00000       0.00000       0.00000       0.00000       0.00000       0.00000       0.00000       0.00000       0.00000       0.00000       0.00000       0.00000       21.0572       25.5365       16.2436       15.9860       7.15615       3.96896       1.07320      0.507588       0.00000       0.00000       0.00000       0.00000       0.00000       0.00000       0.00000       0.00000       0.00000       0.00000       0.00000       0.00000       0.00000       0.00000       0.00000       0.00000       0.00000       0.00000       0.00000       0.00000       0.00000       0.00000       0.00000       0.00000       0.00000       0.00000       0.00000       0.00000
   4  21 3271.8125    3.6307  1.0357 12.6423 -0.0108  0.0710   0.2054   0.1779    0.4193   0.0000   417.0214       79.2026      -5.49166       10.8612      -14.1173      -9.86592      -1.53370     -0.528648       0.00000       0.00000       0.00000       0.00000       0.00000       0.00000       0.00000       0.00000       0.00000       0.00000       0.00000       0.00000       0.00000       0.00000       0.00000       0.00000       0.00000       0.00000       0.00000       0.00000       0.00000       0.00000       0.00000       0.00000       0.00000       0.00000       0.00000       0.00000       27.6003       28.0807       25.2530       15.8155       9.18684       4.95503       1.99062      0.441333       0.00000       0.00000       0.00000       0.00000       0.00000       0.00000       0.00000       0.00000       0.00000       0.00000       0.00000       0.00000       0.00000       0.00000       0.00000       0.00000       0.00000       0.00000       0.00000       0.00000       0.00000       0.00000       0.00000       0.00000       0.00000       0.00000       0.00000       0.00000
   4  22 3408.1358    3.2919  1.9302 11.7883 -0.0097  0.0848   0.1435   0.2553    0.4236   0.0000   426.1138      -45.9562       28.3397       20.1144      -1.26443      -3.60785      -2.99840     -0.103596       0.00000       0.00000       0.00000       0.00000       0.00000       0.00000       0.00000       0.00000       0.00000       0.00000       0.00000       0.00000       0.00000       0.00000       0.00000       0.00000       0.00000       0.00000       0.00000       0.00000       0.00000       0.00000       0.00000       0.00000       0.00000       0.00000       0.00000       0.00000       31.4115       34.6197       27.9236       20.2422       11.1558       6.21809       2.24654      0.630234       0.00000       0.00000       0.00000       0.00000       0.00000       0.00000       0.00000       0.00000       0.00000       0.00000       0.00000       0.00000       0.00000       0.00000       0.00000       0.00000       0.00000       0.00000       0.00000       0.00000       0.00000       0.00000       0.00000       0.00000       0.00000       0.00000       0.00000       0.00000
   4  23 3544.5300    2.6945  3.1310 11.4675 -0.0087  0.1161   0.0920   0.3051    0.2198   0.0000   433.1685       71.3198      -28.6366      -12.0280       20.2550     -0.542162      -5.99602      0.117789       0.00000       0.00000       0.00000       0.00000       0.00000       0.00000       0.00000       0.00000       0.00000       0.00000       0.00000       0.00000       0.00000       0.00000       0.00000       0.00000       0.00000       0.00000       0.00000       0.00000       0.00000       0.00000       0.00000       0.00000       0.00000       0.00000       0.00000       0.00000       44.8841       49.0593       40.2194       27.4374       17.0658       7.89855       3.26164      0.804941       0.00000       0.00000       0.00000       0.00000       0.00000       0.00000       0.00000       0.00000       0.00000       0.00000       0.00000       0.00000       0.00000       0.00000       0.00000       0.00000       0.00000       0.00000       0.00000       0.00000       0.00000       0.00000       0.00000       0.00000       0.00000       0.00000       0.00000       0.00000
   4  24 3681.7463    2.1918  3.4512 11.3223 -0.0028  0.1344   0.0785   0.3616    0.1928   0.0000   503.6338       181.749       24.0855      -8.27545      -12.4869      -2.57497      -4.34120      -1.01824       0.00000       0.00000       0.00000       0.00000       0.00000       0.00000       0.00000       0.00000       0.00000       0.00000       0.00000       0.00000       0.00000       0.00000       0.00000       0.00000       0.00000       0.00000       0.00000       0.00000       0.00000       0.00000       0.00000       0.00000       0.00000       0.00000       0.00000       0.00000       55.5722       59.4919       47.3993       31.7194       17.2432       9.24284       3.41926      0.919963       0.00000       0.00000       0.00000       0.00000       0.00000       0.00000       0.00000       0.00000       0.00000       0.00000       0.00000       0.00000       0.00000       0.00000       0.00000       0.00000       0.00000       0.00000       0.00000       0.00000       0.00000       0.00000       0.00000       0.00000       0.00000       0.00000       0.00000       0.00000
   5  11 1960.5119    0.4646  0.4844  9.2239  0.0019  0.0517   0.0307   0.0929    0.1202   0.0000   463.4724       23.8050      -5.12741      -5.33370       9.49552      -4.07673       3.57370       1.79626     -0.380044    0.00714625       0.00000       0.00000       0.00000       0.00000       0.00000       0.00000       0.00000       0.00000       0.00000       0.00000       0.00000       0.00000       0.00000       0.00000       0.00000       0.00000       0.00000       0.00000       0.00000       0.00000       0.00000       0.00000       0.00000       0.00000       0.00000       0.00000       16.6481       17.1821       18.0545       11.0817       7.44200       4.69222       2.24736       1.19500      0.376146     0.0623278       0.00000       0.00000       0.00000       0.00000       0.00000       0.00000       0.00000       0.00000       0.00000       0.00000       0.00000       0.00000       0.00000       0.00000       0.00000       0.00000       0.00000       0.00000       0.00000       0.00000       0.00000       0.00000       0.00000       0.00000       0.00000       0.00000
   5  13 2235.3884    0.9589  0.6377 10.2779  0.0074  0.0512   0.0527   0.1132    0.1336   0.0000   426.0649       7.40137       37.5946      -8.30795      -13.4946       11.6423      -1.54294      -2.40283      0.382822    0.00195386       0.00000       0.00000       0.00000       0.00000       0.00000       0.00000       0.00000       0.00000       0.00000       0.00000       0.00000       0.00000       0.00000       0.00000       0.00000       0.00000       0.00000       0.00000       0.00000       0.00000       0.00000       0.00000       0.00000       0.00000       0.00000       0.00000       13.3807       19.5557       13.6571       13.1696       6.04417       6.04869       1.59062       1.37515      0.285460      0.115162       0.00000       0.00000       0.00000       0.00000       0.00000       0.00000       0.00000       0.00000       0.00000       0.00000       0.00000       0.00000       0.00000       0.00000       0.00000       0.00000       0.00000       0.00000       0.00000       0.00000       0.00000       0.00000       0.00000       0.00000       0.00000       0.00000
   5  15 2505.9919    1.7917  0.7913 10.7750 -0.0229  0.0521   0.0973   0.1363    0.3100   0.0000   420.6288      -4.78111       29.4520       20.8319      -21.9399       10.7216       2.68830      0.172192      0.721097     -0.124737       0.00000       0.00000       0.00000       0.00000       0.00000       0.00000       0.00000       0.00000       0.00000       0.00000       0.00000       0.00000       0.00000       0.00000       0.00000       0.00000       0.00000       0.00000       0.00000       0.00000       0.00000       0.00000       0.00000       0.00000       0.00000       0.00000       18.8353       21.7438       19.0879       12.3827       7.24832       3.91797       1.97239      0.812066      0.293244     0.0686800       0.00000       0.00000       0.00000       0.00000       0.00000       0.00000       0.00000       0.00000       0.00000       0.00000       0.00000       0.00000       0.00000       0.00000       0.00000       0.00000       0.00000       0.00000       0.00000       0.00000       0.00000       0.00000       0.00000       0.00000       0.00000       0.00000
   5  16 2641.2371    2.3941  0.6171 11.5568 -0.0085  0.0606   0.1363   0.1024    0.2683   0.0000   453.9831      -5.15033       20.9800       3.51025       7.98134       4.20007       1.33422     -0.448365     -0.128589     -0.135755       0.00000       0.00000       0.00000       0.00000       0.00000       0.00000       0.00000       0.00000       0.00000       0.00000       0.00000       0.00000       0.00000       0.00000       0.00000       0.00000       0.00000       0.00000       0.00000       0.00000       0.00000       0.00000       0.00000       0.00000       0.00000       0.00000       13.1940       20.6263       11.6604       14.9388       7.50463       6.75065       1.85162       1.48833      0.273912      0.141159       0.00000       0.00000       0.00000       0.00000       0.00000       0.00000       0.00000       0.00000       0.00000       0.00000       0.00000       0.00000       0.00000       0.00000       0.00000       0.00000       0.00000       0.00000       0.00000       0.00000       0.00000       0.00000       0.00000       0.00000       0.00000       0.00000
   5  17 2777.3419    3.0680  0.9763 10.5256 -0.0029  0.0515   0.1384   0.1538    1.1136   0.0000   446.2344       36.8807      -3.04467      -3.97846       18.4459     -0.274640     -0.110195    -0.0355638     -0.339002    0.00760211       0.00000       0.00000       0.00000       0.00000       0.00000       0.00000       0.00000       0.00000       0.00000       0.00000       0.00000       0.00000       0.00000       0.00000       0.00000       0.00000       0.00000       0.00000       0.00000       0.00000       0.00000       0.00000       0.00000       0.00000       0.00000       0.00000       14.6167       17.9940       13.8903       12.6562       8.04943       5.46190       2.24709       1.12382      0.344553     0.0952388       0.00000       0.00000       0.00000       0.00000       0.00000       0.00000       0.00000       0.00000       0.00000       0.00000       0.00000       0.00000       0.00000       0.00000       0.00000       0.00000       0.00000       0.00000       0.00000       0.00000       0.00000       0.00000       0.00000       0.00000       0.00000       0.00000
   5  19 3050.0906    4.0381  1.2008 12.0432  0.0149  0.0683   0.2018   0.1968    0.7621   0.0000   404.7846     -0.573034       12.6217       29.1724       2.52882      -5.03127       1.84597     -0.655991     -0.121657      0.263231       0.00000       0.00000       0.00000       0.00000       0.00000       0.00000       0.00000       0.00000       0.00000       0.00000       0.00000       0.00000       0.00000       0.00000       0.00000       0.00000       0.00000       0.00000       0.00000       0.00000       0.00000       0.00000       0.00000       0.00000       0.00000       0.00000       20.8181       24.8947       23.8456       17.4346       12.9521       6.37113       4.33921       1.47743      0.659488      0.127971       0.00000       0.00000       0.00000       0.00000       0.00000       0.00000       0.00000       0.00000       0.00000       0.00000       0.00000       0.00000       0.00000       0.00000       0.00000       0.00000       0.00000       0.00000       0.00000       0.00000       0.00000       0.00000       0.00000       0.00000       0.00000       0.00000
   5  20 3186.2814    4.3797  0.7716 12.7918  0.0136  0.0774   0.2470   0.1723    0.4980   0.0000   402.4975       29.7022       58.2697       37.1463      -3.88684      -2.98239       3.16334      -1.07834      0.362584    -0.0415734       0.00000       0.00000       0.00000       0.00000       0.00000       0.00000       0.00000       0.00000       0.00000       0.00000       0.00000       0.00000       0.00000       0.00000       0.00000       0.00000       0.00000       0.00000       0.00000       0.00000       0.00000       0.00000       0.00000       0.00000       0.00000       0.00000       30.9867       32.3656       32.3472       20.3781       10.7127       6.09675       3.41797       1.41628      0.503727      0.113647       0.00000       0.00000       0.00000       0.00000       0.00000       0.00000       0.00000       0.00000       0.00000       0.00000       0.00000       0.00000       0.00000       0.00000       0.00000       0.00000       0.00000       0.00000       0.00000       0.00000       0.00000       0.00000       0.00000       0.00000       0.00000       0.00000
   5  21 3322.6895    3.3695  1.3471 12.6012 -0.0139  0.0832   0.1498   0.2055    0.4108   0.0000   487.0111       93.4885       18.8661     -0.400085       4.49421      -4.81866       3.47370      0.835656     0.0524241      0.174316       0.00000       0.00000       0.00000       0.00000       0.00000       0.00000       0.00000       0.00000       0.00000       0.00000       0.00000       0.00000       0.00000       0.00000       0.00000       0.00000       0.00000       0.00000       0.00000       0.00000       0.00000       0.00000       0.00000       0.00000       0.00000       0.00000       22.9412       29.6107       23.2213       20.8352       13.9734       8.20510       4.36365       1.79786      0.634075      0.171366       0.00000       0.00000       0.00000       0.00000       0.00000       0.00000       0.00000       0.00000       0.00000       0.00000       0.00000       0.00000       0.00000       0.00000       0.00000       0.00000       0.00000       0.00000       0.00000       0.00000       0.00000       0.00000       0.00000       0.00000       0.00000       0.00000
   5  22 3459.4397    3.3170  2.2474 10.6714 -0.0103  0.0901   0.1051   0.2678    1.3576   0.0000   448.5049       37.2724       13.8238      -25.9943       17.7941       11.8521       1.31467      -1.61256      -1.18612      0.217081       0.00000       0.00000       0.00000       0.00000       0.00000       0.00000       0.00000       0.00000       0.00000       0.00000       0.00000       0.00000       0.00000       0.00000       0.00000       0.00000       0.00000       0.00000       0.00000       0.00000       0.00000       0.00000       0.00000       0.00000       0.00000       0.00000       25.3757       30.4914       26.9399       21.1944       15.5039       8.61421       5.13053       1.93036      0.764760      0.167882       0.00000       0.00000       0.00000       0.00000       0.00000       0.00000       0.00000       0.00000       0.00000       0.00000       0.00000       0.00000       0.00000       0.00000       0.00000       0.00000       0.00000       0.00000       0.00000       0.00000       0.00000       0.00000       0.00000       0.00000       0.00000       0.00000
   6  10 1866.1114    0.3930  0.3804  9.0893  0.0155  0.0390   0.0252   0.0844    0.0853   0.0000   457.2262       1.89118      -6.22822      -5.53771       6.55879      -2.55967      -3.53523     0.0523070      0.317123     0.0955263      0.119361    -0.0405042       0.00000       0.00000       0.00000       0.00000       0.00000       0.00000       0.00000       0.00000       0.00000       0.00000       0.00000       0.00000       0.00000       0.00000       0.00000       0.00000       0.00000       0.00000       0.00000       0.00000       0.00000       0.00000       0.00000       0.00000       8.93516       11.4859       10.3782       9.07100       5.88211       4.23401       2.31298       1.08675      0.625936      0.250983     0.0775589     0.0181896       0.00000       0.00000       0.00000       0.00000       0.00000       0.00000       0.00000       0.00000       0.00000       0.00000       0.00000       0.00000       0.00000       0.00000       0.00000       0.00000       0.00000       0.00000       0.00000       0.00000       0.00000       0.00000       0.00000       0.00000
   6  11 2004.0521    0.5857  0.4248  9.3211  0.0001  0.0417   0.0376   0.0964    0.1092   0.0000   432.9028      -4.64464       13.6239       5.54525       8.32878      -1.71219      -1.74550      0.398809     -0.491363     0.0461459    -0.0221825    0.00218969       0.00000       0.00000       0.00000       0.00000       0.00000       0.00000       0.00000       0.00000       0.00000       0.00000       0.00000       0.00000       0.00000       0.00000       0.00000       0.00000       0.00000       0.00000       0.00000       0.00000       0.00000       0.00000       0.00000       0.00000       10.2704       11.0941       13.8144       9.20698       5.46939       4.89296       2.47042       1.10081      0.768122      0.296080     0.0729604     0.0141429       0.00000       0.00000       0.00000       0.00000       0.00000       0.00000       0.00000       0.00000       0.00000       0.00000       0.00000       0.00000       0.00000       0.00000       0.00000       0.00000       0.00000       0.00000       0.00000       0.00000       0.00000       0.00000       0.00000       0.00000
   6  13 2279.7238    0.9410  0.9037 10.1774  0.0016  0.0652   0.0441   0.1333    0.1580   0.0000   451.6592      -23.2297     -0.559439       16.9902       21.7952     -0.215011      0.499512      -1.05691     -0.142509     0.0683196     0.0369291   -0.00332978       0.00000       0.00000       0.00000       0.00000       0.00000       0.00000       0.00000       0.00000       0.00000       0.00000       0.00000       0.00000       0.00000       0.00000       0.00000       0.00000       0.00000       0.00000       0.00000       0.00000       0.00000       0.00000       0.00000       0.00000       14.6481       17.0857       14.4972       14.4292       10.3701       6.70627       4.60163       2.02272       1.12456      0.341130      0.112043     0.0266828       0.00000       0.00000       0.00000       0.00000       0.00000       0.00000       0.00000       0.00000       0.00000       0.00000       0.00000       0.00000       0.00000       0.00000       0.00000       0.00000       0.00000       0.00000       0.00000       0.00000       0.00000       0.00000       0.00000       0.00000
   6  14 2415.5481    1.4375  0.7599 10.7040 -0.0005  0.0420   0.0661   0.0989    0.1473   0.0000   437.3661       2.11072       22.6425     -0.662810      -7.53154       1.26584      -4.08753     -0.511634      0.924563      0.158536     0.0110652     0.0100649       0.00000       0.00000       0.00000       0.00000       0.00000       0.00000       0.00000       0.00000       0.00000       0.00000       0.00000       0.00000       0.00000       0.00000       0.00000       0.00000       0.00000       0.00000       0.00000       0.00000       0.00000       0.00000       0.00000       0.00000       11.1969       13.7989       12.2784       9.81572       7.11300       4.58458       2.66449       1.36998      0.609541      0.245636     0.0782173     0.0174422       0.00000       0.00000       0.00000       0.00000       0.00000       0.00000       0.00000       0.00000       0.00000       0.00000       0.00000       0.00000       0.00000       0.00000       0.00000       0.00000       0.00000       0.00000       0.00000       0.00000       0.00000       0.00000       0.00000       0.00000
   6  15 2551.1233    1.8944  0.6762 11.5278 -0.0036  0.0511   0.0975   0.0910    0.1380   0.0000   430.5861       9.78782       2.87853       5.28552       2.47644      0.488610      0.882992     -0.810932       1.20733     -0.202431     0.0548646     0.0256463       0.00000       0.00000       0.00000       0.00000       0.00000       0.00000       0.00000       0.00000       0.00000       0.00000       0.00000       0.00000       0.00000       0.00000       0.00000       0.00000       0.00000       0.00000       0.00000       0.00000       0.00000       0.00000       0.00000       0.00000       11.0235       16.1821       12.0942       11.8162       7.87963       5.66444       3.22737       1.56207      0.811711      0.301359     0.0930208     0.0270944       0.00000       0.00000       0.00000       0.00000       0.00000       0.00000       0.00000       0.00000       0.00000       0.00000       0.00000       0.00000       0.00000       0.00000       0.00000       0.00000       0.00000       0.00000       0.00000       0.00000       0.00000       0.00000       0.00000       0.00000
   6  16 2687.1707    2.3448  0.8177 11.8985 -0.0186  0.0463   0.1055   0.1158    0.1691   0.0000   448.3832      -8.54538      -5.20414      -8.32352       8.12219       1.87283      -1.64228      -2.27678     -0.234631      0.159435     -0.107715    -0.0359856       0.00000       0.00000       0.00000       0.00000       0.00000       0.00000       0.00000       0.00000       0.00000       0.00000       0.00000       0.00000       0.00000       0.00000       0.00000       0.00000       0.00000       0.00000       0.00000       0.00000       0.00000       0.00000       0.00000       0.00000       11.2275       12.7102       12.2911       9.84776       7.87116       5.29391       3.12981       1.59845      0.736055      0.283308     0.0924538     0.0179523       0.00000       0.00000       0.00000       0.00000       0.00000       0.00000       0.00000       0.00000       0.00000       0.00000       0.00000       0.00000       0.00000       0.00000       0.00000       0.00000       0.00000       0.00000       0.00000       0.00000       0.00000       0.00000       0.00000       0.00000
   6  17 2823.6726    2.8965  0.7294 12.2417  0.0067  0.0525   0.1486   0.1183    0.1580   0.0000   433.0328    -0.0651652       1.68192       13.4436      -5.53262    -0.0353168      -1.64799     -0.312098       1.12288   -0.00533463    -0.0720303    -0.0180444       0.00000       0.00000       0.00000       0.00000       0.00000       0.00000       0.00000       0.00000       0.00000       0.00000       0.00000       0.00000       0.00000       0.00000       0.00000       0.00000       0.00000       0.00000       0.00000       0.00000       0.00000       0.00000       0.00000       0.00000       14.6218       12.9373       13.8488       12.7201       8.60256       5.04493       3.55186       2.16123      0.836233      0.299228     0.0819200     0.0148955       0.00000       0.00000       0.00000       0.00000       0.00000       0.00000       0.00000       0.00000       0.00000       0.00000       0.00000       0.00000       0.00000       0.00000       0.00000       0.00000       0.00000       0.00000       0.00000       0.00000       0.00000       0.00000       0.00000       0.00000
   6  18 2960.7213    3.5592  0.7148 12.6499 -0.0106  0.0431   0.2010   0.1087    0.1803   0.0000   450.5668       16.3680       30.0053       8.05582       12.8625       11.4117      -7.75962   -0.00929428      0.107617     -0.187695     0.0711296     0.0437756       0.00000       0.00000       0.00000       0.00000       0.00000       0.00000       0.00000       0.00000       0.00000       0.00000       0.00000       0.00000       0.00000       0.00000       0.00000       0.00000       0.00000       0.00000       0.00000       0.00000       0.00000       0.00000       0.00000       0.00000       11.2138       12.8325       12.1514       9.60436       6.72706       5.02159       2.87148       1.22077      0.743000      0.305659     0.0817154     0.0187469       0.00000       0.00000       0.00000       0.00000       0.00000       0.00000       0.00000       0.00000       0.00000       0.00000       0.00000       0.00000       0.00000       0.00000       0.00000       0.00000       0.00000       0.00000       0.00000       0.00000       0.00000       0.00000       0.00000       0.00000
   6  19 3097.3742    3.9862  0.8414 12.4147 -0.0022  0.0457   0.1890   0.1098    0.2592   0.0000   425.2568       37.0142       12.9811       24.6585      -3.69723       1.51216       3.16447     -0.364414       1.00438      0.252724     0.0222101     0.0171203       0.00000       0.00000       0.00000       0.00000       0.00000       0.00000       0.00000       0.00000       0.00000       0.00000       0.00000       0.00000       0.00000       0.00000       0.00000       0.00000       0.00000       0.00000       0.00000       0.00000       0.00000       0.00000       0.00000       0.00000       12.2100       13.5075       11.5991       10.1145       8.93001       5.50404       3.61292       1.52399      0.805460      0.244036     0.0944062     0.0193991       0.00000       0.00000       0.00000       0.00000       0.00000       0.00000       0.00000       0.00000       0.00000       0.00000       0.00000       0.00000       0.00000       0.00000       0.00000       0.00000       0.00000       0.00000       0.00000       0.00000       0.00000       0.00000       0.00000       0.00000
   6  20 3234.0919    3.7997  1.2477 12.8887 -0.0076  0.0659   0.1660   0.1498    0.2440   0.0000   415.5120       39.1194      -15.0190       13.3219      -3.91463       9.29927       4.48172      -1.31490      0.968638    0.00530572     -0.142782   -0.00787310       0.00000       0.00000       0.00000       0.00000       0.00000       0.00000       0.00000       0.00000       0.00000       0.00000       0.00000       0.00000       0.00000       0.00000       0.00000       0.00000       0.00000       0.00000       0.00000       0.00000       0.00000       0.00000       0.00000       0.00000       19.2108       22.3325       17.9827       15.7200       12.2666       8.40123       4.53410       2.33154      0.882330      0.376640      0.101056     0.0242820       0.00000       0.00000       0.00000       0.00000       0.00000       0.00000       0.00000       0.00000       0.00000       0.00000       0.00000       0.00000       0.00000       0.00000       0.00000       0.00000       0.00000       0.00000       0.00000       0.00000       0.00000       0.00000       0.00000       0.00000
   6  21 3370.9482    3.7717  1.7796 11.6224 -0.0147  0.0692   0.1238   0.1921    0.4990   0.0000   418.6975       31.5330      -14.3198       5.10412       14.7149      -5.70415      -1.89810       2.12582     -0.877314      -1.10776    0.00615533     0.0636894       0.00000       0.00000       0.00000       0.00000       0.00000       0.00000       0.00000       0.00000       0.00000       0.00000       0.00000       0.00000       0.00000       0.00000       0.00000       0.00000       0.00000       0.00000       0.00000       0.00000       0.00000       0.00000       0.00000       0.00000       17.9177       21.0904       18.7389       16.0501       12.0697       7.97619       4.94016       2.50474       1.17075      0.438956      0.130863     0.0288421       0.00000       0.00000       0.00000       0.00000       0.00000       0.00000       0.00000       0.00000       0.00000       0.00000       0.00000       0.00000       0.00000       0.00000       0.00000       0.00000       0.00000       0.00000       0.00000       0.00000       0.00000       0.00000       0.00000       0.00000
   6  22 3508.4477    3.0217  2.4765 11.2937  0.0130  0.0909   0.0931   0.2564    0.3142   0.0000   470.9436       46.2654       33.9496       44.9617       3.21870       3.64009      -8.78121      -10.3251       2.88695      0.147462      0.109392    -0.0353829       0.00000       0.00000       0.00000       0.00000       0.00000       0.00000       0.00000       0.00000       0.00000       0.00000       0.00000       0.00000       0.00000       0.00000       0.00000       0.00000       0.00000       0.00000       0.00000       0.00000       0.00000       0.00000       0.00000       0.00000       24.5709       29.3340       27.9750       22.0125       15.9849       9.95407       6.39940       3.52486       1.62049      0.599031      0.192154     0.0369991       0.00000       0.00000       0.00000       0.00000       0.00000       0.00000       0.00000       0.00000       0.00000       0.00000       0.00000       0.00000       0.00000       0.00000       0.00000       0.00000       0.00000       0.00000       0.00000       0.00000       0.00000       0.00000       0.00000       0.00000
   6  23 3646.1856    2.3728  3.1366 11.3161  0.0014  0.1235   0.0686   0.3148    0.2055   0.0000   456.2675      -35.1872       32.7412      0.911468      -28.2224       25.8176       8.98469     -0.198740      -6.21740      -1.02234      0.381389     0.0335244       0.00000       0.00000       0.00000       0.00000       0.00000       0.00000       0.00000       0.00000       0.00000       0.00000       0.00000       0.00000       0.00000       0.00000       0.00000       0.00000       0.00000       0.00000       0.00000       0.00000       0.00000       0.00000       0.00000       0.00000       26.4811       36.6293       32.1975       29.4859       21.0851       14.8130       8.77738       5.14018       2.25955      0.938832      0.272287     0.0617374       0.00000       0.00000       0.00000       0.00000       0.00000       0.00000       0.00000       0.00000       0.00000       0.00000       0.00000       0.00000       0.00000       0.00000       0.00000       0.00000       0.00000       0.00000       0.00000       0.00000       0.00000       0.00000       0.00000       0.00000
   7  10 1906.8542    0.4493  0.3695  9.1908 -0.0181  0.0341   0.0334   0.0735    0.0921   0.0000   428.7557      -5.75966       11.8421      0.953552      -1.09378      -2.14925       3.88854       1.22583       1.41858      0.530013    -0.0297013     0.0429655     0.0155334   -0.00232728       0.00000       0.00000       0.00000       0.00000       0.00000       0.00000       0.00000       0.00000       0.00000       0.00000       0.00000       0.00000       0.00000       0.00000       0.00000       0.00000       0.00000       0.00000       0.00000       0.00000       0.00000       0.00000       8.87807       10.8857       9.69339       8.37596       6.55892       4.70602       3.12950       1.49417      0.734906      0.342601      0.140262     0.0506705     0.0127976    0.00306502       0.00000       0.00000       0.00000       0.00000       0.00000       0.00000       0.00000       0.00000       0.00000       0.00000       0.00000       0.00000       0.00000       0.00000       0.00000       0.00000       0.00000       0.00000       0.00000       0.00000       0.00000       0.00000
   7  11 2045.8890    0.6212  0.4673  9.3901  0.0079  0.0322   0.0357   0.0833    0.0948   0.0000   418.6587       4.24566       4.19843       2.16382      -5.58008       4.76042      -1.51180      -1.16154       1.37760    -0.0282739    -0.0448351  -0.000294510   0.000675960   -0.00337262       0.00000       0.00000       0.00000       0.00000       0.00000       0.00000       0.00000       0.00000       0.00000       0.00000       0.00000       0.00000       0.00000       0.00000       0.00000       0.00000       0.00000       0.00000       0.00000       0.00000       0.00000       0.00000       8.03316       8.73855       9.20107       7.93113       5.33845       3.56345       2.35632       1.48636      0.811812      0.400155      0.162066     0.0544075     0.0128393    0.00241713       0.00000       0.00000       0.00000       0.00000       0.00000       0.00000       0.00000       0.00000       0.00000       0.00000       0.00000       0.00000       0.00000       0.00000       0.00000       0.00000       0.00000       0.00000       0.00000       0.00000       0.00000       0.00000
   7  12 2184.5316    0.8669  0.6529  9.7705 -0.0012  0.0403   0.0398   0.0985    0.1271   0.0000   433.8051      -3.23756       8.16079       4.02379      0.808442       4.32959      0.539248       2.37107      0.762476     -0.200832      0.231243     0.0399974    -0.0223149    0.00213995       0.00000       0.00000       0.00000       0.00000       0.00000       0.00000       0.00000       0.00000       0.00000       0.00000       0.00000       0.00000       0.00000       0.00000       0.00000       0.00000       0.00000       0.00000       0.00000       0.00000       0.00000       0.00000       8.95848       9.17426       9.17444       8.72946       6.31249       4.72410       3.18331       1.83870       1.02472      0.492298      0.206423     0.0615808     0.0168065    0.00342718       0.00000       0.00000       0.00000       0.00000       0.00000       0.00000       0.00000       0.00000       0.00000       0.00000       0.00000       0.00000       0.00000       0.00000       0.00000       0.00000       0.00000       0.00000       0.00000       0.00000       0.00000       0.00000
   7  13 2322.1692    1.1522  0.8218 10.4055  0.0021  0.0515   0.0496   0.1093    0.1474   0.0000   418.9083      -1.67970       1.17553      -5.62033     -0.622215      -6.44609      -6.11004       3.09200     -0.203691     -0.156479     -0.241238     0.0124072   -0.00283612   -0.00550772       0.00000       0.00000       0.00000       0.00000       0.00000       0.00000       0.00000       0.00000       0.00000       0.00000       0.00000       0.00000       0.00000       0.00000       0.00000       0.00000       0.00000       0.00000       0.00000       0.00000       0.00000       0.00000       10.3276       11.2481       11.5778       11.3539       8.64605       5.61662       4.08391       2.62777       1.42054      0.709746      0.258907     0.0932828     0.0252889    0.00484959       0.00000       0.00000       0.00000       0.00000       0.00000       0.00000       0.00000       0.00000       0.00000       0.00000       0.00000       0.00000       0.00000       0.00000       0.00000       0.00000       0.00000       0.00000       0.00000       0.00000       0.00000       0.00000
   7  14 2458.1909    1.6300  0.8960 10.6465 -0.0013  0.0440   0.0672   0.1145    0.1657   0.0000   408.2244       2.13512       5.12380      -12.3730       6.29716       5.41113      -3.49890      -3.98609     -0.871616     -0.114599     0.0533289    -0.0339774    0.00141150   -0.00127035       0.00000       0.00000       0.00000       0.00000       0.00000       0.00000       0.00000       0.00000       0.00000       0.00000       0.00000       0.00000       0.00000       0.00000       0.00000       0.00000       0.00000       0.00000       0.00000       0.00000       0.00000       0.00000       9.85897       11.9803       11.1156       8.74009       7.57725       5.48883       3.49531       1.99828       1.06423      0.450122      0.204125     0.0734712     0.0218169    0.00401064       0.00000       0.00000       0.00000       0.00000       0.00000       0.00000       0.00000       0.00000       0.00000       0.00000       0.00000       0.00000       0.00000       0.00000       0.00000       0.00000       0.00000       0.00000       0.00000       0.00000       0.00000       0.00000
   7  15 2594.3027    2.0319  0.7635 11.2563  0.0067  0.0380   0.0849   0.0976    0.1614   0.0000   426.1703       16.9944     -0.567714       15.3247      0.730969      -5.51215       2.47496       1.58303      0.362900     -0.781102     0.0928728   -0.00731118   -0.00677897   0.000319063       0.00000       0.00000       0.00000       0.00000       0.00000       0.00000       0.00000       0.00000       0.00000       0.00000       0.00000       0.00000       0.00000       0.00000       0.00000       0.00000       0.00000       0.00000       0.00000       0.00000       0.00000       0.00000       8.98280       10.8496       9.73010       8.88998       6.42320       4.67711       2.99721       1.76814      0.859162      0.466641      0.171512     0.0616081     0.0162224    0.00369130       0.00000       0.00000       0.00000       0.00000       0.00000       0.00000       0.00000       0.00000       0.00000       0.00000       0.00000       0.00000       0.00000       0.00000       0.00000       0.00000       0.00000       0.00000       0.00000       0.00000       0.00000       0.00000
   7  16 2731.2107    2.5945  0.7003 11.9885 -0.0059  0.0498   0.1234   0.1129    0.1398   0.0000   444.9511       10.8134       11.7626       12.2455       8.12823       2.47617      -7.98717      -2.35046       1.71699      0.732108     -0.126114     0.0255238     0.0292774   -0.00110098       0.00000       0.00000       0.00000       0.00000       0.00000       0.00000       0.00000       0.00000       0.00000       0.00000       0.00000       0.00000       0.00000       0.00000       0.00000       0.00000       0.00000       0.00000       0.00000       0.00000       0.00000       0.00000       12.2597       11.9736       10.0305       8.79745       9.40037       7.40487       4.52845       2.45479       1.13087      0.468474      0.194941     0.0680002     0.0186652    0.00297797       0.00000       0.00000       0.00000       0.00000       0.00000       0.00000       0.00000       0.00000       0.00000       0.00000       0.00000       0.00000       0.00000       0.00000       0.00000       0.00000       0.00000       0.00000       0.00000       0.00000       0.00000       0.00000
   7  17 2868.4023    3.3374  0.6563 12.3164 -0.0140  0.0341   0.1655   0.0981    0.1452   0.0000   425.8968       10.9907      -1.10575       16.7467      -14.6725       1.79593      -2.49924       2.90427     -0.843421     -0.301873     -0.151662     0.0626229    -0.0186094   -0.00235271       0.00000       0.00000       0.00000       0.00000       0.00000       0.00000       0.00000       0.00000       0.00000       0.00000       0.00000       0.00000       0.00000       0.00000       0.00000       0.00000       0.00000       0.00000       0.00000       0.00000       0.00000       0.00000       7.26881       9.17980       8.75993       7.58587       5.57246       4.04858       2.59062       1.56495      0.773306      0.402428      0.160457     0.0614717     0.0181386    0.00327862       0.00000       0.00000       0.00000       0.00000       0.00000       0.00000       0.00000       0.00000       0.00000       0.00000       0.00000       0.00000       0.00000       0.00000       0.00000       0.00000       0.00000       0.00000       0.00000       0.00000       0.00000       0.00000
   7  18 3005.7675    3.5197  0.8163 12.7869 -0.0114  0.0489   0.1553   0.1009    0.1535   0.0000   423.6441       28.7448       15.4583       16.8462      -12.4749       15.4883      -4.76411      0.579750      0.617844      0.914853      0.322414    -0.0310697  -0.000426181   -0.00488640       0.00000       0.00000       0.00000       0.00000       0.00000       0.00000       0.00000       0.00000       0.00000       0.00000       0.00000       0.00000       0.00000       0.00000       0.00000       0.00000       0.00000       0.00000       0.00000       0.00000       0.00000       0.00000       10.6125       11.9641       12.4161       10.9535       7.36417       5.58929       3.81408       2.07261       1.21272      0.584653      0.269206     0.0820171     0.0214163    0.00450652       0.00000       0.00000       0.00000       0.00000       0.00000       0.00000       0.00000       0.00000       0.00000       0.00000       0.00000       0.00000       0.00000       0.00000       0.00000       0.00000       0.00000       0.00000       0.00000       0.00000       0.00000       0.00000
   7  19 3142.8501    3.6113  1.1854 12.4165 -0.0117  0.0526   0.1327   0.1471    0.1879   0.0000   436.8905       26.0395       27.4852      -8.92043       6.59357       11.6297       5.07883     -0.342234      -3.71043    -0.0185890      0.543521    -0.0886988    -0.0208806    0.00336039       0.00000       0.00000       0.00000       0.00000       0.00000       0.00000       0.00000       0.00000       0.00000       0.00000       0.00000       0.00000       0.00000       0.00000       0.00000       0.00000       0.00000       0.00000       0.00000       0.00000       0.00000       0.00000       11.2426       13.2263       13.3218       11.5040       8.69147       6.24467       4.39621       2.33132       1.33172      0.675739      0.284365     0.0971496     0.0268518    0.00519023       0.00000       0.00000       0.00000       0.00000       0.00000       0.00000       0.00000       0.00000       0.00000       0.00000       0.00000       0.00000       0.00000       0.00000       0.00000       0.00000       0.00000       0.00000       0.00000       0.00000       0.00000       0.00000
   7  20 3279.9428    3.4783  1.3568 12.3366  0.0020  0.0576   0.1242   0.1382    0.1653   0.0000   441.4650       31.4124       2.13333       26.6102       15.6194      -7.52571      -2.90972     -0.729725     -0.981586    -0.0672852     0.0956305     -0.263588    -0.0155761    -0.0141252       0.00000       0.00000       0.00000       0.00000       0.00000       0.00000       0.00000       0.00000       0.00000       0.00000       0.00000       0.00000       0.00000       0.00000       0.00000       0.00000       0.00000       0.00000       0.00000       0.00000       0.00000       0.00000       12.5574       14.9902       13.9968       12.0772       9.93289       7.07987       4.77110       2.83187       1.35644      0.764454      0.271317      0.105203     0.0290985    0.00580635       0.00000       0.00000       0.00000       0.00000       0.00000       0.00000       0.00000       0.00000       0.00000       0.00000       0.00000       0.00000       0.00000       0.00000       0.00000       0.00000       0.00000       0.00000       0.00000       0.00000       0.00000       0.00000
   7  21 3417.5730    3.0246  1.9679 11.9227  0.0004  0.0690   0.0944   0.1847    0.1629   0.0000   430.0389       26.7429       2.76163       21.6966       13.6104      -20.0421      -6.69345       4.47118       1.97711    -0.0265698      0.517466    -0.0628912    -0.0266113   -0.00291112       0.00000       0.00000       0.00000       0.00000       0.00000       0.00000       0.00000       0.00000       0.00000       0.00000       0.00000       0.00000       0.00000       0.00000       0.00000       0.00000       0.00000       0.00000       0.00000       0.00000       0.00000       0.00000       14.4390       17.9622       16.5766       15.5895       11.2995       8.61486       5.68750       3.17273       1.75900      0.832105      0.371348      0.126903     0.0347288    0.00740551       0.00000       0.00000       0.00000       0.00000       0.00000       0.00000       0.00000       0.00000       0.00000       0.00000       0.00000       0.00000       0.00000       0.00000       0.00000       0.00000       0.00000       0.00000       0.00000       0.00000       0.00000       0.00000
   7  22 3555.3697    2.6027  2.4139 11.6078 -0.0101  0.0911   0.0779   0.2139    0.1796   0.0000   431.7381       53.7795      -1.64808       12.6109       16.6556       11.2338      -3.58873      -5.69573     -0.549022       2.98609     -0.602405      0.114413     0.0748940  -0.000215418       0.00000       0.00000       0.00000       0.00000       0.00000       0.00000       0.00000       0.00000       0.00000       0.00000       0.00000       0.00000       0.00000       0.00000       0.00000       0.00000       0.00000       0.00000       0.00000       0.00000       0.00000       0.00000       19.1627       24.0628       23.7658       19.6339       16.1343       10.4874       7.05399       4.42047       2.18541       1.20303      0.436564      0.171209     0.0507532    0.00903709       0.00000       0.00000       0.00000       0.00000       0.00000       0.00000       0.00000       0.00000       0.00000       0.00000       0.00000       0.00000       0.00000       0.00000       0.00000       0.00000       0.00000       0.00000       0.00000       0.00000       0.00000       0.00000
   7  23 3693.5612    2.2809  3.7644 10.8143 -0.0009  0.1026   0.0498   0.2880    0.1538   0.0000   434.3800      -34.0507       61.4333       31.2969      -8.16427       6.15756      -1.44237     -0.177819       4.34529      0.728752     -0.563021     -0.170098     -0.124609    -0.0191446       0.00000       0.00000       0.00000       0.00000       0.00000       0.00000       0.00000       0.00000       0.00000       0.00000       0.00000       0.00000       0.00000       0.00000       0.00000       0.00000       0.00000       0.00000       0.00000       0.00000       0.00000       0.00000       22.6115       26.4620       26.2050       22.3856       17.8753       14.0705       8.74757       5.29283       2.90020       1.29799      0.598213      0.210751     0.0537930     0.0100609       0.00000       0.00000       0.00000       0.00000       0.00000       0.00000       0.00000       0.00000       0.00000       0.00000       0.00000       0.00000       0.00000       0.00000       0.00000       0.00000       0.00000       0.00000       0.00000       0.00000       0.00000       0.00000
   7  26 4109.1493    1.3042  8.7396  9.9318  0.0034  0.1977   0.0243   0.5791    0.0878   0.0000   482.2538      -50.6461       117.068       39.0609      -3.67210       24.5076      -2.98280      -29.9964      -10.1178       3.01901     -0.527556      0.328891     0.0843713     0.0201960       0.00000       0.00000       0.00000       0.00000       0.00000       0.00000       0.00000       0.00000       0.00000       0.00000       0.00000       0.00000       0.00000       0.00000       0.00000       0.00000       0.00000       0.00000       0.00000       0.00000       0.00000       0.00000       42.0802       50.7944       48.5457       43.1708       36.5968       27.6063       18.7667       11.5400       5.99734       3.15326       1.22942      0.434137      0.115230     0.0204132       0.00000       0.00000       0.00000       0.00000       0.00000       0.00000       0.00000       0.00000       0.00000       0.00000       0.00000       0.00000       0.00000       0.00000       0.00000       0.00000       0.00000       0.00000       0.00000       0.00000       0.00000       0.00000
   8  11 2086.0718    0.6854  0.5206  9.6853 -0.0226  0.0416   0.0397   0.0885    0.0975   0.0000   429.7864      -1.56785      -8.19056      -1.62750      -9.99384     -0.705694      0.507509       1.67108     -0.348818     -0.558689      0.271272    -0.0298808     0.0100320    -0.0523130    0.00175251   0.000412326       0.00000       0.00000       0.00000       0.00000       0.00000       0.00000       0.00000       0.00000       0.00000       0.00000       0.00000       0.00000       0.00000       0.00000       0.00000       0.00000       0.00000       0.00000       0.00000       0.00000       8.50249       12.1070       10.7796       7.88983       7.91367       5.26427       3.52407       2.25170       1.28907      0.592445      0.354695      0.121043     0.0567509     0.0214460    0.00544073   0.000838958       0.00000       0.00000       0.00000       0.00000       0.00000       0.00000       0.00000       0.00000       0.00000       0.00000       0.00000       0.00000       0.00000       0.00000       0.00000       0.00000       0.00000       0.00000       0.00000       0.00000
   8  12 2225.0824    0.9163  0.6991  9.8349  0.0002  0.0365   0.0397   0.0862    0.1186   0.0000   437.6763      -8.03374       19.0982      -5.58834      -6.78103       4.83543      -3.05484      -1.07864      -1.04089     -0.819922     -0.165745    -0.0545253    -0.0469927   -0.00137883   -0.00989209  -0.000413496       0.00000       0.00000       0.00000       0.00000       0.00000       0.00000       0.00000       0.00000       0.00000       0.00000       0.00000       0.00000       0.00000       0.00000       0.00000       0.00000       0.00000       0.00000       0.00000       0.00000       7.05154       8.82640       8.87040       7.71889       6.28794       4.50070       3.13884       1.96614       1.28074      0.645557      0.347279      0.135761     0.0588798     0.0182507    0.00501435   0.000844731       0.00000       0.00000       0.00000       0.00000       0.00000       0.00000       0.00000       0.00000       0.00000       0.00000       0.00000       0.00000       0.00000       0.00000       0.00000       0.00000       0.00000       0.00000       0.00000       0.00000
   8  14 2499.5371    1.6549  0.7539 10.9277 -0.0028  0.0452   0.0692   0.0892    0.1404   0.0000   450.8186      -4.32715       6.97293       4.75496       3.33702       5.00144      -6.90008       1.17261     -0.336534      0.780335     -0.105729     -0.342653   -0.00393376     0.0555541   -0.00226806   0.000294948       0.00000       0.00000       0.00000       0.00000       0.00000       0.00000       0.00000       0.00000       0.00000       0.00000       0.00000       0.00000       0.00000       0.00000       0.00000       0.00000       0.00000       0.00000       0.00000       0.00000       9.47495       10.9267       11.1078       8.96248       8.40553       5.47562       3.61528       2.66925       1.52700      0.832181      0.410381      0.149689     0.0552863     0.0231716    0.00589012   0.000845560       0.00000       0.00000       0.00000       0.00000       0.00000       0.00000       0.00000       0.00000       0.00000       0.00000       0.00000       0.00000       0.00000       0.00000       0.00000       0.00000       0.00000       0.00000       0.00000       0.00000
   8  15 2636.1195    2.2766  0.7515 11.4526  0.0016  0.0410   0.0962   0.0933    0.1570   0.0000   443.7296       33.3705      -3.71315      -19.2749       22.2704       15.6044      -7.66059      -4.53607     -0.408297      0.962661      0.168061     -0.111670     0.0801063     0.0238278   -0.00346943    0.00112855       0.00000       0.00000       0.00000       0.00000       0.00000       0.00000       0.00000       0.00000       0.00000       0.00000       0.00000       0.00000       0.00000       0.00000       0.00000       0.00000       0.00000       0.00000       0.00000       0.00000       6.92924       8.96628       9.12425       8.13329       6.03987       5.45760       3.21691       2.17409       1.43656      0.701881      0.341224      0.147645     0.0692997     0.0229083    0.00514616    0.00106572       0.00000       0.00000       0.00000       0.00000       0.00000       0.00000       0.00000       0.00000       0.00000       0.00000       0.00000       0.00000       0.00000       0.00000       0.00000       0.00000       0.00000       0.00000       0.00000       0.00000
   8  16 2773.7982    2.6291  0.8526 12.1290 -0.0166  0.0457   0.1053   0.1024    0.1424   0.0000   430.8706       14.7850       14.1598       3.02835       2.08853      -2.12442       7.16524      -3.64410     -0.102703     -0.355218      0.426936     0.0917000     0.0122868     0.0129441   -0.00321635   0.000181897       0.00000       0.00000       0.00000       0.00000       0.00000       0.00000       0.00000       0.00000       0.00000       0.00000       0.00000       0.00000       0.00000       0.00000       0.00000       0.00000       0.00000       0.00000       0.00000       0.00000       7.90929       11.6313       8.81395       10.0587       6.54188       6.25639       3.74423       2.69651       1.41676      0.827426      0.369210      0.173743     0.0635860     0.0237583    0.00474726    0.00141399       0.00000       0.00000       0.00000       0.00000       0.00000       0.00000       0.00000       0.00000       0.00000       0.00000       0.00000       0.00000       0.00000       0.00000       0.00000       0.00000       0.00000       0.00000       0.00000       0.00000
   8  17 2911.5653    3.2822  0.7087 12.6760 -0.0088  0.0343   0.1346   0.0885    0.1249   0.0000   447.5718      -3.42755       10.1172       9.64037       3.84721       1.44687      -3.51784       3.03903     -0.439137     -0.339721     -0.499940     0.0506719     0.0631855    -0.0226168    0.00158304  -0.000631012       0.00000       0.00000       0.00000       0.00000       0.00000       0.00000       0.00000       0.00000       0.00000       0.00000       0.00000       0.00000       0.00000       0.00000       0.00000       0.00000       0.00000       0.00000       0.00000       0.00000       6.59142       7.88091       7.48167       7.17682       5.44743       4.29649       3.12091       1.93756       1.18763      0.601631      0.332260      0.135119     0.0545602     0.0155925    0.00410311   0.000836813       0.00000       0.00000       0.00000       0.00000       0.00000       0.00000       0.00000       0.00000       0.00000       0.00000       0.00000       0.00000       0.00000       0.00000       0.00000       0.00000       0.00000       0.00000       0.00000       0.00000
   8  18 3049.2173    3.7764  0.6764 13.0298  0.0083  0.0446   0.1670   0.0910    0.1237   0.0000   438.2408       5.07640       13.4254       20.8104       16.6127       1.53061      -9.94564       1.95922      0.803708      -1.05736     -0.465309      0.174900   -0.00764002    -0.0376802    0.00271914   1.54601e-05       0.00000       0.00000       0.00000       0.00000       0.00000       0.00000       0.00000       0.00000       0.00000       0.00000       0.00000       0.00000       0.00000       0.00000       0.00000       0.00000       0.00000       0.00000       0.00000       0.00000       8.52907       8.64924       9.86714       10.4087       6.49939       4.88314       4.39004       2.56533       1.30508      0.804903      0.502148      0.211076     0.0749246     0.0197738    0.00491826   0.000993049       0.00000       0.00000       0.00000       0.00000       0.00000       0.00000       0.00000       0.00000       0.00000       0.00000       0.00000       0.00000       0.00000       0.00000       0.00000       0.00000       0.00000       0.00000       0.00000       0.00000
   8  19 3186.7424    3.6863  0.9830 13.1208  0.0049  0.0734   0.1434   0.1219    0.1322   0.0000   425.0184       9.84981       1.06124       19.2062       14.7414      -8.19474      -5.09243       1.50225       1.55602      0.603886      0.597296     0.0233355   -0.00752372     0.0305487   -0.00710655   -0.00145485       0.00000       0.00000       0.00000       0.00000       0.00000       0.00000       0.00000       0.00000       0.00000       0.00000       0.00000       0.00000       0.00000       0.00000       0.00000       0.00000       0.00000       0.00000       0.00000       0.00000       14.3859       13.5645       16.7377       13.9878       13.1656       8.26758       4.79381       4.36625       2.49928       1.38578      0.742167      0.236235     0.0915169     0.0385354    0.00933568    0.00118149       0.00000       0.00000       0.00000       0.00000       0.00000       0.00000       0.00000       0.00000       0.00000       0.00000       0.00000       0.00000       0.00000       0.00000       0.00000       0.00000       0.00000       0.00000       0.00000       0.00000
   8  20 3324.5629    3.1109  1.1044 12.9176 -0.0022  0.0579   0.1219   0.1339    0.1366   0.0000   448.7451       8.76505      -1.57510       33.7788     -0.251442      -9.76023     -0.141049       4.36628      0.587350      -1.96347     -0.335878     0.0658657     0.0311711    -0.0133873     0.0144304   -0.00264345       0.00000       0.00000       0.00000       0.00000       0.00000       0.00000       0.00000       0.00000       0.00000       0.00000       0.00000       0.00000       0.00000       0.00000       0.00000       0.00000       0.00000       0.00000       0.00000       0.00000       10.8308       13.6079       12.1609       10.9543       9.75432       8.11475       5.66079       3.51290       2.18738       1.06427      0.537405      0.209929     0.0961888     0.0290774    0.00795122    0.00144376       0.00000       0.00000       0.00000       0.00000       0.00000       0.00000       0.00000       0.00000       0.00000       0.00000       0.00000       0.00000       0.00000       0.00000       0.00000       0.00000       0.00000       0.00000       0.00000       0.00000
   8  21 3462.5039    2.8686  2.1449 11.8306 -0.0002  0.0793   0.0738   0.1833    0.1131   0.0000   442.5998       48.6019      -16.3924       21.7890      -5.95411      -10.9382      -2.30938       5.08478      0.615676      -2.94794    -0.0206951      0.348726     -0.117037    -0.0401525   -0.00932837   0.000733564       0.00000       0.00000       0.00000       0.00000       0.00000       0.00000       0.00000       0.00000       0.00000       0.00000       0.00000       0.00000       0.00000       0.00000       0.00000       0.00000       0.00000       0.00000       0.00000       0.00000       13.1482       18.9059       16.2056       15.7737       12.9259       9.94486       7.12797       4.60279       2.87601       1.37540      0.850707      0.285311      0.135189     0.0407720     0.0115377    0.00227572       0.00000       0.00000       0.00000       0.00000       0.00000       0.00000       0.00000       0.00000       0.00000       0.00000       0.00000       0.00000       0.00000       0.00000       0.00000       0.00000       0.00000       0.00000       0.00000       0.00000
   8  22 3601.0419    2.5102  2.9279 11.4034 -0.0023  0.0854   0.0595   0.2136    0.1168   0.0000   437.5113       32.7527      -10.0766       11.4197       13.3768       12.8323       9.61925      0.776378      -2.65494      0.255789      0.749306     -0.784544     -0.246142     0.0644566   -0.00414311   -0.00414514       0.00000       0.00000       0.00000       0.00000       0.00000       0.00000       0.00000       0.00000       0.00000       0.00000       0.00000       0.00000       0.00000       0.00000       0.00000       0.00000       0.00000       0.00000       0.00000       0.00000       15.7585       20.5362       19.0964       18.5191       13.8362       11.2767       7.91868       5.05649       3.09577       1.54675      0.912284      0.346223      0.152941     0.0453829     0.0111542    0.00228380       0.00000       0.00000       0.00000       0.00000       0.00000       0.00000       0.00000       0.00000       0.00000       0.00000       0.00000       0.00000       0.00000       0.00000       0.00000       0.00000       0.00000       0.00000       0.00000       0.00000
   8  24 3878.4423    1.7738  5.2851 10.5832 -0.0030  0.1328   0.0335   0.3561    0.0990   0.0000   468.9883       52.6053     -0.125959       18.1010       46.3915       7.72757       8.19158       4.90353       4.47236      -5.59737      -1.78130      0.416880    -0.0199937     -0.129505    -0.0190420   0.000481971       0.00000       0.00000       0.00000       0.00000       0.00000       0.00000       0.00000       0.00000       0.00000       0.00000       0.00000       0.00000       0.00000       0.00000       0.00000       0.00000       0.00000       0.00000       0.00000       0.00000       25.1219       30.7377       30.7129       25.8829       23.1865       17.9375       12.0720       8.30539       4.77415       2.63266       1.27537      0.553449      0.214451     0.0766542     0.0188277    0.00305907       0.00000       0.00000       0.00000       0.00000       0.00000       0.00000       0.00000       0.00000       0.00000       0.00000       0.00000       0.00000       0.00000       0.00000       0.00000       0.00000       0.00000       0.00000       0.00000       0.00000
   8  26 4156.8228    1.1938  7.6894 10.0971 -0.0052  0.1878   0.0230   0.5206    0.0756   0.0000   371.2440       7.61621       34.3216       39.8376       53.7215      -8.26758      -13.8586      -15.3871       3.35757      -4.56763       2.22522      0.330467      0.369252      0.290930    0.00269003   -0.00799817       0.00000       0.00000       0.00000       0.00000       0.00000       0.00000       0.00000       0.00000       0.00000       0.00000       0.00000       0.00000       0.00000       0.00000       0.00000       0.00000       0.00000       0.00000       0.00000       0.00000       35.9239       45.7594       44.7599       41.4778       32.6410       25.9762       16.7699       11.9426       7.06182       4.10019       1.94272      0.874600      0.330506      0.113430     0.0256739    0.00483617       0.00000       0.00000       0.00000       0.00000       0.00000       0.00000       0.00000       0.00000       0.00000       0.00000       0.00000       0.00000       0.00000       0.00000       0.00000       0.00000       0.00000       0.00000       0.00000       0.00000
   9  11 2125.1281    0.7191  0.5899  9.5076 -0.0234  0.0348   0.0329   0.0731    0.1340   0.0000   440.2171      -3.54543       14.2833       8.43586      -3.96649      -3.86278       2.10627       2.36908     -0.992744       1.04715      0.162029     -0.385494      0.117487      0.134365     0.0100294   -0.00858178   -0.00223981   0.000213673       0.00000       0.00000       0.00000       0.00000       0.00000       0.00000       0.00000       0.00000       0.00000       0.00000       0.00000       0.00000       0.00000       0.00000       0.00000       0.00000       0.00000       0.00000       5.39816       6.70790       6.70481       6.03998       5.52096       4.20271       3.27294       2.22867       1.47066      0.880959      0.435397      0.267481     0.0961594     0.0495139     0.0153368    0.00501248    0.00129034   0.000200015       0.00000       0.00000       0.00000       0.00000       0.00000       0.00000       0.00000       0.00000       0.00000       0.00000       0.00000       0.00000       0.00000       0.00000       0.00000       0.00000       0.00000       0.00000
   9  13 2402.4441    1.2840  0.8253 10.8024 -0.0251  0.0537   0.0528   0.0925    0.1248   0.0000   435.0308       6.15104      -2.72137       8.82558       8.59307      0.352919       4.18447      -2.21780   0.000366743      -1.65810     -0.760632     -0.346143      0.148820    0.00182992   -0.00323683    0.00509978   -0.00121636   0.000129297       0.00000       0.00000       0.00000       0.00000       0.00000       0.00000       0.00000       0.00000       0.00000       0.00000       0.00000       0.00000       0.00000       0.00000       0.00000       0.00000       0.00000       0.00000       9.56771       13.3650       13.1769       11.3336       9.95842       6.32751       5.16533       2.63904       2.13259       1.09804      0.578807      0.348738      0.109832     0.0625725     0.0217390    0.00595398    0.00212032   0.000313675       0.00000       0.00000       0.00000       0.00000       0.00000       0.00000       0.00000       0.00000       0.00000       0.00000       0.00000       0.00000       0.00000       0.00000       0.00000       0.00000       0.00000       0.00000
   9  14 2539.5295    1.7761  1.0075 10.9163  0.0039  0.0440   0.0616   0.1067    0.1459   0.0000   440.0715      0.679650       18.0385       17.6095       4.72324       7.47004      0.950739      -4.48871    -0.0238614      0.631025     -0.169088     -0.500192     0.0974711    -0.0201927   -0.00333544   -0.00104470   4.88014e-05  -0.000177532       0.00000       0.00000       0.00000       0.00000       0.00000       0.00000       0.00000       0.00000       0.00000       0.00000       0.00000       0.00000       0.00000       0.00000       0.00000       0.00000       0.00000       0.00000       7.24217       8.52618       9.20356       7.89394       7.32994       5.50381       3.93983       3.12006       1.75735       1.05454      0.630176      0.301703      0.153582     0.0510495     0.0203314    0.00676427    0.00150762   0.000230494       0.00000       0.00000       0.00000       0.00000       0.00000       0.00000       0.00000       0.00000       0.00000       0.00000       0.00000       0.00000       0.00000       0.00000       0.00000       0.00000       0.00000       0.00000
   9  15 2677.0590    2.2557  0.6915 11.8333 -0.0037  0.0447   0.1000   0.0854    0.1151   0.0000   439.0093       17.6126      -12.1059      -1.49073      -6.71301       1.92398      -4.51790      0.465729      -1.72108      0.434528      0.949619     -0.616213    -0.0519936     0.0458517     0.0331266   0.000701093  -0.000251536  -0.000373424       0.00000       0.00000       0.00000       0.00000       0.00000       0.00000       0.00000       0.00000       0.00000       0.00000       0.00000       0.00000       0.00000       0.00000       0.00000       0.00000       0.00000       0.00000       5.96402       9.92557       7.54636       8.59472       6.66015       5.71685       3.55456       2.68985       1.80589      0.990831      0.629488      0.273004      0.137384     0.0473102     0.0215361    0.00605517    0.00143041   0.000355032       0.00000       0.00000       0.00000       0.00000       0.00000       0.00000       0.00000       0.00000       0.00000       0.00000       0.00000       0.00000       0.00000       0.00000       0.00000       0.00000       0.00000       0.00000
   9  16 2815.1790    3.0166  0.7631 12.2398  0.0056  0.0513   0.1215   0.0807    0.1263   0.0000   415.8013       23.3071       18.3626      -12.5193      -10.0568       8.56860      -5.02021      -2.55498       2.00728      0.364831     0.0437333     -0.209194      0.161011    -0.0130709    0.00700746   -0.00210712  -0.000186893  -0.000177800       0.00000       0.00000       0.00000       0.00000       0.00000       0.00000       0.00000       0.00000       0.00000       0.00000       0.00000       0.00000       0.00000       0.00000       0.00000       0.00000       0.00000       0.00000       6.63179       10.7745       8.76023       9.88295       7.06740       6.28019       5.00821       2.80941       2.32550      0.981763      0.766074      0.254291      0.185741     0.0512291     0.0282948    0.00588702    0.00193575   0.000400750       0.00000       0.00000       0.00000       0.00000       0.00000       0.00000       0.00000       0.00000       0.00000       0.00000       0.00000       0.00000       0.00000       0.00000       0.00000       0.00000       0.00000       0.00000
   9  17 2953.5588    3.5261  0.9100 12.1599  0.0030  0.0373   0.1293   0.1046    0.1572   0.0000   439.9148       15.8301       5.46122      -5.37490       4.98703       5.34455     -0.892705     -0.525009       1.41365     -0.173902      0.467379    -0.0614361     -0.172365    0.00277039     0.0129681   -0.00973546  -0.000732095  -0.000173279       0.00000       0.00000       0.00000       0.00000       0.00000       0.00000       0.00000       0.00000       0.00000       0.00000       0.00000       0.00000       0.00000       0.00000       0.00000       0.00000       0.00000       0.00000       6.68454       8.51742       8.21750       7.39825       6.29818       4.71277       3.69157       2.36360       1.51553      0.868277      0.452091      0.263905     0.0993420     0.0474562     0.0155940    0.00482645    0.00127324   0.000211008       0.00000       0.00000       0.00000       0.00000       0.00000       0.00000       0.00000       0.00000       0.00000       0.00000       0.00000       0.00000       0.00000       0.00000       0.00000       0.00000       0.00000       0.00000
   9  19 3229.6758    3.7649  0.8055 13.4096 -0.0143  0.0405   0.1546   0.1077    0.1122   0.0000   427.4367       15.9299      -5.19174       18.2554      -5.10947      -4.72483       4.88963       1.50769       1.97982      -2.25224     -0.553718     -0.198728   -0.00542491    -0.0191589     0.0186144    0.00170336   -0.00280758   0.000300661       0.00000       0.00000       0.00000       0.00000       0.00000       0.00000       0.00000       0.00000       0.00000       0.00000       0.00000       0.00000       0.00000       0.00000       0.00000       0.00000       0.00000       0.00000       7.18443       9.24888       8.87344       8.39793       6.68715       5.37077       4.00580       2.52142       1.71998      0.990334      0.520457      0.272322      0.116323     0.0520454     0.0184144    0.00538000    0.00140940   0.000247974       0.00000       0.00000       0.00000       0.00000       0.00000       0.00000       0.00000       0.00000       0.00000       0.00000       0.00000       0.00000       0.00000       0.00000       0.00000       0.00000       0.00000       0.00000
   9  20 3367.7831    3.0879  1.5745 12.6543  0.0016  0.0689   0.0920   0.1512    0.0984   0.0000   444.7383     -0.478333       2.62482       10.2329       7.75264      -6.85916      -4.75203      0.246173       3.51647      -2.15114      0.594592      -1.07512      0.395645    -0.0456811    -0.0323536   -0.00341876   0.000789475   1.91341e-05       0.00000       0.00000       0.00000       0.00000       0.00000       0.00000       0.00000       0.00000       0.00000       0.00000       0.00000       0.00000       0.00000       0.00000       0.00000       0.00000       0.00000       0.00000       10.1904       13.1110       13.2002       12.9757       10.6396       8.07912       6.43718       4.42156       2.82941       1.59214      0.986864      0.467839      0.249756     0.0869179     0.0339511    0.00974898    0.00251348   0.000435423       0.00000       0.00000       0.00000       0.00000       0.00000       0.00000       0.00000       0.00000       0.00000       0.00000       0.00000       0.00000       0.00000       0.00000       0.00000       0.00000       0.00000       0.00000
   9  21 3506.2371    2.6223  2.1980 12.2302 -0.0062  0.0817   0.0705   0.1919    0.0795   0.0000   439.2588       4.76412       11.7234       17.5989      -7.11628       1.21187      -4.68641      -8.17953      -3.95976       1.16705      0.143655     -0.385708     -0.561064   -0.00731016    -0.0490665    -0.0124895   -0.00364705  -0.000382728       0.00000       0.00000       0.00000       0.00000       0.00000       0.00000       0.00000       0.00000       0.00000       0.00000       0.00000       0.00000       0.00000       0.00000       0.00000       0.00000       0.00000       0.00000       13.3410       15.0475       16.8504       14.7843       13.1221       9.97875       7.70690       5.53381       3.36004       2.06301       1.15772      0.570848      0.285116      0.107849     0.0375992     0.0119855    0.00280687   0.000405848       0.00000       0.00000       0.00000       0.00000       0.00000       0.00000       0.00000       0.00000       0.00000       0.00000       0.00000       0.00000       0.00000       0.00000       0.00000       0.00000       0.00000       0.00000
   9  23 3784.3355    1.7061  4.1472 11.4247 -0.0128  0.1219   0.0411   0.3046    0.0677   0.0000   445.1078       47.7588       70.3904      -8.76435      0.435662      -12.2062       13.8867       7.73075      -3.25523      -6.12253       1.59616       1.35278     -0.598848    -0.0209639     0.0450381     0.0169143   -0.00366995   -0.00142227       0.00000       0.00000       0.00000       0.00000       0.00000       0.00000       0.00000       0.00000       0.00000       0.00000       0.00000       0.00000       0.00000       0.00000       0.00000       0.00000       0.00000       0.00000       19.5160       25.7975       26.1629       23.1274       20.7716       15.7640       12.3142       8.15250       5.48250       3.33368       1.82832      0.929425      0.429753      0.178709     0.0632702     0.0191203    0.00491093   0.000741776       0.00000       0.00000       0.00000       0.00000       0.00000       0.00000       0.00000       0.00000       0.00000       0.00000       0.00000       0.00000       0.00000       0.00000       0.00000       0.00000       0.00000       0.00000
   9  26 4202.9154    1.0719  9.1446 10.0352  0.0044  0.2040   0.0195   0.5678    0.0584   0.0000   457.7598       94.7975      -25.2116      -22.1241       19.4791       51.0363      -19.7027      -27.6801       5.96281      -9.77092       6.17376       1.12639     -0.838317     0.0582431     0.0842892    -0.0291370   -0.00433907   -0.00139794       0.00000       0.00000       0.00000       0.00000       0.00000       0.00000       0.00000       0.00000       0.00000       0.00000       0.00000       0.00000       0.00000       0.00000       0.00000       0.00000       0.00000       0.00000       32.6529       42.1196       43.1299       39.3995       34.9666       27.2454       20.4186       15.3105       9.60901       6.16136       3.52806       1.75369      0.852151      0.331745      0.114316     0.0352458    0.00795053    0.00124552       0.00000       0.00000       0.00000       0.00000       0.00000       0.00000       0.00000       0.00000       0.00000       0.00000       0.00000       0.00000       0.00000       0.00000       0.00000       0.00000       0.00000       0.00000
  10  13 2440.8186    1.4120  0.8739 10.8196 -0.0072  0.0368   0.0531   0.0967    0.1288   0.0000   434.7007      -8.01719       15.3487       13.0589       6.42443      -4.02721       6.37529      -1.30880       3.54341      -1.21083      0.230065      0.291333      0.144388     -0.118515   -0.00297363   -0.00618421   -0.00155926  -0.000935000  -0.000566812   1.57300e-05       0.00000       0.00000       0.00000       0.00000       0.00000       0.00000       0.00000       0.00000       0.00000       0.00000       0.00000       0.00000       0.00000       0.00000       0.00000       0.00000       6.31115       8.08173       8.16507       7.06879       6.22543       5.01360       4.00824       2.65832       1.80682       1.06808      0.613397      0.334289      0.162985     0.0806345     0.0326946     0.0134917    0.00454377    0.00129805   0.000310288   4.65527e-05       0.00000       0.00000       0.00000       0.00000       0.00000       0.00000       0.00000       0.00000       0.00000       0.00000       0.00000       0.00000       0.00000       0.00000       0.00000       0.00000
  10  14 2578.6536    1.9280  0.7629 11.4592 -0.0023  0.0402   0.0745   0.0912    0.1078   0.0000   435.7365      -4.93303       9.69221      -2.42074      -4.03729      0.985738      0.266742      0.298649      0.478477      -2.39293      0.216094      0.516832     -0.286015  -0.000148246     0.0356512     0.0258406    0.00342666  -0.000616045  -7.09187e-06   4.06413e-05       0.00000       0.00000       0.00000       0.00000       0.00000       0.00000       0.00000       0.00000       0.00000       0.00000       0.00000       0.00000       0.00000       0.00000       0.00000       0.00000       6.20672       9.23413       8.14402       8.38910       6.47921       5.34107       3.94111       2.45546       1.88921       1.07870      0.756504      0.335208      0.216249     0.0787973     0.0444296     0.0135201    0.00557248    0.00121546   0.000348295   6.73812e-05       0.00000       0.00000       0.00000       0.00000       0.00000       0.00000       0.00000       0.00000       0.00000       0.00000       0.00000       0.00000       0.00000       0.00000       0.00000       0.00000
  10  15 2717.0240    2.4091  0.6978 11.9432 -0.0082  0.0325   0.0991   0.0809    0.1052   0.0000   436.4456       3.44509       3.85442       11.6932      -4.67885     -0.980362      -4.51410    -0.0640669      -1.33488      0.292867     -0.201431     -0.493419     0.0745830     0.0341944    -0.0127502     0.0143687  -0.000777519   0.000289298  -0.000191813  -7.74953e-05       0.00000       0.00000       0.00000       0.00000       0.00000       0.00000       0.00000       0.00000       0.00000       0.00000       0.00000       0.00000       0.00000       0.00000       0.00000       0.00000       5.16992       6.89639       6.70737       6.30437       5.36808       4.30417       3.30584       2.16769       1.46960      0.972771      0.539782      0.315691      0.145865     0.0740547     0.0289723     0.0121208    0.00376374    0.00114838   0.000280620   4.85914e-05       0.00000       0.00000       0.00000       0.00000       0.00000       0.00000       0.00000       0.00000       0.00000       0.00000       0.00000       0.00000       0.00000       0.00000       0.00000       0.00000
  10  16 2855.7102    3.3227  0.7890 11.7409 -0.0039  0.0441   0.1242   0.0840    0.1527   0.0000   442.8809       4.86061       3.59739       10.6965       9.34894      -3.39562      -3.10771      -2.57928      -1.89857      -1.99505      0.376330     -0.114730     -0.436403   0.000425538   0.000748369   -0.00357208  -0.000324759    0.00180864   0.000180784  -3.73622e-05       0.00000       0.00000       0.00000       0.00000       0.00000       0.00000       0.00000       0.00000       0.00000       0.00000       0.00000       0.00000       0.00000       0.00000       0.00000       0.00000       6.75265       7.08784       8.85015       6.49852       5.36130       6.31982       4.26406       2.87194       2.49668       1.23458      0.592241      0.441013      0.218423     0.0763183     0.0375616     0.0202378    0.00714333    0.00161048   0.000296648   4.18883e-05       0.00000       0.00000       0.00000       0.00000       0.00000       0.00000       0.00000       0.00000       0.00000       0.00000       0.00000       0.00000       0.00000       0.00000       0.00000       0.00000
  10  17 2994.5288    3.6900  0.7947 12.4810  0.0031  0.0373   0.1285   0.0825    0.1270   0.0000   439.5057       7.83108       2.75722       8.75822       4.67104      -1.93259      -3.71264      -1.48078       2.67107       1.42536      0.137108     -0.611928     -0.228037   -0.00397345     0.0329968     0.0139874    0.00284017   -0.00128484   0.000297478   1.25496e-05       0.00000       0.00000       0.00000       0.00000       0.00000       0.00000       0.00000       0.00000       0.00000       0.00000       0.00000       0.00000       0.00000       0.00000       0.00000       0.00000       6.53117       8.19459       8.73747       7.93094       6.30813       4.84050       3.73789       2.35079       1.57874       1.01999      0.611874      0.305807      0.158096     0.0790131     0.0356912     0.0131528    0.00428418    0.00113690   0.000284538   4.43422e-05       0.00000       0.00000       0.00000       0.00000       0.00000       0.00000       0.00000       0.00000       0.00000       0.00000       0.00000       0.00000       0.00000       0.00000       0.00000       0.00000
  10  18 3132.8915    3.8282  0.9820 12.6221  0.0047  0.0404   0.1283   0.0965    0.1388   0.0000   440.8444       9.90132       2.13649       2.20613       10.5003       8.50890      -1.53417      -3.21879       1.75885     -0.735391       1.17121      0.519776     -0.146010     -0.109936    0.00431517    0.00498066   -0.00635847   0.000838238   0.000154857   5.58379e-05       0.00000       0.00000       0.00000       0.00000       0.00000       0.00000       0.00000       0.00000       0.00000       0.00000       0.00000       0.00000       0.00000       0.00000       0.00000       0.00000       6.40546       7.48999       7.32062       7.00530       6.45784       5.15439       4.02223       2.91956       2.04577       1.24987      0.747462      0.418675      0.212087     0.0948704     0.0388436     0.0143328    0.00509359    0.00138682   0.000334962   5.21526e-05       0.00000       0.00000       0.00000       0.00000       0.00000       0.00000       0.00000       0.00000       0.00000       0.00000       0.00000       0.00000       0.00000       0.00000       0.00000       0.00000
  10  19 3271.3056    3.5889  1.3687 12.2530  0.0000  0.0514   0.1018   0.1164    0.1326   0.0000   438.5291       9.84811      -5.73866      -1.39744       2.03987       8.68637       1.22910      0.311472      -3.19588      0.830228     -0.946499     -0.143068     -0.434033    -0.0696596     0.0355191    -0.0134138   -0.00848745   0.000846896   0.000235968   9.81036e-05       0.00000       0.00000       0.00000       0.00000       0.00000       0.00000       0.00000       0.00000       0.00000       0.00000       0.00000       0.00000       0.00000       0.00000       0.00000       0.00000       7.99591       9.52285       10.0884       10.0908       7.32842       6.56494       5.30662       3.43414       2.27681       1.59666      0.977354      0.457894      0.262589      0.123068     0.0618138     0.0212688    0.00687506    0.00170812   0.000384906   7.16815e-05       0.00000       0.00000       0.00000       0.00000       0.00000       0.00000       0.00000       0.00000       0.00000       0.00000       0.00000       0.00000       0.00000       0.00000       0.00000       0.00000
  10  20 3410.2051    3.0001  1.9141 12.1334 -0.0087  0.0617   0.0784   0.1545    0.0981   0.0000   456.9532       10.2479       2.73228      -2.66445       1.43498       8.12373      -1.06015     -0.881241      -2.48574      0.792359       2.45268     -0.992250     -0.131405      0.138186     0.0172543     0.0116350    0.00448469   -0.00418003  -0.000362345  -0.000100910       0.00000       0.00000       0.00000       0.00000       0.00000       0.00000       0.00000       0.00000       0.00000       0.00000       0.00000       0.00000       0.00000       0.00000       0.00000       0.00000       9.67024       11.5118       12.0662       11.6535       9.91925       7.57896       6.04332       4.24036       2.93685       1.85633       1.10043      0.646414      0.313725      0.159329     0.0613501     0.0256291    0.00810651    0.00222099   0.000521474   8.08167e-05       0.00000       0.00000       0.00000       0.00000       0.00000       0.00000       0.00000       0.00000       0.00000       0.00000       0.00000       0.00000       0.00000       0.00000       0.00000       0.00000
  10  21 3549.1510    2.4890  2.5492 12.0669 -0.0089  0.0741   0.0590   0.2028    0.0686   0.0000   415.6673       28.0181       3.59813       1.63048      -19.2752      -9.11552       3.21698      -4.11560      -4.19223      -3.85298       1.02918     -0.349057     -0.354810      0.174883      0.232584    -0.0433226    -0.0114012    0.00743817   5.68549e-05  -2.79272e-05       0.00000       0.00000       0.00000       0.00000       0.00000       0.00000       0.00000       0.00000       0.00000       0.00000       0.00000       0.00000       0.00000       0.00000       0.00000       0.00000       10.5791       13.8342       13.6968       13.4347       11.0801       9.74493       7.24603       5.69947       3.63781       2.36020       1.46592      0.771378      0.423484      0.195442     0.0892530     0.0310514     0.0110129    0.00318180   0.000655848   0.000115426       0.00000       0.00000       0.00000       0.00000       0.00000       0.00000       0.00000       0.00000       0.00000       0.00000       0.00000       0.00000       0.00000       0.00000       0.00000       0.00000
  10  22 3688.4392    2.0816  3.5521 11.3357 -0.0081  0.0894   0.0425   0.2343    0.0663   0.0000   437.2778       2.19837       7.73223       20.5463       6.18816      -23.0573      -4.18681       3.81913      -5.43932      -1.70051       1.99756      0.442784     0.0683138     0.0609297    -0.0132286    -0.0607645     0.0199270    0.00552997  -0.000499169  -0.000242416       0.00000       0.00000       0.00000       0.00000       0.00000       0.00000       0.00000       0.00000       0.00000       0.00000       0.00000       0.00000       0.00000       0.00000       0.00000       0.00000       13.5194       17.6608       17.4321       17.2246       14.1201       11.8839       9.07296       6.64250       4.52955       2.78023       1.69395      0.944022      0.479290      0.240437     0.0972210     0.0382792     0.0129776    0.00361197   0.000803619   0.000138693       0.00000       0.00000       0.00000       0.00000       0.00000       0.00000       0.00000       0.00000       0.00000       0.00000       0.00000       0.00000       0.00000       0.00000       0.00000       0.00000
  10  23 3827.9093    1.7077  4.6431 11.0471 -0.0070  0.1217   0.0346   0.2926    0.0641   0.0000   411.4751      -9.02460       37.9517      -4.64142       7.34285      -3.02644       8.30333       23.3841       2.11852       3.03572       3.04859      -2.83343      0.391626     -0.271220    -0.0713229    -0.0644716    0.00543870    0.00522397  -9.16113e-05  -8.72677e-05       0.00000       0.00000       0.00000       0.00000       0.00000       0.00000       0.00000       0.00000       0.00000       0.00000       0.00000       0.00000       0.00000       0.00000       0.00000       0.00000       16.9165       23.5731       22.3723       22.3248       19.5831       15.1961       12.8366       8.88957       6.32776       3.77448       2.27824       1.33243      0.659450      0.333696      0.130089     0.0537182     0.0176714    0.00493076    0.00127472   0.000197391       0.00000       0.00000       0.00000       0.00000       0.00000       0.00000       0.00000       0.00000       0.00000       0.00000       0.00000       0.00000       0.00000       0.00000       0.00000       0.00000
  10  24 3967.8227    1.4080  6.3168 10.5472 -0.0017  0.1379   0.0250   0.3768    0.0586   0.0000   428.7887       1.35186       7.28259       7.81532       7.84412       21.8792       24.3810      -10.8929       2.73259       4.52415      -2.64901       1.58607     -0.841629     -0.834408      0.153980     0.0873679     0.0152500   -0.00730148  -1.66881e-06  -0.000319218       0.00000       0.00000       0.00000       0.00000       0.00000       0.00000       0.00000       0.00000       0.00000       0.00000       0.00000       0.00000       0.00000       0.00000       0.00000       0.00000       20.5768       26.7953       27.9538       25.6636       21.9872       18.7369       13.8274       10.4768       7.16891       4.46769       2.73994       1.57187      0.828699      0.388185      0.166578     0.0637867     0.0219574    0.00608856    0.00127570   0.000203259       0.00000       0.00000       0.00000       0.00000       0.00000       0.00000       0.00000       0.00000       0.00000       0.00000       0.00000       0.00000       0.00000       0.00000       0.00000       0.00000
  11   9 1915.3704    0.4191  0.3927  9.1790 -0.0130  0.0397   0.0229   0.0704    0.0697   0.0000   433.3656       12.1437       17.2868      0.134353      -2.05585      -4.68145       3.80684      -1.51700      -4.78296       1.71773      0.391264      0.164477    -0.0858956     -0.151868     0.0209546    0.00672138    0.00377716   -0.00171591   -0.00128974   0.000302282  -2.90085e-05   1.59655e-05       0.00000       0.00000       0.00000       0.00000       0.00000       0.00000       0.00000       0.00000       0.00000       0.00000       0.00000       0.00000       0.00000       0.00000       5.99096       6.61421       6.93842       4.93779       5.40635       4.38107       4.69791       3.49699       2.63142       1.57986      0.834016      0.498980      0.225090      0.124359     0.0640744     0.0296800     0.0110809    0.00404310    0.00109604   0.000365051   8.36583e-05   9.41596e-06       0.00000       0.00000       0.00000       0.00000       0.00000       0.00000       0.00000       0.00000       0.00000       0.00000       0.00000       0.00000       0.00000       0.00000
  11  13 2478.5095    1.4877  0.8564 10.8722 -0.0286  0.0538   0.0577   0.0910    0.1909   0.0000   441.7036      -2.12056       20.3014       3.59072      -6.84958      -6.90411       1.43783       6.10565       1.86571      -3.37955     -0.118944      0.366080      0.239835     0.0603239     -0.231725    -0.0460471     0.0173278   -0.00139811   -0.00188479   -0.00113930  -0.000179022   2.65200e-06       0.00000       0.00000       0.00000       0.00000       0.00000       0.00000       0.00000       0.00000       0.00000       0.00000       0.00000       0.00000       0.00000       0.00000       6.97249       7.89094       8.76272       9.43822       7.13684       5.05685       5.45389       3.63679       2.41353       1.49772       1.19053      0.675944      0.288989      0.193422      0.107631     0.0497161     0.0160541    0.00558675    0.00157975   0.000388836   0.000120895   1.66832e-05       0.00000       0.00000       0.00000       0.00000       0.00000       0.00000       0.00000       0.00000       0.00000       0.00000       0.00000       0.00000       0.00000       0.00000
  11  14 2617.0187    1.9873  0.7919 11.5311 -0.0143  0.0403   0.0740   0.0812    0.1302   0.0000   428.1368       2.99437       6.46434      -5.11106       1.74063       2.63764     0.0276013      -1.55814   -0.00658882      -1.66084      0.346546     -0.227922     0.0808522     -0.231574    -0.0101232    -0.0328151   -0.00420191    0.00152364    0.00183067  -0.000745171  -5.09369e-05   6.06376e-06       0.00000       0.00000       0.00000       0.00000       0.00000       0.00000       0.00000       0.00000       0.00000       0.00000       0.00000       0.00000       0.00000       0.00000       5.59457       7.18153       7.28724       6.90738       5.58859       4.81388       4.22123       3.10674       2.09306       1.31316      0.930178      0.468818      0.264456      0.132235     0.0735155     0.0324850     0.0136304    0.00426364    0.00147021   0.000362395   8.66467e-05   1.37889e-05       0.00000       0.00000       0.00000       0.00000       0.00000       0.00000       0.00000       0.00000       0.00000       0.00000       0.00000       0.00000       0.00000       0.00000
  11  15 2756.1388    2.6453  0.7724 11.9793 -0.0010  0.0355   0.0961   0.0799    0.1093   0.0000   435.9906       17.3505       7.88654      -6.59969      -5.83074       1.85871      -2.33962      -3.73027     -0.644362       1.18506       1.15407    -0.0427659     -0.137562     -0.147885    0.00249429    -0.0176452     0.0133299    0.00267451   -0.00331626   0.000743455   0.000115658  -2.17469e-05       0.00000       0.00000       0.00000       0.00000       0.00000       0.00000       0.00000       0.00000       0.00000       0.00000       0.00000       0.00000       0.00000       0.00000       4.26566       6.71979       5.61591       6.35648       4.86989       4.60242       3.45179       2.74341       1.80252       1.22097      0.753294      0.428171      0.242756      0.114742     0.0649023     0.0232706     0.0115783    0.00378779    0.00132901   0.000371676   8.29551e-05   1.65256e-05       0.00000       0.00000       0.00000       0.00000       0.00000       0.00000       0.00000       0.00000       0.00000       0.00000       0.00000       0.00000       0.00000       0.00000
  11  16 2895.4273    3.2752  0.8097 12.1559 -0.0016  0.0331   0.1122   0.0768    0.1199   0.0000   434.4922       1.86158       5.63338     -0.924676      -3.65993      -4.79643     -0.167238      -3.25908      -2.32449      0.321274       1.31544     -0.145610     0.0397932     -0.199133    -0.0531700    -0.0434046    0.00789746  -0.000899802   0.000444701  -2.45083e-05   0.000122651  -1.59864e-05       0.00000       0.00000       0.00000       0.00000       0.00000       0.00000       0.00000       0.00000       0.00000       0.00000       0.00000       0.00000       0.00000       0.00000       5.33893       6.86429       6.90730       6.56111       5.40786       4.75141       3.50416       2.75756       1.69277       1.23234      0.706306      0.426122      0.213228      0.116296     0.0514368     0.0250932    0.00949910    0.00368020    0.00105799   0.000338135   6.04940e-05   1.12225e-05       0.00000       0.00000       0.00000       0.00000       0.00000       0.00000       0.00000       0.00000       0.00000       0.00000       0.00000       0.00000       0.00000       0.00000
  11  17 3034.5490    3.9369  0.8220 12.4487 -0.0003  0.0439   0.1309   0.0753    0.1349   0.0000   441.5825       6.77575       17.2244       10.8208       3.18275      -2.25921     -0.379612      0.194186       1.39345      -1.61602       1.36081     -0.517594     -0.108000    -0.0484506    -0.0465720    -0.0608824   -0.00300123    0.00426584   8.87292e-05  -0.000246707  -1.73314e-05  -2.56031e-06       0.00000       0.00000       0.00000       0.00000       0.00000       0.00000       0.00000       0.00000       0.00000       0.00000       0.00000       0.00000       0.00000       0.00000       6.82612       7.81119       6.00131       7.19252       7.68890       6.51722       4.35872       2.70080       2.31107       1.78757       1.30742      0.704596      0.411592      0.152939     0.0828631     0.0265180     0.0145772    0.00379254    0.00164920   0.000378296   9.64473e-05   1.56512e-05       0.00000       0.00000       0.00000       0.00000       0.00000       0.00000       0.00000       0.00000       0.00000       0.00000       0.00000       0.00000       0.00000       0.00000
  11  19 3312.3888    3.5046  1.2879 12.4184 -0.0208  0.0498   0.1049   0.1117    0.1242   0.0000   421.2595       21.0565      0.622575       12.4768       4.45666      -5.48576       4.31981       9.97230      0.495900      -2.01778       1.32484      0.303101      0.245429     -0.281360    0.00574181    -0.0356358    -0.0175020    0.00110992  -0.000302270  -0.000765886  -0.000244518  -1.29950e-05       0.00000       0.00000       0.00000       0.00000       0.00000       0.00000       0.00000       0.00000       0.00000       0.00000       0.00000       0.00000       0.00000       0.00000       6.67030       8.09994       8.27949       9.04962       7.62246       6.18263       4.34535       4.19619       2.54662       1.82218       1.01170      0.683342      0.376813      0.234529     0.0893372     0.0466991     0.0145801    0.00612854    0.00172142   0.000569652   0.000101629   1.84864e-05       0.00000       0.00000       0.00000       0.00000       0.00000       0.00000       0.00000       0.00000       0.00000       0.00000       0.00000       0.00000       0.00000       0.00000
  11  20 3451.7303    3.0053  1.9811 11.7728 -0.0045  0.0561   0.0703   0.1418    0.0976   0.0000   437.2308      -1.35325       11.9506       27.9295      -7.53920       4.58654       13.1591      0.266616       4.32859      -2.45473     -0.301222    -0.0356684    -0.0203567    -0.0522802     -0.181479    -0.0328239     0.0112237   -0.00169571    0.00122846   7.49513e-05   4.72402e-05   2.77922e-06       0.00000       0.00000       0.00000       0.00000       0.00000       0.00000       0.00000       0.00000       0.00000       0.00000       0.00000       0.00000       0.00000       0.00000       7.75608       9.62242       9.38522       9.83871       8.50744       6.79628       5.68040       4.41633       3.11093       2.03407       1.19672      0.746237      0.436684      0.227229      0.113716     0.0463782     0.0190638    0.00655813    0.00200561   0.000559888   0.000122264   1.96987e-05       0.00000       0.00000       0.00000       0.00000       0.00000       0.00000       0.00000       0.00000       0.00000       0.00000       0.00000       0.00000       0.00000       0.00000
  11  21 3591.2694    2.4929  2.9582 11.4923 -0.0007  0.0733   0.0486   0.1768    0.0701   0.0000   445.2189       18.8340       7.74119      -8.65480       4.19181       13.4738      -4.23802      -8.52494       1.26892      -4.71932     -0.322508     -0.795785     -0.188345    -0.0460147      0.303279    -0.0824308    -0.0416274   -0.00343568    0.00401082  -0.000631249  -0.000131184  -6.11210e-06       0.00000       0.00000       0.00000       0.00000       0.00000       0.00000       0.00000       0.00000       0.00000       0.00000       0.00000       0.00000       0.00000       0.00000       9.65066       12.6688       13.2422       12.1346       11.7868       8.88970       7.94954       5.64173       4.05484       2.80928       1.70142       1.05142      0.588903      0.287946      0.160705     0.0608799     0.0279072    0.00953017    0.00297997   0.000848688   0.000198968   2.54414e-05       0.00000       0.00000       0.00000       0.00000       0.00000       0.00000       0.00000       0.00000       0.00000       0.00000       0.00000       0.00000       0.00000       0.00000
  11  22 3730.8766    1.9921  4.2535 11.1542 -0.0046  0.0922   0.0358   0.2439    0.0598   0.0000   445.0341       5.93727       52.3391       53.5311      -4.09759      -16.5602      -4.58993      -5.19494       6.32204       4.50807       1.16105      -2.61231     -0.613908      0.343551      0.122306    -0.0488882    -0.0638284   -0.00409291   -0.00576988  -0.000728146  -0.000371934  -3.57579e-06       0.00000       0.00000       0.00000       0.00000       0.00000       0.00000       0.00000       0.00000       0.00000       0.00000       0.00000       0.00000       0.00000       0.00000       12.5193       16.2729       16.6419       15.6218       14.8142       11.7227       9.99577       7.15345       5.19829       3.49057       2.15575       1.31854      0.710032      0.368566      0.180534     0.0776538     0.0320791     0.0119481    0.00369517    0.00103154   0.000239943   3.22065e-05       0.00000       0.00000       0.00000       0.00000       0.00000       0.00000       0.00000       0.00000       0.00000       0.00000       0.00000       0.00000       0.00000       0.00000
  11  24 4010.8666    1.3418  6.3453 10.6270 -0.0094  0.1423   0.0243   0.3606    0.0540   0.0000   475.5748       40.4492       38.1133       30.2544       56.2348      -5.04551      -11.1823       2.72918      -13.1199      -12.3290      -3.30011     -0.915772       2.50842     -0.718785      -1.04162     0.0340891      0.110173    0.00636587   5.85271e-05   -0.00296223  -0.000138980  -7.20864e-05       0.00000       0.00000       0.00000       0.00000       0.00000       0.00000       0.00000       0.00000       0.00000       0.00000       0.00000       0.00000       0.00000       0.00000       19.3539       25.5109       25.0339       23.2798       21.5145       18.4780       15.5974       11.7122       8.50047       5.54608       3.42035       2.09164       1.11126      0.624739      0.277314      0.134811     0.0496690     0.0198022    0.00598061    0.00162769   0.000354987   5.11310e-05       0.00000       0.00000       0.00000       0.00000       0.00000       0.00000       0.00000       0.00000       0.00000       0.00000       0.00000       0.00000       0.00000       0.00000
  11  25 4151.1497    1.0998  8.4970 10.2756 -0.0164  0.1815   0.0195   0.4757    0.0513   0.0000   434.1313       23.3232       57.0834       31.4507       3.63865       6.37957       43.8391      -10.5796      -21.4592      -1.32897       11.6715      0.985987      0.709799      -1.87377    -0.0273047      0.458176     0.0994339     0.0134799   -0.00360420   -0.00431209   0.000161335   0.000208912       0.00000       0.00000       0.00000       0.00000       0.00000       0.00000       0.00000       0.00000       0.00000       0.00000       0.00000       0.00000       0.00000       0.00000       23.8216       31.2537       33.1195       30.4595       27.6133       24.3875       18.7885       14.5743       10.5245       6.97711       4.56343       2.74620       1.51580      0.833487      0.390064      0.182379     0.0696409     0.0267686    0.00853240    0.00221467   0.000447461   6.58621e-05       0.00000       0.00000       0.00000       0.00000       0.00000       0.00000       0.00000       0.00000       0.00000       0.00000       0.00000       0.00000       0.00000       0.00000
  12  11 2235.8481    0.9704  0.5658 10.0173 -0.0038  0.0340   0.0367   0.0642    0.0913   0.0000   434.8914     -0.991883       10.1520     -0.533446      -8.49837      -5.39174      -3.97024       2.60438       1.30715      0.427149      0.499881      0.377580     0.0108202    -0.0836015     0.0777338    0.00971427    -0.0118561   -0.00860066   0.000936156   0.000333964   0.000314154   5.80370e-05   5.44748e-06   5.22550e-06       0.00000       0.00000       0.00000       0.00000       0.00000       0.00000       0.00000       0.00000       0.00000       0.00000       0.00000       0.00000       4.49051       5.46276       6.57292       4.94494       5.61738       4.50794       3.21577       2.59321       1.74197       1.30404      0.853717      0.531797      0.328066      0.167898     0.0882442     0.0415526     0.0178386    0.00776227    0.00312544    0.00109868   0.000379781   0.000105252   1.83710e-05   1.86025e-06       0.00000       0.00000       0.00000       0.00000       0.00000       0.00000       0.00000       0.00000       0.00000       0.00000       0.00000       0.00000
  12  12 2376.3795    1.4235  0.7569 10.1850  0.0092  0.0322   0.0521   0.0804    0.1774   0.0000   438.6411       5.13438       11.0134      -2.37170       1.80316       5.93117      -2.26743     -0.264369       1.73419       1.03978      0.378444     -0.965238     -0.655695    -0.0788220      0.207191     0.0142246    0.00615325   -0.00278249   0.000563679   0.000605999  -0.000273394  -3.05325e-05  -7.51209e-06  -6.30476e-06       0.00000       0.00000       0.00000       0.00000       0.00000       0.00000       0.00000       0.00000       0.00000       0.00000       0.00000       0.00000       4.43673       5.52856       5.28231       5.08867       4.30852       4.00299       3.60681       2.98420       2.03112       1.47304      0.822276      0.578331      0.282809      0.167555     0.0844897     0.0476988     0.0186692    0.00882286    0.00296501    0.00116601   0.000274091   9.22534e-05   1.60094e-05   2.72795e-06       0.00000       0.00000       0.00000       0.00000       0.00000       0.00000       0.00000       0.00000       0.00000       0.00000       0.00000       0.00000
  12  13 2515.4470    1.7912  0.8811 10.8908  0.0058  0.0368   0.0631   0.0891    0.2255   0.0000   431.0469       11.9764       13.3098     -0.369589       7.49435       3.67394      -5.12723       1.44591       2.77744      0.656497     -0.158204     -0.618952     -0.129860     -0.182120     0.0962762    0.00379761    -0.0478928   -0.00437949    0.00664011    0.00142598  -0.000803111   6.71364e-06   5.15387e-05   2.87365e-07       0.00000       0.00000       0.00000       0.00000       0.00000       0.00000       0.00000       0.00000       0.00000       0.00000       0.00000       0.00000       5.28121       5.83448       5.96590       6.44793       5.86843       4.67809       4.09361       2.89985       2.02120       1.42806       1.12243      0.686058      0.404942      0.201881      0.103778     0.0583851     0.0233635     0.0106191    0.00361670    0.00113598   0.000360531   8.28934e-05   1.97718e-05   2.57677e-06       0.00000       0.00000       0.00000       0.00000       0.00000       0.00000       0.00000       0.00000       0.00000       0.00000       0.00000       0.00000
  12  14 2654.6427    2.3172  0.7556 11.4060 -0.0272  0.0311   0.0855   0.0773    0.2081   0.0000   431.8460       12.4781       21.1286       7.98662      -1.61310       3.84653       2.02920      -4.91201      -2.12472      0.144035     -0.220793      0.330217     -0.113639    -0.0729805     -0.247163    -0.0311147    0.00288558    0.00124534   -0.00668036   -0.00100403  -0.000228796   0.000148477   2.53273e-06   2.26579e-06       0.00000       0.00000       0.00000       0.00000       0.00000       0.00000       0.00000       0.00000       0.00000       0.00000       0.00000       0.00000       3.88070       5.16546       5.20278       5.11138       4.47370       3.64564       3.24729       2.41807       1.78372       1.14088      0.819489      0.497397      0.271969      0.165291     0.0803542     0.0437469     0.0188863    0.00877498    0.00287362    0.00108757   0.000312921   7.81603e-05   1.87017e-05   2.68459e-06       0.00000       0.00000       0.00000       0.00000       0.00000       0.00000       0.00000       0.00000       0.00000       0.00000       0.00000       0.00000
  12  15 2794.5762    2.6561  0.7767 12.0517 -0.0077  0.0323   0.0901   0.0818    0.1326   0.0000   439.5526       13.6488       16.3316       2.75754       5.55109      0.141593      -3.58785       4.12352      -1.57161      -2.29450     -0.546499      0.465994     -0.140907     -0.273349     0.0686602    0.00681639   -0.00337655   -0.00542053   -0.00283018   4.30467e-05  -7.81073e-05  -6.12027e-05   2.38158e-05  -8.66469e-07       0.00000       0.00000       0.00000       0.00000       0.00000       0.00000       0.00000       0.00000       0.00000       0.00000       0.00000       0.00000       4.45006       5.69787       6.27748       5.31586       5.04587       4.24201       3.46079       2.74442       1.97268       1.27253      0.859987      0.513908      0.298050      0.156420     0.0875485     0.0408122     0.0201340    0.00751759    0.00314533    0.00107136   0.000356509   8.93222e-05   1.75248e-05   2.25009e-06       0.00000       0.00000       0.00000       0.00000       0.00000       0.00000       0.00000       0.00000       0.00000       0.00000       0.00000       0.00000
  12  16 2934.4420    3.6108  0.6621 12.6388  0.0011  0.0553   0.1431   0.0685    0.1090   0.0000   438.7121       3.54119       5.30453       2.40470       4.47405      -2.51724      -11.5026      0.323920      -1.42844     -0.149178       2.00418     -0.867126     -0.543995      0.164763     0.0928148   -0.00570625    -0.0258063    0.00825427  -0.000195844  -0.000544405  -1.69203e-05   5.14477e-05  -1.72476e-05  -2.39870e-06       0.00000       0.00000       0.00000       0.00000       0.00000       0.00000       0.00000       0.00000       0.00000       0.00000       0.00000       0.00000       5.66024       9.47545       9.81784       7.93708       9.41430       4.57028       6.66347       3.12965       2.70629       2.09214      0.764316      0.975571      0.325541      0.273325      0.153361     0.0446871     0.0399140    0.00788951    0.00543662    0.00206349   0.000255179   0.000177440   4.65970e-05   4.48825e-06       0.00000       0.00000       0.00000       0.00000       0.00000       0.00000       0.00000       0.00000       0.00000       0.00000       0.00000       0.00000
  12  17 3073.9120    3.9135  0.8133 12.6075 -0.0003  0.0335   0.1322   0.0758    0.1198   0.0000   437.1341       11.9373      -3.25514      -1.57933      -1.19131       13.1008      -1.27625     -0.925554       2.29606      -3.25936      0.228406     -0.242997     -0.312313      0.225825     -0.207146    -0.0629490    -0.0569768    0.00539410   -0.00584216    0.00160965   0.000439222   5.88722e-05  -1.13074e-05  -4.28661e-06       0.00000       0.00000       0.00000       0.00000       0.00000       0.00000       0.00000       0.00000       0.00000       0.00000       0.00000       0.00000       4.09313       5.47661       5.41521       5.46613       4.79543       4.18571       3.29462       2.49468       1.89861       1.29093      0.828787      0.538193      0.313759      0.178639     0.0890907     0.0492835     0.0189480    0.00889562    0.00316479    0.00118558   0.000336943   8.77405e-05   1.91064e-05   3.00713e-06       0.00000       0.00000       0.00000       0.00000       0.00000       0.00000       0.00000       0.00000       0.00000       0.00000       0.00000       0.00000
  12  18 3213.3178    3.8420  1.0792 12.6127 -0.0173  0.0488   0.1134   0.1007    0.1339   0.0000   436.4053       13.3768       16.6253       16.2447       5.45235       7.62022       3.01913      -1.48877      0.414525     -0.340708       1.34983     -0.870749     0.0674262    -0.0165244    -0.0545123    0.00372629   -0.00314876    0.00635748   -0.00159874    0.00224337   0.000491672  -0.000181337   1.06257e-05   2.21760e-06       0.00000       0.00000       0.00000       0.00000       0.00000       0.00000       0.00000       0.00000       0.00000       0.00000       0.00000       0.00000       8.06878       11.2795       12.0056       11.1812       9.69243       7.35999       5.26417       3.78459       2.44224       1.67959       1.01828      0.627157      0.393663      0.196833      0.116573     0.0537649     0.0243854    0.00913640    0.00411028    0.00124695   0.000423057   0.000118596   2.32092e-05   3.51342e-06       0.00000       0.00000       0.00000       0.00000       0.00000       0.00000       0.00000       0.00000       0.00000       0.00000       0.00000       0.00000
  12  19 3352.6822    3.2490  1.6729 12.3084 -0.0071  0.0523   0.0813   0.1330    0.0910   0.0000   433.9213       10.3440       8.35313      -2.75202       6.85346      -7.98537       1.56300     -0.110229      -5.03579      -1.25711       2.45872     -0.572233      0.101637     -0.430719     0.0136171    -0.0127835     0.0432694    0.00333524   -0.00581651   -0.00226773  -0.000124920  -8.89923e-05   2.45821e-05   8.81203e-07       0.00000       0.00000       0.00000       0.00000       0.00000       0.00000       0.00000       0.00000       0.00000       0.00000       0.00000       0.00000       6.64294       9.61827       9.14206       9.32428       7.97291       6.79142       5.63942       4.07378       3.22974       2.04583       1.42793      0.833376      0.517586      0.281164      0.155104     0.0713744     0.0353249     0.0138664    0.00566002    0.00188113   0.000598188   0.000141162   3.37684e-05   5.17688e-06       0.00000       0.00000       0.00000       0.00000       0.00000       0.00000       0.00000       0.00000       0.00000       0.00000       0.00000       0.00000
  12  20 3492.4879    2.8514  2.4146 11.6770  0.0036  0.0624   0.0582   0.1480    0.0792   0.0000   438.0933      -5.48769       16.2698       21.5215      -14.2455      -12.5227      -6.08276       2.71260      0.491525      0.486911      0.716302     -0.369407      0.293333     -0.574538      0.152961      0.117920    -0.0248028    -0.0159258  -0.000789253    0.00584373   0.000250978  -0.000628265   9.02603e-05   9.34814e-06       0.00000       0.00000       0.00000       0.00000       0.00000       0.00000       0.00000       0.00000       0.00000       0.00000       0.00000       0.00000       7.82903       10.7609       10.5173       10.8054       9.35487       8.17644       6.61405       5.07184       3.71621       2.60712       1.69854       1.06164      0.613085      0.360812      0.177306     0.0888044     0.0395776     0.0175995    0.00646002    0.00237014   0.000695370   0.000185665   3.90961e-05   6.07398e-06       0.00000       0.00000       0.00000       0.00000       0.00000       0.00000       0.00000       0.00000       0.00000       0.00000       0.00000       0.00000
  12  21 3632.4603    2.3630  3.3260 11.3643 -0.0030  0.0727   0.0431   0.1877    0.0647   0.0000   456.3873       18.3280      -14.6491       13.5000       24.1643      -16.2872      -8.21035       8.21507       4.88353      -6.94073     -0.193380     -0.203451      -1.61003     -0.544840     0.0939668     0.0540907    -0.0794314    0.00422704    0.00619701   -0.00322680  -0.000360384  -8.35637e-05   5.08352e-05  -1.87878e-06       0.00000       0.00000       0.00000       0.00000       0.00000       0.00000       0.00000       0.00000       0.00000       0.00000       0.00000       0.00000       9.03147       11.8804       12.0640       12.0197       11.0803       9.19466       7.60413       5.72549       4.17290       3.09686       2.03097       1.32725      0.792626      0.452962      0.240591      0.116152     0.0554322     0.0223246    0.00863709    0.00289571   0.000838727   0.000222847   4.59796e-05   6.43778e-06       0.00000       0.00000       0.00000       0.00000       0.00000       0.00000       0.00000       0.00000       0.00000       0.00000       0.00000       0.00000
  12  22 3772.7313    1.8195  4.5933 11.2189 -0.0032  0.0958   0.0325   0.2617    0.0507   0.0000   439.3020       11.7368      -1.43198      0.321035      -15.3561       22.2419       11.6491      -2.56425      -15.3659       6.74331       3.91241     -0.272725     -0.333924     -0.922418     0.0193518      0.367478     0.0685098    -0.0300829    -0.0158778    0.00400635   -0.00111296   6.23833e-05  -4.25279e-05  -8.99951e-06       0.00000       0.00000       0.00000       0.00000       0.00000       0.00000       0.00000       0.00000       0.00000       0.00000       0.00000       0.00000       11.6916       15.2134       15.7675       15.6190       13.8500       12.1689       9.87439       7.94806       5.72378       4.05777       2.75293       1.71570       1.03531      0.572238      0.311293      0.157937     0.0720920     0.0298364     0.0114971    0.00382015    0.00118376   0.000297444   5.82737e-05   8.59725e-06       0.00000       0.00000       0.00000       0.00000       0.00000       0.00000       0.00000       0.00000       0.00000       0.00000       0.00000       0.00000
  12  23 3913.0133    1.5213  5.5634 10.8415 -0.0023  0.1147   0.0266   0.3053    0.0520   0.0000   452.5544       28.6939       18.5129       23.3541       26.0745       28.9756       10.4448      -4.84475       3.82855       2.44630      -6.13234       1.14669       3.57033    -0.0297323     -0.318021     -0.245596    -0.0159807     0.0647845     0.0129051   0.000674887   -0.00272472  -0.000335307   0.000157453   2.48143e-06       0.00000       0.00000       0.00000       0.00000       0.00000       0.00000       0.00000       0.00000       0.00000       0.00000       0.00000       0.00000       13.6792       18.3343       18.5547       18.4915       16.4884       14.7346       11.7306       9.34289       6.91284       4.85242       3.22023       2.06485       1.20830      0.703037      0.375094      0.176463     0.0874981     0.0345528     0.0135377    0.00474911    0.00142642   0.000358366   7.06898e-05   1.06810e-05       0.00000       0.00000       0.00000       0.00000       0.00000       0.00000       0.00000       0.00000       0.00000       0.00000       0.00000       0.00000
  12  24 4053.2427    1.2672  7.0218 10.4896 -0.0067  0.1368   0.0215   0.3801    0.0510   0.0000   401.1870       36.9509       8.97474       28.8863       47.4591      -25.4509      -15.1644       4.00763    -0.0968347      -14.6455       1.68077      -4.83308      0.569095     -0.534715     -0.271663      0.223496      0.109294    -0.0345059    -0.0233196    0.00802236   -0.00153746   0.000236524   5.82983e-05   1.00071e-05       0.00000       0.00000       0.00000       0.00000       0.00000       0.00000       0.00000       0.00000       0.00000       0.00000       0.00000       0.00000       17.4455       23.0688       23.4747       22.2262       20.7418       17.7792       14.6460       11.4467       8.47109       5.92827       3.95726       2.52314       1.48559      0.838664      0.449133      0.217211      0.102645     0.0412509     0.0162792    0.00555597    0.00165661   0.000422032   8.53781e-05   1.18906e-05       0.00000       0.00000       0.00000       0.00000       0.00000       0.00000       0.00000       0.00000       0.00000       0.00000       0.00000       0.00000
  12  25 4194.0111    1.0697  9.2457 10.1306 -0.0071  0.1763   0.0182   0.4764    0.0511   0.0000   432.6799      0.623732       81.9581      -4.21889       4.40320      -42.4023      -21.3484       31.3948      -11.3596      -14.0790     -0.155375       1.96502      -2.34681      0.557905      0.125508      0.172838      0.320836    -0.0245938    -0.0671084   -0.00817604   0.000334933   0.000232234  -1.69709e-05  -1.42719e-05       0.00000       0.00000       0.00000       0.00000       0.00000       0.00000       0.00000       0.00000       0.00000       0.00000       0.00000       0.00000       21.5768       28.3091       28.9872       29.2781       26.0349       22.7850       18.7920       14.4881       10.8405       7.69198       5.10662       3.28318       1.95397       1.11057      0.587408      0.290094      0.134191     0.0555772     0.0215776    0.00738831    0.00215984   0.000547250   0.000111844   1.61372e-05       0.00000       0.00000       0.00000       0.00000       0.00000       0.00000       0.00000       0.00000       0.00000       0.00000       0.00000       0.00000
  12  27 4476.7321    0.7466 12.4448  9.8287 -0.0150  0.2793   0.0152   0.7350    0.0448   0.0000   422.8129      -48.3797       67.9983      -12.7215      -23.6724       62.7736      -8.30199       17.6713       26.7747      -33.6487      -9.95137       23.3667      -13.2320      -4.59644       2.86881     -0.706408     -0.290627     0.0671453     0.0170791     0.0195060   -0.00446058   0.000876746   0.000147713  -1.43220e-05       0.00000       0.00000       0.00000       0.00000       0.00000       0.00000       0.00000       0.00000       0.00000       0.00000       0.00000       0.00000       33.3276       45.0790       45.4417       45.4679       41.1103       35.5456       30.5308       23.2962       17.6137       12.5641       8.45577       5.34434       3.32831       1.86710       1.00298      0.503928      0.227906     0.0974573     0.0372033     0.0121616    0.00357932   0.000885730   0.000185581   2.60594e-05       0.00000       0.00000       0.00000       0.00000       0.00000       0.00000       0.00000       0.00000       0.00000       0.00000       0.00000       0.00000
  12  29 4758.7174    0.4764 17.1005  9.6041 -0.0170  0.5169   0.0104   1.2081    0.0335   0.0000   361.2946       101.515       67.5021       40.6182       29.5075      -29.0384      -14.0919      -6.10337      -8.11170      -21.2339      -3.90039       10.3699      0.887832      -8.38826     -0.660783      0.340361     -0.233121     -0.123316    -0.0507947     0.0141360     0.0150640   0.000947700  -0.000187260   1.58327e-05       0.00000       0.00000       0.00000       0.00000       0.00000       0.00000       0.00000       0.00000       0.00000       0.00000       0.00000       0.00000       63.9305       81.9363       88.4189       85.0872       79.4280       67.7954       54.6308       43.9435       32.5786       23.2862       16.1748       10.4137       6.50540       3.85801       2.08859       1.05026      0.493551      0.200915     0.0745813     0.0244147    0.00704207    0.00170250   0.000325141   4.41952e-05       0.00000       0.00000       0.00000       0.00000       0.00000       0.00000       0.00000       0.00000       0.00000       0.00000       0.00000       0.00000
  13  10 2128.5241    0.7045  0.4879  9.8020 -0.0147  0.0316   0.0318   0.0589    0.0711   0.0000   436.4641       2.98268       15.0081     -0.379536      -3.97620       1.67396     -0.277751       1.94414      -4.42846     -0.187046      0.586763    -0.0653902      0.483485     0.0245026     0.0508319    -0.0283235     0.0398860     0.0146351    0.00264366   8.84061e-05   0.000301507   0.000135097  -2.08536e-05   7.17397e-06  -8.23617e-06   1.36637e-07       0.00000       0.00000       0.00000       0.00000       0.00000       0.00000       0.00000       0.00000       0.00000       0.00000       3.49324       5.12267       4.45174       4.59054       3.81338       3.77181       3.14195       2.76133       2.02823       1.42143      0.985692      0.533431      0.347993      0.201443      0.107954     0.0576059     0.0274063     0.0136057    0.00595330    0.00237536   0.000773201   0.000268431   8.94876e-05   2.14987e-05   4.59929e-06   7.98479e-07       0.00000       0.00000       0.00000       0.00000       0.00000       0.00000       0.00000       0.00000       0.00000       0.00000
  13  11 2271.1067    1.0113  0.8252  9.9054 -0.0132  0.0409   0.0345   0.0836    0.1063   0.0000   443.1126       10.6372       9.04558      -7.58025       7.13804      -1.06009      -2.74714      -1.43502      -3.35185      -3.16238      0.341246     -0.657913      0.318215   -0.00535070     -0.151258     0.0657332    -0.0444400     0.0138704    0.00219846    0.00391406    0.00146605  -0.000352579  -0.000130763   7.33636e-05   3.98699e-06   2.48810e-07       0.00000       0.00000       0.00000       0.00000       0.00000       0.00000       0.00000       0.00000       0.00000       0.00000       4.63083       7.03910       6.65796       6.76388       6.14289       5.09552       4.22912       3.06186       2.38399       1.69130       1.09751      0.840341      0.468508      0.298154      0.170812     0.0759310     0.0521694     0.0144897     0.0109753    0.00296634    0.00142010   0.000452672   0.000109527   3.09930e-05   6.51113e-06   9.96994e-07       0.00000       0.00000       0.00000       0.00000       0.00000       0.00000       0.00000       0.00000       0.00000       0.00000
  13  13 2551.7675    1.8156  0.9224 10.9413  0.0030  0.0366   0.0562   0.0864    0.1733   0.0000   439.7175      -1.51113       19.7422       10.4915       4.19285       8.49790      -1.80146       4.35414      0.791240      -1.58575     0.0748887      0.877913     -0.354247     -0.464098    -0.0492206      0.128506    0.00907429     0.0212317    0.00497067  -0.000672073   0.000115775   0.000290857   7.12072e-05  -5.12713e-05  -8.64291e-06   6.14610e-07       0.00000       0.00000       0.00000       0.00000       0.00000       0.00000       0.00000       0.00000       0.00000       0.00000       4.37258       5.58748       5.80012       5.59622       5.08394       4.53671       3.79093       2.96670       2.19048       1.68218      0.999402      0.717993      0.449054      0.239141      0.139927     0.0747807     0.0371388     0.0167921    0.00693498    0.00295584    0.00116429   0.000347328   9.54222e-05   2.67040e-05   5.00435e-06   7.35340e-07       0.00000       0.00000       0.00000       0.00000       0.00000       0.00000       0.00000       0.00000       0.00000       0.00000
  13  14 2691.6997    2.3351  0.8985 11.2804 -0.0144  0.0412   0.0799   0.0828    0.2729   0.0000   438.2428       10.4176      0.110396       3.52936       11.8061       1.18524      -3.62571       1.89386       2.47803      -1.68926       1.83228      0.228735     -0.287169     -0.193455     0.0786362      0.101519    -0.0445351    -0.0244010   0.000937160    0.00296418    0.00155713   0.000799628   0.000127846   1.19646e-05   1.12360e-06   1.13440e-06       0.00000       0.00000       0.00000       0.00000       0.00000       0.00000       0.00000       0.00000       0.00000       0.00000       5.09419       5.42922       6.15281       5.97621       6.49652       4.70171       3.60919       3.29808       2.69116       1.86951       1.26675      0.764220      0.495999      0.355552      0.176286      0.109096     0.0545684     0.0188533     0.0100847    0.00360351    0.00107385   0.000440767   0.000123364   3.12352e-05   5.77597e-06   6.33103e-07       0.00000       0.00000       0.00000       0.00000       0.00000       0.00000       0.00000       0.00000       0.00000       0.00000
  13  16 2972.6615    3.4627  0.5775 12.9235 -0.0071  0.0308   0.1402   0.0595    0.1049   0.0000   444.9272       5.59188       7.67110       1.75013       1.82861      -7.59280      -5.61759     -0.434016       1.38578       1.71383       1.39313      -1.16331     -0.535091      0.137424     -0.175051    -0.0508087     0.0438098    0.00834381   -0.00594400   -0.00358705  -0.000643154  -0.000157216  -4.50274e-05   4.01902e-05   4.36218e-06  -9.91272e-07       0.00000       0.00000       0.00000       0.00000       0.00000       0.00000       0.00000       0.00000       0.00000       0.00000       3.71090       4.55607       4.66167       4.99150       4.90678       3.31981       3.36776       2.55776       1.72780       1.20397      0.895808      0.674059      0.396398      0.204764      0.115448     0.0648771     0.0368288     0.0163101    0.00663369    0.00238962   0.000893619   0.000267039   7.43574e-05   2.28012e-05   4.87860e-06   5.65987e-07       0.00000       0.00000       0.00000       0.00000       0.00000       0.00000       0.00000       0.00000       0.00000       0.00000
  13  17 3112.5745    3.6173  0.8007 12.9232 -0.0065  0.0336   0.1273   0.0820    0.1057   0.0000   438.5657       4.88451       12.6813      -9.74430       2.71574       3.84561      -3.06447      -4.15675       1.28733     -0.895704     -0.544735     -0.487172     -0.477352     -0.379200     0.0469286     0.0982270    -0.0172494    -0.0141947    -0.0136999    0.00191918   0.000392025  -0.000198718   6.76202e-05   5.37780e-05  -1.48643e-06  -4.99903e-07       0.00000       0.00000       0.00000       0.00000       0.00000       0.00000       0.00000       0.00000       0.00000       0.00000       4.20480       5.30023       5.05801       4.72337       4.85597       4.01570       3.49602       2.87970       2.25822       1.59504       1.04542      0.645732      0.416726      0.230914      0.139263     0.0689942     0.0329072     0.0157264    0.00621703    0.00249828   0.000968557   0.000290663   9.57264e-05   2.49084e-05   5.18401e-06   6.71038e-07       0.00000       0.00000       0.00000       0.00000       0.00000       0.00000       0.00000       0.00000       0.00000       0.00000
  13  18 3252.4278    3.6632  1.1823 12.7725 -0.0109  0.0441   0.1040   0.1015    0.1142   0.0000   441.4073       8.21202       17.9257       14.9616      -13.4525       9.20548      0.218095      -1.36079      0.956618       1.02420      -1.62413      -1.44828     -0.314586     -0.334554    -0.0647588     -0.105124     0.0272439     0.0437282   -0.00919664   -0.00891841    0.00248676  -0.000113670  -0.000195171   5.86154e-06  -2.65973e-06   1.60953e-07       0.00000       0.00000       0.00000       0.00000       0.00000       0.00000       0.00000       0.00000       0.00000       0.00000       5.30241       7.07656       6.62022       6.57636       6.33731       5.91937       4.60565       3.62978       2.71917       1.97826       1.42766       1.00223      0.556204      0.364040      0.178706      0.100213     0.0432978     0.0229263    0.00885171    0.00394668    0.00125336   0.000505500   0.000131620   3.35541e-05   6.51714e-06   9.97565e-07       0.00000       0.00000       0.00000       0.00000       0.00000       0.00000       0.00000       0.00000       0.00000       0.00000
  13  19 3392.4595    3.0797  1.9325 11.9582  0.0011  0.0535   0.0682   0.1301    0.0837   0.0000   450.3197       16.6416      -2.14368       16.7949      0.849079      -6.23776      -10.1523       1.03848      -2.97421     -0.892410       2.99201      -2.11148      -1.19739      0.527035      0.357298    -0.0218702     0.0222679     0.0725636    0.00671424   -0.00162225   0.000855418  -0.000296834   0.000150157  -8.49448e-06   5.95019e-06  -1.67301e-07       0.00000       0.00000       0.00000       0.00000       0.00000       0.00000       0.00000       0.00000       0.00000       0.00000       5.71733       7.88590       7.64959       8.27272       7.07934       6.83541       5.00763       4.31645       3.17647       2.33247       1.61683       1.08487      0.666232      0.402671      0.249474      0.116622     0.0656370     0.0281254     0.0136124    0.00448776    0.00187836   0.000584207   0.000173710   4.17249e-05   7.71627e-06   1.31617e-06       0.00000       0.00000       0.00000       0.00000       0.00000       0.00000       0.00000       0.00000       0.00000       0.00000
  13  20 3532.7161    2.4943  2.4764 11.6988 -0.0007  0.0610   0.0507   0.1523    0.0704   0.0000   437.9712     -0.178038       16.8330       20.0696       3.32185      -13.5656       4.34230      -2.93558      0.751751       4.98431      0.627232     -0.459905     -0.898459    -0.0532220      0.333467     -0.144810     0.0124635     0.0254326     0.0153144    0.00134641    0.00136513   1.09769e-05  -0.000344779   5.47082e-05   5.66971e-06  -4.32663e-07       0.00000       0.00000       0.00000       0.00000       0.00000       0.00000       0.00000       0.00000       0.00000       0.00000       7.07406       9.03537       9.68200       9.22789       8.49224       7.80685       6.10401       5.12933       3.68194       2.73776       1.95501       1.18606      0.789504      0.459465      0.266464      0.132668     0.0714645     0.0298525     0.0150964    0.00551788    0.00208965   0.000653616   0.000207575   4.73290e-05   8.57231e-06   1.24382e-06       0.00000       0.00000       0.00000       0.00000       0.00000       0.00000       0.00000       0.00000       0.00000       0.00000
  13  21 3673.1691    2.1741  3.5045 11.2419 -0.0022  0.0761   0.0382   0.1869    0.0608   0.0000   440.8840       5.71098       33.3330       22.5160     -0.459590       6.14532      -6.25329      -7.52784     -0.756885       5.03933       1.51078      -2.02354     -0.225990     -0.502475      0.228522     -0.195845    -0.0656771    -0.0373507    0.00104374  -0.000619322   -0.00374862   0.000626583   0.000398783  -4.14457e-05   1.49881e-05  -4.46266e-07       0.00000       0.00000       0.00000       0.00000       0.00000       0.00000       0.00000       0.00000       0.00000       0.00000       8.41422       11.7665       11.6349       11.9733       10.5199       9.64614       7.79101       6.41501       4.52365       3.53911       2.33202       1.54703      0.986773      0.559765      0.340537      0.166982     0.0868144     0.0406674     0.0178228    0.00695832    0.00269622   0.000810400   0.000246494   6.25768e-05   1.18195e-05   1.82679e-06       0.00000       0.00000       0.00000       0.00000       0.00000       0.00000       0.00000       0.00000       0.00000       0.00000
  13  23 3954.3982    1.4755  6.5783 10.5503 -0.0061  0.1173   0.0228   0.3168    0.0530   0.0000   450.7394       29.6550      -4.10064      -3.60716      -21.9496       2.68436       34.8585       2.29698      -5.33366      -4.58809      -4.04242       1.58019      0.857471     -0.893058      -1.17177      0.361160     0.0762414    -0.0196362    -0.0111368     0.0110321    0.00101768   -0.00205946  -0.000528947   3.06946e-05  -4.27841e-06   2.35929e-06       0.00000       0.00000       0.00000       0.00000       0.00000       0.00000       0.00000       0.00000       0.00000       0.00000       13.1300       17.3010       19.0101       17.8237       16.6582       14.9675       11.6804       10.1296       7.20828       5.30052       3.87389       2.40311       1.58335      0.962847      0.546824      0.293620      0.151761     0.0687635     0.0318081     0.0121966    0.00431006    0.00140936   0.000426195   9.91248e-05   1.76587e-05   2.48859e-06       0.00000       0.00000       0.00000       0.00000       0.00000       0.00000       0.00000       0.00000       0.00000       0.00000
  13  24 4095.0432    1.2363  8.6371 10.2738 -0.0058  0.1429   0.0189   0.4070    0.0508   0.0000   443.3807       63.5897       23.4014       30.7199       26.3478       14.9695      -15.0403      -2.13022       14.1507       1.26609      -3.88020      -1.37942      0.403934      0.894724     0.0494344     -0.617459    -0.0998965      0.169136    0.00326995     0.0214953    0.00153444   -0.00234872  -0.000503682   0.000170245  -1.64676e-05  -1.49610e-06       0.00000       0.00000       0.00000       0.00000       0.00000       0.00000       0.00000       0.00000       0.00000       0.00000       16.4062       21.3927       22.1871       22.0123       20.8045       17.8285       15.4785       11.8121       9.31174       6.59728       4.73411       3.15458       1.98190       1.19983      0.670538      0.367570      0.180418     0.0873490     0.0370574     0.0150636    0.00528748    0.00174910   0.000485941   0.000115803   2.37424e-05   3.03201e-06       0.00000       0.00000       0.00000       0.00000       0.00000       0.00000       0.00000       0.00000       0.00000       0.00000
  13  25 4236.2342    0.9821  9.1874 10.1231 -0.0178  0.1729   0.0167   0.4693    0.0479   0.0000   389.3820       49.1206       57.1492      -34.5301      -52.5236       35.9900      -1.17453      -7.28224      -10.7351       4.60620      -6.01145      -3.46713       4.44708      -1.46525      -1.74231      0.205057     0.0654476   -0.00599214     0.0193437     0.0196478    -0.0200946    0.00347870    0.00158816  -0.000290173   2.43230e-06   1.34075e-06       0.00000       0.00000       0.00000       0.00000       0.00000       0.00000       0.00000       0.00000       0.00000       0.00000       19.8283       26.4244       27.4630       27.9479       24.9834       22.3775       18.1992       14.4571       11.0450       7.96730       5.76101       3.74558       2.44631       1.46894      0.822587      0.453966      0.225358      0.106061     0.0458963     0.0186421    0.00658342    0.00214481   0.000609140   0.000139527   2.73607e-05   3.88085e-06       0.00000       0.00000       0.00000       0.00000       0.00000       0.00000       0.00000       0.00000       0.00000       0.00000
  13  26 4378.4688    0.8026 10.8978 10.0026  0.0002  0.2302   0.0166   0.6362    0.0454   0.0000   449.6181       20.6545       42.7279       21.0473       76.5694       18.6080      -19.3796      0.643248       16.5464      -5.43395       4.13555       2.16479      -5.72482      -1.25704       1.39847      0.708082     -0.345163      0.136480    -0.0364217   -0.00802620    0.00250717    0.00630964    0.00174421   7.54809e-05  -0.000112367  -1.21027e-05       0.00000       0.00000       0.00000       0.00000       0.00000       0.00000       0.00000       0.00000       0.00000       0.00000       25.5964       32.8913       35.2544       33.9996       32.2276       28.4472       24.3017       19.0687       15.0138       10.9865       7.49766       5.12539       3.27376       1.96614       1.13078      0.621456      0.308474      0.147529     0.0622630     0.0256560    0.00920077    0.00293434   0.000805631   0.000191730   3.72871e-05   4.81695e-06       0.00000       0.00000       0.00000       0.00000       0.00000       0.00000       0.00000       0.00000       0.00000       0.00000
  14   9 2017.0335    0.5662  0.5160  9.3514 -0.0180  0.0380   0.0215   0.0580    0.0752   0.0000   435.9053       1.44506       5.82554       4.77067       4.03361      -1.60299       3.66247     -0.452244      -1.42044      -2.01703    -0.0199703      0.796165     -0.247947      0.255599     0.0201482     0.0839930    -0.0145245    -0.0215707   -0.00154399   -0.00403922   -0.00177303  -0.000443194   0.000175878  -3.11033e-05   1.92596e-06   3.40241e-06  -2.58363e-08  -1.68626e-08       0.00000       0.00000       0.00000       0.00000       0.00000       0.00000       0.00000       0.00000       3.66803       5.45294       5.60088       4.42313       5.07106       3.70739       4.12074       2.80732       2.67430       1.81782       1.20954      0.889694      0.452007      0.350951      0.152346      0.110618     0.0530528     0.0248147     0.0147808    0.00436835    0.00267079   0.000908650   0.000312359   0.000125953   2.54907e-05   8.17052e-06   1.83246e-06   1.85500e-07       0.00000       0.00000       0.00000       0.00000       0.00000       0.00000       0.00000       0.00000
  14  10 2162.5709    0.8149  0.6366  9.6772 -0.0090  0.0309   0.0299   0.0681    0.0849   0.0000   439.8019      -4.63322       6.82145       6.71194       6.90433       1.36428      -4.26290       1.19547      0.129761    -0.0122926     -0.649401      0.695288    -0.0836323     -0.167883     -0.171885    0.00188219      0.106293    -0.0114250   -0.00719098    0.00188813   -0.00388595   0.000361562   0.000335942   1.30120e-05  -6.78560e-06   7.67770e-06  -1.47401e-06  -6.00623e-08       0.00000       0.00000       0.00000       0.00000       0.00000       0.00000       0.00000       0.00000       3.12212       4.14595       4.27952       3.92329       4.32905       3.24509       3.15837       2.39594       1.80128       1.39124      0.996676      0.652662      0.407495      0.258463      0.157964     0.0833060     0.0439752     0.0212719    0.00988543    0.00473536    0.00193450   0.000703401   0.000247755   7.63139e-05   2.34603e-05   6.29635e-06   1.31408e-06   1.54127e-07       0.00000       0.00000       0.00000       0.00000       0.00000       0.00000       0.00000       0.00000
  14  11 2305.7190    1.0856  0.7355 10.1052 -0.0056  0.0400   0.0368   0.0715    0.0933   0.0000   431.2166      -7.65961       15.8494      0.783418      -1.13993      -2.76713      0.109678     -0.145828      -2.73083       1.77632      0.153889     -0.269833     -0.738156    -0.0286484      0.383477   -0.00118249     0.0449066    0.00888879    0.00317889    0.00651897   -0.00135877   0.000594216  -0.000355040  -0.000162578   1.56624e-05  -1.04050e-05  -7.39061e-07  -1.78021e-07       0.00000       0.00000       0.00000       0.00000       0.00000       0.00000       0.00000       0.00000       4.69086       4.69528       6.17769       6.82170       5.16652       4.30377       4.45189       3.43305       1.95844       1.81424       1.45902      0.839869      0.505249      0.356525      0.240577      0.117318     0.0584855     0.0292148     0.0164891    0.00831618    0.00359820    0.00119639   0.000366462   9.17778e-05   2.68117e-05   6.34919e-06   1.12124e-06   1.55386e-07       0.00000       0.00000       0.00000       0.00000       0.00000       0.00000       0.00000       0.00000
  14  12 2446.7888    1.4252  0.6972 10.9895 -0.0042  0.0336   0.0490   0.0718    0.0841   0.0000   442.8820       11.2423      0.976240       2.78115      -7.98650       2.64264       1.66177     -0.360182      0.358114     -0.705361     -0.887905     -0.442126     -0.610169     0.0641559      0.135717    -0.0434003    -0.0644531    -0.0159992    0.00576100    0.00444401    0.00139521  -7.28215e-05   0.000551131   1.56871e-05   3.11588e-05  -1.23881e-06  -9.73500e-07  -7.76202e-08       0.00000       0.00000       0.00000       0.00000       0.00000       0.00000       0.00000       0.00000       3.83228       5.56084       4.98171       5.72707       4.61715       4.64117       3.24484       2.98763       1.85744       1.62531       1.00037      0.784699      0.454582      0.319033      0.158403      0.101625     0.0465225     0.0262964     0.0108847    0.00530336    0.00196106   0.000856149   0.000245886   9.52190e-05   2.17990e-05   6.82262e-06   9.39698e-07   2.20012e-07       0.00000       0.00000       0.00000       0.00000       0.00000       0.00000       0.00000       0.00000
  14  14 2728.1679    2.5126  0.8543 11.5026 -0.0113  0.0400   0.0796   0.0758    0.1879   0.0000   444.3986       13.0042       16.6267      -6.44932      -10.2431      0.828578       5.49882       3.43162     -0.343576     -0.761731      0.213638      0.978972      0.337275     -0.126545     -0.245947     0.0109384      0.121030   -0.00760138    -0.0222118    -0.0171233   -0.00247711    0.00198971   0.000199629  -0.000114480  -6.21093e-06  -9.98905e-06  -2.45542e-06  -8.87790e-08       0.00000       0.00000       0.00000       0.00000       0.00000       0.00000       0.00000       0.00000       3.94201       5.74234       6.20250       5.54455       5.89320       4.71864       3.77188       3.53361       2.22216       1.89327       1.19087      0.888291      0.614470      0.320094      0.230094      0.107901     0.0656870     0.0364679     0.0136494    0.00798961    0.00246436    0.00107850   0.000424370   0.000110222   3.90733e-05   9.79789e-06   1.60140e-06   2.05366e-07       0.00000       0.00000       0.00000       0.00000       0.00000       0.00000       0.00000       0.00000
  14  15 2869.2518    3.0690  0.9401 11.7358 -0.0087  0.0354   0.0983   0.0804    0.2660   0.0000   434.1414       5.78873       16.7811       6.89655      -4.96015      -3.19497     0.0270463      -3.55612      -1.99862      0.433691     0.0231015     -0.101422    -0.0135353     -0.319960     0.0205172     -0.114037    -0.0204949    0.00817803   0.000780865    -0.0110207   0.000526135    0.00186351  -7.88171e-05  -0.000128811   1.10981e-05  -1.09636e-05   9.58856e-07   3.41966e-07       0.00000       0.00000       0.00000       0.00000       0.00000       0.00000       0.00000       0.00000       3.48481       4.61539       5.22049       5.07079       4.46023       4.37317       3.40405       2.92806       2.30445       1.56475       1.25848      0.786180      0.493029      0.335430      0.192225      0.106705     0.0601254     0.0289106     0.0134365    0.00662704    0.00276542   0.000972078   0.000357535   0.000121993   3.40395e-05   7.34162e-06   1.39594e-06   1.97229e-07       0.00000       0.00000       0.00000       0.00000       0.00000       0.00000       0.00000       0.00000
  14  16 3010.2096    3.7223  0.8157 12.6094 -0.0080  0.0378   0.1331   0.0897    0.1671   0.0000   438.6859       9.80723       9.35280       11.4390       1.56686       3.82616      -6.29761      0.964658      0.939623       1.33535     -0.296724      -1.03547      0.262964     -0.256540      0.385862     -0.196293    -0.0179811   -0.00307507   -0.00816800    0.00845358    0.00250941   0.000969396  -5.20627e-05   0.000107639  -1.38222e-05   3.44882e-06  -6.95489e-07  -3.30946e-08       0.00000       0.00000       0.00000       0.00000       0.00000       0.00000       0.00000       0.00000       4.76231       5.27305       5.51327       5.32717       5.15998       4.69793       3.93628       3.07636       2.22041       1.60316       1.23500      0.950252      0.629816      0.342292      0.194540     0.0999188     0.0519234     0.0280446     0.0129922    0.00550676    0.00198551   0.000840498   0.000300287   8.47720e-05   2.39734e-05   5.71271e-06   1.00946e-06   1.26818e-07       0.00000       0.00000       0.00000       0.00000       0.00000       0.00000       0.00000       0.00000
  14  17 3150.5819    3.6450  1.0045 12.7397 -0.0006  0.0450   0.1063   0.0864    0.1416   0.0000   432.8068       17.1900       11.1081       19.2455      -6.32771      -3.64584       1.62971       1.58446      -3.01324      0.772998       1.11647      0.168657      0.407257     -0.456473     -0.131258     0.0430456     0.0299374   -0.00695010     0.0223541  -0.000537019   -0.00127024    0.00127455   0.000189834   9.54555e-05  -5.66056e-06   9.33051e-06  -4.24273e-08   1.36602e-07       0.00000       0.00000       0.00000       0.00000       0.00000       0.00000       0.00000       0.00000       4.27863       5.67900       7.05978       5.25788       5.99672       5.60304       3.94509       3.64370       2.97398       1.68780       1.61123       1.06940      0.587486      0.465657      0.266400      0.110917     0.0897620     0.0396881     0.0141525    0.00984138    0.00362887   0.000970609   0.000494734   0.000172764   4.54279e-05   9.11955e-06   1.75514e-06   2.03659e-07       0.00000       0.00000       0.00000       0.00000       0.00000       0.00000       0.00000       0.00000
  14  19 3431.5395    2.8678  2.0099 12.1910 -0.0059  0.0576   0.0643   0.1347    0.0809   0.0000   433.0925       25.5710       20.8228       8.08482      -5.12785       2.14184      -2.30600      -8.29842      -4.05660      -2.41470      -2.33065      -3.05729     -0.632073      0.473421      0.469724     -0.415390     -0.100932    0.00485942     0.0517948    0.00175242  -0.000743093  -3.73866e-05   0.000274434   0.000125471   8.13461e-05  -1.38137e-06   3.24620e-07   6.62977e-07       0.00000       0.00000       0.00000       0.00000       0.00000       0.00000       0.00000       0.00000       5.62281       8.13136       7.40603       8.61426       7.08096       6.96517       5.18350       4.78733       3.46988       2.74365       1.83809       1.30043      0.826605      0.518578      0.307347      0.180988     0.0927108     0.0485569     0.0231739    0.00990006    0.00399941    0.00160735   0.000540985   0.000172182   4.75823e-05   1.16623e-05   2.02961e-06   3.69306e-07       0.00000       0.00000       0.00000       0.00000       0.00000       0.00000       0.00000       0.00000
  14  20 3572.3192    2.3992  2.5503 11.7514 -0.0070  0.0674   0.0492   0.1555    0.0695   0.0000   427.8450       10.2083       20.7596       18.5964      -2.98328      -5.62139      -4.46627      -6.32572       5.60272      -3.65382      -1.03113      0.266810     -0.823689     -0.779245      0.945742     -0.177662   -0.00483327     0.0364112     0.0134784    0.00183331    0.00118771   -0.00328451   0.000758861   0.000342383  -7.79364e-05  -3.09743e-05   8.51427e-07  -1.81499e-07       0.00000       0.00000       0.00000       0.00000       0.00000       0.00000       0.00000       0.00000       6.64848       9.35083       9.46951       9.48145       8.95991       7.84939       6.67913       5.67160       4.26195       3.22632       2.36997       1.53883       1.08306      0.643942      0.393962      0.236501      0.112023     0.0691633     0.0266103     0.0153016    0.00485732    0.00233130   0.000692900   0.000222161   6.49473e-05   1.47860e-05   2.79344e-06   3.82061e-07       0.00000       0.00000       0.00000       0.00000       0.00000       0.00000       0.00000       0.00000
  14  21 3713.1486    2.0147  3.8484 11.1562 -0.0078  0.0769   0.0342   0.1955    0.0602   0.0000   458.0976       22.9995       8.05624       11.6646       4.47102       6.81670      -10.5833       15.4621     -0.393481      -5.36407     -0.869409       2.62485      -1.19540     -0.345200     -0.341912     -0.171566      0.179469     0.0810866     0.0174649    -0.0138432     0.0108721    0.00271852  -0.000968400  -0.000237066   0.000190274  -8.26287e-06   2.93517e-06  -2.04311e-07       0.00000       0.00000       0.00000       0.00000       0.00000       0.00000       0.00000       0.00000       8.79937       11.4689       12.4316       11.7066       11.3028       9.67497       8.30022       6.82184       5.15448       3.86687       2.72945       1.80043       1.18557      0.730553      0.427159      0.254805      0.124937     0.0660294     0.0319457     0.0138221    0.00575667    0.00231912   0.000761440   0.000250697   6.96688e-05   1.63774e-05   3.00625e-06   3.59682e-07       0.00000       0.00000       0.00000       0.00000       0.00000       0.00000       0.00000       0.00000
  14  22 3854.2670    1.6594  5.4762 10.7698 -0.0065  0.0958   0.0256   0.2564    0.0523   0.0000   448.4936       16.3631      -2.30967       19.4069      -4.05153       18.2235       7.57745      -11.6580      -5.56097       1.26447      -1.84790      -3.17187      0.787291     -0.664290     -0.359987      0.394966     0.0759680    -0.0601515   -0.00533829    0.00454414    0.00218503    0.00287072  -0.000459173  -0.000507683  -0.000147982   2.93344e-05   1.40707e-07  -1.17660e-06       0.00000       0.00000       0.00000       0.00000       0.00000       0.00000       0.00000       0.00000       10.9456       13.8065       14.6477       14.2754       13.7447       12.0936       10.4149       8.03484       6.32139       4.63449       3.38958       2.31470       1.57032      0.970220      0.561087      0.319149      0.171890     0.0879883     0.0392513     0.0184092    0.00741835    0.00293738   0.000991751   0.000305959   8.39046e-05   1.92082e-05   3.74218e-06   4.58663e-07       0.00000       0.00000       0.00000       0.00000       0.00000       0.00000       0.00000       0.00000
  14  23 3995.6957    1.3660  6.8889 10.4986 -0.0040  0.1190   0.0219   0.3245    0.0523   0.0000   451.9260       28.7192       16.1355      -19.4649       29.4194      -10.5268       8.24104      -19.3055      -4.36917      -3.98553      -3.26269       3.78898     -0.983098      -2.45066     -0.617452     -0.292210      0.137731    -0.0321434     0.0489603   -0.00820887    -0.0118644    0.00384232   0.000356770   0.000349289  -3.23427e-05   2.72613e-05  -2.53585e-06  -1.52430e-07       0.00000       0.00000       0.00000       0.00000       0.00000       0.00000       0.00000       0.00000       12.8131       17.1417       17.7468       17.8195       16.1173       14.9394       12.5205       10.3727       8.02205       5.94288       4.31645       2.89663       1.88384       1.19592      0.705145      0.398780      0.216936      0.104423     0.0544050     0.0219366     0.0100386    0.00366745    0.00130317   0.000405145   0.000110935   2.52479e-05   4.72409e-06   6.52237e-07       0.00000       0.00000       0.00000       0.00000       0.00000       0.00000       0.00000       0.00000
  14  24 4136.5310    1.1136  8.9006 10.2596 -0.0086  0.1594   0.0187   0.4307    0.0501   0.0000   389.3569      -11.3862       89.4863      -10.0727      -32.7568       28.8254       40.0737       1.32525       27.1056       8.73184      -3.53269      -12.7740       6.20557       2.97450     -0.614687      0.295498     -0.165680    -0.0844134     0.0242996     0.0451318   -0.00540414   -0.00632115   -0.00217948    0.00141606  -5.51462e-05  -1.27423e-05  -1.26605e-05   7.69666e-07       0.00000       0.00000       0.00000       0.00000       0.00000       0.00000       0.00000       0.00000       17.1820       22.1397       24.6001       23.9478       22.0438       19.7772       16.5289       13.9962       10.3333       7.76765       5.77447       3.84920       2.53581       1.58553      0.983627      0.556985      0.291605      0.150710     0.0744285     0.0333829     0.0135871    0.00521766    0.00179745   0.000551490   0.000153728   3.41255e-05   6.10117e-06   8.08753e-07       0.00000       0.00000       0.00000       0.00000       0.00000       0.00000       0.00000       0.00000
  14  25 4277.9225    0.9352 10.3700 10.0556 -0.0118  0.1956   0.0170   0.5294    0.0487   0.0000   422.1058       37.1777      -33.7088      -46.6829       56.2445       6.90724      -58.5594      -13.4914       9.51373      -21.1116      -7.65004       9.00814       5.16778     -0.624079      -2.24530      0.186658      0.830955     -0.301319    -0.0426185    -0.0945818     0.0205319     0.0149941  -0.000177620   0.000429872  -1.45283e-05  -2.62783e-05  -1.05888e-05   1.47801e-06       0.00000       0.00000       0.00000       0.00000       0.00000       0.00000       0.00000       0.00000       20.1054       26.6741       28.1873       28.4806       26.4776       23.2819       20.6070       15.8919       13.3179       9.57196       7.02780       4.76159       3.17592       1.99569       1.21343      0.702416      0.373947      0.192587     0.0928825     0.0410687     0.0169842    0.00657683    0.00224385   0.000700386   0.000185360   4.09667e-05   8.32104e-06   1.03735e-06       0.00000       0.00000       0.00000       0.00000       0.00000       0.00000       0.00000       0.00000
  15   8 1902.3154    0.4597  0.3678  9.1303 -0.0039  0.0273   0.0232   0.0505    0.0609   0.0000   435.6770       2.61958       10.1343       6.35552      -1.79940       2.03910      -1.90580      -1.78035     -0.638684     -0.290019     -0.866283     -0.183330      0.174946     0.0489772     -0.222982      0.111988     0.0898488    -0.0633133    -0.0113749     0.0139322    0.00308234   3.60282e-05  -0.000685250  -9.69820e-05   2.20707e-05  -3.84403e-05  -1.94125e-06  -2.87505e-07  -3.07593e-07   4.87419e-08       0.00000       0.00000       0.00000       0.00000       0.00000       0.00000       3.44592       4.07369       4.24999       4.23377       4.42344       3.74542       2.87627       2.18442       1.94739       1.43467       1.03111      0.690060      0.410644      0.268569      0.209695      0.120036     0.0670333     0.0380936     0.0152374    0.00722930    0.00354891    0.00141607   0.000450230   0.000196217   6.88633e-05   2.03663e-05   5.34052e-06   1.18091e-06   2.27186e-07   2.42716e-08       0.00000       0.00000       0.00000       0.00000       0.00000       0.00000
  15  11 2339.4420    1.2446  0.7749 10.2723 -0.0113  0.0344   0.0388   0.0663    0.1033   0.0000   441.5032       2.95027       6.47985       9.22376      -3.03945       1.67034       3.09589       2.73092      0.639088      -2.62726       1.07306     0.0214002     0.0534863    -0.0664002     -0.184284      0.377434    -0.0856934    -0.0342029   -0.00661213    0.00999750  -0.000824850   -0.00215741   6.47165e-05   0.000179809   4.22607e-05  -3.66566e-05   2.08825e-06   1.64983e-07  -4.91846e-07  -1.88921e-08       0.00000       0.00000       0.00000       0.00000       0.00000       0.00000       3.45085       4.56497       4.75655       4.63557       4.69089       3.84165       3.54786       2.67383       2.21748       1.77158       1.25909      0.840690      0.512078      0.357832      0.229051      0.143648     0.0798966     0.0405316     0.0196282    0.00985613    0.00417313    0.00200409   0.000730924   0.000268015   9.35599e-05   2.72816e-05   7.23345e-06   1.84104e-06   3.54811e-07   4.06336e-08       0.00000       0.00000       0.00000       0.00000       0.00000       0.00000
  15  15 2905.7629    3.0635  0.7877 12.4462 -0.0201  0.0320   0.0943   0.0707    0.1363   0.0000   441.7791       6.59688       18.9433      0.648927      -4.98675       3.34383       2.05716     -0.193735       1.22003     -0.466394     -0.295648      -1.31069      -1.19446     -0.266630     -0.154375    -0.0660109     0.0504398     0.0321488    0.00307896   -0.00538693   -0.00453090    0.00314282    0.00111391  -9.51788e-05  -9.04687e-05   2.36068e-05  -1.68088e-06  -4.44992e-07   4.72582e-07   3.49356e-08       0.00000       0.00000       0.00000       0.00000       0.00000       0.00000       3.12914       4.11498       4.35193       4.54591       4.20468       3.65296       3.25888       2.51930       2.02844       1.54770       1.11956      0.759747      0.536190      0.329346      0.206302      0.126370     0.0688438     0.0370158     0.0193892    0.00906913    0.00436097    0.00170932   0.000736922   0.000263421   8.42637e-05   2.48935e-05   6.91918e-06   1.59203e-06   3.27065e-07   4.15848e-08       0.00000       0.00000       0.00000       0.00000       0.00000       0.00000
  15  16 3047.1023    3.8947  0.8855 12.4627 -0.0133  0.0341   0.1278   0.0781    0.2165   0.0000   433.0020       5.40747       7.35625       9.74335      -9.34053       4.23949      0.644078      -3.72040      -2.43935     -0.101373     -0.233524     -0.780143      0.527665    -0.0878225      0.127737    0.00812738    0.00356840   -0.00596912     0.0196828   -0.00155164  -0.000132039   6.96999e-05    0.00102921  -6.94861e-05  -2.78605e-05  -3.68583e-05  -9.41144e-07  -2.17312e-06   3.86108e-07   2.29565e-08       0.00000       0.00000       0.00000       0.00000       0.00000       0.00000       3.35096       4.52291       4.56725       4.60209       4.40073       3.75971       3.50727       2.76427       2.18916       1.62164       1.15486      0.879771      0.561810      0.365571      0.224454      0.125968     0.0747379     0.0399243     0.0198165     0.0105735    0.00425237    0.00206715   0.000738533   0.000270529   9.25411e-05   2.63556e-05   6.93460e-06   1.77534e-06   3.44655e-07   4.32944e-08       0.00000       0.00000       0.00000       0.00000       0.00000       0.00000
  15  17 3188.0831    3.6438  0.9574 12.9954 -0.0173  0.0419   0.1179   0.0849    0.1525   0.0000   446.6389       7.13336       9.46413       2.10509       6.45266       2.00504      0.452038       3.28359       1.40921      -6.73540     -0.834068     -0.741333      0.801034     0.0135147      0.399218    -0.0374041    -0.0851534    -0.0283472    -0.0535721   0.000135151    0.00576830  -6.99163e-05   -0.00131814   9.64990e-05   0.000183926   9.06537e-06   6.32049e-08  -2.00246e-06   3.86680e-07   6.07422e-09       0.00000       0.00000       0.00000       0.00000       0.00000       0.00000       4.36656       5.97055       6.23918       6.53929       6.15450       4.83839       4.65653       3.19039       2.74265       1.98813       1.42969       1.08636      0.585093      0.487831      0.246252      0.183934     0.0877579     0.0501348     0.0278696     0.0107741    0.00686892    0.00209269    0.00108775   0.000339498   0.000106781   4.05073e-05   7.24284e-06   2.20749e-06   4.55382e-07   5.04367e-08       0.00000       0.00000       0.00000       0.00000       0.00000       0.00000
  15  18 3328.8123    3.3853  1.3619 12.4189 -0.0117  0.0418   0.0890   0.1025    0.1435   0.0000   434.4497       8.89003       13.3183       5.72611      -3.27248       4.02857       3.92991    -0.0884566      0.683222      -4.43923       2.51529      0.915611     -0.783970      -1.18759      0.350682      0.400867    -0.0334852    0.00925156    -0.0100711    0.00416121   -0.00331795   -0.00145002  -0.000928280  -0.000166710   0.000130758   2.63843e-05   1.09182e-05   1.12242e-06  -1.07672e-06   2.98865e-08       0.00000       0.00000       0.00000       0.00000       0.00000       0.00000       4.36104       5.75985       6.29015       6.08252       5.96226       5.03848       4.40186       3.42991       2.75532       2.21756       1.45464       1.07748      0.704456      0.446576      0.294922      0.170546      0.100150     0.0512426     0.0267489     0.0134377    0.00548071    0.00257523   0.000979766   0.000367432   0.000129827   3.45000e-05   9.31877e-06   2.33673e-06   4.13701e-07   4.82667e-08       0.00000       0.00000       0.00000       0.00000       0.00000       0.00000
  15  19 3469.9828    2.7411  2.2640 12.0217 -0.0024  0.0587   0.0563   0.1451    0.0803   0.0000   446.3316       23.2775       23.7725     0.0754975      -12.0043       5.34228       1.69165       1.98258      -1.37577      -3.97406       1.83348      0.203639     -0.559811     0.0294372     -0.345519     -0.237117      0.132019     0.0603918    -0.0252423     0.0141586    0.00805051   -0.00566772   -0.00165106   0.000990828   0.000112659  -5.93342e-05   1.34058e-05   1.65241e-06   8.74843e-07  -1.27851e-07       0.00000       0.00000       0.00000       0.00000       0.00000       0.00000       5.97460       8.03034       7.78586       8.40081       7.68836       6.82478       5.77652       5.33880       4.23105       3.14589       2.17119       1.64774       1.05133      0.723907      0.404492      0.247225      0.146999     0.0766755     0.0429215     0.0194949    0.00902696    0.00355530    0.00151114   0.000505027   0.000178238   5.49603e-05   1.35136e-05   3.35876e-06   5.73980e-07   8.23827e-08       0.00000       0.00000       0.00000       0.00000       0.00000       0.00000
  15  20 3611.2718    2.3002  3.2399 11.4596 -0.0080  0.0700   0.0404   0.1720    0.0681   0.0000   439.4822       7.06554     -0.581551       2.84177      -26.8715      -1.77710       18.6362       2.59469     0.0315981     -0.832568      -1.58970      -1.41879      -1.79703      0.656965     0.0224895     -0.246540      0.237861     -0.120427    -0.0215477     0.0275741    0.00450689   -0.00678406   -0.00114961   0.000156961  -0.000289576   2.23992e-05   1.97370e-05  -5.27452e-06  -9.12313e-07   3.37244e-08       0.00000       0.00000       0.00000       0.00000       0.00000       0.00000       6.60497       9.27296       9.17740       9.68223       8.94904       8.19112       7.05449       5.82143       4.46542       3.66741       2.56123       1.82972       1.19992      0.806658      0.512378      0.299019      0.180118     0.0912377     0.0463005     0.0239776    0.00955548    0.00468509    0.00176525   0.000637606   0.000221121   6.30009e-05   1.66526e-05   4.03071e-06   7.13100e-07   1.00779e-07       0.00000       0.00000       0.00000       0.00000       0.00000       0.00000
  15  21 3752.6045    1.9592  4.5244 10.9346 -0.0101  0.0791   0.0308   0.2079    0.0615   0.0000   436.2208       17.1855       14.9479       18.8409      -7.05976       2.17495      -3.26597      -9.35918       4.88397       3.83578      0.889946      -5.67516      -2.28697      0.869835      0.100481      0.303998      0.314293     -0.130162   -0.00505824     0.0330603   -0.00460729    -0.0154590    0.00187379    0.00234824  -0.000361545  -1.32983e-05  -2.40767e-05   1.51840e-07  -2.45403e-07   4.15771e-08       0.00000       0.00000       0.00000       0.00000       0.00000       0.00000       8.53245       10.4613       11.4836       11.1804       10.6368       9.66981       8.23573       6.96492       5.52180       4.19743       3.08756       2.10207       1.44605      0.915320      0.568319      0.340159      0.188688      0.104221     0.0522879     0.0247912     0.0116387    0.00484359    0.00194407   0.000719146   0.000234814   7.14680e-05   1.90891e-05   4.11769e-06   7.28033e-07   8.87118e-08       0.00000       0.00000       0.00000       0.00000       0.00000       0.00000
  15  22 3894.2813    1.5952  6.2324 10.5318 -0.0040  0.1027   0.0229   0.2785    0.0548   0.0000   440.8799       26.4118       29.8975      -18.5084      -21.9143      -6.74203       2.46112      -1.17257      0.411865      -4.52936       9.65109     -0.342028    0.00224918      -1.10020    -0.0110638      0.169679    -0.0117915    -0.0361495     0.0641448    -0.0196860     0.0299034    0.00544158   -0.00261269  -0.000424805   0.000156993   1.20340e-05   5.98880e-06  -3.56098e-06  -3.17230e-07   5.60502e-08       0.00000       0.00000       0.00000       0.00000       0.00000       0.00000       9.90143       13.3008       14.3317       14.2458       13.7467       12.3017       10.4041       8.66019       6.71769       5.40244       3.79963       2.71519       1.84818       1.19022      0.740254      0.459384      0.249764      0.137195     0.0724020     0.0315263     0.0166116    0.00598066    0.00270869   0.000970775   0.000320894   9.81019e-05   2.61841e-05   6.14523e-06   1.06476e-06   1.35287e-07       0.00000       0.00000       0.00000       0.00000       0.00000       0.00000
  15  23 4035.7288    1.2682  7.1522 10.4776 -0.0087  0.1247   0.0201   0.3427    0.0474   0.0000   424.4367       4.94598      -3.33212       20.2879       12.1414       10.0425       6.71418       15.3910      -3.54990      -11.7985       1.14883       5.94103     -0.785707      -2.38910     -0.407955      0.308250     -0.136475     0.0300233     0.0955944      0.167142     0.0171179    -0.0194414   2.84508e-05    0.00423824  -0.000166251  -3.39482e-05   4.05794e-05   4.16386e-06   1.11166e-06   6.67235e-09       0.00000       0.00000       0.00000       0.00000       0.00000       0.00000       12.2760       15.7944       16.7867       17.2615       16.4487       14.5537       12.8743       10.6336       8.29590       6.28232       4.84211       3.33634       2.36322       1.49960      0.954544      0.564892      0.327017      0.172641     0.0920531     0.0450192     0.0205493    0.00867198    0.00348324    0.00123393   0.000408821   0.000119306   3.25787e-05   6.92526e-06   1.28685e-06   1.57830e-07       0.00000       0.00000       0.00000       0.00000       0.00000       0.00000
  15  24 4177.6842    1.0606  9.6261 10.1311 -0.0093  0.1611   0.0169   0.4442    0.0477   0.0000   421.2689      -5.87608       46.9056      -26.8486      -18.3870       34.1712      -19.7775      -16.9785       5.66968       8.22394       18.7240       4.67109      -9.64192      -2.05275     -0.453957       1.34431     -0.365379     -0.370025      0.109631    -0.0538794    0.00315124    0.00773971   -0.00554783  -0.000156834   0.000714193  -0.000241960   1.79879e-05   9.90579e-06   3.30764e-06  -1.35351e-07       0.00000       0.00000       0.00000       0.00000       0.00000       0.00000       15.9153       20.1153       21.7587       22.3911       20.7894       19.0823       16.6763       13.7059       10.8970       8.31041       6.26740       4.42715       3.03809       1.94992       1.24886      0.756609      0.424017      0.228663      0.114338     0.0611252     0.0248117     0.0118372    0.00431293    0.00166917   0.000537732   0.000159269   4.11385e-05   8.90656e-06   1.63648e-06   2.05794e-07       0.00000       0.00000       0.00000       0.00000       0.00000       0.00000
  16  10 2228.4155    0.8847  0.7024 10.1290 -0.0009  0.0315   0.0291   0.0648    0.0862   0.0000   433.5941       1.92174       11.9577       2.01400       5.92133       3.78957       3.56618       1.47911       3.65683      0.140319       2.34901    -0.0297407      -1.11096      0.235996     -0.348467     0.0618704     0.0463547    -0.0346012    0.00274943    -0.0144741    0.00566138   -0.00496114   -0.00267326   0.000532278  -0.000120311  -0.000171060   2.29630e-05   6.28001e-06   7.50981e-07   2.54388e-07  -4.75775e-08  -1.68460e-08       0.00000       0.00000       0.00000       0.00000       2.82616       3.97237       4.18878       4.01191       4.06832       3.39684       3.12529       2.55496       2.04242       1.68823       1.08928      0.842806      0.582325      0.378244      0.245365      0.142647     0.0815098     0.0498566     0.0257869     0.0135426    0.00646928    0.00287920    0.00130724   0.000525238   0.000201756   7.81218e-05   2.42256e-05   6.75757e-06   1.85268e-06   4.66220e-07   7.83013e-08   9.56483e-09       0.00000       0.00000       0.00000       0.00000
  16  11 2372.6431    1.2309  0.7323 10.4777 -0.0092  0.0293   0.0373   0.0631    0.0850   0.0000   434.5075       3.06137       14.3071       4.23130      -2.86863     -0.414195       1.87631       4.28351       1.11297     -0.508837     -0.434890      0.351554       1.08498      0.131893     -0.247042    -0.0575202     0.0801856     0.0756481     0.0125498    -0.0239817    0.00610863    0.00125984    0.00168118  -0.000168939   0.000246172   0.000129962  -2.01249e-05  -1.32204e-06  -1.14040e-06  -1.28976e-07  -4.15542e-08   3.53845e-09       0.00000       0.00000       0.00000       0.00000       2.67489       3.48874       3.82365       3.73237       3.65241       3.23295       2.97313       2.32446       1.77725       1.46168       1.07317      0.745463      0.563242      0.353122      0.234639      0.137676     0.0836231     0.0472237     0.0239499     0.0131217    0.00618332    0.00275466    0.00128609   0.000540704   0.000200705   7.25816e-05   2.20906e-05   6.09142e-06   1.72509e-06   3.87459e-07   7.27947e-08   8.75401e-09       0.00000       0.00000       0.00000       0.00000
  16  14 2799.4792    2.8485  0.7429 11.9469 -0.0076  0.0302   0.0890   0.0642    0.0982   0.0000   431.6849       10.0613       6.90500       2.12004     -0.657717       1.91706      -2.55317      -1.49327      -1.02744       1.18900      -1.35445      -2.40952     -0.201270     -0.180614      0.277790      0.116779    -0.0649821    -0.0347828    -0.0169153    0.00243714    0.00680723   -0.00147745    0.00170410   9.86259e-05  -0.000213299  -5.11144e-06   1.27046e-05   7.62218e-06  -2.44565e-06  -5.23134e-08   2.71962e-08  -4.63701e-10       0.00000       0.00000       0.00000       0.00000       2.65708       3.74693       3.46833       4.03152       3.61258       3.16351       2.94385       2.23020       2.10400       1.37076       1.15457      0.738479      0.588036      0.362173      0.242607      0.138660     0.0807157     0.0489682     0.0269520     0.0137911    0.00680085    0.00300193    0.00136012   0.000519073   0.000205020   7.22649e-05   2.21998e-05   6.57096e-06   1.79575e-06   3.32120e-07   8.60475e-08   1.06577e-08       0.00000       0.00000       0.00000       0.00000
  16  15 2941.8024    3.3427  0.7716 12.5097 -0.0149  0.0310   0.1019   0.0660    0.1057   0.0000   438.4648       6.80288       13.3713       2.08130      -7.64631       2.81372       9.18880      0.262155      0.549958      -1.54573       2.18552     -0.527273     -0.397143     -0.672990      0.272709     -0.169634     0.0839364     0.0132328    -0.0497849   -0.00364268   -0.00531778    0.00133189   -0.00108987   0.000518170   0.000407274   5.96766e-05  -5.20016e-06  -5.21194e-06  -3.78015e-06   2.26700e-07   4.31012e-08   1.44963e-08       0.00000       0.00000       0.00000       0.00000       2.73525       3.69531       3.85276       3.77275       3.81069       3.38750       3.08820       2.41650       2.12940       1.56226       1.09861      0.871537      0.597233      0.383894      0.258097      0.152550     0.0799368     0.0527531     0.0266744     0.0139933    0.00669192    0.00316698    0.00135946   0.000511271   0.000194703   8.17914e-05   2.52221e-05   7.34536e-06   1.87570e-06   4.30571e-07   8.14203e-08   9.66798e-09       0.00000       0.00000       0.00000       0.00000
  16  17 3225.0059    3.5967  1.2826 12.3848 -0.0044  0.0490   0.1017   0.1018    0.1824   0.0000   437.5131       10.7179       23.7344       10.3589      -1.60603      -5.46652       3.29355      -6.76491      -2.88117       7.03147      -1.66968      -1.96450     0.0733765      0.352753      0.356567     -0.246231     -0.149639     0.0503106    -0.0390319     0.0356598   -0.00562177   -0.00630321    0.00175319   0.000212713  -1.62396e-05   0.000120731   6.53459e-05   6.01940e-06   4.76721e-07   1.86575e-07   8.51156e-08   1.70782e-08       0.00000       0.00000       0.00000       0.00000       4.37506       4.87333       6.61116       6.55846       5.22786       5.43119       5.19070       3.46320       3.05771       2.65724       1.75953       1.18824      0.955121      0.614554      0.354076      0.243505      0.148045     0.0782661     0.0418309     0.0239371     0.0120967    0.00465672    0.00242401    0.00101583   0.000431452   0.000150748   4.37343e-05   1.14804e-05   2.70996e-06   5.87364e-07   1.09584e-07   1.26337e-08       0.00000       0.00000       0.00000       0.00000
  16  19 3507.9751    2.7011  2.3784 11.9288 -0.0054  0.0587   0.0553   0.1419    0.0868   0.0000   430.7029       11.7296       20.8723      -1.51444      -12.4495       6.67524      -5.94097      -7.59675      -1.20132       1.83504      -2.81985    -0.0354124      -1.22631     0.0245973     0.0794010      0.457120      0.347068     -0.156031    -0.0817342     0.0666183    0.00895516    -0.0140293   1.71829e-05    0.00278159   0.000214238   0.000277408  -8.60772e-05  -2.73921e-06  -1.99505e-06  -2.11799e-09   6.42829e-08  -9.84368e-09       0.00000       0.00000       0.00000       0.00000       5.39798       7.31341       8.01865       7.53484       7.75300       6.85317       5.72267       5.14422       3.80441       3.19669       2.34622       1.61440       1.18551      0.745762      0.502644      0.315344      0.182962      0.110762     0.0539132     0.0301276     0.0146469    0.00624634    0.00303384    0.00117934   0.000446766   0.000173417   5.05834e-05   1.52771e-05   4.22416e-06   8.89921e-07   1.42565e-07   1.76711e-08       0.00000       0.00000       0.00000       0.00000
  16  20 3649.8354    2.2638  3.4954 11.2995 -0.0033  0.0695   0.0377   0.1670    0.0692   0.0000   440.8544       10.7438       30.2246       21.2126      -17.8956       5.77584       9.24926      -5.91748       2.59624       5.65960     -0.975413     -0.457931       1.09229     0.0439832      0.411927     -0.637830      0.454381      0.129712     -0.271939    -0.0597041     0.0236016    0.00206303   -0.00459661    0.00230994   0.000747862   0.000125444  -4.79112e-05   1.90628e-06  -2.02167e-06  -4.27659e-07   7.57551e-08  -1.62187e-08       0.00000       0.00000       0.00000       0.00000       6.51905       8.25596       9.07623       9.18257       8.48952       8.00377       6.98573       5.81248       4.94127       3.72929       2.85526       1.96783       1.43948      0.958110      0.602369      0.373472      0.224605      0.127694     0.0715327     0.0361351     0.0180456    0.00780478    0.00363159    0.00143424   0.000580244   0.000197554   6.32092e-05   1.85690e-05   4.66110e-06   9.35161e-07   1.76235e-07   2.13046e-08       0.00000       0.00000       0.00000       0.00000
  16  21 3791.6739    1.8259  4.5090 10.8766 -0.0079  0.0787   0.0283   0.2118    0.0614   0.0000   421.0376       12.9450       30.3428       4.34034       1.44653       17.3484      -7.84832      -6.96986       11.6553      0.649985      -1.35434       1.11401       4.30925      -1.40173     -0.485437       1.03503      0.457670     -0.166692     0.0706627    -0.0359338   -0.00211707    -0.0115250    0.00525508   -0.00325402  -0.000404599   1.50007e-05  -6.40298e-05   1.24364e-05   4.70771e-07   1.68707e-06  -5.26785e-08   2.84535e-08       0.00000       0.00000       0.00000       0.00000       7.77272       9.73412       10.1990       10.7377       10.1801       9.02125       8.14912       6.90289       5.50746       4.15829       3.25380       2.34529       1.63131       1.07271      0.702737      0.438933      0.263261      0.139988     0.0805190     0.0394175     0.0204775    0.00945145    0.00413929    0.00161713   0.000640960   0.000207365   7.01128e-05   1.95745e-05   5.09341e-06   1.08028e-06   1.95104e-07   2.35323e-08       0.00000       0.00000       0.00000       0.00000
  16  22 3933.6165    1.5584  6.7781 10.3779 -0.0034  0.1044   0.0210   0.2759    0.0547   0.0000   449.4292       20.1759       26.0096       19.8502       13.5724       14.9376       9.22369      -12.2177     -0.887872      -5.99614     -0.277489       1.55690      -1.33756     -0.336088     -0.224090     -0.353677      0.566959     -0.314969    -0.0772434     0.0409048    -0.0482521    -0.0256145    0.00257666    0.00386819  -0.000517138  -0.000371871   0.000103597  -4.87233e-05   2.14656e-06   2.36351e-06  -2.42521e-07  -2.21883e-09       0.00000       0.00000       0.00000       0.00000       9.73753       12.5545       13.2166       13.7198       12.7904       11.9995       10.4008       8.87516       7.23493       5.75169       4.25325       3.06330       2.15117       1.41413      0.930108      0.577255      0.344437      0.195363      0.109497     0.0546015     0.0272676     0.0127857    0.00551910    0.00222254   0.000874442   0.000297820   9.67261e-05   2.71766e-05   6.98600e-06   1.50794e-06   2.61608e-07   3.36070e-08       0.00000       0.00000       0.00000       0.00000
  16  23 4075.6629    1.2410  8.5267 10.2289 -0.0098  0.1290   0.0177   0.3611    0.0478   0.0000   452.1551       33.5374      -4.94200     -0.962368      -14.2539      -11.5878       12.6139       20.2049      -14.4822      -17.1487       9.00760      -3.99295      -3.98603      -1.31264      -2.87725     -0.203515      0.583420      0.244819    0.00464300    -0.0330702  -0.000856524     0.0213802   -0.00606492  -0.000921536  -0.000335699  -0.000479193  -0.000182234  -5.73904e-06  -1.79761e-06   1.78796e-06  -2.44245e-07  -1.70330e-10       0.00000       0.00000       0.00000       0.00000       12.2526       15.9258       16.8315       17.4064       16.3564       15.3552       12.8641       11.1758       9.01930       7.05169       5.20243       3.81541       2.71316       1.81743       1.17562      0.722299      0.435803      0.251762      0.136442     0.0718150     0.0358314     0.0158719    0.00721577    0.00286311    0.00109362   0.000382260   0.000122279   3.48408e-05   8.77146e-06   1.86227e-06   3.16749e-07   4.15935e-08       0.00000       0.00000       0.00000       0.00000
  16  25 4360.3631    0.8319 11.5773  9.9529 -0.0166  0.2068   0.0146   0.5647    0.0436   0.0000   455.3200       12.3235       35.9565       23.8818      -4.13650       27.7906      -2.53038      0.820008       4.77713       13.8636      0.540559      -14.5188    -0.0835508      -3.04067     -0.486124      0.146970       1.20980     -0.982953     -0.656554      0.314757     0.0280915    -0.0252713    -0.0137810   -0.00418299   -0.00194973   0.000136278  -0.000109068   4.42868e-05  -2.90126e-07  -7.32871e-06  -9.92905e-07   1.91328e-08       0.00000       0.00000       0.00000       0.00000       19.9685       25.3868       27.2834       27.0652       25.4686       24.0836       21.2276       18.1694       14.8985       11.3274       8.82040       6.36145       4.49221       2.98983       1.94944       1.23209      0.721649      0.420473      0.233161      0.119895     0.0630254     0.0279670     0.0131014    0.00497307    0.00193251   0.000656673   0.000204568   5.77074e-05   1.42355e-05   2.91869e-06   5.17730e-07   6.30270e-08       0.00000       0.00000       0.00000       0.00000
  17  10 2260.2959    0.9961  0.6554  9.9244 -0.0116  0.0428   0.0350   0.0701    0.1047   0.0000   436.2618     -0.953624       9.13688       2.14803      -2.49717      -3.92000      -1.38035       3.12031       1.19679     -0.132203     -0.149619     -0.416360     -0.301696      0.203269   -0.00732448    0.00984718     0.0639905     0.0385180    0.00238672    -0.0483439   -0.00422481   0.000850339  -0.000241026    0.00119063   0.000207650  -2.54543e-05   6.04270e-05   7.91864e-06  -7.13994e-07   1.56512e-06  -7.64618e-07  -1.63002e-07  -4.02805e-09   1.39459e-09       0.00000       0.00000       2.78009       5.01807       4.39406       4.72729       5.18260       3.49850       4.48773       2.06554       2.87891       1.56126       1.76208       1.01157      0.765315      0.596363      0.264032      0.285045      0.106123      0.104709     0.0395435     0.0297195     0.0133193    0.00582852    0.00367786   0.000881465   0.000716421   0.000209795   8.36801e-05   3.28148e-05   5.67404e-06   3.24120e-06   4.81596e-07   1.39270e-07   3.86128e-08   3.46609e-09       0.00000       0.00000
  17  11 2405.0320    1.3293  0.7997 10.6647 -0.0079  0.0374   0.0390   0.0679    0.0861   0.0000   435.1863     -0.897809       13.6749      -2.43586     -0.869210       5.28750       2.94681       2.37399      0.992322      0.278117    -0.0432404     -0.841772      0.548017     -0.751364     -0.286270     -0.282281      0.139135    -0.0653265    -0.0494439   -0.00810150   -0.00786637   -0.00884881  -0.000158971   0.000553395  -0.000528703  -0.000429818  -1.05841e-05  -3.84010e-06  -4.85231e-06   4.56698e-07  -2.96431e-07  -1.66138e-07   1.40830e-08  -1.93163e-09       0.00000       0.00000       3.05649       4.53551       4.55989       4.27009       4.90642       3.43018       4.05560       2.72986       2.69680       2.01744       1.34025       1.19208      0.652757      0.589400      0.324755      0.202681      0.133066     0.0608294     0.0483688     0.0208770     0.0126175    0.00593719    0.00234925    0.00131930   0.000429028   0.000200803   7.72734e-05   1.94551e-05   9.50425e-06   2.31711e-06   4.67558e-07   1.65983e-07   2.97732e-08   2.58702e-09       0.00000       0.00000
  17  12 2548.1318    1.8312  0.8287 10.9646  0.0094  0.0287   0.0537   0.0694    0.0975   0.0000   441.4080       2.48031       11.1110       2.54082       2.80174      -2.22511      -5.65279       2.07274       1.63023       1.82585      0.842115      0.263047      0.343075      0.757984    -0.0886237     -0.153715      0.145130   -0.00823033    0.00465090     0.0156695   0.000528342    -0.0111835    0.00132807    0.00118855  -0.000464069  -0.000460716   0.000108002   3.96515e-05   9.03553e-06  -9.93621e-07  -2.96902e-07  -1.66401e-08   1.46227e-08   4.10661e-09       0.00000       0.00000       2.78118       3.70637       3.66138       3.90741       3.73332       3.18227       2.99567       2.49256       2.05908       1.56860       1.19747      0.871300      0.621507      0.411483      0.267776      0.167758      0.102639     0.0619040     0.0315683     0.0182213    0.00935538    0.00471019    0.00213178   0.000937051   0.000392517   0.000156679   5.24989e-05   1.92201e-05   5.73118e-06   1.61241e-06   4.09724e-07   9.25905e-08   1.80587e-08   2.15896e-09       0.00000       0.00000
  17  13 2691.0758    2.4029  0.8163 11.5061 -0.0075  0.0297   0.0682   0.0664    0.0950   0.0000   436.2399      -2.49616       24.5658       10.9449       1.56512      -2.77214     -0.712940     -0.701536      0.896345      -3.53255      0.822902      -1.28013     -0.150839     -0.256848      0.158169      0.146097     -0.256668    -0.0270267     0.0146786    -0.0127039   -0.00909462    0.00446134    0.00303910   0.000513089   0.000764760  -0.000265257  -0.000145848  -1.41093e-05   8.25320e-06   2.99878e-06  -1.61973e-07   1.54707e-07   2.44149e-08  -3.48988e-09       0.00000       0.00000       2.67104       3.76938       3.57363       3.88097       3.56861       3.36717       2.88673       2.49212       2.10255       1.57081       1.23157      0.822468      0.674761      0.409770      0.294242      0.173895      0.107043     0.0621598     0.0365978     0.0203284    0.00970973    0.00554645    0.00200388    0.00119524   0.000354275   0.000183441   5.92424e-05   2.19831e-05   6.33426e-06   1.79407e-06   5.02830e-07   8.68764e-08   1.96103e-08   2.56328e-09       0.00000       0.00000
  17  14 2834.3512    2.8475  0.7866 12.1602 -0.0162  0.0285   0.0837   0.0677    0.0882   0.0000   434.7716       6.77622       5.96243       3.20844      -2.62073      -2.01522       1.04965      -1.43423       1.10707      -2.06508       1.29614      -2.62032      0.895677     -0.738003     -0.539431     -0.418715    0.00743806    -0.0200938     0.0420828    -0.0353118   -0.00907201    0.00438217  -1.55880e-05  -0.000211298  -0.000193803   0.000119776  -3.81218e-05  -1.03382e-05   9.14833e-06  -1.20489e-06  -1.77995e-07  -9.17752e-08   3.04862e-08  -5.08823e-10       0.00000       0.00000       2.53176       3.57324       3.42110       3.77709       3.41645       3.30806       2.75907       2.49194       1.82171       1.51597       1.15215      0.854564      0.609273      0.410826      0.276567      0.173837      0.104646     0.0607787     0.0329980     0.0192211    0.00863354    0.00490544    0.00199437    0.00103450   0.000372227   0.000173208   5.38501e-05   2.01112e-05   6.10017e-06   1.76088e-06   4.75700e-07   1.00415e-07   1.73424e-08   2.58847e-09       0.00000       0.00000
  17  15 2977.2677    3.4776  0.9046 12.3673 -0.0107  0.0321   0.0956   0.0718    0.1034   0.0000   438.0002       8.18065       15.8587       1.33150      0.225554      0.917574      0.591137     -0.430511     -0.823137      -1.92676    -0.0123669       1.44738     -0.253165    -0.0993483     -0.210473     -0.417080     -0.234236    -0.0370890     0.0381249    0.00903148    0.00629297   -0.00780363    0.00509589   0.000581997  -0.000227600   0.000188116   4.91015e-05   1.77239e-06   2.38088e-06   1.25942e-06  -3.77638e-07  -1.66043e-07  -5.83751e-09  -4.98867e-09       0.00000       0.00000       2.71659       3.89428       3.97260       3.97808       3.97416       3.34464       3.16732       2.51472       2.21426       1.67021       1.37013      0.928412      0.669123      0.435771      0.264626      0.207236      0.105547     0.0774050     0.0351090     0.0215215     0.0109687    0.00535813    0.00261297    0.00109986   0.000498148   0.000180278   6.81314e-05   2.56735e-05   5.92514e-06   2.33212e-06   5.17949e-07   1.16160e-07   2.26976e-08   2.54227e-09       0.00000       0.00000
  17  17 3261.4743    3.6281  1.3091 12.5014 -0.0036  0.0478   0.0929   0.0977    0.1468   0.0000   444.3172       6.87128       12.0174       2.27775      -6.76509      0.921496       5.55705       1.55946      -4.85631       2.22242     -0.274947      0.328711      0.432886      0.607048     -0.340462     0.0487462    -0.0393932      0.111609    -0.0197044   -0.00106481     0.0101168    -0.0153069   -0.00395285    0.00137572   0.000104126  -0.000456648  -1.80713e-05   3.61491e-05   6.20036e-06   1.82642e-07  -6.12421e-07   6.48236e-09   2.06009e-08  -1.04598e-09       0.00000       0.00000       3.56684       6.01976       4.92437       6.36092       5.09994       5.74326       4.01675       4.24040       2.63746       2.66264       1.56264       1.52590      0.862739      0.721529      0.386944      0.324165      0.152893      0.118010     0.0494496     0.0358474     0.0137727    0.00936612    0.00342976    0.00195485   0.000608382   0.000325037   8.56977e-05   4.13095e-05   8.91972e-06   3.63094e-06   6.61822e-07   2.13803e-07   2.51034e-08   5.37224e-09       0.00000       0.00000
  17  18 3403.5208    3.1677  2.0278 11.3684  0.0020  0.0461   0.0656   0.1187    0.2225   0.0000   432.6037       6.92233       11.9856       3.64616      -6.49591       6.29089     -0.200360       1.31238       2.36673      -4.47837       3.36126       1.76144     0.0541545     -0.226393      0.105718     -0.479577      0.108463     0.0469599   -0.00415640    -0.0397734    0.00708264   -0.00169737   -0.00671278    0.00190607   0.000889809   0.000118793  -2.71443e-06  -1.15506e-05   4.52134e-06  -5.26550e-07  -9.20103e-07   3.20332e-07  -1.56522e-08   4.02941e-09       0.00000       0.00000       4.15483       5.44245       5.64104       5.67227       5.83099       4.94958       4.72071       3.85804       3.26135       2.49916       2.02094       1.45472       1.00730      0.686650      0.449713      0.293954      0.183272      0.105570     0.0589558     0.0320751     0.0163699    0.00823010    0.00391325    0.00170938   0.000719639   0.000283145   0.000100103   3.37364e-05   1.07255e-05   3.10431e-06   7.76683e-07   1.70820e-07   3.17508e-08   3.34187e-09       0.00000       0.00000
  17  19 3545.5592    2.7152  2.7102 11.5365 -0.0012  0.0545   0.0514   0.1491    0.1086   0.0000   439.6610      -1.87450       8.76017       20.5266      -1.41163     -0.689916      -4.46156      -1.34089       2.39928      0.647231       1.40113     -0.578933     -0.237262      0.158844     -0.894516      0.390950    -0.0717442     -0.154033      0.118369     0.0399477  -0.000412004   -0.00141869  -0.000696357   0.000623353   0.000841724   4.28740e-05  -2.07595e-05   9.19846e-06  -1.03551e-05  -4.00803e-07  -1.22355e-06   2.00989e-07  -1.11868e-08  -5.28896e-09       0.00000       0.00000       4.96231       6.15264       6.89855       6.64341       6.77757       6.02763       5.34104       4.59285       3.81540       3.00952       2.28713       1.67443       1.18509      0.826590      0.540718      0.342837      0.213624      0.125025     0.0727049     0.0391328     0.0205345     0.0102652    0.00463939    0.00214788   0.000869412   0.000353278   0.000127315   4.30533e-05   1.36557e-05   3.81621e-06   9.42041e-07   1.97455e-07   3.27398e-08   3.59953e-09       0.00000       0.00000
  17  20 3687.8233    2.0892  3.9160 11.1573 -0.0054  0.0742   0.0337   0.1833    0.0687   0.0000   445.2479       19.8730       19.4358       9.81431       8.38532      -1.45860       3.58112      0.699760       7.64632      -11.4963      -4.43844     -0.631033       1.07628       1.41803      0.347859     -0.669694     -0.284580     0.0816920    0.00169253    -0.0114620    0.00974040   -0.00900008   -0.00291333  -0.000842791   0.000325238   0.000832772  -0.000341211  -7.31580e-05   6.76528e-06  -6.30131e-06   1.96557e-06  -2.46999e-08   4.54871e-08   2.16183e-09       0.00000       0.00000       6.98288       9.28787       9.93219       10.0113       9.54743       8.86903       7.67600       6.62959       5.17532       4.14083       3.23868       2.35317       1.63077       1.13853      0.763013      0.479403      0.296243      0.176362     0.0982491     0.0548071     0.0265936     0.0141720    0.00623667    0.00307327    0.00120894   0.000512836   0.000169469   5.98408e-05   1.84181e-05   5.24900e-06   1.30443e-06   2.72617e-07   4.52980e-08   5.62728e-09       0.00000       0.00000
  17  21 3829.9766    1.6998  5.2905 10.7982 -0.0040  0.0889   0.0255   0.2400    0.0558   0.0000   442.3263       22.2054       8.80683       23.5639      0.284282      -12.3162      -8.42497       2.46452      -1.09974       1.91321      -2.34384       2.48297     0.0836261       1.50721     -0.868159     -0.474321     -0.142932     0.0401749     0.0667224    0.00509129    -0.0292482     0.0238357   -0.00372893   -0.00438935   -0.00343578   5.72919e-05   0.000253196  -8.30659e-05   5.08065e-05   2.00962e-06  -2.80274e-06  -1.47526e-07   3.64141e-08   3.90971e-09       0.00000       0.00000       7.73771       10.3767       10.9763       11.4928       10.7287       10.1255       8.59078       7.75837       6.08286       5.03163       3.74159       2.83136       1.93217       1.37315      0.896479      0.590266      0.349783      0.215744      0.121409     0.0673088     0.0331918     0.0173332    0.00769841    0.00372062    0.00146347   0.000611793   0.000214947   7.62214e-05   2.31815e-05   6.65733e-06   1.58959e-06   3.50544e-07   5.49103e-08   7.38004e-09       0.00000       0.00000
  17  22 3972.2804    1.4495  7.4278 10.2874 -0.0028  0.1099   0.0190   0.2994    0.0516   0.0000   422.6555      -9.42389       24.8100       32.1879       9.95781      -1.04303       4.83596       8.52357      -15.1718      -11.4350      0.204120      -1.09454      0.432270     -0.540275     -0.362142     -0.506276     -0.102107      0.380062    -0.0735312     -0.114825     0.0107159     0.0543338    0.00409771    -0.0117804    0.00179699    0.00110588  -0.000317356   0.000122394   1.73180e-05  -1.10874e-05  -1.81816e-06   5.03153e-07  -5.48948e-08   6.93040e-09       0.00000       0.00000       9.66785       12.4594       13.7426       13.9650       13.4618       12.6470       10.7458       9.24819       7.78335       5.95925       4.87404       3.33217       2.50642       1.63594       1.15734      0.729767      0.439145      0.273845      0.154250     0.0846665     0.0426941     0.0210732    0.00992492    0.00450078    0.00188464   0.000735373   0.000270468   9.56030e-05   2.88198e-05   8.23983e-06   2.09519e-06   3.92428e-07   7.18079e-08   8.40096e-09       0.00000       0.00000
  17  23 4115.3744    1.1668  8.4720 10.1655 -0.0076  0.1302   0.0167   0.3674    0.0465   0.0000   446.7532       21.7574       36.9227       21.8858       1.43231       7.49860       18.2782      -1.67165      -10.9852       6.31812      0.729390      -9.31778      -4.12697       5.70704      -1.04502      -2.58621      0.146987      0.728134     -0.209907     -0.156581     0.0279239     0.0454266     0.0104204   -0.00746736    0.00273380  -0.000638636  -0.000172631   0.000225945   1.59969e-05  -4.75561e-06   6.44040e-06  -6.29829e-07  -1.47012e-07  -1.47114e-09       0.00000       0.00000       11.4573       14.9868       16.3123       16.2331       15.6787       14.8586       13.0304       11.0904       9.09119       7.31928       5.58715       4.14036       2.96489       2.07436       1.39087      0.888078      0.550354      0.327377      0.190824      0.101026     0.0539588     0.0273296     0.0117724    0.00600883    0.00228891   0.000956939   0.000349909   0.000116833   3.62629e-05   9.96245e-06   2.40635e-06   4.98611e-07   8.30247e-08   1.00358e-08       0.00000       0.00000
  18   9 2143.6895    0.7858  0.5767  9.6462 -0.0055  0.0261   0.0271   0.0582    0.0703   0.0000   435.6437      -2.03339       19.3740      0.877127      0.891852       1.00845      0.935979       1.42881       1.65361     -0.438312     -0.761204      0.707611    -0.0724467      0.390722     -0.589540     -0.210474      0.344767     0.0733879    -0.0419326    -0.0203052   -0.00225639   -0.00939559   -0.00323408    0.00402438   0.000659778  -0.000742508   0.000104391   4.19194e-05   1.42208e-05  -4.81410e-06   6.93975e-07   8.54292e-08  -4.13946e-08  -3.09908e-09  -4.56200e-09  -6.55492e-10       2.44722       2.88413       3.23859       2.93346       3.10320       2.73764       2.35546       2.34971       1.96352       1.58162       1.30245      0.841693      0.649260      0.471511      0.297338      0.203638      0.113011     0.0676857     0.0425880     0.0243016     0.0133901    0.00677995    0.00322277    0.00156162   0.000704115   0.000295458   0.000117310   4.45703e-05   1.61470e-05   4.83288e-06   1.55546e-06   5.11473e-07   1.15216e-07   2.08689e-08   3.44615e-09   3.51903e-10
  18  11 2436.8603    1.4588  0.8076 10.7930 -0.0037  0.0392   0.0459   0.0661    0.1055   0.0000   442.3811      -2.53468       18.2764     -0.322884      0.709254      -2.65098       1.23371       5.98773       5.10601     -0.472191       1.58022      -1.21897      -2.14601     -0.736700      0.749757      0.137395     -0.191594    0.00173987     -0.113326    -0.0162189    0.00979017   1.66412e-05   0.000204975    0.00271651  -0.000413789  -0.000363501   4.82535e-05  -2.55380e-05   1.66062e-05  -1.39224e-06  -1.42432e-06  -1.24698e-06   4.39368e-08  -1.65739e-09   1.82184e-09  -4.47942e-10       3.41053       3.75951       4.30141       4.97064       4.64967       4.24296       3.52796       3.15673       2.87732       2.19074       1.51919       1.25084      0.860944      0.565403      0.497996      0.280181      0.133373     0.0988122     0.0686119     0.0381295     0.0222773     0.0110851    0.00484420    0.00243796    0.00117210   0.000516260   0.000173752   6.22074e-05   2.72161e-05   9.35107e-06   2.49882e-06   5.76701e-07   1.48504e-07   2.98381e-08   5.08656e-09   6.37615e-10
  18  12 2580.8692    1.9789  0.8820 11.4538 -0.0093  0.0352   0.0571   0.0786    0.0859   0.0000   437.8580       3.52931       15.4065      0.558348       4.59845      -1.42259      -3.16856      -2.19476      -1.81686      0.611922     -0.326351     -0.139395     -0.194223     -0.136420     0.0668388    -0.0433240    -0.0933067     -0.104355    -0.0205180     0.0170106    0.00327006   -0.00262967   -0.00258544    0.00112125   0.000674199   0.000403164   0.000103755  -7.29987e-05  -2.85437e-05   1.34318e-05  -2.32457e-06  -6.79628e-07   5.00547e-08   1.12673e-08   5.97394e-10   1.02920e-10       3.23507       4.50454       4.05739       4.00336       4.32290       3.94809       4.18389       3.03643       2.77983       1.69952       1.60117       1.16272      0.941152      0.703603      0.450975      0.329219      0.168826      0.119283     0.0556226     0.0353021     0.0173342    0.00848800    0.00480778    0.00182150    0.00110802   0.000344093   0.000186720   5.83895e-05   2.32200e-05   8.41035e-06   1.91632e-06   7.75884e-07   1.45511e-07   3.22508e-08   7.11559e-09   6.38404e-10
  18  15 3012.1858    3.6828  0.7792 12.7784 -0.0096  0.0293   0.1119   0.0707    0.0834   0.0000   442.0090       8.46677       15.6129       1.12695      -1.02544       2.08868      -3.48896      0.959474      -2.21728      0.937100     -0.348494      -1.80549       1.42650     -0.362722     -0.294057     -0.328470    -0.0383828      0.104866     0.0533361     0.0221142    -0.0141552   -0.00900118    0.00242090    0.00181288    0.00110419   0.000673206  -0.000482890  -5.34465e-05   2.11072e-05  -4.05334e-06   8.91680e-07   7.84937e-07   1.21306e-07   1.57917e-08   5.02344e-11  -6.45409e-10       2.75050       3.52256       3.37466       3.40756       3.37260       3.32392       3.14472       2.70316       2.06382       1.46008       1.16420      0.926213      0.783280      0.518622      0.378613      0.230384      0.148779     0.0836107     0.0450422     0.0233347     0.0129054    0.00694192    0.00343300    0.00172121   0.000719790   0.000329060   0.000126802   4.71188e-05   1.69966e-05   5.61451e-06   1.66958e-06   4.29716e-07   1.26443e-07   2.29330e-08   4.41771e-09   5.43064e-10
  18  16 3154.9193    3.7853  0.9001 13.0751 -0.0020  0.0338   0.1044   0.0758    0.0859   0.0000   439.6475       3.84071       9.62857       2.32263       2.51021       4.25056      -5.94632       2.25931     -0.539572     0.0351320      -3.32588      -2.17240     -0.389598       2.11496     -0.133498     -0.535588    -0.0938954     0.0508169      0.115325    -0.0246613  -0.000678488    0.00193548  -1.79452e-05   0.000403982    0.00118743   0.000800563  -0.000111865  -1.09058e-05   1.40063e-05   5.80854e-06   8.26135e-07  -8.02436e-07   2.75994e-08   3.39191e-08   1.18861e-08  -5.20783e-11       3.13782       3.68553       3.95266       4.49283       4.10517       3.59684       3.22278       2.96467       2.34727       1.91470       1.51664       1.12866      0.727588      0.575855      0.378345      0.254972      0.139936     0.0870061     0.0548794     0.0351540     0.0169600    0.00913745    0.00419549    0.00235410   0.000963715   0.000461751   0.000159272   6.61056e-05   1.95007e-05   6.97060e-06   1.93430e-06   5.63891e-07   1.17445e-07   2.83173e-08   4.42732e-09   5.91056e-10
  18  17 3297.3963    3.4491  1.3234 12.5345 -0.0067  0.0416   0.0841   0.0892    0.1223   0.0000   433.1414       13.0884       11.9853       8.08380      -2.84937      -1.00487      -7.22563       1.00918       2.69979      -1.39619      -1.18166      -1.11120     -0.534165      -1.12773      0.257934    -0.0344519    -0.0221826    -0.0447843    -0.0968863    -0.0629904   0.000685778   -0.00152657    0.00611102   -0.00385165   -0.00212864  -0.000682452   0.000373835  -1.64116e-05  -3.03488e-05   6.25877e-06   5.62108e-07   1.70148e-07   3.89368e-07   7.66960e-08  -7.24643e-09   5.67799e-10       3.63894       4.40443       5.12691       5.37378       4.95499       4.38869       4.40126       3.29668       2.78125       2.37056       1.82719       1.23708      0.946187      0.723160      0.462090      0.302259      0.187138      0.122265     0.0697923     0.0395989     0.0235103     0.0114693    0.00578257    0.00275624    0.00111107   0.000572514   0.000231124   8.65003e-05   3.05546e-05   9.13216e-06   2.63267e-06   7.40962e-07   1.69017e-07   3.71211e-08   6.55466e-09   6.53744e-10
  18  18 3440.0994    2.9724  2.1834 11.7979 -0.0064  0.0465   0.0575   0.1231    0.1162   0.0000   436.6033      -4.10127       4.57077       11.9691       5.97173       3.18148      -3.16001      -1.69007     -0.417171      -1.23642      -1.88593      -1.33271     -0.173784     -0.609355    -0.0819962      0.273659      0.628143      0.115782     0.0322629    -0.0578624     0.0164937     0.0162981   0.000434326   -0.00251917   0.000946590   0.000104275  -1.10098e-07   7.89578e-06   3.00815e-05   1.27469e-07  -7.17655e-07  -1.45472e-06   2.45090e-07  -2.86359e-08   4.68171e-09   1.98923e-09       4.06409       5.25989       5.72891       5.86944       5.80033       5.25816       4.76320       3.82092       3.14860       2.61104       2.07765       1.52065       1.05973      0.763218      0.507796      0.340049      0.226956      0.141595     0.0807556     0.0473718     0.0243056     0.0134494    0.00632533    0.00302748    0.00139823   0.000599758   0.000249002   9.73531e-05   3.14223e-05   1.09590e-05   3.16445e-06   8.76620e-07   2.05930e-07   4.38531e-08   7.39868e-09   8.14245e-10
  18  19 3582.5843    2.4603  3.2138 11.2031 -0.0066  0.0576   0.0402   0.1603    0.1036   0.0000   443.9231       13.9203       12.4113       9.21800      -5.48711       2.98633      0.337293      0.928277       3.68291       4.24436     -0.849494     -0.866612     -0.578570       1.45209     0.0115245     -0.170867     -0.533618     -0.354363     0.0816998    -0.0945246    -0.0685787     0.0473185   -0.00422208   -0.00711615    0.00303797   0.000611345  -0.000272417  -0.000230512  -4.28377e-05   1.63786e-05  -1.79422e-06  -1.08908e-06  -3.03326e-07  -1.15355e-08  -7.41308e-10  -1.06925e-09       5.08372       6.30016       6.92286       7.03063       6.81626       6.47852       5.76034       4.74244       4.08085       3.26774       2.55000       1.95361       1.38600      0.954657      0.660530      0.444866      0.283551      0.175215      0.105313     0.0586801     0.0316795     0.0166139    0.00829628    0.00380866    0.00186246   0.000740751   0.000313100   0.000116355   4.30395e-05   1.39315e-05   4.12712e-06   1.08429e-06   2.52966e-07   5.22802e-08   8.80078e-09   9.81709e-10
  18  20 3725.3786    2.0208  4.6364 10.8551 -0.0054  0.0766   0.0289   0.1988    0.0703   0.0000   441.8585       10.9522      -14.5247       19.0116       7.39224      -15.2417      -8.43621      0.930794       6.73703      -3.32339      -5.92532      -2.38450      -1.94390     -0.900192     -0.330758     -0.181123     0.0895703      0.225212    -0.0341489    -0.0465693     0.0510180     0.0124436   -0.00877912   -0.00913923  -0.000174981   0.000567302   0.000309115  -0.000105034  -2.42432e-05   1.86534e-05   1.05585e-05  -2.23403e-06  -2.91013e-07  -5.42483e-08   1.49346e-08  -1.71480e-10       6.26428       8.42373       9.04860       9.57909       8.90554       8.54779       7.47842       6.49252       5.24223       4.32372       3.43858       2.47894       1.84505       1.28998      0.893488      0.563969      0.386168      0.227311      0.137550     0.0748392     0.0424019     0.0216240     0.0109449    0.00517913    0.00229929    0.00102964   0.000419665   0.000160412   5.75237e-05   1.79978e-05   5.81363e-06   1.50226e-06   3.77743e-07   7.37418e-08   1.26274e-08   1.54273e-09
  18  21 3868.1731    1.7004  5.9206 10.5150 -0.0069  0.0894   0.0223   0.2350    0.0582   0.0000   428.9903       23.1037       25.3346      -3.73830      -19.2647       4.64004      -1.93492      -2.96645       1.20213      -10.6893       1.59161     -0.979956     -0.625414      -1.91741       3.04535    -0.0922282      -1.39974      0.200518      0.184276     0.0517855    -0.0338341    -0.0636051    -0.0206726    0.00797956    0.00597966  -0.000546314  -0.000694844  -0.000655491   0.000115785   1.76364e-05   5.96619e-06  -7.38516e-07   2.76380e-07   4.43439e-08  -1.00516e-08  -2.56231e-09       7.67178       9.69452       10.7856       10.9818       10.6687       9.98730       8.81608       7.59341       6.31041       5.04669       4.02802       3.06257       2.16390       1.49757       1.06381      0.690680      0.449339      0.276346      0.162444     0.0937498     0.0503809     0.0256300     0.0130764    0.00644508    0.00283322    0.00125524   0.000502068   0.000188273   6.67532e-05   2.26250e-05   6.74767e-06   1.78856e-06   4.30445e-07   8.49245e-08   1.39928e-08   1.59163e-09
  18  22 4010.7401    1.3961  8.2157 10.2249 -0.0046  0.1135   0.0175   0.3210    0.0489   0.0000   459.9806       8.79256      -1.18400      -2.74218      -4.43795      0.477617       6.99760      -11.2293      -4.76975       10.8202       6.13768      -8.05933       2.93832     -0.461762       1.51797      -1.14674     -0.760113     -0.300317     0.0365554      0.221767   -0.00432594    -0.0257550   -0.00289751    0.00378697  -0.000757147  -0.000808584  -0.000475795  -1.94593e-05   0.000140880  -3.67833e-06  -5.83991e-06  -1.09060e-06   2.12991e-07  -3.24894e-08  -2.09886e-08   1.29723e-09       9.40705       12.8430       13.4524       14.0535       13.2689       12.7644       11.1753       9.64572       8.10087       6.36972       5.06827       3.82628       2.75305       2.00240       1.34256      0.893461      0.576931      0.349243      0.209174      0.120472     0.0652054     0.0347341     0.0170619    0.00854034    0.00366222    0.00166358   0.000652976   0.000256793   8.77883e-05   2.90103e-05   8.82707e-06   2.35804e-06   5.42069e-07   1.12210e-07   1.91485e-08   2.29221e-09
  18  23 4154.0209    1.1377  9.5549 10.0741 -0.0050  0.1348   0.0151   0.3844    0.0441   0.0000   430.5788       21.5573       17.8602       4.65093      -7.22895      -9.79091       4.00483       5.10554       6.28628       7.04311       1.14247      -5.01092       5.99221       1.04875      -1.71103      -2.23808      0.363399      0.768396     -0.139455      0.123785    -0.0772321     0.0202372     0.0283316     0.0163704   -0.00142277  -0.000435453   3.93292e-05   4.48309e-05   4.79931e-06   5.74250e-05  -1.04905e-05  -8.86966e-06   8.01154e-07   1.51353e-07   2.25246e-08  -8.18224e-10       11.4517       14.8841       15.8029       16.9535       16.5189       14.6899       13.2200       11.3596       9.89986       7.61476       5.98223       4.55333       3.39150       2.28420       1.60941       1.04505      0.689750      0.430358      0.247668      0.144182     0.0780901     0.0427181     0.0214037     0.0100845    0.00464186    0.00192397   0.000779024   0.000293757   0.000101607   3.48049e-05   1.00559e-05   2.65577e-06   6.53871e-07   1.30178e-07   2.30007e-08   2.53051e-09
  18  24 4297.0756    0.9298 12.1673  9.9738 -0.0060  0.1867   0.0134   0.5286    0.0405   0.0000   434.2620       23.0944       25.9024       22.4914       17.0042       24.7209       39.3118       11.8607      -9.28104      -1.71752       10.7883      -4.10400       2.55690      0.150442      -2.32252     -0.389299      0.641488     -0.308941      0.138899     -0.141943    -0.0308849     0.0642027     0.0386699    -0.0281564    0.00441433   0.000405616   -0.00207554  -0.000992372   0.000178457   9.35483e-06   5.11192e-06   1.23724e-06   5.23172e-08  -1.00404e-07  -7.32741e-09   7.54197e-09       15.5852       20.1691       22.2397       22.2348       22.2019       20.3629       18.5300       15.6326       13.3960       10.6055       8.20764       6.34910       4.67836       3.27183       2.28369       1.48019      0.988221      0.598554      0.356736      0.207270      0.112269     0.0616202     0.0309948     0.0147599    0.00690599    0.00285473    0.00118188   0.000446191   0.000152610   5.10457e-05   1.49891e-05   3.84962e-06   9.29773e-07   1.86642e-07   3.09330e-08   3.32291e-09
  18  25 4440.0697    0.7409 13.4090  9.8866 -0.0129  0.2499   0.0117   0.6288    0.0367   0.0000   427.0690       44.8274      -1.14382      0.493952       30.8303      -2.75571      -2.44497       59.8558       28.7296      -43.5069      -11.1907       7.19560      -1.76250      -6.43065     -0.117343      -2.65948      0.324863       1.04973     -0.516847     -0.248448      0.162070    0.00647920    -0.0677676    -0.0105936     0.0131801    0.00180394   0.000549813   0.000517774  -0.000138348   1.73190e-05  -3.20092e-05  -6.83391e-06  -2.91804e-06   3.11454e-08   3.06157e-08  -5.58575e-09       20.3497       27.0830       29.4749       31.0058       28.9056       27.4945       24.5420       20.8580       18.1395       14.1515       11.2286       8.49671       6.20627       4.37330       3.07007       2.03553       1.29306      0.802234      0.488998      0.284938      0.157197     0.0822270     0.0423912     0.0201408    0.00947728    0.00393867    0.00162232   0.000604151   0.000214014   6.93552e-05   2.03081e-05   5.28200e-06   1.23364e-06   2.46941e-07   4.27472e-08   4.90313e-09
  18  26 4582.8437    0.5998 14.0402  9.7546 -0.0016  0.2960   0.0108   0.7455    0.0337   0.0000   378.7082       8.64513       62.2666      -4.62143       13.1845      -7.88302      -20.4682       101.076      -12.8198      -35.8476       10.2511       8.66327       14.5527       6.54999      -3.69773      0.850957       4.54996      0.962536     -0.365377      0.430047      0.262982     -0.242455    -0.0709494     0.0293711     0.0201581   -0.00845235   -0.00213877  -0.000168813  -0.000141705   4.71516e-05  -1.78547e-05   7.73627e-06   1.87303e-06  -1.26037e-07  -4.26930e-08  -5.92473e-09       24.1770       31.5615       33.9872       36.1329       32.8741       32.8601       28.3438       24.6373       20.9333       17.2094       13.2138       9.96905       7.47835       5.18123       3.61808       2.41875       1.56180      0.951256      0.588235      0.341362      0.189819     0.0984803     0.0517013     0.0243106     0.0114467    0.00466824    0.00197545   0.000727587   0.000261234   8.21318e-05   2.40743e-05   6.14710e-06   1.46138e-06   2.84779e-07   4.74592e-08   5.93540e-09
  19   8 2021.7774    0.6087  0.5289  9.2613 -0.0012  0.0277   0.0203   0.0511    0.0685   0.0000   438.2937      -3.69031       16.3086       2.49329      -7.84846       2.27043      0.309517     -0.795802       2.57988     0.0643625      -1.45489      -1.81819     0.0277922     0.0337890     -0.483208    0.00880400     -0.209871    -0.0529931     0.0567767   -0.00552642    -0.0117719   -0.00544862    0.00290810   -0.00120162   0.000482136   0.000193425  -0.000217554  -8.92787e-05   7.31988e-05  -1.35322e-05  -4.09355e-06  -1.06992e-06  -5.88740e-07  -3.33117e-08   5.19937e-09   6.81892e-09       2.34297       2.65337       2.97251       3.03491       2.94121       2.73342       2.32069       2.24171       1.82082       1.50946       1.20246      0.948189      0.709335      0.406850      0.328782      0.229332      0.136698     0.0853409     0.0564400     0.0334866     0.0191113    0.00952602    0.00514756    0.00247512    0.00128162   0.000631318   0.000267042   9.84612e-05   3.67741e-05   1.38199e-05   5.18574e-06   1.52758e-06   4.14239e-07   1.20313e-07   3.14055e-08   5.51175e-09
  19  11 2468.1276    1.5474  0.8678 10.7715 -0.0018  0.0281   0.0409   0.0699    0.1074   0.0000   435.6416      -2.58561       19.4037       3.20201       3.11013      -1.32128     -0.891747      0.944933     -0.437537     -0.983495       1.50527     -0.847955      0.958501     0.0527994     0.0744556    -0.0197004     -0.100079    -0.0771941      0.130096     0.0651719    -0.0301997    -0.0181139   -0.00116404    0.00127946   0.000118745   0.000142222   0.000135052  -0.000137303   1.01207e-05   1.84385e-05   6.22429e-06  -4.19338e-06  -5.26144e-07   2.71317e-07   4.92425e-09  -3.03326e-09       2.26537       2.92838       3.01736       3.25648       3.15794       2.83125       2.72022       2.33582       2.01910       1.58238       1.34797      0.951878      0.744582      0.534877      0.365011      0.254594      0.155109      0.105304     0.0602171     0.0370428     0.0220219     0.0114857    0.00612875    0.00299836    0.00163037   0.000601734   0.000333539   0.000119498   5.17958e-05   1.76452e-05   6.01637e-06   1.95457e-06   5.11670e-07   1.55348e-07   3.31506e-08   6.69171e-09
  19  12 2613.1158    2.0095  0.8771 11.4342 -0.0033  0.0324   0.0544   0.0706    0.0976   0.0000   440.0163       2.43856       10.5095       3.74646       2.59492     -0.742354      -4.85684       5.04369    -0.0394810      -3.58349       2.49083     0.0836909     -0.520702     0.0137619     -0.597053      0.166360    -0.0136240     -0.104007     0.0591283    -0.0195673    0.00891962  -0.000796357   -0.00513616    0.00432758    0.00179852  -0.000879898   0.000229038   2.73856e-05  -4.77809e-05  -1.10506e-05  -1.48444e-06   2.34558e-06   3.17207e-07   1.19193e-08  -1.03902e-08   4.44906e-09       2.58590       3.04118       3.76693       3.89649       3.40644       3.33883       3.35851       2.51996       2.20304       1.78863       1.42232       1.04415      0.794731      0.555271      0.425709      0.266535      0.163550      0.117351     0.0690483     0.0382012     0.0197756     0.0129371    0.00680715    0.00306837    0.00139808   0.000748280   0.000335920   0.000141939   5.38354e-05   2.09725e-05   6.98809e-06   2.28317e-06   5.50291e-07   1.52178e-07   3.47522e-08   6.81686e-09
  19  13 2757.9525    2.6201  0.9338 11.7672 -0.0083  0.0355   0.0669   0.0663    0.0964   0.0000   440.7492       1.89249       3.04897       7.92128      -4.14467     -0.532044       7.17598      -1.54061      -1.56468     -0.727793       1.90085       1.59412       2.16597     -0.957822      0.393290    0.00811068     0.0447754   -0.00570877    0.00435291   -0.00294137     0.0208328   -0.00152956    0.00495701   -0.00591516  -0.000674650   3.96473e-05   0.000174169  -1.42892e-05  -0.000153516   1.56239e-05  -2.12931e-06  -1.18576e-08  -7.94592e-07   6.29122e-08   1.94633e-08  -2.78742e-09       2.92779       3.56143       4.00674       4.45819       3.64315       3.21100       3.53611       3.09113       2.28886       2.02310       1.78113       1.20215      0.867197      0.638781      0.461819      0.261188      0.172211      0.113273     0.0732634     0.0369166     0.0213551     0.0131593    0.00704461    0.00317213    0.00138695   0.000785014   0.000364496   0.000160980   6.16551e-05   2.08937e-05   6.30800e-06   1.83876e-06   5.63496e-07   1.45985e-07   3.72984e-08   6.46431e-09
  19  14 2902.5892    3.2155  0.8743 12.2246 -0.0049  0.0280   0.0883   0.0697    0.0919   0.0000   435.8927       9.22559       11.7015       6.51343      -5.12900       4.71050     -0.244797       1.45542      -3.28019     -0.319335       3.12136      0.540556     0.0783061     -0.419101     -0.309536      0.102224      0.236357      0.126011    -0.0111467   -0.00218985     0.0124770    -0.0128277    0.00446555    0.00218995   -0.00364108  -8.47031e-05  -0.000198902  -3.22209e-05   1.46317e-05   3.64362e-06   2.93449e-06   1.39527e-06   4.29549e-07  -1.58252e-07   5.45371e-08   7.59860e-09       2.22814       2.92192       3.09088       3.21920       3.08028       2.69119       2.66316       2.20630       1.95101       1.57364       1.24488      0.990298      0.656005      0.520353      0.324145      0.238560      0.141904     0.0961730     0.0587238     0.0295045     0.0183482    0.00983125    0.00531611    0.00261904    0.00119951   0.000608850   0.000257581   0.000115175   4.13413e-05   1.49453e-05   5.78572e-06   1.58042e-06   4.84840e-07   1.36999e-07   2.70497e-08   7.34589e-09
  19  16 3189.9320    3.5818  0.9850 12.9613 -0.0308  0.0369   0.0948   0.0775    0.0918   0.0000   439.2568       10.0895       7.74069       5.85992      -1.01546       6.53692       4.00038      -6.44780       1.62299       1.12036       3.70946      -2.18392      0.780083    -0.0170099      0.934474     -0.106299    -0.0224133    -0.0142058   -0.00523374     0.0282413     0.0183332    0.00459982    0.00186014   -0.00319112    0.00128308   0.000363432   0.000360719  -0.000169056  -8.37072e-05  -2.96949e-05  -7.19544e-06  -2.54729e-06  -4.25604e-07  -1.32215e-08   3.97972e-09   4.42695e-09       2.93945       4.24049       4.15296       4.52776       4.38988       4.20627       3.48510       3.00492       2.33036       2.04818       1.60880       1.18924      0.864592      0.603541      0.445099      0.287680      0.201590      0.122809     0.0831692     0.0448552     0.0282352     0.0132549    0.00826204    0.00304871    0.00191551   0.000665733   0.000384956   0.000123930   6.15166e-05   1.87557e-05   7.50995e-06   2.02743e-06   7.18335e-07   1.65120e-07   4.89510e-08   9.17507e-09
  19  17 3332.9052    3.3583  1.5317 12.2955 -0.0082  0.0402   0.0702   0.0936    0.0907   0.0000   438.6343       12.0250       11.3042       4.94985       6.41667       1.88121      -6.96690       3.83815      -3.12374      -5.88775       1.07045    -0.0696326      -1.35443     -0.495530     -0.804419     -0.597935      0.303296      0.218706    -0.0169045    -0.0910049    -0.0283450     0.0154422  -0.000791282   0.000799984   -0.00278226   4.01343e-05   0.000691500  -0.000150737  -4.32716e-05  -2.31277e-06  -2.07085e-09  -5.21339e-06  -1.59407e-07   2.67319e-07   1.30718e-07   1.74073e-09       3.14687       4.25908       4.67513       4.57135       4.81512       4.17382       3.84321       3.20854       2.85579       2.30817       1.77285       1.37136       1.00138      0.745319      0.490533      0.341873      0.226234      0.142181     0.0891002     0.0526480     0.0291609     0.0172809    0.00850736    0.00449841    0.00215358   0.000929364   0.000441155   0.000170196   6.74723e-05   2.69276e-05   8.56269e-06   2.82535e-06   8.33085e-07   2.22305e-07   4.94436e-08   1.04071e-08
  19  18 3476.1322    2.7266  2.2417 11.9017 -0.0053  0.0524   0.0518   0.1223    0.0850   0.0000   437.9067       9.33570       21.2666       17.4211      0.939702      -2.53155       1.00380      0.762572      -5.82276       4.54348      0.779834      -4.44467      0.183257      0.955089      0.373116     -0.456241     -0.210669     -0.165073    -0.0962588     0.0168461    -0.0223939    -0.0189122     0.0137293    0.00315018   -0.00407467   8.24268e-05   0.000392581   0.000108491   4.81216e-06   5.84230e-06   1.05669e-05  -1.60246e-06  -5.48541e-07   3.07038e-07  -1.08693e-07  -8.32825e-09       3.95021       5.78545       5.56847       6.24135       5.56453       5.72841       4.93105       4.53658       3.54880       2.99971       2.28623       1.76086       1.37676      0.974704      0.711758      0.458467      0.315553      0.178299      0.120355     0.0633637     0.0410701     0.0194809     0.0112358    0.00524740    0.00278671    0.00112649   0.000545638   0.000214384   9.04409e-05   3.23005e-05   1.15613e-05   3.45697e-06   1.06144e-06   2.72547e-07   6.50737e-08   1.30483e-08
  19  19 3619.3936    2.3592  3.6198 10.9667 -0.0057  0.0589   0.0352   0.1579    0.0897   0.0000   435.6040       18.7526       10.5606      0.862371      -4.75724      -5.70398       3.88309       3.65344       3.15820      -5.62166      0.788191      -3.46995      -1.26561       1.67531      0.720729     -0.361571     0.0941984     -0.300192      0.182169   -0.00963806    -0.0111539    -0.0127873    -0.0159522    0.00825159   -0.00372733   -0.00203546   0.000363516   0.000138815   8.41836e-05   5.54565e-07   2.03939e-05   7.65321e-06  -2.38437e-06  -7.15225e-07   3.48076e-08   1.07265e-08       4.83337       6.16208       6.73173       7.00479       6.76538       6.36419       5.66936       5.00574       4.10471       3.42641       2.70263       2.02448       1.51576       1.09411      0.770823      0.522695      0.332955      0.212572      0.131109     0.0769311     0.0447473     0.0240373     0.0127604    0.00633661    0.00303678    0.00143480   0.000616804   0.000262668   0.000101971   3.75799e-05   1.30849e-05   4.01544e-06   1.17243e-06   3.11818e-07   7.22017e-08   1.40061e-08
  19  20 3762.4173    1.9019  5.3836 10.6205 -0.0060  0.0765   0.0241   0.2129    0.0612   0.0000   433.3063       3.03567       23.6462       12.2771       7.56463      -1.16364      -2.07768       11.2155       10.0280    0.00864180       5.09880      -5.17992       3.15523     -0.478989     -0.510262     -0.561230     -0.310393      0.371800      0.328825     -0.110868    -0.0330719     0.0472008    -0.0194276    0.00735144    0.00204322   0.000150381   7.61330e-05   0.000129237   0.000128531  -7.21619e-05   8.84829e-06   8.76986e-06   2.40726e-06   2.34723e-07   6.79918e-08  -1.07181e-08       6.17144       8.01894       8.58367       9.04258       8.72070       8.21458       7.42323       6.42860       5.43810       4.37803       3.52264       2.69451       2.00029       1.42557       1.00016      0.681085      0.448150      0.282802      0.173783      0.103948     0.0583288     0.0318051     0.0170324    0.00833201    0.00418078    0.00188712   0.000847719   0.000338050   0.000137994   4.95781e-05   1.72902e-05   5.46002e-06   1.59486e-06   4.13059e-07   9.40090e-08   1.88487e-08
  19  21 3905.7132    1.6154  6.9468 10.2610 -0.0054  0.0972   0.0190   0.2553    0.0535   0.0000   449.7931       13.5088       22.6259       18.4472       12.4259      -1.52871       15.6369      -6.90080       4.01333       1.41572      -10.7714      -4.74269       1.66006       1.42950     -0.760857      0.255594      0.232209      0.204173    -0.0259889     -0.115866    -0.0393288    -0.0197834    -0.0138723  -1.80172e-05    0.00807932   -0.00186679   0.000386532  -0.000444051  -0.000291714   5.73652e-05   2.63752e-05  -8.99273e-06   1.12138e-06  -1.82394e-08  -5.46162e-07   8.05671e-09       7.62120       10.2818       11.2324       11.3489       11.2507       10.2270       9.48561       8.06018       7.08700       5.50016       4.47081       3.39217       2.54655       1.82140       1.24485      0.867564      0.564724      0.352869      0.223289      0.128447     0.0746348     0.0395651     0.0225961     0.0106989    0.00517830    0.00260957    0.00101237   0.000448569   0.000174274   6.34938e-05   2.25283e-05   6.92485e-06   2.06688e-06   5.41752e-07   1.22556e-07   2.49696e-08
  19  22 4048.9930    1.3262  8.2889 10.2543 -0.0053  0.1161   0.0164   0.3196    0.0425   0.0000   432.7739       11.4199       13.0786       2.78486       10.5055       15.8763      -19.4437      -14.2263       4.91278      -4.66630      -6.26918      -1.75275      0.209244      -2.25645     -0.343837       2.39158     -0.762218     -0.982300      0.539402      0.131806     -0.106613    0.00440636    -0.0500691    -0.0154930    0.00685819   -0.00304994   -0.00468369   0.000403594   0.000318042   5.53688e-05  -3.21242e-05  -1.98333e-05  -2.78588e-06  -7.13032e-07  -1.53501e-07   2.42458e-08       9.13221       11.8969       13.4788       13.5824       13.5102       12.3983       11.2521       9.60684       8.33483       6.63704       5.27323       3.99780       3.05519       2.15785       1.52381       1.04015      0.672301      0.438028      0.261351      0.157659     0.0916750     0.0491366     0.0262304     0.0134079    0.00650289    0.00294810    0.00129366   0.000542556   0.000212337   7.70886e-05   2.74389e-05   8.65832e-06   2.47676e-06   6.52969e-07   1.50490e-07   2.94707e-08
  19  23 4192.3606    1.0761  9.8263 10.0204 -0.0074  0.1405   0.0143   0.3915    0.0424   0.0000   439.8873      -2.68054       19.0421       9.36199      -2.54680       8.67211       22.2730      -8.23934      -10.2224       15.7129      -3.54281      0.300868       2.97016      0.258554     -0.263334      0.700059       1.84020     -0.906789     -0.911985     0.0490063      0.161522    0.00465244    -0.0382008    -0.0327917     0.0234838   -0.00202970   2.90794e-05  -6.39830e-05  -5.57332e-05  -0.000174611  -6.07721e-05  -1.72956e-05   3.22941e-06   1.87158e-06   1.60891e-07  -3.96081e-08       11.1724       14.3584       16.1777       16.2106       15.9701       15.2391       13.7546       11.7872       9.92669       8.05592       6.36332       4.87423       3.71633       2.68970       1.86211       1.29468      0.841825      0.539707      0.335222      0.193478      0.112150     0.0627805     0.0322921     0.0169813    0.00821077    0.00366962    0.00168235   0.000685374   0.000265596   0.000101053   3.41870e-05   1.06340e-05   3.07443e-06   8.03088e-07   1.80205e-07   3.55354e-08
  19  25 4479.4928    0.7165 14.6893  9.7860 -0.0065  0.2614   0.0098   0.6581    0.0327   0.0000   432.9760       25.8986      -7.01224      -30.8615       14.1709       5.34416       22.6119      -6.38581      -34.6266      -25.5150      -15.9275      -7.33216      -7.65954      0.304734       9.69953       4.00989      -1.34377       1.36267      0.609883     -0.462792    0.00943915      0.218842    -0.0670681     0.0267110     0.0144279   -0.00669727    0.00119003    0.00430336   -0.00132996  -0.000467825   3.66517e-05  -4.97476e-06  -1.51451e-06  -1.69754e-07   8.51773e-08  -4.63259e-08       20.0069       26.9421       29.6501       30.5467       29.5613       28.5279       25.0330       21.8123       18.4791       15.0059       12.0414       9.30874       6.85511       5.01134       3.53519       2.39000       1.62535       1.02898      0.646655      0.390392      0.222083      0.124445     0.0681236     0.0337644     0.0164027    0.00801141    0.00331478    0.00143433   0.000556609   0.000201922   6.80515e-05   2.13895e-05   6.12983e-06   1.54511e-06   3.46743e-07   6.83563e-08
  20   8 2050.0491    0.6722  0.4732  9.5030 -0.0094  0.0267   0.0246   0.0491    0.0585   0.0000   441.5711     -0.608265       12.2979      0.714701       1.06052      -5.41938      0.424468     0.0312342       1.37969     -0.394591      -1.58120     0.0893180       1.10158      0.385251    -0.0944019     0.0625090    -0.0161109      0.102167    -0.0450838   -0.00669537     0.0197709    -0.0166950    0.00421601  -0.000424925   -0.00174150   0.000253402   0.000279021  -0.000116432   2.72454e-05  -2.67023e-05  -9.10464e-06  -8.57527e-07   1.01571e-06   8.10840e-08   2.49523e-09  -2.24458e-09       2.13143       2.82473       2.28414       2.68436       2.71923       3.04825       2.60156       2.09836       1.52120       1.39829       1.25829      0.989950      0.765084      0.476892      0.346783      0.218953      0.178224      0.116483     0.0838997     0.0455143     0.0267801     0.0134228    0.00708171    0.00323875    0.00166141   0.000703817   0.000327510   0.000154431   6.70985e-05   2.64141e-05   9.93124e-06   3.55218e-06   1.07584e-06   3.26723e-07   1.00327e-07   2.42294e-08
  20  10 2352.4200    1.2810  0.8250 10.3472 -0.0078  0.0270   0.0335   0.0652    0.0821   0.0000   439.8864       1.44356       10.4877      0.755857      0.718366       3.17823      -3.03650      -3.90755     -0.329283    -0.0680290       1.57034     -0.341533      0.805983      -1.05648      0.421798     -0.350882     0.0486906    -0.0125931      0.169459    -0.0192220   -0.00886616   -0.00428822    0.00779172  -0.000488721   -0.00157364   -0.00112806  -0.000217483  -0.000100573   2.09668e-05   1.23176e-05  -1.52805e-05  -2.02549e-06   1.72376e-06   5.25055e-07  -1.80732e-07   1.13659e-08       2.29243       3.21262       3.56301       3.69987       3.69195       3.25313       2.99821       2.42754       2.08987       1.50535       1.18035      0.907017      0.694226      0.520085      0.354073      0.256076      0.161756      0.112483     0.0651618     0.0410519     0.0227191     0.0126229    0.00742741    0.00380824    0.00202906   0.000936209   0.000477534   0.000185267   8.52373e-05   3.18524e-05   1.29620e-05   4.24117e-06   1.54575e-06   4.78309e-07   1.28823e-07   3.53973e-08
  20  11 2499.0165    1.6361  0.8302 10.9947 -0.0125  0.0285   0.0445   0.0666    0.0953   0.0000   439.9044       1.34365       11.2573      0.763990      -1.27770       1.94852       3.58073       1.22200      -2.02041      -2.50292       1.89057      -2.81931      0.757950      0.154441     -0.150543     -0.136135     -0.160109     0.0626406     0.0785757    -0.0451032    -0.0187215   -0.00763720    0.00648297   -0.00295676    0.00157698   0.000393112   9.32840e-05   0.000138711  -1.60402e-05   5.83561e-06  -4.10920e-06   5.85608e-06  -7.35772e-07  -9.84874e-07   2.46624e-08   6.63617e-08       2.33554       2.91413       3.10378       3.65458       3.46164       3.00847       2.68175       2.45911       2.03076       1.63893       1.26367       1.07141      0.747796      0.522372      0.374092      0.269202      0.180578      0.109350     0.0676268     0.0452333     0.0269472     0.0154599    0.00775723    0.00438790    0.00221059    0.00113387   0.000551161   0.000217339   9.49838e-05   3.50840e-05   1.31913e-05   4.93731e-06   1.46614e-06   5.07726e-07   1.26478e-07   3.33304e-08
  20  12 2644.8226    2.1756  0.9093 11.3919 -0.0105  0.0291   0.0564   0.0698    0.1130   0.0000   435.8378       8.41528       14.7607       6.15682      -4.65763      0.621105      -2.43188      -2.51515       1.22880     -0.710170       3.16570      -3.06120      0.928418      0.495720     -0.600197      0.166366    -0.0826926    -0.0952033     0.0555790    -0.0108905    0.00572046     0.0121572    0.00119444   -0.00267669   0.000444110    0.00132249  -0.000481523   8.63540e-05   1.37076e-05  -2.56287e-06   1.86188e-06  -3.56856e-06  -2.81947e-06   2.12661e-08   1.00703e-08  -8.79734e-08       2.35627       2.92686       3.04830       3.37827       3.45648       3.10695       2.67371       2.48696       1.98106       1.71660       1.37359       1.02156      0.764211      0.520286      0.437252      0.281676      0.185119      0.112700     0.0698510     0.0456632     0.0288534     0.0161644    0.00873133    0.00446743    0.00216819    0.00108817   0.000502720   0.000218315   9.27644e-05   3.64096e-05   1.31044e-05   4.55834e-06   1.55332e-06   4.89276e-07   1.33367e-07   3.46398e-08
  20  15 3080.5156    3.7690  0.8267 12.5040 -0.0125  0.0276   0.1031   0.0627    0.0986   0.0000   441.9151       7.75154       20.3601       5.46574      0.307417       3.58966      -5.60863       4.75608      -2.72720      0.933484       3.24279      -1.34888       1.37140     -0.224635     -0.698557     0.0674949    -0.0315762     0.0259074    -0.0226604     0.0521973    -0.0417444     0.0108685    0.00412775   -0.00186713   -0.00136475   6.37372e-05   0.000215907  -3.88779e-05   8.50831e-05   2.14612e-05  -3.86261e-05   1.51181e-05   1.35282e-06   8.81112e-07  -1.54818e-07  -6.01528e-08       2.34405       3.24600       3.59880       3.62414       3.61370       3.21190       2.89854       2.47722       2.07166       1.76697       1.26227       1.02193      0.742656      0.536967      0.398508      0.247436      0.167948      0.106753     0.0638305     0.0384031     0.0231235     0.0133906    0.00684027    0.00371744    0.00192248   0.000884552   0.000390809   0.000185366   7.87834e-05   3.23667e-05   1.21098e-05   4.45926e-06   1.56298e-06   4.90207e-07   1.29122e-07   3.39729e-08
  20  16 3224.4246    3.5577  1.1825 12.6974 -0.0217  0.0376   0.0878   0.0865    0.0911   0.0000   441.2593       8.92796       11.7736     -0.650095       2.50277       4.39001       5.23394       4.18065      -4.99478      -2.14699       2.44636       2.21379      -2.62458    0.00768119    -0.0619215      0.187904     -0.280363      0.183416    -0.0218918    -0.0252954     0.0283827    -0.0194714     0.0211875    -0.0108617   -0.00215817    0.00266822   0.000939412   1.54565e-05   0.000124810   1.18458e-05  -3.59735e-05  -6.81151e-06   3.44334e-06  -1.75074e-07  -3.75282e-07  -9.75992e-09       2.96529       3.46448       4.01063       4.41552       4.18712       3.57799       3.51203       3.32125       2.65252       2.10296       1.72203       1.35345       1.12643      0.695884      0.525769      0.380616      0.259066      0.153582     0.0936953     0.0586139     0.0393863     0.0199149     0.0102463    0.00572162    0.00289856    0.00166636   0.000756373   0.000323674   0.000131160   5.65442e-05   1.86819e-05   7.22807e-06   2.41932e-06   6.47234e-07   2.00104e-07   4.87327e-08
  20  17 3368.0808    3.0684  1.8414 12.3687 -0.0079  0.0433   0.0590   0.1147    0.0655   0.0000   438.6299       12.9359       8.78300      -6.73348       8.01744      -2.20884       11.4489      0.883057   -0.00293139      -7.09106      0.915445    -0.0161100      0.185797      -1.39857      0.173841      0.198294     0.0734511     -0.134368    -0.0736928    -0.0742409    0.00869776   -0.00413085    0.00430409   -0.00484573    0.00181361   0.000367822  -0.000620981   0.000313136  -6.07887e-05  -1.97063e-05   1.62680e-05   5.99594e-06  -5.20079e-07  -1.55578e-06  -3.63541e-07   6.25333e-08       3.23320       4.44510       4.69591       4.95694       4.83065       4.56727       4.11936       3.57458       2.94355       2.43060       2.00857       1.55853       1.14985      0.831796      0.560363      0.416664      0.270370      0.181228      0.116517     0.0698233     0.0420728     0.0232461     0.0127296    0.00642696    0.00352980    0.00164734   0.000799658   0.000353215   0.000154210   5.76496e-05   2.33655e-05   7.96508e-06   2.77807e-06   8.00811e-07   2.39186e-07   6.19024e-08
  20  18 3511.8130    2.5956  2.5059 11.8721 -0.0052  0.0531   0.0443   0.1279    0.0654   0.0000   435.5410       13.0179       10.4879      0.176220       2.53666       4.58922       1.75728      -3.73133       2.55419       2.20325       1.64375      0.373156      -1.45910       1.07569     -0.133151      0.142781      0.495592     0.0361704     0.0289398    -0.0580385     0.0664517    -0.0398775     0.0116971     0.0189063   -0.00716305   -0.00576392  -0.000912766  -0.000186812   0.000252336   7.59317e-05  -1.91107e-05  -8.64185e-06  -2.44042e-06  -8.25455e-07   3.77135e-07   4.65700e-08       4.11766       5.48745       6.01024       6.36777       6.18306       5.59418       5.24872       4.36676       3.90635       2.93284       2.42686       1.91525       1.44500       1.01663      0.725569      0.523577      0.347364      0.216095      0.142177     0.0849931     0.0512815     0.0282007     0.0157181    0.00805567    0.00423670    0.00212802   0.000983427   0.000452758   0.000180629   7.18380e-05   2.78798e-05   9.92051e-06   3.35087e-06   1.00534e-06   2.87803e-07   6.84573e-08
  20  19 3655.6153    2.1695  3.7835 11.2464 -0.0035  0.0652   0.0327   0.1710    0.0645   0.0000   437.7463       6.41709       7.97367      -4.56266      -7.63696       3.06831      -13.6748      -1.75902      -2.34180       4.66297      -6.13507      -7.51961      -1.92418       2.06616     -0.155207      0.376161     -0.887106      0.218222    -0.0288435   -0.00492489     0.0476016     0.0264172   -0.00396801  -0.000340166   -0.00173964   6.21023e-05   8.51965e-05   0.000197074   3.21467e-05   4.35351e-05   5.63972e-05  -4.33360e-07   2.82076e-07  -1.27800e-06   3.84159e-07  -1.06146e-07       4.95244       6.55597       7.34026       7.37478       7.07193       6.99667       6.00562       5.52742       4.70437       3.73649       3.06692       2.39682       1.79122       1.31644      0.929512      0.647547      0.432560      0.281322      0.176355      0.108824     0.0640096     0.0373112     0.0196050     0.0113455    0.00527401    0.00280310    0.00128341   0.000571182   0.000238164   0.000102464   3.49210e-05   1.37523e-05   4.36115e-06   1.39464e-06   3.89088e-07   1.01005e-07
  20  20 3799.2418    1.8264  5.5050 10.6174 -0.0064  0.0808   0.0227   0.2100    0.0573   0.0000   434.9082       14.5372       13.6674       7.30137       2.72128      -6.70361      -7.74068       7.96361       7.45704      -1.64635      -4.38460      0.286229       4.51614     -0.230303     -0.674886     -0.411678      0.439241     -0.129012      0.245091     0.0616276     -0.149050   -0.00654881     0.0150553     0.0129613    0.00293551    0.00254417   0.000989229   -0.00155795  -0.000450443   0.000172157   7.99000e-05   3.02044e-07  -5.85779e-06  -1.47374e-06   2.71001e-07  -2.39072e-07       5.94145       7.84516       8.83529       8.87812       8.88192       8.20026       7.74695       6.56289       5.61486       4.68483       3.78559       2.86537       2.22688       1.63062       1.15059      0.823464      0.532316      0.359555      0.219885      0.138575     0.0804446     0.0461416     0.0258336     0.0131615    0.00696801    0.00334641    0.00154488   0.000724972   0.000295626   0.000121968   4.75273e-05   1.65424e-05   5.65489e-06   1.70776e-06   4.65678e-07   1.25265e-07
  20  21 3943.1159    1.5130  7.0634 10.3089 -0.0084  0.0967   0.0181   0.2636    0.0497   0.0000   445.4137       9.14147    0.00297508       16.6878      -1.70981      -2.15374       12.1382       2.03211      -6.63705      -7.24370      -1.71070      -5.00815      -3.86364       2.42936       1.95664      -1.34331      0.577087     -0.142001     -0.199610    -0.0192798    -0.0424644    0.00850847    -0.0528399     0.0121374     0.0123114    0.00296794   -0.00100479    0.00121194  -0.000113035  -0.000152645   7.26224e-05   4.74287e-07   1.10922e-06   4.59320e-07   1.30627e-06  -9.76624e-08       7.27056       9.74383       10.4071       10.8301       10.6103       10.2595       8.80607       8.08218       6.87793       5.76974       4.57668       3.52936       2.66506       2.01305       1.38370      0.983084      0.647860      0.421844      0.269350      0.161807     0.0984352     0.0545541     0.0314460     0.0161987    0.00837627    0.00399891    0.00189186   0.000827531   0.000349785   0.000142185   5.42985e-05   1.91351e-05   6.55674e-06   1.94338e-06   5.76312e-07   1.45960e-07
  20  22 4086.6479    1.2149  8.9984 10.1529 -0.0053  0.1246   0.0147   0.3441    0.0403   0.0000   441.7778       32.5528       8.76166      -8.63824       8.73102      -14.8042       14.8818       17.6325      -10.9741       2.56020       7.49132      -3.41155      -4.85672       2.78317       1.27546      -1.35065      0.268993      0.284075     -0.285762     -0.384917     0.0184775      0.183700    -0.0230746    -0.0295989    -0.0238844     0.0103051    0.00357752  -0.000693272   -0.00110488  -0.000190779  -4.74286e-06   2.72496e-05  -1.39291e-05   2.79218e-06   3.22615e-07  -1.81583e-07       9.17162       12.1945       13.6480       13.5611       13.9129       12.6187       11.8799       10.2667       8.78305       7.38951       5.76340       4.58331       3.45426       2.54588       1.84213       1.25016      0.858151      0.563095      0.346775      0.218720      0.128090     0.0737093     0.0407346     0.0218282     0.0110489    0.00559438    0.00249885    0.00117932   0.000470037   0.000203140   7.36182e-05   2.66628e-05   8.79174e-06   2.76871e-06   7.33470e-07   1.91537e-07
  20  23 4230.6611    1.0364 11.0670  9.9665 -0.0052  0.1547   0.0132   0.4232    0.0395   0.0000   432.0376       56.3839       10.2496      -18.2905       22.2606       1.77430      -37.8539       20.9132       1.71249      -15.1723     -0.965399       8.69240      -9.30170       1.93597       3.63842      -4.21324      -2.16534       1.36491      0.574840    -0.0400870     0.0600082     0.0845190     0.0169628    0.00455278    0.00254834    0.00149384    0.00254366  -0.000196424  -0.000606148   0.000767597   2.72470e-05  -3.32211e-05   1.81664e-05   5.48294e-06  -6.18701e-07   2.13440e-08       11.8329       15.0057       17.0832       17.3698       16.8712       16.0708       14.6586       12.9917       10.9939       9.09770       7.38710       5.68432       4.35144       3.23406       2.26696       1.56606       1.08340      0.698308      0.439962      0.270597      0.161877     0.0923759     0.0503517     0.0276821     0.0139009    0.00704391    0.00324388    0.00145161   0.000617764   0.000256061   9.44348e-05   3.42146e-05   1.09437e-05   3.38369e-06   9.38977e-07   2.34677e-07
  20  24 4374.3465    0.8506 13.0850  9.8867 -0.0065  0.2003   0.0112   0.5352    0.0348   0.0000   448.8042       39.2652       22.3280      -2.18355       16.5398      -9.40211       2.19715      -7.89248       3.34297       19.3479      -8.28300      -15.4450      0.819563      -1.96930     -0.363121    -0.0299230     -0.281999     -0.494226      0.952163     -0.511574     0.0643778     -0.113269    -0.0836265    -0.0322869     0.0105121    0.00674037   -0.00386037   -0.00257673   0.000143235   2.73254e-05  -0.000135580   7.60400e-06  -1.35046e-05  -7.91215e-06   1.81688e-07   8.90398e-07       15.2289       19.7463       22.2464       22.3799       22.1011       20.6353       19.4466       16.6733       14.4237       11.7853       9.39024       7.47213       5.63608       4.15564       2.98425       2.07456       1.39418      0.928417      0.588967      0.353624      0.214240      0.123871     0.0669475     0.0366916     0.0191786    0.00912875    0.00451161    0.00188713   0.000879002   0.000328771   0.000127340   4.54325e-05   1.49476e-05   4.52556e-06   1.21248e-06   3.03442e-07
  20  25 4518.6062    0.6999 15.4030  9.7374 -0.0101  0.2633   0.0088   0.6532    0.0302   0.0000   426.9651       12.1736       32.4809      -10.2216      -12.2766       55.2172       62.7515      -43.9769      -11.8417       27.6924       21.6132       26.1882      -1.99628      -3.18267       6.64602      -5.97370      -2.56576    -0.0206172       1.06036      0.296639     -0.738562     0.0492564    -0.0333107    -0.0388102     0.0425127     0.0386414   -0.00583139   -0.00594865    0.00125640   0.000388226  -0.000248813   6.43932e-06   6.75019e-06   2.86377e-06   4.40806e-06   3.91506e-07       19.4392       25.6691       28.2420       29.4587       28.6578       27.2496       24.8128       21.8881       18.6729       15.6066       12.3286       9.77957       7.49914       5.45889       3.94684       2.73350       1.85711       1.24188      0.778401      0.483481      0.288798      0.166502     0.0932333     0.0499851     0.0261472     0.0130010    0.00598196    0.00276020    0.00114552   0.000466804   0.000174006   6.11342e-05   2.01928e-05   6.07849e-06   1.61476e-06   4.11342e-07
  21   9 2231.9080    0.9632  0.6905  9.9513 -0.0059  0.0261   0.0275   0.0578    0.0758   0.0000   438.4272      0.676268       17.2887       8.36256      -3.55689      -3.29688       1.48207      -1.07412     -0.746773     -0.517586     -0.777010     -0.243690     -0.596803      -1.71940      0.701552    -0.0651452     0.0413029     -0.140235     -0.122692     0.0164043     0.0176464   -0.00517994   -0.00324823  -0.000417030  -0.000885145   -0.00152303   0.000329353   0.000159691   7.52625e-05  -5.38412e-05   1.47907e-05   1.74306e-05  -5.43920e-06   6.01758e-07  -4.52551e-07  -6.78112e-08       1.88676       2.68273       2.70122       3.14771       2.73845       2.76591       2.33626       2.32188       1.63174       1.58164       1.07469       1.00509      0.629771      0.583287      0.367619      0.293469      0.165153      0.126324     0.0687084     0.0534063     0.0240996     0.0176799    0.00891506    0.00574949    0.00251369    0.00150576   0.000584308   0.000365345   0.000139459   7.13875e-05   2.40323e-05   1.08038e-05   3.55951e-06   1.30223e-06   3.63261e-07   1.28943e-07
  21  10 2381.8950    1.3322  0.8079 10.5976 -0.0053  0.0301   0.0344   0.0608    0.0738   0.0000   439.4920      -1.55266       15.5649       4.42987     -0.532450       2.31259      -1.26980      -1.27942     -0.206977       1.55050      0.845367     -0.113665     -0.908468      -1.27585      0.587342      0.346238      0.183040      0.362658     0.0266057    0.00333833    -0.0274183    0.00961716    -0.0122430   -0.00445044   -0.00527018    0.00219228  -0.000208796  -0.000181178  -0.000228665  -2.82917e-05   7.54831e-05   3.15449e-06  -1.28108e-06  -5.01263e-07  -2.26807e-08  -4.00333e-08       2.61978       3.65394       3.76785       4.04857       3.82184       3.70071       3.14104       2.70839       2.37675       2.00815       1.55930       1.17813      0.834786      0.659344      0.467294      0.344051      0.214276      0.136226     0.0760611     0.0525492     0.0329179     0.0199465     0.0115058    0.00608036    0.00310281    0.00149702   0.000731922   0.000348014   0.000147252   6.47814e-05   2.58627e-05   1.04549e-05   3.84121e-06   1.31206e-06   4.44380e-07   1.31311e-07
  21  12 2676.2743    2.3022  0.8438 11.6574 -0.0035  0.0321   0.0596   0.0652    0.1019   0.0000   440.3984      0.204590       12.0834       7.06235       1.74335      0.999486     -0.563429     -0.182688     -0.214211       1.12676     -0.687979     -0.125478      0.706270      0.348557      0.233534     -0.425883    -0.0900283     0.0660913      0.218800     0.0606407    -0.0514016   -0.00969004     0.0288413  -0.000483937   -0.00125801   -0.00108486  -0.000617167   3.02184e-05   0.000172781  -0.000123480   1.08026e-05   1.34142e-05  -8.00339e-07  -2.68703e-06   2.49667e-07  -5.23907e-09       3.26771       4.55527       5.24417       5.50954       5.45707       4.90955       4.24224       3.48677       2.70773       2.13047       1.59204       1.16185      0.857900      0.619297      0.419494      0.292363      0.201996      0.131948     0.0853656     0.0544974     0.0324566     0.0174902     0.0110009    0.00561567    0.00313247    0.00153611   0.000726425   0.000401456   0.000132136   7.85925e-05   2.37661e-05   1.21250e-05   4.22266e-06   1.32696e-06   4.78181e-07   1.25050e-07
  21  14 2968.9369    3.5874  0.6621 12.5007 -0.0018  0.0226   0.1008   0.0510    0.0768   0.0000   442.8565       9.77344       15.1888       3.65045       4.38131      -1.99193    -0.0175568      0.967232     -0.201404      -2.79731      -1.26048     -0.598150      -1.04215      0.144575      0.140878     -0.221125     0.0926227     0.0745953     0.0639345    -0.0716149    0.00730310    0.00999492   -0.00770580   -0.00369460   0.000398094   -0.00159083   0.000394955   0.000399535  -0.000258976   5.89190e-05  -1.18985e-05  -1.09766e-05   3.22560e-07   1.51264e-06  -2.44129e-07  -1.16976e-07       1.61085       2.28500       2.34058       2.48459       2.35429       2.15678       2.04974       1.86040       1.63787       1.33844       1.14054      0.894266      0.654798      0.474932      0.354176      0.237634      0.157609      0.106931     0.0692449     0.0436068     0.0259581     0.0144162    0.00891829    0.00483854    0.00270540    0.00120401   0.000696864   0.000291008   0.000157243   5.64991e-05   2.83727e-05   9.21824e-06   3.70750e-06   1.20088e-06   4.13294e-07   1.21051e-07
  21  15 3113.9958    3.9075  0.9533 12.5480 -0.0053  0.0291   0.0952   0.0694    0.0963   0.0000   439.6799       9.52445       10.8333       2.54901      -3.00774       3.28650     0.0889744     -0.194142      -2.88970      0.599053     -0.101071     -0.286560     -0.518830     -0.204948      0.578938    -0.0554484      0.279114      0.114722     -0.103527    -0.0200397     0.0788765    0.00822267    -0.0352780    0.00547126    0.00241932   -0.00130733  -0.000788078  -0.000732288   4.89792e-05   8.09634e-05   1.63755e-05  -2.08780e-05   3.68409e-07  -5.45782e-07   3.47083e-07   9.94150e-08       2.18416       2.64301       2.95863       3.28158       3.04325       2.81263       2.59778       2.51565       1.98917       1.52556       1.46969       1.08665      0.776501      0.552597      0.470969      0.313355      0.194903      0.125295     0.0945830     0.0559468     0.0321245     0.0180576     0.0114892    0.00686425    0.00319091    0.00146324   0.000728777   0.000392131   0.000189905   8.19906e-05   3.31864e-05   1.17306e-05   4.04151e-06   1.40659e-06   4.42200e-07   1.39420e-07
  21  16 3258.5785    3.6930  1.2154 12.7381 -0.0095  0.0335   0.0817   0.0797    0.0898   0.0000   442.5976       8.35081       6.95451       3.53138     -0.585835      0.447684     -0.806732      -2.09027      -2.76098     -0.762259    -0.0304111      -1.50518       1.38403     -0.299431     -0.387188     -0.596658    -0.0220846     0.0711893     0.0688063    -0.0869957    -0.0244377    -0.0190461    0.00428933    -0.0152254   0.000746591    0.00177129   -0.00119778   0.000109010   0.000405713   2.22681e-06  -1.54241e-05  -1.47444e-05  -3.01041e-06  -1.95165e-07   7.92569e-07  -2.88526e-07       2.47138       3.28625       3.52304       3.65707       3.62772       3.44012       3.11158       2.79210       2.45701       1.95376       1.54352       1.20867      0.943630      0.719929      0.528675      0.379464      0.246368      0.164929      0.107853     0.0625537     0.0389774     0.0222999     0.0130144    0.00724174    0.00388015    0.00195150   0.000976057   0.000423570   0.000214027   8.15350e-05   3.71411e-05   1.33096e-05   5.07483e-06   1.83342e-06   6.03005e-07   1.74932e-07
  21  17 3402.8759    3.0576  1.7000 12.1747 -0.0034  0.0400   0.0571   0.0967    0.0713   0.0000   438.2242       8.54420       19.9443       10.9701       1.14912      -1.65639       2.46481      -4.13513       1.59925       3.26676       3.53043     -0.513214      0.979045     -0.285029     -0.823483     -0.661357     -0.145488      0.209996    -0.0470292     -0.135352    0.00343926     0.0162437    -0.0298269    0.00402473   6.29990e-05    0.00111950    0.00183418   0.000960213  -9.08236e-05  -6.40270e-05   5.05674e-05   1.30319e-05  -7.84580e-06  -2.15491e-06   2.14433e-07   1.35793e-07       3.12212       4.09484       4.36112       4.36161       4.32535       4.18004       4.12782       3.54952       2.97989       2.30110       1.81158       1.48155       1.15601      0.885607      0.678047      0.481988      0.322110      0.220552      0.132686     0.0839826     0.0489851     0.0283401     0.0160491    0.00829848    0.00456464    0.00241143    0.00116233   0.000550066   0.000258567   0.000111281   4.51926e-05   1.80059e-05   6.34922e-06   2.28286e-06   7.53327e-07   2.19245e-07
  21  18 3547.2363    2.4756  2.8170 11.6614 -0.0077  0.0519   0.0374   0.1331    0.0558   0.0000   439.8968       14.3742       13.4405       1.01186      -3.07309       3.32934      -2.50673      -3.54542      -3.52008       2.57623      0.523058      -1.30035     -0.244516       1.25140     -0.181909     -0.402264      0.299178     -0.245868     -0.146519     0.0790141      0.180738     0.0612266    -0.0620225    0.00792530     0.0144649   -0.00117298    0.00189174  -0.000615850  -0.000783099   0.000214987   4.78448e-05  -2.39214e-05   7.70229e-06   3.52885e-06   3.32610e-07  -2.88508e-07       3.64861       4.92641       5.29286       5.47965       5.50477       5.05790       4.80834       4.18336       3.63814       3.13934       2.41869       1.94634       1.49994       1.13100      0.814023      0.587966      0.394844      0.265138      0.163695      0.105081     0.0653723     0.0383273     0.0218136     0.0122422    0.00658487    0.00321328    0.00172304   0.000754145   0.000362666   0.000141368   6.62744e-05   2.36232e-05   9.36067e-06   3.11840e-06   9.97555e-07   2.85197e-07
  21  19 3691.7423    1.9990  3.9574 11.2343 -0.0119  0.0669   0.0289   0.1692    0.0543   0.0000   441.0884       6.56740       18.5513      -8.13621      -8.61358       2.82239     -0.911986      -5.20307      -3.76394       1.53433       1.02791      -2.43357      0.229965    -0.0123736      0.631556       1.55631      0.122678      0.205731     -0.349618     -0.280348   0.000794896    -0.0161380     0.0626024   -0.00217151    -0.0188862    0.00530884   -0.00134032  -8.20100e-05    0.00146207  -0.000414688  -1.30164e-05   4.40629e-06  -1.51522e-05  -5.42225e-06  -9.72253e-07  -8.88320e-07       4.87668       6.43784       7.03422       7.35596       7.49738       6.69608       6.40338       5.49946       4.69844       3.98607       3.22439       2.55682       1.94185       1.41672       1.04705      0.753719      0.513668      0.329921      0.219185      0.136839     0.0845615     0.0513199     0.0282267     0.0159017    0.00828727    0.00413083    0.00213490   0.000980756   0.000458632   0.000192706   8.18452e-05   3.01897e-05   1.17065e-05   4.07389e-06   1.19759e-06   3.72563e-07
  21  20 3835.7828    1.7080  5.5531 10.6477 -0.0042  0.0794   0.0218   0.2205    0.0523   0.0000   446.6535       13.4763       12.7670      -13.7897       15.5943      -6.10421      -15.5113       5.96328      0.139958     -0.433821      -3.44170       4.26560      -3.62215      -3.88806       2.59523       1.64017     -0.743163      0.580357     -0.206610     -0.160078    -0.0398556    -0.0309651   0.000434132   -0.00181915    -0.0149935    0.00574236    0.00256059  -7.12628e-05  -2.48045e-05   0.000367320   5.76026e-05  -7.99207e-05  -2.71281e-05   9.54688e-06   1.44216e-06   1.64041e-07       5.75600       7.61097       8.35353       8.40984       8.52361       8.05525       7.44510       6.64965       5.52384       4.76655       3.82730       3.00742       2.37721       1.72379       1.26804      0.880761      0.617586      0.407398      0.262351      0.166595     0.0995753     0.0586493     0.0331288     0.0180584    0.00959896    0.00487197    0.00246924    0.00110947   0.000543513   0.000214879   9.66149e-05   3.60566e-05   1.39704e-05   4.74897e-06   1.49354e-06   4.54748e-07
  21  21 3979.6959    1.4436  8.0133 10.2315 -0.0017  0.1041   0.0162   0.2871    0.0439   0.0000   440.4278       49.1281       22.5196       13.6933       7.22399      -2.15736      -13.4909     -0.701126       16.5963     -0.721000      -3.53658      -3.29861      -4.84424       1.03874      0.574987     0.0326768     0.0571254      0.431883      0.635953     -0.203229     0.0320623     0.0635839    0.00975394    0.00387876   -0.00634985  -0.000438186    0.00400274  -0.000903991   0.000193030   0.000159051   0.000106659   4.72502e-05   1.17018e-05   7.77157e-06  -3.74056e-06   1.27736e-07       7.19714       9.96989       10.4766       11.1526       10.6253       10.5368       9.39415       8.52466       7.33933       6.19377       5.06946       4.00321       3.03542       2.32259       1.63846       1.18942      0.798083      0.540276      0.348988      0.220996      0.133434     0.0795511     0.0451981     0.0252515     0.0131807    0.00690088    0.00329445    0.00159946   0.000713388   0.000314491   0.000127199   5.16542e-05   1.83405e-05   6.59466e-06   2.00839e-06   6.14317e-07
  21  22 4123.8597    1.1827  9.6377 10.0950 -0.0054  0.1291   0.0141   0.3479    0.0398   0.0000   427.4562       31.1455       66.9828      0.164753      -29.3878       9.43047       3.55930      -7.28859       1.80811      -15.4494       2.80032      -1.46275      -5.19407       1.97302     -0.553824      0.352762     -0.748613      -1.33869      0.273598      0.367489      0.258977    -0.0404796    -0.0854292     0.0633677     0.0133807    -0.0135929   -0.00483990   -0.00163291    0.00125742   0.000540775  -0.000254208  -0.000173596   3.28848e-05   6.76643e-06   3.52581e-07  -4.07837e-07       9.25879       12.0986       13.4564       13.7609       13.6358       12.9974       11.9855       10.6771       9.19900       7.59087       6.28918       4.83003       3.83781       2.84560       2.07237       1.49936       1.02365      0.683284      0.429120      0.279898      0.170105     0.0994058     0.0584494     0.0319016     0.0165048    0.00913677    0.00423043    0.00210808   0.000949489   0.000410889   0.000162497   6.90897e-05   2.38478e-05   8.42405e-06   2.62204e-06   7.83342e-07
  21  23 4268.4183    0.9535 12.2149  9.9878 -0.0038  0.1739   0.0118   0.4790    0.0352   0.0000   438.9534      -26.5780       94.6153       27.0313       7.60342       22.1888       47.5687    -0.0656500       1.47892       4.90068       7.55512      -8.66933       4.22135       4.86211       6.83544     -0.115361     -0.979969     -0.322503      0.869551      0.327974     -0.288105     -0.206107     0.0856448    -0.0100823     0.0227198    0.00223902   0.000734752   -0.00171801   -0.00111765   0.000119705  -5.39406e-05  -3.08463e-05   1.84297e-06   4.07218e-06   1.48408e-06  -5.67758e-07       12.3485       16.1553       17.6528       18.1059       18.6440       17.4939       16.0522       14.2750       11.9137       10.4155       8.36410       6.75370       5.04142       3.87567       2.77352       1.99080       1.38137      0.923193      0.600678      0.385787      0.234552      0.141069     0.0798811     0.0444930     0.0234532     0.0121526    0.00602612    0.00279735    0.00132617   0.000545721   0.000234488   8.98946e-05   3.31556e-05   1.13404e-05   3.44287e-06   1.05638e-06
  21  24 4412.3358    0.7973 13.7815  9.8521 -0.0034  0.2128   0.0099   0.5593    0.0313   0.0000   401.2262       40.5113       14.5880      0.518364       20.6322       15.5165       22.0114       2.80393      -6.33308      -6.34064      -3.11685      -3.92818      -4.46442       1.77013      -3.33978     -0.826661     -0.761882      0.949597    -0.0170482      0.438777      0.325389     -0.218461     -0.217861     0.0292377     0.0161752    -0.0104058    -0.0181520   -0.00480762  -0.000429642   0.000471918  -0.000887160   0.000207677   4.57115e-05  -1.64897e-05   6.93469e-07   8.17720e-07       15.0676       20.0280       21.8911       22.6213       22.5031       21.2957       19.7231       17.6201       15.0591       12.6859       10.1363       8.01984       6.38338       4.65433       3.51392       2.46785       1.68932       1.15439      0.740452      0.470006      0.288154      0.169965     0.0995985     0.0549204     0.0302700     0.0152088    0.00784012    0.00364645    0.00169262   0.000719216   0.000303568   0.000114263   4.23714e-05   1.43138e-05   4.45881e-06   1.29421e-06
  21  25 4557.1991    0.6619 15.8557  9.6939 -0.0024  0.2665   0.0084   0.6793    0.0286   0.0000   418.4538      -25.8150       30.6208      -27.3887       35.2463       8.60674       21.1376       17.8198       10.1628      -4.95802      -2.85357       10.2870       1.50743      -9.33199       4.07243       4.60106      -1.54306      -1.85191      -1.07920    -0.0782649      0.867086     -0.167119    -0.0235818    -0.0845940     0.0104269     0.0225352     0.0223982    0.00166765   -0.00274991    0.00202471   0.000176135   8.02747e-05   1.75741e-05   6.99752e-07  -5.01074e-07  -1.86788e-06       19.0257       24.6476       27.4092       28.6036       27.7662       27.1315       24.4433       22.1342       18.7316       15.8760       13.0301       10.1627       7.96287       5.91278       4.35641       3.07362       2.13171       1.43882      0.944752      0.601435      0.369001      0.222246      0.127360     0.0725141     0.0390711     0.0198101     0.0103322    0.00468346    0.00228359   0.000919275   0.000410277   0.000148101   5.66160e-05   1.88051e-05   5.68851e-06   1.68865e-06
  22   8 2104.7993    0.7251  0.4765  9.7101 -0.0129  0.0204   0.0255   0.0464    0.0568   0.0000   435.8471      -2.92657       13.0544       5.33730      -2.99273     -0.332050      -3.48526      0.531817      -2.85914      -1.45321      -1.12273      -1.40655      -1.13768      0.668076     -0.761755     -0.437094     0.0889146     0.0446046     -0.117747    -0.0735928     0.0239115    0.00322299   -0.00223673    0.00600346    0.00292369    0.00113893  -0.000119920  -0.000758760  -0.000227430   8.03601e-06  -2.43304e-05   3.98156e-05   5.68365e-06  -9.61315e-07  -8.08133e-07  -7.18593e-08       1.49047       2.03106       2.07486       2.13570       2.11026       1.79186       1.78622       1.64251       1.52957       1.27685       1.03800      0.895863      0.657552      0.474433      0.347708      0.230169      0.164018      0.106634     0.0676620     0.0433052     0.0271351     0.0164452    0.00959919    0.00504604    0.00292971    0.00140899   0.000800353   0.000394826   0.000193786   8.63543e-05   3.73702e-05   1.50458e-05   5.99589e-06   2.19140e-06   7.65102e-07   2.39972e-07
  22   9 2260.0065    1.0566  0.7260 10.1991 -0.0195  0.0244   0.0296   0.0607    0.0721   0.0000   439.7903      0.597316       17.0320       2.87760      -5.39906  -0.000122432       2.91424      -1.80797       2.22056      -3.21669      0.935601      0.332667     -0.364978     -0.409011      0.449513      0.523286     0.0606364      0.110001     -0.189826     0.0922729     0.0297475   -0.00280449   -0.00647031   -0.00478035    0.00584732    0.00382320  -0.000464379   -0.00130422   8.46656e-05   0.000350064   4.12515e-05   3.95528e-06   9.29661e-06   2.67194e-06  -5.72941e-08   4.10428e-08       1.74010       2.32881       2.40336       2.59522       2.62643       2.42853       2.19179       1.99456       1.71784       1.50240       1.17382      0.867527      0.741598      0.547492      0.405740      0.280449      0.195470      0.131767     0.0911922     0.0561977     0.0360264     0.0191481     0.0121113    0.00690812    0.00402713    0.00209957    0.00109091   0.000545200   0.000248726   0.000111314   4.61586e-05   1.93150e-05   7.95845e-06   2.97767e-06   1.04039e-06   3.50351e-07
  22  11 2559.2126    1.8377  0.8910 11.2332 -0.0192  0.0275   0.0449   0.0634    0.0816   0.0000   439.2848       3.47411       9.20835       2.86937      0.984395      0.455228      -5.92423       1.05110      -1.64129      -1.50800      -1.84342     -0.394016       1.04910     -0.307513      -1.25844    -0.0784906     -0.131778     -0.200996     0.0237868    -0.0961283    -0.0406968     0.0246177    0.00891679   -0.00436937    0.00375499    0.00327513   0.000817270   -0.00121412   0.000206821   0.000219365  -6.42320e-06  -2.11751e-05  -1.09559e-06  -5.96329e-07   8.04820e-07   7.84193e-07       1.92557       2.47532       2.63935       2.87757       2.91817       2.57043       2.45061       2.33046       1.91113       1.59916       1.28475       1.07729      0.811825      0.580424      0.481331      0.332335      0.226706      0.156981     0.0957593     0.0699544     0.0391895     0.0229098     0.0151444    0.00763636    0.00493796    0.00233605    0.00120948   0.000619611   0.000305991   0.000137853   6.46135e-05   2.40142e-05   9.77516e-06   3.50021e-06   1.20449e-06   3.80367e-07
  22  12 2707.1194    2.3854  0.8556 11.8898 -0.0103  0.0285   0.0602   0.0649    0.0810   0.0000   438.1190       3.02853       14.4599       3.58970      -1.41432       3.37327       2.71108      0.610626      -2.61647       2.14200      0.157172      0.556364       1.09831     -0.102307      0.588522     -0.685645     -0.309671      0.127610    -0.0711932     0.0241561     0.0383434     0.0203208    -0.0236707    0.00294689    0.00673280  -0.000431672  -0.000850028   0.000177156   0.000169804   7.44057e-05  -4.54222e-05   4.36174e-05  -3.27507e-06   1.94903e-07  -8.39967e-08  -1.95794e-07       2.03122       2.64668       2.74236       2.96281       3.06416       2.49883       2.61399       2.18027       2.05622       1.65170       1.36626       1.08840      0.814824      0.683418      0.433584      0.342321      0.217631      0.145464      0.104365     0.0632440     0.0401687     0.0214177     0.0133504    0.00786294    0.00458946    0.00238184    0.00117506   0.000606451   0.000281367   0.000129717   5.43229e-05   2.25152e-05   9.04819e-06   3.17233e-06   1.28600e-06   3.85340e-07
  22  13 2854.8201    3.0645  0.8321 12.3518 -0.0079  0.0299   0.0748   0.0597    0.0906   0.0000   435.4970      0.526195       14.0498       5.00410      -2.48527      -3.70659     -0.451789       3.52332      0.326981     -0.979449      -2.54533      -2.26626     0.0145579     -0.194534     -0.352282     0.0427473     0.0346481      0.101869    -0.0794634    -0.0991613    -0.0309477     0.0281819   -0.00308408    0.00127232   -0.00773153  -0.000991151   0.000418633  -0.000398445  -9.75221e-05   0.000147170  -1.29938e-05  -1.05929e-05  -8.81029e-06  -9.32626e-06   4.26568e-07   1.13241e-06       1.83330       2.76732       2.61698       3.04510       2.79596       2.71093       2.50550       2.35610       2.05823       1.57970       1.43091       1.04182      0.939513      0.593321      0.508109      0.315190      0.247615      0.162031      0.102747     0.0708888     0.0405871     0.0277239     0.0138230    0.00962914    0.00445324    0.00286838    0.00133482   0.000787274   0.000298971   0.000191189   5.51790e-05   3.35532e-05   1.05144e-05   4.50048e-06   1.31436e-06   4.83620e-07
  22  14 3001.4464    3.6629  0.8308 12.6433 -0.0027  0.0255   0.0878   0.0606    0.0813   0.0000   440.0303       6.73441       14.1835       6.37292      -3.10108      0.973217       1.85188      -2.66875     -0.740617      -2.15692      0.254235      -1.90990      -1.08097     -0.196304      0.291555     -0.493839      0.289831     0.0144746     0.0765690     -0.111474    -0.0717631    0.00851130    0.00729347   -0.00154152   -0.00414425   -0.00275015   0.000586918  -0.000362005   8.74170e-05  -0.000299958   2.97752e-05   1.07759e-05   1.08677e-05  -3.76571e-06  -2.98173e-07   4.78337e-07       1.94432       2.26076       2.51795       2.76931       2.77996       2.45288       2.32733       2.17024       1.79402       1.57609       1.16613       1.03376      0.823225      0.567029      0.402013      0.318237      0.216018      0.141647     0.0956007     0.0639751     0.0378384     0.0242961     0.0136245    0.00749912    0.00396206    0.00221013    0.00112409   0.000601479   0.000273163   0.000144677   5.39172e-05   2.41890e-05   7.97839e-06   3.48341e-06   1.22199e-06   4.49927e-07
  22  15 3147.0138    3.8622  1.0250 12.6419 -0.0107  0.0279   0.0876   0.0703    0.0945   0.0000   436.8946       6.34008       11.6079       2.38837     -0.105368       5.18568      -1.93437      -3.07524     -0.899246     -0.638871       2.60063     -0.906324       1.07897     -0.781555     -0.767864     0.0729605     -0.357004     -0.312882     0.0416417     0.0792236     0.0548256    -0.0577893    -0.0172140     0.0145764    0.00178153  -3.40654e-05    0.00123197   0.000452228  -0.000640202  -5.50587e-05  -0.000120787   1.20309e-05   1.09838e-05  -5.36286e-07  -6.94978e-07  -3.95469e-07       1.98182       2.67697       2.85409       3.15471       3.07488       2.84347       2.60391       2.18183       2.04606       1.65920       1.34184       1.03784      0.821889      0.620696      0.451706      0.330792      0.216255      0.150701      0.100314     0.0623871     0.0395969     0.0235962     0.0146540    0.00779602    0.00474337    0.00235370    0.00129913   0.000608300   0.000284039   0.000136995   5.46416e-05   2.49024e-05   9.03133e-06   3.54995e-06   1.31086e-06   4.41075e-07
  22  16 3292.3029    3.3722  1.2453 12.7542 -0.0114  0.0346   0.0752   0.0818    0.0802   0.0000   442.6811       6.98430       13.0933       3.11525       2.72462       1.74427      -4.77944      -5.01404       3.77782      -3.99612      -1.79380      -5.19731       2.50105      0.356564     -0.325785     0.0872803      0.264833      0.117566    -0.0906571     0.0214137     0.0595545     0.0106675    -0.0441312    -0.0296950    0.00832417    0.00365394  -0.000142274  -0.000188417   0.000316221  -7.93296e-06  -0.000101667  -1.30936e-05   9.57412e-06   2.44252e-06  -2.48042e-06  -2.43376e-08       2.47095       3.27317       3.44105       3.57716       3.77537       3.46021       3.16181       2.78892       2.39688       2.09588       1.69589       1.33959       1.06267      0.736179      0.585978      0.405076      0.292354      0.185774      0.128213     0.0796037     0.0521972     0.0307585     0.0199310     0.0100632    0.00618562    0.00297765    0.00158842   0.000795068   0.000353432   0.000179337   7.07265e-05   3.29527e-05   1.09412e-05   4.80659e-06   1.56641e-06   5.25245e-07
  22  17 3437.2319    2.8746  1.9467 12.1233 -0.0031  0.0425   0.0493   0.1042    0.0600   0.0000   439.6690       8.20772       2.89110       1.15540       5.29703       3.77860      -3.40820      -1.07853      -1.85631     -0.143741     -0.899751       1.31188     -0.490206     -0.334340     -0.730569     -0.520432      0.143016     0.0397902    -0.0630925     0.0351451     0.0286677   -0.00187638    -0.0223692   -0.00400367   9.90435e-05   3.28010e-05    0.00206131  -0.000396986  -0.000294490   0.000308308   9.35163e-05  -8.91908e-05  -2.76347e-05   3.75801e-07   4.62097e-06   6.62665e-07       3.01432       4.03188       4.36872       4.41528       4.52305       4.34719       3.80472       3.51002       2.98683       2.49098       2.18585       1.62404       1.33505      0.983284      0.709865      0.489745      0.351039      0.236515      0.163383      0.103630     0.0644712     0.0390313     0.0227285     0.0129569    0.00702060    0.00390409    0.00193411   0.000988549   0.000441593   0.000214705   8.97439e-05   4.00900e-05   1.49811e-05   6.21231e-06   1.95968e-06   6.86658e-07
  22  18 3582.1494    2.3607  3.1117 11.5638 -0.0052  0.0543   0.0333   0.1375    0.0494   0.0000   442.8332       6.71472       4.59593     -0.374392     -0.119789       1.54151      -4.51423       2.44341      -3.62174      -3.43943       3.11186      -2.18528       1.90702     -0.133390      -1.05247     -0.426386     -0.340123     -0.355714    -0.0651100    -0.0697292      0.160143     0.0598414    -0.0327296    -0.0303975    0.00341566   -0.00389497    0.00181748  -0.000819327  -0.000449554  -0.000262006   0.000300258  -7.14804e-05  -6.76268e-06   1.24877e-05   7.83144e-07   5.92111e-07       3.77236       4.99195       5.38374       5.61981       5.53633       5.27701       4.85450       4.41598       3.86134       3.29218       2.74412       2.16797       1.75794       1.27953      0.908279      0.687747      0.445920      0.320185      0.207002      0.142859     0.0823565     0.0509117     0.0300620     0.0169828    0.00952811    0.00506926    0.00264307    0.00126518   0.000636258   0.000280357   0.000130788   5.01998e-05   2.05300e-05   7.76735e-06   2.88223e-06   9.33976e-07
  22  19 3727.0940    1.9573  4.6410 10.9918 -0.0085  0.0682   0.0245   0.1834    0.0490   0.0000   444.5068      -9.09095       9.90518       14.0672      -7.54220      0.363354       14.5731       1.64782      0.489351       1.86090      0.176080      -2.71874     -0.721808      -3.67580       1.84419      0.963402    -0.0395806    -0.0945141    0.00434591    -0.0213334     0.0377668    -0.0189513    -0.0390256     0.0270059   -0.00182855    0.00266509   -0.00602182  -0.000474333    0.00102180  -0.000672384   5.41611e-05  -3.76374e-05   8.54549e-06   5.16113e-06  -4.37578e-06   9.71119e-07       4.65556       6.16091       6.93447       7.12648       6.89221       6.87568       6.15794       5.65343       4.77082       4.06976       3.28725       2.66321       2.06123       1.58643       1.14500      0.852839      0.574590      0.401368      0.263899      0.171111      0.104373     0.0646941     0.0378847     0.0213283     0.0119655    0.00631075    0.00335674    0.00159162   0.000801250   0.000346885   0.000166244   6.42976e-05   2.73448e-05   1.00061e-05   3.68625e-06   1.20998e-06
  22  20 3871.5847    1.6855  6.3145 10.5165 -0.0030  0.0824   0.0191   0.2246    0.0463   0.0000   424.1259       23.2996       5.88660       14.3952      0.536155      -2.53072      -10.3812      -8.17734       2.74181      0.111184       6.06132      -1.88816       1.67717      -1.04601       1.02212      0.574932      -1.20529     -0.333144      0.462458      0.127504     0.0673311     0.0126182     0.0263302  -0.000529412    0.00509552   -0.00563217   -0.00133070   -0.00116989   0.000987627  -0.000783838   0.000165443   5.12097e-05   1.39644e-05  -7.30572e-06  -1.08424e-06   1.57171e-06       5.70076       7.52116       8.31107       8.57580       8.60857       8.18992       7.76693       6.59551       5.87434       4.89921       4.12404       3.21696       2.47987       1.91699       1.42129      0.989912      0.729414      0.476299      0.318394      0.205188      0.129043     0.0779255     0.0465961     0.0263400     0.0146294    0.00773176    0.00392983    0.00197549   0.000911345   0.000437380   0.000181274   8.23163e-05   3.16846e-05   1.27548e-05   4.24925e-06   1.43016e-06
  22  21 4016.3846    1.3664  8.2918 10.2680 -0.0047  0.1042   0.0153   0.2934    0.0397   0.0000   442.8807       17.9628       15.9703       19.6428      0.904332      -16.7820      -23.0732       3.57989       12.7520      -16.8705      -4.05089       6.28459     -0.885358      0.284418       2.51423     -0.558140     -0.548152     -0.467529    -0.0212317     0.0599078     -0.213317     -0.107336   -0.00624158    -0.0289462     0.0183698   -0.00131288  -0.000455866   -0.00395639   0.000861213   0.000897304   0.000562884  -1.66676e-05  -4.33925e-05   1.98525e-05  -1.61995e-06  -1.92627e-06       7.29249       9.52916       10.4523       10.7900       10.7251       10.3534       9.58355       8.56416       7.35354       6.41075       5.17995       4.06351       3.19046       2.45562       1.81884       1.33252      0.922863      0.627826      0.409403      0.265027      0.165198      0.102639     0.0597592     0.0346037     0.0190693     0.0101726    0.00520880    0.00259617    0.00125077   0.000556703   0.000254288   0.000104749   4.29294e-05   1.62119e-05   5.63808e-06   1.89600e-06
  22  22 4160.8238    1.1257 10.8117 10.0334 -0.0050  0.1409   0.0126   0.3794    0.0367   0.0000   452.4269       17.3738       18.4270      -1.93037       22.4553      -14.0062       7.15078       12.3469       7.11706       1.75040      -12.7594      -2.17538       7.67029      0.805263      -4.43427    -0.0553778       3.09667     -0.754994      0.248031      0.378396    -0.0380677     0.0160860     0.0119676    -0.0356609     0.0113906     0.0134613  -4.42520e-05   -0.00512212   -0.00438922  -0.000789861  -8.09577e-05   7.02422e-05  -0.000113031  -1.62257e-05  -1.09456e-05   2.58979e-07       9.36117       12.6992       14.0557       14.1724       14.5079       13.5554       12.8898       11.2226       10.0056       8.33346       6.87405       5.55348       4.33264       3.28318       2.42288       1.76460       1.21347      0.847267      0.562287      0.356900      0.225162      0.140738     0.0811221     0.0466470     0.0262408     0.0138169    0.00732641    0.00358667    0.00176199   0.000778217   0.000358800   0.000147860   5.99083e-05   2.19594e-05   7.78662e-06   2.64480e-06
  22  23 4305.8790    0.9194 11.6918  9.9561 -0.0090  0.1697   0.0112   0.4500    0.0337   0.0000   428.6827       25.1804       11.8318      -7.55445       4.49400      -15.9614       19.4007       1.26898     -0.304866      -6.26107      -5.75632       4.92143       5.93811       3.17774      -3.50360       5.98834     -0.186935     -0.953097       2.22096      -1.06884     -0.566150      0.238649      0.125032     -0.100400    -0.0626522    0.00328230     0.0175329    0.00296240   0.000829494   -0.00315871   0.000745761   0.000313422  -0.000224508   1.64256e-05   1.32191e-05  -3.14536e-06       11.5496       15.0222       16.6325       17.6278       16.9336       16.8948       14.9987       13.8091       12.0519       10.0097       8.29764       6.69076       5.11838       3.96286       2.95195       2.18149       1.48727       1.02767      0.682795      0.439769      0.277677      0.169718      0.101184     0.0591366     0.0324534     0.0175905    0.00925857    0.00451701    0.00219877    0.00103112   0.000451560   0.000186798   7.61917e-05   2.76709e-05   9.54365e-06   3.26307e-06
  23   6 1804.2040    0.3764  0.3693  9.0099 -0.0118  0.0286   0.0158   0.0464    0.0442   0.0000   440.4735     0.0794835       17.2606      0.461233     0.0934879      0.854686      -3.18878      -1.12178       1.87640      -1.58118    -0.0563002     -0.265887     -0.465318     -0.241612    -0.0929270      0.203450      0.111472     -0.145358    -0.0868148    -0.0436219   -0.00999294   -0.00365096   -0.00134205   -0.00278460   0.000126371    0.00230125   0.000824323   6.00046e-05   1.74423e-05  -0.000202426  -5.01813e-05  -2.84212e-05  -6.28235e-06  -1.40595e-06   1.83750e-06   4.20213e-07       2.19264       2.60634       3.49151       3.24571       2.75749       3.22444       2.80563       2.50484       2.54653       1.83524       1.21936       1.12500      0.825908      0.599552      0.543358      0.359478      0.249112      0.182111      0.113609     0.0710732     0.0459336     0.0255178     0.0143061    0.00806774    0.00441885    0.00238046    0.00125556   0.000631860   0.000319462   0.000154188   6.90380e-05   3.01126e-05   1.39027e-05   5.30736e-06   2.21883e-06   8.22742e-07
  23   7 1969.6195    0.5652  0.4520  9.2778 -0.0072  0.0209   0.0193   0.0422    0.0524   0.0000   438.7586      -4.08372       13.2481      -1.64820      -7.16978      -5.07672      -1.27948      -3.30351      -2.26215       1.03057       1.07321      0.800682     -0.505586     0.0941620      -1.02713     -0.403982      0.119219      0.167125    -0.0887016     0.0474091     0.0122409     0.0104769    0.00217266   -0.00428564   0.000354189   -0.00302980   0.000167092   0.000318757   1.32843e-05  -4.96075e-06  -4.75993e-05   5.21180e-05  -2.13753e-08   6.23047e-06   4.06869e-07  -6.18339e-07       1.27748       1.89908       1.92645       2.15037       2.16788       1.92715       1.92353       1.49478       1.48859       1.13772       1.01387      0.755980      0.600905      0.468936      0.354709      0.232646      0.188267      0.111982     0.0848183     0.0515904     0.0345195     0.0199537     0.0130215    0.00691507    0.00460463    0.00209012    0.00133341   0.000629372   0.000326163   0.000151592   7.30835e-05   3.09886e-05   1.21681e-05   5.45155e-06   1.97778e-06   8.08495e-07
  23   8 2131.1129    0.7376  0.6633  9.7432  0.0017  0.0253   0.0208   0.0571    0.0585   0.0000   439.9085      0.836761       16.0926       1.46146      -2.31399     -0.526962      -2.95991       1.56576      0.645944     0.0262742     0.0281143     -0.119493     -0.682403     -0.151825      0.542898     -0.106042     0.0993937     0.0552413      0.254668    -0.0531997    -0.0950690    0.00724445     0.0371696    0.00292340   -0.00937847   -0.00450779   -0.00359767   0.000360756   9.43650e-05   4.99785e-05  -8.27243e-05  -3.32588e-06   2.72255e-05   5.35852e-07   1.99412e-06  -1.03022e-06       1.62192       2.23372       2.39290       2.60140       2.43859       2.36873       2.25709       1.90606       1.72539       1.54926       1.18346      0.983828      0.808399      0.551584      0.442419      0.320822      0.216194      0.141553      0.103618     0.0658177     0.0413367     0.0242872     0.0152025    0.00890967    0.00488279    0.00302015    0.00146654   0.000780627   0.000373817   0.000191989   8.28442e-05   4.13240e-05   1.52068e-05   7.04634e-06   2.46899e-06   9.66110e-07
  23  11 2588.6575    1.9532  0.8738 11.2649  0.0029  0.0297   0.0453   0.0602    0.0767   0.0000   437.4479      0.326106       19.6970      0.174126      -4.17256     -0.928785      -2.17780      0.299480      -1.42857      -1.10871     -0.491898     -0.127254      0.353351     -0.705792     -0.322505      0.494646      0.274312    -0.0497097    -0.0986341    -0.0147612     0.0384434     0.0208065   -0.00487292    0.00346124   -0.00861040   -0.00417505  -0.000370080    0.00115548   4.08061e-05   3.97726e-05  -6.28196e-05   3.66524e-06   3.32914e-06   1.72287e-05  -9.56293e-07  -5.54891e-07       2.43603       3.10695       2.99794       2.66337       2.53967       2.74960       3.10499       3.02753       2.56974       1.90365       1.32110      0.939692      0.882018      0.763539      0.671669      0.526825      0.387309      0.259609      0.160523     0.0977446     0.0559627     0.0337443     0.0176794     0.0106251    0.00567231    0.00300066    0.00165269   0.000864554   0.000430209   0.000217951   0.000100372   4.16388e-05   1.86569e-05   7.43223e-06   2.82308e-06   1.02398e-06
  23  12 2737.6362    2.6107  0.8195 11.8339 -0.0010  0.0247   0.0624   0.0582    0.0762   0.0000   437.1808       3.41765       11.9489       1.99482       1.18183       3.71239      -3.33809      0.902227     -0.244303      -2.40833      0.448089      0.629845     -0.882442      0.763747      0.123831      0.289346      0.289892     0.0468491     0.0113702    -0.0681255    -0.0241469     0.0481886     0.0133926   -0.00905728    -0.0107949  -0.000858971    0.00100140   -0.00136657   0.000427473   0.000311238  -0.000159355   2.64364e-05   2.15777e-05   4.27089e-06  -2.30712e-06  -6.51073e-07       1.59347       2.36082       2.39394       2.52731       2.61311       2.39731       2.28684       1.98751       1.75132       1.40016       1.18225      0.892780      0.709742      0.573027      0.414159      0.323424      0.219951      0.150483      0.106527     0.0649976     0.0436971     0.0256290     0.0158975    0.00895125    0.00557019    0.00280878    0.00166280   0.000774974   0.000432889   0.000184271   9.89989e-05   3.70583e-05   1.81220e-05   6.49911e-06   2.49222e-06   8.83814e-07
  23  13 2886.1262    3.2263  0.8113 12.4531 -0.0060  0.0335   0.0829   0.0599    0.0880   0.0000   439.6640      0.958930       12.9238       1.38834      -3.10757     -0.579125       1.25437     -0.964887     -0.634919      -1.74876       1.91781      -3.34169     -0.527428    -0.0358735     0.0528346     0.0353288   -0.00971287     -0.131081     0.0261525     0.0269699     0.0561605    -0.0376454    0.00978551    0.00901861     0.0120640    0.00175931   -0.00180631   2.99836e-05   0.000591416   0.000270749   4.19089e-05  -8.78031e-06  -2.29137e-05   3.78942e-06  -4.20189e-08  -6.86448e-08       2.43662       3.05109       2.94798       3.45170       4.23954       3.29959       4.14590       2.88427       2.10123       2.77952       1.88617       1.59716       1.07700      0.682156      0.635529      0.454020      0.363229      0.212135      0.130799     0.0840570     0.0596418     0.0485595     0.0270473     0.0167007     0.0110313    0.00471131    0.00230974    0.00116826   0.000485411   0.000248437   0.000101069   4.96410e-05   1.91546e-05   1.03895e-05   5.10462e-06   1.51637e-06
  23  14 3033.5284    3.7198  0.8183 12.6168 -0.0082  0.0248   0.0893   0.0574    0.0941   0.0000   441.9237       4.26458       10.6614       7.36478      -1.06198       2.37887     -0.208642      -2.93077     -0.225622       1.84885      0.268495     -0.421373     -0.813830     -0.765608     -0.444444     -0.267700     -0.143624      0.203321    -0.0896666    -0.0941007   -0.00880221    -0.0287587     0.0158711   -0.00255108   -0.00265574   -0.00475454  -0.000830317    0.00304822   6.18825e-05   0.000111968   4.92588e-05  -8.30667e-05  -3.48849e-06  -1.35088e-06  -1.31877e-06   1.07635e-06       1.73249       2.19588       2.54202       2.47123       2.62348       2.34641       2.17820       2.12036       1.68176       1.53277       1.24009      0.923260      0.750056      0.577757      0.455874      0.323582      0.210666      0.162265      0.101253     0.0681171     0.0403952     0.0247773     0.0157875    0.00855596    0.00492977    0.00296573    0.00147513   0.000876094   0.000368556   0.000176102   8.58539e-05   3.58022e-05   1.72012e-05   6.71508e-06   2.50740e-06   1.00073e-06
  23  15 3179.7410    3.8347  0.9763 12.6415 -0.0034  0.0278   0.0879   0.0671    0.0903   0.0000   442.2826       4.81307       12.4860       5.25308       4.00203      -2.46996      -1.90664     -0.287057       2.41698      -1.95683     -0.623388       1.20573      0.894962      0.107489      0.837761     -0.397380      0.992714    -0.0592128     -0.114147     0.0701885     0.0707440    -0.0273001    -0.0208140     0.0136749    0.00189686    0.00797787   -0.00219849  -0.000214763  -3.08131e-05   0.000237112   1.23265e-05  -9.33568e-05  -1.54957e-05   1.72871e-05  -5.20471e-08  -6.99781e-07       2.00623       2.41703       2.43747       2.67279       2.76460       2.67382       2.62250       2.19813       1.93626       1.61600       1.35245       1.07275      0.903642      0.680127      0.489618      0.374347      0.256581      0.176964      0.128477     0.0879832     0.0534010     0.0327009     0.0194846     0.0115453    0.00609424    0.00353903    0.00192598   0.000907317   0.000467932   0.000207356   0.000105234   4.58844e-05   1.88187e-05   7.06908e-06   3.03330e-06   1.13670e-06
  23  16 3325.5991    3.3355  1.4680 12.4200 -0.0045  0.0356   0.0628   0.0850    0.0692   0.0000   435.2921       8.94205       16.7695       13.9429      -2.78328       1.95979     -0.277711      -1.37366       2.58881      0.467522      0.338796      0.903437       1.14368     -0.206639     -0.331529     0.0161218      0.683855     -0.480741     -0.196994     0.0940987     0.0394694    -0.0479329    -0.0179686    0.00416885    -0.0125275  -0.000232791   0.000884954  -3.19826e-05  -0.000348679  -0.000296291  -6.66339e-05   0.000108430  -2.95986e-05  -1.19177e-05   5.42369e-06  -1.63002e-07       2.47997       3.45923       3.89787       3.95263       4.03342       3.76934       3.37493       3.08922       2.60945       2.15358       1.83102       1.46422       1.13027      0.847386      0.630306      0.446750      0.336313      0.217857      0.153039      0.104676     0.0604176     0.0430353     0.0239162     0.0148781    0.00842558    0.00459658    0.00249962    0.00129570   0.000659200   0.000310722   0.000160406   6.50277e-05   3.03630e-05   1.15598e-05   4.13028e-06   1.54324e-06
  23  17 3471.2829    2.6992  2.3442 11.9433 -0.0098  0.0458   0.0414   0.1146    0.0497   0.0000   438.7791       10.4091       8.24438       7.96245       8.85275       5.41933     -0.305811       3.27561      -2.12688       2.07988       1.14371       2.81427     -0.329007      -1.79871     -0.170475     -0.965166     0.0623408     -0.325177     -0.116713     -0.115569     -0.109637     0.0587314     0.0280388    -0.0118083    -0.0217632    0.00501569    0.00710998   0.000253484   -0.00222754  -0.000145228   5.19551e-05  -0.000156921   2.55677e-06   3.80595e-05   3.55117e-06  -1.22727e-06       3.00490       4.21870       4.44073       4.69663       4.64172       4.50299       4.13435       3.74763       3.20530       2.69265       2.28483       1.80990       1.47205       1.06278      0.840399      0.580253      0.436459      0.285542      0.200330      0.131401     0.0835790     0.0523358     0.0309529     0.0183469     0.0106968    0.00566058    0.00310851    0.00160620   0.000803451   0.000378294   0.000197553   7.33961e-05   3.73560e-05   1.36208e-05   5.24374e-06   1.91548e-06
  23  18 3616.7153    2.2036  3.7794 11.2664 -0.0043  0.0569   0.0277   0.1481    0.0464   0.0000   440.3665       12.7372       18.1732       10.9744      -1.38810       6.77939       5.62901      -1.32348      0.123210       2.42772    -0.0833663      -4.54767       1.87009     0.0424466      -1.02192     -0.177342     -0.353242     -0.123083      0.103643    -0.0944899   -0.00761607      0.111817    0.00227965     0.0103682    -0.0215772   -0.00998276  -0.000219802    0.00347338  -0.000429595   3.27631e-05  -2.27779e-06   1.33853e-05  -1.41029e-05   1.40448e-05  -1.45215e-08  -1.32164e-06       3.85669       4.85928       5.42148       5.53494       5.79306       5.49393       4.97459       4.55504       3.89353       3.40986       2.92026       2.29267       1.78130       1.36736       1.04858      0.754154      0.550372      0.368583      0.252585      0.165094      0.106926     0.0668033     0.0414043     0.0243222     0.0138861    0.00754858    0.00408360    0.00205762    0.00101480   0.000495593   0.000223874   0.000104408   4.23293e-05   1.82075e-05   6.65696e-06   2.48610e-06
  23  19 3762.0151    1.8806  5.2789 10.7983 -0.0052  0.0719   0.0218   0.1856    0.0463   0.0000   428.3766       15.4513       5.74558       16.1662      0.232305      -4.81116      -3.10747       1.81043      -1.47776       2.75362       2.88930     -0.273233      -2.13633      -2.70951       2.84077      0.184937     -0.196759    -0.0846509      0.245404     -0.403133     -0.413893    -0.0440368     0.0986934    -0.0589424    -0.0343158   -0.00618554   -0.00297407   0.000490497    0.00122167   0.000482855  -0.000160016  -0.000179693  -6.09275e-05   5.99589e-05   7.38490e-06  -1.88539e-06       4.78142       6.24918       6.84605       7.40935       6.97156       6.85607       6.41517       5.71512       5.10165       4.35270       3.62657       2.88451       2.31636       1.73095       1.35969      0.958489      0.691821      0.466257      0.324312      0.211601      0.136098     0.0822554     0.0503234     0.0303107     0.0166395    0.00978213    0.00503182    0.00268051    0.00128791   0.000646830   0.000288143   0.000137875   5.51489e-05   2.31580e-05   8.74682e-06   3.28419e-06
  23  20 3907.4502    1.5352  7.2697 10.4327 -0.0054  0.0929   0.0167   0.2458    0.0407   0.0000   444.7593       9.01398       5.93094       17.7533       24.4259      -10.6658      -12.0794      0.437771       11.5309       10.8570      -6.29921      0.618682      -2.59691       2.04807   -0.00292782       1.75200      -1.77276     -0.991380      0.263193      0.303036      0.131972     0.0630242     -0.134947   -0.00594688     0.0325809   -0.00478457    0.00304837    0.00469218   -0.00299115   -0.00143009   8.32119e-05   6.60828e-05  -6.11963e-05   1.30343e-05  -1.01284e-05   3.51981e-07       5.97624       8.01341       8.87808       9.37924       9.22554       8.85817       8.31114       7.22247       6.64955       5.53084       4.62596       3.76414       2.98054       2.23756       1.69440       1.24327      0.850147      0.624669      0.405897      0.272328      0.174400      0.110957     0.0659933     0.0396632     0.0224685     0.0124992    0.00672805    0.00345745    0.00176798   0.000838113   0.000387387   0.000176317   7.38758e-05   3.08945e-05   1.12481e-05   4.17368e-06
  23  21 4052.6142    1.2534  8.7170 10.2453 -0.0074  0.1115   0.0144   0.3113    0.0375   0.0000   445.8165       2.93850       4.83829       23.0116     -0.621250      -4.53411      -20.4111     -0.182257       4.69788       7.20756      -15.3301       3.40027       1.31075      -3.88233       1.61858       2.91914     -0.259300     -0.684716      0.210162     -0.268452     0.0590524     0.0531178    -0.0486579    -0.0867308    -0.0438590    0.00102722     0.0128106   -0.00460111   -0.00252832   0.000200269    0.00127867  -0.000241945  -0.000160616   4.33007e-05  -1.88706e-06  -1.79103e-05       7.42401       9.66532       10.9218       11.1986       11.1658       10.6942       9.86183       9.03643       7.98862       6.69265       5.72898       4.50915       3.57438       2.76219       2.07338       1.51885       1.07884      0.744757      0.504366      0.331848      0.210422      0.132145     0.0805962     0.0478102     0.0270000     0.0153145    0.00807616    0.00427183    0.00211733    0.00102079   0.000485588   0.000212563   9.33625e-05   3.70427e-05   1.40234e-05   5.18047e-06
  23  22 4197.8350    1.0656 10.9017 10.0410 -0.0024  0.1408   0.0122   0.3926    0.0350   0.0000   436.1202       17.9494       11.6386       1.25443      -10.5875       4.69826       15.6323      -3.63905      -4.00897      0.950983      -15.9759       9.10169      -7.05660      -9.82252     -0.473045       3.39711       1.24735     -0.601490     -0.778414      0.374176      0.774324      0.102647     -0.101045    -0.0864862    -0.0125442    0.00388111  -0.000549035   -0.00600116   8.73648e-05   0.000327256   0.000893530   0.000117144  -0.000196119   1.76741e-05   1.93917e-05  -1.19064e-05       9.25901       12.2365       13.6429       14.3088       14.2216       13.7396       12.5935       11.4045       10.0559       8.37535       7.07521       5.56258       4.55918       3.42590       2.56754       1.90371       1.36571      0.955526      0.631918      0.421305      0.273707      0.169470      0.104911     0.0610503     0.0354600     0.0195489     0.0105692    0.00546729    0.00282865    0.00134788   0.000635665   0.000276651   0.000120779   4.78015e-05   1.81225e-05   6.71451e-06
  23  23 4342.9846    0.8642 13.4534  9.9777 -0.0083  0.1947   0.0101   0.5194    0.0306   0.0000   464.3407       4.93780      -12.0122      -6.13905       28.8471       37.9233      -5.13994      -27.1205       19.3698       10.2148      -10.5210       2.61534      -1.39019      -3.44205       5.47143      0.748851      -1.62020      0.723563      0.647996      -1.28125      0.361330     0.0981090     -0.381916      0.155774     0.0729396    -0.0523187    -0.0171046     0.0192788    0.00722407   0.000225210   -0.00109885   0.000514385   0.000378589  -0.000134896  -6.01497e-05   3.28694e-06       12.8666       16.6060       18.8087       19.5161       19.3807       18.8807       17.3117       15.5408       13.8506       11.7509       9.70468       7.89736       6.29121       4.81849       3.65138       2.65124       1.88098       1.32685      0.901802      0.606834      0.390204      0.241923      0.146103     0.0887532     0.0510857     0.0286176     0.0156272    0.00808840    0.00411550    0.00197919   0.000951813   0.000408589   0.000178946   7.15750e-05   2.63590e-05   9.63702e-06
  24   6 1826.2878    0.4215  0.3373  8.9926 -0.0089  0.0212   0.0157   0.0376    0.0454   0.0000   439.7472      -1.76515       17.8049     -0.356455      -1.46892       1.48363      -1.29635     -0.637043     -0.358857      0.439827      0.159233      0.848830     -0.244354     0.0712417      0.101804     -0.437749    -0.0742945    0.00174370     0.0240900    -0.0367213     0.0728541     0.0179789   -0.00299911    0.00617734   -0.00450699   0.000805933  -0.000235818   -0.00101354   0.000174119  -2.86631e-05  -2.23500e-05   7.84781e-05   1.70657e-05  -3.23079e-06   4.67310e-06   1.88914e-06       1.57554       1.92281       2.27393       2.58807       2.46092       2.27041       2.03129       1.77923       1.63671       1.39411      0.951699      0.827215      0.732775      0.524418      0.361293      0.277174      0.197548      0.142207      0.102227     0.0651381     0.0378276     0.0271280     0.0178053    0.00954107    0.00514116    0.00309420    0.00175634   0.000944048   0.000512107   0.000296186   0.000132657   5.54204e-05   2.57798e-05   1.06459e-05   4.44938e-06   1.54187e-06
  24   9 2314.2855    1.1867  0.7834 10.3583  0.0010  0.0294   0.0289   0.0565    0.0689   0.0000   441.1140       2.60873       13.4743       2.50640      -1.23285     -0.968728       2.83494    -0.0772579      -1.27866     -0.437248       3.71046      0.134289      -1.38136      0.240755    -0.0307860      0.280875      0.143177    0.00272449    -0.0447236     0.0903503     -0.123526    -0.0646157     0.0848903     0.0273588    -0.0130921   -0.00476653    0.00421172    0.00133112    0.00117687   5.94662e-05  -0.000263213  -8.47365e-06   2.20200e-05  -8.59997e-06  -1.07231e-05   3.76806e-07       1.63586       2.49402       2.28355       2.91952       2.36922       2.73738       2.15344       2.43245       1.64245       1.83873       1.20290       1.27769      0.826743      0.755473      0.491302      0.416992      0.249130      0.212298      0.116073     0.0950391     0.0510222     0.0394320     0.0219948     0.0141417    0.00751597    0.00465036    0.00216375    0.00137599   0.000619296   0.000360980   0.000159041   8.06558e-05   3.46201e-05   1.46423e-05   6.40637e-06   2.49989e-06
  24  10 2467.0268    1.5573  1.0236 10.7355 -0.0053  0.0291   0.0346   0.0683    0.0939   0.0000   437.6970     0.0600556       15.6019       3.93226      -2.63442      -1.21532       2.60796       1.19273       3.34212     -0.199144    -0.0608228       1.11527       1.61709     0.0696536     -0.672154      0.448137     0.0954023     -0.133571     -0.179506    -0.0388937    -0.0476448   -0.00168326     0.0257753    -0.0206044     0.0124803    0.00298827    0.00337694   0.000841422   -0.00106835  -0.000191487   0.000307223   0.000134478  -3.62424e-07  -8.04909e-06  -9.79989e-06  -1.27348e-06       1.83461       2.65426       2.72088       3.05800       3.07503       2.87306       2.64295       2.45047       1.96195       1.78743       1.41768       1.15164      0.922924      0.709207      0.551283      0.374171      0.283541      0.202306      0.136595     0.0925092     0.0590914     0.0403510     0.0233466     0.0147501    0.00819268    0.00498416    0.00259137    0.00144027   0.000749171   0.000385906   0.000183785   8.52264e-05   3.62993e-05   1.59808e-05   6.68309e-06   2.71250e-06
  24  11 2617.7093    2.0101  0.8900 11.5513 -0.0009  0.0287   0.0461   0.0650    0.0766   0.0000   440.1909       2.81882       15.0377       5.19048      0.479461       3.53557      -2.14685      0.217169      0.159202       2.10443     -0.343304     -0.999443      0.194066       1.20081    -0.0359449     -0.339985     -0.163983      0.155690    0.00507276    -0.0245632     0.0267968  -0.000848681    -0.0248761     0.0139506   -0.00195632   -0.00450088   -0.00160467    0.00130380   0.000198142  -6.32534e-05  -4.99974e-05   0.000104081   1.65606e-05  -2.86430e-06  -3.22412e-06  -4.69235e-06       2.02060       2.24103       2.42508       3.04878       3.09288       2.41013       2.34142       2.47391       2.08213       1.59997       1.34175       1.24103      0.942221      0.688667      0.513059      0.420936      0.295218      0.187875      0.130755     0.0950094     0.0651694     0.0383001     0.0214501     0.0143298    0.00857200    0.00508824    0.00272222    0.00139697   0.000737481   0.000386220   0.000212600   9.64957e-05   4.15661e-05   1.67186e-05   7.04778e-06   2.44987e-06
  24  12 2767.7004    2.7066  0.8974 11.8083 -0.0049  0.0264   0.0614   0.0631    0.0834   0.0000   432.7452       6.10575       14.2025       3.68090     -0.843914       4.01060       2.15270      -1.12674      -2.54735     -0.624295       1.00437     -0.419811      -1.50879      0.486778     -0.150041     -0.223568     -0.466215     -0.320150      0.179528      0.110229     0.0338324    -0.0358530     0.0139922   -0.00648831   -0.00115510    0.00511557   0.000959077   -0.00103886   0.000325801   0.000454764  -0.000135178  -0.000149074   4.63816e-05   9.38804e-06   3.20771e-06   4.26618e-07       1.90287       2.46356       2.57418       2.63206       2.68432       2.79560       2.70908       2.24412       1.83180       1.49629       1.26470       1.13868      0.998603      0.723113      0.484744      0.339704      0.231781      0.177623      0.138359     0.0953681     0.0640415     0.0410666     0.0246772     0.0140390    0.00723044    0.00394683    0.00212795    0.00113413   0.000579534   0.000296039   0.000138423   6.71635e-05   3.05127e-05   1.29706e-05   5.15790e-06   2.17067e-06
  24  13 2916.9731    3.3331  0.7305 12.5375 -0.0112  0.0255   0.0863   0.0552    0.0768   0.0000   438.6199       2.59250       14.6813       2.43506      -4.75255    -0.0956394      0.967363       2.68558       1.34724      -1.14835      -2.80235      -1.55612     -0.885933     -0.183765     -0.703064      0.337199     0.0908229    -0.0442565      0.121089   -0.00567391   -0.00789393    0.00773332     0.0119619    0.00333649  -0.000735854   0.000545615   0.000385360   -0.00280078   0.000472238   0.000210958  -0.000223589   4.29311e-05   2.32293e-05   2.46273e-06  -7.73780e-06   4.00325e-07       1.94333       2.45298       2.31212       2.61645       3.00543       2.95211       2.59720       1.93730       1.68747       1.60745       1.50990       1.17807      0.815524      0.531919      0.443157      0.392078      0.301704      0.207782      0.118050     0.0698281     0.0475716     0.0365145     0.0255798     0.0164774    0.00967504    0.00524606    0.00265745    0.00127107   0.000633485   0.000306932   0.000144145   6.62698e-05   2.69083e-05   1.26657e-05   4.73805e-06   1.98959e-06
  24  14 3065.0714    3.8506  0.9269 12.6124 -0.0083  0.0317   0.0882   0.0595    0.1043   0.0000   436.8469       5.59222       13.7091       8.16127      0.474918       2.46902    -0.0398467      -2.80216     -0.785817     -0.782636     -0.421070      -2.43622      0.114691     -0.373730     0.0876413     -0.446724      0.186226    -0.0270902     0.0316850    -0.0439636    -0.0400037     0.0267801    0.00844947     0.0177814  -0.000945222   -0.00111319   0.000367889   0.000610616   1.68301e-05  -0.000176319  -4.75585e-05   9.12911e-05   4.64312e-06   9.69143e-06   3.65600e-06  -2.78514e-06       2.58631       3.27531       3.07832       3.13509       3.49858       3.73511       3.67203       2.85829       2.23836       1.76884       1.56324       1.48315       1.24398      0.970411      0.611136      0.405225      0.238255      0.219731      0.178055      0.137942     0.0952740     0.0559619     0.0348426     0.0180160     0.0100909    0.00532530    0.00279601    0.00159617   0.000710312   0.000373624   0.000162650   8.55334e-05   3.36868e-05   1.52311e-05   5.82876e-06   2.44686e-06
  24  15 3211.9849    3.7428  1.0280 12.9860 -0.0143  0.0285   0.0868   0.0732    0.0854   0.0000   441.2949       6.61903       13.9571       8.12330      -5.88359       2.05193     -0.573166      -2.64186       6.95008      -1.65410    -0.0442367      -2.09303      0.689188       1.94636     -0.141640      -1.01039    -0.0612359     -0.131349    -0.0767320     -0.130461    -0.0283568    -0.0242474    -0.0761422   0.000195901   -0.00699585    0.00453514    0.00300763  -0.000396348  -0.000758016  -0.000530227   0.000156995  -4.89587e-06  -8.24200e-05  -1.68227e-05   4.34861e-06   1.94048e-06       1.99520       2.61574       2.78977       3.02053       3.00518       2.61166       2.60023       2.39345       2.09112       1.81445       1.53355       1.18872      0.931403      0.727210      0.594003      0.415636      0.274683      0.200321      0.139347     0.0951735     0.0578188     0.0364582     0.0226284     0.0131775    0.00768491    0.00457580    0.00262904    0.00142811   0.000734052   0.000349899   0.000168555   8.31685e-05   3.43938e-05   1.69380e-05   6.55490e-06   2.63555e-06
  24  16 3358.5709    3.2378  1.5952 12.4527 -0.0039  0.0371   0.0610   0.0888    0.0654   0.0000   440.0389       7.19684       15.2176       12.6351     0.0710994       2.66333       4.99550       4.05215      -1.77742       2.60761      0.345344       1.09942      -1.86475     -0.835493     -0.129845     -0.194190     0.0939687    -0.0160421    -0.0166762    -0.0473242    -0.0446785     -0.142622     0.0142141   -0.00846817    -0.0124444   -0.00927624   0.000525505   -0.00124373    0.00111924   0.000114570  -2.60420e-05  -8.07881e-05   6.12194e-05   2.71260e-06  -2.00605e-06   5.49155e-06       2.27940       3.23888       3.23243       3.60527       3.45144       3.35554       3.16598       3.02560       2.57331       2.21182       1.86014       1.47492       1.22466      0.930103      0.736545      0.526621      0.387499      0.274030      0.188598      0.125690     0.0778469     0.0542329     0.0300101     0.0199825     0.0104747    0.00651984    0.00339922    0.00190566   0.000995965   0.000497813   0.000239850   0.000112859   4.82327e-05   2.13818e-05   8.75286e-06   3.37117e-06
  24  17 3504.8245    2.5905  2.5070 11.7967 -0.0041  0.0449   0.0373   0.1142    0.0488   0.0000   448.7315      0.625291       17.0404       10.6050       1.12038      -5.71058       6.88616      -4.31753     -0.851322       2.06612      -1.39785      0.214374      -2.15123    -0.0319777     -0.288640      0.545358      0.546214      0.434017      0.210929     -0.188065     0.0510321      0.108198     0.0291253    -0.0205419    -0.0110814   -0.00387271    0.00253373   -0.00387958  -0.000733154   0.000674774   0.000124202  -0.000206142  -6.23498e-05   5.84447e-05   1.57859e-05  -1.86437e-06       3.02138       3.82364       4.31892       4.10707       4.57850       4.19453       4.07310       3.81312       3.07339       2.71806       2.21988       1.88988       1.55711       1.14883      0.887263      0.642784      0.465477      0.328812      0.229725      0.160812      0.102951     0.0665370     0.0399481     0.0231522     0.0142854    0.00769715    0.00436912    0.00225178    0.00118824   0.000589669   0.000297052   0.000139915   6.17238e-05   2.73047e-05   1.07630e-05   4.14940e-06
  24  18 3650.9710    2.0976  3.8087 11.3310 -0.0053  0.0572   0.0264   0.1537    0.0411   0.0000   437.6724       15.6810       16.3541       2.88659      -7.41201     -0.759690      -6.53149       2.32271      -1.99460      -2.73406       3.32109     -0.810992      -3.17354      0.615010       1.19506     -0.495632    -0.0114198     0.0927897      0.931452   -0.00182534    -0.0116589    -0.0878134     0.0974016     0.0106676    0.00593879     0.0162951   -0.00383062   -0.00534685   0.000479353   3.38152e-05  -0.000642912  -8.38137e-06   0.000255923  -4.16930e-05  -4.05206e-05  -2.14592e-09       3.79532       4.70903       5.56005       5.76560       5.77410       5.46826       5.08767       4.66222       3.99593       3.46248       2.89673       2.31307       1.90006       1.45915       1.07751      0.817128      0.579003      0.401839      0.284656      0.190359      0.124828     0.0788244     0.0493762     0.0292867     0.0178166    0.00983504    0.00563655    0.00302302    0.00157975   0.000783686   0.000392061   0.000185478   8.14102e-05   3.66887e-05   1.43736e-05   5.76848e-06
  24  19 3796.7395    1.7770  5.3325 10.8167 -0.0051  0.0710   0.0202   0.1904    0.0415   0.0000   443.5312       17.4341       7.08541      -1.77014       4.88409       2.55000       6.73989      -8.29047      -3.76195      -3.27197       1.84133      0.401660      -2.94060      -4.88030      0.873084      0.597044     -0.590156     -0.688489     0.0101471    -0.0780585    -0.0666924    0.00624166    -0.0780520    -0.0132901    -0.0336115    -0.0227659   -0.00489034   -0.00454741   -0.00154367    0.00297182   0.000438955  -0.000358485  -0.000261666   1.56844e-05   2.07489e-05   3.44765e-06       4.50252       6.10737       6.71377       6.93674       6.91368       6.63367       6.27184       5.61932       5.03458       4.28832       3.66415       3.02650       2.38989       1.86286       1.39119       1.02079      0.741228      0.518944      0.360959      0.238157      0.158782      0.100026     0.0641610     0.0376132     0.0225557     0.0125474    0.00695827    0.00381687    0.00195445   0.000995571   0.000485233   0.000229920   0.000102147   4.50377e-05   1.77084e-05   7.10168e-06
  24  20 3942.7578    1.4625  7.2083 10.3857 -0.0019  0.0909   0.0159   0.2427    0.0403   0.0000   436.8060       1.09604       28.9852      -10.4345      -2.10380       14.7028      -6.98120      -8.79982       1.81657       4.95119      -11.1549      -2.06487       4.64412       1.43647      -1.81185    -0.0843371      0.862263      0.895354      0.837842     -0.290731    -0.0183872     -0.117996     0.0126421    -0.0187803     0.0218021    -0.0107882   0.000150473    0.00854615  -0.000750262   -0.00270182    0.00201351   0.000602174  -0.000315896  -0.000121288   1.47346e-05   1.14440e-05       5.69376       7.52241       8.48895       8.83040       8.61688       8.64971       7.78173       7.32890       6.37944       5.47162       4.54978       3.69365       2.94226       2.30861       1.77270       1.30023      0.990279      0.667380      0.471408      0.314280      0.201633      0.130306     0.0814977     0.0492771     0.0291594     0.0164561    0.00906853    0.00507674    0.00254770    0.00130144   0.000641390   0.000299373   0.000137518   5.74014e-05   2.36484e-05   9.21914e-06
  24  21 4088.5331    1.1893  9.0044 10.2235 -0.0062  0.1157   0.0139   0.3193    0.0369   0.0000   434.8198       9.05187       15.0880      0.845772      -14.6171      -4.09894       4.15947     -0.837884      -19.6035      -3.63696       7.51351      -1.18660      -4.78971      -1.58573    -0.0880290       1.28524     -0.380843      0.187220      -1.23383     -0.270838     -0.117790   -0.00938876    -0.0619024      0.106694     0.0276499    -0.0303079     0.0150294   -0.00195559  -0.000919854    0.00171278    0.00112979  -0.000211972  -9.51582e-05   0.000104172  -5.72084e-05   3.75695e-06       7.35347       9.77505       10.7239       11.4298       11.2738       10.7529       10.1143       9.23934       8.11120       7.12272       5.98593       4.78065       3.91585       2.97004       2.29079       1.67520       1.23178      0.857039      0.592690      0.390538      0.261770      0.165987      0.103045     0.0626511     0.0370745     0.0216011     0.0116889    0.00639555    0.00332923    0.00167421   0.000830003   0.000380936   0.000173182   7.43294e-05   3.02694e-05   1.18213e-05
  24  22 4234.0538    0.9981 11.6393 10.1082 -0.0094  0.1554   0.0118   0.4359    0.0325   0.0000   454.3879       7.73006     -0.257416      -20.0916      -1.81853       2.46923       27.9341      -2.39560      -14.0183       25.9851      -2.53743      -10.0220      -4.51071      -7.98597       3.14726       1.11356     -0.328324    0.00992956      -1.18979      0.630842    -0.0517736      0.209979     0.0839263     0.0348699     -0.146854    -0.0335106     0.0102320     0.0225406    0.00362596   -0.00720288   -0.00123842   0.000909490   9.01252e-05   8.90286e-05  -2.75603e-05  -1.48069e-06       9.67922       12.9313       14.1850       15.0282       14.9538       14.5533       13.5435       12.3955       10.8293       9.48191       7.86523       6.35539       5.16647       3.99509       3.07408       2.29653       1.64508       1.16367      0.818060      0.543848      0.360090      0.227501      0.142155     0.0868960     0.0510455     0.0291125     0.0164634    0.00890084    0.00464821    0.00232864    0.00113719   0.000538625   0.000240637   0.000104861   4.10214e-05   1.63894e-05
  24  23 4379.5744    0.7853 14.0449  9.9630 -0.0019  0.2120   0.0095   0.5537    0.0290   0.0000   421.7030       11.3769       19.7974      -28.9702      -14.5143       21.2593      -11.3516     -0.628667      -19.1735       22.0314       5.04228      -6.98907      -20.5007      -6.79118       8.41337      -1.20419      -2.13785      0.486007       1.35376    -0.0246349      0.474190     -0.823258     -0.354251      0.357673      0.176331    -0.0124259    -0.0390194     0.0149679    0.00992505   0.000259035   -0.00283921   9.78848e-05   0.000491828  -5.62460e-05   8.40556e-05   2.42166e-05       13.3101       17.4340       19.5472       20.3579       20.1480       19.6879       18.6733       16.8262       14.7509       12.9816       10.6578       8.75385       7.13181       5.45727       4.22286       3.14499       2.29608       1.60112       1.13655      0.753933      0.499161      0.319311      0.200932      0.122153     0.0726387     0.0414978     0.0233944     0.0128504    0.00661897    0.00346300    0.00164362   0.000806484   0.000353481   0.000158049   5.91486e-05   2.42104e-05
  25   7 2016.9104    0.6227  0.5803  9.3463 -0.0018  0.0209   0.0176   0.0487    0.0556   0.0000   440.4968     -0.543081       17.6857       1.47486      -3.22403     -0.597633       2.71269      -2.23868      -1.89805       1.58865       1.33738     -0.149165      0.296088     -0.191084      0.363543     -0.262101     -0.105276     0.0843432      0.178438    -0.0187952    -0.0140503    -0.0561705    -0.0236950    0.00324184   -0.00575247    -0.0103143    0.00228593    0.00243385   0.000369012  -0.000223230  -0.000138083  -9.76634e-06   2.58369e-05   8.38782e-06  -4.12650e-07   3.31176e-06       1.29140       1.71602       1.79378       1.95481       2.05563       1.82720       1.75086       1.65141       1.43097       1.26034       1.00334      0.825165      0.678175      0.527207      0.404675      0.310514      0.227774      0.156609      0.117118     0.0751726     0.0498316     0.0320736     0.0199759     0.0124834    0.00778496    0.00411073    0.00243335    0.00141221   0.000764586   0.000399135   0.000189505   9.90086e-05   4.75893e-05   2.10856e-05   8.82881e-06   3.77503e-06
  25   9 2340.4869    1.2983  0.8087 10.4008 -0.0024  0.0252   0.0298   0.0564    0.0713   0.0000   440.8581       4.10195       18.4065      0.335994       1.55844       1.49042     -0.417405      -2.65519      -2.50990      0.783877     -0.550911      -2.28082      0.246559      0.171586    -0.0428012     -0.530331     0.0642170      0.114736     -0.182688    0.00542946     0.0633822   -0.00624218    -0.0472044  -0.000461650     0.0280909   -0.00748559   -0.00396428    0.00238693   0.000731984   4.01168e-06  -0.000560800   0.000173090   0.000148979  -3.13316e-07  -1.65952e-05  -6.98553e-07       1.51329       2.12230       1.98237       2.19795       2.20743       2.31312       2.09252       2.01466       1.66062       1.46267       1.18475      0.987983      0.842164      0.636892      0.520309      0.357392      0.259540      0.192244      0.138446     0.0981305     0.0661959     0.0418366     0.0271149     0.0153815    0.00961778    0.00516349    0.00306332    0.00168142   0.000898386   0.000482171   0.000231966   0.000113816   5.15837e-05   2.28575e-05   1.01253e-05   4.00853e-06
  25  10 2494.4025    1.7277  0.9707 10.8399 -0.0006  0.0258   0.0361   0.0611    0.0840   0.0000   437.0652       1.36230       13.6348       4.54019       1.61660       1.40665      -2.09002      0.751212    -0.0375343       2.64700      -1.74061      -1.93843    -0.0577527      0.980956      0.237469     -0.482592     0.0873427      0.290186     -0.329715    -0.0868700     0.0196689    -0.0148181   -0.00614724   -0.00582742    0.00141131    0.00267570    0.00729074    0.00226272  -8.37081e-06  -0.000337444   0.000370013   0.000107802   7.30393e-05   4.72510e-05   8.76866e-06   3.86225e-07       1.61442       2.21434       2.43296       2.65152       2.54204       2.52803       2.36061       2.12922       1.80103       1.59009       1.27579       1.05803      0.842225      0.681851      0.504617      0.376604      0.273610      0.197074      0.135413     0.0972341     0.0637851     0.0425974     0.0248768     0.0159994    0.00942295    0.00570582    0.00313471    0.00185437   0.000906244   0.000519056   0.000237894   0.000127940   5.94485e-05   2.65641e-05   1.15417e-05   4.68315e-06
  25  11 2646.2563    2.2298  0.9397 11.5834 -0.0091  0.0266   0.0486   0.0599    0.0831   0.0000   438.0227      0.264363       15.3016       5.52547      -5.96093      -2.52821     -0.862412      -2.83199     -0.688781     -0.937078     -0.385978      -3.25213       2.24339      0.774277     0.0653062     -0.614179    -0.0299210      0.185846     -0.142466      0.173546     0.0719573    -0.0259320    -0.0139779     0.0461983     0.0185092   -0.00198611   -0.00209626   -0.00175283   -0.00121680  -7.35394e-05  -0.000219472   0.000112032  -0.000160000  -4.17079e-05   7.60226e-06   8.81460e-06       1.58726       2.23772       2.40175       2.64256       2.64095       2.48544       2.28619       2.15087       1.83652       1.59104       1.32431       1.11095      0.858303      0.695825      0.502598      0.406647      0.280535      0.204011      0.142401     0.0992248     0.0630973     0.0429681     0.0259579     0.0165093    0.00979177    0.00577949    0.00342939    0.00182664   0.000992458   0.000546726   0.000241718   0.000138853   5.82367e-05   2.70958e-05   1.25906e-05   4.87336e-06
  25  12 2797.4001    2.9138  0.8170 11.9857  0.0013  0.0273   0.0667   0.0517    0.0750   0.0000   440.3524       1.45801       16.6037      -3.07949      -2.60451      -1.91001     -0.234591       3.95324       1.05897       1.80566      -1.76516      -1.17274      0.615470      0.210866     -0.978600      0.294133      0.596712    -0.0902359     -0.274962     0.0642730     0.0750285   -0.00465322    -0.0156003     0.0189974     0.0101301   -0.00134011    0.00143122    0.00236899  -0.000409637   0.000323140   7.17462e-05  -7.52031e-05   1.75437e-05   8.36297e-06   5.33572e-06  -4.03868e-06       2.16430       3.01314       3.19056       3.04190       2.61021       2.21271       1.95385       2.11734       2.21018       2.16044       2.01901       1.73336       1.38512       1.04105      0.744566      0.502935      0.354599      0.224844      0.145071     0.0911764     0.0611516     0.0368001     0.0252098     0.0148987    0.00895066    0.00544786    0.00288578    0.00160380   0.000837719   0.000438274   0.000224036   0.000113244   5.04476e-05   2.43326e-05   9.66928e-06   4.24007e-06
  25  13 2947.4520    3.4807  0.8162 12.5430 -0.0084  0.0222   0.0794   0.0558    0.0738   0.0000   437.0050       5.37438       16.9703       7.34171       1.19933       3.36686       2.34304       1.40217      -1.21021       1.61852      0.824078      -1.06133      0.949151      0.176308      0.124970    -0.0603694     0.0340780     0.0977065     0.0314111     0.0730876    0.00884320    0.00167781  -0.000455303     0.0212177    0.00396548    0.00112585   -0.00103413  -0.000273824  -0.000121335   0.000402406   0.000398358  -5.33760e-05  -5.05515e-06  -4.56309e-05  -8.55317e-06  -4.03491e-06       1.42401       1.80891       2.11879       2.22671       2.15462       2.10058       2.01218       1.81209       1.58329       1.36630       1.14178      0.883742      0.764170      0.600104      0.447537      0.338036      0.243178      0.174006      0.127452     0.0815821     0.0550676     0.0344866     0.0232208     0.0133763    0.00833688    0.00473200    0.00243584    0.00150558   0.000855091   0.000421051   0.000207842   0.000109619   5.10463e-05   2.19822e-05   1.01284e-05   4.44854e-06
  25  16 3391.0831    3.0852  1.8417 12.3347 -0.0061  0.0380   0.0527   0.0983    0.0607   0.0000   438.4865       3.01306       11.1572       3.44581       5.94224       6.48208      -6.97816      -2.10031      -2.05722       1.80168      -5.67672      0.595494      0.168889      -1.45405      0.419350     0.0796144     -0.325772     -0.325842     0.0393796     0.0894390      0.115153    -0.0982365     0.0536932     0.0269409     0.0131858   -0.00948110  -0.000594455    0.00131357  -2.19197e-05  -0.000614155   3.57889e-05   7.28505e-05  -7.92961e-05  -7.48670e-06   8.95882e-06  -4.70808e-07       2.38123       3.21467       3.39809       3.59418       3.65119       3.55205       3.33457       3.05856       2.68355       2.28939       1.89829       1.53848       1.24782       1.00706      0.768488      0.552322      0.430246      0.303774      0.219154      0.143951     0.0957619     0.0605384     0.0412242     0.0245932     0.0144906    0.00840972    0.00475302    0.00257227    0.00147903   0.000763434   0.000392119   0.000188111   8.79625e-05   3.87629e-05   1.72366e-05   6.99501e-06
  25  17 3538.0843    2.5185  2.5112 11.8862 -0.0052  0.0460   0.0366   0.1123    0.0473   0.0000   436.0697       3.15583       10.1796       6.93453      0.840268      -7.48967       2.02235       1.65217      -1.67012     -0.588195      -1.97198       2.78855      -1.51112      0.631724       1.28364      0.307127     -0.765882      0.114607     0.0743476    -0.0610461     -0.237516     0.0886233     0.0513169    -0.0123054    -0.0100330     0.0160319    0.00518743   -0.00190932   1.32744e-06   0.000986195  -0.000147267  -0.000155486   0.000102081   4.99164e-05   2.84881e-05   3.45297e-06       2.90323       3.55552       4.18079       4.29355       4.19407       4.23452       4.04690       3.51011       3.13896       2.79226       2.29562       1.82336       1.59118       1.18932      0.906125      0.700303      0.512271      0.369025      0.258688      0.176155      0.115746     0.0767875     0.0491130     0.0299748     0.0179834     0.0105776    0.00609418    0.00318521    0.00178843   0.000920029   0.000472215   0.000231373   0.000108737   4.87220e-05   2.13731e-05   8.94660e-06
  25  18 3684.8730    2.0281  4.4543 11.1221 -0.0045  0.0609   0.0233   0.1595    0.0397   0.0000   433.7960       13.5995       16.7471      -5.67973       1.16110       9.24535      0.277896      -8.35679     -0.666577      -1.29938     -0.953976      -1.18158     -0.774217       2.15142       1.15910      -1.84412      -1.09905     -0.642356      0.202614      0.407675      0.224243     -0.179983    0.00266804     0.0275015    0.00782877    0.00216497   -0.00318667     0.0122605   -0.00100956   4.23633e-05   0.000891769   0.000610937   0.000163387  -0.000142761  -6.11387e-05  -8.50696e-06       3.74837       4.89483       5.38200       5.74544       5.82577       5.47084       5.26276       4.70781       4.24974       3.66101       3.08697       2.58932       2.08148       1.63345       1.23187      0.936439      0.680386      0.488534      0.341180      0.233299      0.157099      0.102359     0.0646823     0.0409755     0.0239781     0.0144206    0.00810783    0.00443742    0.00250153    0.00124739   0.000642785   0.000322607   0.000149081   6.75104e-05   2.94062e-05   1.21957e-05
  25  19 3831.2152    1.7265  6.2423 10.6763 -0.0042  0.0773   0.0185   0.2087    0.0397   0.0000   442.3282       11.6662       12.2572       19.0104      -1.69623       7.67890      -3.41732      -1.14575       13.4950      -4.24978      -2.32871      -6.41038       5.35350     -0.756271      -4.37380      0.730536      0.785612      0.206201     0.0633369      0.545586     -0.259940      0.113161      0.149323    -0.0354893     0.0246032   -0.00356847     0.0148759   -0.00906936   0.000712675  -0.000992327   -0.00104786   4.07396e-05  -0.000275345   0.000173402   5.60858e-05  -3.50421e-06       4.69123       6.01946       7.09378       7.01300       7.40810       7.00518       6.40539       6.17168       5.28005       4.68696       3.95758       3.28921       2.65934       2.05101       1.58848       1.19656      0.882777      0.620307      0.441678      0.297553      0.194679      0.131656     0.0825636     0.0508187     0.0315230     0.0178365     0.0105003    0.00569270    0.00312159    0.00160955   0.000824588   0.000401634   0.000191485   8.73465e-05   3.76039e-05   1.58143e-05
  25  20 3977.5309    1.4021  8.1698 10.3878 -0.0017  0.0975   0.0152   0.2741    0.0377   0.0000   451.8040      -5.43813       11.9929       2.38521      -2.52768      -6.04745       10.2853       16.7288      -1.00750      -11.0149       7.10727      -7.60254       2.78611      -3.28680      0.900847      -3.10424       1.86055     -0.382345      -1.11223      0.743686  -0.000533367    -0.0176010     0.0480438     0.0143525    -0.0373166     0.0678371     0.0228978    0.00330287   -0.00385010   -0.00265971    0.00149072   0.000688596  -0.000124687   4.24162e-05  -3.84805e-05  -3.91501e-05       5.93770       7.81061       8.90476       9.25973       9.27092       9.00646       8.44352       7.68732       6.86452       5.81969       4.99884       4.08663       3.34671       2.55900       2.03490       1.47887       1.10522      0.798004      0.549142      0.381270      0.254831      0.165917      0.106389     0.0660039     0.0389306     0.0237741     0.0132998    0.00738780    0.00399813    0.00211564    0.00106544   0.000529343   0.000250184   0.000111815   4.87387e-05   2.00271e-05
  25  21 4123.8566    1.1877 10.2556 10.1401 -0.0028  0.1234   0.0127   0.3398    0.0347   0.0000   445.5333      -2.81082       18.0678       13.3046       26.7628      -3.02320      -2.84239       13.4139       10.3128      -12.4655      -13.6120       5.58482       2.42152      -1.01370      0.971874      -1.29879       3.77494      -1.01423     -0.143067     -0.305936    -0.0696325      0.714232    -0.0440299     -0.166118   -0.00536041     0.0272957    -0.0134722   -0.00327307   -0.00743868   -0.00222674    0.00162984  -0.000556933  -0.000712433   1.00213e-05   0.000105751   2.62707e-05       7.37244       10.0347       10.9214       11.5835       11.6248       11.0600       10.4535       9.68968       8.55479       7.48602       6.23954       5.27276       4.23269       3.29690       2.58344       1.89330       1.42000       1.00147      0.706891      0.485402      0.325557      0.212606      0.135705     0.0836985     0.0507341     0.0301045     0.0170329    0.00971978    0.00518765    0.00273374    0.00141219   0.000681292   0.000327931   0.000148053   6.14594e-05   2.58809e-05
  25  22 4269.9575    0.9447 11.3094 10.0657 -0.0084  0.1563   0.0113   0.4201    0.0320   0.0000   442.8462      -5.48476      -5.33844      -11.5746      -1.93293      -19.8127      -7.46140       12.2866      -12.3990      -9.98811       5.82642       10.1382       5.45530      0.415593      -1.88463      -2.67652      0.774465       1.29955       1.48829     -0.424251      0.358450      0.388435     0.0152357     -0.161535    -0.0655344     0.0109704    -0.0198317    -0.0295567     0.0146950    0.00387670   -0.00113620   0.000390944   0.000266841   0.000141888  -0.000121277  -2.32859e-05       9.06641       12.4289       13.5447       14.3944       14.3796       13.9419       13.1932       12.1342       10.5907       9.27027       7.95019       6.56763       5.32575       4.09692       3.28197       2.38162       1.78314       1.28041      0.902163      0.622141      0.411789      0.273441      0.177393      0.107230     0.0670050     0.0387491     0.0224331     0.0126291    0.00670637    0.00361168    0.00180166   0.000891682   0.000421421   0.000189729   8.12002e-05   3.40697e-05
  25  23 4415.3773    0.7416 13.6745  9.9665  0.0005  0.2128   0.0093   0.5567    0.0271   0.0000   426.7216       20.6867      -2.00380       10.2114       7.42259      -15.2083      -8.50171    0.00173915      -13.2238      -11.9147      -11.5320       9.14440       13.9167      -2.77712      -5.82975     -0.250846       3.04215     -0.968415     -0.532289      0.734965     0.0120757     -0.192945      0.269826     0.0518284    -0.0366979     -0.126570     0.0303714     0.0471567     0.0121374   -0.00789607    0.00517140   0.000619672  -0.000751555  -0.000102766   4.74570e-05   3.20557e-05       12.6379       16.5402       18.9052       19.6624       19.7966       19.2758       18.1613       16.5349       14.6915       12.7933       10.7526       9.04675       7.28505       5.73910       4.45274       3.29790       2.43320       1.79074       1.24700      0.861813      0.578369      0.380385      0.246302      0.151812     0.0932973     0.0547735     0.0320880     0.0175949    0.00959848    0.00516950    0.00265145    0.00130586   0.000613269   0.000282862   0.000115066   4.92803e-05
  26   8 2206.0675    0.9348  0.8020  9.8735 -0.0034  0.0252   0.0218   0.0562    0.0676   0.0000   439.0823    0.00448611       18.9364       1.73440     -0.114414     -0.190880      -5.32148       2.48469       3.19600     -0.559727       1.22079      -2.12121      -1.77117      0.140735     -0.246138      0.341694      0.136219      0.133654    -0.0710190     -0.189093   -0.00417950  -0.000348280     0.0299479     0.0245014   -0.00803670   -0.00588417   -0.00531826    0.00428498   -0.00175399   0.000754690   3.04558e-05   7.54872e-05  -5.74702e-05   4.28218e-05  -2.24981e-06   4.45995e-06       1.52321       1.93504       1.99014       2.24706       2.26395       2.15329       2.08470       1.94737       1.72072       1.50704       1.29568      0.993303      0.809190      0.653682      0.548952      0.418593      0.292469      0.221345      0.159586      0.111731     0.0752129     0.0480248     0.0316368     0.0187383     0.0116847    0.00711666    0.00419132    0.00245537    0.00138293   0.000721436   0.000404986   0.000181213   9.96862e-05   4.05515e-05   2.00718e-05   8.91700e-06
  26   9 2366.0633    1.3069  0.8723 10.4214 -0.0046  0.0239   0.0292   0.0599    0.0697   0.0000   439.2111      -1.60409       18.1047       3.83763      -3.66645       1.66181     -0.281479       1.16274       1.70813      -1.19013       2.40915       2.65500     -0.512328      -1.88951     -0.495351      0.430660    -0.0301662     -0.193586      0.118033   -0.00725715    -0.0931550      0.109750     0.0343493   -0.00543443   -0.00169771   0.000571251    0.00263542  -0.000884020    0.00173994  -0.000909009  -0.000302472   0.000263220   5.01889e-06  -9.87283e-05   2.74324e-05   9.48108e-06       1.55837       2.01456       2.10637       2.24578       2.35919       2.28641       2.22046       2.01049       1.75045       1.42902       1.17010       1.01496      0.851974      0.702649      0.509288      0.374297      0.276712      0.201976      0.149576      0.103598     0.0743765     0.0511298     0.0317524     0.0196008     0.0118494    0.00699950    0.00391211    0.00222214    0.00126450   0.000637273   0.000344952   0.000186610   8.70214e-05   4.55191e-05   1.90233e-05   7.76405e-06
  26  10 2521.2446    1.7231  0.8796 11.1319 -0.0069  0.0241   0.0386   0.0585    0.0715   0.0000   440.0439       2.59590       12.1644       4.83077      -2.96177      0.743982      -1.81182       1.54563      0.540835       1.17373      0.748804      0.188861     0.0125562     -0.738115      0.539940     -0.411253    -0.0237475      0.130193    -0.0769035    -0.0339646    -0.0557973      0.115524    -0.0110341    -0.0142041     0.0186519    0.00523080   3.92410e-05   0.000390179   0.000767861  -0.000560023   0.000158360   0.000340649   1.91195e-05  -2.07162e-05  -2.19666e-05  -1.83430e-06       1.61868       2.15703       2.30170       2.36923       2.36284       2.10581       1.99139       1.88202       1.76953       1.60882       1.40913       1.17520      0.953220      0.764949      0.563404      0.425510      0.305574      0.210025      0.149002     0.0988737     0.0689695     0.0430897     0.0278602     0.0175957     0.0106777    0.00642311    0.00370817    0.00217244    0.00118591   0.000657594   0.000336250   0.000171203   8.42651e-05   3.87142e-05   1.84674e-05   8.22404e-06
  26  13 2977.4928    3.5602  0.8097 12.5609  0.0024  0.0237   0.0801   0.0543    0.0721   0.0000   439.0152       2.17819       13.4256       5.93140      -1.89153       1.12689      -1.97107      0.186982      -1.47540     -0.463600       1.87947     -0.697021      -1.50119     -0.251341    -0.0880036     -0.338263      0.173938     -0.393972     -0.319638    -0.0326985    0.00102271     0.0414657    0.00382854    0.00139714   -0.00332685  -0.000371003  -0.000990163    0.00104449  -0.000259649   0.000475767  -0.000628823  -0.000261883   7.38357e-05   5.26493e-05   2.58024e-07  -3.76560e-06       1.40326       2.06505       2.02872       2.28464       2.13504       2.23180       1.89897       1.87791       1.57817       1.48346       1.26437       1.07097      0.867080      0.711098      0.511938      0.401409      0.266046      0.195615      0.139708     0.0975161     0.0688771     0.0443375     0.0294268     0.0171951     0.0108074    0.00649169    0.00379633    0.00213886    0.00124463   0.000607813   0.000345549   0.000162761   8.15162e-05   3.77463e-05   1.63803e-05   7.18030e-06
  26  14 3126.9542    3.7421  1.0144 12.7652 -0.0063  0.0263   0.0795   0.0646    0.0850   0.0000   438.6528       5.52373       12.1740       5.94096     -0.805619       3.32320       2.54314      -2.07377      -1.03731      0.436338     -0.417644     -0.378603      0.438516     -0.529082      0.805674      0.667427     -0.116566     -0.387194    -0.0108080   -0.00450344    -0.0345602    -0.0135101    -0.0291772    -0.0450676   -0.00426902    0.00965080    0.00505844   -0.00250977    0.00246301    0.00156986  -0.000421561  -0.000656536   1.49299e-05   0.000104475   2.26338e-05   9.35073e-07       1.62102       2.05789       2.33171       2.42563       2.53570       2.36041       2.25214       2.04200       1.88577       1.57265       1.33399       1.10165      0.885335      0.727465      0.514349      0.435241      0.322124      0.229512      0.164218      0.110714     0.0753366     0.0474829     0.0319970     0.0199325     0.0125729    0.00729839    0.00448844    0.00244489    0.00144265   0.000752824   0.000392908   0.000212144   9.44561e-05   5.02992e-05   2.25122e-05   9.55857e-06
  26  15 3275.3757    3.5678  1.2733 12.8814 -0.0000  0.0324   0.0725   0.0802    0.0787   0.0000   438.7591       7.59933       18.4464       7.32116      -1.00147      -3.98828       2.20707       2.58444      -4.32481     -0.594569    -0.0797793      -1.73131      -1.38217      0.611107      0.322591     -0.567275      0.412291     -0.355731     0.0550606      0.137260    -0.0364572    -0.0156192   -0.00527592    0.00188067    -0.0248712    0.00266510    0.00239301    0.00213973   -0.00140838  -0.000392309   2.82667e-05   8.71389e-05   0.000100049  -1.81436e-05   2.08410e-05   9.67795e-06       1.92454       2.45250       2.85778       2.83195       3.08267       2.85903       2.73888       2.42136       2.07534       2.05835       1.67143       1.32849       1.15236      0.835003      0.653876      0.539119      0.372589      0.282775      0.192390      0.134722     0.0914046     0.0577385     0.0390074     0.0250419     0.0153111    0.00956675    0.00546085    0.00322801    0.00174877   0.000965943   0.000470397   0.000253847   0.000112353   5.81861e-05   2.47635e-05   1.08573e-05
  26  16 3423.3495    2.9847  2.1741 11.8227 -0.0018  0.0385   0.0440   0.1003    0.0711   0.0000   440.8921       4.52022       8.99108       7.65254      -2.19596       2.01733       1.25951       3.79319      -2.34537      -1.94166       1.59811      -1.87454      -1.03221      0.234660     0.0155236      0.946596      0.194274     -0.243840    -0.0879034      0.318322      0.107924      0.131314    -0.0119401    0.00313640    0.00169708    -0.0166093   0.000486528    0.00231196    0.00255845   0.000517333   0.000672985  -4.77050e-05  -2.20356e-07  -2.28210e-05   2.95242e-05   1.40215e-05       2.22150       3.06286       3.26681       3.44910       3.55133       3.44290       3.16316       3.01657       2.59223       2.25894       1.95565       1.63386       1.30962       1.03731      0.800829      0.615888      0.453630      0.330618      0.237151      0.162152      0.109132     0.0718346     0.0476772     0.0305304     0.0180553     0.0114119    0.00645045    0.00369363    0.00204885    0.00109946   0.000592115   0.000283839   0.000155094   6.51395e-05   3.11719e-05   1.44082e-05
  26  17 3571.0416    2.2918  2.9787 11.6950 -0.0052  0.0494   0.0311   0.1277    0.0450   0.0000   439.6471       4.84414       17.5082       9.50973       3.82027      -1.91723      0.281665      -4.78073       3.90838      -1.39670       1.41614       2.43640      -2.01399      -1.07554     0.0496969     0.0132290      0.111904      0.309565    -0.0618287     -0.149390    -0.0226617    -0.0423329    -0.0395927     0.0300435     0.0131170   -0.00454345    0.00373245    0.00358111   -0.00431065   -0.00144466  -6.65037e-05   0.000207724  -0.000541272  -0.000213005  -8.19230e-05   2.35448e-05       2.94455       4.04418       4.45339       4.42207       4.56791       4.29027       4.20108       3.96008       3.51039       3.07281       2.58318       2.11019       1.71339       1.38624       1.09328      0.821419      0.633897      0.442198      0.324553      0.221443      0.147728     0.0967128     0.0624514     0.0393822     0.0239599     0.0142699    0.00837773    0.00481004    0.00261546    0.00151658   0.000735542   0.000402623   0.000189659   9.12968e-05   4.06053e-05   1.80784e-05
  26  18 3718.4313    1.9432  4.9439 10.9824 -0.0002  0.0646   0.0212   0.1730    0.0395   0.0000   443.1539       6.36890       16.1488       4.46562       7.94673      -8.97746      -6.32921       6.67907       1.21960      0.845135      -5.55124      -1.11087      -4.69631      -3.18763       1.79153      0.606045     -0.895978      0.648651      0.266921     0.0653898     0.0716644      0.305091    -0.0284956    -0.0441714    -0.0529121     0.0211140    0.00769917   -0.00195731    0.00104360    0.00203594  -0.000785313  -0.000609000  -0.000160501   0.000101460   9.48570e-05  -4.78474e-05       3.65318       5.12970       5.54873       5.76307       5.87635       5.73389       5.54296       4.94896       4.42576       3.84533       3.27993       2.74147       2.26325       1.78274       1.37761       1.05387      0.765811      0.567291      0.397824      0.283698      0.190927      0.128150     0.0834477     0.0522636     0.0317569     0.0194293     0.0111213    0.00639825    0.00346597    0.00189591   0.000988072   0.000506515   0.000250344   0.000120487   5.10650e-05   2.36861e-05
  26  19 3865.2632    1.5628  5.8346 10.8183 -0.0059  0.0784   0.0177   0.2048    0.0357   0.0000   438.9988       30.7855       20.5806      -11.0954      -4.36445       6.94066       5.09479     -0.746656       1.90818      -2.37390      -9.61886      -1.70072      -4.04878     0.0153480      0.745600     -0.596900      -1.91594      -1.05315     -0.504205     -0.286415      0.185455     -0.215701     0.0709347     0.0521582    -0.0175083   -0.00355661    -0.0161062    0.00969436  -0.000680244   -0.00261607   0.000493899   0.000823302   0.000338832  -3.27249e-05  -6.94372e-05   4.94435e-06       4.45091       5.93508       6.87514       6.96986       7.09782       7.01662       6.32836       6.03154       5.41752       4.62886       4.06474       3.31208       2.67844       2.17826       1.66227       1.27880      0.957881      0.694494      0.483882      0.345331      0.233435      0.150156      0.102348     0.0631803     0.0381488     0.0239943     0.0142272    0.00769386    0.00454402    0.00244425    0.00123703   0.000656644   0.000326704   0.000147963   6.76362e-05   3.02744e-05
  26  20 4012.0482    1.3363  8.4044 10.3768 -0.0045  0.1003   0.0144   0.2757    0.0359   0.0000   436.9842       13.9019       25.6850       17.9913    -0.0501817       3.34332       11.0015       2.29207       7.77527      -9.24724      -15.9194      -5.81646      -3.05501       2.76668      0.561914      0.699031      -2.48087      -1.88017      0.115051      0.463846      0.243350     -0.478158     0.0663523      0.117366     0.0185086    -0.0573300    -0.0204328   -0.00649146   -0.00121424   -0.00835232  -0.000966938  -0.000261029   0.000299079  -0.000123169  -2.71760e-06  -4.13395e-05       5.82098       7.99481       8.48529       9.31789       9.12014       8.97316       8.48263       7.63251       6.97113       6.05085       5.33931       4.32075       3.51173       2.81269       2.18354       1.67166       1.22391      0.905389      0.638767      0.442216      0.298383      0.198996      0.130163     0.0820130     0.0515095     0.0304178     0.0184737     0.0101909    0.00589676    0.00309427    0.00165298   0.000839042   0.000399284   0.000196430   8.29845e-05   3.79415e-05
  26  21 4158.8843    1.0783 10.1818 10.2288 -0.0053  0.1290   0.0123   0.3544    0.0324   0.0000   432.0209       12.6296       25.0681       10.5750      -9.60531       5.67674     -0.758330      -2.28633       22.9448      -1.33778       13.5319      -2.75200      -2.02380      -2.94213       1.73341       3.12935      -2.62727      -2.61243      0.527072      0.370446     -0.319632     -0.519537      0.109046     0.0317053  -0.000407038    -0.0644483    -0.0405419    0.00227091    0.00515475   -0.00111239    0.00444073   -0.00115775  -0.000796830   8.05169e-05   0.000143042   3.97354e-05       7.51909       10.1020       11.2806       11.7644       11.6898       11.5490       10.8441       10.0618       8.91274       7.88319       6.68125       5.59709       4.64104       3.67262       2.84517       2.15255       1.59314       1.16127      0.828293      0.584078      0.398307      0.265323      0.171128      0.110763     0.0663739     0.0411464     0.0236476     0.0140027    0.00758109    0.00412566    0.00228722    0.00112317   0.000559760   0.000272291   0.000115360   5.25035e-05
  26  22 4305.1908    0.9119 12.4633 10.0348 -0.0012  0.1654   0.0101   0.4435    0.0293   0.0000   426.8051       21.3263       21.1237      -19.9539       10.9230       14.4721       26.0576      -21.6799       13.5113     -0.574469       3.19156      -5.54132       4.95155      -2.38807      -1.32173       4.26306      -3.53317      -2.05636      -1.26475       1.14045     0.0384355     -0.123619      0.245529     -0.133466      0.151876    -0.0877789   -0.00120860   0.000757560     0.0171574   -0.00474800   -0.00311988   4.72997e-05    0.00175376   0.000838863  -0.000218802  -0.000196181       9.66036       12.7379       14.4464       14.8585       15.2005       14.6778       14.0707       12.8447       11.4324       10.1029       8.54719       7.07864       5.76937       4.65946       3.57543       2.77235       2.08262       1.50490       1.07908      0.756763      0.508208      0.340932      0.223299      0.141902     0.0873729     0.0534390     0.0317485     0.0178864     0.0103231    0.00549905    0.00294941    0.00153931   0.000738281   0.000362603   0.000152160   6.84216e-05
  26  23 4451.9859    0.7204 13.7471  9.9423 -0.0064  0.2120   0.0086   0.5482    0.0260   0.0000   432.1209      -2.71341       54.7700      -46.5275       4.94223       39.0223      -18.7267      -19.5410       32.2756    -0.0448228      0.288969      -2.25953      -7.37919    0.00287588       16.6042    -0.0360886      -2.98853      -1.75424      -2.46838      -2.00202      0.245111      0.220774    -0.0742918     -0.245905    -0.0462411     0.0922343    -0.0115997    -0.0818664    -0.0132671    0.00178563   -0.00491696    0.00248819   0.000660033  -0.000286832  -0.000209035  -8.53827e-05       12.1054       16.1714       18.0253       18.9787       19.1592       18.7931       17.8100       16.2529       14.4309       12.8418       11.0330       8.85752       7.48513       5.88314       4.56528       3.54968       2.65966       1.92839       1.39489      0.957890      0.661151      0.439786      0.286402      0.185244      0.115309     0.0701903     0.0418990     0.0240566     0.0135804    0.00738543    0.00392933    0.00201148   0.000993089   0.000477466   0.000196646   8.87748e-05
  27   7 2062.0453    0.7065  0.6505  9.4886 -0.0078  0.0207   0.0176   0.0482    0.0582   0.0000   441.8451      0.353699       18.1291       1.40594      -1.61493     -0.621934      -2.39519     -0.948516     -0.829724     -0.516103     -0.155286     -0.608326     -0.668940       1.82204     -0.341048      0.111680     0.0570609    -0.0811450      0.102206    -0.0677164     0.0239756     0.0579363    -0.0133196     0.0111152    0.00714103    0.00348395   -0.00678600    0.00162918    0.00240051   -0.00169837  -0.000362904  -0.000458894  -6.98810e-05  -0.000113846   2.11630e-05   2.05245e-05       1.28917       1.67429       1.91612       1.97609       1.90003       1.86688       1.82802       1.72820       1.47967       1.35030       1.14035      0.863832      0.704604      0.601038      0.457526      0.360430      0.277161      0.210457      0.142802     0.0987167     0.0700894     0.0446833     0.0283483     0.0177263     0.0112491    0.00690100    0.00403143    0.00235129    0.00144838   0.000746683   0.000414438   0.000216716   0.000108537   5.64222e-05   2.54960e-05   1.22364e-05
  27   8 2229.7254    1.0096  0.7543 10.0469 -0.0014  0.0247   0.0232   0.0517    0.0661   0.0000   439.9737      -2.84733       14.4609       4.19215      0.562544      -2.79062      -2.18815     -0.991418     -0.453414   -0.00149558     -0.243982    -0.0408776      0.438478     -0.122879     0.0182197     -0.200960     -0.282438    -0.0513139     -0.105478    -0.0761157    -0.0942582     0.0537616     0.0122672   -0.00437481    0.00835747   -0.00138783   -0.00201268    0.00551446    0.00121010   -0.00180730  -0.000252843   0.000516583   7.13943e-05  -8.65502e-05  -8.75946e-05   4.53399e-06       1.37100       1.98066       1.92021       2.25500       2.09425       2.23906       1.95962       1.90212       1.61800       1.44997       1.21729       1.00088      0.795312      0.655102      0.510504      0.398109      0.301786      0.216285      0.161580      0.110898     0.0773111     0.0480548     0.0337178     0.0215517     0.0135470    0.00822525    0.00492918    0.00284027    0.00159768   0.000945224   0.000484901   0.000266572   0.000126759   6.02978e-05   2.99051e-05   1.41416e-05
  27  10 2547.5492    1.8962  0.9025 11.1393 -0.0056  0.0249   0.0396   0.0562    0.0754   0.0000   442.0303       2.28296       12.3808      -1.15712       1.02598      -1.97903      0.905800      -1.08717     -0.956831      -2.46652     -0.655535      0.158910      -1.27622      0.378215     -0.175591     -0.593216     -0.134054   -0.00793341      0.151059    -0.0467285    -0.0236961    -0.0633262    -0.0105809    -0.0139185     0.0323378   0.000893040  -0.000953324    0.00455386   0.000504854   0.000324488  -0.000686819  -0.000190162   5.35689e-05  -7.94432e-06   2.76458e-05   6.73594e-06       1.47767       1.83954       2.03297       2.22706       2.34653       2.10585       2.00071       1.90731       1.85185       1.51751       1.19637       1.04405      0.901876      0.695648      0.510269      0.409761      0.313318      0.251705      0.165233      0.109964     0.0842013     0.0530483     0.0359320     0.0224614     0.0130875    0.00891936    0.00516303    0.00314495    0.00168492   0.000897992   0.000497942   0.000271536   0.000143087   6.78988e-05   3.83724e-05   1.66837e-05
  27  11 2702.1213    2.4460  0.9130 11.7734 -0.0066  0.0248   0.0518   0.0566    0.0740   0.0000   438.7355       2.67708       12.2543       4.13592      -2.52314       1.98403      -3.28179      -4.03966      0.947956      -1.08615      -1.86057      -1.12466       1.73745     -0.852705      -1.08356     -0.512520      0.174914     0.0124933     -0.229477      0.131335     0.0442692     0.0325636     0.0384191    0.00741172    -0.0127872   -0.00841207   -0.00464729    0.00496864    0.00321348  -0.000373309  -0.000631086   0.000162236  -3.88913e-05  -3.06872e-06  -6.59681e-05  -1.71488e-05       1.40722       1.92573       2.07597       2.05908       2.21747       2.16002       1.99654       2.01277       1.51834       1.53375       1.19748       1.09408      0.875031      0.665038      0.544317      0.418368      0.303637      0.243151      0.157116      0.119494     0.0773309     0.0524655     0.0351580     0.0222639     0.0145373    0.00875264    0.00518990    0.00304184    0.00169709   0.000927450   0.000501618   0.000253050   0.000130168   6.50457e-05   2.98210e-05   1.45976e-05
  27  12 2855.4275    3.2224  0.7624 12.2951 -0.0096  0.0229   0.0748   0.0485    0.0761   0.0000   440.3282       1.51528       16.6211       2.38860      -3.31133       2.70065      -1.57951     -0.797632       2.29506       2.51402   -0.00266833      -2.65066      0.975313     -0.457490      -1.02129     -0.227101      0.973327      0.339064     -0.111253     -0.247964    -0.0731797     0.0107907     -0.103325     0.0257312   -0.00270435   -0.00238965   -0.00453581   0.000383796    0.00261831   -0.00112996  -0.000597782   0.000183336  -6.86784e-05   8.30740e-05  -7.56581e-05   1.81493e-05       1.36431       1.83641       1.81136       2.05303       2.09986       1.92567       1.84419       1.84041       1.65949       1.40664       1.13338       1.03691      0.805440      0.677516      0.481029      0.417514      0.324073      0.222401      0.157657      0.108000     0.0793707     0.0524666     0.0335149     0.0211261     0.0126193    0.00813920    0.00484718    0.00281075    0.00172058   0.000831195   0.000494509   0.000229917   0.000125101   6.19066e-05   3.41808e-05   1.52418e-05
  27  13 3007.0549    3.7630  0.8242 12.4893 -0.0027  0.0218   0.0794   0.0515    0.0736   0.0000   442.6726       3.10262       17.9100       3.41103      -3.17654      -1.77375       1.21818     -0.254254     -0.433699      0.428650       1.17971     -0.356614      0.928070       1.18060     -0.289012     -0.138692      0.150776     0.0565406     -0.121772     0.0312786    -0.0635105    -0.0542782    0.00463592     0.0102920   -0.00303644    -0.0118948   -0.00243823   -0.00192407   0.000702816    0.00107247  -0.000421200   2.32628e-05  -1.87565e-05  -2.72972e-05  -2.25280e-05   8.85154e-06       1.37533       1.85365       2.01260       2.32714       2.30031       2.17493       2.07510       1.87061       1.61464       1.38468       1.14443      0.947550      0.775369      0.591744      0.466022      0.369431      0.271732      0.194161      0.142911      0.102715     0.0733771     0.0457021     0.0307884     0.0192980     0.0135741    0.00782946    0.00438416    0.00250468    0.00158863   0.000934509   0.000454113   0.000226100   0.000116940   5.84075e-05   3.13031e-05   1.39134e-05
  27  14 3157.2844    3.8699  1.0077 12.8200 -0.0004  0.0260   0.0799   0.0621    0.0766   0.0000   438.4824       9.48381       10.3999       2.51124      -1.71717      -2.95280      -1.56994       2.82984      -2.40042      -3.70667    -0.0720867      -2.09734     -0.297907     -0.324085     -0.970274    0.00143499      0.414867     0.0483113    -0.0520925     0.0816493     -0.133995     0.0369723     0.0404214    -0.0658288    -0.0160385   -0.00199878   -0.00129090   -0.00347942  -0.000971147   0.000245435  -0.000492755   4.31132e-05   0.000153520   0.000126225  -4.19597e-05  -1.99984e-05       1.48798       2.01302       2.17547       2.30513       2.42054       2.19866       2.22506       1.89800       1.88085       1.55456       1.28667       1.12650      0.921894      0.754434      0.547906      0.442607      0.327725      0.254035      0.176304      0.122473     0.0838195     0.0579304     0.0382699     0.0235047     0.0154182    0.00890095    0.00585718    0.00334456    0.00179551    0.00103600   0.000535999   0.000293713   0.000153525   7.49937e-05   3.77005e-05   1.66724e-05
  27  15 3306.5618    3.4217  1.3150 12.6877 -0.0033  0.0307   0.0665   0.0819    0.0753   0.0000   437.7616       8.06982       12.0271       1.84639      -1.62180       2.12033      0.678166       1.47153      -1.45607      -5.40134       5.31416      -2.83778      -1.04546     -0.294664     -0.117112      0.210554      0.362081     -0.276692      0.115437     -0.120562     -0.115981     0.0419786   -0.00778360    -0.0213037    -0.0275599    -0.0106748   -0.00276682  -0.000659004   9.62353e-05   -0.00288452  -0.000408436  -0.000474501  -1.73439e-05   2.62215e-05  -5.43037e-05   2.30803e-05       1.72529       2.33740       2.48894       2.70641       2.82645       2.62037       2.65169       2.32582       2.11650       1.80404       1.59273       1.33804       1.05710      0.888500      0.664369      0.532423      0.376246      0.295136      0.203959      0.151855      0.103883     0.0659471     0.0472477     0.0301138     0.0190509     0.0115129    0.00704152    0.00392371    0.00237207    0.00129424   0.000706300   0.000378883   0.000185549   9.67692e-05   4.11520e-05   2.00073e-05
  27  16 3455.1387    2.8011  2.0602 12.2162 -0.0063  0.0391   0.0462   0.1035    0.0610   0.0000   442.0739       13.5646       8.59048       5.89257      -1.09979       5.11610       1.23383       3.19231      -2.55185      -1.84458      -1.77832     -0.691001      -1.27121      -2.65838      -1.25422      0.604056    -0.0799478     -0.440434      0.365874     -0.266441    -0.0454968     -0.136220    -0.0259250    -0.0602059    -0.0361831     0.0155782    0.00473944   -0.00226476   -0.00177216   -0.00164931   0.000788102   0.000133178  -0.000105725   3.01663e-05   5.07853e-05   1.73181e-05       2.27193       3.08118       3.42954       3.67317       3.58329       3.63135       3.38339       3.03837       2.76186       2.41970       2.05857       1.69825       1.39955       1.09818      0.868333      0.676832      0.514342      0.367495      0.272054      0.187947      0.132409     0.0863272     0.0581349     0.0376007     0.0231750     0.0142595    0.00875915    0.00537043    0.00283605    0.00170163   0.000861855   0.000495109   0.000231231   0.000122271   5.27885e-05   2.59524e-05
  27  17 3603.5498    2.3031  3.4988 11.3689 -0.0031  0.0505   0.0276   0.1358    0.0457   0.0000   437.4340       1.25571       5.72691       2.59736       9.40079      -4.43757      -4.81866       4.55502      -4.54075      -6.06559       5.17504      0.258650      0.270533      0.289805      0.399776      -2.02144     -0.892416     -0.185214      0.486463     0.0463972     -0.112505     -0.155498     0.0214505     0.0156940    0.00592903   -0.00479226   -0.00594902   -0.00498816   -0.00330828   0.000735021  -0.000710808  -0.000404708  -0.000432370  -7.16508e-05   6.61639e-05  -2.77637e-05       2.82243       3.79882       4.37883       4.41180       4.66226       4.48764       4.25456       3.91006       3.48163       3.02565       2.57840       2.14138       1.74718       1.43462       1.11202      0.846186      0.655262      0.458070      0.345106      0.247505      0.162246      0.115791     0.0742214     0.0479463     0.0302029     0.0184735     0.0110289    0.00634129    0.00363951    0.00208794    0.00111703   0.000572881   0.000298953   0.000153503   6.59647e-05   3.14789e-05
  27  18 3751.6365    1.8858  5.1589 10.9475 -0.0048  0.0645   0.0202   0.1764    0.0376   0.0000   445.5487       4.29007       19.6368      0.871075       8.84328      -5.91057      -8.58369       6.53111      0.762937      -4.09133      -12.2865      -7.47727       3.75604      -6.60831      -3.11518      0.335157      0.809923     -0.600460      0.281634      0.193431      0.255618   -0.00730348      0.221693     0.0808023    -0.0449206    -0.0588656   -0.00581717  -0.000132815    0.00435674   -0.00218162    0.00204279   0.000255822  -8.45870e-06  -0.000167781  -0.000119834  -6.69500e-06       3.66805       4.86348       5.35648       5.68013       5.58326       5.65277       5.30228       4.85235       4.41433       3.92109       3.34376       2.86651       2.31636       1.83832       1.45526       1.13659      0.831981      0.629231      0.450597      0.312762      0.215685      0.146961     0.0940176     0.0622635     0.0397463     0.0242054     0.0144512    0.00843529    0.00484709    0.00271192    0.00144976   0.000758740   0.000384539   0.000190686   8.87945e-05   4.09046e-05
  27  19 3899.2277    1.5170  7.1307 10.6013 -0.0030  0.0848   0.0161   0.2329    0.0352   0.0000   433.2721    -0.0970925       12.1155      -1.60288       1.46001       12.4913      -8.05881      0.644295       3.86765      -1.38200       1.41366      -7.62053      -4.48575      -1.21678      0.362854      -1.70679      0.342118     -0.361237     -0.836569    -0.0293557      0.677382      0.203452    -0.0756115     -0.169132     0.0318176     0.0484363     0.0145213   -0.00692723    0.00274680   -0.00165796   -0.00601655    0.00133489    0.00165937  -0.000189609   0.000113280  -5.72709e-05       4.85045       6.57681       7.32264       7.49818       7.65582       7.33726       7.05686       6.48185       5.96667       5.18916       4.50791       3.74649       3.11096       2.47738       1.96395       1.49739       1.12376      0.829967      0.595784      0.420701      0.286617      0.197164      0.124838     0.0831863     0.0526867     0.0316913     0.0188894     0.0113245    0.00629059    0.00361350    0.00196368    0.00101531   0.000524985   0.000258403   0.000118640   5.50932e-05
  27  20 4046.6322    1.2577  9.0971 10.3695 -0.0027  0.1088   0.0139   0.3061    0.0337   0.0000   447.8200       7.41396      -1.78093    -0.0593041       26.4001       3.08307      -8.71292     -0.469522      -4.60889       7.96741       2.73580      -5.21631     -0.721449     -0.796448      -1.36178      0.951874    -0.0934342      0.225961      0.495060      0.984556     -0.132483     -0.176826      0.189964     0.0328216     -0.101561     0.0262616     0.0484319    0.00343316    -0.0128937     0.0115744    0.00593255  -0.000419736   -0.00153187  -0.000111435   0.000326478  -5.77389e-05       6.19919       8.38564       9.46296       9.89352       10.2738       9.62204       9.33757       8.40757       7.60132       6.72148       5.66605       4.79217       3.88735       3.17237       2.42625       1.90177       1.41188       1.04266      0.754385      0.538584      0.367783      0.244580      0.165791      0.107009     0.0670393     0.0417717     0.0250186     0.0146619    0.00845705    0.00472304    0.00257254    0.00138187   0.000696471   0.000341657   0.000156669   7.32475e-05
  27  21 4193.7746    1.0298 11.5780 10.2108  0.0038  0.1499   0.0118   0.4035    0.0303   0.0000   457.1981       17.9512      -19.0666       23.8757       13.1988      -3.98984       18.6981       3.64405      -23.8853      -8.71518     -0.891725     -0.282923      -2.95710      -4.85021       1.60429      0.933774      -3.09814     -0.567326       1.72204      -1.28938     -0.376198     -0.223123      0.327692     0.0384798     0.0685913     0.0187846     0.0350226    0.00421885    -0.0209521     0.0110120    0.00355001   0.000108934   -0.00174140   9.44819e-05   0.000197430  -1.32868e-05       8.29438       11.1581       12.3878       13.2884       13.3573       13.0925       12.2135       11.4038       10.3005       8.93307       7.90936       6.46801       5.39826       4.34450       3.34437       2.63414       1.96681       1.46369       1.06247      0.749839      0.512383      0.348056      0.229931      0.151332     0.0975043     0.0597676     0.0357751     0.0209241     0.0122548    0.00676145    0.00380469    0.00194575    0.00101054   0.000497319   0.000226274   0.000105332
  27  23 4487.2224    0.6971 16.2135  9.8427 -0.0078  0.2488   0.0072   0.6031    0.0237   0.0000   419.1913      -15.3621       9.78827       8.88932      -6.77417      -1.72966       30.9611       17.8149      -2.36774      -8.37450      -9.85871      -13.1846       9.93560       16.0279      -2.31477     -0.586683      0.108961      -2.86522     -0.891584       1.85184      0.903478      0.633882       1.27830     -0.577505     -0.301617      0.182444     0.0478034    -0.0575249   -0.00144472    -0.0133652   -0.00514798  -0.000536537   -0.00162169   0.000879895  -1.29157e-05   8.94221e-06       13.5996       18.1880       20.2850       21.4922       21.5897       21.0621       20.1608       18.5892       16.9738       14.6684       13.0203       10.8653       8.98363       7.17205       5.76745       4.36495       3.35643       2.44025       1.79687       1.25662      0.880106      0.596849      0.396771      0.258657      0.164228      0.102807     0.0612588     0.0367171     0.0211046     0.0119102    0.00654156    0.00345502    0.00177712   0.000892433   0.000391881   0.000183823
  28   6 1910.1257    0.4656  0.4592  9.1407 -0.0073  0.0196   0.0150   0.0402    0.0466   0.0000   440.1500     -0.885236       18.1878      0.307044       1.99670       1.20429      -2.60549     -0.439423   0.000253534     -0.783716      0.259178      0.787871      0.191027     -0.184234    -0.0501129      0.545207     -0.242303    -0.0204423     -0.188962     -0.173925    -0.0797997     0.0701479    -0.0312628    -0.0108807     0.0100773   -0.00179735   0.000862163   -0.00254348    0.00140689  -9.18662e-06   0.000153687  -0.000198023  -0.000143286  -0.000170870  -6.97026e-05   5.69453e-06       1.11902       1.40831       1.53702       1.76190       1.65843       1.49035       1.59369       1.55507       1.23782       1.22123       1.12390      0.883351      0.752147      0.586724      0.564443      0.355997      0.282515      0.233602      0.182574     0.0997935     0.0768595     0.0579476     0.0407542     0.0205308     0.0154186     0.0109061    0.00716336    0.00308403    0.00217359    0.00135403   0.000757666   0.000317562   0.000164989   9.63207e-05   6.04872e-05   3.10502e-05
  28   7 2083.8917    0.7037  0.6934  9.5499 -0.0114  0.0226   0.0171   0.0514    0.0600   0.0000   440.5953    0.00764763       17.3518      -1.26566     -0.350357     -0.550156       1.68054      0.585226     -0.583020       2.41214     -0.214786      0.501989       1.20777    -0.0296023      -1.25398     -0.184051      0.332821     -0.144890     0.0736334      0.138836    -0.0291990      0.124498    -0.0170644    -0.0381150     0.0104196    0.00575282    -0.0117302   -0.00241025    0.00481067  -0.000875101  -0.000502044   0.000219012   2.69717e-05  -3.30285e-05  -2.43309e-05  -1.15822e-05       1.26225       1.68455       1.82614       1.97445       2.05055       1.96937       1.87791       1.73742       1.51369       1.39713       1.08069      0.961070      0.805769      0.622630      0.520002      0.371876      0.288034      0.217333      0.162866      0.114695     0.0754498     0.0546767     0.0362650     0.0239236     0.0152158    0.00956867    0.00605817    0.00325646    0.00206972    0.00105303   0.000628436   0.000336832   0.000170425   9.38901e-05   4.44593e-05   2.05394e-05
  28   9 2415.3077    1.4423  0.8871 10.8951 -0.0026  0.0261   0.0310   0.0570    0.0642   0.0000   440.7967       1.40551       15.8867      -1.75640      -4.52337       3.20732      -1.32591      0.681687       2.66994      -1.60104      0.341184       1.31734     -0.455779       1.27276     -0.871150     -0.105816    -0.0502554    -0.0511365     0.0555257     0.0187798     0.0497907     0.0590194    -0.0584334    0.00527611   -0.00620350    -0.0144799   -0.00534515   -0.00193095   -0.00402748   -0.00232458  -0.000189089   4.01562e-05  -5.93444e-05  -2.49388e-05   8.18095e-05  -1.59474e-05       1.40752       1.97940       1.98038       2.28548       2.17665       2.17684       2.08268       2.00034       1.70697       1.63408       1.27076       1.13060      0.887362      0.773030      0.552989      0.464022      0.354373      0.271694      0.200194      0.135013     0.0944011     0.0629408     0.0417469     0.0281891     0.0174588     0.0114436    0.00691720    0.00399905    0.00231197    0.00134388   0.000712087   0.000389365   0.000212129   0.000102806   5.38445e-05   2.54277e-05
  28  10 2573.4015    1.9945  0.9385 11.3091 -0.0041  0.0238   0.0421   0.0588    0.0752   0.0000   440.3920       2.21898       15.4751       4.27259      -4.85614       1.16319      0.155087      -3.30908      -2.53648      0.440758      0.901493     -0.952518     -0.627239     0.0380795      0.512426     -0.416052      0.420646     -0.123559      0.167082     0.0929345    -0.0549403      0.119753    -0.0405668    -0.0239748   -0.00821357   0.000826741    0.00553515    0.00143119    0.00192276  -0.000250855   -0.00194643  -0.000390116   0.000199300   2.97135e-05   9.55620e-05   8.04292e-06       1.32337       1.80323       1.85836       2.02058       1.97670       2.01360       1.86691       1.78775       1.67204       1.47332       1.22392      0.975916      0.875653      0.676437      0.551211      0.420038      0.337696      0.250772      0.185667      0.130132     0.0897479     0.0600450     0.0394851     0.0267856     0.0161059     0.0105760    0.00627499    0.00374481    0.00220903    0.00122883   0.000715005   0.000370777   0.000207534   9.86264e-05   5.17183e-05   2.48872e-05
  28  11 2729.3414    2.5352  0.9341 11.7377 -0.0028  0.0234   0.0513   0.0571    0.0750   0.0000   440.8653       4.91179       13.5977     -0.171721      -2.05571       1.54361      0.894186       1.31256     -0.451543      -2.02573       1.05658      0.406137       1.39014     -0.979491     0.0740898     -0.268610     -0.223198     -0.433237     -0.142521     0.0146279     -0.197460    -0.0304323    -0.0416768    -0.0146919   -0.00170571     0.0169470   -0.00135739   -0.00111289   -0.00230259  -0.000261772    0.00173494   1.09029e-05  -0.000260624  -0.000116760   1.73726e-05   2.32835e-05       1.37814       1.82137       1.97070       2.00983       1.97691       1.87728       1.93680       1.85812       1.71232       1.43507       1.27781       1.02839      0.860879      0.679809      0.552888      0.456620      0.338860      0.258026      0.188659      0.133014     0.0924493     0.0616446     0.0401804     0.0258703     0.0165077    0.00975653    0.00600494    0.00369149    0.00206954    0.00122343   0.000615043   0.000368872   0.000184681   9.59857e-05   4.68568e-05   2.27899e-05
  28  12 2883.7736    3.1570  1.0304 12.2237 -0.0052  0.0266   0.0615   0.0624    0.0834   0.0000   440.1067       3.92331       10.2343       5.93230      0.541811      0.738833     -0.293844      -1.79589      0.524136      -1.32764     -0.846264      -1.43015     -0.408815      0.194019    -0.0361783      0.305531    -0.0493417     -0.281182    -0.0917517     -0.273553     -0.110450    -0.0923365    -0.0109687    -0.0126636    -0.0220915     0.0251436   -0.00185710    0.00357290   -0.00241226   0.000392602   0.000939303   0.000687872  -1.09442e-05   4.59141e-05   1.80807e-05   2.16979e-05       1.39369       1.96947       2.02813       2.12624       2.32802       2.19590       2.07551       1.86969       1.71248       1.54837       1.39520       1.13638      0.936888      0.723545      0.594967      0.463231      0.368726      0.259747      0.188381      0.139492     0.0937619     0.0660987     0.0436674     0.0277027     0.0185518     0.0117042    0.00717590    0.00440198    0.00263049    0.00149985   0.000842564   0.000444269   0.000224262   0.000113393   5.41196e-05   2.57915e-05
  28  13 3036.2900    3.7246  0.8973 12.5932 -0.0113  0.0230   0.0775   0.0560    0.0799   0.0000   437.4967       3.79919       14.6709      0.116018       1.72125     0.0152998      -1.67171      0.264503       2.72204      -2.65633     -0.275414     -0.462745      0.579047     -0.668040     0.0150465      -1.01011     -0.268035      0.616214     0.0365741      0.167612      0.163889     0.0512904    -0.0208571   -0.00806343    -0.0415861   -0.00857117    0.00229650  -0.000427775   -0.00455987   0.000656527    0.00105465   0.000786719   0.000365656   0.000177773  -6.98867e-05  -1.13460e-05       1.39452       1.78944       1.92156       2.10900       2.20450       2.20161       1.94349       1.84625       1.68976       1.47404       1.20708      0.954257      0.796222      0.677818      0.538997      0.413380      0.297926      0.228052      0.178361      0.122728     0.0854575     0.0581269     0.0376975     0.0260950     0.0164667     0.0103389    0.00606115    0.00354295    0.00212286    0.00119471   0.000682339   0.000403908   0.000203467   0.000104279   4.95870e-05   2.33044e-05
  28  14 3187.2086    3.8151  1.0446 13.0255 -0.0046  0.0267   0.0768   0.0649    0.0679   0.0000   440.3182       6.34614       12.0519       7.91215      0.535404      -1.14383     -0.732528       1.50475     -0.746856      0.841161     -0.122511      -1.43187     -0.289830     -0.821722     -0.133533      0.379230    -0.0923003     -0.346332    -0.0990092      0.176180    -0.0675702    -0.0293014     0.0334797    -0.0466115    -0.0143776   -0.00106941    0.00886666  -0.000594897   -0.00415404    0.00271427  -0.000176373  -0.000395966   0.000194115   7.72167e-05  -4.33374e-05   1.08701e-05       1.51089       2.01973       2.23563       2.35326       2.39123       2.31772       2.33935       2.04885       1.85209       1.60466       1.39195       1.10671      0.967090      0.740932      0.609438      0.473787      0.362393      0.253965      0.193689      0.140061     0.0978120     0.0680181     0.0453262     0.0294798     0.0185768     0.0112879    0.00688612    0.00419021    0.00239513    0.00142040   0.000751041   0.000413306   0.000223228   0.000107024   5.29061e-05   2.62012e-05
[truncated: 1,487,948 more chars]
