# Supplementary material for: Global-Mode Analysis of Full-Disk Data from the Michelson Doppler Imager and the Helioseismic and Magnetic Imager
Source: Sol Phys. 2018 Jan 31;293(2):29. doi: 10.1007/s11207-017-1201-5 (PMC6566312; doi:10.1007/s11207-017-1201-5)
Supplement: Supplementary file 3 — (TAR 230.0 MB) [file 11207_2017_1201_MOESM3_ESM.tar › MDI/mdifdasym.1563]

   0  14 2093.7288    0.7525  0.9345  9.9614  0.0055       11.4546  0.2176   0.1125   0.4049    0.7072   0.0000       8.69085    -0.0000       0.00000       0.00000       0.00000       0.00000       0.00000       0.00000       0.00000       0.00000       0.00000       0.00000       0.00000
   0  15 2228.6808    0.9557  0.5883 10.5478  0.0000       6.43970  0.1390   0.1408   0.2674    0.5121   0.0000       7.35380    -0.0000       0.00000       0.00000       0.00000       0.00000       0.00000       0.00000       0.00000       0.00000       0.00000       0.00000       0.00000
   0  22 3168.7255    4.3977  0.8726 12.7890  0.0000       1.74910  0.1198   0.5616   0.5872    1.7646   0.0000       3.51410    -0.0000       0.00000       0.00000       0.00000       0.00000       0.00000       0.00000       0.00000       0.00000       0.00000       0.00000       0.00000
   0  25 3575.1756    2.6169  2.3975 12.1997  0.0000       2.60720  0.4574   0.2927   0.7746    0.8363   0.0000       3.24285    -0.0000       0.00000       0.00000       0.00000       0.00000       0.00000       0.00000       0.00000       0.00000       0.00000       0.00000       0.00000
   1  13 2020.7863    0.6667  1.4376  9.9211 -0.0065       1.52032  0.2026   0.0421   0.2479    0.2927   0.0000       2.12337   475.5126      -25.1287       0.00000       0.00000       0.00000       0.00000       186.356       99.5313       0.00000       0.00000       0.00000       0.00000
   1  14 2157.0057    0.7088  0.8474 10.6364  0.0002       9.59272  0.1038   0.0551   0.2283    0.2421   0.0000       4.00753   429.3514      -52.5960       0.00000       0.00000       0.00000       0.00000       103.316       54.1221       0.00000       0.00000       0.00000       0.00000
   1  15 2292.1559    1.3075  0.7744  9.6349  0.0000       6.74512  0.0873   0.0869   0.1485    0.7558   0.0000       2.22099   478.0950       58.6513       0.00000       0.00000       0.00000       0.00000       73.9188       46.3960       0.00000       0.00000       0.00000       0.00000
   1  17 2559.1603    1.9613  1.2267  1.7682  0.0000       3.78734  0.1174   0.1125   0.2150 1000.0000   0.0000       1.84417   474.5679      -9.41214       0.00000       0.00000       0.00000       0.00000       95.8410       56.8376       0.00000       0.00000       0.00000       0.00000
   1  22 3233.0309    4.4325  0.9851  7.1666  0.0000       1.57778  0.0879   0.2848   0.2465  244.0779   0.0000       2.69139   577.4118      -27.6306       0.00000       0.00000       0.00000       0.00000       79.7702       46.4264       0.00000       0.00000       0.00000       0.00000
   1  23 3368.3884    3.5046  1.7690 -0.1885  0.0000       1.11987  0.1736   0.1603   0.2687 1000.0000   0.0000       1.27342   651.1991       14.5449       0.00000       0.00000       0.00000       0.00000       157.972       72.2378       0.00000       0.00000       0.00000       0.00000
   1  24 3504.0605    3.3081  2.5577  1.4246  0.0000      0.504844  0.1981   0.1296   0.3435 1000.0000   0.0000      0.734715   163.4118      -12.4867       0.00000       0.00000       0.00000       0.00000       155.514       92.4903       0.00000       0.00000       0.00000       0.00000
   1  25 3640.2559    2.6386  4.4685 -0.6418  0.0000      0.160736  0.2416   0.0768   0.5527 1000.0000   0.0000      0.400399   301.3540       84.9499       0.00000       0.00000       0.00000       0.00000       192.270       123.461       0.00000       0.00000       0.00000       0.00000
   2  11 1810.3260    0.4923  0.8830  9.1875  0.0000      0.598621  0.1603   0.0278   0.1283    0.3312   0.0000       2.77274   422.7296      -2.27569       15.0245       5.26035       0.00000       0.00000       72.0655       70.3780       33.6158       13.5749       0.00000       0.00000
   2  12 1945.8659    0.5507  0.8011  9.2585  0.0000       2.98193  0.0910   0.0318   0.1375    0.3555   0.0000       1.85654   402.6013      -94.5440       13.5290      -2.56583       0.00000       0.00000       47.8005       44.8026       22.0273       9.80331       0.00000       0.00000
   2  13 2082.1316    0.7990  0.6871  8.7365  0.0016       5.92987  0.0686   0.0468   0.1209    0.8308   0.0000       1.64821   397.2233       6.73798       46.6462    -0.0450154       0.00000       0.00000       37.1123       31.3247       20.6236       7.38688       0.00000       0.00000
   2  14 2217.7190    1.0260  0.8268  5.0296  0.0000       4.66086  0.0671   0.0526   0.1293   41.7233   0.0000       1.51440   460.4580       22.0226     -0.272292      -14.2191       0.00000       0.00000       38.7963       32.2949       16.3543       6.06408       0.00000       0.00000
   2  15 2352.2776    1.3538  0.6553 10.0217  0.0000       2.06343  0.0905   0.0773   0.1091    0.6721   0.0000       1.75757   445.4864       58.3356       19.4439       2.31624       0.00000       0.00000       41.1634       32.6717       32.6248       10.0026       0.00000       0.00000
   2  16 2485.9164    1.6729  1.2450  9.9128  0.0000       2.67810  0.0961   0.0745   0.1713    1.3670   0.0000       1.48258   459.4286       44.7094      -23.6683       8.98944       0.00000       0.00000       44.2988       39.1721       23.3008       8.63901       0.00000       0.00000
   2  17 2619.6303    2.3236  0.9625  2.6234  0.0000       1.66582  0.0741   0.1174   0.1528 1000.0000   0.0000       1.30222   415.3739      -10.9194       14.4088      0.582388       0.00000       0.00000       36.5027       35.9406       16.7688       8.35511       0.00000       0.00000
   2  19 2889.5503    3.5519  0.9551  9.4929  0.0000      0.683161  0.0708   0.1730   0.1392    8.2570   0.0000       1.61376   406.2093      -5.80592      -9.35690       8.62828       0.00000       0.00000       38.1896       31.0649       18.7471       6.45076       0.00000       0.00000
   2  21 3159.9134    3.9554  1.0668 10.9179  0.0000       3.20403  0.1008   0.1785   0.1298    2.8641   0.0000       1.26927   408.7955       16.4715      -3.06453       7.51597       0.00000       0.00000       54.0401       42.1248       24.1604       7.70774       0.00000       0.00000
   2  22 3295.0933    3.6596  1.7751  2.2388  0.0000       1.30659  0.1089   0.1409   0.2192 1000.0000   0.0000      0.817517   417.9880      -20.6868       4.20691      0.776554       0.00000       0.00000       48.7912       43.0829       24.9985       9.93146       0.00000       0.00000
   3  11 1865.3127    0.4245  0.3728  9.9497  0.0000       10.9906  0.0693   0.0484   0.1504    0.1357   0.0000       4.11509   443.6614       16.0967      -5.04461       1.24971       4.66175      -1.82259       35.5896       28.2417       20.9944       12.3600       4.31579       1.36343
   3  13 2137.8048    0.7988  0.6703  9.2757  0.0000       7.51888  0.0506   0.0423   0.1143    0.5008   0.0000       1.86374   412.3673      -24.6192      -15.2054       2.19874       1.27569       1.35373       21.1281       20.9215       14.6096       8.43037       3.73987       1.15304
   3  15 2407.6548    1.4062  0.9667  9.9007  0.0000       5.03344  0.0644   0.0623   0.1308    0.8501   0.0000       1.45132   408.3208      -69.5821       11.9846      -8.54381      -5.00072      -1.52258       23.8653       21.9895       17.0829       10.3551       4.59671       1.29287
   3  16 2541.6628    1.9809  1.1022 -0.4038  0.0000       3.80359  0.0669   0.0816   0.1385 1000.0000   0.0000       1.23619   439.3177      -49.5792       30.4563       7.54003       2.97161     -0.811450       24.9297       23.6867       17.5479       9.76883       4.49307       1.29890
   3  17 2676.1876    2.5008  0.8881 11.3500  0.0000       3.34552  0.0652   0.1132   0.1166    0.6412   0.0000       1.58102   448.2040       11.0555       25.0994      -15.8842       2.99721     -0.957314       22.7232       25.2852       16.5971       9.45361       4.45080       1.57220
   3  18 2811.3533    3.0249  0.9290  4.8856  0.0000      0.555463  0.0600   0.1327   0.1313  618.6236   0.0000       1.09679   465.8937       5.29590       20.2802      -13.5557      0.150459       1.08218       23.6990       19.6952       16.9772       10.2991       4.74455       1.18927
   3  20 3082.2843    4.1846  0.8564 10.5646  0.0000     -0.136451  0.0519   0.1921   0.1346    3.7389   0.0000      0.950260   445.9278       20.1144      -5.95188       12.4033     0.0996625      -1.56580       21.8027       20.8003       15.7624       7.42239       3.88856       1.11299
   3  21 3217.7252    3.9883  1.0623 12.7399  0.0000       1.65633  0.0744   0.1788   0.1486    0.6895   0.0000       1.04396   446.8511     -0.425899      -36.8131     -0.994835      -5.97776     0.0834569       23.9017       25.2076       18.4099       13.6603       5.16305       1.84414
   3  22 3353.6141    3.4830  1.8869 10.6578 -0.0005       1.62721  0.0934   0.1107   0.1817    1.4909   0.0000      0.607524   407.7339       26.4329       5.49800      -4.71474      -3.37716      -1.68966       32.2380       30.8886       22.8142       13.3771       6.08688       1.80801
   3  23 3489.6622    2.9437  2.8187 10.6502  0.0000       1.11105  0.1264   0.0812   0.2219    0.7553   0.0000      0.387947   377.4930       72.0452       11.9581       29.2203       3.79802      -2.27272       43.2646       40.6861       29.5622       18.9602       7.38457       2.36026
   3  24 3626.2998    2.5693  4.1877 10.7595 -0.0006      0.713042  0.1511   0.0599   0.3117    0.3619   0.0000      0.263625   411.2668      -16.0203      -31.1709       24.0805      -2.40390      -1.71784       55.1085       52.6408       36.9725       20.6673       9.10878       2.75982
   3  25 3762.6345    2.0332  5.5648 10.8658  0.0000      0.298730  0.1920   0.0478   0.3938    0.2316   0.0000      0.201008   592.0796      -56.7840      -4.30969      -35.8855       16.8940      -1.51672       67.9246       66.1590       47.2696       27.2404       12.1595       3.84091
   4  11 1914.7750    0.4905  0.5102  9.5083  0.0000       2.75360  0.0476   0.0264   0.0833    0.1525   0.0000       2.22896   427.0131      -6.11637       25.3661       4.23151      -1.22692      0.697271       13.3154       14.2510       13.6403       7.82539       5.51112       2.63368
   4  12 2051.6720    0.6718  0.6538  9.3257  0.0000       3.92239  0.0484   0.0305   0.0887    0.2548   0.0000       1.51872   464.2208       25.0793      -16.5991      -7.23476       1.32266      0.986063       14.8523       15.0650       13.1815       9.10579       5.46605       2.50476
   4  13 2188.4734    0.9172  0.7425  9.2563  0.0000       5.50300  0.0457   0.0372   0.0938    0.3933   0.0000       1.38892   432.4286      -2.49598       25.3358       5.61356      -1.19564      -2.58553       14.9262       16.1563       13.4270       8.26493       4.51831       2.43817
   4  14 2324.0808    1.2138  0.8773  8.4489  0.0000       2.18023  0.0489   0.0456   0.1106    1.6660   0.0000       1.24301   421.6937      0.180295      -21.8767      -4.26980      -5.36306      0.881702       15.7685       16.5386       13.1715       8.96950       5.26031       2.40290
   4  16 2592.9931    2.3157  0.8152  9.8081  0.0000      0.273360  0.0542   0.0919   0.0996    2.0034   0.0000       1.06251   444.2630      -20.1226       24.0153      0.634906     -0.189071      -2.19528       16.3393       18.3245       14.5890       9.55404       5.45094       2.72382
   4  17 2728.4452    3.0906  0.6463 10.4863  0.0000       2.39410  0.0543   0.1339   0.0798    1.3449   0.0000       1.07241   432.0461       12.8167      -3.85374      -24.6015      -4.36889     -0.967831       16.5361       14.6558       12.5021       11.1661       5.90164       2.69603
   4  19 3000.1165    3.9693  0.9526  3.6048  0.0000       1.41431  0.0544   0.1481   0.1021 1000.0000   0.0000       1.06964   437.6812      -26.9652       14.0628       3.60259       8.49295      -1.41587       14.6607       15.9473       13.0316       9.25693       5.28887       2.71888
   4  22 3408.0336    3.2949  2.3244 11.0245  0.0000      0.310401  0.0969   0.0849   0.1820    0.6418   0.0000      0.461017   411.3629       23.6963       38.3238      -13.7395       2.55915      -4.63309       24.1624       25.2289       22.2192       14.9416       9.02353       4.61730
   4  23 3544.7295    2.9402  3.0918  9.8380  0.0000      0.942588  0.1122   0.0642   0.2013    1.0246   0.0000      0.257884   472.9864       53.0605      -31.2533      -19.8646       1.88685      -12.8582       28.2376       29.9406       24.2015       18.0300       11.1258       4.94323
   4  24 3681.8661    2.4578  4.4874  9.9720  0.0000      0.721019  0.1377   0.0452   0.2553    0.4534   0.0000      0.178881   506.7682       21.6046       43.7225      -19.0037      -26.0926       8.66419       37.4440       40.0194       31.8705       22.3022       12.9749       6.24496
   4  25 3819.1057    2.0399  6.6451  9.3253  0.0000      0.368310  0.1875   0.0307   0.3262    0.3910   0.0000      0.124933   428.8183       103.918       72.6425       26.0167       3.76477       2.91798       50.9582       52.7990       43.2462       28.5188       16.4708       7.99468
   4  26 3956.5191    1.7575  9.2131  9.4565  0.0000      0.439593  0.2364   0.0253   0.4312    0.2581   0.0000     0.0960400   479.5892      -65.5043       24.2789       13.3775       19.6495       5.42507       60.0815       62.9517       52.9215       36.1544       21.1800       10.3773
   5  10 1823.3940    0.3670  0.2570  9.6905  0.0000       17.0774  0.0289   0.0258   0.0554    0.0820   0.0000       5.59816   436.2239     -0.385954      -5.69280      -7.78357      -2.46098       2.43908       9.72474       10.4126       8.48664       6.73216       3.96759       2.33684
   5  11 1960.6293    0.5905  0.3313  9.6128  0.0000       8.08332  0.0277   0.0343   0.0554    0.1178   0.0000       2.29835   442.2634      -4.81513       11.1727      -2.00010     -0.882612       2.61817       7.36457       7.12300       7.40271       4.75170       4.65012       2.81847
   5  12 2098.5322    0.7100  0.5570  9.7519  0.0000       8.01566  0.0379   0.0323   0.0784    0.1541   0.0000       1.80421   449.2955       7.95570       13.5068       7.05101      -4.10358     -0.958579       11.8537       12.5149       11.0471       7.72354       4.64051       2.95816
   5  13 2235.3959    0.9919  0.6578 10.1442  0.0005       2.86332  0.0368   0.0406   0.0805    0.1959   0.0000       1.34206   437.4077      -24.1494       7.11321       2.61872      -1.98913      -1.98109       9.77857       10.9285       9.30559       7.17315       4.74345       2.82351
   5  14 2371.1132    1.4108  0.7368 10.3025  0.0000       3.32817  0.0410   0.0548   0.0827    0.3483   0.0000       1.28702   437.8310       8.86005       10.4678      -1.89391      -7.15214       1.93532       10.4827       10.7729       9.40395       7.98086       5.45838       3.23176
   5  15 2506.0475    1.7635  1.0886  9.7846  0.0000      0.166504  0.0560   0.0589   0.1080    0.9931   0.0000       1.07927   452.0591       10.3763       9.05308       5.04409       10.0199      -1.23611       11.7182       12.6346       11.7901       9.00898       5.93744       3.56044
   5  16 2641.2335    2.4599  0.8848 10.3527  0.0000       1.81131  0.0484   0.0875   0.0891    0.9995   0.0000      0.846365   447.4629       13.6455       19.3441      -1.66250      -4.78053     -0.897122       11.7486       13.6274       11.2493       8.38911       5.66904       3.18403
   5  17 2777.3715    2.8354  0.9158 11.0446  0.0024       2.46430  0.0496   0.0958   0.0878    0.7192   0.0000       1.02745   419.7623      -13.7717       17.4172       4.95822      -3.10844      -2.00219       11.0713       12.0905       11.2787       8.79425       5.39961       3.34107
   5  18 2913.6598    3.8086  0.9068  5.3428  0.0000       1.69265  0.0593   0.1367   0.0937  510.1282   0.0000      0.986601   435.8578      -1.57488       24.5576       2.90200      -8.38621      -5.15920       13.9790       13.4983       11.3409       10.9969       7.94803       4.76640
   5  19 3049.9257    4.3826  0.8945 -1.1982  0.0000       2.55235  0.0443   0.1615   0.1001 1000.0000   0.0000       1.20038   431.1359      -1.23644       8.08241      -6.32780      0.774410      -4.91989       10.6454       12.3090       10.2756       7.90745       5.58151       3.10389
   5  21 3322.6484    3.7073  1.5730 10.4431 -0.0005       1.33735  0.0793   0.1198   0.1447    3.7745   0.0000      0.600548   457.0388       3.80688       11.6501       12.6328      -4.61924       1.12951       17.2055       18.0622       15.9505       12.9628       8.55022       5.09367
   5  22 3459.5304    3.1903  2.0099 11.7500  0.0000       1.69783  0.0844   0.0917   0.1746    0.5348   0.0000      0.533368   433.1865       31.8589       7.33475       25.4241      -1.92793       2.10892       18.2167       21.2056       17.9884       14.3863       9.09769       5.44065
   5  23 3596.9003    2.6038  3.4785 10.8641  0.0031       1.01266  0.1118   0.0547   0.2312    0.3475   0.0000      0.280999   427.2675      -22.4316       27.3215       14.0167       25.1081      -3.51568       22.9084       26.2462       23.3576       17.8617       12.2751       7.05842
   5  24 3733.8169    2.1794  5.2129 10.0947  0.0000      0.290481  0.1418   0.0365   0.2670    0.3026   0.0000      0.151586   420.1966       19.9084      -3.40735      -9.54034      -14.2400       3.83748       28.8616       33.0538       29.2531       22.5416       15.3423       9.01665
   5  25 3871.4877    1.8151  7.2763 10.2052  0.0011      0.159033  0.1793   0.0269   0.3458    0.1414   0.0000      0.107545   403.1915      -6.10184       79.2785       22.1402      -9.25692       12.9151       34.9555       40.2648       36.1747       28.1785       18.7382       11.2017
   6  10 1866.1709    0.4006  0.4384  9.2754  0.0000       11.9201  0.0325   0.0190   0.0624    0.1021   0.0000       2.90753   442.4237      0.328648       10.5673     -0.626579      0.446465       2.73449       8.02230       8.72064       7.71284       6.14506       4.99698       3.88355
   6  11 2004.0766    0.5930  0.4367  9.6770  0.0000       7.82777  0.0296   0.0277   0.0608    0.1040   0.0000       2.19078   442.7857      -10.2317       15.9746       2.42838       4.70709       2.13010       7.83008       8.82918       7.56680       6.24222       4.33995       2.86950
   6  12 2142.5244    0.7244  0.8313  9.4357  0.0008       4.87552  0.0458   0.0256   0.0914    0.2147   0.0000       1.33220   418.7281      -17.4709       16.0149       4.40204      -6.72368      -3.62003       9.21590       10.8183       10.4734       7.87090       5.86375       3.55154
   6  13 2279.8832    1.1022  0.7504  9.7241  0.0000       4.64356  0.0398   0.0380   0.0788    0.2676   0.0000       1.04830   425.2270      -2.98048       11.2479     -0.723085      -4.65165      -8.59547       8.38863       10.3521       9.16570       7.22344       4.94750       3.17946
   6  14 2415.5585    1.5440  0.9803  9.3456  0.0000       3.23305  0.0465   0.0481   0.0891    0.7732   0.0000      0.895896   446.1119       6.86978       8.10985     -0.927067       5.93118      0.192608       9.42553       9.62740       9.01382       8.16215       5.83443       3.74029
   6  15 2551.0602    2.0271  0.9286  9.7316  0.0000       2.39548  0.0432   0.0631   0.0836    0.8529   0.0000      0.893826   434.5146      -22.5863       23.8182      -3.99027       1.39330      0.661171       8.51769       9.57420       8.58187       7.23582       5.39998       3.54638
   6  16 2687.0650    2.6807  0.8660  9.8673  0.0000       1.34019  0.0401   0.0843   0.0778    1.1814   0.0000      0.753334   426.2616       13.3667       1.46499     -0.836284      0.174845       2.60901       7.89301       8.90376       8.46399       6.95636       4.98370       3.49354
   6  17 2823.7636    3.2962  0.8514  9.6789  0.0000       2.24844  0.0383   0.1045   0.0746    1.9154   0.0000      0.810729   433.0029      -10.9402       4.31812      -12.6486       3.19471      -7.35209       7.72474       8.34666       7.73206       6.40137       5.06950       3.23951
   6  18 2960.6836    4.0053  0.7946 11.7703  0.0000       2.01353  0.0367   0.1364   0.0774    0.4674   0.0000       1.14541   435.9863      -1.65534       6.12456       7.42531       2.74142       5.31612       7.58134       8.46454       7.67547       6.45106       5.20998       3.43271
   6  19 3097.2321    4.1446  1.0176 11.6780 -0.0000     -0.337400  0.0531   0.1307   0.0848    0.8169   0.0000      0.889729   441.4891      -3.88624       11.6326      -1.62566       18.9604       3.50832       9.47787       10.6164       9.94950       8.01616       6.56600       4.29666
   6  20 3234.0394    4.0814  1.2076 12.1188 -0.0020       2.06555  0.0564   0.1219   0.1110    0.6182   0.0000      0.794809   419.2657      -21.0877      -3.34830      -12.1674      -7.31341      -2.28781       11.3170       13.0160       12.0608       9.38891       6.38723       4.31559
   6  21 3370.9844    3.5211  1.8818 11.3669  0.0000      0.865587  0.0775   0.0850   0.1315    0.5358   0.0000      0.622397   434.1983     -0.174307       15.3600      -6.88754      -19.0697     0.0153335       13.0741       15.2430       14.0100       11.7661       8.64002       5.62393
   6  22 3508.3096    3.0040  2.7502 10.9931  0.0000      0.175486  0.0921   0.0620   0.1733    0.3969   0.0000      0.296542   440.9339      -41.5710       41.6323       18.2391       11.1307       3.65404       15.4287       19.2551       17.0771       14.7055       10.4211       6.83764
   6  23 3646.0668    2.5147  4.1404 10.0513  0.0000      0.470360  0.1146   0.0410   0.2114    0.3476   0.0000      0.158573   459.2328      -22.5862       11.2892      -31.8306      -1.96444       10.5144       18.9955       23.0879       21.1832       17.0586       12.7798       8.50491
   6  24 3784.1905    2.1093  5.5688 10.0188  0.0000      0.561520  0.1359   0.0312   0.2577    0.1972   0.0000      0.125704   458.0917       14.5328       16.6817       19.2733       22.4049       4.60921       23.2469       26.8125       25.4537       20.4417       15.5521       10.3906
   6  25 3922.0000    1.7723  7.7649  9.9416  0.0003      0.172637  0.1770   0.0238   0.3271    0.1282   0.0000     0.0941070   464.7256      -7.89048     -0.683533       21.9389      -31.2196       12.4014       29.0847       34.9488       32.5003       26.5398       19.1630       12.9490
   7   8 1627.5057    0.2096  0.1412  9.3931 -0.0035     -0.436786  0.0171   0.0170   0.0373    0.0516   0.0000       11.5890   432.2652      -6.46998       3.26950      0.611736      -1.95819      -1.33353       5.54800       5.15776       4.32232       4.13432       3.56768       3.60077
   7   9 1767.7261    0.2852  0.2776  9.4325  0.0000       17.4974  0.0342   0.0190   0.0634    0.0686   0.0000       5.61594   443.1847       6.26942       8.55136      -1.95064      -1.47302      -3.79185       6.74455       8.51650       6.91210       5.99337       3.97964       3.51394
   7  10 1906.8820    0.4651  0.3746  9.5043  0.0000       13.1578  0.0287   0.0222   0.0511    0.0835   0.0000       2.72765   442.2709      -2.87248       3.72050      -4.34009       1.11133       1.15327       6.25063       7.76810       7.09469       5.72275       3.86118       2.87378
   7  11 2045.8648    0.6471  0.4680  9.5828  0.0000       5.84848  0.0334   0.0268   0.0546    0.1192   0.0000       1.67262   442.7240      -9.28510       16.7651      0.529493      0.872819      -3.60938       5.94330       5.80466       7.11424       5.46360       4.01226       3.24545
   7  12 2184.6254    0.9221  0.6791  9.6371  0.0000       4.98297  0.0333   0.0320   0.0717    0.1948   0.0000       1.19034   435.3532      -7.64064       12.0822      -5.88449      0.504735      0.198232       6.28724       7.02438       6.28914       5.59030       4.64892       3.48204
   7  13 2322.1290    1.3110  0.8504  9.1087  0.0000       2.75663  0.0385   0.0389   0.0745    0.5220   0.0000      0.862578   433.0404       8.45299      0.997419       1.56144       1.69023      -1.27036       6.79160       7.43706       6.87722       6.39381       5.01239       3.56601
   7  14 2458.2848    1.6025  0.8475 10.6282  0.0000       3.46053  0.0381   0.0501   0.0813    0.2357   0.0000      0.974561   425.1501      -17.1237       9.10103      -5.36276      -1.82195       1.52214       6.60342       7.76625       7.59184       5.98233       5.28757       3.53581
   7  15 2594.3032    2.0854  0.9152 10.8640  0.0000       2.26160  0.0436   0.0627   0.0803    0.3194   0.0000      0.939553   428.1600      -10.2287      -1.91116     -0.442846      -5.12795      -2.63689       7.48797       9.10315       8.14572       7.51480       5.60290       3.61332
   7  16 2731.1664    2.6830  0.8183 11.2755  0.0000       2.22753  0.0362   0.0838   0.0750    0.3160   0.0000       1.06469   434.7056       13.1984       9.16772      -7.81395      -1.36677     -0.194409       6.08194       7.28439       6.68809       6.26533       4.51010       3.24702
   7  17 2868.3029    3.5190  0.7685 11.3722  0.0000      0.534872  0.0356   0.1090   0.0666    0.4447   0.0000      0.805671   444.4973      -6.42528       8.27577       9.14916      -3.90081       4.18853       6.52881       7.17957       6.33911       5.86328       4.93054       3.68059
   7  18 3005.6692    4.1283  0.8469 11.7908  0.0000       1.83361  0.0395   0.1252   0.0708    0.4151   0.0000      0.970584   436.5630       4.46000       26.9790       2.39302       5.85391      0.853162       7.65165       8.89761       8.55952       6.81512       5.08739       3.59357
   7  19 3142.7368    4.3549  0.9691 11.3303  0.0000     -0.541389  0.0431   0.1256   0.0758    0.8041   0.0000      0.908950   439.5475      -10.7870       13.1441       12.9479      -3.99621      -4.38390       7.09499       8.53394       7.79250       6.85373       5.27863       3.60246
   7  20 3279.8522    3.7161  1.3881 12.1797  0.0000      0.205812  0.0584   0.0968   0.1033    0.2994   0.0000      0.648419   429.0987      -32.5467     -0.386712      -10.6373      -11.6077      -6.67320       8.55446       10.0612       9.80729       8.04029       6.82241       4.99312
   7  21 3417.4064    3.2295  1.9539 11.6591  0.0016      0.186803  0.0713   0.0734   0.1250    0.2644   0.0000      0.445276   443.3549      -20.5338       30.7236       8.64667      -7.27423      -3.52904       10.8143       12.5706       12.1038       10.3136       8.17239       5.80431
   7  22 3555.2243    2.7476  3.0642 10.9931  0.0000      0.506676  0.0875   0.0483   0.1670    0.2223   0.0000      0.235409   472.1454       19.8211       8.61223       9.92896      -6.60989     -0.899637       13.7482       16.7874       15.7028       13.3996       10.3850       7.21208
   7  23 3693.7031    2.3142  4.5406 10.0124  0.0000      0.622563  0.1124   0.0327   0.1983    0.2221   0.0000      0.152482   473.4409      -30.9450       28.4169       9.69780       15.9670       3.70745       17.1353       18.9906       18.3101       16.6825       12.8319       9.18153
   7  24 3832.0220    1.9619  6.2260  9.9762  0.0000      0.213218  0.1392   0.0251   0.2485    0.1402   0.0000      0.105428   465.2043      -34.1604       5.21530      -15.9994       7.55390      -12.2939       19.4396       24.7306       22.2434       20.5149       15.2827       11.3466
   7  25 3970.4248    1.6815  9.2618  9.7318  0.0000     0.0898323  0.1777   0.0187   0.3367    0.0935   0.0000     0.0683568   417.3625      -9.67311      -45.9057       10.9347      -2.30112      -18.5503       26.2400       31.4420       29.6800       25.6928       20.1312       14.3798
   8   9 1806.2379    0.3630  0.3140  9.4952 -0.0006       12.7299  0.0242   0.0179   0.0533    0.0718   0.0000       3.79744   436.4178      -3.68852       11.7459      -1.71044      -2.32069      -1.37187       4.14245       5.09275       4.67487       3.70196       3.80891       3.26035
   8  10 1946.0726    0.5183  0.4885  9.3279  0.0000       6.56411  0.0310   0.0198   0.0553    0.1112   0.0000       1.77386   448.9527      -4.32270       11.8202      0.110988       1.79017      -1.97736       4.17304       5.94689       4.86905       4.96869       3.83833       3.11527
   8  11 2086.1884    0.7196  0.6107  9.3934  0.0000       6.06184  0.0341   0.0245   0.0599    0.1562   0.0000       1.24934   432.0195       2.34911       4.79332      -7.88271       2.91672       1.06189       5.16950       7.18204       6.22456       4.91103       4.97404       4.17810
   8  12 2225.1942    0.9954  0.6788  9.6069  0.0000       4.83227  0.0346   0.0311   0.0605    0.1931   0.0000       1.03877   428.2541      0.261687       8.07128      -1.81245       1.27897      0.190028       5.16019       6.43089       5.48341       5.65624       4.48021       3.56074
   8  13 2362.9119    1.3800  0.7942  9.8783  0.0000       2.64933  0.0344   0.0418   0.0686    0.2883   0.0000      0.883251   436.3433       1.89268       22.8242      -13.3105      -3.88694       3.37983       5.80245       7.29453       6.91910       6.16538       4.68484       3.57535
   8  14 2499.4365    1.7223  0.9053 10.2162  0.0000       1.66070  0.0410   0.0475   0.0705    0.3039   0.0000      0.827876   423.3784       4.66050       15.7438      -6.79182      -1.15062      -1.66940       5.82971       7.10630       6.57220       5.67338       5.17314       4.06343
   8  15 2636.1431    2.3207  0.9602 10.3097  0.0000       1.79127  0.0397   0.0625   0.0733    0.4649   0.0000      0.755675   444.3067      -10.5671       6.91734       11.4791       2.29883     -0.903438       5.70503       6.35002       6.87183       5.74701       4.83478       3.51955
   8  16 2773.8545    2.8046  0.8495 11.5538  0.0000       3.81720  0.0352   0.0818   0.0737    0.2525   0.0000      0.988297   452.1690      -2.61456       6.49222      -1.37444      -7.02990       1.52872       5.43547       6.11212       6.08188       5.79400       4.56480       3.23000
   8  17 2911.5249    3.7476  0.7986 11.2583  0.0000      0.779970  0.0328   0.1085   0.0687    0.4456   0.0000      0.803778   437.9830      -2.31008       15.1697       6.92034       3.46116      -2.29614       5.18816       6.11260       6.35713       5.29311       4.35919       3.09586
   8  18 3049.1741    4.1567  0.7991 12.0704  0.0000       1.46906  0.0325   0.1224   0.0702    0.2976   0.0000      0.803725   437.9739       2.67529       1.99025      -6.02325      -4.25204       6.36997       5.19354       6.00806       5.76130       5.20564       4.45029       3.32628
   8  19 3186.6887    4.2452  1.1984 11.6843  0.0000      0.385341  0.0468   0.1051   0.0914    0.5278   0.0000      0.802460   437.1400       1.86339       10.1349       14.2090      -3.66954      0.232887       7.18190       7.82740       7.93006       7.04591       5.65746       4.33560
   8  20 3324.2936    3.8397  1.5072 11.7587  0.0000      0.430324  0.0581   0.0854   0.0968    0.3122   0.0000      0.553238   439.8894       8.29308       4.02651     -0.282237      -8.89483      -1.18704       8.28689       9.95229       9.87126       8.60708       6.67588       5.05827
   8  21 3462.4769    3.2163  2.1867 11.2372  0.0000      0.749064  0.0701   0.0615   0.1155    0.2408   0.0000      0.344554   447.3296      -21.5085      -21.4160       1.07735     -0.169304      -1.24842       9.49728       11.0501       10.3461       10.0955       8.20608       5.71623
   8  22 3600.8998    2.5689  3.4822 10.7100  0.0000      0.565833  0.0881   0.0401   0.1613    0.1714   0.0000      0.195692   416.2679      -7.74547       24.6761       5.62815      -6.62183      -9.07041       11.2698       13.6065       13.2057       12.1681       9.82549       7.39532
   8  23 3739.7099    2.1449  4.9137 10.5169  0.0000      0.661045  0.1119   0.0293   0.1995    0.1199   0.0000      0.138800   448.7713      -11.5437       18.6306      -11.3937       7.27574       8.69919       15.0920       17.8847       17.6139       15.3035       13.0648       9.51065
   8  24 3878.3273    1.8466  6.8346  9.9683  0.0000      0.200773  0.1353   0.0214   0.2510    0.1075   0.0000     0.0922391   388.3740      -47.6545       31.7622      -8.47072       17.2448     -0.327298       17.8440       22.2596       20.6283       18.9674       15.4070       11.7689
   8  25 4017.2235    1.5769  9.1832  9.8179  0.0000     0.0220878  0.1693   0.0167   0.3192    0.0779   0.0000     0.0700527   436.3578      -2.72320       13.1621       4.53552      -20.6809       28.7479       21.1260       25.7801       25.1681       22.7023       18.4968       13.9539
   8  27 4295.5235    1.1490 16.0972  9.7400  0.0017     -0.190692  0.3329   0.0123   0.5836    0.0569   0.0000     0.0719439   406.9133      -85.9656       14.4729      -5.09569      -7.15896       19.0795       33.8606       41.8756       39.8048       36.9414       29.7819       22.7948
   8  28 4435.1067    0.9377 17.5554  9.7364 -0.0012     -0.248675  0.4093   0.0106   0.6882    0.0503   0.0000     0.0848069   372.5922       59.2044       17.8258      -15.5414      -12.7845       3.04423       39.7409       48.5144       47.7434       43.1556       35.2543       26.3696
   9   7 1557.6894    0.1846  0.1397  9.3048  0.0000       22.6452  0.0185   0.0138   0.0314    0.0462   0.0000       14.6199   439.4471       2.53431       13.3487      -1.42908      -3.57064     0.0621768       3.20745       3.35311       3.46451       3.02691       2.75395       1.90653
   9   8 1702.4638    0.2948  0.1849  9.3765  0.0000       20.1575  0.0161   0.0176   0.0332    0.0542   0.0000       6.34229   436.6408      -2.79190       8.65884       5.44644      -1.52096     -0.829854       2.80013       2.89794       2.98835       2.81159       2.41618       1.82706
   9   9 1843.6728    0.3799  0.2922  9.4325  0.0000       16.9091  0.0222   0.0181   0.0389    0.0651   0.0000       3.61483   438.9400      -5.20846       9.69854      0.782584     -0.513987      -3.76985       3.32046       4.28205       3.77576       3.78636       3.15860       2.38354
   9  10 1984.2806    0.5542  0.4888  9.4301  0.0000       9.03799  0.0238   0.0210   0.0599    0.0944   0.0000       1.75820   434.3911      -3.92308       5.64767      0.701758     -0.796671      -2.92223       3.62474       4.53087       4.19547       4.01903       3.36004       2.58528
   9  11 2125.1894    0.7819  0.6685  9.5289  0.0000       6.92590  0.0334   0.0242   0.0581    0.1476   0.0000       1.22384   433.2073       1.54143       12.8663      -3.78671      -5.16969      -2.19053       4.45272       5.17943       5.70811       5.03797       4.30985       3.10878
   9  12 2264.6662    1.0097  0.8233  9.5541  0.0000       6.08523  0.0377   0.0281   0.0634    0.1925   0.0000      0.983465   433.7739       14.5653       21.3415       5.26463      -11.9681     -0.817112       4.69636       5.95464       5.92245       5.19166       4.36437       3.71505
   9  13 2402.4248    1.4351  0.9823 10.2711  0.0000       5.01827  0.0434   0.0374   0.0743    0.2064   0.0000      0.928595   436.3433      -7.12602       16.5104      -7.72937       5.68009      -3.20818       5.69199       7.38191       7.00151       6.49598       5.15845       3.85528
   9  14 2539.5773    1.9369  0.9510 10.4943  0.0004       2.38952  0.0396   0.0516   0.0709    0.2804   0.0000      0.845372   438.5835      -9.04953       11.5086       1.06882      -2.49157      -1.98520       5.44356       6.19796       6.06251       5.78054       4.77435       3.77148
   9  15 2677.1088    2.4348  0.9537 10.7491  0.0000       3.76039  0.0386   0.0627   0.0709    0.3082   0.0000      0.783173   442.6075      -2.40578       14.6577      -1.50004       5.96714       3.44359       4.76198       6.04990       5.88615       5.29394       4.58184       3.41005
   9  16 2815.2378    3.3321  0.7921 11.2023  0.0000       3.10509  0.0318   0.0914   0.0588    0.3245   0.0000      0.784803   437.9689      -6.79342       3.93585      -5.39058       3.16586      -1.56288       4.20315       5.22938       5.19878       4.84561       4.00360       3.09926
   9  17 2953.5392    3.7095  0.9188 11.5783  0.0000      0.984050  0.0355   0.0970   0.0685    0.3535   0.0000      0.783625   437.5365       3.58520       7.78975      -2.95227       1.57003      0.379925       4.72734       5.62563       5.30063       5.35297       4.18334       3.53860
   9  18 3091.4867    4.2296  0.9270 11.9119  0.0000       1.10890  0.0353   0.1125   0.0696    0.3530   0.0000      0.668306   443.8631      -5.29752       10.2770       1.80416      -4.50698      -9.27537       4.78435       5.56849       5.68221       5.16293       4.24795       3.50561
   9  19 3229.5438    3.9289  1.2622 12.4716  0.0000       2.05526  0.0511   0.0964   0.0862    0.2332   0.0000      0.745511   438.0242      -7.76018       8.55329       19.8552      -6.35731     -0.613330       6.00119       7.68948       7.23128       6.79896       5.66839       4.63291
   9  20 3367.7424    3.3418  1.8649 11.7384  0.0000      0.968556  0.0610   0.0654   0.1082    0.1759   0.0000      0.475849   432.5176      -22.6410       7.75319       12.5392       2.30399      -1.35722       7.35871       9.45862       9.01168       8.49763       6.82535       5.49012
   9  21 3506.2849    2.8862  2.6621 11.3406  0.0000      0.762792  0.0756   0.0481   0.1293    0.1309   0.0000      0.296069   435.9914       6.78507       23.3050     -0.846675      0.446883      -3.08636       9.25379       11.1219       11.1479       10.1018       8.75569       6.61302
   9  22 3645.2117    2.4540  4.0554 10.7281  0.0000      0.256795  0.0915   0.0341   0.1681    0.1101   0.0000      0.167733   435.1739       1.08844      -3.78814      -1.17922       14.5410       6.33421       10.9974       13.3302       13.1000       11.9834       10.0741       7.83307
   9  23 3784.2729    2.0919  5.6593 10.3485  0.0000      0.277768  0.1146   0.0254   0.2086    0.0985   0.0000      0.100567   419.5838      -2.89988      -4.23014       22.6638      -11.9617      -7.81745       13.1370       16.4653       16.2410       14.9448       12.6717       9.54772
   9  24 3923.8774    1.7527  7.6149 10.0457  0.0000      0.400522  0.1424   0.0189   0.2578    0.0751   0.0000     0.0806497   406.8322       1.52868       1.08857       12.8058      -6.28239      -12.3311       16.0570       19.5925       20.1677       18.0938       15.3535       11.7685
   9  27 4341.5960    1.0603 14.9617  9.6886  0.0000     -0.265608  0.3007   0.0117   0.5365    0.0529   0.0000     0.0747949   452.2550      -38.8165       21.8015      -65.6161       20.2233       2.12120       28.4159       34.6213       35.7800       32.4829       26.8458       22.1572
  10   9 1879.9975    0.4852  0.3186  9.2123  0.0000       10.6837  0.0214   0.0198   0.0362    0.0803   0.0000       2.05255   439.1057     -0.705606       10.3427      -2.93830       3.38461     -0.444492       3.13398       3.98427       4.16832       3.72188       3.00047       2.35444
  10  10 2021.5759    0.6462  0.4704  9.3220  0.0000       9.03935  0.0245   0.0223   0.0450    0.1096   0.0000       1.37012   436.1084      -2.75385       13.2815       1.72817      -3.84508      0.540927       3.15006       4.00660       3.74285       3.57575       3.10678       2.60030
  10  11 2163.0581    0.8429  0.6851  9.4717  0.0000       5.13050  0.0281   0.0253   0.0640    0.1654   0.0000       1.03786   441.6550      -7.81992       8.22736       7.76872      -2.99308       1.57295       3.95891       4.43256       4.56365       4.33605       3.82096       3.08045
  10  12 2302.8627    1.1811  0.9225  9.0986  0.0000       3.74910  0.0360   0.0291   0.0675    0.3980   0.0000      0.798212   441.2734      -3.78369       14.2703     -0.891702      -2.27177      -1.63055       4.40970       5.08825       5.01164       4.71126       4.42881       3.71155
  10  13 2440.8743    1.5880  0.8938 10.1468  0.0000       3.14576  0.0359   0.0407   0.0648    0.2763   0.0000      0.857536   446.5684       3.49175       12.3727       4.10210      -4.08152      -5.92702       4.34871       5.47729       5.14204       4.93254       4.25967       3.58540
  10  14 2578.6711    2.0299  1.0343 10.4266  0.0000       2.93078  0.0358   0.0506   0.0799    0.3194   0.0000      0.745985   437.7306       6.63806       5.51840       8.06849       2.69073       4.68856       4.06976       5.29058       5.05838       4.97340       4.38586       3.38401
  10  15 2717.0729    2.6279  0.9646 11.0014  0.0000       2.66594  0.0356   0.0634   0.0693    0.2760   0.0000      0.785093   433.7958      -11.9430       21.7029       1.46710     -0.654319      -3.46628       4.04034       5.09656       4.92349       4.73532       4.18557       3.48832
  10  16 2855.7104    3.2919  0.8743 11.4449  0.0000       1.82751  0.0330   0.0832   0.0608    0.2771   0.0000      0.722169   439.3083      0.978627       16.3938      0.160201       6.41954      -1.78809       4.16791       4.86740       5.00717       4.59069       4.02293       3.20582
  10  17 2994.5033    3.9982  0.8829 12.0679  0.0000       2.91860  0.0345   0.1011   0.0596    0.2336   0.0000      0.775810   433.3479       2.46768       6.72260       4.40596       3.78560       8.63769       4.00344       4.59897       4.69706       4.56112       3.86190       3.25022
  10  18 3132.9135    4.2622  0.9085 12.4277  0.0000       1.09550  0.0352   0.1071   0.0651    0.2337   0.0000      0.774449   435.8247       3.48535       12.1320       4.73179     -0.451116      -1.79236       4.40641       5.24463       5.04256       4.88022       4.17932       3.61012
  10  19 3271.3287    3.8622  1.4036 11.5141  0.0000       1.56439  0.0489   0.0776   0.0814    0.3150   0.0000      0.540572   437.7642      -8.50035       17.2372      -10.5001      -3.51473      -2.59516       5.11782       6.38820       6.25870       6.14024       5.05081       4.44990
  10  20 3410.0537    3.3593  2.1856 11.3629  0.0000      0.748427  0.0589   0.0568   0.1108    0.1684   0.0000      0.328265   439.8900       7.02320       20.9482      -11.0509      -3.90237      -8.55038       6.46821       7.73114       7.87359       7.13543       6.66827       5.45169
  10  21 3549.2078    2.8001  2.9105 11.1631  0.0000      0.809351  0.0726   0.0420   0.1298    0.1201   0.0000      0.240914   440.3488      -13.6692       2.44161       4.46483      -1.89835       4.77372       8.01720       9.74151       9.71127       8.94166       8.03193       6.47767
  10  22 3688.2683    2.3199  4.3233 10.7040  0.0023      0.207074  0.0931   0.0298   0.1676    0.0934   0.0000      0.143551   431.9726      -6.80193       6.26526      -17.6330      -10.6169      -9.58054       9.83261       12.3958       12.3588       11.3622       9.98523       8.12171
  10  23 3828.1742    1.9237  6.0605 10.2122 -0.0004      0.507948  0.1166   0.0217   0.2064    0.0861   0.0000     0.0958076   431.5410      -13.0896     -0.947102      -6.79864      -5.24410       6.82042       12.1463       14.4885       15.1987       13.9921       12.3358       9.84821
  10  24 3967.8198    1.5951  8.1645 10.0282  0.0000      0.223165  0.1425   0.0165   0.2679    0.0662   0.0000     0.0766426   445.5621       27.3078       38.6315     0.0105787      -22.4685       5.17179       14.3620       17.9440       18.7654       17.3450       15.0864       11.8526
  10  25 4107.7475    1.4080 10.5404  9.9505  0.0000      0.110923  0.1817   0.0143   0.3400    0.0554   0.0000     0.0673568   458.8221       7.22728       13.8131      -63.5821      -6.37760       4.01791       17.9116       22.0682       22.3335       20.9615       18.4262       14.8011
  10  26 4247.4006    1.1794 13.3365  9.7792  0.0000     -0.116154  0.2433   0.0121   0.4454    0.0525   0.0000     0.0681770   457.5942      -20.4111       62.0881       24.5201       58.1561     0.0673969       21.8481       26.7127       26.9538       26.3793       22.1259       18.3211
  10  27 4387.9415    1.0001 15.7300  9.7361  0.0016    -0.0859533  0.3199   0.0106   0.5433    0.0478   0.0000     0.0725928   448.2729      -24.6151       47.9372       11.8669       44.4463      -12.4061       25.5943       32.8460       32.7701       31.0340       26.9615       22.0208
  11   6 1477.1729    0.1497  0.0699  9.3428  0.0000       59.6003  0.0134   0.0164   0.0231    0.0454   0.0000       27.1974   436.0990   -0.00385632       8.64006       1.74247      -3.62767    -0.0153847       1.73561       2.39098       2.06480       2.00761       1.84021       1.35102
  11   7 1627.1451    0.2438  0.1291  9.3586  0.0000       30.5009  0.0142   0.0156   0.0241    0.0481   0.0000       9.54513   439.7103      -1.92751       19.4925      -1.43149       1.47947       3.88637       1.92590       2.45855       2.66577       2.30179       2.13828       1.59079
  11   8 1772.2318    0.3282  0.3042  9.4079  0.0000       15.0439  0.0237   0.0144   0.0392    0.0566   0.0000       3.40133   438.7344     -0.323503       9.01535       2.60701      -1.58696       3.36177       3.69809       3.56291       3.44539       3.26648       3.65913       2.78850
  11   9 1915.4861    0.5567  0.3827  9.3629  0.0000       11.0247  0.0201   0.0200   0.0393    0.0771   0.0000       1.71567   436.5121      -3.85312       8.86062       4.86646       2.24750      -3.60349       2.57729       3.33513       3.33773       3.12669       2.87117       2.27796
  11  10 2058.0371    0.6399  0.6161  9.3051  0.0000       7.22510  0.0267   0.0190   0.0546    0.1088   0.0000       1.25847   434.9283       4.88010       7.70829     -0.127592      -3.19430      -5.86044       2.91040       3.65690       3.77521       3.80511       3.09900       2.69928
  11  11 2199.8450    0.9328  0.6562  9.5762  0.0000       5.14263  0.0270   0.0260   0.0528    0.1456   0.0000      0.993280   438.8772      -1.65103       11.8579       5.10388      -2.22011      -2.28922       3.18973       4.03097       3.95609       4.28199       3.59981       2.84830
  11  12 2340.1094    1.2654  0.8733 10.0547  0.0000       4.47114  0.0327   0.0325   0.0671    0.2035   0.0000      0.842900   439.6176      -2.83387       13.3670       1.98098      -3.80806      -1.82003       3.55089       4.33001       4.43094       4.09062       3.68108       3.14523
  11  13 2478.6296    1.7247  0.9616  9.5983  0.0000       4.16491  0.0363   0.0412   0.0645    0.4861   0.0000      0.784138   434.4630    -0.0952550       14.2535      -1.35811       9.30595      -1.15368       3.81465       4.59810       4.78091       4.68609       3.91108       3.17062
  11  14 2616.9273    2.1998  1.0223 10.7092  0.0000       1.58952  0.0359   0.0519   0.0712    0.2875   0.0000      0.832029   440.8206      0.356869       13.3512      -3.87382      -2.04037      -3.57113       3.75425       4.50157       4.28678       4.55745       3.88603       3.39177
  11  15 2756.0790    2.8315  0.8289 11.5752  0.0000      0.640784  0.0300   0.0707   0.0602    0.1932   0.0000      0.709573   444.3080      -3.18926       16.1246      -7.83654      -7.43209      -4.17706       3.49997       3.96726       4.08731       4.10919       3.65549       2.89900
  11  16 2895.3942    3.5335  0.8613 12.0016  0.0000       2.01954  0.0322   0.0863   0.0600    0.2041   0.0000      0.703911   439.7197       2.86947       6.10176      -2.95483      -2.14988       5.31127       3.57915       4.51422       4.51881       4.43687       3.74971       3.02130
  11  17 3034.5191    4.2671  0.7521 12.3347  0.0010      0.898142  0.0289   0.1094   0.0511    0.1952   0.0000      0.671741   436.8934      -2.31811       7.03692      0.512012       1.13261      -1.15466       3.42041       3.92478       4.12469       3.92685       3.64291       3.04104
  11  18 3173.4984    4.0500  1.1432 12.0658  0.0000       2.21227  0.0394   0.0891   0.0731    0.2690   0.0000      0.689489   441.7334      0.399041       9.11121       3.09136      -3.87176      -1.90856       4.09437       4.97155       5.13545       4.81236       4.29720       3.66949
  11  19 3312.2981    3.6964  1.5617 11.6549  0.0000      0.937228  0.0483   0.0701   0.0824    0.2140   0.0000      0.481548   434.6205      -15.8642       5.26064       5.50621      -3.66334       5.33595       5.03489       6.00441       6.29565       5.81317       5.13831       4.57353
  11  20 3451.6537    3.1729  2.3436 11.4679  0.0000      0.888414  0.0610   0.0503   0.1068    0.1222   0.0000      0.279086   446.1242       11.5470       17.0127       2.97831      -3.76493      -6.61107       6.23434       7.66960       7.65965       7.33696       6.56975       5.35604
  11  21 3591.2248    2.6627  3.2930 10.9438 -0.0001      0.689977  0.0726   0.0365   0.1319    0.1011   0.0000      0.181832   440.1014      -2.15577       8.80367       9.08276      -4.28900      -2.18401       6.90747       8.56802       8.68361       8.59366       7.46002       6.27463
  11  22 3731.0231    2.1674  4.8547 10.6076  0.0000      0.556364  0.0959   0.0254   0.1715    0.0770   0.0000      0.118541   442.4487      -13.8245      0.695769      -4.80412      -5.19215       10.6820       9.00062       11.4173       11.5190       11.2014       9.75259       8.05788
  11  23 3871.0310    1.8517  6.7184 10.3219  0.0006      0.501980  0.1175   0.0199   0.2193    0.0661   0.0000     0.0881834   438.7780      -18.7698      -13.2569      0.718127       9.92285       16.5365       11.2830       14.1615       14.4419       13.7635       12.4306       10.1741
  11  24 4011.0500    1.5674  8.9922  9.9199  0.0000      0.218500  0.1463   0.0152   0.2686    0.0634   0.0000     0.0677295   463.0411      -13.0152       18.1771       15.4914       4.37086      -21.3830       13.3708       16.3989       16.7974       16.2339       14.3982       12.0517
  11  25 4151.0720    1.3022 10.5726  9.9571  0.0000      0.129569  0.1807   0.0133   0.3343    0.0512   0.0000     0.0689246   450.7299      -10.4069      -1.27893       3.92859      -6.81297      -11.1739       16.0849       20.0984       20.3623       19.4326       17.9328       14.5167
  11  26 4291.7796    1.1125 14.1195  9.8078  0.0000    -0.0135451  0.2582   0.0111   0.4395    0.0476   0.0000     0.0699687   425.9060       32.3216      -36.3991      -39.2995       7.32187       24.7686       20.2123       24.9062       26.0534       24.7634       22.3670       18.4402
  12   6 1509.7281    0.1383  0.1150  9.3133  0.0000       38.4459  0.0247   0.0109   0.0303    0.0426   0.0000       26.8111   439.4232     -0.658192       14.2445       3.01474       1.49468       2.31080       3.97474       3.03474       3.30756       3.01321       3.02277       4.17408
  12   7 1660.2636    0.2606  0.1967  9.2625  0.0000       22.1562  0.0161   0.0128   0.0268    0.0487   0.0000       5.71758   436.3431      -3.53308       12.0099     -0.116258      -4.57522      -3.11938       1.95837       2.28957       2.44154       2.40300       2.24347       1.76671
  12   8 1805.8187    0.3575  0.3124  9.3156  0.0000       10.2383  0.0200   0.0145   0.0397    0.0571   0.0000       2.94369   435.3388      0.266105       6.46499      -1.59344       2.76038       1.11788       2.46900       2.61769       2.38163       2.57259       2.38937       2.12901
  12   9 1950.0371    0.5391  0.4355  9.1360  0.0000       9.13868  0.0212   0.0170   0.0385    0.0841   0.0000       1.53800   438.3210      -2.84440       13.6258     -0.928688      -2.49121      -1.32012       2.42754       2.94747       2.96777       2.72695       2.74560       2.25162
  12  10 2093.7129    0.6653  0.5912  9.5677  0.0000       7.60850  0.0271   0.0193   0.0489    0.0971   0.0000       1.25191   437.8173       3.45884       10.2295      -1.73140     -0.107305      -1.77283       2.94936       3.62999       3.83159       3.55542       3.28417       2.72743
  12  11 2235.9248    1.0388  0.6919  9.5457  0.0000       4.87025  0.0276   0.0261   0.0477    0.1545   0.0000      0.828975   435.7410      -2.38543       10.4494     -0.861568      -2.54078     -0.622134       2.85537       3.66953       3.75586       3.55129       3.18836       2.83796
  12  12 2376.4055    1.3368  0.9405  9.8551  0.0000       4.21259  0.0355   0.0312   0.0628    0.2454   0.0000      0.785584   443.3471      -2.55268       10.8688      0.104290      0.849059      -1.94304       3.37610       4.12271       4.07166       4.18298       3.52435       3.31991
  12  13 2515.5569    1.8039  1.0505 10.3712  0.0000       3.76065  0.0377   0.0410   0.0692    0.2848   0.0000      0.759587   437.5455     -0.850396       19.9301       1.36711      -2.86383      -3.26849       3.72744       4.73578       4.59132       4.64335       4.26448       3.54069
  12  14 2654.5939    2.4656  0.8385 11.2797  0.0000       2.11927  0.0309   0.0596   0.0554    0.2253   0.0000      0.714694   443.8351       1.14462       7.42651      -1.29615      -7.18410    -0.0263842       3.18139       3.89173       3.95726       3.91977       3.37216       3.03947
  12  15 2794.4971    3.0635  0.9244 11.2672  0.0000       2.13682  0.0327   0.0701   0.0584    0.2722   0.0000      0.685316   437.2274       2.09720       14.2039      0.908224      -1.66950    -0.0361998       3.19473       3.89067       3.95923       3.84280       3.38181       3.04049
  12  16 2934.3945    3.9071  0.7141 11.8575  0.0000       2.76512  0.0243   0.1011   0.0514    0.2147   0.0000      0.674784   442.9297       2.79448       9.03187      -2.72163      0.651915      -2.40593       2.80258       3.27359       3.42285       3.40364       2.90681       2.47872
  12  17 3073.7897    4.1394  0.9279 12.1826  0.0000       1.05287  0.0315   0.0948   0.0613    0.2169   0.0000      0.698410   440.1582      -6.57293       11.1972       4.02990       1.53286      0.716629       3.40318       3.94572       3.98119       4.16247       3.67939       3.09572
  12  18 3213.2157    4.0305  1.2183 11.7450  0.0000       1.52918  0.0397   0.0819   0.0690    0.2845   0.0000      0.746849   441.6898      -4.83609       17.4452       8.74126      -5.59474      -4.55686       3.80334       4.60044       4.81996       4.33020       3.92935       3.79831
  12  19 3352.5317    3.5609  1.7745 11.5358  0.0000     -0.380487  0.0504   0.0600   0.0858    0.1677   0.0000      0.427202   436.2791      -3.96287       13.5334      -5.68621      -7.09675     -0.158308       4.36420       5.56743       5.72771       5.38955       4.95570       4.24028
  12  20 3492.3809    3.0186  2.4730 11.0922  0.0000      0.265756  0.0571   0.0435   0.1069    0.1191   0.0000      0.204102   434.9989      -2.30354       23.8965      -1.04955       2.62374     -0.685209       5.24876       6.37832       6.68398       6.58849       5.79232       4.97636
  12  21 3632.5770    2.5002  4.0255 10.7971 -0.0010      0.592908  0.0793   0.0293   0.1421    0.0764   0.0000      0.130461   437.1350      -3.14290       4.77599     -0.683446     -0.151715      -1.75194       7.09638       8.71943       9.26129       8.74458       8.10198       6.88002
  12  22 3772.7063    2.0765  5.7077 10.2890  0.0000      0.474974  0.0993   0.0216   0.1784    0.0720   0.0000     0.0944313   434.1863       10.2628       17.5443      -7.87558       8.90252       17.4618       8.51284       10.6890       11.0696       10.7573       9.58688       8.19561
  12  23 3913.0974    1.7255  6.8213 10.3396  0.0000      0.350908  0.1191   0.0184   0.2170    0.0605   0.0000     0.0871979   447.8177       13.2843       20.3521       22.2790       6.58020      -19.8230       10.3831       12.9033       13.2549       12.7641       11.8815       9.97846
  12  24 4053.6769    1.4709  9.5781  9.9456  0.0000      0.222097  0.1530   0.0140   0.2823    0.0559   0.0000     0.0660378   452.8522       19.7413       23.7781       4.02651       17.5587       22.9142       12.6835       15.7433       16.6735       15.7710       14.4133       12.5032
  12  25 4194.4495    1.2407 12.4693  9.8323  0.0000      0.119115  0.2051   0.0118   0.3768    0.0493   0.0000     0.0654074   419.0733      -14.5204       54.0794      -10.6519      -8.73815      -15.2151       15.6363       19.9058       20.4904       20.1414       18.0510       15.3223
  13   6 1541.1527    0.1708  0.1185  9.3460  0.0000       43.0694  0.0114   0.0129   0.0308    0.0406   0.0000       17.9011   435.3014      0.646114       11.3602       2.10481      -3.02407     -0.472184       1.25006       1.50592       1.83035       1.66389       1.49227       1.14105
  13   7 1692.3690    0.2998  0.1743  9.2734 -0.0012       17.9522  0.0132   0.0152   0.0251    0.0450   0.0000       4.94787   436.5094       2.40818       13.7973     -0.264928      -3.83585      -2.69273       1.36549       1.58006       1.84675       1.58453       1.58066       1.43694
  13   8 1838.6855    0.3961  0.4082  9.3750  0.0000       12.0569  0.0218   0.0138   0.0417    0.0607   0.0000       2.25413   437.1736       1.58611       17.3696      0.965357     -0.127868     -0.430781       2.32517       2.71071       2.84059       2.87796       2.46226       2.28504
  13   9 1983.8940    0.5457  0.5015  9.3587  0.0000       11.0595  0.0233   0.0162   0.0433    0.0774   0.0000       1.49589   434.7677      -1.29933       11.7146      -2.54840      -4.62935      -1.87225       2.19022       2.90565       2.69565       3.11330       2.46430       2.33438
  13  10 2128.5702    0.7980  0.6300  9.4210  0.0000       5.79623  0.0240   0.0209   0.0491    0.1138   0.0000      0.961110   438.6372       2.82385       6.88225     -0.898282       2.20582      -2.16098       2.46913       3.13289       3.26813       3.15245       2.82958       2.51050
  13  11 2271.2480    1.0986  0.8442  9.6402  0.0001       4.99211  0.0294   0.0253   0.0564    0.1678   0.0000      0.772066   443.4280     -0.606290       8.25095     -0.854657       3.15068     -0.545945       2.76413       3.61319       3.81324       3.69162       3.37469       2.85835
  13  12 2411.8983    1.4999  0.8814 10.3622  0.0000       3.83961  0.0310   0.0337   0.0578    0.1577   0.0000      0.738384   432.3694      0.783278       10.3885      -2.28511      -4.70924       1.37150       3.03745       3.79614       3.75427       3.78239       3.60969       3.00910
  13  13 2551.8091    1.9925  1.0048 10.5214  0.0000       3.15429  0.0334   0.0433   0.0621    0.2549   0.0000      0.781057   439.2471      -2.39674       12.4875       9.21922      -6.12968      -2.29353       2.85085       3.82007       3.77078       3.87385       3.48058       2.97381
  13  14 2691.6457    2.5392  0.9457 10.0622  0.0000      0.714010  0.0317   0.0543   0.0566    0.6646   0.0000      0.628029   434.3433      0.345487       16.9736     -0.201782       2.59245      -1.72798       2.86761       3.57243       3.65580       3.79939       3.15955       2.90336
  13  15 2832.1763    3.2294  0.8679 11.2728  0.0000       1.55737  0.0303   0.0733   0.0548    0.3167   0.0000      0.650652   434.2495       3.00719       15.2154      -1.30304       1.84783      0.835805       2.81972       3.46226       3.48521       3.54561       2.94394       2.97820
  13  16 2972.6052    3.8972  0.8937 11.8090  0.0000      0.667613  0.0313   0.0858   0.0526    0.2798   0.0000      0.702733   444.8012       1.97412       10.4708       6.47221       4.37961      -3.35130       2.96712       3.65633       3.64930       3.69515       3.35673       2.95868
  13  17 3112.4281    4.0947  0.9803 11.9677  0.0001      0.497302  0.0320   0.0873   0.0611    0.2794   0.0000      0.629857   443.5471      -4.59328       12.5126       9.51080     -0.452562      -1.18719       2.99899       3.59928       3.46318       3.62978       3.36105       2.98006
  13  18 3252.2412    3.9639  1.2399 12.4070 -0.0002      0.252968  0.0415   0.0796   0.0717    0.1894   0.0000      0.645918   436.8775      -2.27924       16.4716     0.0773536      -1.45762       2.56425       3.51510       4.17774       4.52016       4.40860       4.11261       3.63386
  13  19 3392.3268    3.4511  1.7037 11.8142  0.0000      0.603547  0.0476   0.0582   0.0833    0.1448   0.0000      0.381703   438.9419      -5.67856       6.21446       5.35052       3.24733      -5.21490       4.22586       5.47080       5.58249       5.66217       4.92206       4.13909
  13  20 3532.5069    2.8236  2.9698 10.9986  0.0000      0.336444  0.0635   0.0364   0.1112    0.1011   0.0000      0.186709   442.1101       10.9202       5.25317      -9.07559      -8.37122      -2.79831       5.36887       6.58065       7.02765       6.65208       6.29431       5.48870
  13  21 3673.0725    2.3299  4.3077 10.7924  0.0000      0.320656  0.0818   0.0262   0.1426    0.0712   0.0000      0.120480   443.4653      -4.47821      -4.62054       5.55924     -0.271471      -6.19470       6.84330       8.31810       8.67774       8.62423       7.86968       6.76709
  13  22 3813.6945    1.9394  6.4570 10.3216  0.0000      0.303017  0.1061   0.0188   0.1918    0.0623   0.0000     0.0816707   426.4247      -5.22022       9.67502       1.17496      -6.54132       3.76081       8.34541       10.2713       11.1292       10.7344       9.89521       8.50528
  13  23 3954.8789    1.6382  8.5324 10.1266  0.0000      0.399711  0.1342   0.0155   0.2424    0.0573   0.0000     0.0677928   456.0783      -10.4878       43.0462       4.03149       6.00697      -10.4857       10.4714       13.4137       13.8074       13.5971       12.5049       10.7866
  13  24 4095.7782    1.4075 10.7072  9.9708  0.0000      0.215004  0.1631   0.0130   0.3100    0.0512   0.0000     0.0624780   453.7676       3.15846      -20.9251       10.4471       5.13600       11.4106       12.3069       15.2072       16.0592       15.5950       14.5421       12.5314
  13  25 4236.7380    1.1924 13.5360  9.7889 -0.0007      0.156781  0.2178   0.0109   0.3837    0.0482   0.0000     0.0620598   435.4693       8.15393       12.0393       15.0206       13.0530      -1.83064       14.9467       18.8127       19.7496       19.7808       18.1461       15.6011
  13  26 4377.3517    0.9966 15.9343  9.7614 -0.0024     -0.111752  0.2964   0.0086   0.4633    0.0400   0.0000     0.0742952   437.2853       16.5302      -4.04462      -8.17900       50.8432      -15.8730       18.1389       23.3372       24.0216       24.1296       21.9987       18.9815
  14   4 1242.4976    0.0777  0.0342  9.4018  0.0000       28.3207  0.0147   0.0128   0.0173    0.0295   0.0000       173.735   437.2903      -1.41772       16.6902      -2.11599      -1.49682      -1.52469       1.70164       1.83256       1.87107       2.36115       2.32867       1.58633
  14   5 1411.7145    0.1145  0.0589  9.3749  0.0022       6.08456  0.0147   0.0137   0.0231    0.0303   0.0000       48.4767   437.5154      -2.27079       14.9683      -2.28313      0.124545     -0.157601       1.60293       1.89096       1.94954       1.90371       1.87998       1.72934
  14   7 1723.5212    0.2956  0.2521  9.3481  0.0000       16.0302  0.0162   0.0126   0.0312    0.0447   0.0000       4.18629   435.0284      -2.39064       10.5273      -3.85900      -3.53330       1.47218       1.76128       2.14692       2.21959       2.24761       2.19524       1.66665
  14   8 1870.8824    0.4306  0.3334  9.2429  0.0000       10.5479  0.0178   0.0151   0.0332    0.0618   0.0000       2.00208   434.9501      0.575606       8.88997      -1.88806      0.278798      -2.22493       1.77071       2.01830       2.54570       2.24824       2.26281       1.95846
  14   9 2017.0733    0.6220  0.4886  9.3496  0.0000       5.63979  0.0197   0.0179   0.0418    0.0937   0.0000       1.19008   437.1172      -2.21174       19.7815     -0.897672     -0.289945       2.02236       1.94103       2.55996       2.74738       2.77958       2.52162       2.22605
  14  10 2162.6204    0.8230  0.7504  9.3634 -0.0001       6.51077  0.0267   0.0197   0.0531    0.1235   0.0000      0.948609   434.8463       4.33322       7.26109      -5.81053      -2.79324       2.80408       2.39022       3.06614       3.26903       3.23279       2.94487       2.54735
  14  11 2305.7054    1.1661  0.9495  9.6960  0.0000       2.29603  0.0325   0.0244   0.0587    0.1726   0.0000      0.726061   441.4482       3.68607       13.4149       1.63036       1.14707       1.04393       2.80052       3.37956       3.46932       3.57640       3.22095       2.84721
  14  12 2446.7749    1.5817  0.9117 10.5542  0.0000       3.07523  0.0307   0.0340   0.0567    0.1482   0.0000      0.687011   437.0915       1.65356       14.7299       6.77053    -0.0131591       1.49660       2.62331       3.25665       3.55146       3.49473       3.12275       2.73556
  14  13 2587.3295    2.0404  1.0041 10.8908  0.0000       2.44397  0.0340   0.0430   0.0612    0.1928   0.0000      0.688501   443.8483       9.69981       4.95777      -4.64168       3.88813       3.08647       2.93564       3.71605       3.68428       3.72754       3.47302       3.08799
  14  14 2728.2495    2.6757  0.8745 11.5378  0.0000       2.40351  0.0296   0.0604   0.0566    0.1764   0.0000      0.718247   443.0068      -3.51460       9.10334       6.43540      -1.23187      -1.09243       2.58275       3.28238       3.53218       3.54798       3.21255       2.78276
  14  15 2869.2062    3.3531  0.8817 11.5294  0.0000       1.99050  0.0294   0.0731   0.0523    0.2828   0.0000      0.643537   439.3652       2.93559       17.3547      -1.36216      -1.93578      -2.57623       2.63225       3.22946       3.61407       3.42025       3.22259       2.71046
  14  16 3010.1575    4.0762  0.8467 12.1070  0.0000       1.24822  0.0278   0.0918   0.0526    0.2478   0.0000      0.702062   437.9088      -5.48522       12.0022      0.798330       3.61885      -3.42645       2.50038       3.04835       3.16411       3.17177       2.83857       2.73420
  14  17 3150.5117    4.2558  1.1402 11.9555  0.0000      0.953756  0.0359   0.0852   0.0650    0.3203   0.0000      0.702376   439.1211      -1.70871       12.3522      -2.08578      -7.25815      -1.08432       2.84750       3.52312       3.58545       3.88304       3.43654       3.03392
  14  18 3290.8215    3.7558  1.4631 11.9770  0.0000      0.262531  0.0428   0.0672   0.0752    0.1841   0.0000      0.520835   438.6522      -8.29749       5.68908       7.41664       4.12062      -3.46825       3.29563       4.06627       4.21002       4.30561       4.03594       3.42474
  14  19 3431.3716    3.3174  2.1264 11.5751  0.0000      0.391660  0.0508   0.0491   0.0924    0.1224   0.0000      0.271562   436.5970      -4.03428       15.6798       1.57710      0.808000      -5.30013       3.97080       4.91588       5.21465       5.21571       4.78164       4.23391
  14  20 3572.2101    2.6460  3.1889 11.1500  0.0000      0.635711  0.0667   0.0331   0.1163    0.0834   0.0000      0.173027   430.2178      -4.49748       15.2515       3.39662       2.49275      -2.30568       5.24029       6.24075       6.60018       6.82485       6.20499       5.51223
  14  21 3713.2482    2.2362  4.5937 10.6600  0.0000      0.538315  0.0824   0.0241   0.1475    0.0704   0.0000      0.114816   430.8020      -2.42812       15.1167      -10.1392       6.51220       1.42875       6.40724       7.95832       8.43201       8.33290       7.67172       6.92033
  14  22 3854.3675    1.8701  6.5592 10.3064 -0.0001      0.463349  0.1058   0.0176   0.1877    0.0582   0.0000     0.0808465   450.7677       5.47414       9.70238     -0.524547       9.01697      -19.7757       7.75540       9.99584       10.3929       10.3373       9.57194       8.32941
  14  23 3995.5681    1.5765  8.9931 10.0563  0.0000      0.324909  0.1349   0.0140   0.2494    0.0532   0.0000     0.0645093   444.7474      -11.9800       11.2317    -0.0176391       3.14457      -8.05442       9.42705       12.2811       12.6661       12.7737       11.8456       10.4955
  14  24 4136.8781    1.3225 11.0141  9.9542  0.0000      0.202702  0.1707   0.0120   0.3066    0.0479   0.0000     0.0674407   447.5772     -0.811592      -1.66847      -4.69926       9.98347      -6.07485       11.6294       15.0966       15.7716       15.5510       14.2793       12.7657
  15   7 1753.8026    0.3442  0.2739  9.2863  0.0000       11.9342  0.0148   0.0132   0.0310    0.0491   0.0000       2.92981   438.4875      -3.09366       12.3837       2.54401      -1.83458       1.74033       1.32927       1.63533       1.84066       1.70234       1.57170       1.48609
  15   8 1902.3769    0.4822  0.3834  9.3912  0.0000       10.0083  0.0182   0.0154   0.0348    0.0591   0.0000       1.68591   440.0296       1.86475       11.5946     0.0939511      -4.67360      0.928821       1.89239       2.53497       2.55912       2.67793       2.51208       2.03347
  15   9 2049.6779    0.6873  0.5022  9.3317  0.0000       8.04033  0.0201   0.0186   0.0413    0.0908   0.0000       1.09877   436.4105       1.61513       14.3065      -2.42449      -5.56930      -4.03496       2.02401       2.38049       2.67898       2.65178       2.62510       2.19367
  15  10 2195.9000    0.9024  0.7176  9.5205  0.0000       5.02299  0.0252   0.0204   0.0479    0.1244   0.0000      0.874789   440.1706      -1.04194       12.3025      -4.51104       1.80376       2.59276       2.13728       2.71110       2.78810       2.78536       2.71782       2.36715
  15  11 2339.5628    1.2493  0.9646  9.8044  0.0000       3.11837  0.0309   0.0251   0.0582    0.1696   0.0000      0.707097   440.4519      -1.84086       11.7769      -3.12903      -3.73255       3.58898       2.58754       3.22384       3.25849       3.31219       3.24220       2.87173
  15  12 2481.0314    1.7212  0.9896  9.9361  0.0000       2.00324  0.0292   0.0338   0.0597    0.2240   0.0000      0.628813   440.2394     0.0186367       11.7503       7.29127      -2.00573      -1.19667       2.22979       2.92073       3.00598       2.97239       2.89586       2.56440
  15  13 2622.4462    2.2517  0.8763 11.0704  0.0000       2.89965  0.0283   0.0473   0.0517    0.1648   0.0000      0.679806   437.1976     -0.245415       12.7140      -3.68834       3.81744       2.54550       2.31229       2.88201       3.09958       3.12825       2.82208       2.57047
  15  14 2764.1266    2.8000  0.8849 11.4250  0.0000       1.45308  0.0272   0.0591   0.0542    0.1916   0.0000      0.715749   435.4913      -3.24636       9.88680     -0.817340      -2.06844      -1.55358       2.30790       2.84524       2.99343       2.91821       2.70796       2.42504
  15  15 2905.7356    3.5754  0.8775 12.0626  0.0000      0.512517  0.0282   0.0777   0.0539    0.1990   0.0000      0.621744   439.2652       4.35788       12.4423     -0.571648      -1.66938       2.59736       2.13019       2.93815       2.89898       3.03656       2.70719       2.46635
  15  16 3047.1233    3.8732  0.9565 12.3329  0.0000       2.40759  0.0313   0.0811   0.0568    0.2081   0.0000      0.606681   438.4083       2.16098       6.04432      -4.51664       1.37234      -3.74226       2.49559       3.18720       3.49538       3.34096       3.22788       2.76695
  15  17 3187.9869    4.2191  1.0887 12.0489  0.0000       1.39668  0.0342   0.0839   0.0601    0.3056   0.0000      0.625117   439.5459       1.43274       10.8480     -0.317239      -1.95120      -1.63500       2.49665       3.09078       3.43368       3.37975       3.20007       2.79420
  15  18 3328.9098    3.6707  1.6102 12.0200  0.0000       1.70604  0.0457   0.0624   0.0787    0.1830   0.0000      0.464367   441.6278      -1.45608       6.35629      0.802702      0.238473       4.35453       3.51236       4.55654       4.65107       4.80202       4.40635       3.79133
  15  19 3469.9271    3.0999  2.4410 11.4894 -0.0011      0.386210  0.0577   0.0425   0.0943    0.1181   0.0000      0.267536   437.3815      -9.29206       2.11652      -7.62356      -1.09782      -11.1034       4.28682       5.37840       5.74110       5.71788       5.24218       4.67071
  15  20 3611.2315    2.5951  3.6093 10.9454  0.0000      0.578164  0.0683   0.0299   0.1235    0.0868   0.0000      0.141639   440.4757      -16.3984       15.1864       10.5351      -7.04598     0.0805375       4.88001       6.19002       6.23827       6.57833       6.07319       5.63736
  15  21 3752.6870    2.1139  5.5668 10.4541  0.0000      0.524574  0.0905   0.0206   0.1611    0.0670   0.0000     0.0900811   441.3860       3.56500       17.8444      -2.87027      -8.27994       3.22183       6.40682       8.08083       8.65389       8.64947       8.00071       7.17088
  15  22 3894.1853    1.7838  7.3125 10.2207  0.0000      0.263975  0.1084   0.0160   0.2023    0.0557   0.0000     0.0690590   437.9831      -3.14562       11.5803      -6.93292      -10.2949      -3.70624       7.50482       9.62557       10.1572       10.1890       9.58653       8.56268
  15  23 4035.8464    1.5317  9.7665  9.9723  0.0000      0.325251  0.1395   0.0130   0.2608    0.0521   0.0000     0.0583442   441.9355       7.15013      0.497114      -1.40650       3.72208       6.74322       9.20448       11.6423       12.4719       12.2756       11.6715       10.5638
  15  24 4177.9183    1.2722 12.3598  9.8848  0.0000      0.271775  0.1871   0.0107   0.3259    0.0447   0.0000     0.0609394   431.1792       11.1683       12.3269      -38.3185       6.86238      -4.00109       11.3022       14.6997       15.0976       15.5742       14.3985       12.8367
  15  25 4319.2235    1.0430 14.6110  9.8337 -0.0021     0.0533900  0.2522   0.0086   0.4158    0.0386   0.0000     0.0719062   413.7142      0.475706       25.4505       3.52525      -9.51984       6.53258       13.8136       17.9302       18.9666       19.0158       17.8967       16.0030
  15  26 4461.4574    0.8815 17.6238  9.7532 -0.0009    -0.0206624  0.3423   0.0071   0.5164    0.0341   0.0000     0.0842167   424.8880      -25.9971       7.44942      -15.5542      -20.9830       6.77024       17.2693       22.7045       23.7334       24.1814       22.2944       20.4131
  16   6 1629.5250    0.2361  0.1889  9.3430  0.0000       15.8345  0.0122   0.0110   0.0286    0.0373   0.0000       6.53137   436.4729       1.27663       14.4616      0.894993      -2.18574      -2.27851       1.17457       1.40766       1.58896       1.49487       1.45497       1.27012
  16   7 1783.2768    0.3539  0.3105  9.2672  0.0000       15.7564  0.0165   0.0128   0.0324    0.0478   0.0000       2.81762   437.3714      -1.41895       11.4179    -0.0131594      -2.60229      -3.49793       1.28528       1.73612       1.77139       1.85734       1.68894       1.51070
  16   8 1933.2187    0.5035  0.4626  9.3222  0.0000       7.40556  0.0205   0.0141   0.0367    0.0677   0.0000       1.41187   436.6638      0.385881       13.5163       1.66409      -1.06591      -2.93969       1.80149       2.44981       2.43530       2.67889       2.68028       2.31372
  16   9 2081.6541    0.7188  0.6111  9.3378  0.0000       6.70923  0.0227   0.0173   0.0427    0.1059   0.0000      0.940033   438.1556       1.11671       12.9567    -0.0153119      -1.96295       1.55437       1.89703       2.60461       2.76070       2.70434       2.42110       2.47749
  16  10 2228.4713    1.0174  0.7343  9.5494  0.0000       5.46415  0.0245   0.0227   0.0473    0.1482   0.0000      0.786194   436.3273      -1.52512       12.0600      -4.92453       1.39199      -2.33255       2.18995       2.76976       2.91964       3.03549       2.72778       2.50600
  16  11 2372.6117    1.3511  0.9795  9.8390  0.0003       2.01759  0.0297   0.0262   0.0560    0.1785   0.0000      0.644002   442.4033      -2.26602       17.8093      0.536898      -2.83132      0.385023       2.29485       2.70834       2.86517       2.87266       2.77045       2.54455
  16  12 2514.9060    1.7816  1.0963 10.5253  0.0000       2.67138  0.0339   0.0336   0.0603    0.1813   0.0000      0.621146   439.8763     -0.462451       16.5185       4.05823      -5.96109       2.88397       2.41810       3.09113       3.34454       3.51091       3.32424       2.81058
  16  13 2656.9667    2.4714  0.8991 10.8293  0.0000       3.04372  0.0280   0.0482   0.0495    0.2064   0.0000      0.627371   439.4508      0.601759       14.9049     -0.103328     -0.947725      -1.59681       2.14012       2.66643       2.86129       2.84194       2.60402       2.43412
  16  14 2799.5187    3.0361  0.9163 11.5762  0.0000       1.54311  0.0279   0.0605   0.0509    0.1719   0.0000      0.680468   436.8557      0.596698       13.6320     -0.642374      0.965429      -5.63005       2.07770       2.60640       2.74058       2.75054       2.59139       2.35222
  16  15 2941.7330    3.7675  0.8304 11.8586  0.0000      0.544531  0.0246   0.0787   0.0488    0.1981   0.0000      0.668592   438.6405      -6.52779       8.66271      -3.02850      -2.68087      -3.10113       2.01309       2.47865       2.66097       2.62446       2.56699       2.27442
  16  16 3083.4474    4.2144  0.9208 12.5285  0.0000      0.176625  0.0288   0.0875   0.0548    0.1952   0.0000      0.595164   437.8216      -5.31044       11.4506     -0.629823      -2.65922       4.15065       2.24289       2.74762       2.66956       2.84856       2.78379       2.42947
  16  17 3224.9529    4.0238  1.1808 12.4056  0.0000      0.839497  0.0363   0.0785   0.0656    0.2382   0.0000      0.648564   435.2984      0.154244       17.5130      -2.72034       2.34596      -2.11753       2.42311       3.24426       3.23114       3.43734       3.17231       2.99109
  16  18 3366.2761    3.5577  1.7765 11.7636  0.0000     -0.126686  0.0476   0.0564   0.0772    0.1968   0.0000      0.382299   439.3519       1.67054       17.4349       4.92516      0.604682       5.76706       3.19351       3.99246       4.15353       4.33427       4.07636       3.78911
  16  19 3507.8660    2.8683  2.7325 11.4456  0.0000      0.293216  0.0589   0.0377   0.1064    0.1076   0.0000      0.192521   440.4046      -1.42054    -0.0131457       1.36823      -7.96004      -13.9191       4.11826       5.47294       5.61558       5.72128       5.30752       4.73509
  16  20 3649.8915    2.4347  4.1558 10.7650  0.0000      0.543103  0.0718   0.0254   0.1316    0.0797   0.0000      0.114651   439.0356      0.615813       11.6060       7.52039      -9.88325       1.78391       4.92769       6.22388       6.61471       6.77780       6.48293       5.57259
  16  21 3791.6421    2.0026  5.8640 10.3680  0.0000      0.360911  0.0902   0.0184   0.1662    0.0628   0.0000     0.0826393   459.1858      -3.72261       23.9266       12.0797       13.3220       1.11428       6.04300       7.81916       8.13634       8.30878       7.94726       7.24477
  16  22 3933.4957    1.7000  8.1171 10.0990  0.0000      0.282522  0.1163   0.0144   0.2132    0.0539   0.0000     0.0607428   447.0835       3.93467       2.74042      -14.7814      -19.2436     -0.655601       7.69154       9.85504       10.3829       10.5486       9.95727       9.19638
  16  25 4360.6413    1.0214 16.5695  9.8102  0.0007      0.243493  0.2847   0.0077   0.4546    0.0354   0.0000     0.0663999   421.5601      -19.1582       8.40249      -3.81979       1.16689    -0.0645570       14.3494       18.6520       19.7998       19.7677       18.8398       17.1358
  17   5 1493.5063    0.1577  0.0875  9.3749  0.0000       48.2960  0.0102   0.0115   0.0206    0.0351   0.0000       22.7862   438.2053     -0.734006       16.1304     0.0733580     -0.873332       1.68606      0.911683       1.25053       1.48980       1.53063       1.32731       1.26229
  17   6 1657.0773    0.2452  0.2172  9.3541  0.0000       18.4875  0.0143   0.0108   0.0301    0.0373   0.0000       5.47794   436.8082     -0.393751       13.0441      0.610935      -2.45327       3.18300       1.20619       1.61527       1.84987       1.95924       1.77636       1.63978
  17   7 1811.9844    0.3812  0.3009  9.3494  0.0000       12.4127  0.0145   0.0130   0.0303    0.0481   0.0000       2.41258   438.6305     -0.639498       16.2473      0.632581      -2.43586    -0.0427417       1.24640       1.64550       1.78178       1.68890       1.52932       1.47020
  17   8 1963.3438    0.5391  0.5179  9.2869  0.0000       8.46453  0.0192   0.0142   0.0397    0.0712   0.0000       1.27285   437.2835      -2.35324       10.7479      -3.60156      -1.71200     -0.526288       1.50957       1.91363       2.05389       2.05394       1.93411       1.88016
  17   9 2113.0684    0.7697  0.6516  9.4753  0.0000       6.67041  0.0235   0.0176   0.0424    0.0962   0.0000      0.930864   437.3728     -0.252485       14.3464     -0.102907      -3.43904      0.494716       1.86648       2.39390       2.51241       2.49638       2.30830       2.20734
  17  10 2260.3875    1.0841  0.8706  9.6770  0.0000       3.77661  0.0265   0.0215   0.0523    0.1337   0.0000      0.742201   442.1214      -1.40303       12.7455     -0.107604    -0.0884528      -4.54802       1.83010       2.44093       2.47962       2.57842       2.49890       2.32577
  17  11 2405.0848    1.4677  0.8967 10.3856  0.0000       3.22049  0.0273   0.0292   0.0516    0.1397   0.0000      0.706926   436.6779     -0.140458       9.98430   -0.00508086      -2.04240      -4.44598       2.00133       2.47175       2.62177       2.69563       2.60862       2.30779
  17  12 2548.1450    1.9943  0.9847 10.3517  0.0000       1.59465  0.0275   0.0370   0.0538    0.1985   0.0000      0.593299   439.4789       2.64669       11.1453       4.24920       1.37983     -0.565964       1.95351       2.42969       2.53590       2.55917       2.55063       2.28876
  17  13 2691.0645    2.5302  1.0189 11.0576  0.0000       1.71509  0.0295   0.0468   0.0563    0.1822   0.0000      0.628768   437.9513       1.85018       10.8809       1.13662      -1.35267      -4.10429       2.02084       2.62320       2.79639       2.87059       2.69560       2.47878
  17  14 2834.3328    3.2197  0.8845 11.4331  0.0000       1.71225  0.0254   0.0620   0.0482    0.1804   0.0000      0.574599   438.3048      -1.37122       16.4622      -7.81026      -3.11463       1.61626       1.85884       2.27355       2.51207       2.59953       2.42037       2.18924
  17  15 2977.1862    3.8725  0.8227 12.1282  0.0000       1.51645  0.0237   0.0789   0.0480    0.1515   0.0000      0.704384   436.8957     0.0919275       13.1259     -0.190635      -2.01564      0.346696       1.67134       2.17054       2.15837       2.26388       2.15192       2.07950
  17  16 3119.3278    4.1088  0.9753 12.4522  0.0000    -0.0103467  0.0286   0.0802   0.0543    0.1831   0.0000      0.624047   441.3427      -3.71885       17.4525       2.28469      -4.26902       1.42548       2.10030       2.78592       2.85614       3.02467       2.75592       2.61632
  17  17 3261.3871    3.9415  1.3000 12.3338  0.0000      0.885042  0.0359   0.0711   0.0683    0.1905   0.0000      0.470866   439.9827       3.81784       11.1095     0.0190178      -2.34631     -0.806121       2.42803       3.15667       3.36032       3.31921       3.09480       2.93411
  17  18 3403.4096    3.2780  2.0693 11.6340  0.0000       1.00578  0.0485   0.0481   0.0857    0.1644   0.0000      0.287492   437.0741      -6.75767       13.5514      -1.02454      0.624954     -0.395294       3.16279       4.04472       4.31856       4.40440       4.25274       3.90245
  17  19 3545.5496    2.8409  3.0529 10.9703  0.0000      0.692546  0.0588   0.0338   0.1060    0.1288   0.0000      0.168667   442.4766      -1.99596       11.6767       3.88610       3.05678      -4.96646       3.85171       4.90749       5.17132       5.24953       5.02076       4.63572
  17  20 3687.8913    2.3097  4.3542 10.6654  0.0000      0.589083  0.0740   0.0234   0.1319    0.0802   0.0000      0.111858   441.3369       12.3689       2.07820     -0.555975     -0.732199      -4.45617       4.64972       5.96522       6.19791       6.49099       6.01119       5.70064
  17  21 3830.1662    1.9615  6.2660 10.3154  0.0000      0.428015  0.0918   0.0172   0.1721    0.0598   0.0000     0.0742439   444.3904      -2.42418       16.3934     -0.739780       14.8865      -1.57777       5.82148       7.58156       7.93372       8.15102       7.71037       7.26538
  17  22 3972.8059    1.6323  8.7693  9.9786  0.0000      0.476264  0.1192   0.0130   0.2226    0.0512   0.0000     0.0586680   437.2969      -16.9718       5.32998      -1.95497       3.65410      -15.6713       7.11116       9.18476       10.0337       10.0247       9.46551       8.57938
  17  23 4115.1972    1.3801 11.1414  9.9184  0.0000      0.286367  0.1559   0.0108   0.2833    0.0445   0.0000     0.0590587   438.3534      -14.5388       18.0905      -8.06453      -2.29119      -6.81472       8.81952       11.4135       12.1575       12.3098       11.9304       10.9175
  17  24 4257.4536    1.1521 14.0136  9.8246 -0.0009      0.113674  0.2181   0.0086   0.3643    0.0390   0.0000     0.0616194   440.2733      -10.4761       18.5746      -27.7082      -9.07688       19.5139       11.0482       14.3494       15.3492       15.6471       14.9670       13.3278
  17  25 4400.7712    0.9635 17.2708  9.7990  0.0000      0.279460  0.2955   0.0071   0.4525    0.0327   0.0000     0.0724904   429.8816      -27.2029       12.5430      0.501786       8.85483       5.68917       13.2718       17.0396       18.4583       19.0205       17.9566       16.4984
  18   5 1518.7321    0.1712  0.1371  9.2806  0.0000       25.5306  0.0120   0.0096   0.0248    0.0334   0.0000       13.0064   437.1178      -1.95489       18.9788      0.785886      -3.21719     -0.655602       1.14052       1.40280       1.27668       1.37707       1.41402       1.20803
  18   7 1840.0252    0.3854  0.4084  9.2867  0.0000       11.8478  0.0177   0.0113   0.0371    0.0508   0.0000       2.12588   438.7195      -1.04061       16.4418     -0.810655      -3.37099    -0.0736660       1.24774       1.62448       1.72615       1.81140       1.67100       1.63946
  18   8 1992.9101    0.5839  0.5275  9.3521  0.0000       8.43530  0.0189   0.0148   0.0387    0.0753   0.0000       1.15823   436.6877      -2.18649       14.7255    -0.0206178      -1.76243      -2.03195       1.47300       1.87885       2.01706       1.99459       1.98024       1.87579
  18   9 2143.7447    0.8351  0.7082  9.2930  0.0000       5.33044  0.0224   0.0176   0.0443    0.1222   0.0000      0.766527   437.7660      -1.58025       11.9297      0.291888      -1.48405     -0.407831       1.52935       2.09292       2.14050       2.12829       2.15119       1.92163
  18  10 2291.6984    1.1285  0.9018  9.8737  0.0000       3.94899  0.0273   0.0222   0.0510    0.1417   0.0000      0.714385   438.1357      -2.29842       16.3311       1.31202     -0.347173       1.74314       1.89536       2.46652       2.57205       2.59428       2.44678       2.30876
  18  11 2436.9147    1.5536  0.9935 10.4140  0.0000       3.09316  0.0290   0.0292   0.0556    0.1534   0.0000      0.669945   440.6162       2.19189       13.8324      -4.83079     -0.761675     -0.205989       1.81756       2.40682       2.44079       2.66924       2.38917       2.20997
  18  12 2580.8713    2.1540  0.8990 10.5976 -0.0000       2.12971  0.0249   0.0402   0.0476    0.1843   0.0000      0.547269   441.4082      -3.19611       11.3618       3.42849     -0.453363     -0.866429       1.68030       2.14813       2.39767       2.53236       2.31244       2.13707
  18  13 2724.7187    2.6968  0.9673 10.8437  0.0000       1.90895  0.0278   0.0486   0.0493    0.2286   0.0000      0.584467   435.9975      0.610360       15.3242       4.88237      -5.01642     -0.151893       1.91839       2.52433       2.57229       2.70883       2.56953       2.31410
  18  14 2868.6469    3.3805  0.9145 11.7367  0.0000       1.19694  0.0252   0.0640   0.0498    0.1629   0.0000      0.640719   439.4255      -5.18510       16.0332       4.41599      -6.34550      -1.20899       1.72228       2.09835       2.20190       2.36018       2.24836       2.01913
  18  15 3012.1067    3.9850  0.8577 12.2297  0.0000      0.670825  0.0237   0.0773   0.0488    0.1526   0.0000      0.588791   438.9596      0.736471       13.2542      0.491164      -1.29728      -4.31530       1.59406       2.05088       2.17612       2.22238       2.08462       2.02294
  18  16 3154.7856    3.9953  1.1705 12.0879  0.0000      0.926236  0.0330   0.0691   0.0590    0.1954   0.0000      0.613596   438.0818      -1.01335       10.0641      0.935796      -3.21708     -0.929221       2.10243       2.72066       2.83580       2.96228       2.79044       2.56636
  18  17 3297.2989    3.8169  1.4446 12.0935  0.0000      0.441257  0.0387   0.0609   0.0664    0.1614   0.0000      0.464688   433.3727      -1.05267       14.1665      -5.14858       3.05372      0.518227       2.46059       3.18221       3.26513       3.52917       3.29167       3.02834
  18  18 3440.0033    3.2129  2.3302 11.0419  0.0000      0.878263  0.0478   0.0413   0.0872    0.1836   0.0000      0.216263   443.5245      -4.86560       17.7186       2.37959     -0.564152     -0.523521       2.97046       3.71484       3.94521       4.02053       3.98760       3.57512
  18  19 3582.7538    2.5991  3.5103 10.8963  0.0000      0.814125  0.0620   0.0282   0.1140    0.1003   0.0000      0.140867   437.0509      -2.66028       9.85051      -4.79162       4.97787      -6.57601       3.93307       4.93858       5.35710       5.50568       5.20965       4.90705
  18  20 3725.5221    2.2356  5.0554 10.4324  0.0000      0.574528  0.0786   0.0203   0.1394    0.0750   0.0000     0.0902914   441.4382      -9.46535       11.9855      -3.98721      -6.91465      -10.1324       4.62896       6.08524       6.26872       6.66510       6.38061       5.95313
  18  21 3868.4132    1.8667  6.9162 10.1046  0.0000      0.531070  0.0967   0.0150   0.1751    0.0580   0.0000     0.0671497   433.6559      -15.0689       26.7175      -2.73627       14.9681      -7.82666       5.66144       7.37971       7.69105       8.02955       7.74369       7.06069
  18  22 4011.1637    1.5750  9.5182  9.9143  0.0000      0.365254  0.1260   0.0119   0.2282    0.0487   0.0000     0.0543088   432.4485      -5.80134       19.4994     0.0504063       9.80443      -11.0308       7.12345       9.23621       9.94492       10.0769       9.92772       8.84025
  18  23 4154.2757    1.3279 12.3544  9.8900  0.0000      0.298355  0.1726   0.0098   0.2986    0.0418   0.0000     0.0549421   432.8613      -26.1405       28.5167      -3.94824      -15.1134      -4.22126       8.85161       11.3556       12.1404       12.4697       11.9498       11.1424
  18  24 4297.4450    1.0894 14.6796  9.8249 -0.0000      0.305317  0.2287   0.0080   0.3717    0.0371   0.0000     0.0658909   440.4669      -55.2614       9.32399      -3.64762       1.99598       21.9314       10.7257       13.9022       14.9610       15.5542       14.4109       13.5731
  19   4 1364.3354    0.0972  0.0896  9.3395  0.0000       78.2815  0.0197   0.0080   0.0265    0.0347   0.0000       51.5120   437.2628       1.51267       17.1498     -0.536580      -2.48230    -0.0120841       1.05314       1.23881       1.60439       1.43199       2.18148       1.79102
  19   6 1709.3560    0.3057  0.2245  9.3136  0.0000       15.4001  0.0130   0.0123   0.0268    0.0393   0.0000       3.76530   438.2964      0.295053       16.8851      0.220619      -2.71873       1.22856       1.16642       1.43769       1.46866       1.44968       1.33656       1.34226
  19   7 1867.3377    0.4210  0.4311  9.2602  0.0000       12.8334  0.0181   0.0115   0.0355    0.0550   0.0000       1.87931   438.1734      0.546862       16.5236     -0.803832      -4.21664       1.26359       1.24041       1.51497       1.73003       1.65991       1.82676       1.60120
  19   8 2021.8083    0.6150  0.5497  9.2718  0.0000       7.16430  0.0184   0.0147   0.0385    0.0811   0.0000       1.04863   437.4993     -0.891236       12.4418     -0.976264      -3.48084      -1.40978       1.30390       1.64741       1.72654       1.87539       1.68693       1.60591
  19   9 2173.8544    0.8829  0.8152  9.3142  0.0000       6.22497  0.0247   0.0173   0.0457    0.1279   0.0000      0.754878   438.6559      -3.39306       18.6840     -0.376950      -3.09885      -1.50713       1.55012       2.01138       2.16943       2.28994       2.05766       2.00875
  19  10 2322.4019    1.2663  0.8286  9.7096  0.0000       4.19909  0.0227   0.0244   0.0465    0.1480   0.0000      0.639359   439.8973      -1.56039       14.5088       1.83014     -0.553502     -0.415605       1.44744       1.86460       2.04563       2.03075       2.09163       1.90947
  19  11 2468.1202    1.6866  0.9907 10.4892  0.0000       1.79879  0.0280   0.0304   0.0533    0.1496   0.0000      0.666878   433.7596      -4.45384       14.8863     -0.298536       1.19296      -2.03841       1.77655       2.30715       2.40680       2.49673       2.45706       2.35721
  19  12 2613.0756    2.1444  1.0337 10.7806  0.0000       1.26983  0.0288   0.0381   0.0528    0.1907   0.0000      0.600397   437.3865    -0.0669631       11.6119       6.15195      -2.82687      0.917080       1.81768       2.27223       2.55292       2.54598       2.50782       2.30345
  19  13 2757.9309    2.8841  0.8954 10.9889  0.0000       1.46680  0.0238   0.0525   0.0463    0.2123   0.0000      0.487986   439.4042      0.760382       14.3308       1.39740     -0.961717       3.51057       1.57182       1.89844       2.04282       2.24704       2.13625       1.96616
  19  14 2902.5339    3.5925  0.8468 11.5928  0.0002       1.91364  0.0230   0.0672   0.0453    0.1822   0.0000      0.550830   438.4409       1.04488       12.3497       5.15773      -2.11130      -1.82389       1.59883       2.08085       2.12687       2.32265       2.22710       2.01140
  19  15 3046.5110    4.0255  0.9420 12.0639  0.0000       1.70495  0.0263   0.0717   0.0485    0.1648   0.0000      0.565223   437.9796      -3.80843       17.2261      -1.70516      0.612378      0.931984       1.71873       2.19825       2.38490       2.47037       2.38368       2.18891
  19  16 3189.8231    4.0988  1.1863 12.2057  0.0000       1.58759  0.0335   0.0698   0.0582    0.2004   0.0000      0.621118   438.6481     -0.473707       12.1417       3.11291       1.13092       1.42007       2.01583       2.62199       2.77020       2.94655       2.78544       2.67223
  19  17 3332.8830    3.5625  1.7273 11.7465 -0.0000      0.619310  0.0418   0.0490   0.0693    0.1325   0.0000      0.363608   435.5163      0.331315       13.3453      -2.30677      -1.11443      0.499587       2.38272       3.07352       3.26244       3.27228       3.22470       3.00684
  19  18 3476.1052    3.0525  2.5417 11.2653  0.0000      0.796444  0.0506   0.0363   0.0894    0.1161   0.0000      0.203914   437.6805      -6.82710       10.2881       2.83717      -3.63260      -7.89905       2.87064       3.58813       4.01388       4.09636       3.83929       3.64719
  19  19 3619.4653    2.5365  3.7685 10.7760  0.0000      0.699692  0.0631   0.0256   0.1160    0.0902   0.0000      0.125985   442.7446       2.09134       16.2017     -0.979751      -3.50933       1.15524       3.65046       4.63577       4.97209       5.16228       5.08869       4.63311
  19  20 3762.8202    2.1314  5.8122 10.3354 -0.0005      0.656934  0.0820   0.0178   0.1519    0.0629   0.0000     0.0754806   433.9868       3.84949       4.32766       2.90043      -2.87486      -7.65190       4.60882       5.85810       6.55734       6.67910       6.48794       6.04501
  19  21 3906.1648    1.7922  7.8604  9.9441  0.0000      0.476940  0.1022   0.0131   0.1855    0.0528   0.0000     0.0582399   443.3328      -5.36205       8.73200       11.5414      -5.51779      -12.2768       5.66598       7.25503       7.78976       8.01844       7.81232       7.27388
  19  22 4049.1703    1.5104 10.5854  9.9204  0.0000      0.280119  0.1370   0.0107   0.2473    0.0429   0.0000     0.0534249   444.7877      -3.48573       39.8932       9.71281      -20.1152       2.47903       7.03986       9.01617       9.80757       10.0420       9.88084       9.00218
  19  23 4192.4530    1.2677 13.2191  9.8814 -0.0000      0.203151  0.1882   0.0088   0.3154    0.0383   0.0000     0.0558555   424.3307       8.00045       16.5459      0.361771      -4.70994      -7.06616       8.81063       11.7546       12.4444       12.9478       12.5258       11.5350
  19  24 4336.1685    1.0489 16.1747  9.7715  0.0000      0.257651  0.2509   0.0069   0.4005    0.0333   0.0000     0.0644382   437.9584      -1.42244       8.60012      -22.9256       9.55486       23.7769       10.5967       13.7127       15.0457       15.4240       14.7857       13.8157
  20   4 1386.5008    0.1022  0.0979  9.3616  0.0000       38.7291  0.0150   0.0076   0.0257    0.0285   0.0000       40.3683   439.6341      -2.89956       17.0861    -0.0462368      -2.59693      -3.22453      0.840988       1.41567       1.32526       1.50308       1.72183       1.78067
  20   5 1566.5470    0.2103  0.1613  9.3012 -0.0004       32.4492  0.0123   0.0097   0.0224    0.0356   0.0000       8.84222   440.6448      -1.54049       18.8514      -1.35502      -2.10438      0.209191       1.06425       1.27989       1.28848       1.26456       1.14810       1.04316
  20   6 1734.1977    0.3147  0.2880  9.2886  0.0000       17.4370  0.0149   0.0105   0.0278    0.0409   0.0000       3.11932   440.3533    -0.0882407       17.3269     -0.929614     0.0508634      -2.61461       1.09558       1.62611       1.66300       1.89675       1.80729       1.80169
  20   7 1893.9596    0.4831  0.4113  9.3064  0.0000       12.1413  0.0166   0.0130   0.0317    0.0541   0.0000       1.62065   437.8500      0.186661       12.0959      0.597077      -4.10185     -0.222991       1.13769       1.29227       1.54575       1.65920       1.45390       1.51751
  20   8 2050.1227    0.6891  0.5798  9.3260  0.0000       8.12063  0.0183   0.0153   0.0388    0.0838   0.0000      0.966481   438.2410     -0.340413       14.0815       1.19373     -0.722948      0.334784       1.27779       1.60277       1.82210       1.84066       1.82630       1.62346
  20   9 2203.2140    0.9902  0.7369  9.2741  0.0000       5.04246  0.0218   0.0194   0.0403    0.1517   0.0000      0.702114   438.6197     -0.432028       11.7413     -0.183247      -4.17784     -0.707034       1.34529       1.66235       1.93594       1.99003       1.85121       1.73618
  20  10 2352.4873    1.3241  0.8011 10.2604  0.0000       3.47505  0.0229   0.0256   0.0447    0.1162   0.0000      0.667961   440.1592       1.23384       13.3716       1.50601      -4.70639      -2.25527       1.46603       1.83947       1.86758       1.98928       1.87495       1.87379
  20  11 2498.9987    1.8291  0.9886 10.3219  0.0000       2.37411  0.0269   0.0320   0.0503    0.1878   0.0000      0.590608   437.4461     -0.874909       11.0481       2.53905      -6.76845     -0.270547       1.68404       2.12430       2.29251       2.36162       2.21674       2.10205
  20  12 2644.8598    2.3331  0.9869 10.9875  0.0000       1.82324  0.0267   0.0413   0.0509    0.1739   0.0000      0.596571   434.7792       1.17756       14.8742      0.706652       3.34432      -1.38514       1.64650       2.06392       2.10427       2.36357       2.20691       2.04282
  20  13 2790.6604    2.8843  0.9874 11.6100  0.0000       1.39569  0.0271   0.0501   0.0492    0.1414   0.0000      0.590016   438.4116      -5.21462       9.21627      -1.62640      -1.31366     -0.508458       1.55694       2.01118       2.16197       2.19731       2.24236       2.07135
  20  14 2935.9025    3.7308  0.8553 11.7915  0.0000       1.57225  0.0228   0.0678   0.0431    0.1671   0.0000      0.566381   437.4960      -2.08329       11.2310      -2.19549       1.98029       3.09317       1.45970       1.85799       1.99041       2.03317       1.99773       1.86948
  20  15 3080.4565    4.0993  1.0311 12.2609 -0.0001      0.834044  0.0294   0.0701   0.0504    0.1640   0.0000      0.613217   437.1103     0.0132412       12.5569     -0.350365      -1.93472      -2.57633       1.71807       2.08807       2.38812       2.44994       2.27135       2.25360
  20  16 3224.3944    4.0409  1.2929 11.7765 -0.0015      0.753544  0.0319   0.0617   0.0601    0.1881   0.0000      0.462903   437.3630      -2.08870       10.3488      0.639869     -0.185207      -1.01861       1.82689       2.33246       2.45390       2.55845       2.46940       2.42425
  20  17 3368.0548    3.5097  1.7521 11.7885 -0.0002       1.15082  0.0385   0.0470   0.0703    0.1097   0.0000      0.322377   436.4649       1.56071       15.6189     -0.258921      -1.00103       1.56033       2.09418       2.78705       2.95820       3.05503       2.90783       2.77311
  20  18 3511.8935    2.8764  2.9365 11.2344  0.0000      0.711276  0.0532   0.0312   0.0966    0.0870   0.0000      0.180144   437.8544      -1.71291       6.04710      -1.11563      -1.89002      -4.14096       2.91609       3.69248       4.13948       4.02357       4.02445       3.83524
  20  19 3655.8013    2.3916  4.1797 10.7340  0.0000      0.644600  0.0666   0.0223   0.1194    0.0740   0.0000      0.111768   436.0531      -4.83821       11.7550       7.64060      -1.90315       2.90345       3.55506       4.61240       4.92002       5.11442       4.81602       4.70175
  20  20 3799.4907    2.0380  6.3143 10.2824 -0.0008      0.478663  0.0842   0.0161   0.1571    0.0562   0.0000     0.0666798   437.7357      -7.32183       3.32518       12.1858      -3.47620      -9.53459       4.62093       5.92908       6.48083       6.85533       6.56836       6.10436
  20  21 3943.2433    1.6947  8.9040  9.9657  0.0000      0.389311  0.1132   0.0119   0.2036    0.0464   0.0000     0.0536170   441.2221      -5.35617       17.4606       17.6180       10.5830      -13.4088       5.84221       7.65992       8.21645       8.46796       8.19327       7.72333
  20  22 4086.9783    1.4451 11.2209  9.9035 -0.0002      0.251396  0.1426   0.0097   0.2582    0.0394   0.0000     0.0518039   435.6081      -10.7731       19.4035       10.3408      -16.7047      -9.72900       6.84245       8.91711       9.49400       10.0822       9.40312       9.04922
  20  23 4230.7468    1.1836 14.0360  9.8536 -0.0004      0.261912  0.2008   0.0077   0.3348    0.0354   0.0000     0.0578623   438.7109       1.64608      0.707017     -0.312726       32.3167      -2.20606       8.57142       11.2010       12.2141       12.4353       12.2302       11.5620
  20  24 4375.0713    1.0027 16.3613  9.7901  0.0000      0.233287  0.2523   0.0065   0.3949    0.0309   0.0000     0.0668905   421.2255       1.12794       16.7247      -4.54347       11.7390       8.19757       9.93546       13.1030       14.0998       14.6499       14.1456       13.2998
  21   3 1213.6009    0.0677  0.0488  9.4744 -0.0129      -7.50793  0.0202   0.0095   0.0251    0.0250   0.0000       148.523   439.1423     0.0349356       17.3614       2.43702      -1.87673      -1.11535       1.95302       2.91561       2.68006       2.31509       1.78391       1.40736
  21   4 1408.0870    0.1398  0.0927  9.3758  0.0000       19.6127  0.0261   0.0101   0.0209    0.0268   0.0000       25.1462   439.6594     -0.737948       19.0136     -0.510551      -2.90477    -0.0818913       2.24431       2.33071       1.68275       2.25616       3.35457       2.58911
  21   6 1758.2302    0.3399  0.3133  9.3088  0.0000       16.3892  0.0134   0.0107   0.0316    0.0424   0.0000       2.76854   438.2106     -0.762857       17.2076      0.426900      -3.03952     0.0684804      0.960513       1.10257       1.19202       1.28384       1.27465       1.29700
  21   7 1919.8679    0.5373  0.4365  9.2666  0.0000       9.35681  0.0158   0.0135   0.0309    0.0624   0.0000       1.25899   438.4725       1.09908       17.7537     -0.155126      -1.73602     -0.382815       1.11943       1.38996       1.52224       1.57750       1.45910       1.35528
  21   8 2077.8095    0.7163  0.5965  9.4844  0.0000       6.61386  0.0190   0.0153   0.0380    0.0778   0.0000      0.935254   437.5317       2.09877       12.2103     0.0271758      -5.14233       2.07569       1.25421       1.66535       1.85303       1.94123       1.84140       1.68334
  21   9 2231.9751    1.0308  0.8888  9.2571  0.0000       5.30049  0.0258   0.0184   0.0457    0.1746   0.0000      0.668220   438.8290      -3.00401       16.0276     -0.131008     0.0578345     -0.328041       1.63339       2.04235       2.19503       2.14339       2.14153       2.04488
  21  10 2381.9950    1.3843  0.9346 10.2504  0.0000       3.82004  0.0261   0.0243   0.0482    0.1216   0.0000      0.658136   438.7944      -3.91850       12.5018       2.42248      -2.15965      -2.35655       1.41736       1.86584       1.95205       2.12734       1.97868       1.92278
  21  11 2529.3340    1.8992  1.0458 10.5183  0.0000       1.90395  0.0278   0.0315   0.0494    0.1652   0.0000      0.570468   436.5440      -4.52596       14.1367      0.653832       1.27017     -0.199516       1.50305       1.97973       2.08956       2.15804       2.15901       2.07878
  21  12 2676.2289    2.5372  1.0037 10.7370  0.0000       1.78275  0.0269   0.0423   0.0475    0.2256   0.0000      0.536323   439.6673      0.206184       13.6340      -3.03073      -4.61855     -0.295713       1.52747       1.88059       2.17945       2.15658       2.18021       1.96983
  21  13 2822.9502    3.2300  0.8656 11.4441  0.0000       1.56380  0.0231   0.0570   0.0430    0.1879   0.0000      0.535999   439.7873     -0.769410       16.9925     -0.210163      -2.30247      -1.16167       1.40647       1.65722       1.78618       2.02151       1.89831       1.78347
  21  14 2968.8833    3.9419  0.9513 11.7359  0.0000       1.57956  0.0243   0.0669   0.0462    0.2031   0.0000      0.512552   439.7200      0.516293       11.4618    -0.0476529      0.114914      -1.33134       1.44015       1.89623       2.09986       2.14325       2.08609       1.92415
  21  15 3113.9023    4.1278  1.0552 12.0898 -0.0001      0.861036  0.0268   0.0689   0.0516    0.1859   0.0000      0.533948   439.0559      -3.67517       10.7454       1.70153      -4.39260       1.33360       1.53039       1.86323       2.01846       2.11662       2.09503       1.97176
  21  17 3402.8257    3.3565  2.0696 11.6218 -0.0001       1.02642  0.0413   0.0405   0.0759    0.0880   0.0000      0.263460   438.9509      -1.96793       15.4038     -0.793339      -6.13452      0.158118       2.25909       2.92394       3.18944       3.30926       3.29724       3.00131
  21  18 3547.2649    2.7744  3.0614 11.1598  0.0000      0.913971  0.0537   0.0285   0.0952    0.0744   0.0000      0.165358   439.0937       2.02093       8.02466      0.393226      0.536757       1.82371       2.75080       3.56565       3.83437       4.04175       3.95199       3.74587
  21  19 3691.6246    2.3238  4.7776 10.5933  0.0000      0.615822  0.0700   0.0199   0.1245    0.0650   0.0000     0.0932567   444.5638      -6.19820       9.89058       8.97847      -3.46807      -2.46452       3.61234       4.77439       5.05753       5.35336       5.30536       4.95658
  21  20 3835.8189    1.9358  6.8000 10.1648  0.0000      0.376710  0.0894   0.0144   0.1579    0.0536   0.0000     0.0610859   442.4313      -1.74311       10.2938      -8.22797       8.67029       4.13938       4.58026       5.87477       6.51182       6.66374       6.69507       6.24868
  21  21 3980.2401    1.6333  9.5009  9.9895 -0.0009      0.395224  0.1179   0.0109   0.2106    0.0412   0.0000     0.0526667   448.8809     -0.124219       16.3903       6.91086      -9.13574      -7.99914       5.67051       7.34363       7.95960       8.28203       8.07074       7.60135
  21  22 4123.9613    1.3529 11.9995  9.9328  0.0000     0.0941252  0.1573   0.0088   0.2725    0.0362   0.0000     0.0542736   435.0789      -22.3772       21.4032       10.0477       2.05573       1.64113       7.04404       9.18033       9.94783       10.3604       9.98610       9.40165
  21  23 4268.5006    1.1537 15.0275  9.8465 -0.0002      0.220401  0.2136   0.0071   0.3481    0.0332   0.0000     0.0597506   443.7095       7.86412      -9.93206       23.1043       35.4239      -18.6985       8.65367       11.1892       12.1799       12.5290       12.1388       11.8519
  22   4 1429.1372    0.1103  0.1305  9.3508  0.0000       31.0196  0.0125   0.0070   0.0285    0.0277   0.0000       28.3457   438.8410     -0.997793       18.6490      -1.89194      -5.38041       1.09584      0.807942       1.11043       1.22339       1.11785       1.16935       1.10052
  22   5 1611.3388    0.2111  0.2051  9.3011  0.0000       22.6827  0.0125   0.0085   0.0265    0.0347   0.0000       7.15358   440.2861      0.624712       18.6044      0.608988      -3.14974      0.344984      0.794221       1.12881       1.07396       1.29216       1.24521       1.34581
  22   6 1781.5791    0.3695  0.3200  9.3335  0.0000       15.8071  0.0150   0.0109   0.0268    0.0431   0.0000       2.34190   439.2365      -3.25460       17.0925      -2.50236      -2.68487     -0.543656       1.00205       1.32416       1.47693       1.60390       1.65061       1.38133
  22   7 1945.1064    0.5499  0.5162  9.2694  0.0000       8.76956  0.0184   0.0124   0.0340    0.0651   0.0000       1.14740   437.9849      -2.14615       17.0285      0.345909      -3.36392       1.56660       1.17463       1.49175       1.70498       1.80152       1.71356       1.59165
  22   8 2104.8606    0.7745  0.6540  9.3913  0.0000       7.94435  0.0185   0.0157   0.0392    0.0859   0.0000      0.822663   438.8859       2.60707       17.2617      0.390722      -1.88573       1.01440       1.08193       1.42541       1.51322       1.56870       1.56083       1.49874
  22   9 2260.0528    1.1274  0.8073  9.2859  0.0000       5.16619  0.0215   0.0200   0.0421    0.1536   0.0000      0.665196   437.8788      -1.43852       15.9488      0.685431      -1.20508      0.961986       1.26868       1.67056       1.79792       1.97651       1.95190       1.83341
  22  10 2410.8147    1.4628  0.9917 10.2275  0.0000       2.24058  0.0258   0.0253   0.0500    0.1508   0.0000      0.623354   438.0837      -2.99146       13.9447       1.70130      0.288208      -1.28912       1.48696       1.94366       2.05589       2.21777       2.14546       2.02876
  22  11 2559.2018    2.0330  1.0102 10.5154  0.0000       1.57814  0.0261   0.0332   0.0476    0.1636   0.0000      0.564840   441.0216     -0.402548       15.5995       1.18850      -1.48825       1.94637       1.42861       1.92529       2.05713       2.18322       2.08186       2.03393
  22  12 2707.1050    2.6867  0.9375 11.0996  0.0000       1.99141  0.0246   0.0452   0.0438    0.1776   0.0000      0.546103   439.4837     -0.641524       13.9137      0.545304      -1.06214       1.58214       1.34829       1.65158       1.88863       1.93769       1.91488       1.84869
  22  13 2854.7272    3.2885  0.9556 11.4210  0.0000       1.25486  0.0244   0.0544   0.0448    0.1968   0.0000      0.570054   438.3784      -1.95832       12.4960     -0.433321      -4.91488      -4.99133       1.39504       1.68710       1.88591       1.97432       1.92712       1.87486
  22  14 3001.3584    3.9031  0.9036 12.2866  0.0000      0.590028  0.0233   0.0676   0.0440    0.1375   0.0000      0.558730   437.9586      0.451082       13.4295       1.75371      -3.03257      -1.37140       1.26619       1.62272       1.77768       1.89987       1.87861       1.87731
  22  15 3146.9631    4.2536  1.0328 12.1753  0.0000      0.858386  0.0258   0.0699   0.0484    0.1705   0.0000      0.512258   441.3534      -1.78840       12.7548     -0.469978      -1.06993      -3.10345       1.44093       1.90112       2.07485       2.09970       2.10108       1.93386
  22  16 3292.1553    3.7883  1.5326 11.6262 -0.0012      0.431383  0.0346   0.0500   0.0592    0.1386   0.0000      0.393105   440.5853      -2.24589       15.8965       1.86810      0.403032       3.77240       1.85049       2.37273       2.55066       2.63971       2.51345       2.45311
  22  17 3437.1259    3.1833  2.2762 11.6134  0.0005     0.0232587  0.0430   0.0358   0.0798    0.0741   0.0000      0.217665   442.7431       2.75517       12.6198      -1.49424      -5.45899      0.180232       2.15534       2.76996       3.01571       3.22874       3.08666       2.91817
  22  18 3582.1440    2.5974  3.5531 11.0340  0.0000      0.668138  0.0580   0.0243   0.0994    0.0599   0.0000      0.117884   435.8646      -5.13051       15.4516       3.59926      -3.82554       5.97869       2.84797       3.77262       3.98778       4.23731       4.11013       3.99082
  22  19 3727.0802    2.1941  5.4659 10.4932  0.0000      0.465111  0.0751   0.0173   0.1322    0.0550   0.0000     0.0758861   432.7876      0.676203       14.9296      -2.74165      -2.48114       3.38733       3.66461       4.87340       5.12097       5.40204       5.27675       5.05150
  22  20 3872.0276    1.8269  7.2104 10.2073  0.0000      0.488372  0.0918   0.0134   0.1679    0.0467   0.0000     0.0617123   439.9488      -1.73938       15.3496       3.92544      -4.45100      -7.25884       4.49398       5.79379       6.20965       6.56411       6.45581       6.26129
  22  21 4016.3496    1.5635 10.5022  9.9530  0.0000      0.230091  0.1287   0.0098   0.2266    0.0384   0.0000     0.0521885   435.6503       4.69175       11.1184       4.27498       4.69573       17.1048       5.74732       7.39897       7.99146       8.43886       8.21536       7.73358
  22  22 4160.8687    1.3046 12.8012  9.9353  0.0000      0.120937  0.1709   0.0081   0.2894    0.0339   0.0000     0.0536999   427.5151       8.43389       17.2224       3.33012       16.5925       6.15249       7.05100       9.15662       9.92335       10.3594       10.1191       9.74805
  22  23 4306.0454    1.0845 15.1212  9.8375  0.0000      0.228595  0.2245   0.0066   0.3531    0.0310   0.0000     0.0665641   444.4168       6.96872       18.6426       17.2024      -3.60216      -14.3666       8.33242       11.0613       11.9996       12.4330       12.3343       11.8280
  23   5 1632.8033    0.2524  0.2045  9.3196  0.0000       30.9287  0.0110   0.0095   0.0229    0.0331   0.0000       5.63440   439.8097     0.0206872       19.9601      0.252432      -2.60284     -0.118123      0.651142      0.873185      0.845378      0.926097      0.951393      0.900312
  23   6 1804.2405    0.4009  0.3602  9.2962  0.0000       12.1049  0.0146   0.0108   0.0278    0.0440   0.0000       1.99355   440.4458     0.0732120       15.8087      0.960306     -0.981583      0.486780      0.907130       1.11478       1.25355       1.24085       1.21490       1.28570
  23   7 1969.6999    0.6160  0.5593  9.1767  0.0000       7.67736  0.0179   0.0132   0.0349    0.0731   0.0000      0.967297   439.4225      0.224870       17.4353     -0.843016      -2.22797      0.965426       1.17568       1.56000       1.64404       1.58494       1.59659       1.50492
  23   8 2131.1561    0.8268  0.7138  9.4007  0.0001       5.26545  0.0199   0.0157   0.0404    0.0991   0.0000      0.741881   439.4921     -0.603306       15.9356      -2.60501      -2.40071     -0.925332       1.15494       1.56092       1.65779       1.72579       1.65348       1.59518
  23   9 2287.6105    1.1382  0.9610  9.7440  0.0000       5.59112  0.0248   0.0190   0.0494    0.1254   0.0000      0.700748   438.7278      -2.37558       14.5634       2.33027     -0.797295     -0.200630       1.25703       1.60925       1.69399       1.85517       1.86431       1.76360
  23  10 2439.2256    1.6429  1.0427 10.0286  0.0000       2.81603  0.0257   0.0264   0.0485    0.1805   0.0000      0.544249   438.0569       1.67527       15.1205      0.550374      -1.33822      -2.72936       1.30656       1.65284       1.90007       1.98386       1.85225       1.92769
  23  11 2588.7060    2.2318  1.0167 10.7872  0.0000       3.32151  0.0256   0.0355   0.0465    0.1561   0.0000      0.525743   438.7022      -3.14347       14.9483      -1.18641      -6.34143      0.851735       1.35927       1.81642       1.95738       2.13690       2.15248       2.05287
  23  12 2737.5900    2.8083  0.9437 11.1473  0.0000       2.13053  0.0228   0.0462   0.0454    0.1565   0.0000      0.525419   437.9428      0.910400       15.1584       2.08163      -3.54051     -0.310497       1.21453       1.59760       1.67721       1.84259       1.77187       1.71646
  23  13 2886.0967    3.4651  0.9416 11.6839  0.0000       2.48270  0.0242   0.0566   0.0439    0.1677   0.0000      0.567106   440.2162      0.332275       16.4810      -2.79041      -4.09876     -0.406325       1.25567       1.61349       1.68624       1.80028       1.82137       1.78061
  23  14 3033.3733    4.0789  0.9255 11.8328  0.0000      0.965924  0.0230   0.0670   0.0435    0.2023   0.0000      0.525962   439.3480      0.501773       13.4650       3.23896      0.287644       3.09795       1.25783       1.63365       1.76347       1.91687       1.83663       1.76908
  23  15 3179.6578    4.0158  1.1847 12.4517  0.0000       1.25783  0.0306   0.0634   0.0559    0.1515   0.0000      0.578332   441.8857      -3.67003       14.0178      0.536492      -6.29464     -0.879414       1.47812       1.97412       1.99119       2.15980       2.15207       2.06936
  23  16 3325.5158    3.6619  1.6781 11.7325  0.0000      0.707235  0.0359   0.0459   0.0612    0.1116   0.0000      0.329975   437.0186      -4.18660       11.9059       2.87986     -0.904270      -3.57715       1.71783       2.21572       2.39027       2.50935       2.51205       2.35033
  23  17 3471.2581    3.0682  2.6595 11.3056  0.0000      0.525495  0.0454   0.0311   0.0834    0.0673   0.0000      0.171655   441.0046      -6.26206       15.0777      -1.31834       1.49691      -2.01630       2.22870       2.94436       3.14675       3.27010       3.27001       3.11825
  23  18 3616.8185    2.5344  3.9975 10.8508  0.0000      0.702965  0.0599   0.0218   0.1046    0.0537   0.0000      0.106782   444.2082      -2.54998       11.4576      -11.9362       4.74792     -0.723991       2.76096       3.60557       3.81338       4.07491       4.01541       3.84435
  23  19 3762.1398    2.0924  5.6514 10.4776  0.0000      0.477942  0.0750   0.0160   0.1362    0.0495   0.0000     0.0766501   431.5438       5.59652       16.6681      -8.06021      -10.0477      -2.65900       3.44135       4.49815       4.82474       5.23210       5.00982       4.82297
  23  20 3907.5432    1.7790  8.1659 10.1171  0.0000      0.375354  0.0989   0.0120   0.1772    0.0428   0.0000     0.0540129   441.9620     -0.555592       16.9128      -5.72881       4.67097      -4.92859       4.44979       5.84669       6.30590       6.82005       6.57287       6.30693
  23  21 4052.5617    1.5079 11.0297  9.9488  0.0004      0.198956  0.1330   0.0091   0.2392    0.0361   0.0000     0.0505107   440.9273      0.859471       9.79911       4.50157      -11.8592       7.83764       5.51548       7.27553       7.87872       8.39582       8.29421       7.76205
  23  22 4197.9731    1.2451 13.2817  9.9369  0.0000      0.246836  0.1800   0.0075   0.3004    0.0318   0.0000     0.0557463   426.1055      -3.94017       19.5730      -7.45626      -12.0206      -1.09848       6.94888       9.00785       9.95449       10.3401       10.3562       9.76179
  23  23 4342.9199    1.0306 16.2952  9.8657  0.0007      0.242563  0.2464   0.0061   0.3734    0.0283   0.0000     0.0684029   438.2549       15.7716       12.2491      -39.8483       19.2137       4.62252       8.45951       11.1637       12.1461       12.7587       12.3386       11.9430
  24   3 1271.0227    0.0996  0.0779  9.3543  0.0000       69.2032  0.0110   0.0079   0.0210    0.0272   0.0000       51.9012   440.1400      -1.62294       18.8879      0.602807      -1.22081     -0.438273      0.640310      0.867829      0.970978       1.12737      0.993078       1.03863
  24   4 1469.7931    0.1439  0.0913  9.3235  0.0000       13.2738  0.0107   0.0084   0.0157    0.0250   0.0000       22.2395   438.8540    -0.0837922       19.1355       1.05501      -2.80476      -1.35547      0.718301      0.993718      0.930202      0.850102      0.845109      0.876906
  24   5 1653.7090    0.2749  0.2178  9.2596  0.0000       17.5809  0.0106   0.0096   0.0226    0.0337   0.0000       4.19635   439.5516       1.41300       18.5359     -0.849928      -2.92984      0.317681      0.704154      0.890803       1.04012       1.04103      0.963560      0.910867
  24   6 1826.3369    0.4416  0.3752  9.2466  0.0000       10.3046  0.0145   0.0113   0.0276    0.0474   0.0000       1.59091   439.3741    -0.0893979       18.7520       1.46604     -0.265509      0.961369      0.904884       1.18533       1.38033       1.46311       1.43539       1.26880
  24   7 1993.6459    0.6023  0.6119  9.2845  0.0000       8.30444  0.0181   0.0123   0.0377    0.0701   0.0000       1.04899   440.2503      -1.70959       17.3030      0.344329      -2.67908       1.26975      0.995070       1.29152       1.39713       1.50657       1.46416       1.39477
  24   8 2156.8307    0.8777  0.7957  9.3186  0.0000       5.28646  0.0210   0.0154   0.0417    0.1096   0.0000      0.694981   439.6586      -1.01268       14.6007      -1.08989      -5.22771      0.124391       1.13259       1.50028       1.61882       1.72591       1.65775       1.62049
  24   9 2314.3631    1.2549  0.8635 10.0152  0.0000       4.68695  0.0220   0.0216   0.0441    0.1155   0.0000      0.643113   439.3820       1.50892       15.2282      -2.13220     -0.446251     -0.851945       1.22714       1.50159       1.65616       1.77562       1.76424       1.65865
  24  10 2467.0769    1.7053  1.0931 10.0829  0.0000       2.27400  0.0267   0.0264   0.0500    0.1979   0.0000      0.567815   441.4415     -0.543457       18.2540      0.958528      -2.94468       1.54227       1.30404       1.61028       1.79510       1.95917       1.90012       1.86112
  24  11 2617.6509    2.2732  1.0191 10.9506  0.0000       1.71050  0.0257   0.0361   0.0455    0.1530   0.0000      0.565535   437.3795     -0.615646       14.3257     -0.999714      -3.55077      -1.46266       1.25496       1.59874       1.72042       1.79277       1.82330       1.71555
  24  12 2767.6953    2.9607  0.9963 11.1433  0.0000       1.48377  0.0238   0.0463   0.0449    0.1772   0.0000      0.476657   438.0451      0.262743       14.5471       2.32410      -2.66552     -0.131880       1.20439       1.60381       1.68659       1.80579       1.80823       1.71993
  24  13 2916.9969    3.5799  0.9379 12.0405  0.0000       2.26903  0.0227   0.0583   0.0443    0.1383   0.0000      0.512803   439.2591      -2.11657       12.6429       3.45427     -0.983350      -2.63195       1.17479       1.49349       1.62632       1.75932       1.75406       1.71249
  24  14 3065.0233    4.2286  0.9205 11.9530  0.0000       1.80109  0.0231   0.0680   0.0418    0.1928   0.0000      0.515263   437.5305    -0.0856283       14.9780    -0.0653644      -1.74835     -0.865284       1.15844       1.53060       1.64101       1.80439       1.76083       1.67560
  24  15 3211.9407    4.0437  1.2268 12.1182 -0.0000       1.23709  0.0286   0.0601   0.0545    0.1839   0.0000      0.610230   438.9344       2.77520       15.3821      -2.67478       2.48382      -1.98767       1.38400       1.74012       1.93108       2.06849       1.98181       1.86697
  24  16 3358.3435    3.5828  1.7408 12.1445  0.0000     -0.198828  0.0360   0.0452   0.0674    0.0844   0.0000      0.386014   441.0427      -4.97851       13.0903       1.81141      0.624421      -5.43804       1.69516       2.21569       2.33144       2.57466       2.62181       2.49637
  24  17 3504.7487    2.9103  2.9116 11.3095  0.0000     0.0788796  0.0486   0.0276   0.0838    0.0583   0.0000      0.138407   442.2813      -2.83180       16.8225      -3.79279      -3.76449       4.91884       2.21307       2.87453       3.04323       3.26588       3.23978       3.19771
  24  18 3650.9714    2.4120  4.2553 10.8037 -0.0001      0.445922  0.0611   0.0197   0.1062    0.0487   0.0000     0.0910387   435.4733       1.21153       21.2239      -5.42195      -2.31539       8.38873       2.74895       3.60984       3.95443       4.19926       4.21056       4.09504
  24  19 3796.9804    2.0114  6.2566 10.3639  0.0000      0.507747  0.0784   0.0143   0.1425    0.0458   0.0000     0.0666997   433.1438      -1.10514       12.0576     0.0860486      -5.05822      -9.96166       3.46636       4.53024       4.93809       5.20647       5.26493       4.93937
  24  20 3942.7721    1.6935  8.7705 10.1177 -0.0000      0.303211  0.1041   0.0109   0.1893    0.0385   0.0000     0.0547527   438.7510      -11.7865       2.87989      -13.8797       4.99219      -15.4382       4.37592       5.75457       6.32439       6.58514       6.50422       6.28060
  24  21 4088.5780    1.4363 11.3561  9.9490 -0.0001      0.212069  0.1409   0.0086   0.2401    0.0349   0.0000     0.0505615   429.5088      -5.54608       4.61047       10.2790       6.37407      0.733247       5.56213       7.16484       8.00057       8.32680       8.21842       7.91625
  24  22 4234.2603    1.1687 14.5506  9.9501 -0.0007      0.362015  0.2029   0.0067   0.3236    0.0293   0.0000     0.0614109   443.8931       1.02211       4.00014      -18.8489      -13.8109      -4.85606       6.95794       9.22241       10.1710       10.5426       10.4692       10.1662
  25   3 1289.4189    0.0844  0.0645  9.4123  0.0000       42.6585  0.0133   0.0077   0.0187    0.0243   0.0000       83.8784   440.3508      -2.51269       20.1242       1.79057      -3.00799     -0.553377      0.827170      0.892205       1.07901       1.12126       1.32313       1.02891
  25   4 1489.4538    0.1641  0.1454  9.3321  0.0000       21.9276  0.0107   0.0075   0.0212    0.0260   0.0000       13.1634   440.2187     -0.168850       19.8380     -0.104436      -1.65947      0.297298      0.523530      0.752988      0.741839      0.886730      0.877669      0.830683
  25   5 1674.1014    0.2773  0.2466  9.2462  0.0000       15.4769  0.0121   0.0089   0.0226    0.0346   0.0000       3.71670   438.8092     -0.851296       19.0506      -1.06440      -1.87411     -0.998984      0.678387      0.859819      0.900601      0.985598       1.08491      0.890635
  25   6 1847.8625    0.4314  0.4560  9.3177  0.0000       10.2109  0.0165   0.0103   0.0319    0.0495   0.0000       1.55538   438.6357       1.49384       18.5980     -0.999316      -2.93571      0.981545      0.970740       1.21227       1.34381       1.48922       1.39560       1.31004
  25   7 2017.0235    0.6548  0.6015  9.2630  0.0000       9.07429  0.0174   0.0129   0.0347    0.0731   0.0000      0.949363   439.7210      0.160842       17.3128     -0.445004      -1.88561      -1.07090      0.964917       1.21645       1.37932       1.48946       1.49709       1.44248
  25   8 2181.8310    0.9284  0.8146  9.4899  0.0000       6.50321  0.0212   0.0161   0.0412    0.1071   0.0000      0.707251   437.6446     -0.426809       17.3580     -0.327073      -3.49687     -0.330127       1.11788       1.43402       1.57706       1.77800       1.74568       1.60299
  25   9 2340.5924    1.3368  0.9290 10.0098  0.0000       4.61901  0.0233   0.0217   0.0432    0.1256   0.0000      0.614483   439.4558       1.62650       13.3034      -2.86368      -3.46774      -1.13691       1.14064       1.50093       1.65956       1.66667       1.66924       1.58450
  25  10 2494.3300    1.7874  1.1681 10.2609  0.0000       2.23353  0.0283   0.0262   0.0497    0.1697   0.0000      0.588452   438.2695      -2.22646       16.8416     -0.806606      -2.23228      0.935051       1.26864       1.66088       1.78062       1.92529       2.02120       1.93659
  25  11 2646.1894    2.4187  1.0139 10.9542  0.0000      0.860007  0.0245   0.0373   0.0463    0.1605   0.0000      0.616966   439.4565     0.0228134       14.7373      0.256518      -2.33117       1.47141       1.13519       1.49942       1.66987       1.76395       1.80102       1.70563
  25  12 2797.2902    3.0342  0.9557 11.3974  0.0000      0.358430  0.0224   0.0476   0.0432    0.1534   0.0000      0.499983   438.4251      -1.99584       13.7387     -0.514541      -1.85303     -0.111580       1.10101       1.37741       1.54120       1.68000       1.53116       1.57198
  25  13 2947.3543    3.7660  0.9189 11.7658  0.0000      0.699254  0.0218   0.0595   0.0416    0.1696   0.0000      0.429172   439.8645       2.08125       15.3521      -1.16390     -0.912198       1.67095       1.11041       1.40513       1.60625       1.66197       1.75075       1.64560
  25  14 3096.1631    4.1484  1.0870 12.0425  0.0000       1.47881  0.0257   0.0633   0.0492    0.1965   0.0000      0.510481   437.6309       2.73268       10.7876       2.25242      -1.64459      -3.84315       1.20546       1.57050       1.63288       1.74995       1.82126       1.72363
  25  15 3243.8293    3.8892  1.4054 12.1426  0.0000      0.569689  0.0324   0.0526   0.0558    0.1234   0.0000      0.473185   439.3664      -1.75321       17.2954       2.74187      -4.65740      0.798607       1.43956       1.84693       1.96139       2.04183       2.13948       2.05325
  25  16 3390.9881    3.3529  2.1338 11.4466 -0.0001      0.286042  0.0391   0.0361   0.0696    0.0968   0.0000      0.238238   440.0906     -0.156067       14.5226      -3.47878       1.04980      -4.20287       1.73829       2.27492       2.52145       2.61501       2.61566       2.56065
  25  17 3537.9735    2.7649  3.3046 11.1733  0.0000      0.216279  0.0511   0.0245   0.0910    0.0544   0.0000      0.131476   438.6913      0.438637       19.4927       6.55452      -1.13540       1.81610       2.20686       2.94835       3.14092       3.36179       3.31036       3.15941
  25  18 3684.8719    2.3149  4.6242 10.8332  0.0000      0.461477  0.0630   0.0182   0.1141    0.0455   0.0000     0.0873183   440.3236      -4.08140       14.8694       1.32253      -6.18308      -7.68563       2.77592       3.56430       3.89841       4.03280       3.99461       3.93958
  25  19 3831.3813    1.9258  7.0910 10.3780  0.0000      0.384292  0.0860   0.0132   0.1535    0.0412   0.0000     0.0592755   438.8331      -6.42894       11.1864     -0.127526       8.50189       5.38451       3.60050       4.69954       5.18674       5.41332       5.44331       5.23005
  25  20 3977.8771    1.6010  9.1844 10.1299  0.0000      0.365255  0.1106   0.0101   0.1956    0.0369   0.0000     0.0552074   438.9710      -2.61237       19.4324      -4.69190       1.20299       2.59411       4.45096       5.90191       6.42848       6.77822       6.71720       6.44676
  25  21 4123.8661    1.3647 12.1528  9.9935  0.0000      0.161830  0.1534   0.0079   0.2552    0.0324   0.0000     0.0544658   450.7450       6.81244       14.6961      -7.93652       3.67069       7.40890       5.65271       7.27809       7.92387       8.33746       8.47255       8.20159
  25  22 4269.7189    1.1498 14.8926  9.9055  0.0000      0.186980  0.2043   0.0063   0.3242    0.0286   0.0000     0.0603145   450.1571       4.46729       21.0315      -13.9381       3.02645       11.4821       6.97404       9.03352       10.0809       10.5241       10.5351       10.2193
  26   4 1508.6953    0.1776  0.1309  9.2592  0.0000       12.3223  0.0094   0.0080   0.0192    0.0264   0.0000       11.2418   440.0882     -0.258169       20.6603     -0.525341      -3.62544      -1.05802      0.593939      0.595586      0.647115      0.793200      0.729538      0.810489
  26   5 1694.0655    0.3155  0.2666  9.2373  0.0000       19.5440  0.0121   0.0096   0.0238    0.0344   0.0000       3.11594   439.9993      -1.21595       17.9618     -0.817570      -1.04516     0.0989893      0.732868      0.798309      0.843775      0.966723      0.901608      0.872299
  26   6 1869.0747    0.4933  0.3890  9.3121  0.0000       11.9177  0.0137   0.0119   0.0263    0.0484   0.0000       1.51863   439.8383     -0.668481       18.0468      0.636311      -2.42172     -0.615265      0.741825      0.957550       1.06300       1.14001       1.18948       1.10316
  26   7 2039.7975    0.6656  0.7242  9.2694  0.0000       7.60599  0.0196   0.0122   0.0399    0.0796   0.0000      0.877807   438.8366      -2.10946       17.2734     -0.382916      0.487641      0.478933      0.933597       1.21904       1.33349       1.46850       1.35867       1.39751
  26   8 2206.1481    1.0100  0.8481  9.2736  0.0000       5.68675  0.0202   0.0166   0.0415    0.1283   0.0000      0.634005   440.6587       1.08336       16.8892       1.07114      -1.36055      -2.13105      0.986098       1.21886       1.37177       1.43137       1.43424       1.40440
  26   9 2366.1154    1.3773  1.0328 10.1742  0.0000       3.61510  0.0255   0.0213   0.0475    0.1217   0.0000      0.652100   439.4701      -1.22949       17.8167     -0.858306      -1.10088      0.424887       1.17485       1.56112       1.68788       1.78377       1.75525       1.75647
  26  10 2521.2018    1.8908  1.1376 10.6373  0.0000       1.62878  0.0275   0.0281   0.0490    0.1453   0.0000      0.554676   439.2064       2.44862       14.2618    -0.0993269     -0.817674      -4.59475       1.22176       1.56048       1.68712       1.82975       1.81847       1.78368
  26  11 2674.4054    2.5882  0.9740 11.1550  0.0000       2.46225  0.0227   0.0406   0.0448    0.1557   0.0000      0.553757   439.7924      -1.59124       15.0695     -0.714490      -1.81117      0.747308       1.07230       1.39130       1.47620       1.53778       1.61141       1.54023
  26  12 2826.5449    3.2634  1.0109 11.3771 -0.0003      0.924368  0.0244   0.0488   0.0434    0.1892   0.0000      0.515306   438.8652       1.88441       14.1947     -0.254518     -0.685504     -0.523955       1.12967       1.39529       1.54816       1.62544       1.73142       1.73487
  26  13 2977.4263    3.9335  0.9712 11.2585  0.0000       1.64905  0.0223   0.0589   0.0408    0.2555   0.0000      0.431474   438.9489      -1.80406       9.18368      -1.08838      -2.49051     -0.394326       1.04756       1.29946       1.50045       1.54594       1.55198       1.56055
  26  14 3126.8712    4.3120  1.0684 12.2809 -0.0004       1.53875  0.0250   0.0652   0.0465    0.1609   0.0000      0.516342   436.5238      -1.10647       16.7626       2.24359      0.505944      -2.63807       1.12305       1.47779       1.56241       1.69946       1.64004       1.64166
  26  15 3275.3469    3.7976  1.3756 12.4338  0.0000       1.11860  0.0324   0.0524   0.0547    0.1105   0.0000      0.477897   441.0261      -3.58980       16.5987      -1.69832      -1.59892     -0.972175       1.36346       1.77050       1.89719       2.11650       1.99958       2.05456
  26  16 3423.2467    3.2439  2.2317 11.6037  0.0000      0.575483  0.0409   0.0346   0.0713    0.0833   0.0000      0.237277   438.8178      -5.32441       8.13228     -0.781874       3.54871      -3.93908       1.69326       2.25116       2.44410       2.62119       2.65030       2.57321
  26  17 3570.9496    2.6479  3.3971 11.0815  0.0000      0.468912  0.0518   0.0230   0.0902    0.0559   0.0000      0.130343   441.7291      -4.44754       14.1407      -5.71538      -1.06990       3.10663       2.20444       2.87682       3.11797       3.33838       3.35549       3.22250
  26  18 3718.4646    2.2350  5.3804 10.6140  0.0011      0.463276  0.0685   0.0161   0.1213    0.0432   0.0000     0.0755611   437.5163     -0.238883       12.9387       2.04880      -1.55349       1.72856       2.85516       3.72770       4.08580       4.34284       4.35816       4.17139
  26  19 3865.4539    1.8395  7.1884 10.3347  0.0000      0.321949  0.0870   0.0121   0.1554    0.0392   0.0000     0.0616884   436.9373      -2.02725       14.7261      0.769324      -9.90592       4.23636       3.51748       4.63996       4.97621       5.29945       5.40073       5.22507
  26  20 4012.3863    1.5771 10.0977 10.0770 -0.0006      0.304648  0.1193   0.0094   0.2097    0.0355   0.0000     0.0520311   441.4013      -7.15162       20.7378       5.61617       1.33497      -6.11598       4.49153       6.05912       6.47790       6.92247       6.95422       6.69267
  26  21 4158.8105    1.2925 13.2708  9.9749  0.0005      0.153201  0.1743   0.0071   0.2838    0.0304   0.0000     0.0554268   437.5017      -14.3889       23.8143       15.0408      -20.7933       1.35116       5.79934       7.75836       8.50385       8.84621       9.01728       8.70144
  26  22 4306.1568    1.0865 15.2572  9.8805  0.0000      0.347985  0.2100   0.0060   0.3276    0.0276   0.0000     0.0648058   447.2405       9.99491    -0.0524480      -5.24645       5.56890      -12.9969       6.58288       8.72701       9.60379       9.98377       10.0419       9.75839
  27   3 1325.2275    0.0913  0.0492  9.3955  0.0000       78.7631  0.0115   0.0106   0.0203    0.0257   0.0000       81.8686   440.1717     -0.387302       19.7402     -0.354916      -2.86391     -0.597602      0.702640      0.842543      0.786159      0.938906      0.852790      0.819426
  27   5 1713.6257    0.3094  0.3138  9.2501  0.0004       18.0213  0.0132   0.0086   0.0269    0.0363   0.0000       2.79851   440.6134      -1.01260       20.8699       1.06654      -2.59193      0.317739      0.628157      0.877213      0.943952       1.03631       1.05788       1.09034
  27   6 1889.8343    0.4818  0.4244  9.3174  0.0000       12.8258  0.0143   0.0110   0.0282    0.0483   0.0000       1.46559   438.8092      0.390837       18.1272     -0.128732      -3.64922       1.96629      0.758548       1.04731       1.12490       1.21585       1.14928       1.13976
  27   7 2062.1231    0.7465  0.6854  9.3195  0.0000       6.67829  0.0185   0.0133   0.0349    0.0826   0.0000      0.765794   439.8675      -1.44035       16.9705      0.630560      -3.17380     -0.906156      0.893398       1.17232       1.29127       1.36510       1.37838       1.32788
  27   8 2229.8220    1.0852  0.9057  9.3695  0.0000       4.57993  0.0218   0.0170   0.0414    0.1400   0.0000      0.603218   440.0933      -2.20367       16.9992       2.95909     -0.723718     -0.800504      0.989095       1.33582       1.44345       1.50930       1.48457       1.39078
  27   9 2391.0649    1.5034  1.0326 10.2117  0.0000       3.62752  0.0251   0.0226   0.0445    0.1324   0.0000      0.582073   439.1640     -0.747573       16.0534     -0.632008      -3.33792       1.57352       1.08611       1.44152       1.48896       1.61122       1.59663       1.63928
  27  10 2547.5553    2.0365  1.0734 10.8624  0.0000       2.19927  0.0252   0.0303   0.0474    0.1326   0.0000      0.559040   437.7230      0.171619       14.3710     -0.909833      -1.22688      0.356346       1.11681       1.48528       1.57550       1.68998       1.65373       1.62358
  27  11 2702.0690    2.6200  1.0097 11.1778  0.0000       1.77729  0.0226   0.0389   0.0449    0.1476   0.0000      0.492236   438.7620       1.76699       13.3796      -2.97888      -1.50756      -1.32902      0.997103       1.28858       1.38056       1.51435       1.52797       1.49597
  27  12 2855.3395    3.2800  0.9892 11.6338  0.0000       2.68874  0.0226   0.0505   0.0444    0.1706   0.0000      0.536316   437.6537     -0.613177       12.2611      -2.60868      -2.99713       1.43201       1.03404       1.31749       1.38948       1.46662       1.43434       1.52023
  27  13 3007.0258    4.1171  0.9193 12.0744  0.0000      0.986793  0.0212   0.0630   0.0401    0.1503   0.0000      0.508142   438.5372      -1.06673       14.3404     -0.963131      -1.57223     -0.634628      0.946225       1.22193       1.40524       1.40774       1.49981       1.42015
  27  14 3157.2163    4.1725  1.1475 12.3633  0.0000       1.02146  0.0257   0.0596   0.0496    0.1421   0.0000      0.503985   439.8254      -3.33341       14.6513       3.37132      -1.10448     -0.490556       1.08464       1.40086       1.58528       1.72514       1.77189       1.66842
  27  15 3306.4639    3.8111  1.6278 12.0019  0.0000      0.689701  0.0335   0.0465   0.0581    0.1092   0.0000      0.342204   438.6424       1.21644       12.3715      -1.64418     -0.543001     -0.975976       1.36491       1.79047       1.96726       2.08440       2.08436       2.03548
  27  16 3455.2538    3.0751  2.4836 11.5213  0.0000      0.924254  0.0422   0.0310   0.0751    0.0766   0.0000      0.188343   439.2361     0.0214668       13.0174     -0.415368       3.14521      -3.31576       1.76611       2.31735       2.52791       2.72262       2.76572       2.67285
  27  17 3603.5340    2.5374  3.8556 11.0900  0.0000      0.591632  0.0541   0.0210   0.0996    0.0495   0.0000      0.116091   438.8438       1.12629       14.7069       2.78517      -6.02988      -2.96036       2.22464       2.91665       3.15413       3.34323       3.35841       3.27431
  27  18 3751.5893    2.1592  5.5314 10.6030  0.0000      0.417624  0.0690   0.0150   0.1233    0.0414   0.0000     0.0739464   440.4570     -0.983129       10.3689      -2.56852      -2.60554      -2.58381       2.68947       3.52018       3.87478       4.12933       4.15361       3.97651
  27  19 3899.5800    1.7758  8.1853 10.2199  0.0000      0.467499  0.0939   0.0109   0.1700    0.0378   0.0000     0.0544624   440.0662      -7.65819       14.0081       9.12545      -3.31449      -3.30077       3.62807       4.71462       5.24143       5.46352       5.62164       5.50239
  27  20 4046.8270    1.4562 10.6004 10.1337 -0.0009      0.407249  0.1293   0.0086   0.2204    0.0327   0.0000     0.0566230   436.3736      -2.20035       17.5810       10.1700      -5.38132      -2.95881       4.51946       6.07730       6.66150       7.03466       7.06829       6.90698
  27  21 4193.9867    1.2148 13.3967  9.9955  0.0000      0.279246  0.1775   0.0066   0.2855    0.0291   0.0000     0.0636970   429.0347      -8.72729       30.7064       1.57874      -12.1165      -3.54700       5.65817       7.56536       8.31737       8.88578       8.79097       8.59337
  28   3 1342.6719    0.0974  0.0880  9.3712  0.0000       67.9677  0.0107   0.0068   0.0220    0.0253   0.0000       46.8414   439.9954     -0.397883       21.6330      -1.13728      -2.98366       1.45964      0.514548      0.633967      0.755974      0.787166      0.971881      0.862543
  28   4 1546.0307    0.2012  0.1454  9.2991  0.0000       24.2516  0.0085   0.0081   0.0181    0.0279   0.0000       8.85281   441.3885     -0.930916       19.9150      0.501619      -2.28629     -0.915875      0.473498      0.522968      0.574942      0.678521      0.661246      0.729209
  28   5 1732.7580    0.3399  0.3439  9.2848  0.0000       15.5921  0.0134   0.0087   0.0256    0.0369   0.0000       2.40014   440.2694     -0.670672       20.0102     -0.763999      -2.58572     -0.333135      0.663887      0.857387      0.963654       1.02377       1.05331       1.00524
  28   6 1910.1761    0.5330  0.5268  9.2025  0.0000       9.87726  0.0149   0.0109   0.0323    0.0572   0.0000       1.13873   439.6214       1.28901       20.8997     -0.513987      -4.03432      -1.99422      0.716833      0.893928       1.01728       1.10062       1.06576       1.08395
  28   7 2083.9711    0.7951  0.6687  9.4462  0.0000       5.32953  0.0175   0.0141   0.0347    0.0825   0.0000      0.755863   441.7278      0.111105       17.4943      -1.13569      -1.41264       1.08877      0.866990       1.10091       1.23084       1.38449       1.45554       1.35973
  28   8 2252.8863    1.1040  0.8862  9.7620  0.0000       5.12999  0.0211   0.0174   0.0405    0.1116   0.0000      0.620618   441.6887       1.39396       18.4613      0.903701      -1.83996      0.331507      0.963629       1.23192       1.36486       1.43769       1.42623       1.43805
  28   9 2415.3499    1.6117  1.0376 10.1959  0.0000       3.25258  0.0234   0.0234   0.0448    0.1426   0.0000      0.554340   439.5003       2.24197       16.6204      0.443930      -2.22518      0.567708       1.00178       1.31067       1.42817       1.57572       1.64834       1.54639
  28  10 2573.3845    2.1423  1.1064 10.7621  0.0000       2.25029  0.0250   0.0305   0.0467    0.1508   0.0000      0.539269   440.5346      -1.58471       14.4759       1.24951      -1.36316       1.77656       1.01485       1.32964       1.45450       1.55178       1.52910       1.54309
  28  11 2729.3161    2.8392  0.9963 11.2437  0.0000       1.62046  0.0224   0.0414   0.0422    0.1557   0.0000      0.491838   438.0970     0.0384237       17.0103     -0.486100      -3.74518      -2.03470      0.957001       1.28879       1.39633       1.57605       1.55869       1.53517
  28  12 2883.7013    3.5923  1.0232 11.2270  0.0000       1.82731  0.0224   0.0519   0.0426    0.2463   0.0000      0.478765   438.3127      0.192085       16.5549     -0.520420      -1.43852      0.726430      0.984602       1.22297       1.37556       1.52338       1.47649       1.43414
  28  13 3036.2045    4.1601  0.9988 12.0408  0.0000       1.08275  0.0223   0.0604   0.0415    0.1627   0.0000      0.502602   437.7687     -0.537591       15.9515      -1.97348      -2.00774      -2.09485      0.976902       1.23623       1.34890       1.49949       1.48157       1.44731
  28  14 3187.0997    4.2851  1.1560 11.9910  0.0000      0.654408  0.0258   0.0596   0.0463    0.2008   0.0000      0.466725   438.4713     -0.222353       15.1679     -0.257153     -0.318200      0.567004       1.13380       1.44740       1.56091       1.67097       1.65625       1.60574
  28  15 3337.2107    3.5918  1.6596 12.0096  0.0000       1.07922  0.0337   0.0425   0.0570    0.0988   0.0000      0.319726   440.8046      0.862881       11.4936       1.87127      0.387269      -1.00922       1.34589       1.76347       1.93398       2.09456       2.09421       2.03216
  28  16 3486.7067    2.9969  2.6682 11.5133  0.0000      0.640950  0.0438   0.0291   0.0767    0.0690   0.0000      0.179018   440.9842     -0.434477       8.70903      0.931338     0.0690201      -3.40129       1.72021       2.22926       2.50690       2.61151       2.66410       2.59266
  28  17 3635.7231    2.4900  4.1574 10.9642  0.0000      0.598992  0.0557   0.0194   0.1000    0.0482   0.0000     0.0967418   441.9948      -2.21574       15.9002       4.80055      -2.74662     -0.869267       2.14681       2.83385       3.08191       3.28780       3.27613       3.24951
  28  18 3784.4615    2.0650  6.1390 10.5212  0.0000      0.490241  0.0721   0.0136   0.1332    0.0395   0.0000     0.0661252   438.6918     -0.940403       16.7556      -1.22120       5.41010       4.58087       2.79224       3.69524       4.10142       4.30957       4.29160       4.22841
  28  19 3932.8485    1.7198  8.9506 10.2053  0.0000      0.411195  0.1000   0.0101   0.1814    0.0357   0.0000     0.0530905   442.8071      -3.43838       14.7373      -2.98661      -3.22148      -2.80846       3.59532       4.75028       5.20942       5.55249       5.59763       5.49728
  28  20 4080.7190    1.4506 11.6311 10.0885  0.0000      0.310020  0.1384   0.0079   0.2314    0.0315   0.0000     0.0524848   429.2288       1.71901       21.2253      -2.31801      -2.80106      -2.69223       4.56465       6.00555       6.62435       7.09265       7.11726       6.95929
  28  21 4228.3604    1.1909 14.2577  9.9967 -0.0001      0.293987  0.1864   0.0062   0.2998    0.0275   0.0000     0.0630274   440.2727      -4.25532       4.44844       16.4855       13.8446      -14.5561       5.66034       7.42778       8.24561       8.81872       8.89533       8.64645
  29   2 1135.1820    0.0650  0.0695  9.4798  0.0000       163.727  0.0202   0.0077   0.0276    0.0269   0.0000       185.871   439.4555      0.676619       18.6165     -0.734249      -2.44035    -0.0652691      0.913880       1.13904       1.51716       1.30306       1.33854       1.42383
  29   4 1564.1634    0.2140  0.1650  9.3065  0.0000       33.1980  0.0088   0.0080   0.0190    0.0277   0.0000       6.67568   440.0902      0.102645       20.8092      0.191662      -3.25441      0.546055      0.430610      0.533640      0.614296      0.687656      0.700554      0.646818
  29   5 1751.5846    0.3588  0.3096  9.3174  0.0000       16.9527  0.0117   0.0094   0.0243    0.0367   0.0000       2.39652   439.1198     -0.701760       20.2268      0.115901      -1.14418     -0.308617      0.579223      0.745990      0.787938      0.924277      0.832022      0.832785
  29   6 1930.2205    0.5534  0.5608  9.2625  0.0000       9.09128  0.0151   0.0110   0.0347    0.0578   0.0000       1.09216   439.0920       1.22449       18.7435     -0.654892     -0.855656     0.0554386      0.697936      0.927628      0.998678       1.09262       1.07652       1.06028
  29   7 2105.4073    0.8144  0.7918  9.3961  0.0000       6.97559  0.0196   0.0133   0.0378    0.0849   0.0000      0.745865   440.6977      -1.04637       19.7255     -0.300672      -2.74074       1.37317      0.863552       1.09567       1.24331       1.36988       1.33822       1.28748
  29   8 2275.3942    1.1821  0.9177  9.7876  0.0000       4.22550  0.0221   0.0178   0.0402    0.1196   0.0000      0.637618   440.4518     -0.158184       19.1296     -0.659517      -1.08546      0.721127      0.938034       1.21954       1.29427       1.41681       1.49687       1.40288
  29   9 2439.0800    1.6583  1.1309 10.0111  0.0000       2.80834  0.0255   0.0228   0.0467    0.1747   0.0000      0.563834   440.9672      -2.39333       15.6955      -1.13560    -0.0702891      -4.82181      0.996833       1.29778       1.39029       1.58380       1.49735       1.52567
  29  10 2598.6630    2.3090  1.0985 11.0896  0.0000       1.57823  0.0245   0.0328   0.0458    0.1276   0.0000      0.558169   438.5489      0.578717       17.4805     -0.190706      -2.51222      -1.10403      0.973873       1.26023       1.34138       1.50996       1.46757       1.43879
  29  11 2756.1336    2.9693  0.9943 11.4561  0.0000       1.14940  0.0219   0.0430   0.0424    0.1370   0.0000      0.519793   438.8346      -2.55681       17.2852     -0.914929      -3.30500      -1.33616      0.870729       1.15132       1.22895       1.33382       1.31314       1.35093
  29  12 2911.5779    3.7386  0.9230 11.6999  0.0000      0.929045  0.0208   0.0550   0.0383    0.1766   0.0000      0.552688   440.2187     -0.126445       15.9323      -1.37195      -1.31638     0.0499534      0.896518       1.12260       1.26225       1.31825       1.36423       1.31667
  29  13 3064.9076    4.2993  0.9861 12.0151  0.0000    -0.0857570  0.0222   0.0621   0.0402    0.1847   0.0000      0.456133   439.2804      -1.21004       14.9285       1.56490     -0.739575     -0.191482      0.881386       1.18329       1.29518       1.43418       1.39970       1.37892
  29  14 3216.7373    4.1889  1.2738 11.9474  0.0000       1.04713  0.0264   0.0546   0.0492    0.1646   0.0000      0.370470   438.7030       2.06576       15.1026      0.980460      -4.19611      -5.12579       1.06051       1.39681       1.49111       1.60121       1.58988       1.59557
  29  15 3367.5873    3.5171  1.8264 11.9895  0.0000      0.958918  0.0348   0.0391   0.0600    0.0785   0.0000      0.297503   441.1490      0.519095       13.2901      0.565569      -3.20019       1.35736       1.34461       1.74824       1.93255       2.07945       2.04996       1.97111
  29  16 3517.8587    2.8441  2.9598 11.4247  0.0000      0.547835  0.0455   0.0258   0.0818    0.0591   0.0000      0.159926   439.1464     -0.562765       8.38342      -2.43587      0.355005       1.75933       1.74518       2.34229       2.55948       2.67471       2.73700       2.68924
  29  17 3667.6749    2.3435  4.6879 10.7966 -0.0002      0.439914  0.0595   0.0172   0.1064    0.0457   0.0000     0.0814868   440.9689      -2.40140       13.8687      -3.66426       3.94106       1.07585       2.20955       2.92355       3.22351       3.40425       3.45047       3.41801
  29  18 3816.9649    1.9772  6.7807 10.3682  0.0001      0.482147  0.0771   0.0123   0.1399    0.0383   0.0000     0.0592360   435.1932      -7.81866       14.8078      -8.64558       3.07618       2.39548       2.82381       3.67923       4.09894       4.45361       4.42401       4.26998
  29  19 3965.8482    1.6251  9.2354 10.2167 -0.0002      0.340915  0.1064   0.0094   0.1847    0.0328   0.0000     0.0565102   440.4320       5.42392       15.5664      -4.87730    -0.0829587      -3.27642       3.64238       4.80968       5.27473       5.62429       5.72473       5.61452
  29  20 4114.0879    1.3667 12.6718 10.0311 -0.0001      0.190788  0.1553   0.0069   0.2545    0.0302   0.0000     0.0547444   435.7180      -1.30892       15.1198      -2.09839      -2.37745      -8.24999       4.79314       6.29470       7.04786       7.40772       7.54104       7.39213
  29  21 4262.8756    1.1430 14.9281  9.9491  0.0006      0.294312  0.1975   0.0058   0.3036    0.0263   0.0000     0.0610217   439.7017      -5.50709       5.96450       15.9196       3.98244      -9.49489       5.51573       7.37345       8.08999       8.61606       8.59839       8.50341
  30   4 1581.9223    0.2215  0.2063  9.2763  0.0000       16.4220  0.0102   0.0073   0.0208    0.0277   0.0000       5.99840   441.3399      0.354475       20.5048      -1.01636      -1.53124     -0.125698      0.501831      0.666250      0.775966      0.780415      0.766341      0.756043
  30   5 1770.0909    0.3752  0.3512  9.2730  0.0000       15.8965  0.0133   0.0091   0.0235    0.0366   0.0000       2.09305   440.8503     -0.343554       20.5513      0.190958      -2.53184      0.185871      0.618694      0.790082      0.884981      0.936843      0.936301      0.975126
  30   6 1950.0289    0.5769  0.5584  9.2551  0.0000       9.69428  0.0155   0.0109   0.0314    0.0575   0.0000       1.05328   440.0584     -0.631481       17.9683    -0.0154686      -4.88006      -2.38077      0.674818      0.914798       1.00632       1.08407       1.07817       1.08203
  30   7 2126.4091    0.8591  0.8194  9.3621  0.0002       5.19283  0.0192   0.0136   0.0392    0.0943   0.0000      0.680496   439.5857     -0.991378       20.0062   -0.00305429      -3.16993       1.07623      0.839294       1.08559       1.17489       1.19581       1.24861       1.28413
  30   8 2297.4636    1.2396  1.0103  9.8434  0.0000       5.37887  0.0228   0.0180   0.0435    0.1207   0.0000      0.600232   440.7361     -0.930851       19.0700     -0.360239      -4.26727    -0.0782767      0.884005       1.18313       1.27152       1.39687       1.37524       1.37424
  30   9 2462.3462    1.7657  1.1305 10.1738  0.0000       3.96389  0.0250   0.0241   0.0454    0.1637   0.0000      0.550915   439.1128     -0.236968       18.4479      0.733235      -2.12587      0.523825      0.990628       1.27087       1.36337       1.43516       1.43980       1.42220
  30  10 2623.4944    2.3836  1.1607 10.6400  0.0000       2.03879  0.0258   0.0320   0.0448    0.1835   0.0000      0.552878   439.5719      0.822414       19.3709      -1.38450      -2.29592      0.319808      0.931259       1.24444       1.37537       1.48880       1.43097       1.42466
  30  11 2782.4553    3.1475  1.0134 11.4193  0.0000       1.11043  0.0217   0.0444   0.0411    0.1553   0.0000      0.472140   439.2515      -2.36530       16.0063     0.0819454      -1.59844      -1.17475      0.897345       1.17127       1.28027       1.38093       1.34812       1.36907
  30  12 2939.0763    3.9095  0.9955 11.4393  0.0000       1.78667  0.0211   0.0545   0.0396    0.2094   0.0000      0.456609   438.5947      -1.43924       15.0283      -1.88484      -1.85348      0.785572      0.836276       1.07269       1.18252       1.25514       1.28123       1.25371
  30  13 3093.3017    4.2338  1.0243 12.1667  0.0000      0.675753  0.0225   0.0599   0.0421    0.1619   0.0000      0.486320   439.5592      -3.00003       14.7262       2.23007      -4.68166     -0.889210      0.879506       1.12858       1.24531       1.39192       1.41619       1.40261
  30  14 3245.9888    3.9858  1.4262 11.9902  0.0000       1.52746  0.0291   0.0479   0.0507    0.1211   0.0000      0.364548   438.8018       1.24753       15.3629       2.44958      -3.72414     -0.784685       1.07121       1.37740       1.51033       1.64749       1.63615       1.63690
  30  15 3397.6586    3.3988  2.0739 11.8565  0.0000      0.948476  0.0351   0.0345   0.0647    0.0654   0.0000      0.244060   438.6911     -0.747860       14.5460       1.95917      -2.83910       3.09196       1.27039       1.69800       1.83866       2.00918       1.97448       1.95327
  30  16 3548.7832    2.7701  3.1839 11.2397  0.0000      0.711055  0.0459   0.0234   0.0834    0.0559   0.0000      0.142901   437.4985     -0.689749       11.5559      -1.64825      -1.52317      -1.46616       1.64768       2.16768       2.38506       2.58877       2.62514       2.57540
  30  17 3699.1790    2.2760  5.0870 10.6639 -0.0000      0.426391  0.0616   0.0157   0.1103    0.0438   0.0000     0.0759524   440.0681      0.355209       11.6377       3.14167      -4.85822      -1.25149       2.21698       2.91045       3.19953       3.47789       3.44933       3.41388
  30  18 3849.2023    1.8992  7.4532 10.3200  0.0000      0.474623  0.0831   0.0114   0.1493    0.0363   0.0000     0.0550448   437.2762      0.650560       23.5543      -1.45634      -1.56229      -8.13026       2.90427       3.77835       4.28189       4.54799       4.49889       4.44442
  30  19 3998.6163    1.5685  9.2886 10.1729 -0.0004      0.424638  0.1068   0.0088   0.1871    0.0323   0.0000     0.0576432   436.7463      -12.0320       21.6104       2.55726      -13.4331       1.75377       3.53003       4.57006       5.09687       5.41608       5.47113       5.38454
  30  20 4147.4754    1.3167 12.8477 10.0112  0.0000      0.207403  0.1582   0.0066   0.2573    0.0294   0.0000     0.0606254   448.9480      -16.4230       11.9625       12.4128      -13.2718       2.71723       4.66737       6.20279       6.88320       7.36031       7.38164       7.25694
  31   3 1393.1539    0.1225  0.0994  9.3023  0.0000       9.44396  0.0094   0.0068   0.0171    0.0215   0.0000       26.8010   440.5378     -0.953607       20.7489      0.769426      -2.28008      0.342097      0.489085      0.654298      0.706841      0.689939      0.710153      0.751130
  31   4 1599.3560    0.2346  0.1817  9.2616  0.0000       27.0483  0.0094   0.0080   0.0181    0.0274   0.0000       5.69573   441.0615      -1.04860       21.0203      0.999398      -3.53175     -0.720433      0.410141      0.555015      0.570600      0.696404      0.595460      0.649095
  31   5 1788.2982    0.3957  0.3773  9.2953  0.0000       10.1478  0.0130   0.0090   0.0252    0.0391   0.0000       1.86990   441.0596     0.0236969       20.8467      -1.40138      -3.49775    -0.0290831      0.582752      0.779940      0.859270      0.909517      0.939477      0.958588
  31   6 1969.4852    0.6221  0.5807  9.2404  0.0000       8.64535  0.0165   0.0112   0.0297    0.0640   0.0000      0.924003   440.8710      -1.09382       21.0024      0.654808      -3.95830     -0.686149      0.670979      0.943274      0.959364       1.07619       1.11525       1.02185
  31   7 2147.1013    0.9047  0.7967  9.3646  0.0000       5.24810  0.0190   0.0139   0.0356    0.0962   0.0000      0.665152   441.3777      -1.62915       19.3694       1.75181      -2.70017      0.300517      0.751273      0.998919       1.07314       1.16038       1.22557       1.21085
  31   8 2318.9968    1.2968  1.0292  9.9821  0.0000       4.31353  0.0236   0.0184   0.0434    0.1209   0.0000      0.622592   440.5664      0.573925       18.4131       1.54493      -1.55357      -1.02030      0.863510       1.14813       1.26299       1.37142       1.37953       1.38376
  31   9 2485.0066    1.8658  1.1062 10.3695  0.0000       2.73641  0.0238   0.0255   0.0453    0.1554   0.0000      0.552947   439.7685      0.551243       18.1552      -3.17562      -3.02484      0.251560      0.881243       1.16258       1.23553       1.39284       1.39196       1.35981
  31  10 2647.8022    2.4776  1.1504 10.6964  0.0000       1.47725  0.0243   0.0328   0.0453    0.1807   0.0000      0.509185   439.6906     -0.995757       15.7582    -0.0841227      -4.06043      0.179229      0.919804       1.18232       1.33835       1.45337       1.40169       1.37250
  31  11 2808.3304    3.2616  0.9345 11.7541 -0.0004       2.26976  0.0202   0.0467   0.0386    0.1194   0.0000      0.491639   441.1766      0.156799       19.0467     -0.157573      -1.65086      -2.67062      0.815823       1.06367       1.17680       1.26959       1.30195       1.28685
  31  12 2966.1028    4.0806  0.9403 11.8980  0.0000       1.81664  0.0201   0.0573   0.0372    0.1486   0.0000      0.458189   440.4706      0.124935       16.9780     -0.293856      -2.20733      -1.50865      0.792854       1.02959       1.11683       1.17406       1.19876       1.25550
  31  13 3121.2741    4.2292  1.1520 12.1519  0.0000       1.79852  0.0247   0.0567   0.0456    0.1661   0.0000      0.484821   439.6051     -0.587686       18.6266       1.12696      -5.87240      -3.02509      0.886603       1.19751       1.32632       1.39568       1.39653       1.41312
  31  14 3274.8283    3.9526  1.6192 12.0675  0.0002       1.73510  0.0305   0.0452   0.0548    0.1005   0.0000      0.342879   438.0161      -3.84974       15.7023     -0.969452      0.349249      -1.51565       1.10761       1.40567       1.54749       1.64561       1.71290       1.69030
  31  15 3427.2941    3.2839  2.3956 11.4861 -0.0003      0.704564  0.0376   0.0298   0.0658    0.0624   0.0000      0.189539   438.7698      -1.76560       12.2457       2.45672       1.64773      -2.56186       1.33491       1.71249       1.95900       2.01150       2.06971       2.06432
  31  16 3579.3321    2.6972  3.4999 11.1345  0.0000      0.687504  0.0491   0.0212   0.0843    0.0497   0.0000      0.121419   442.4246      -2.80460       15.8727      0.502387      0.157588       2.21886       1.65484       2.23293       2.41504       2.65631       2.68828       2.66247
  31  17 3730.4746    2.1960  5.5302 10.5972  0.0002      0.412145  0.0645   0.0142   0.1168    0.0400   0.0000     0.0733055   436.2027      -6.08557       19.9110       8.51495      -5.24125      -1.86572       2.30235       2.99843       3.32417       3.60848       3.57650       3.57581
  31  18 3880.8883    1.8376  7.9034 10.3075  0.0000      0.377737  0.0861   0.0105   0.1565    0.0334   0.0000     0.0543036   429.1417       2.48855       20.9861      -4.75121     -0.457339      -1.38080       2.88707       3.77281       4.16655       4.50947       4.66821       4.60675
  31  19 4031.2676    1.5729 11.1968 10.0579  0.0003      0.425866  0.1250   0.0078   0.2134    0.0315   0.0000     0.0506789   437.1381      -1.19630       3.63620       6.47775      -8.64630      -7.24532       3.77404       5.04404       5.53465       5.99571       6.04808       5.93966
  31  20 4180.8697    1.2392 13.1915 10.0177 -0.0006      0.344720  0.1706   0.0061   0.2684    0.0277   0.0000     0.0661092   438.1896       5.26181       14.0411      -1.63304      -2.89879      -2.56688       4.79509       6.27333       7.02209       7.55032       7.71970       7.53805
  32   2 1179.5395    0.0678  0.0532  9.4923  0.0000       85.6006  0.0153   0.0074   0.0181    0.0220   0.0000       161.136   440.0798      0.373887       21.2105     0.0337610      -3.85085      0.908334      0.858417      0.820455      0.826230       1.24638       1.32953       1.29574
  32   3 1409.4344    0.1219  0.1180  9.3813  0.0000       33.3963  0.0100   0.0062   0.0196    0.0224   0.0000       24.8609   440.5734     -0.879333       20.4162      0.849895      -3.10338     0.0537866      0.415038      0.534644      0.652743      0.651327      0.651314      0.663741
  32   4 1616.4552    0.2561  0.1883  9.2808  0.0000       23.4481  0.0096   0.0082   0.0167    0.0279   0.0000       4.92433   441.4496     -0.976034       20.0881    -0.0780493      -3.03293      0.303813      0.397444      0.554714      0.620902      0.658193      0.679463      0.694815
  32   5 1806.2190    0.4085  0.4304  9.3190 -0.0003       13.8024  0.0145   0.0088   0.0272    0.0403   0.0000       1.78025   441.3070     -0.463795       19.3168       1.75625      -2.78775      0.381230      0.632311      0.878098      0.959042       1.08903      0.980934      0.963822
  32   6 1988.7198    0.6317  0.6742  9.1283  0.0000       8.04640  0.0170   0.0106   0.0336    0.0747   0.0000      0.832593   439.8070      -1.71461       18.8738      -1.16963      -1.74015      0.318321      0.682385      0.880257      0.990918       1.07717       1.08346       1.08891
  32   7 2167.4599    0.9213  0.9232  9.6370  0.0000       5.98658  0.0216   0.0138   0.0403    0.0929   0.0000      0.692920   441.0306     -0.585584       21.1467     -0.590451      -2.41538     -0.840456      0.835453       1.08136       1.14850       1.24577       1.28190       1.25830
  32   8 2340.1641    1.3833  1.0245  9.9771  0.0000       4.31819  0.0233   0.0191   0.0410    0.1330   0.0000      0.587074   440.8917     -0.493444       17.0691     -0.791422      -2.61687    -0.0215836      0.871592       1.13254       1.28785       1.39400       1.42958       1.37324
  32   9 2507.3385    1.8830  1.2180 10.5349  0.0000       3.21686  0.0257   0.0246   0.0467    0.1364   0.0000      0.512165   439.6139    -0.0529487       19.8230     -0.818364      -2.36253      -2.12874      0.922609       1.19886       1.27335       1.40084       1.47564       1.40644
  32  10 2671.6677    2.6277  1.0700 11.0176  0.0000       2.25310  0.0220   0.0353   0.0419    0.1540   0.0000      0.511356   440.4058     0.0862817       16.6362     -0.954467      -2.36670      -3.20456      0.798148       1.04652       1.14421       1.27150       1.28894       1.28451
  32  11 2833.6874    3.4479  1.0096 11.5831  0.0000       1.48348  0.0206   0.0468   0.0403    0.1498   0.0000      0.503307   439.0946     -0.156191       16.9555      0.239340      -2.80715      0.107534      0.771020       1.02709       1.13636       1.22548       1.18032       1.20176
  32  12 2992.6317    4.1093  0.9411 11.9504  0.0002      0.911164  0.0197   0.0566   0.0371    0.1525   0.0000      0.434506   439.2856     -0.451257       18.2181       1.78223      -4.89367      -1.90024      0.770712       1.00151       1.10526       1.16651       1.23295       1.19505
  32  13 3148.8649    4.3091  1.1532 12.1316 -0.0004       1.89825  0.0239   0.0573   0.0449    0.1717   0.0000      0.490397   438.4624     0.0962713       15.9699      0.368586      -2.53642      0.599791      0.861925       1.10908       1.23874       1.33993       1.32112       1.30673
  32  14 3303.2462    3.8030  1.6711 12.0045 -0.0000      0.561565  0.0313   0.0421   0.0539    0.1017   0.0000      0.341105   438.5722     -0.541966       11.7884       1.78395      -2.97812      -2.99298       1.10372       1.46519       1.64578       1.76982       1.76316       1.69836
  32  15 3456.6158    3.1722  2.4843 11.5326 -0.0019      0.325720  0.0385   0.0283   0.0680    0.0606   0.0000      0.173703   440.8906       1.27250       12.9226      -1.14236     -0.515679      -1.68216       1.35205       1.77124       1.96079       2.13262       2.15720       2.09687
  32  16 3609.4467    2.5483  4.0012 11.0883  0.0000      0.647817  0.0513   0.0187   0.0923    0.0430   0.0000     0.0977258   439.8134      -1.84030       18.4645     -0.326314      -3.88785   -0.00893997       1.76885       2.29276       2.55314       2.77211       2.78260       2.78802
  32  17 3761.4107    2.1104  5.9610 10.5443  0.0000      0.595802  0.0672   0.0131   0.1218    0.0386   0.0000     0.0684119   441.7901      -3.96232       5.60439       4.65244       5.67176      -3.45955       2.24239       2.96021       3.27989       3.50014       3.58935       3.53016
  32  18 3912.4732    1.7675  8.6634 10.2645  0.0005      0.350796  0.0935   0.0094   0.1650    0.0320   0.0000     0.0552795   436.8133      -9.05330       17.1186       2.84564      -2.42623     -0.646273       2.94559       3.88424       4.27207       4.66583       4.68475       4.68013
  32  19 4063.0535    1.4791 11.5847 10.0954 -0.0004      0.246255  0.1339   0.0070   0.2216    0.0297   0.0000     0.0530571   439.9940       6.78463       19.2362      -2.23142      -9.55727      -14.7136       3.78430       4.97349       5.52807       5.96426       6.09625       5.97036
  32  20 4214.2410    1.2247 14.5332 10.0361  0.0003      0.521726  0.1810   0.0058   0.2828    0.0261   0.0000     0.0607098   447.5217      -4.05623       13.0414       7.57451      -3.60235      -1.24808       4.72769       6.36987       7.00718       7.39916       7.53767       7.52946
  33   3 1425.4233    0.1326  0.0910  9.3715  0.0000       50.5867  0.0080   0.0073   0.0164    0.0231   0.0000       24.9773   441.7184      0.366545       20.8548      0.906291      -3.26146      0.223052      0.378392      0.474860      0.559931      0.619807      0.657561      0.705953
  33   4 1633.2527    0.2593  0.2415  9.3128  0.0000       22.8145  0.0102   0.0076   0.0218    0.0284   0.0000       4.22709   440.2652     -0.399586       20.8331     -0.130650      -2.99068      0.426705      0.418369      0.588393      0.606532      0.633598      0.674052      0.659128
  33   5 1823.9057    0.4221  0.4498  9.3192  0.0000       13.6548  0.0139   0.0089   0.0283    0.0428   0.0000       1.61633   441.1568    -0.0883599       19.3743     -0.363021      -2.99038       1.43938      0.571620      0.765810      0.853330      0.942403      0.947573      0.927877
  33   6 2007.7068    0.6765  0.6166  9.3359  0.0000       9.47740  0.0152   0.0116   0.0313    0.0658   0.0000      0.866666   441.0698      0.271102       20.4703      0.862461      -5.43630     0.0327720      0.624235      0.786166      0.898640      0.960334      0.989633      0.993950
  33   7 2187.4045    0.9835  0.9164  9.5566 -0.0002       5.12178  0.0211   0.0142   0.0380    0.1050   0.0000      0.648020   441.7788      -2.90427       19.7101      0.498602      -2.79206    -0.0419549      0.788592       1.03541       1.17607       1.30363       1.32192       1.30292
  33   8 2360.9115    1.4765  1.1024  9.8407  0.0000       4.21272  0.0236   0.0193   0.0419    0.1542   0.0000      0.549032   440.3889      -1.82890       20.2906      0.679699      -5.07433       2.02875      0.816942       1.09938       1.20410       1.29689       1.32372       1.32077
  33   9 2529.1616    2.0278  1.0596 10.8787  0.0000       2.50202  0.0224   0.0273   0.0426    0.1224   0.0000      0.571695   440.5514      0.576031       18.6070      -2.39235      -3.14796       1.32574      0.809990       1.03014       1.14957       1.23486       1.32400       1.30166
  33  10 2695.0193    2.7335  1.0427 10.9968  0.0000       1.20827  0.0217   0.0360   0.0401    0.1648   0.0000      0.506022   442.0576     -0.825878       19.8793     -0.854600      -3.11083    -0.0706532      0.783440       1.00528       1.09836       1.19987       1.21595       1.22420
  33  11 2858.5351    3.4911  0.9741 11.6901  0.0000       1.05450  0.0206   0.0472   0.0372    0.1424   0.0000      0.467829   439.7489      0.189598       15.8961     -0.523238      0.164362      -2.30394      0.769416      0.967380       1.11861       1.19269       1.18968       1.18911
  33  12 3018.7640    4.0651  1.0491 12.3651  0.0000       1.31916  0.0214   0.0554   0.0419    0.1232   0.0000      0.462783   440.6642      0.904348       13.9216       1.29798      -2.17063     -0.751660      0.797257       1.01046       1.12669       1.22809       1.26300       1.25043
  33  14 3331.3750    3.7106  1.8122 11.7680  0.0000       1.02233  0.0306   0.0381   0.0561    0.0936   0.0000      0.268152   438.9257      0.951887       16.6653      -1.27320      -1.56574      -1.52116       1.06054       1.39390       1.54329       1.63969       1.69708       1.65169
  33  15 3485.7568    3.0683  2.7566 11.4886  0.0000      0.862713  0.0399   0.0262   0.0717    0.0574   0.0000      0.159944   441.2939      -2.58715       15.7928      -2.40332      -4.49234      -1.14552       1.34371       1.76860       1.94821       2.13609       2.22536       2.17510
  33  16 3639.2273    2.4364  4.4686 10.9658  0.0000      0.575452  0.0543   0.0167   0.0973    0.0404   0.0000     0.0904976   440.2923      0.556713       15.5323     -0.931061      -2.64560     -0.700397       1.78032       2.36480       2.62052       2.84833       2.92615       2.89031
  33  17 3791.8735    2.0414  6.7517 10.5739 -0.0001      0.499662  0.0733   0.0120   0.1309    0.0340   0.0000     0.0601243   438.2888      -4.65238       14.2302       6.34023     -0.389496      -3.31001       2.38984       3.14388       3.49933       3.77228       3.88363       3.83698
  33  18 3943.8535    1.7047  9.2489 10.2372 -0.0001      0.344989  0.0994   0.0087   0.1751    0.0310   0.0000     0.0532828   436.9418      -8.47020       10.9625       6.20953       4.34733      -10.6302       2.99581       3.99096       4.42955       4.70366       4.84007       4.80034
  33  19 4095.1669    1.4198 12.2579 10.0961  0.0006      0.324413  0.1428   0.0065   0.2328    0.0282   0.0000     0.0580135   439.7949      -1.70638       9.70149       3.86606      -3.46305       6.98754       3.90028       5.11208       5.77789       6.12752       6.29005       6.26090
  34   3 1441.1496    0.1351  0.1435  9.3432  0.0000       14.0581  0.0112   0.0059   0.0203    0.0218   0.0000       17.1992   440.8158     -0.410056       21.8964      0.182448      -3.23611      -1.01135      0.466333      0.528649      0.607093      0.815492      0.853091      0.798316
  34   4 1649.7369    0.2746  0.2631  9.3008  0.0000       21.4185  0.0114   0.0075   0.0202    0.0289   0.0000       3.59437   440.3180     -0.672052       20.5550     -0.281565      -4.22705     -0.156443      0.508576      0.641935      0.698597      0.703235      0.768012      0.782875
  34   5 1841.3268    0.4727  0.4050  9.2519 -0.0000       15.2959  0.0115   0.0098   0.0253    0.0420   0.0000       1.50410   441.0531     0.0642864       20.7272      0.946777      -2.58928     -0.591395      0.486007      0.638610      0.727728      0.733964      0.787269      0.766353
  34   6 2026.4247    0.7035  0.6294  9.3954  0.0000       7.67961  0.0153   0.0118   0.0312    0.0672   0.0000      0.836381   439.8762     -0.444615       21.7250      0.664293      -4.31116     -0.727525      0.631000      0.814334      0.898969      0.979567       1.01239       1.00186
  34   7 2207.1080    1.0588  0.8887  9.4504  0.0000       5.52968  0.0191   0.0150   0.0374    0.1205   0.0000      0.606502   439.5411       1.07554       21.8459      0.786504      -4.22799     -0.192313      0.696478      0.909061       1.03777       1.11882       1.16289       1.17620
  34   8 2381.2687    1.5029  1.1560 10.1281  0.0000       3.10823  0.0238   0.0193   0.0464    0.1292   0.0000      0.558801   440.6017      -1.10898       20.1976       3.06323      -1.93280    -0.0657316      0.797154       1.06363       1.15961       1.24375       1.25984       1.26585
  34   9 2550.7651    2.1278  1.1970 10.5490  0.0000       3.15830  0.0246   0.0263   0.0434    0.1472   0.0000      0.503543   440.1306     -0.642285       17.8865      0.332296     -0.350506      -1.23247      0.803956       1.07280       1.15842       1.29050       1.26194       1.27333
  34  10 2717.9484    2.8740  1.0173 11.4768  0.0000       1.33418  0.0216   0.0378   0.0384    0.1224   0.0000      0.562796   439.4754      -2.73889       18.0891       1.23301      -1.76427      -2.12459      0.747381      0.966006       1.02576       1.17871       1.16572       1.13958
  34  11 2882.8751    3.7030  0.9669 11.8304  0.0000      0.568967  0.0194   0.0498   0.0378    0.1391   0.0000      0.460859   440.1398      0.399625       17.8001      -1.38937      -1.86614      -1.68860      0.701250      0.904206       1.01458       1.09142       1.14138       1.13607
  34  12 3044.3958    4.4135  0.9897 12.0436  0.0000       1.41700  0.0195   0.0585   0.0383    0.1585   0.0000      0.410351   439.7260     -0.769411       16.7657      0.281718      -2.36584       1.29516      0.703267      0.924987       1.00580       1.12185       1.15784       1.12602
  34  13 3202.7547    4.0900  1.3547 12.1680  0.0000       1.54985  0.0259   0.0479   0.0466    0.1107   0.0000      0.394681   438.4414     -0.786275       18.5113      -1.34234      -1.49456      -2.09316      0.865781       1.14911       1.28001       1.42807       1.42984       1.40070
  34  14 3359.1525    3.6177  2.0110 11.7027 -0.0008      0.803265  0.0328   0.0348   0.0573    0.0829   0.0000      0.243711   441.1380     -0.884895       14.6365     -0.225329      -1.01820      -3.49641       1.04617       1.37059       1.53709       1.63931       1.68386       1.70283
  34  15 3514.3350    2.9790  3.0581 11.3240  0.0001      0.469562  0.0428   0.0237   0.0738    0.0556   0.0000      0.135814   440.6896      0.640988       13.4953      0.705765      0.913399     -0.522586       1.35857       1.80734       2.02740       2.19419       2.27204       2.25520
  34  16 3668.6938    2.4005  4.9668 10.8123  0.0000      0.556876  0.0562   0.0154   0.1037    0.0391   0.0000     0.0768317   438.1957      -1.69025       16.2024      0.572726      -6.54329      -1.29959       1.78571       2.37215       2.65451       2.84561       2.91303       2.84563
  34  17 3822.0928    1.9610  7.0350 10.4727  0.0000      0.361890  0.0747   0.0111   0.1358    0.0340   0.0000     0.0588838   443.0559      0.479604       9.37268       1.18763      -4.91676      -2.63832       2.32959       3.10213       3.43067       3.60402       3.79570       3.71316
  34  18 3974.7123    1.6292  9.7715 10.2420  0.0000      0.293287  0.1068   0.0080   0.1840    0.0293   0.0000     0.0549468   435.9114      0.462618       13.7082       1.31137       8.17526      -5.26897       3.02128       3.96984       4.46056       4.74575       4.85052       4.80856
  34  19 4126.4238    1.3560 12.6100 10.0695 -0.0003      0.218127  0.1523   0.0061   0.2409    0.0276   0.0000     0.0613739   443.8853      -10.0350       17.0778      -3.84491      -15.5150     -0.766059       3.91052       5.29717       5.79973       6.26255       6.39216       6.32340
  35   3 1456.6139    0.1473  0.1382  9.3315  0.0000       32.9271  0.0088   0.0062   0.0195    0.0221   0.0000       15.0801   441.7039     -0.700347       21.0347      0.960736      -3.73840       1.17738      0.380047      0.466803      0.490270      0.516351      0.538742      0.542361
  35   4 1665.9809    0.2803  0.2284  9.3213  0.0000       17.8839  0.0092   0.0080   0.0195    0.0283   0.0000       3.71572   440.7554      0.500914       20.3418     -0.430164      -3.65425    -0.0196937      0.371139      0.491156      0.544563      0.588558      0.621757      0.618802
  35   5 1858.5096    0.4692  0.4853  9.2334  0.0000       12.9938  0.0140   0.0091   0.0278    0.0465   0.0000       1.33348   440.3162     -0.269075       21.0302      0.142217      -3.95829      -1.31042      0.546820      0.699723      0.738803      0.812289      0.843031      0.860127
  35   6 2044.9040    0.7111  0.7645  9.2744  0.0000       7.84861  0.0185   0.0107   0.0334    0.0737   0.0000      0.785952   439.7369      0.866550       20.5978     -0.760572      -5.28859       1.84342      0.632680      0.844635      0.916715       1.01498      0.999330       1.01371
  35   7 2226.5255    1.1011  0.9554  9.3143  0.0001       5.59376  0.0199   0.0148   0.0383    0.1328   0.0000      0.597358   441.4461     -0.413952       19.1863     -0.588194      -2.25035      -2.21506      0.674512      0.924873      0.989665       1.10314       1.16383       1.11724
  35   8 2401.3731    1.5845  1.1481 10.2049  0.0000       3.05972  0.0234   0.0203   0.0447    0.1330   0.0000      0.565305   440.0494      0.127971       19.8100    -0.0640713      -4.40511      0.415814      0.745196       1.01768       1.10608       1.23207       1.24611       1.22738
  35   9 2571.8413    2.2067  1.2178 10.4377  0.0000       2.06122  0.0243   0.0268   0.0432    0.1739   0.0000      0.493585   441.0490     -0.960420       19.9199     -0.796386      -1.69937       2.16480      0.820514       1.04417       1.15812       1.24963       1.31514       1.28024
  35  10 2740.4889    2.9864  1.0799 11.4433  0.0000       1.01326  0.0224   0.0384   0.0403    0.1405   0.0000      0.485895   440.3690     -0.358315       19.2310      0.437060      -1.88395      -1.33176      0.751912      0.962977       1.00581       1.13975       1.11264       1.20385
  35  11 2906.8219    3.8175  0.9649 11.7225  0.0000       1.75373  0.0195   0.0501   0.0358    0.1509   0.0000      0.440469   440.3237     -0.224973       17.9770      0.831374      -3.32374       1.54422      0.653988      0.870749      0.967494       1.06129       1.04230       1.05875
  35  12 3069.5427    4.3435  1.0690 12.0150  0.0000       1.54534  0.0220   0.0550   0.0382    0.1622   0.0000      0.507799   439.5145     -0.793365       16.2870       1.56295     -0.951915      -1.87735      0.721604      0.927175       1.03520       1.14076       1.14632       1.15069
  35  13 3229.0922    4.2141  1.3891 12.1018  0.0000      0.471146  0.0257   0.0481   0.0476    0.1185   0.0000      0.383326   440.9175       2.05679       16.4832       1.07894      -1.08043      -2.11027      0.847892       1.11363       1.21480       1.31258       1.34352       1.32634
  35  15 3542.7745    2.8280  3.5721 11.1504  0.0000      0.626947  0.0456   0.0205   0.0804    0.0480   0.0000      0.113406   438.8608     -0.718177       16.1226      -3.79568      0.329482      -2.31199       1.38797       1.87683       2.03833       2.22618       2.29145       2.27203
  35  16 3697.8720    2.3033  5.1523 10.6395  0.0000      0.581670  0.0578   0.0141   0.1021    0.0395   0.0000     0.0729691   441.5207      0.860948       13.5794       1.99706       1.38451      -1.89654       1.79226       2.38248       2.65843       2.82193       2.92933       2.89264
  35  17 3852.0957    1.8911  7.3518 10.5056  0.0000      0.395630  0.0792   0.0106   0.1414    0.0319   0.0000     0.0604900   441.0335      -1.41845       11.2171      -3.70106      -1.57299       3.32512       2.36735       3.13166       3.51905       3.79323       3.89460       3.88995
  35  18 4005.3867    1.5780 10.5190 10.2155  0.0004      0.342617  0.1155   0.0074   0.1969    0.0283   0.0000     0.0543008   443.1948      -3.20533       19.0928       2.25799      -3.73135       2.50765       3.11474       4.17105       4.63840       4.90871       5.12518       5.13871
  35  19 4158.0208    1.2833 13.2793 10.0420 -0.0018      0.430602  0.1644   0.0056   0.2555    0.0266   0.0000     0.0664289   438.2599       2.29644       11.8480      -14.4844      -4.20027       12.2551       4.05656       5.38799       5.96109       6.51794       6.59824       6.62065
  36   3 1471.8525    0.1599  0.1399  9.3465  0.0000       25.1994  0.0078   0.0065   0.0196    0.0217   0.0000       13.8164   441.2212     -0.412274       20.6026       1.13735      -2.78770     -0.345728      0.330444      0.476681      0.506705      0.593185      0.580279      0.662070
  36   4 1681.9211    0.3038  0.3047  9.2291  0.0000       19.0954  0.0109   0.0076   0.0229    0.0298   0.0000       2.81382   441.1593      0.588789       21.3927     -0.602288      -2.93252      0.245045      0.444641      0.582192      0.640158      0.721095      0.739783      0.696177
  36   5 1875.4897    0.4887  0.4811  9.2285  0.0000       12.0374  0.0129   0.0092   0.0274    0.0457   0.0000       1.24359   440.5284      0.220615       20.9998     0.0248848      -2.57798      0.146991      0.480399      0.630776      0.730326      0.781357      0.823833      0.815193
  36   6 2063.1966    0.7737  0.7286  9.3782 -0.0000       7.66386  0.0163   0.0118   0.0328    0.0727   0.0000      0.742465   441.5835      -1.00758       20.9470     -0.441763      -4.77686      -1.04130      0.570913      0.743149      0.819129      0.892317      0.942345      0.936421
  36   7 2245.5883    1.1452  1.0570  9.5929  0.0000       5.49827  0.0221   0.0149   0.0410    0.1191   0.0000      0.608648   440.4636     -0.559261       19.8131      0.199150      -2.31392       1.65086      0.714755      0.948549       1.03914       1.14243       1.15401       1.13994
  36   8 2421.2288    1.6403  1.1881 10.2135  0.0000       3.41180  0.0247   0.0204   0.0428    0.1420   0.0000      0.530908   440.4388     -0.774762       19.3887     -0.118249      -2.47635      0.842757      0.774914       1.01887       1.10826       1.18791       1.24480       1.25511
  36   9 2592.7601    2.2802  1.1865 11.0262  0.0001       2.16210  0.0242   0.0287   0.0437    0.1332   0.0000      0.535491   439.4451      -2.27994       20.7313      -1.79290      -4.32753      0.708074      0.770478       1.01144       1.12101       1.21479       1.26339       1.26285
  36  10 2762.7073    3.0261  1.0599 11.7393  0.0000       1.50442  0.0220   0.0392   0.0397    0.1167   0.0000      0.551534   439.3589      -1.36965       19.9213       2.31057      -2.17717      0.241248      0.735804      0.926861       1.00660       1.08721       1.15498       1.15749
  36  11 2930.2037    3.8410  1.0066 12.1677  0.0000      0.806528  0.0207   0.0502   0.0373    0.1176   0.0000      0.498528   440.9119      0.678580       19.9537       1.54668      -2.56677      -1.89590      0.678466      0.876172      0.991744       1.07578       1.06257       1.08863
  36  12 3094.2543    4.3395  1.1570 12.3899  0.0000       1.16497  0.0228   0.0547   0.0438    0.1370   0.0000      0.465045   440.4153     -0.839485       17.3063      0.585703      -1.92981     -0.471601      0.736533      0.983722       1.07077       1.16355       1.17368       1.19217
  36  13 3255.0505    4.1287  1.4745 11.8883 -0.0004       1.17959  0.0259   0.0444   0.0475    0.1166   0.0000      0.329065   439.8592      -1.22113       14.3169      -1.21339      -3.40898      -1.58774      0.809346       1.08666       1.21358       1.31890       1.32134       1.34631
  36  14 3413.6638    3.3306  2.3946 11.6276 -0.0003       1.00193  0.0351   0.0283   0.0620    0.0553   0.0000      0.189025   440.1943       1.69819       11.9612      -1.66797       1.07230     -0.175170       1.08191       1.44684       1.59758       1.72950       1.78656       1.76533
  36  15 3570.6232    2.7203  3.7992 11.1886 -0.0001      0.391225  0.0468   0.0190   0.0844    0.0424   0.0000      0.106245   438.9051      -2.59025       15.1772       2.10692      -3.64242      -7.61095       1.38822       1.86708       2.04481       2.23084       2.26045       2.31290
  36  16 3726.8379    2.2235  5.8211 10.5885  0.0000      0.628965  0.0621   0.0128   0.1111    0.0360   0.0000     0.0637143   438.3249       4.06880       15.2642     -0.643048      -2.49660       5.26073       1.85522       2.42439       2.73805       2.94150       3.02660       3.01033
  36  17 3881.6481    1.8151  8.0221 10.4208  0.0000      0.475995  0.0846   0.0095   0.1505    0.0307   0.0000     0.0594204   439.2221       2.44714       13.3895       1.86744       7.77265     0.0847607       2.40533       3.16321       3.55472       3.81382       3.94311       3.90284
  36  18 4035.5217    1.5146 11.4647 10.1545  0.0000      0.318846  0.1295   0.0066   0.2092    0.0278   0.0000     0.0550388   438.6493      -2.50461       11.1037       5.48143      -2.04573      -5.13906       3.20301       4.34809       4.81776       5.19393       5.30053       5.32454
  36  19 4189.6809    1.2805 14.3558  9.9972  0.0016      0.543076  0.1692   0.0054   0.2590    0.0253   0.0000     0.0599188   431.7436      -1.54906       18.8126       5.48652      -12.9071      -11.6045       3.94599       5.24364       5.87599       6.32215       6.53091       6.47344
  37   2 1249.2052    0.0905  0.0833  9.4299  0.0000       28.9366  0.0208   0.0078   0.0364    0.0193   0.0000       64.1931   440.7079     -0.299712       20.4924   -0.00911979      -1.90198     -0.528909      0.738528      0.733477      0.607192      0.625289       1.31917       1.55951
  37   3 1486.8161    0.1752  0.1525  9.3503  0.0000       22.9118  0.0089   0.0063   0.0165    0.0224   0.0000       10.5029   441.5229     -0.725181       20.9404      0.133423      -3.12856     -0.559850      0.322978      0.404039      0.494489      0.519395      0.551699      0.520503
  37   4 1697.5914    0.3148  0.2716  9.3153  0.0000       15.5319  0.0125   0.0078   0.0193    0.0305   0.0000       2.98593   440.2662     -0.295961       20.7098      -1.25901      -3.62651     -0.659766      0.559849      0.861131       1.01066       1.05112      0.966311      0.946912
  37   5 1892.2653    0.5208  0.5190  9.3348  0.0000       10.8893  0.0140   0.0093   0.0273    0.0483   0.0000       1.15385   441.7003     -0.474049       20.5514      0.118049      -2.78772      -1.38251      0.516978      0.722171      0.793682      0.854980      0.850465      0.928729
  37   6 2081.2338    0.7941  0.7561  9.3971  0.0000       6.69115  0.0166   0.0117   0.0332    0.0771   0.0000      0.722986   441.0831     -0.246939       20.7456     -0.749089      -2.05466    -0.0281089      0.587229      0.773151      0.838361      0.934612      0.934713      0.936024
  37   7 2264.3962    1.1796  1.0994  9.6884  0.0000       4.18243  0.0223   0.0151   0.0424    0.1256   0.0000      0.592004   439.7528      -1.18119       20.1565       1.95658      -1.00304      0.129902      0.703148      0.957282       1.04274       1.18546       1.17965       1.17361
  37   8 2440.6957    1.7159  1.2563 10.2189  0.0000       2.18014  0.0239   0.0201   0.0453    0.1305   0.0000      0.480774   441.1239     -0.549526       20.0453     -0.741004      -2.69719    -0.0891187      0.733415      0.978446       1.09146       1.19673       1.21183       1.20827
  37   9 2613.3308    2.3936  1.2249 10.8033  0.0000       2.01766  0.0240   0.0286   0.0427    0.1519   0.0000      0.472991   439.7791      0.890868       18.7315      -2.14659      -3.85845     -0.557180      0.712407      0.952365       1.02362       1.15225       1.18148       1.16766
  37  10 2784.5409    3.1645  1.1509 11.7005  0.0000       2.01260  0.0226   0.0390   0.0419    0.1265   0.0000      0.498712   440.3849     -0.392318       20.6992     -0.295173      -4.05396      -1.37366      0.689258      0.896297       1.00790       1.11465       1.13580       1.16338
  37  11 2953.2653    4.0150  1.0628 11.8950  0.0000       1.62170  0.0201   0.0507   0.0399    0.1647   0.0000      0.449662   440.9135      0.610284       17.3945      -1.31053      -2.71264      -2.57448      0.655431      0.840363      0.932145       1.02046       1.04199       1.04760
  37  12 3118.5335    4.4191  1.1118 12.5023  0.0000       2.31537  0.0224   0.0558   0.0396    0.1247   0.0000      0.485038   440.5519       1.75012       18.1089       1.52672      -3.30460      -3.38818      0.739421      0.995695       1.12862       1.19975       1.19268       1.20578
  37  13 3280.5569    3.9086  1.6350 12.1558  0.0000       1.13909  0.0282   0.0404   0.0509    0.0835   0.0000      0.353356   440.8915      -2.10476       16.4094     -0.685017      -4.13873     -0.569177      0.838731       1.09893       1.21870       1.33613       1.38195       1.36442
  37  14 3440.2772    3.2924  2.5041 11.6618 -0.0000      0.476675  0.0357   0.0269   0.0625    0.0507   0.0000      0.178400   438.1388    -0.0577778       15.9422     0.0342490      -3.62072     -0.648759       1.08586       1.43898       1.57788       1.71077       1.78023       1.79129
  37  15 3598.3675    2.6376  4.2062 11.0211  0.0000      0.394161  0.0493   0.0172   0.0857    0.0413   0.0000     0.0883212   439.0106      -1.04551       11.7100      -2.52893      -6.08526      -1.30475       1.47156       1.93278       2.15927       2.36105       2.43711       2.43012
  37  16 3755.1569    2.2013  6.3994 10.5247  0.0000      0.416109  0.0646   0.0118   0.1169    0.0341   0.0000     0.0565460   437.6360       4.07897       17.6039      -5.01629      -3.86623      -3.20372       1.86646       2.51711       2.76435       2.98612       3.09284       3.09095
  37  17 3910.9037    1.7767  8.8354 10.3477  0.0000      0.463421  0.0917   0.0085   0.1606    0.0301   0.0000     0.0549762   440.6187      0.646349       19.3202     -0.411675      0.517507      -2.39834       2.47191       3.30273       3.61889       3.93126       4.09803       4.09729
  37  18 4065.7055    1.4598 11.6732 10.1824  0.0004      0.329329  0.1323   0.0063   0.2138    0.0269   0.0000     0.0625050   434.1454      -4.15036       7.20348       9.24523      -5.82738      0.950983       3.23591       4.23787       4.77862       5.17419       5.32812       5.35074
  38   2 1262.5692    0.0842  0.0677  9.4351  0.0000       53.3236  0.0117   0.0058   0.0144    0.0191   0.0000       81.4473   441.6150     -0.674310       21.5217      0.641791      -4.18965     -0.426905      0.502126      0.715143      0.773955      0.788201      0.780315      0.869475
  38   3 1501.5578    0.1806  0.1604  9.3417  0.0000       32.2731  0.0088   0.0064   0.0181    0.0229   0.0000       9.73174   441.0953      0.488147       21.1776      0.673828      -2.75492     0.0634418      0.329484      0.412218      0.494431      0.532603      0.483101      0.508603
  38   4 1713.0825    0.3335  0.2777  9.3366  0.0000       21.0430  0.0099   0.0081   0.0193    0.0302   0.0000       2.73507   441.4120      0.448159       20.9975      0.185035      -3.08632     -0.441680      0.384687      0.515462      0.551736      0.610117      0.599269      0.618483
  38   5 1908.8430    0.5634  0.4896  9.3397  0.0000       10.4816  0.0127   0.0101   0.0257    0.0494   0.0000       1.10766   441.1446     0.0862204       21.4842     0.0782129      -3.34984      0.169643      0.471959      0.595889      0.666773      0.745838      0.763996      0.752987
  38   6 2099.0502    0.8388  0.7193  9.3357  0.0000       6.30538  0.0155   0.0123   0.0313    0.0812   0.0000      0.662862   440.6622     -0.329928       19.4864       1.15155      -2.16079      0.176753      0.518276      0.706350      0.756000      0.845941      0.869321      0.889178
  38   7 2283.0026    1.2740  0.9927  9.8845  0.0000       4.36338  0.0202   0.0163   0.0383    0.1109   0.0000      0.567582   440.8137     -0.596082       19.8379      -1.45310      -3.26668       1.18853      0.618113      0.822593      0.875458      0.995636      0.989142       1.01807
  38   8 2460.0288    1.8493  1.1615 10.3724  0.0000       2.76069  0.0234   0.0225   0.0409    0.1435   0.0000      0.542566   441.2169     -0.275617       19.2432      0.264114     -0.757271      0.329038      0.676109      0.899883      0.998126       1.09264       1.09169       1.10811
  38   9 2633.7369    2.5036  1.2164 10.7612  0.0000       1.89711  0.0228   0.0291   0.0426    0.1632   0.0000      0.459858   440.1037      -2.55130       20.3803       1.35484      -3.45474     -0.482017      0.682408      0.889795      0.981429       1.08394       1.11103       1.12212
  38  10 2806.0420    3.3683  1.1397 11.2670  0.0000       1.78343  0.0220   0.0400   0.0391    0.1872   0.0000      0.462351   439.8875     -0.322247       18.8773      0.468202      -2.44839     0.0501606      0.659503      0.856031      0.949326       1.03594       1.05923       1.06806
  38  11 2975.8782    4.0996  0.9939 12.2807  0.0008       1.36554  0.0197   0.0520   0.0364    0.1153   0.0000      0.547075   440.7679      0.308796       19.5554     -0.458325      -3.33566       1.17235      0.625617      0.830496      0.920113       1.02285       1.01717       1.04891
  38  12 3142.2300    4.2771  1.2310 12.6198  0.0000      0.363714  0.0239   0.0514   0.0446    0.1060   0.0000      0.480061   439.9149     -0.333573       15.9271       1.08058      -3.24056      -1.25084      0.697185      0.932457       1.02282       1.14111       1.17207       1.16252
  38  13 3305.6810    3.8965  1.7189 12.1992  0.0000       1.38433  0.0282   0.0388   0.0522    0.0720   0.0000      0.278207   439.4061     -0.309224       17.8154       1.66925      -5.63852       1.48788      0.834495       1.11932       1.23218       1.37770       1.40496       1.41812
  38  14 3466.6363    3.1850  2.7055 11.6497  0.0000      0.571516  0.0367   0.0249   0.0659    0.0458   0.0000      0.164767   439.6252      -3.54388       14.5551       1.88838      -3.05685      -2.95288       1.06215       1.41394       1.58098       1.72597       1.77004       1.78686
  38  15 3625.8588    2.5534  4.3158 11.0166  0.0000      0.504837  0.0495   0.0164   0.0874    0.0393   0.0000     0.0887713   441.8792      -2.56858       12.3808      -2.77065      0.373009      -2.34363       1.42395       1.86771       2.10492       2.27765       2.35788       2.42264
  38  16 3783.4793    2.1047  6.6618 10.5234 -0.0003      0.348927  0.0687   0.0112   0.1208    0.0336   0.0000     0.0583531   443.7003      -4.20099       14.5261       2.11268      -4.59995      -3.79045       1.91104       2.53501       2.86388       3.04168       3.15645       3.20783
  38  17 3939.9614    1.7401  9.8192 10.2109  0.0013      0.433772  0.1015   0.0076   0.1713    0.0301   0.0000     0.0531221   434.0669      -4.55945       12.5425       7.04946       2.44003      -2.85795       2.54647       3.38158       3.74202       4.00776       4.15690       4.19461
  38  18 4095.1499    1.3909 12.0919 10.1569 -0.0024      0.298131  0.1415   0.0057   0.2259    0.0260   0.0000     0.0652698   438.4104      0.522815       10.1108       4.01017      -8.16298      -10.2300       3.29929       4.27615       4.83998       5.16369       5.33672       5.37922
  39   2 1275.7253    0.0907  0.0768  9.4292  0.0000       6.73679  0.0101   0.0058   0.0157    0.0182   0.0000       61.9440   441.1993      0.425691       21.0740      0.163084      -3.94050     -0.281832      0.337388      0.496802      0.542637      0.570259      0.585104      0.732001
  39   3 1516.0583    0.2015  0.1760  9.3220  0.0000       28.6237  0.0082   0.0065   0.0175    0.0233   0.0000       7.63484   441.1460     -0.397085       21.0290     -0.629049      -3.57420      0.985496      0.311645      0.396258      0.434144      0.488518      0.584896      0.558357
  39   4 1728.3062    0.3652  0.3182  9.2747  0.0000       17.4425  0.0098   0.0082   0.0213    0.0319   0.0000       2.12999   441.2172     -0.629462       20.8507    -0.0938616      -2.78647      0.108196      0.370432      0.478422      0.553781      0.619878      0.651202      0.647077
  39   5 1925.2712    0.5614  0.5923  9.3044  0.0000       11.8817  0.0149   0.0092   0.0286    0.0517   0.0000       1.05418   440.9691     -0.969047       21.7136     -0.190404      -3.43823     -0.207751      0.495972      0.667615      0.736994      0.774149      0.822337      0.814955
  39   6 2116.6330    0.8760  0.8133  9.4399  0.0000       6.64488  0.0173   0.0120   0.0328    0.0807   0.0000      0.706509   441.4135     -0.464843       21.3486     0.0250209      -3.39387     -0.444679      0.566475      0.735510      0.837639      0.881579      0.916350      0.941551
  39   7 2301.2866    1.2959  1.1260  9.7213  0.0000       3.31222  0.0222   0.0156   0.0411    0.1352   0.0000      0.542477   440.2902      0.231650       21.6102      0.159590      -1.48356      0.555301      0.647502      0.840492      0.924019       1.00306       1.05628       1.05480
  39   8 2479.0829    1.8478  1.2522 10.8403  0.0000       2.65605  0.0238   0.0220   0.0457    0.0976   0.0000      0.488303   439.4868      0.567234       21.1574      0.969259      -2.41423     -0.905198      0.682513      0.893587      0.980752       1.09792       1.13505       1.14746
  39   9 2653.9220    2.5627  1.1890 11.2473  0.0000       3.46407  0.0229   0.0307   0.0425    0.1257   0.0000      0.555741   441.4682     -0.831811       21.2244      0.265088      -3.06263     -0.878229      0.653556      0.846770      0.938650       1.02237       1.08295       1.07285
  39  10 2827.2074    3.4698  1.0357 11.5019  0.0000      0.802545  0.0200   0.0423   0.0359    0.1501   0.0000      0.491587   441.6618      0.123568       20.2517      0.171002      -1.38394      -1.60589      0.623259      0.799678      0.888654      0.980607       1.01468       1.03646
  39  11 2998.0973    4.2913  0.9985 12.2079  0.0000       1.59207  0.0190   0.0536   0.0356    0.1282   0.0000      0.429661   441.0870      -1.47725       18.0702      0.550187      -3.54153       1.26583      0.571549      0.733390      0.838360      0.897507      0.910228      0.952647
  39  12 3165.6965    4.3651  1.2867 12.3279 -0.0019       1.65575  0.0238   0.0490   0.0428    0.1133   0.0000      0.422674   440.6191     -0.719942       18.4572      0.674140      -3.03604      0.742202      0.718783      0.924069       1.02173       1.11893       1.16884       1.16815
  39  13 3330.3337    3.7494  1.8960 12.0283  0.0000      0.640506  0.0298   0.0346   0.0531    0.0633   0.0000      0.267746   440.7724      0.422035       19.0499      0.253591     -0.854856      -2.87180      0.838553       1.12455       1.21061       1.32311       1.37973       1.37832
  39  14 3492.5817    3.0258  2.9446 11.7288  0.0000      0.443379  0.0390   0.0230   0.0713    0.0410   0.0000      0.149915   440.3768      0.318408       14.0433      0.628258      0.899964       2.16466       1.08725       1.45878       1.62126       1.76643       1.82219       1.83100
  39  15 3652.6175    2.4742  4.7492 10.9957  0.0000      0.314366  0.0517   0.0149   0.0943    0.0348   0.0000     0.0798866   440.8874       2.98448       11.4896      -1.18814       2.30339     -0.323502       1.43418       1.91446       2.14065       2.30891       2.39396       2.40013
  39  16 3811.3304    2.0113  7.1471 10.5013 -0.0002      0.375970  0.0722   0.0101   0.1301    0.0315   0.0000     0.0591734   442.7636      -5.99310       13.4884      -3.50412      -2.82440      -1.80156       1.91639       2.52222       2.84972       3.10734       3.14754       3.22950
  39  17 3968.4257    1.6777 10.3588 10.2180  0.0000      0.251873  0.1107   0.0070   0.1804    0.0288   0.0000     0.0541036   441.2827      -2.75874       17.3777       2.82395     -0.411234       3.56138       2.60632       3.47399       3.89705       4.20275       4.35523       4.41022
  39  18 4125.1403    1.3875 13.1664 10.1380  0.0006      0.508601  0.1501   0.0056   0.2307    0.0246   0.0000     0.0631881   436.1343      -15.5918       13.2549       5.34776      -3.24459       4.25062       3.28477       4.37592       4.89086       5.36077       5.47987       5.56455
  40   2 1288.7303    0.0920  0.0993  9.3789  0.0000       71.5060  0.0101   0.0054   0.0221    0.0206   0.0000       50.2588   441.6896     -0.177364       21.2497      0.375743      -3.58337     -0.372534      0.366145      0.472484      0.579278      0.619161      0.569939      0.546702
  40   3 1530.3228    0.1880  0.1920  9.2846  0.0000       32.5514  0.0090   0.0059   0.0186    0.0241   0.0000       8.12987   441.6840      0.593861       20.7934     -0.761216      -2.53273      0.425439      0.323338      0.425847      0.469864      0.515988      0.517521      0.502905
  40   4 1743.3044    0.3584  0.3451  9.2839  0.0000       17.3893  0.0109   0.0077   0.0219    0.0329   0.0000       2.08553   441.6814      -1.22231       21.2583      0.331943      -3.18440     0.0796549      0.367670      0.475926      0.551981      0.606449      0.590807      0.607214
  40   5 1941.4681    0.5839  0.6147  9.3045  0.0000       9.80065  0.0146   0.0094   0.0293    0.0546   0.0000      0.943233   440.8650     -0.281533       21.2497      0.952866      -3.90646      0.290643      0.488924      0.663118      0.737670      0.791323      0.811520      0.839086
  40   6 2134.0425    0.9148  0.9009  9.4080  0.0000       6.60811  0.0181   0.0121   0.0357    0.0919   0.0000      0.657772   442.0806    -0.0534345       20.3902      0.709795      -2.86205      0.947746      0.563285      0.730604      0.820733      0.882269      0.895980      0.919490
  40   7 2319.4044    1.4018  1.0532  9.7587  0.0000       3.71784  0.0204   0.0169   0.0376    0.1375   0.0000      0.523410   440.0467     -0.100262       20.1609       1.45074      -1.99131       1.24355      0.601800      0.801702      0.885723      0.961756      0.998070       1.01704
  40   8 2497.9467    1.9365  1.2734 10.6100  0.0000       3.01754  0.0237   0.0219   0.0436    0.1089   0.0000      0.488099   441.3550       1.58954       19.4014       1.29426     -0.278668     -0.669359      0.674453      0.865967      0.935120       1.05661       1.08757       1.10080
  40   9 2673.7902    2.7054  1.1619 11.0256  0.0000       1.99234  0.0215   0.0316   0.0407    0.1549   0.0000      0.475813   442.4171    -0.0571730       20.3410      0.174610      -1.27919       1.23240      0.606176      0.826010      0.897863      0.998871       1.00249       1.00616
  40  10 2848.2338    3.5452  1.1301 11.5983  0.0000       2.23010  0.0213   0.0420   0.0394    0.1539   0.0000      0.495013   441.0277     -0.265051       18.5059      0.727129      -3.23094      0.413025      0.589792      0.795537      0.859525      0.982657      0.991764       1.00418
  40  11 3019.9966    4.4206  1.0058 12.1484  0.0000       1.32463  0.0187   0.0539   0.0356    0.1343   0.0000      0.475837   440.8698    -0.0278948       19.1362       2.40857      -2.19008      -1.72044      0.559908      0.742313      0.798547      0.878188      0.893747      0.916285
  40  12 3188.6743    4.2962  1.3993 12.2769  0.0000       1.13865  0.0250   0.0456   0.0433    0.0979   0.0000      0.364935   440.8254     -0.340924       20.8749      0.490080      -2.97656      -1.33730      0.712431      0.951168       1.03572       1.13210       1.15686       1.17762
  40  13 3354.6581    3.6655  2.0215 12.0723  0.0000       1.05701  0.0309   0.0328   0.0548    0.0587   0.0000      0.233734   442.0561      -1.98838       17.2930     -0.676092      -1.14065      -2.03184      0.859421       1.15754       1.25216       1.37440       1.44158       1.43658
  40  14 3518.1759    2.9918  3.0511 11.5177  0.0000      0.776889  0.0396   0.0216   0.0691    0.0416   0.0000      0.142997   439.8821     -0.243318       15.2394       3.55784      -3.40702       1.42102       1.05698       1.42663       1.57589       1.75421       1.80317       1.84191
  40  15 3679.4616    2.4302  5.0606 10.8332  0.0000      0.507415  0.0534   0.0137   0.0964    0.0339   0.0000     0.0775943   441.0386      -1.66141       14.1178      -1.91913      -4.26048      -5.29267       1.45366       1.92553       2.13660       2.26910       2.37392       2.41408
  40  16 3838.7830    1.9826  7.8924 10.4163  0.0002      0.384549  0.0780   0.0093   0.1377    0.0309   0.0000     0.0557298   441.4194    -0.0730779       15.7478       1.80063      0.588299      -8.73339       2.00950       2.63641       2.96629       3.20002       3.33244       3.36742
  40  17 3997.0266    1.6009 10.2095 10.2401 -0.0007      0.418359  0.1104   0.0068   0.1818    0.0280   0.0000     0.0634528   441.0910       3.42358       16.8082      -5.58299      -5.86707      -2.08568       2.56706       3.44573       3.80256       4.13290       4.30432       4.34046
  41   2 1301.5732    0.1003  0.1050  9.3618  0.0000       11.1056  0.0094   0.0054   0.0230    0.0180   0.0000       42.7871   441.4308    -0.0627137       20.9214     -0.144188      -3.12535      0.617025      0.349303      0.470511      0.523326      0.513751      0.517478      0.497560
  41   3 1544.3846    0.1967  0.2218  9.2866  0.0000       39.8325  0.0101   0.0059   0.0218    0.0241   0.0000       7.14693   441.8721     0.0251037       20.4367     0.0335867      -2.46823      0.236335      0.407222      0.599375      0.708522      0.723035      0.686621      0.618806
  41   4 1758.0997    0.3852  0.3741  9.2801  0.0000       16.6246  0.0109   0.0078   0.0227    0.0331   0.0000       1.87864   441.9849     -0.862924       21.0587     -0.511652      -4.09308     -0.447747      0.369420      0.492573      0.559563      0.608798      0.640897      0.629201
  41   5 1957.5175    0.6118  0.6812  9.2129  0.0000       8.44503  0.0152   0.0092   0.0304    0.0593   0.0000      0.847590   441.2571     -0.358586       20.1518       1.08921      -4.06877      0.438928      0.474210      0.624641      0.708822      0.770404      0.800845      0.826319
  41   6 2151.2200    0.9415  0.8490  9.5632 -0.0001       6.02971  0.0172   0.0126   0.0341    0.0846   0.0000      0.638642   440.4755     -0.657397       20.5202       1.92840      -3.43867       1.07658      0.552427      0.741157      0.811719      0.886250      0.903590      0.926810
  41   7 2337.2448    1.4198  1.1445 10.0284  0.0000       3.84631  0.0221   0.0168   0.0408    0.1202   0.0000      0.544110   440.9279     -0.529376       21.9526      -1.27202      -3.29445      -1.05899      0.629614      0.840355      0.942326       1.05074       1.08639       1.09954
  41   8 2516.6235    2.0280  1.2469 10.7791  0.0000       3.00138  0.0234   0.0230   0.0419    0.1036   0.0000      0.483900   440.7967     -0.588022       19.5888     0.0292415      -2.48306      -1.97694      0.630561      0.825995      0.894811       1.01589       1.03754       1.04056
  41   9 2693.5246    2.7912  1.2040 11.2253  0.0000       1.72140  0.0218   0.0320   0.0411    0.1338   0.0000      0.463124   442.9253      -1.49691       18.9303       1.23767      -3.55360       1.89974      0.610412      0.800235      0.887840      0.965229       1.01767       1.02851
  41  10 2868.9551    3.7089  1.1236 11.4545  0.0000       1.86744  0.0204   0.0427   0.0380    0.1768   0.0000      0.459943   440.7353     -0.446153       20.9762      0.603116      -2.41430      0.119995      0.594920      0.782655      0.872169      0.947772      0.971491       1.00244
  41  11 3041.6173    4.3863  1.1440 12.3065  0.0000       1.12804  0.0218   0.0515   0.0395    0.1310   0.0000      0.525938   441.3319      -1.72573       19.1176      -1.30704      -2.62408     -0.652562      0.595547      0.823070      0.890201      0.999816       1.02812       1.06659
  41  12 3211.2685    4.2904  1.4521 12.4640  0.0000      0.569475  0.0250   0.0449   0.0449    0.0809   0.0000      0.375109   441.3576       1.62969       19.7718      -1.90251      -2.69104      -1.45674      0.680954      0.881269       1.01010       1.10525       1.13645       1.13879
  41  13 3378.4496    3.6077  2.1810 12.1086  0.0000      0.503986  0.0324   0.0310   0.0574    0.0519   0.0000      0.212742   441.4413      -1.85218       15.1064     -0.440002     -0.484296     -0.200327      0.865667       1.14683       1.26429       1.38248       1.42418       1.44894
  41  14 3543.3116    2.8583  3.5585 11.3077  0.0000      0.705835  0.0436   0.0190   0.0737    0.0400   0.0000      0.108671   440.6001     -0.931357       15.6962      0.593993      0.139055      -1.47228       1.15474       1.54990       1.70695       1.86903       1.93585       1.95149
  41  15 3705.7736    2.3235  5.5002 10.8548  0.0000      0.598678  0.0574   0.0127   0.1021    0.0305   0.0000     0.0746531   438.6099       2.20365       14.2848      -7.70082      -2.84200      -1.07682       1.48314       2.00313       2.24659       2.43370       2.48858       2.50662
  41  16 3866.0797    1.9099  8.2727 10.3967  0.0000      0.276580  0.0822   0.0086   0.1440    0.0293   0.0000     0.0585876   441.6887      -2.59890       16.2812      0.578448       4.67195       7.81862       2.03297       2.69548       3.03742       3.28723       3.42492       3.48254
  41  17 4024.9304    1.5766 11.3814 10.2115  0.0010      0.367377  0.1237   0.0062   0.1968    0.0266   0.0000     0.0619552   437.9902      -10.5461       15.8772      -2.96062      -2.78006      -4.54842       2.70369       3.63680       4.04573       4.38641       4.55792       4.54534
  42   2 1314.2309    0.1045  0.0986  9.4031  0.0000       38.4741  0.0094   0.0054   0.0184    0.0184   0.0000       40.2411   441.8531     -0.557897       20.8858      0.730918      -3.11092      0.304487      0.250143      0.393171      0.411973      0.420650      0.498611      0.465009
  42   3 1558.1922    0.2221  0.1920  9.2861  0.0000       21.6109  0.0093   0.0065   0.0161    0.0245   0.0000       5.93701   441.7059     -0.404740       20.8723    -0.0788527      -3.51612      0.164444      0.376283      0.483461      0.558561      0.525960      0.540463      0.572971
  42   4 1772.6805    0.3848  0.3983  9.2931  0.0000       15.3206  0.0118   0.0075   0.0225    0.0339   0.0000       1.81230   441.5557     -0.320489       20.5631     -0.612148      -4.27319      0.812775      0.419789      0.523113      0.584816      0.650048      0.698312      0.681689
  42   5 1973.4200    0.6488  0.6745  9.2875  0.0000       8.66145  0.0150   0.0095   0.0290    0.0601   0.0000      0.827174   440.6703      -1.46377       21.0107      0.198193      -4.26886     -0.364091      0.461985      0.600594      0.676275      0.730782      0.755529      0.754625
  42   6 2168.1945    0.9904  0.9556  9.4527  0.0000       5.84015  0.0188   0.0124   0.0356    0.1017   0.0000      0.592406   439.6131     -0.953793       19.4043     -0.611700      -3.65030     -0.670592      0.538870      0.716147      0.758824      0.838621      0.878699      0.893185
  42   7 2354.8804    1.5026  1.1570 10.0525  0.0000       3.69834  0.0223   0.0175   0.0394    0.1294   0.0000      0.548463   440.9132     -0.987303       19.4899     -0.453107      -3.90882      0.994719      0.602056      0.783102      0.874344      0.961117      0.994635       1.01213
  42   8 2535.0340    2.0790  1.2502 10.7210  0.0000       2.18254  0.0225   0.0231   0.0423    0.1117   0.0000      0.478745   440.7553      -1.07803       21.9284    -0.0656140      -1.89613      -1.47245      0.616821      0.818519      0.890894      0.982045       1.02534       1.02615
  42   9 2713.0734    2.9141  1.1961 10.8357  0.0000       1.86054  0.0213   0.0321   0.0395    0.1862   0.0000      0.438884   440.9019     -0.825114       20.2947      0.283169      -3.06534      -1.38824      0.593990      0.781308      0.862101      0.954939       1.00399       1.03619
  42  10 2889.3860    3.7278  1.1196 12.0576  0.0000       1.73313  0.0211   0.0434   0.0383    0.1199   0.0000      0.487741   441.3165     -0.169693       19.9221       1.28845      -4.14081      -2.71735      0.556684      0.767951      0.859529      0.941180      0.981779       1.01486
  42  11 3062.8989    4.4442  1.1945 12.0402  0.0004       1.32194  0.0219   0.0502   0.0393    0.1714   0.0000      0.497673   441.1987     -0.497463       21.7561     -0.495920      -1.15117      -1.39053      0.603001      0.795953      0.852703      0.945353       1.00028       1.00465
  42  12 3233.5552    4.2279  1.4693 12.4725  0.0000      0.384477  0.0252   0.0437   0.0456    0.0833   0.0000      0.372737   440.6739     -0.770397       18.1609       1.54083      -2.86414      -2.42237      0.671844      0.895963      0.984083       1.09099       1.11764       1.13566
  42  13 3401.9827    3.4950  2.3369 11.9750 -0.0003      0.782029  0.0331   0.0283   0.0594    0.0500   0.0000      0.186388   440.4111     -0.635277       17.2557       1.44612     0.0809643      -5.31674      0.875393       1.16953       1.30945       1.40919       1.44323       1.45777
  42  14 3568.1856    2.7791  3.8950 11.3620  0.0000      0.892735  0.0443   0.0176   0.0797    0.0346   0.0000      0.103538   439.5613       1.89897       17.3160     -0.340510       1.99224      0.546610       1.15441       1.52555       1.72550       1.84687       1.92072       1.96037
  42  15 3731.5736    2.2498  5.9150 10.8474  0.0004      0.486294  0.0607   0.0118   0.1072    0.0293   0.0000     0.0731615   439.6706     -0.754529       15.5974       1.73125      -3.60930      -1.89181       1.51261       1.99842       2.26998       2.46720       2.54393       2.57499
  42  16 3893.0584    1.8497  8.8208 10.4203  0.0000      0.315077  0.0894   0.0079   0.1538    0.0282   0.0000     0.0598396   439.8992      -3.62380       16.8721      -1.42910      -3.03847      -1.10958       2.08060       2.78174       3.10632       3.37786       3.52824       3.60417
  42  17 4052.6775    1.4741 11.5671 10.2563 -0.0012      0.305022  0.1319   0.0057   0.2040    0.0253   0.0000     0.0684261   438.9185       4.64740       18.2265     -0.327338      -6.14786     -0.705463       2.72818       3.66730       4.06595       4.47600       4.57874       4.63693
  43   2 1326.7414    0.1161  0.0763  9.3506  0.0000       46.5022  0.0074   0.0062   0.0130    0.0185   0.0000       37.8077   441.3898     -0.326882       21.2678      0.241251      -3.23614      0.320821      0.251696      0.291737      0.343893      0.395917      0.393537      0.427623
  43   3 1571.8127    0.2217  0.2161  9.2927  0.0000       35.6553  0.0086   0.0061   0.0185    0.0234   0.0000       5.98719   441.8540     -0.150489       21.1908      0.533796      -3.37472     -0.161584      0.273608      0.375198      0.438981      0.457139      0.441691      0.474130
  43   4 1787.0752    0.4239  0.3855  9.2748  0.0000       15.0589  0.0107   0.0081   0.0215    0.0349   0.0000       1.62082   442.3363    -0.0806992       20.3541      0.510682      -3.90014     -0.237774      0.368922      0.480982      0.533618      0.557174      0.568126      0.611459
  43   5 1989.1103    0.6859  0.6624  9.2825  0.0000       7.85005  0.0143   0.0099   0.0280    0.0609   0.0000      0.820448   442.3764     -0.106246       20.7549      0.113372      -3.01944     0.0745602      0.443678      0.591812      0.645706      0.711238      0.753766      0.793584
  43   6 2184.9443    1.0273  0.9621  9.5643  0.0000       5.01415  0.0187   0.0128   0.0352    0.0976   0.0000      0.585266   441.0785     0.0123487       22.5564      0.531799      -3.81278     0.0639314      0.534683      0.696943      0.741929      0.853885      0.872230      0.891050
  43   7 2372.3139    1.5462  1.1585 10.1320  0.0000       3.18296  0.0221   0.0178   0.0390    0.1278   0.0000      0.522193   441.3554     -0.287694       19.9933     -0.801493      -2.57615       1.03851      0.575335      0.776892      0.865275      0.942798      0.973136      0.995865
  43   8 2553.3992    2.1976  1.2623 10.6441  0.0000       3.09911  0.0225   0.0238   0.0407    0.1232   0.0000      0.444543   441.8418     -0.869534       20.7806      0.743865      -3.37729      0.171315      0.585700      0.765965      0.843023      0.944910      0.981172      0.985389
  43   9 2732.4211    2.9416  1.1526 11.7090  0.0000       2.91724  0.0214   0.0344   0.0397    0.1104   0.0000      0.511519   441.6984     0.0797055       20.6382     -0.474895      -1.58512     -0.913048      0.585475      0.773386      0.865561      0.940406      0.979733       1.02370
  43  10 2909.6219    3.7953  1.0846 12.2232  0.0000       2.05629  0.0203   0.0445   0.0371    0.1086   0.0000      0.531229   440.4152      0.503981       19.3965     -0.788061      -3.55856      -1.00154      0.536769      0.713301      0.787850      0.897080      0.904609      0.915133
  43  11 3083.9075    4.4467  1.1767 12.2180  0.0000      0.772901  0.0214   0.0499   0.0388    0.1428   0.0000      0.483985   441.7711     -0.147065       21.3243     -0.104022      -3.16310      -1.39183      0.590871      0.779695      0.867084      0.951278      0.958860       1.00914
  43  12 3255.5898    4.1648  1.5948 12.2865  0.0000      0.867548  0.0260   0.0399   0.0455    0.0757   0.0000      0.291789   440.4612      -1.87621       20.0457      0.752020      -3.98460      -2.02980      0.667776      0.888715       1.00078       1.08836       1.09045       1.12136
  43  13 3425.1894    3.4129  2.5389 11.8372  0.0001       1.01083  0.0345   0.0262   0.0598    0.0479   0.0000      0.172565   441.5080     -0.451798       17.3192       2.56118      -3.45165      -2.61303      0.871675       1.17277       1.27805       1.42208       1.43590       1.47530
  43  14 3592.4814    2.7098  4.1788 11.2428  0.0000      0.726514  0.0459   0.0164   0.0822    0.0345   0.0000     0.0973718   439.7892      -1.36910       16.2195      0.277339      -3.90295    -0.0303787       1.18213       1.56240       1.74010       1.89282       1.96183       2.00572
  43  15 3757.1594    2.1960  6.5858 10.7264  0.0001      0.466297  0.0644   0.0108   0.1179    0.0291   0.0000     0.0658104   445.0075      -2.35564       15.0975     0.0960547      -3.79875      -5.03889       1.56314       2.07460       2.34877       2.58052       2.63833       2.67995
  43  16 3919.7555    1.7668  9.3592 10.4137 -0.0001      0.410432  0.0967   0.0073   0.1632    0.0276   0.0000     0.0620536   439.6549      -3.68805       11.5689     -0.848324       1.71959      -2.27991       2.17115       2.87187       3.19628       3.44978       3.63824       3.62874
  43  17 4080.2760    1.4554 12.3652 10.2410  0.0009      0.343034  0.1399   0.0055   0.2158    0.0241   0.0000     0.0686280   434.9517      -6.74246       13.6285       1.25803      -5.26229      -1.07822       2.78899       3.77543       4.19130       4.52198       4.75621       4.78317
  44   2 1339.0849    0.1165  0.1014  9.3757  0.0000       46.9764  0.0085   0.0055   0.0152    0.0188   0.0000       30.5741   441.5557      0.260429       21.3476     -0.278714      -3.64972      0.198357      0.247470      0.371150      0.404202      0.422771      0.451419      0.467830
  44   3 1585.2253    0.2396  0.2280  9.2706  0.0000       24.5345  0.0093   0.0063   0.0175    0.0237   0.0000       4.85468   441.3628     -0.416531       21.0493      0.406931      -2.58354      0.251988      0.282966      0.410789      0.418329      0.480588      0.484137      0.524960
  44   4 1801.2987    0.4348  0.4569  9.2841  0.0000       13.1863  0.0120   0.0078   0.0241    0.0369   0.0000       1.47065   441.2703     -0.558432       21.7029     0.0993084      -4.50093     -0.737609      0.391668      0.480882      0.539671      0.601799      0.649341      0.656660
  44   5 2004.6915    0.6905  0.7560  9.3103  0.0000       8.40811  0.0163   0.0095   0.0303    0.0650   0.0000      0.761490   440.8031     -0.332605       20.2618      0.220129      -2.56630      0.464159      0.478086      0.652640      0.721520      0.770897      0.829031      0.825543
  44   6 2201.4928    1.0588  0.9485  9.6580  0.0000       4.00547  0.0188   0.0129   0.0335    0.0927   0.0000      0.589379   441.4281      0.433940       19.4243       1.16638      -2.83426      0.366502      0.496535      0.678094      0.742132      0.823783      0.835583      0.880831
  44   7 2389.5136    1.6112  1.2455 10.1855  0.0000       3.03606  0.0225   0.0177   0.0407    0.1127   0.0000      0.474265   440.7808     -0.515648       20.8232      0.773603      -4.07739      0.483525      0.568920      0.751871      0.821185      0.929851      0.979061      0.961466
  44   8 2571.5100    2.2558  1.2905 10.8570  0.0000       2.85354  0.0228   0.0243   0.0418    0.1152   0.0000      0.457211   441.8303     -0.617435       20.1240     -0.266890     -0.768712      0.219606      0.571616      0.773251      0.850948      0.933667       1.00674       1.00671
  44   9 2751.5500    3.1212  1.2336 11.0383 -0.0053       2.01819  0.0219   0.0329   0.0377    0.1674   0.0000      0.430587   440.4872     -0.332030       20.4067       1.16084      -3.37916     -0.501179      0.578833      0.779372      0.855517      0.955446      0.961399       1.00804
  44  10 2929.6084    3.9942  1.0942 11.9469  0.0000       1.23607  0.0192   0.0454   0.0365    0.1368   0.0000      0.460994   440.8031     -0.433275       20.1082      0.133683      -2.86530     -0.270494      0.516739      0.674920      0.756706      0.864589      0.903241      0.888328
  44  11 3104.7287    4.4032  1.2366 12.2205 -0.0046       1.15267  0.0213   0.0473   0.0394    0.1253   0.0000      0.426750   441.5046     -0.528826       19.4462      0.402054      -1.88137     -0.814181      0.562843      0.728774      0.817603      0.896990      0.920837      0.943406
  44  12 3277.2576    4.2000  1.7158 12.0397  0.0000      0.550837  0.0261   0.0379   0.0465    0.0781   0.0000      0.286687   440.7349    -0.0606203       19.0276     -0.775396      -1.66746      -2.09379      0.657488      0.892266      0.995726       1.09793       1.11360       1.11307
  44  13 3447.8212    3.3303  2.7391 11.6927  0.0000      0.419754  0.0350   0.0240   0.0613    0.0467   0.0000      0.147762   442.5889      -1.41893       16.2519     0.0736328      -3.44647     -0.543540      0.886109       1.16776       1.32239       1.43757       1.49156       1.52732
  44  14 3616.4178    2.6230  4.3814 11.2238 -0.0001      0.532450  0.0479   0.0154   0.0854    0.0337   0.0000     0.0892123   442.2475      -1.98117       15.9445      -2.41962      -1.64804       2.19895       1.19047       1.59833       1.79253       1.95309       2.06716       2.07089
  44  15 3782.2975    2.1048  6.4631 10.6942 -0.0009      0.482585  0.0659   0.0102   0.1169    0.0304   0.0000     0.0719065   439.7452      -1.49222       17.8915      0.937901      -4.80943      -4.14238       1.54729       2.05884       2.29857       2.52202       2.61045       2.64092
  44  16 3945.7595    1.7500 10.2458 10.3866  0.0005      0.251372  0.1068   0.0067   0.1739    0.0268   0.0000     0.0617060   440.7737      -1.89902       19.2320      -2.43056       8.02083       3.41073       2.26480       3.03028       3.42603       3.66060       3.86971       3.84480
  45   2 1351.2690    0.1180  0.1035  9.3282  0.0000       29.5543  0.0077   0.0053   0.0158    0.0182   0.0000       29.9562   441.8246     -0.265095       21.0097    -0.0956122      -3.70302     -0.904926      0.235258      0.307636      0.372508      0.419688      0.386084      0.411749
  45   3 1598.4215    0.2516  0.2353  9.3049  0.0000       23.4262  0.0086   0.0064   0.0186    0.0242   0.0000       4.31602   441.8303      0.149109       21.0943     -0.841425      -3.25145     -0.439207      0.273971      0.362800      0.400239      0.446790      0.457880      0.456691
  45   4 1815.3342    0.4652  0.4239  9.2384  0.0000       12.7998  0.0111   0.0082   0.0220    0.0386   0.0000       1.39994   441.6359     -0.166936       21.5862      0.269870      -3.18708     -0.933980      0.349445      0.461199      0.547693      0.584283      0.612806      0.617226
  45   5 2020.0943    0.7292  0.7249  9.3086  0.0000       7.39378  0.0148   0.0099   0.0290    0.0616   0.0000      0.742289   441.9064     -0.706057       20.7527     -0.402365      -3.71501     -0.220186      0.424868      0.555925      0.613673      0.689384      0.684514      0.696150
  45   6 2217.8768    1.0981  1.0206  9.7741  0.0000       4.90645  0.0196   0.0130   0.0363    0.0908   0.0000      0.607585   441.4173     -0.313114       21.2106       1.00779      -3.59458       1.16100      0.513279      0.679457      0.749846      0.859883      0.859806      0.907293
  45   7 2406.5208    1.6472  1.2825  9.9137  0.0000       2.71388  0.0222   0.0175   0.0411    0.1398   0.0000      0.456737   441.7830     -0.356792       21.4671     0.0422148      -2.92226      0.616005      0.570136      0.727009      0.817336      0.892964      0.967100      0.981440
  45   8 2589.4826    2.3194  1.3303 10.7386  0.0000       2.14517  0.0227   0.0239   0.0413    0.1146   0.0000      0.413153   441.0507     -0.887256       19.3476      -1.04016      -2.56447     -0.576399      0.556484      0.745195      0.823602      0.908988      0.956492      0.968827
  45   9 2770.5414    3.2288  1.1663 11.2332  0.0000       2.18746  0.0203   0.0355   0.0376    0.1717   0.0000      0.455092   440.8628      0.470457       20.4772       2.15173      -3.97126      -1.32186      0.526492      0.678103      0.769183      0.851366      0.875763      0.893470
  45  10 2949.3982    4.0942  1.1129 12.0384  0.0002       1.21297  0.0198   0.0460   0.0368    0.1360   0.0000      0.473281   440.7806      0.496303       20.9250       1.33452      -4.54555      -1.77849      0.514650      0.697589      0.771079      0.867237      0.910190      0.931203
  45  11 3125.2994    4.4498  1.2786 12.2962 -0.0000       1.21631  0.0224   0.0469   0.0402    0.1144   0.0000      0.423515   439.9918     -0.508067       20.1219     -0.340860      -1.90622      0.509509      0.533820      0.749934      0.801088      0.902854      0.921855      0.936530
  45  12 3298.7621    3.9733  1.8678 11.9650 -0.0000      0.666014  0.0272   0.0342   0.0490    0.0699   0.0000      0.246400   441.5268       1.51711       19.5560     -0.113576      -2.19694     -0.712759      0.678217      0.906160       1.02069       1.13711       1.14524       1.16994
  45  13 3470.4742    3.2107  2.9911 11.6777  0.0000      0.934093  0.0370   0.0221   0.0659    0.0409   0.0000      0.139806   442.5451     -0.653512       19.6607       1.07160      -1.85992     -0.614574      0.899044       1.23300       1.33974       1.52329       1.58583       1.59296
  45  14 3640.0865    2.5899  4.8447 11.0822 -0.0000      0.692142  0.0502   0.0142   0.0908    0.0323   0.0000     0.0810046   442.6162      -4.34567       15.5567      0.810690      -2.48541       1.27521       1.20639       1.63718       1.83868       2.00633       2.11622       2.13779
  45  15 3807.3563    2.0564  7.5890 10.5712 -0.0007      0.829608  0.0759   0.0091   0.1315    0.0298   0.0000     0.0688732   439.5882      -1.88296       15.5581       1.77617      -11.3633      -4.05251       1.70001       2.25095       2.53519       2.74879       2.90383       2.95070
  45  16 3971.7149    1.6408  9.9317 10.4251 -0.0001      0.322657  0.1094   0.0065   0.1774    0.0259   0.0000     0.0769596   444.3859      -6.73163       14.6648       2.20460       1.52142       1.02271       2.22917       3.00250       3.34204       3.62765       3.82047       3.87846
  46   2 1363.3201    0.1098  0.0904  9.3462 -0.0000       69.7893  0.0077   0.0053   0.0143    0.0194   0.0000       36.9385   441.9077     -0.554866       21.3809     -0.516076      -3.54468      0.474762      0.226004      0.278874      0.347555      0.375773      0.342981      0.391602
  46   3 1611.4388    0.2571  0.2429  9.2707  0.0000       21.4925  0.0092   0.0062   0.0173    0.0247   0.0000       4.07865   441.8359     -0.444747       21.5145    -0.0200456      -3.92288     -0.184780      0.267229      0.349231      0.425328      0.455561      0.453111      0.487812
  46   4 1829.2794    0.4693  0.5182  9.2566 -0.0001       15.2015  0.0128   0.0076   0.0253    0.0390   0.0000       1.29964   441.9621    -0.0784253       20.8872     0.0281624      -3.29364    -0.0205405      0.392483      0.497832      0.554945      0.621601      0.644068      0.655047
  46   5 2035.3050    0.7461  0.7520  9.4152  0.0000       6.35538  0.0151   0.0100   0.0302    0.0637   0.0000      0.721019   441.4774     -0.171314       21.5694      0.710140      -3.45898       1.87411      0.425476      0.562358      0.616804      0.674351      0.713325      0.727897
  46   6 2234.0517    1.1492  1.0489  9.9365  0.0000       4.94193  0.0194   0.0136   0.0377    0.0896   0.0000      0.588554   440.9028    -0.0665666       21.7984      0.788789      -2.14029      0.447603      0.486709      0.651013      0.724538      0.815478      0.812113      0.838688
  46   7 2423.3799    1.7254  1.2620 10.3629  0.0000       3.56484  0.0223   0.0184   0.0402    0.1039   0.0000      0.486469   440.7974    0.00791170       22.5553      0.767090      -4.07611      -1.11677      0.533097      0.732176      0.793029      0.898248      0.906854      0.918987
  46   8 2607.2499    2.4285  1.2893 10.7305  0.0000       2.33265  0.0220   0.0252   0.0398    0.1299   0.0000      0.449977   440.8012      0.523155       21.0347      0.113349      -2.65098     0.0812777      0.547030      0.723222      0.817373      0.922752      0.943876      0.958459
  46   9 2789.3428    3.3429  1.1986 11.1903  0.0000       1.58670  0.0207   0.0351   0.0370    0.1645   0.0000      0.439462   442.5438     -0.187464       21.5556      -1.10900      -3.12190     -0.706020      0.528554      0.695907      0.777655      0.834703      0.859945      0.889945
  46  10 2969.0117    4.1810  1.1190 11.9985  0.0000       1.07731  0.0194   0.0459   0.0361    0.1394   0.0000      0.443895   442.3625      0.283441       19.4139      -1.16938      -4.56182     -0.171446      0.479959      0.653454      0.729000      0.798575      0.833849      0.839864
  46  11 3145.6509    4.6354  1.2425 12.4141 -0.0001       1.30124  0.0217   0.0492   0.0390    0.1233   0.0000      0.424516   441.6306     -0.473280       21.9160      0.743131      -3.27735      -1.91155      0.527831      0.698226      0.773078      0.874971      0.917928      0.937433
  46  12 3320.0299    3.9591  1.9808 11.9298  0.0000       1.01947  0.0282   0.0326   0.0502    0.0661   0.0000      0.236087   441.8138      -1.43453       19.4114       1.39638      -5.18880     -0.966090      0.685743      0.914907       1.03110       1.12335       1.19539       1.19988
  46  13 3492.6714    3.1737  3.1148 11.6786  0.0000      0.850299  0.0376   0.0213   0.0665    0.0387   0.0000      0.139810   440.2343     -0.494572       18.6626       2.32444      -1.29850      -4.41199      0.882801       1.18883       1.31002       1.43558       1.49677       1.53997
  46  14 3663.2879    2.4714  5.2527 11.0288  0.0000      0.629912  0.0529   0.0130   0.0970    0.0312   0.0000     0.0785880   439.7501      -1.51108       19.7790     0.0786430      -2.64580      0.939503       1.24865       1.64894       1.85488       2.01876       2.14570       2.19368
  46  15 3831.9540    2.0532  8.3080 10.5004  0.0008      0.681430  0.0813   0.0084   0.1406    0.0302   0.0000     0.0625767   438.0873      -2.24308       19.4629       4.86674      -3.66769   -0.00767412       1.73362       2.31489       2.58121       2.80484       2.93084       2.98705
  46  16 3997.4883    1.5941 10.6046 10.3826 -0.0006      0.567384  0.1164   0.0060   0.1866    0.0252   0.0000     0.0775263   438.0619       2.27980       21.1464      -6.09173      -2.68073      -4.22975       2.26036       3.02590       3.40479       3.66777       3.87469       3.98231
  47   2 1375.1873    0.1233  0.1070  9.2865  0.0000       40.3848  0.0088   0.0052   0.0133    0.0188   0.0000       26.0738   441.7329    -0.0898673       21.5086     -0.288122      -3.39572     0.0648652      0.326551      0.472852      0.526276      0.555351      0.519036      0.518790
  47   3 1624.2590    0.2581  0.2711  9.2483  0.0000       28.3146  0.0096   0.0061   0.0190    0.0247   0.0000       4.01408   441.8286     -0.706491       21.7480      0.508456      -3.33570      0.133306      0.290596      0.396240      0.439857      0.506991      0.499766      0.537061
  47   4 1842.9770    0.4885  0.5006  9.2949  0.0000       12.2870  0.0118   0.0081   0.0248    0.0387   0.0000       1.22728   441.4626     -0.800093       21.8337    -0.0874608      -4.08295     -0.141498      0.351577      0.474254      0.517877      0.567408      0.636525      0.628794
  47   5 2050.3993    0.7895  0.7651  9.3227  0.0000       7.14770  0.0152   0.0103   0.0294    0.0706   0.0000      0.680101   441.2023      0.114646       20.3472       1.39352      -3.16282      0.714720      0.406580      0.552155      0.624503      0.663496      0.685030      0.709531
  47   6 2249.9787    1.1866  1.0687  9.7789  0.0000       4.13862  0.0195   0.0136   0.0368    0.1015   0.0000      0.572722   441.8703      0.620893       20.6148      -1.45546      -2.23541      -2.96864      0.496671      0.640758      0.728935      0.808611      0.818135      0.845025
  47   7 2440.0615    1.7611  1.2824 10.2912  0.0000       2.93961  0.0219   0.0186   0.0408    0.1177   0.0000      0.461112   440.2684      0.336626       19.7139     -0.268338      -3.72954      -1.00083      0.546123      0.731928      0.814071      0.917954      0.917020      0.940419
  47   8 2624.9394    2.4953  1.3768 10.6507  0.0000       1.92793  0.0224   0.0246   0.0406    0.1242   0.0000      0.394666   440.7319      -1.01164       20.6582     0.0306793      -2.66354     -0.107071      0.528185      0.704166      0.769278      0.864342      0.873524      0.909511
  47   9 2808.0089    3.4334  1.1922 11.3216  0.0000       1.62034  0.0208   0.0366   0.0371    0.1718   0.0000      0.473869   441.1146      0.432573       21.4726      0.272203      -2.08627      -1.80324      0.514709      0.669242      0.731761      0.823917      0.874701      0.880573
  47  10 2988.4113    4.2331  1.1675 11.9750 -0.0005      0.874390  0.0201   0.0454   0.0370    0.1407   0.0000      0.481774   440.9989     -0.794004       21.9179      0.464753      -3.19252      -1.93341      0.483867      0.646325      0.718693      0.793888      0.807661      0.829941
  47  11 3165.7766    4.3902  1.4455 12.3650 -0.0005      0.698759  0.0232   0.0433   0.0426    0.0927   0.0000      0.342767   440.7684      -1.24659       20.0989      0.105954      -3.32177      -1.77621      0.570483      0.755591      0.831426      0.925221      0.962183      0.956620
  47  12 3341.0774    3.8733  2.0267 11.9212  0.0000       1.19797  0.0287   0.0314   0.0501    0.0617   0.0000      0.222497   441.4623      -2.28666       19.2826      0.353925       1.43103      0.380141      0.652403      0.894921      0.976901       1.09900       1.12633       1.16381
  47  13 3514.6346    3.0173  3.4443 11.5430 -0.0000      0.733601  0.0396   0.0192   0.0702    0.0367   0.0000      0.123825   442.7178       1.72986       18.0909       1.06735     -0.954171     -0.899513      0.924312       1.22188       1.37711       1.50193       1.57918       1.62380
  47  14 3686.2847    2.4241  5.6385 10.9892  0.0001      0.608947  0.0560   0.0121   0.1012    0.0293   0.0000     0.0785108   440.5381      -4.66972       21.9187     -0.771059      -3.44314      -3.80345       1.26408       1.66886       1.89696       2.07060       2.15713       2.19286
  47  15 3855.6466    1.9445  8.5703 10.5731  0.0000      0.416884  0.0895   0.0078   0.1483    0.0287   0.0000     0.0696160   444.1916       2.30153       15.2325       7.38319      0.141006     -0.544689       1.81923       2.43217       2.73944       2.98652       3.12506       3.19854
  48   2 1386.9298    0.1367  0.1317  9.3534  0.0000       58.8458  0.0070   0.0053   0.0181    0.0196   0.0000       20.1637   441.9482     -0.413462       21.4809      0.132163      -3.63403     -0.178162      0.233478      0.295484      0.324481      0.346249      0.372755      0.389825
  48   3 1636.8900    0.2796  0.2732  9.2438  0.0000       24.9734  0.0091   0.0063   0.0182    0.0248   0.0000       3.49716   442.2221     -0.196222       21.7445     -0.592732      -3.72372     0.0952633      0.272064      0.326129      0.378913      0.421176      0.459628      0.447535
  48   4 1856.5483    0.5100  0.5266  9.3276  0.0000       8.17974  0.0123   0.0080   0.0247    0.0414   0.0000       1.07858   442.1113     -0.185276       21.0522     0.0306485      -3.34034     -0.270707      0.349526      0.461068      0.524263      0.575365      0.599121      0.602533
  48   5 2065.3190    0.8142  0.8043  9.3450  0.0000       6.31051  0.0155   0.0102   0.0302    0.0740   0.0000      0.660754   441.8718      0.120538       20.6593      -1.42467      -4.52346     -0.466333      0.404651      0.532844      0.594665      0.637929      0.679756      0.702121
  48   6 2265.7924    1.2590  1.1166  9.6793  0.0000       4.31241  0.0195   0.0139   0.0377    0.1198   0.0000      0.549662   441.8597     0.0662342       20.7735     -0.193709      -2.20023      -1.23789      0.481282      0.634631      0.709969      0.771295      0.806121      0.840135
  48   7 2456.5403    1.8662  1.3021  9.8648  0.0000       2.37512  0.0218   0.0184   0.0385    0.1534   0.0000      0.429573   441.6860     -0.827258       20.9844      0.637939      -2.07303      0.266578      0.495024      0.658715      0.735351      0.818250      0.865584      0.882886
  48   8 2642.4031    2.6316  1.3096 10.4897  0.0000       1.61325  0.0210   0.0258   0.0385    0.1618   0.0000      0.376782   441.7815     -0.359929       20.7198     -0.258908      -2.16460      0.633227      0.502524      0.666516      0.720707      0.803277      0.825112      0.839905
  48   9 2826.4735    3.4861  1.2185 11.3174 -0.0000       2.09784  0.0204   0.0362   0.0378    0.1634   0.0000      0.440452   441.9599      -1.17799       20.4772      0.654240      -2.84384     -0.496092      0.481479      0.639305      0.696776      0.771665      0.797114      0.813240
  48  10 3007.6676    4.3407  1.2023 11.8727 -0.0001       1.24871  0.0201   0.0450   0.0371    0.1487   0.0000      0.439092   442.1950     -0.971102       22.2169       1.27541      -2.28122     -0.224835      0.479102      0.632095      0.683136      0.786198      0.848496      0.860523
  48  11 3185.7521    4.4470  1.4134 12.4406  0.0000      0.937109  0.0227   0.0435   0.0419    0.0872   0.0000      0.357556   442.0628     -0.378756       21.1038      0.126916      -3.46439     -0.186198      0.523676      0.708073      0.764549      0.883650      0.878950      0.900020
  48  12 3361.8467    3.7698  2.2299 11.9192  0.0000       1.13854  0.0301   0.0288   0.0521    0.0545   0.0000      0.202142   442.6419      0.642725       19.0381      0.870184      -1.33570      -1.91436      0.675789      0.908363      0.999960       1.12944       1.17958       1.20031
  48  13 3536.2888    2.9960  3.8394 11.2610  0.0000      0.512106  0.0412   0.0173   0.0723    0.0371   0.0000      0.106244   441.5097     0.0134672       20.1953      -2.30433      -2.41240      -1.94927      0.946205       1.24099       1.39370       1.52487       1.62428       1.65353
  48  14 3708.9165    2.3706  6.2093 10.8908  0.0000      0.464256  0.0610   0.0111   0.1079    0.0298   0.0000     0.0699918   441.1999      0.285651       21.3303      0.745779      -7.23867      -4.03786       1.32517       1.77829       1.99291       2.16277       2.23723       2.31226
  48  15 3879.5455    1.8764  8.7395 10.5783  0.0002      0.689743  0.0911   0.0075   0.1515    0.0280   0.0000     0.0796712   439.7929      -6.17174       16.6651       1.18990      -2.86902     -0.720921       1.80249       2.41444       2.73260       2.96927       3.12387       3.18752
  49   2 1398.5085    0.1472  0.1193  9.3222  0.0000       27.9986  0.0064   0.0056   0.0160    0.0182   0.0000       17.8724   441.5334     -0.276889       21.6635     -0.320242      -4.25043     -0.151528      0.187838      0.217396      0.277219      0.301470      0.356567      0.365169
  49   3 1649.3460    0.2943  0.2624  9.2345  0.0000       19.3669  0.0086   0.0065   0.0173    0.0253   0.0000       3.14788   442.1566     0.0239724       21.8364     -0.114260      -4.07728      0.321204      0.255039      0.309481      0.359545      0.420694      0.433109      0.427777
  49   4 1870.0074    0.5358  0.5531  9.2543  0.0000       8.80061  0.0124   0.0081   0.0245    0.0435   0.0000      0.974223   441.6855     -0.845453       20.8023     0.0909833      -3.42348     0.0531876      0.335764      0.447035      0.517983      0.536207      0.555913      0.571190
  49   5 2080.1310    0.8060  0.8490  9.3836  0.0000       7.05233  0.0163   0.0100   0.0316    0.0735   0.0000      0.671281   442.0740     -0.182670       20.9403     -0.295353      -4.16775       1.14172      0.429264      0.576797      0.649286      0.703276      0.746602      0.763196
  49   6 2281.4104    1.2807  1.0546 10.0206  0.0000       4.39071  0.0195   0.0144   0.0352    0.0920   0.0000      0.579146   441.1988     -0.362840       20.6260      0.104115      -2.49812      0.861671      0.468553      0.616752      0.665486      0.717586      0.747502      0.795294
  49   7 2472.8540    1.9521  1.2718 10.3857  0.0000       3.15102  0.0209   0.0199   0.0397    0.1189   0.0000      0.454267   441.6151      0.955464       19.5446      0.256932      -1.40132     -0.654151      0.481810      0.636862      0.719923      0.805507      0.817675      0.838688
  49   8 2659.8029    2.7065  1.3191 10.6652  0.0000       2.36296  0.0208   0.0265   0.0392    0.1531   0.0000      0.376681   441.5442      -1.16953       21.6253      0.612440      -3.18620      -1.14798      0.500573      0.656049      0.718971      0.791619      0.824949      0.859883
  49   9 2844.8286    3.5991  1.1413 11.8280  0.0000       2.92342  0.0196   0.0384   0.0360    0.1181   0.0000      0.489770   441.3435      -1.10985       19.9988      0.352418      -3.96850     -0.472682      0.457064      0.605646      0.678327      0.756362      0.778666      0.803165
  49  10 3026.7192    4.3735  1.1613 12.1131  0.0000       1.16494  0.0202   0.0461   0.0354    0.1390   0.0000      0.490943   440.7318     -0.563756       21.2041       1.63645      -4.97402     0.0523199      0.472262      0.625404      0.703858      0.767711      0.795337      0.800482
  49  11 3205.5714    4.4511  1.5273 12.0168  0.0000      0.693542  0.0230   0.0404   0.0417    0.0973   0.0000      0.308365   441.3269      -1.81482       20.7092     0.0178621      -4.07099     -0.290059      0.523392      0.695880      0.770221      0.853819      0.893682      0.905025
  49  12 3382.4756    3.6724  2.4775 11.7157  0.0000      0.955683  0.0308   0.0259   0.0549    0.0493   0.0000      0.171932   441.4108      0.119339       21.0064     -0.748781      -2.73815      0.352693      0.689235      0.907435       1.01787       1.11330       1.19264       1.20741
  49  13 3557.7428    2.8652  4.0109 11.3339  0.0000      0.514290  0.0424   0.0163   0.0769    0.0341   0.0000      0.104322   441.4724       1.15940       20.3627     -0.998618     -0.694763     -0.539498      0.957907       1.25428       1.43493       1.54561       1.63791       1.65988
  49  14 3731.4368    2.2916  6.3471 10.8926 -0.0001      0.566189  0.0629   0.0105   0.1123    0.0295   0.0000     0.0748055   442.1682      -3.29137       20.1089       2.87630      -2.06989      -6.59408       1.32753       1.76614       1.98385       2.16689       2.26755       2.32031
  49  15 3902.9009    1.8476  9.4606 10.5357  0.0010      0.570255  0.1020   0.0069   0.1619    0.0273   0.0000     0.0814870   439.5887      0.163650       23.4440       4.87145      -2.88944     -0.785201       1.93666       2.58484       2.89986       3.17834       3.30675       3.35279
  50   1 1110.7879    0.0633  0.0470  9.5452  0.0000       37.8100  0.0132   0.0063   0.0141    0.0155   0.0000       224.047   440.8775      0.349238       20.5417    -0.0100680      -1.99403     -0.292763      0.330294      0.471132      0.447502      0.480087      0.545821      0.567374
  50   2 1409.9693    0.1506  0.1261  9.3748  0.0000       46.3030  0.0061   0.0055   0.0160    0.0184   0.0000       16.7394   441.6453     -0.245234       21.1436     0.0780380      -3.65208     0.0162624      0.187871      0.239015      0.288193      0.319035      0.354072      0.362870
  50   3 1661.6302    0.3088  0.3204  9.2996  0.0000       21.4004  0.0100   0.0063   0.0189    0.0255   0.0000       2.68064   441.5182    -0.0611746       20.6398    -0.0228268      -3.52976      0.362362      0.271739      0.370531      0.401201      0.441865      0.453264      0.454976
  50   4 1883.3382    0.5294  0.6233  9.2782  0.0000       8.98078  0.0139   0.0076   0.0265    0.0451   0.0000      0.983223   442.3191     -0.387354       22.2551      0.954351      -2.97378      0.290701      0.365066      0.469096      0.512899      0.585623      0.587970      0.608125
  50   5 2094.7615    0.8373  0.9015  9.4624  0.0000       6.95273  0.0164   0.0100   0.0332    0.0728   0.0000      0.656591   442.1966     -0.455146       20.6538      -1.31819      -4.54990      0.570771      0.403480      0.526080      0.576954      0.657672      0.667484      0.693310
  50   6 2296.8452    1.3181  1.2123  9.7936  0.0000       4.36991  0.0209   0.0138   0.0382    0.1143   0.0000      0.510674   441.2779      0.986904       21.0024     -0.932384      -3.30842      0.696225      0.476387      0.636105      0.716670      0.792035      0.818938      0.843868
  50   7 2489.0892    1.9463  1.3969 10.2689  0.0000       2.96881  0.0224   0.0185   0.0393    0.1107   0.0000      0.372962   441.5540      -1.73313       21.5441     -0.373062      -2.91100     -0.696570      0.505210      0.677148      0.747506      0.819668      0.860099      0.867755
  50   8 2677.0527    2.7813  1.2708 10.9012  0.0000       2.81607  0.0210   0.0275   0.0368    0.1423   0.0000      0.429131   441.1708      -1.37984       20.2641     -0.777612      -1.94089   -0.00861544      0.477247      0.634261      0.719127      0.788948      0.835718      0.833743
  50   9 2862.9279    3.7058  1.1632 11.7995  0.0000       1.27150  0.0198   0.0391   0.0359    0.1356   0.0000      0.488117   441.9787      0.474625       20.5103    -0.0837104      -3.15358      0.637000      0.455547      0.598846      0.676564      0.745532      0.758129      0.802929
  50  10 3045.5732    4.4337  1.2096 12.1542  0.0000      0.925500  0.0203   0.0454   0.0361    0.1302   0.0000      0.434847   441.5812      -1.34575       21.2752       1.81911      -3.94341       1.27928      0.467469      0.603245      0.674635      0.749642      0.789972      0.842543
  50  11 3225.1976    4.3831  1.5664 12.2173  0.0000      0.792773  0.0238   0.0395   0.0420    0.0842   0.0000      0.298254   442.4499     -0.939840       20.6800     -0.540011      -1.68617     -0.114129      0.513692      0.695900      0.749783      0.837366      0.888728      0.903867
  50  12 3402.8938    3.6309  2.4445 11.8794  0.0000       1.06384  0.0311   0.0259   0.0541    0.0475   0.0000      0.178018   442.0393     -0.697576       19.5340     0.0125507     -0.911337      -1.54220      0.679160      0.916078       1.02946       1.11162       1.14626       1.18164
  50  13 3579.0814    2.8207  4.3168 11.2474  0.0000      0.575440  0.0434   0.0152   0.0810    0.0332   0.0000     0.0953189   442.9230     -0.592671       19.6479       2.37542      -1.30683      -4.45939      0.928075       1.24246       1.39613       1.52641       1.60155       1.65963
  50  14 3753.6429    2.2462  6.8600 10.8488 -0.0005      0.705393  0.0679   0.0097   0.1174    0.0300   0.0000     0.0713951   439.8011      0.387914       24.1028      -1.56424      -1.28302     -0.834322       1.37656       1.85433       2.08763       2.26471       2.39404       2.43947
  50  15 3926.3280    1.7611  9.6857 10.6154 -0.0040      0.916495  0.1068   0.0067   0.1682    0.0260   0.0000     0.0874723   443.7759      -3.52664       17.4689       6.70545      -8.44006      -2.33224       1.92032       2.58616       2.90157       3.12705       3.35483       3.37020
  51   2 1421.2890    0.1450  0.1291  9.3322  0.0000       24.6300  0.0074   0.0052   0.0146    0.0175   0.0000       17.6106   441.6161     -0.505033       21.9180      0.423142      -3.51245      0.308168      0.202750      0.251705      0.320041      0.352969      0.334564      0.371363
  51   3 1673.7588    0.3295  0.2753  9.2731  0.0000       18.4697  0.0083   0.0070   0.0173    0.0255   0.0000       2.62769   441.8581   -0.00320285       21.5061      0.184037      -3.45258      0.215170      0.245768      0.319265      0.375031      0.387657      0.419993      0.430044
  51   4 1896.5398    0.5610  0.5940  9.2838 -0.0002       9.07141  0.0127   0.0080   0.0257    0.0458   0.0000      0.959149   441.9627     -0.946575       21.0482      0.157686      -3.57077     -0.187828      0.333727      0.441849      0.506021      0.537816      0.558638      0.577211
  51   5 2109.2303    0.8901  0.9080  9.2305  0.0000       5.68540  0.0164   0.0103   0.0311    0.0882   0.0000      0.607332   442.5358     -0.394015       21.3024      0.282626      -3.39589     -0.345645      0.403492      0.544474      0.613813      0.666660      0.716800      0.724519
  51   6 2312.0559    1.3686  1.1593 10.0537  0.0000       3.85251  0.0205   0.0147   0.0376    0.1020   0.0000      0.588373   441.7446     -0.186078       22.3648     -0.999940      -2.61227      0.174705      0.450900      0.607479      0.678706      0.747266      0.771122      0.832666
  51   7 2505.0796    2.0508  1.3228 10.6615  0.0000       1.98575  0.0220   0.0203   0.0383    0.1015   0.0000      0.417934   441.9469      0.176747       20.5356    0.00995267      -2.63472      0.933059      0.471135      0.645860      0.714456      0.790315      0.822185      0.838501
  51   8 2694.1328    2.8388  1.3339 11.1393  0.0000       2.40190  0.0214   0.0279   0.0384    0.1193   0.0000      0.390848   441.4430     -0.655742       21.2870      0.842911      -3.34150       1.13066      0.482259      0.634285      0.704647      0.790976      0.820894      0.868543
  51   9 2880.9301    3.7505  1.2003 11.9835  0.0001       1.64100  0.0203   0.0385   0.0362    0.1109   0.0000      0.455742   441.1656      0.245176       19.1176      0.115819      -4.30010     0.0351811      0.451007      0.605891      0.640137      0.716210      0.736342      0.788625
  51  10 3064.2956    4.4712  1.2899 12.2134  0.0004       1.03348  0.0208   0.0446   0.0378    0.1158   0.0000      0.426557   441.2392      -1.04897       21.5070       1.10622      -3.57663     -0.516819      0.466655      0.626406      0.700801      0.767726      0.805009      0.819764
  51  11 3244.6409    4.3044  1.6630 12.2659  0.0000      0.656144  0.0242   0.0375   0.0436    0.0716   0.0000      0.286083   441.1413      0.181895       21.2132     -0.460236      -3.02542      -2.16629      0.544339      0.715573      0.833030      0.920123      0.955937      0.991646
  51  12 3423.0993    3.4989  2.8072 11.7244 -0.0000      0.784276  0.0327   0.0230   0.0587    0.0426   0.0000      0.144966   442.5713      -1.15325       21.0702      0.172553      -3.99608      -1.00172      0.702309      0.942099       1.06718       1.15783       1.20770       1.26266
  51  13 3600.0703    2.7157  4.5856 11.2304 -0.0001      0.511459  0.0465   0.0142   0.0834    0.0321   0.0000     0.0935589   441.3243      -1.96116       19.5127       2.97773      0.887863      -1.43462      0.982168       1.31068       1.48803       1.65563       1.72015       1.77658
  51  14 3775.3770    2.2414  7.5446 10.7079  0.0009      0.442007  0.0744   0.0089   0.1246    0.0309   0.0000     0.0707965   442.6856      -3.12570       17.8413       2.45414      -6.21878     -0.757734       1.45053       1.92258       2.18111       2.36221       2.51534       2.57848
  51  15 3948.7884    1.8072 10.8998 10.5458  0.0026      0.483479  0.1162   0.0062   0.1770    0.0240   0.0000     0.0772649   440.3269      -1.48019       14.9614       1.23215      -3.98990       1.94498       1.96491       2.62940       2.95605       3.24392       3.41019       3.48388
  52   1 1129.5461    0.0610  0.0693  9.4874  0.0000       27.7380  0.0143   0.0052   0.0177    0.0153   0.0000       190.747   440.4233     -0.213884       21.0756     -0.151977      -5.45482      -1.27571      0.357087      0.411827      0.521993      0.553778      0.588483      0.678094
  52   2 1432.4550    0.1568  0.1622  9.3196  0.0000       19.8699  0.0082   0.0050   0.0161    0.0179   0.0000       12.6645   441.9841    -0.0690928       20.9412     -0.395545      -4.21136      0.357321      0.217185      0.307708      0.319203      0.359354      0.367913      0.351550
  52   3 1685.6928    0.3292  0.3576  9.2978  0.0000       16.9250  0.0100   0.0063   0.0208    0.0267   0.0000       2.26919   441.4851     -0.414641       21.5243    -0.0900397      -4.36682      0.310222      0.289123      0.376804      0.440957      0.479381      0.518437      0.529070
  52   4 1909.6232    0.5715  0.6432  9.3065  0.0000       11.1240  0.0140   0.0080   0.0257    0.0467   0.0000      0.959204   442.0716     -0.555028       20.7210      0.210541      -4.42873    -0.0713476      0.369136      0.487391      0.540004      0.589254      0.620696      0.634573
  52   5 2123.5800    0.9328  0.9312  9.5046  0.0000       6.20987  0.0168   0.0107   0.0318    0.0806   0.0000      0.621453   441.3803   -0.00500714       20.9167      0.174725      -3.55004      0.128256      0.384379      0.515157      0.577736      0.638468      0.646059      0.666007
  52   6 2327.1591    1.4091  1.2552  9.8873  0.0000       4.33652  0.0211   0.0143   0.0384    0.1110   0.0000      0.510056   442.3722     -0.461404       20.5775     -0.468983      -1.97803       1.43096      0.460812      0.609088      0.687020      0.759682      0.769349      0.794756
  52   7 2520.9875    2.0706  1.3654 10.4726 -0.0000       2.05174  0.0219   0.0197   0.0385    0.1122   0.0000      0.399304   442.4690      -1.53282       20.5137      0.717976      -3.06728     -0.446156      0.479028      0.616257      0.683580      0.755936      0.788956      0.807979
  52   8 2711.0542    2.9533  1.3263 11.1569  0.0000       1.73086  0.0209   0.0285   0.0380    0.1194   0.0000      0.405626   441.3565      0.366950       21.5338       1.03450      -3.29689      -1.04932      0.461864      0.620146      0.665950      0.755374      0.768924      0.790188
  52   9 2898.7500    3.7877  1.1769 12.1553  0.0000       1.13918  0.0200   0.0396   0.0364    0.1087   0.0000      0.507150   441.8436     0.0807287       20.7140     -0.576997      -3.93409     -0.545972      0.441843      0.572841      0.624919      0.722259      0.733473      0.782442
  52  10 3082.8528    4.5612  1.3055 11.8615  0.0001      0.710896  0.0206   0.0434   0.0362    0.1453   0.0000      0.366426   440.7972     -0.122253       21.5494      0.115452      -4.14099     -0.603361      0.462179      0.607582      0.693781      0.753811      0.789354      0.814890
  52  11 3263.9517    4.1531  1.7308 12.3212  0.0000      0.823801  0.0249   0.0354   0.0453    0.0659   0.0000      0.280044   442.0620      0.211239       19.6996     -0.275282      -3.35007       1.21524      0.523994      0.713266      0.766745      0.882276      0.910757      0.943379
  52  12 3443.1976    3.4166  2.9589 11.7568  0.0001      0.606630  0.0332   0.0218   0.0614    0.0398   0.0000      0.140192   441.5024     -0.890739       17.8499      0.469246      -2.78024     -0.267479      0.704515      0.938358       1.04824       1.16687       1.22437       1.24877
  52  13 3621.0414    2.6988  5.0683 11.0849  0.0000      0.534804  0.0496   0.0133   0.0877    0.0339   0.0000     0.0833722   442.2485      0.862902       20.9485       1.25744      -1.88312     -0.831299       1.03532       1.35824       1.53414       1.67617       1.75815       1.80540
  52  14 3796.9377    2.1230  7.7603 10.7533  0.0001      0.378149  0.0803   0.0083   0.1315    0.0299   0.0000     0.0842138   440.2175     -0.180762       21.5130      -2.99996      -6.77549      -2.72069       1.50199       1.99721       2.24246       2.47074       2.56392       2.62103
  53   2 1443.4838    0.1631  0.1821  9.3087  0.0000       22.6865  0.0089   0.0049   0.0172    0.0183   0.0000       11.3691   441.6506     -0.259163       21.5725     -0.883564      -3.75751      0.808500      0.226869      0.302746      0.343638      0.398398      0.425101      0.405705
  53   3 1697.5002    0.3411  0.3718  9.2335  0.0000       15.6955  0.0103   0.0063   0.0205    0.0274   0.0000       2.07931   442.1510     -0.376141       20.7481      0.177502      -3.67141      0.742994      0.252893      0.348444      0.393961      0.417485      0.461684      0.447029
  53   4 1922.5528    0.6011  0.6334  9.2148  0.0000       8.16402  0.0126   0.0082   0.0260    0.0513   0.0000      0.858978   442.0321      0.287405       21.9678       1.19359      -5.04675    -0.0631553      0.327074      0.426816      0.477601      0.504267      0.545996      0.562101
  53   5 2137.7564    0.9226  1.0000  9.4677  0.0000       5.42639  0.0182   0.0103   0.0337    0.0854   0.0000      0.615670   441.7364      0.197797       22.4271     -0.522713      -3.47013      0.926236      0.393419      0.521068      0.578044      0.658526      0.680520      0.696786
  53   6 2342.1218    1.4513  1.3309  9.9864  0.0000       4.74948  0.0217   0.0141   0.0390    0.0939   0.0000      0.454760   441.9757      0.322861       21.4520      0.115630      -2.74670     -0.136449      0.456749      0.636727      0.708136      0.787898      0.811284      0.830153
  53   7 2536.7671    2.1845  1.3665 10.6085  0.0000       2.42212  0.0218   0.0207   0.0389    0.1123   0.0000      0.426304   441.8754      -1.33797       21.0194      0.197913      -2.30478     -0.523541      0.464659      0.612255      0.697508      0.759298      0.778014      0.799441
  53   8 2727.9185    3.0938  1.2889 10.8735 -0.0012       1.37114  0.0198   0.0292   0.0360    0.1502   0.0000      0.386832   442.3337     -0.990193       21.3013      0.610793      -2.21405     -0.390233      0.426417      0.565832      0.640731      0.700901      0.724879      0.768689
  53   9 2916.4415    3.9862  1.1252 12.1130  0.0000       1.29303  0.0184   0.0417   0.0350    0.1202   0.0000      0.439899   441.2527     -0.459808       20.3946     -0.155534      -2.59039      -1.62830      0.414622      0.549505      0.625299      0.693596      0.734169      0.741833
  53  10 3101.2881    4.5937  1.3496 11.8620  0.0000       1.41677  0.0206   0.0424   0.0365    0.1303   0.0000      0.361805   441.9203     -0.455690       21.1998     -0.717562      -3.76275      -1.36912      0.453767      0.575526      0.655318      0.746441      0.770581      0.781698
  53  11 3283.0718    4.2542  1.8317 11.9394  0.0000      0.661306  0.0246   0.0338   0.0448    0.0737   0.0000      0.258769   440.3605     -0.535665       21.2147       1.00318      -3.80360      -1.24596      0.526747      0.687358      0.780973      0.839359      0.885920      0.914795
  53  12 3463.1504    3.2946  3.1760 11.6017  0.0000      0.543143  0.0355   0.0199   0.0622    0.0391   0.0000      0.131135   441.4710     -0.702086       18.6717     -0.877976      -1.39714      -1.65354      0.736500      0.984511       1.10996       1.21937       1.29174       1.33334
  53  13 3641.6573    2.5865  5.2181 11.0818 -0.0002      0.500696  0.0515   0.0125   0.0914    0.0327   0.0000     0.0823752   442.0187     -0.614855       19.1527       3.14035      -3.98295      -1.57438       1.03948       1.38022       1.56762       1.72441       1.81039       1.84704
  53  14 3818.7153    2.0280  7.9771 10.7504 -0.0016      0.736375  0.0836   0.0079   0.1375    0.0290   0.0000     0.0927749   444.6666      0.654069       19.2495      0.178187      -1.36413       3.45770       1.49589       2.00069       2.26122       2.49222       2.61093       2.66157
  54   1 1147.8947    0.0642  0.0674  9.4823  0.0000       1.51121  0.0116   0.0048   0.0239    0.0152   0.0000       167.825   440.9868     -0.148369       20.8036     -0.183855      -3.86679     -0.259753      0.254384      0.352258      0.365252      0.477067      0.669242      0.661381
  54   2 1454.3963    0.1614  0.1495  9.3304  0.0000       43.9534  0.0072   0.0051   0.0143    0.0184   0.0000       12.1437   442.1008     -0.432734       21.8073     0.0503866      -3.96901      0.139074      0.202826      0.243407      0.278585      0.312915      0.318353      0.325613
  54   3 1709.1480    0.3513  0.3815  9.3162  0.0000       14.4118  0.0104   0.0063   0.0206    0.0274   0.0000       2.01273   441.5316     -0.580772       22.1384     0.0943103      -3.70846      0.202002      0.260474      0.343681      0.413346      0.434193      0.457820      0.476424
  54   4 1935.4050    0.6207  0.6894  9.2373  0.0000       9.40793  0.0133   0.0080   0.0273    0.0521   0.0000      0.832455   442.1439     -0.670236       21.7185     -0.292111      -4.23917      0.423411      0.308942      0.418337      0.467847      0.501848      0.557796      0.560790
  54   5 2151.8540    0.9720  1.0033  9.6707  0.0000       6.72397  0.0177   0.0109   0.0338    0.0797   0.0000      0.644382   442.3385      0.610923       21.1491      0.823927      -4.29311    0.00157956      0.390486      0.522998      0.577362      0.660120      0.664460      0.678890
  54   6 2356.7958    1.5232  1.3038 10.1496  0.0000       2.67021  0.0209   0.0149   0.0388    0.0965   0.0000      0.456323   441.0545     -0.264570       20.5755     0.0610481      -3.56722     -0.898305      0.445158      0.583666      0.649768      0.728203      0.774223      0.799704
  54   7 2552.4520    2.2526  1.4099 10.4927  0.0001       2.88657  0.0216   0.0205   0.0383    0.1139   0.0000      0.373969   442.5205     -0.962090       20.5010     -0.408135      -2.31069     -0.216088      0.444200      0.605798      0.655728      0.756821      0.789611      0.799241
  54   8 2744.6024    3.1729  1.2836 11.0853 -0.0001       1.67224  0.0196   0.0303   0.0367    0.1454   0.0000      0.400250   441.6333      0.934240       22.9339      -1.33079      -3.75551       1.02559      0.420393      0.541122      0.609920      0.669717      0.702831      0.730602
  54   9 2934.0228    4.1182  1.1487 12.2172  0.0000       1.95178  0.0186   0.0421   0.0354    0.1112   0.0000      0.461268   441.0689      0.364233       20.8502       1.22330      -4.08105     -0.725888      0.396228      0.518678      0.572495      0.642413      0.661174      0.714268
  54  10 3119.5373    4.5637  1.3251 12.3474  0.0000       1.54288  0.0209   0.0437   0.0373    0.1047   0.0000      0.408374   441.6092      0.383113       20.9074      -1.63662      -3.47220     -0.739383      0.438387      0.587088      0.655533      0.733090      0.746322      0.774201
  54  11 3302.1178    4.1318  1.9342 11.9671  0.0000      0.789777  0.0256   0.0317   0.0458    0.0679   0.0000      0.235930   441.1084      0.102138       20.3296       1.15628      -2.40465      -1.00173      0.529330      0.717122      0.796224      0.899800      0.936471      0.983068
  54  12 3482.9940    3.2582  3.2239 11.5477  0.0000      0.801473  0.0348   0.0194   0.0635    0.0410   0.0000      0.125478   441.9916      -1.72456       21.3556      0.624915      -1.44325      -3.72196      0.714152      0.943663       1.07014       1.16196       1.21915       1.25648
  54  13 3662.3570    2.5321  5.6264 11.0620 -0.0009      0.673495  0.0534   0.0116   0.0995    0.0314   0.0000     0.0841550   440.8900     -0.612753       20.8977      0.457575      -2.97148      -3.67175       1.04840       1.39605       1.59190       1.70596       1.83100       1.88187
  54  14 3839.8551    2.0491  8.8350 10.7136  0.0024      0.568925  0.0916   0.0073   0.1452    0.0281   0.0000     0.0863192   442.3433      0.795460       18.4614       3.33565      -3.22520      -2.24542       1.56314       2.07037       2.34619       2.56799       2.68350       2.76392
  55   1 1156.9532    0.0688  0.0725  9.4472  0.0000       144.562  0.0116   0.0050   0.0166    0.0181   0.0000       133.858   440.6286     -0.285017       21.0178     -0.230404      -3.78159     -0.557849      0.255535      0.323559      0.415418      0.496426      0.525696      0.519040
  55   2 1465.1596    0.1724  0.1354  9.3233  0.0000       31.8407  0.0062   0.0055   0.0138    0.0179   0.0000       12.3251   442.1225     -0.168400       22.1415     -0.551881      -3.52208     -0.235245      0.152696      0.216107      0.243899      0.260239      0.290452      0.295383
  55   3 1720.6527    0.3571  0.3862  9.2980  0.0000       16.5519  0.0101   0.0063   0.0205    0.0272   0.0000       2.03612   441.4641     -0.351699       21.0538     -0.595536      -3.46297     -0.346592      0.249658      0.333649      0.381664      0.419241      0.460752      0.449475
  55   4 1948.1158    0.6301  0.6864  9.3380  0.0000       9.98394  0.0136   0.0082   0.0268    0.0506   0.0000      0.858406   442.0131     -0.751696       20.5952     0.0943774      -2.99471      -1.69663      0.312163      0.436891      0.487903      0.526483      0.540817      0.577637
  55   5 2165.7062    1.0331  1.0409  9.4116  0.0000       4.97915  0.0176   0.0111   0.0337    0.1005   0.0000      0.589917   442.2507     -0.581709       21.5241      -1.11090      -3.61082     -0.187258      0.383386      0.516248      0.576558      0.623956      0.652567      0.693752
  55   6 2371.3859    1.5950  1.3404  9.9464  0.0000       3.18667  0.0211   0.0150   0.0384    0.1160   0.0000      0.440896   441.7903     -0.780272       21.2064     -0.588022      -5.00585      0.436867      0.431875      0.565418      0.633478      0.707691      0.731141      0.756602
  55   7 2567.8974    2.2505  1.4321 10.6967  0.0000       2.15586  0.0216   0.0205   0.0399    0.1026   0.0000      0.387350   440.4903     -0.231104       20.7400       1.01957      -3.98268     -0.749081      0.440900      0.590065      0.668156      0.749617      0.773833      0.815069
  55   8 2761.1611    3.2070  1.2536 11.4082  0.0000       1.45624  0.0198   0.0310   0.0355    0.1218   0.0000      0.405638   441.5711  -0.000287156       21.2890      0.715695      -2.61918      -1.15331      0.416809      0.548157      0.613459      0.667718      0.695169      0.723566
  55   9 2951.3832    4.2971  1.1430 11.9999  0.0000       1.78751  0.0183   0.0430   0.0336    0.1314   0.0000      0.463405   442.3209     -0.735732       21.6180     0.0291168      -3.78508     -0.397132      0.378318      0.508462      0.575525      0.623645      0.650515      0.689625
  55  10 3137.6162    4.5733  1.4011 12.1563  0.0000      0.737713  0.0205   0.0412   0.0382    0.1015   0.0000      0.341514   442.0470     -0.937186       20.8475     -0.254271      -3.33579     -0.705441      0.429682      0.556171      0.624475      0.708316      0.753613      0.774043
  55  11 3321.0653    4.0170  2.0722 12.0335  0.0000       1.09350  0.0266   0.0296   0.0477    0.0568   0.0000      0.205747   441.4713      -1.24418       21.2688       2.51327      -3.65855     -0.360155      0.528903      0.702360      0.783038      0.865828      0.906822      0.939520
  55  12 3502.6687    3.1816  3.5682 11.4821  0.0000      0.828300  0.0372   0.0179   0.0671    0.0375   0.0000      0.117851   442.0821      0.489337       19.9990      -1.20668      -2.95157      -1.90719      0.737613      0.992830       1.10249       1.22219       1.28386       1.32297
  55  13 3682.6172    2.4827  6.0534 10.9111  0.0000      0.614502  0.0575   0.0106   0.1011    0.0322   0.0000     0.0830759   442.3270     -0.988237       21.4703      0.500602     -0.177063     -0.664882       1.09322       1.47937       1.65897       1.81294       1.93988       1.97998
  55  14 3860.7881    1.9280  8.6214 10.7536 -0.0020      0.350160  0.0945   0.0070   0.1464    0.0270   0.0000     0.0911959   440.2781      -5.73137       20.3115       4.43566      -2.68636       2.71208       1.58035       2.10524       2.36659       2.61966       2.75583       2.84226
  56   2 1475.8045    0.1744  0.1592  9.3340  0.0000       42.2426  0.0070   0.0052   0.0144    0.0183   0.0000       10.6863   441.8353     -0.624729       21.4386     -0.266764      -3.78738    -0.0247484      0.191073      0.267868      0.308465      0.331471      0.351388      0.371755
  56   3 1732.0107    0.3747  0.4022  9.3033  0.0000       14.9530  0.0105   0.0064   0.0199    0.0298   0.0000       1.81896   441.8036     -0.171488       21.3821      0.297666      -3.30522      0.110838      0.261432      0.338889      0.387778      0.436058      0.483809      0.497762
  56   4 1960.7005    0.6579  0.6963  9.2926  0.0000       8.76116  0.0132   0.0083   0.0269    0.0542   0.0000      0.808052   442.8809     -0.248709       21.9203      0.105246      -3.37706      0.769392      0.292950      0.407971      0.453476      0.485830      0.501605      0.517974
  56   5 2179.4992    1.0580  1.0973  9.4175  0.0000       5.55655  0.0184   0.0111   0.0344    0.1071   0.0000      0.562563   442.4095     -0.309617       20.4629      0.238503      -3.71436     -0.284564      0.374631      0.510689      0.581959      0.641276      0.662653      0.689457
  56   6 2385.8997    1.6434  1.3978  9.6814  0.0000       3.59205  0.0209   0.0148   0.0385    0.1328   0.0000      0.389708   442.3955      0.818478       20.7677       1.10383      -4.02920      0.947426      0.426867      0.565914      0.624432      0.689585      0.719405      0.746831
  56   7 2583.3716    2.3638  1.4448 10.7064  0.0000       2.85941  0.0208   0.0209   0.0382    0.0932   0.0000      0.345375   441.7389     -0.408132       20.4283      -1.02594      -3.13642     -0.672336      0.429690      0.567517      0.641249      0.710287      0.758358      0.783152
  56   8 2777.6335    3.2771  1.3081 11.4817  0.0000       2.29124  0.0198   0.0305   0.0366    0.1078   0.0000      0.419715   442.3665      0.911573       20.9487       1.08530      -3.66283      0.254623      0.396983      0.529081      0.603677      0.667078      0.695155      0.729814
  56   9 2968.5912    4.2188  1.2328 12.0663  0.0000      0.772517  0.0197   0.0409   0.0349    0.1244   0.0000      0.430433   441.4790      0.487537       20.5773     -0.686106      -3.27519     -0.179988      0.393525      0.535381      0.579274      0.657466      0.678930      0.695306
  56  10 3155.6097    4.5513  1.4079 12.2838  0.0002       1.28535  0.0204   0.0411   0.0386    0.0928   0.0000      0.338930   441.9614    -0.0490080       21.2532     -0.284462      -2.82581     -0.373760      0.415113      0.554451      0.613422      0.714924      0.735939      0.751569
  56  11 3339.7436    3.9545  2.1851 12.0029  0.0000      0.840004  0.0271   0.0283   0.0479    0.0547   0.0000      0.196853   441.6637      0.262213       21.6783     -0.805850      -3.45744     -0.951499      0.541937      0.728622      0.815275      0.903388      0.955955      0.999183
  56  12 3522.1343    3.0286  3.7982 11.4857  0.0000      0.793740  0.0393   0.0164   0.0701    0.0348   0.0000      0.112876   441.0466      0.101511       19.8219      -1.80930      -2.36216      -3.63544      0.750702       1.01752       1.15488       1.26665       1.33876       1.37191
  56  13 3702.7791    2.4043  6.1819 10.9369 -0.0000      0.467152  0.0599   0.0101   0.1047    0.0321   0.0000     0.0865265   440.9636     -0.795887       20.9661      0.764621      -4.88757       2.03784       1.08837       1.44405       1.64936       1.79308       1.91555       1.95484
  56  14 3881.6961    1.9384  9.6327 10.7182  0.0016      0.390065  0.1047   0.0064   0.1584    0.0255   0.0000     0.0809867   443.2742      -5.15657       27.2428       5.77781      -1.30139     0.0813629       1.65355       2.22342       2.56095       2.76046       2.93145       2.97448
  57   1 1174.7563    0.0797  0.0603  9.4752  0.0009       50.9031  0.0089   0.0050   0.0125    0.0151   0.0000       107.176   440.7262     -0.255768       21.3055    -0.0271530      -4.26410     -0.283828      0.207286      0.254387      0.301972      0.370710      0.385881      0.406624
  57   2 1486.3126    0.1817  0.1765  9.3409  0.0000       23.5988  0.0076   0.0050   0.0144    0.0183   0.0000       9.39335   441.6438     -0.520588       21.1761     -0.418950      -4.18859      0.613216      0.192457      0.242359      0.275223      0.313399      0.311089      0.342736
  57   3 1743.2430    0.3895  0.4181  9.2553  0.0000       16.3105  0.0103   0.0065   0.0206    0.0311   0.0000       1.72390   441.6774     -0.475021       21.4940      0.311517      -3.58207      0.774094      0.258118      0.333165      0.387132      0.411090      0.447265      0.476397
  57   4 1973.2386    0.6679  0.7406  9.2957  0.0000       9.15348  0.0138   0.0082   0.0282    0.0590   0.0000      0.809947   442.2821     -0.186494       21.4384     -0.324208      -2.93495     -0.963961      0.305375      0.420490      0.462697      0.510935      0.536759      0.550653
  57   5 2193.1030    1.0714  1.0672  9.5856  0.0000       4.58009  0.0181   0.0111   0.0336    0.0959   0.0000      0.584365   441.8688      0.330273       21.7692     0.0414452      -2.57127     -0.530315      0.371776      0.494234      0.551801      0.595389      0.644429      0.668580
  57   6 2400.2024    1.6847  1.3830 10.2534  0.0000       4.27408  0.0211   0.0155   0.0392    0.0923   0.0000      0.458772   442.3202     -0.887824       21.9186    -0.0865781      -4.49640     -0.650552      0.412286      0.542058      0.599240      0.675085      0.709706      0.737864
  57   7 2598.5434    2.4292  1.3779 10.8616  0.0000       1.29672  0.0211   0.0221   0.0376    0.1093   0.0000      0.443790   441.1886     -0.425139       20.6191      -1.35398      -2.54425     0.0184857      0.420948      0.560460      0.634530      0.700942      0.730748      0.746899
  57   8 2793.8974    3.3768  1.2052 11.7753  0.0000      0.574153  0.0188   0.0331   0.0356    0.1082   0.0000      0.432564   441.0875     -0.749196       21.5612     -0.395951      -4.10639      -1.42198      0.384198      0.514776      0.574373      0.628391      0.667763      0.703032
  57   9 2985.7345    4.3214  1.2094 12.2359  0.0000       1.22464  0.0187   0.0420   0.0352    0.1137   0.0000      0.401113   441.7758     -0.107154       20.9222     -0.345654      -3.40664      -1.32784      0.380908      0.505196      0.569674      0.642944      0.659254      0.693409
  57  10 3173.4534    4.6034  1.4988 12.0280  0.0000      0.965283  0.0211   0.0389   0.0376    0.0995   0.0000      0.309539   441.2414    -0.0580734       21.8616     -0.177832      -2.32597     -0.350127      0.422379      0.573701      0.632627      0.720845      0.740651      0.763521
  57  11 3358.3686    3.8104  2.2864 12.0304  0.0000      0.583823  0.0279   0.0264   0.0503    0.0493   0.0000      0.190960   441.7466      -1.76835       21.8070      0.545372      -2.66251      0.173405      0.534632      0.713409      0.799192      0.886393      0.930915      0.956217
  57  12 3541.5518    3.0146  3.9868 11.4398  0.0000      0.845397  0.0395   0.0158   0.0720    0.0343   0.0000      0.101747   441.9853      0.256698       21.1453     -0.159131      -1.67108     -0.158666      0.757830       1.01827       1.14801       1.26129       1.32987       1.35562
  57  13 3722.9426    2.3566  6.9409 10.8862  0.0002      0.578469  0.0681   0.0092   0.1149    0.0320   0.0000     0.0849220   442.1957      -3.84156       21.2938       1.97765      -4.10206      -3.06887       1.17375       1.57008       1.77585       1.96733       2.09054       2.15182
  58   1 1183.5259    0.0743  0.0833  9.4447 -0.1274      -61.0114  0.0100   0.0066   0.0247    0.0158   0.0000       113.114   440.6737   -0.00251794       21.7627     -0.332256      -3.62203      0.330241      0.223827      0.255412      0.347354      0.388823      0.353200      0.378453
  58   2 1496.7055    0.1945  0.2034  9.2467  0.0000       23.8516  0.0078   0.0050   0.0162    0.0196   0.0000       7.44580   442.0194     -0.440334       21.8774      0.223816      -4.14092    -0.0560393      0.201635      0.279811      0.312025      0.346614      0.337992      0.363714
  58   3 1754.3477    0.4039  0.4584  9.2213  0.0000       17.3485  0.0108   0.0064   0.0213    0.0313   0.0000       1.54552   442.2221     -0.260351       21.6220     -0.229902      -4.41835     -0.369528      0.251420      0.337930      0.381000      0.422331      0.433566      0.449079
  58   4 1985.6715    0.6836  0.7648  9.2813 -0.0001       11.0911  0.0142   0.0082   0.0271    0.0560   0.0000      0.819547   442.4201     0.0250217       20.9343      0.323738      -3.31895      0.583163      0.300844      0.406280      0.455139      0.503841      0.531084      0.546718
  58   5 2206.6277    1.0880  1.2115  9.6385  0.0000       6.11446  0.0205   0.0108   0.0363    0.0912   0.0000      0.580352   441.7522     -0.299082       21.0579      0.121805      -2.88133     -0.121159      0.399017      0.527779      0.595641      0.666869      0.687455      0.714390
  58   6 2414.3737    1.7378  1.4890  9.9642  0.0000       3.23212  0.0221   0.0150   0.0387    0.1084   0.0000      0.368975   442.0503     -0.162080       21.8007     -0.183146      -2.74218      0.165738      0.427152      0.572681      0.624017      0.703795      0.743374      0.767961
  58   7 2613.8024    2.5035  1.4070 10.7942  0.0000       2.82140  0.0209   0.0220   0.0368    0.1040   0.0000      0.362726   441.8151      -1.03447       21.0890      0.359635      -4.14850      0.420578      0.410515      0.562961      0.620208      0.688706      0.726117      0.741380
  58   8 2810.1917    3.4954  1.1894 11.8820  0.0000       2.27395  0.0192   0.0346   0.0348    0.1137   0.0000      0.492835   441.9266     -0.357708       20.7013     -0.963535      -2.58177     -0.246827      0.379580      0.486944      0.529749      0.628766      0.649221      0.679195
  58   9 3002.6887    4.3807  1.2896 12.0204  0.0000       1.12366  0.0194   0.0405   0.0355    0.1201   0.0000      0.417671   441.5206     -0.185142       22.7100      0.718265      -2.36748      -1.98532      0.379049      0.507033      0.566787      0.625357      0.649387      0.671675
  58  10 3191.0868    4.5191  1.5552 12.3244  0.0000      0.796185  0.0217   0.0381   0.0393    0.0756   0.0000      0.299438   442.2206     0.0431636       20.1402    -0.0472579      -2.35331     -0.954028      0.431866      0.570323      0.637649      0.715130      0.750241      0.779134
  58  11 3376.8142    3.7728  2.4102 11.8576 -0.0000      0.937615  0.0284   0.0249   0.0505    0.0482   0.0000      0.175064   442.4269      -1.89911       19.3309     -0.560634      -3.54638      -1.24121      0.536291      0.722804      0.792119      0.894136      0.949500      0.984208
  58  12 3560.7684    2.9178  4.3224 11.3373  0.0000      0.699113  0.0419   0.0145   0.0754    0.0330   0.0000     0.0997985   441.6984     0.0708506       20.4147      0.970952      -4.59754      0.338437      0.777955       1.04391       1.17875       1.29294       1.35691       1.39098
  58  13 3742.9065    2.3094  7.0300 10.8600 -0.0004      0.547114  0.0691   0.0088   0.1166    0.0312   0.0000     0.0936801   441.8138      -1.50651       21.7051       2.25672      -3.75868      -4.45315       1.16619       1.56405       1.76800       1.94060       2.05948       2.12090
  59   2 1506.9772    0.1992  0.2134  9.2486  0.0000       46.4734  0.0076   0.0049   0.0164    0.0195   0.0000       7.33242   442.2709     -0.254750       21.5154    -0.0772275      -4.10205     -0.249923      0.189617      0.238742      0.285594      0.305426      0.335874      0.345112
  59   3 1765.3210    0.4163  0.4526  9.2317  0.0000       14.6860  0.0105   0.0064   0.0207    0.0316   0.0000       1.47642   441.7062     -0.330916       21.7546      0.218310      -3.73092     -0.275306      0.247471      0.327779      0.374223      0.396981      0.422824      0.435216
  59   4 1997.9018    0.7238  0.7998  9.2494  0.0000       7.80814  0.0142   0.0084   0.0281    0.0652   0.0000      0.723312   441.8389      0.444585       21.7809      0.655122      -3.63718     -0.422231      0.308559      0.402514      0.450125      0.492234      0.521296      0.534320
  59   5 2219.9433    1.1621  1.1243  9.7101  0.0000       5.24394  0.0184   0.0118   0.0350    0.0977   0.0000      0.586108   441.5240      0.128730       21.8755    -0.0243574      -4.37450     -0.645361      0.359006      0.478976      0.540831      0.595420      0.608730      0.640660
  59   6 2428.3882    1.7979  1.4350 10.0612  0.0000       2.48955  0.0209   0.0158   0.0386    0.1105   0.0000      0.387574   442.1820     -0.424000       21.7146     -0.477533      -2.95125     -0.893403      0.401066      0.545254      0.593612      0.661573      0.691724      0.733010
  59   7 2628.8444    2.5665  1.3718 11.1883 -0.0001       2.57541  0.0204   0.0234   0.0378    0.0878   0.0000      0.401877   442.3126      0.771094       21.6472       1.15274      -4.68563      -1.11990      0.391775      0.523068      0.582106      0.654773      0.679574      0.691989
  59   8 2826.1829    3.6019  1.2540 11.3929  0.0000       1.34580  0.0190   0.0328   0.0338    0.1371   0.0000      0.494565   442.1683     -0.451399       21.4324     -0.675303      -3.29387      0.370712      0.369127      0.487268      0.562100      0.624011      0.666876      0.683308
  59   9 3019.4929    4.5180  1.2304 12.1496  0.0000     -0.126023  0.0185   0.0427   0.0351    0.1286   0.0000      0.421394   442.0714     -0.355084       21.4498      0.573517      -2.35150    -0.0961492      0.359223      0.470783      0.517057      0.579811      0.627434      0.636508
  59  10 3208.6699    4.4950  1.6191 12.0634  0.0000      0.582341  0.0217   0.0362   0.0398    0.0845   0.0000      0.240849   441.1934    -0.0191115       20.5562     -0.299007      -2.26593      -1.65542      0.417884      0.554871      0.622053      0.686004      0.721408      0.757014
  59  11 3395.1988    3.7402  2.6539 11.8136 -0.0000      0.822674  0.0295   0.0233   0.0528    0.0443   0.0000      0.149835   441.6850      0.916987       20.6907      -1.31126      -3.10724      0.455867      0.558275      0.755241      0.857702      0.954023       1.00683       1.03851
  59  12 3579.8200    2.8434  4.6732 11.2275  0.0004      0.603552  0.0449   0.0135   0.0791    0.0342   0.0000     0.0933136   440.8592     -0.722791       20.8659       1.24480      -1.05522      -2.43519      0.819195       1.09548       1.23137       1.37501       1.48447       1.50216
  59  13 3762.6664    2.2601  7.3148 10.8584  0.0001      0.596051  0.0738   0.0084   0.1201    0.0308   0.0000     0.0942795   441.9339      -1.48943       19.0644       1.83037      -5.96889      0.839034       1.18566       1.60588       1.79799       1.99369       2.10624       2.17776
  60   1 1200.8614    0.0843  0.0976  9.4250  0.0000       56.1917  0.0114   0.0045   0.0194    0.0152   0.0000       74.4346   440.9218     0.0627996       21.3866     -0.355509      -3.99225     0.0972715      0.382328      0.659141      0.656833      0.932008      0.800717      0.996604
  60   2 1517.1231    0.2100  0.1889  9.2942  0.0000       35.5323  0.0070   0.0052   0.0141    0.0187   0.0000       7.00167   441.9931     -0.449724       21.5736      0.360220      -3.63686      0.284125      0.164633      0.232807      0.254016      0.289074      0.305997      0.299430
  60   3 1776.1802    0.4250  0.4852  9.2618  0.0000       13.0005  0.0108   0.0064   0.0219    0.0325   0.0000       1.42602   441.8606      0.132691       21.1900    -0.0619256      -3.40965     -0.430698      0.242589      0.321956      0.362112      0.387655      0.426074      0.442633
  60   4 2010.1185    0.7362  0.8276  9.3382  0.0000       8.01136  0.0145   0.0084   0.0293    0.0631   0.0000      0.747884   442.2976      0.439839       21.5233      0.148984      -3.96837     -0.159200      0.298401      0.398813      0.441567      0.492524      0.522334      0.531579
  60   5 2233.1465    1.1651  1.1687  9.9204  0.0000       4.91073  0.0197   0.0117   0.0361    0.0876   0.0000      0.609366   442.4752     -0.549541       20.7611      0.114896      -2.64187      0.452495      0.360005      0.503427      0.543361      0.614870      0.643696      0.683536
  60   6 2442.3359    1.8473  1.4238 10.0999  0.0000       2.94396  0.0204   0.0159   0.0380    0.1087   0.0000      0.392752   442.0246      0.515885       21.4000     -0.353555      -3.26284      0.384605      0.385889      0.511533      0.577696      0.647422      0.666838      0.690239
  60   7 2643.7976    2.6860  1.3665 11.0049  0.0000       1.96517  0.0196   0.0239   0.0370    0.1043   0.0000      0.390947   441.6373     -0.304151       21.6572      -1.56602      -2.60333     -0.802134      0.375517      0.493796      0.547075      0.625430      0.645630      0.688718
  60   8 2842.1431    3.6267  1.3062 11.6758  0.0000       1.46199  0.0192   0.0326   0.0352    0.1060   0.0000      0.374927   441.6652     -0.402940       21.4048      0.172896      -2.83352     -0.789372      0.365612      0.494182      0.548975      0.615355      0.643720      0.674432
  60   9 3036.2325    4.5065  1.2816 12.2336  0.0000       2.09185  0.0187   0.0413   0.0359    0.1105   0.0000      0.401454   441.9490     -0.105052       21.0137      0.484900      -2.84414      -1.40470      0.359201      0.482627      0.540470      0.601475      0.622217      0.645060
  60  10 3226.1223    4.4719  1.7271 11.9095  0.0001      0.825434  0.0223   0.0345   0.0404    0.0866   0.0000      0.274353   441.2255      -1.35645       20.7206     -0.573956      -2.24588     -0.200486      0.429270      0.571185      0.638108      0.712158      0.748477      0.778901
  60  11 3413.3551    3.5613  2.8506 11.7534  0.0000      0.480088  0.0305   0.0212   0.0554    0.0402   0.0000      0.144038   442.7804      0.679902       19.5762      0.218838      -2.06004      -1.89963      0.567369      0.751217      0.864575      0.927539      0.991823       1.04186
  60  12 3598.7655    2.8136  4.9378 11.1970  0.0022      0.617368  0.0462   0.0129   0.0829    0.0334   0.0000     0.0865913   441.6403      0.759945       22.3797      0.338396      -4.26518      -1.03526      0.827865       1.11226       1.24794       1.40486       1.46434       1.51395
  60  13 3782.3816    2.1914  7.5908 10.9055  0.0003      0.583789  0.0765   0.0080   0.1259    0.0295   0.0000     0.0901271   441.4941     -0.553717       20.9115      0.831891      -3.33173      -1.25226       1.21202       1.63080       1.83906       2.02440       2.15745       2.20833
  61   1 1209.3891    0.0817  0.0901  9.4106  0.0000       47.3267  0.0098   0.0044   0.0156    0.0149   0.0000       85.6219   440.4921     -0.168276       21.1869      0.161607      -4.24095     0.0537048      0.211015      0.289465      0.270754      0.335217      0.378181      0.367183
  61   2 1527.1369    0.2163  0.2005  9.3206  0.0000       19.0301  0.0076   0.0052   0.0143    0.0184   0.0000       6.30484   441.7651      0.109040       21.7880    -0.0718878      -4.07393     0.0448625      0.159476      0.232599      0.236527      0.283460      0.271953      0.301627
  61   3 1786.9276    0.4439  0.4857  9.3249  0.0000       14.3613  0.0108   0.0066   0.0214    0.0327   0.0000       1.40743   441.8696     -0.337230       21.2280     -0.237454      -3.68910      0.413420      0.245135      0.325455      0.377508      0.398096      0.437579      0.447326
  61   4 2022.2558    0.7480  0.8418  9.4391  0.0000       9.38964  0.0148   0.0085   0.0290    0.0592   0.0000      0.759128   442.0073     0.0884935       21.5908     -0.142315      -3.54912      0.470988      0.301755      0.405054      0.461143      0.487477      0.522325      0.532014
  61   5 2246.2466    1.2330  1.2199  9.5199  0.0000       5.33181  0.0189   0.0116   0.0352    0.1108   0.0000      0.530818   441.8372     -0.433266       21.1249     -0.500363      -3.97352      0.550429      0.354252      0.462590      0.518213      0.590342      0.613951      0.637092
  61   6 2456.1387    1.8600  1.5044 10.2496  0.0000       2.95517  0.0213   0.0155   0.0382    0.0879   0.0000      0.362914   441.6148      -1.40270       22.4453      0.665993      -3.40192     -0.483770      0.394621      0.536447      0.589500      0.664844      0.702386      0.719766
  61   7 2658.6335    2.7707  1.3865 11.1419  0.0002       2.19182  0.0204   0.0243   0.0360    0.0996   0.0000      0.387485   442.5039     -0.694539       20.7559      0.894020      -3.04331     -0.692892      0.370007      0.497301      0.560792      0.628100      0.664172      0.679404
  61   8 2857.9444    3.7974  1.2255 11.7729 -0.0000       1.53758  0.0189   0.0350   0.0330    0.1215   0.0000      0.457478   441.5652     -0.667916       21.1247      0.159093      -3.75904      -1.25240      0.347716      0.461062      0.509944      0.574439      0.608045      0.642039
  61   9 3052.7715    4.5876  1.2909 12.3007  0.0000      0.643655  0.0191   0.0418   0.0351    0.1099   0.0000      0.409193   441.7354     -0.254854       20.9929     0.0930087      -3.40157     -0.431672      0.356184      0.468684      0.513569      0.603951      0.621206      0.643706
  61  10 3243.4221    4.4540  1.7548 12.0987  0.0001      0.671823  0.0226   0.0339   0.0405    0.0709   0.0000      0.249611   441.7777      0.143977       20.1118     -0.530715      -2.96971     -0.996552      0.415438      0.557009      0.617642      0.701284      0.736464      0.755179
  61  11 3431.4746    3.4987  3.0085 11.6820  0.0000      0.519392  0.0317   0.0201   0.0568    0.0402   0.0000      0.134809   441.7575    -0.0881556       20.7298     -0.697986      -3.78855      0.227190      0.570944      0.773966      0.876561      0.966481       1.01716       1.06779
  61  12 3617.6097    2.6938  5.2488 11.1408  0.0001      0.488958  0.0493   0.0117   0.0874    0.0328   0.0000     0.0894037   441.1909     -0.336255       18.8832    -0.0287957      -3.11013     -0.167640      0.837511       1.13011       1.26493       1.39406       1.49903       1.54379
  61  13 3801.7335    2.1287  8.3186 10.9124 -0.0002      0.406206  0.0880   0.0073   0.1350    0.0277   0.0000     0.0891668   440.6139      -1.22328       22.2603      0.542022      -2.25381      -4.61791       1.31002       1.76235       2.00637       2.17019       2.32361       2.38361
  62   2 1537.0363    0.2166  0.2376  9.2887  0.0000       22.4037  0.0082   0.0049   0.0164    0.0187   0.0000       5.73014   441.9570     -0.425560       21.8631    -0.0975341      -3.65876     -0.161319      0.170940      0.243936      0.267464      0.299952      0.299745      0.321587
  62   3 1797.5659    0.4494  0.5257  9.2216  0.0000       14.0021  0.0112   0.0063   0.0223    0.0344   0.0000       1.32394   441.8835     -0.604513       21.6672     -0.330311      -3.90927      0.184003      0.241846      0.316189      0.365492      0.405049      0.422533      0.443650
  62   4 2034.2223    0.7722  0.8656  9.2862 -0.0000       7.56360  0.0150   0.0085   0.0289    0.0680   0.0000      0.716879   442.1966     -0.442485       21.7953    -0.0885588      -3.26952      0.178936      0.311095      0.414940      0.467095      0.519519      0.555929      0.578466
  62   5 2259.1383    1.2674  1.2193  9.7918  0.0000       4.20532  0.0196   0.0121   0.0350    0.1011   0.0000      0.539534   442.2316     -0.169253       21.3501    -0.0589950      -3.32041     -0.276399      0.367784      0.479377      0.534730      0.593358      0.633287      0.643490
  62   6 2469.7867    1.9309  1.4164 10.3936  0.0000       2.69262  0.0205   0.0167   0.0374    0.0931   0.0000      0.408521   442.2101     0.0234307       21.1658     -0.975920      -4.01679     -0.262501      0.387371      0.510279      0.567949      0.646911      0.687106      0.714186
  62   7 2673.3762    2.7767  1.4407 10.9887  0.0000       1.56479  0.0202   0.0235   0.0376    0.1051   0.0000      0.388019   442.3970     -0.391895       21.4027      0.461986      -4.47930     -0.320844      0.376615      0.501992      0.557036      0.618100      0.641695      0.665325
  62   8 2873.6063    3.8333  1.2542 11.4349 -0.0001      0.885622  0.0179   0.0342   0.0343    0.1436   0.0000      0.389803   442.4373      0.261911       21.0315      -1.25963      -3.74323     -0.782626      0.327375      0.443438      0.486562      0.565023      0.581190      0.599272
  62   9 3069.2258    4.5889  1.3100 11.9424  0.0000       1.14994  0.0188   0.0405   0.0340    0.1338   0.0000      0.346295   441.8990     -0.235992       21.5910    -0.0166347      -2.94768    -0.0741703      0.360536      0.466474      0.530028      0.587248      0.614727      0.629099
  62  10 3260.6374    4.2801  1.9438 11.7916  0.0030      0.886030  0.0237   0.0302   0.0424    0.0718   0.0000      0.226126   442.3154     -0.504884       22.0229       1.75867      -3.28696      -1.79773      0.426060      0.569681      0.635716      0.715251      0.766693      0.783741
  62  11 3449.4592    3.3589  3.1125 11.8301  0.0000      0.720870  0.0330   0.0190   0.0594    0.0349   0.0000      0.140297   442.4191     -0.245583       20.3967      0.721821      0.117906      -1.10728      0.575537      0.783040      0.872274      0.968420       1.02818       1.06376
  62  12 3636.3568    2.6530  5.4097 11.1319  0.0004      0.586241  0.0506   0.0114   0.0907    0.0332   0.0000     0.0916793   441.8741      -3.71754       22.4123       2.13629      -1.31084      -1.70696      0.863403       1.15350       1.31183       1.43559       1.52035       1.57228
  62  13 3821.1682    2.0391  8.1709 10.8976 -0.0028      0.445461  0.0886   0.0071   0.1372    0.0274   0.0000     0.0960941   443.2622      -3.40625       21.0151      -3.76618      0.574001      -5.56553       1.29728       1.74120       1.96207       2.18063       2.31644       2.39033
  63   2 1546.8205    0.2304  0.2553  9.2695  0.0000       23.7365  0.0085   0.0050   0.0163    0.0193   0.0000       4.89319   441.8942     -0.130688       21.8045     -0.157734      -4.03539      0.208803      0.198533      0.258662      0.285191      0.307026      0.344831      0.348141
  63   3 1808.0880    0.4736  0.5192  9.2746  0.0000       13.0550  0.0109   0.0066   0.0218    0.0349   0.0000       1.26191   442.0062     -0.166203       21.3832      0.147555      -2.95196      0.507088      0.230686      0.310264      0.357231      0.371895      0.392329      0.423318
  63   4 2046.1514    0.8052  0.8626  9.4020  0.0000       8.91490  0.0145   0.0087   0.0293    0.0624   0.0000      0.735368   442.3057     -0.611431       21.7892     -0.449937      -4.15347     -0.268682      0.281459      0.388873      0.430645      0.474537      0.502455      0.515782
  63   5 2271.9830    1.2888  1.2968  9.7629  0.0000       4.70495  0.0195   0.0117   0.0365    0.0891   0.0000      0.488067   442.2612     -0.797199       21.0047      0.161866      -4.11480      0.167014      0.349958      0.466832      0.525145      0.586894      0.611306      0.651956
  63   6 2483.3913    2.0328  1.5238 10.2191  0.0000       3.05834  0.0209   0.0166   0.0375    0.1009   0.0000      0.342177   442.2160      -1.15890       21.2115     -0.816325      -3.64611     -0.483251      0.384424      0.511519      0.578912      0.641335      0.680384      0.697326
  63   7 2688.0861    2.8871  1.5070 10.9315  0.0000       2.48107  0.0201   0.0234   0.0373    0.0990   0.0000      0.315590   441.9971     -0.320554       21.5873    -0.0181483      -4.41936     -0.378131      0.371204      0.490424      0.553559      0.614070      0.653438      0.686591
  63   8 2889.2615    3.9461  1.2948 11.7080 -0.0001       2.48429  0.0184   0.0345   0.0340    0.1129   0.0000      0.384365   441.9407     -0.606713       20.6034     -0.493919      -2.89557     -0.164417      0.340670      0.450504      0.509618      0.560376      0.602762      0.625004
  63   9 3085.5424    4.6330  1.3958 12.0698  0.0000       1.28316  0.0191   0.0390   0.0352    0.0982   0.0000      0.349198   441.7831     -0.232617       21.2932      0.910968      -2.59582     -0.352330      0.345252      0.459087      0.506020      0.571402      0.606843      0.635952
  63  10 3277.7430    4.2591  1.9361 12.1170  0.0001      0.950160  0.0237   0.0305   0.0432    0.0576   0.0000      0.233290   441.9818     -0.875728       20.6445     0.0781796      -2.78609      -3.06529      0.418978      0.563446      0.630529      0.698230      0.764885      0.794905
  63  11 3467.3988    3.3964  3.4214 11.5909  0.0000      0.857691  0.0339   0.0182   0.0610    0.0374   0.0000      0.117844   441.3878      0.209240       22.0376      -1.32393      -2.41119     -0.914232      0.598406      0.798999      0.889552      0.985677       1.05552       1.09385
  63  12 3655.0610    2.5452  5.5627 11.1024 -0.0009      0.742540  0.0538   0.0107   0.0928    0.0328   0.0000     0.0939760   443.2145     -0.773756       20.6691       2.93483      -1.09789      -3.40380      0.877275       1.17576       1.33823       1.47250       1.57091       1.62451
  63  13 3840.8841    2.0636  9.2073 10.8438  0.0016      0.868194  0.0958   0.0068   0.1454    0.0255   0.0000     0.0894667   445.1216      -1.53388       25.1645       2.36518     -0.131024      -6.90229       1.34577       1.81217       2.03663       2.27513       2.36678       2.48531
  64   1 1234.5439    0.0850  0.0988  9.3841  0.0000       22.7552  0.0109   0.0043   0.0158    0.0142   0.0000       67.2017   440.8720     -0.221334       21.9417     -0.241588      -4.32810    -0.0815472      0.226361      0.279993      0.380249      0.373038      0.377384      0.445657
  64   2 1556.4881    0.2432  0.2235  9.2189  0.0000       23.4934  0.0067   0.0054   0.0152    0.0190   0.0000       4.87891   441.5608     -0.304020       21.5556    -0.0700393      -4.58032     -0.427445      0.161419      0.203855      0.232993      0.244299      0.262372      0.274562
  64   3 1818.5114    0.4869  0.5534  9.2221  0.0000       14.8198  0.0115   0.0066   0.0223    0.0366   0.0000       1.20370   442.2103     -0.286498       21.5884      0.701001      -4.67192     -0.380303      0.240334      0.336686      0.372093      0.419042      0.440439      0.437939
  64   4 2057.9532    0.8181  0.9437  9.3391 -0.0000       8.03391  0.0158   0.0085   0.0299    0.0680   0.0000      0.694817   442.0665      0.366412       21.3679     -0.570170      -3.38834      0.333918      0.299148      0.396011      0.453797      0.495834      0.521879      0.550023
  64   5 2284.6447    1.3467  1.4009  9.5943  0.0000       4.25320  0.0199   0.0115   0.0372    0.0977   0.0000      0.422674   442.6002      0.278874       20.8663     -0.160121      -3.72957      0.238764      0.358371      0.481041      0.547652      0.597947      0.637344      0.669601
  64   6 2496.8230    2.0514  1.4791 10.4646  0.0000       2.41743  0.0208   0.0169   0.0370    0.0885   0.0000      0.379529   442.9046      0.455468       21.1195      0.254335      -4.25753     -0.186721      0.370721      0.491019      0.547429      0.609472      0.644580      0.659766
  64   7 2702.5831    2.9421  1.3924 11.2257  0.0000       1.57604  0.0198   0.0250   0.0357    0.0970   0.0000      0.392541   441.4241      -1.33164       22.1059       1.38155      -3.96324     -0.674730      0.345876      0.460680      0.519678      0.582159      0.622338      0.646514
  64   8 2904.6802    4.0459  1.2836 11.6512  0.0000       1.14612  0.0185   0.0355   0.0339    0.1318   0.0000      0.390761   442.5366      0.165622       21.5769      0.267017      -3.44826     -0.446508      0.331435      0.442834      0.475363      0.538840      0.570106      0.603697
  64   9 3101.7392    4.6722  1.3610 12.1624  0.0000       1.14252  0.0191   0.0400   0.0340    0.1026   0.0000      0.357900   441.6743      0.686254       20.7220     -0.462715      -2.10945     -0.981161      0.342616      0.458148      0.507306      0.571479      0.599436      0.620031
  64  10 3294.6776    4.2372  2.0666 11.8953 -0.0000      0.552753  0.0243   0.0286   0.0435    0.0596   0.0000      0.214031   442.7080       1.04118       20.7532      0.782016      -3.11353     -0.400034      0.424796      0.575824      0.645156      0.716282      0.750508      0.781833
  64  11 3485.0689    3.2530  3.5229 11.6026 -0.0000      0.456952  0.0347   0.0171   0.0636    0.0352   0.0000      0.112878   442.8393      0.592010       18.3606     -0.901019      -1.75763      -1.22241      0.592333      0.797882      0.894330      0.980049       1.04946       1.07199
  64  12 3673.4900    2.5531  6.2035 10.9851  0.0000      0.880967  0.0581   0.0099   0.1008    0.0334   0.0000     0.0939127   442.8786      -1.27311       20.0298      0.769062     -0.255678      -1.92803      0.915784       1.22505       1.38329       1.52419       1.61548       1.67412
  65   1 1242.7641    0.0985  0.0863  9.4054  0.0000       34.4395  0.0074   0.0044   0.0125    0.0142   0.0000       58.7684   440.2610     0.0275619       21.5432    -0.0970792      -4.17782      0.263534      0.155979      0.207463      0.235062      0.230473      0.272004      0.288135
  65   2 1566.0305    0.2348  0.2438  9.2780  0.0000       24.0011  0.0077   0.0050   0.0161    0.0197   0.0000       4.83927   441.7193     0.0599719       21.6802    -0.0288972      -4.21920     -0.136466      0.173852      0.232274      0.255624      0.273032      0.283607      0.330369
  65   3 1828.8297    0.5063  0.5804  9.1959  0.0000       10.8681  0.0114   0.0066   0.0226    0.0394   0.0000       1.09009   441.6963     -0.246975       22.0157     -0.199955      -4.12069      0.349263      0.240428      0.319107      0.362760      0.398350      0.406667      0.427699
  65   4 2069.6362    0.8619  0.9905  9.2894 -0.0000       7.09951  0.0162   0.0086   0.0300    0.0757   0.0000      0.635745   442.4593      0.611375       21.5143      0.523011      -4.08421     -0.909654      0.292833      0.401450      0.453052      0.517299      0.519339      0.547221
  65   5 2297.1889    1.3728  1.3154  9.8444  0.0000       4.11651  0.0192   0.0122   0.0359    0.0938   0.0000      0.465642   442.4551      0.193211       21.6083      0.116087      -3.44903     -0.218056      0.337655      0.448136      0.508718      0.564522      0.597866      0.624535
  65   6 2510.1882    2.0984  1.5388 10.5632 -0.0002       2.66273  0.0212   0.0169   0.0380    0.0827   0.0000      0.364993   442.2292     -0.329184       21.5427     -0.177772      -3.37141     -0.153426      0.368297      0.486364      0.551146      0.606531      0.639648      0.673395
  65   7 2717.0313    3.0039  1.3842 11.4244  0.0000       1.92212  0.0195   0.0256   0.0362    0.0901   0.0000      0.388247   442.1859     -0.362217       21.0289     -0.253266      -2.94505      0.428452      0.342968      0.457574      0.512851      0.576875      0.609277      0.636408
  65   8 2920.0297    4.1250  1.2410 12.0756  0.0000       1.82927  0.0179   0.0373   0.0341    0.1095   0.0000      0.469663   442.1197    -0.0963265       22.0836      0.253867      -3.02400      -1.33477      0.312981      0.417226      0.463077      0.524547      0.554018      0.571473
  65   9 3117.8123    4.6758  1.4347 12.1835  0.0000      0.492034  0.0193   0.0388   0.0356    0.1000   0.0000      0.342546   442.6444    -0.0961975       20.4141     -0.286053      -3.13077     -0.484116      0.342257      0.459883      0.514791      0.567955      0.611634      0.632144
  65  10 3311.5579    4.1525  2.1347 11.9991 -0.0001      0.670277  0.0248   0.0277   0.0445    0.0555   0.0000      0.192099   442.4525      0.702343       21.9350     -0.617181      -1.01066     -0.247450      0.422635      0.580258      0.647279      0.721934      0.757494      0.782914
  65  11 3502.7305    3.2268  3.8769 11.3543 -0.0003      0.582673  0.0367   0.0156   0.0651    0.0378   0.0000      0.103993   443.4869     -0.239721       20.2544      -1.46182      -2.41008      0.207884      0.610710      0.812239      0.917884       1.03515       1.08424       1.11517
  65  12 3691.7893    2.5102  6.5783 10.9762  0.0013      0.608729  0.0633   0.0091   0.1042    0.0327   0.0000     0.0964747   443.0853     -0.618733       22.2514      0.783745      -5.08490      -4.18852      0.946125       1.27963       1.43540       1.58559       1.68893       1.75545
  66   1 1250.9455    0.0980  0.0820  9.3908  0.0000       31.9692  0.0069   0.0044   0.0130    0.0141   0.0000       59.3936   440.6581      0.160533       21.4017     -0.399865      -4.22628     0.0674694      0.174319      0.203210      0.265142      0.316694      0.341018      0.324157
  66   2 1575.4965    0.2539  0.2469  9.3044  0.0000       32.1223  0.0076   0.0052   0.0149    0.0196   0.0000       4.48085   441.5517     -0.158828       21.8048     0.0200736      -3.86762      0.459697      0.172521      0.236747      0.272072      0.294264      0.315914      0.346300
  66   3 1839.0812    0.5050  0.6450  9.2396 -0.0002       13.0159  0.0123   0.0063   0.0247    0.0398   0.0000       1.09027   441.7756     -0.551359       21.1251      0.678166      -3.14739     -0.236945      0.240690      0.323103      0.366544      0.397254      0.419432      0.445277
  66   4 2081.2565    0.8836  0.9667  9.4452  0.0000       6.05054  0.0154   0.0090   0.0302    0.0727   0.0000      0.646138   442.1773    0.00460841       21.6365   -0.00962000      -3.64804     -0.855744      0.280893      0.372635      0.424646      0.475433      0.502065      0.517244
  66   5 2309.6030    1.4274  1.3201  9.9087  0.0000       3.48251  0.0192   0.0125   0.0358    0.0935   0.0000      0.471443   442.5978      0.500370       21.9447      -1.06583      -3.26850    -0.0411618      0.324815      0.443435      0.491875      0.553701      0.584985      0.599307
  66   6 2523.4271    2.1825  1.5189 10.5014  0.0002       2.17993  0.0202   0.0173   0.0371    0.0918   0.0000      0.338398   441.9547     -0.362251       21.6019      0.394888      -4.54040     -0.876551      0.344289      0.458077      0.518059      0.580704      0.607810      0.631844
  66   7 2731.3859    3.0580  1.4808 11.2194  0.0000       2.27676  0.0199   0.0248   0.0363    0.0973   0.0000      0.348372   442.2098     -0.404687       21.1078     -0.352895      -4.04266   -0.00974618      0.348341      0.459932      0.509318      0.575717      0.595029      0.617126
  66   8 2935.2803    4.1827  1.3372 11.8416  0.0000       1.02601  0.0189   0.0353   0.0336    0.1137   0.0000      0.394352   442.6373     0.0798148       21.6678      0.126484      -3.79285     -0.352883      0.320024      0.438524      0.476277      0.546416      0.572966      0.593828
  66   9 3133.7823    4.5781  1.4985 12.2109 -0.0000      0.819163  0.0200   0.0365   0.0360    0.0851   0.0000      0.328550   442.7258     -0.880087       21.3206      0.127529      -2.47349     -0.461718      0.339676      0.453307      0.507359      0.555781      0.595222      0.623327
  66  10 3328.2751    4.0673  2.3151 12.0331 -0.0002      0.330979  0.0257   0.0258   0.0471    0.0478   0.0000      0.183737   443.3702     -0.578906       21.7953     -0.147630      -1.97316     -0.470328      0.431031      0.582662      0.644601      0.711231      0.756589      0.775475
  66  11 3520.3349    3.1187  3.9285 11.5539 -0.0000      0.574368  0.0371   0.0152   0.0689    0.0337   0.0000      0.105064   442.5509       1.28088       21.5917      0.699379      -3.08012       1.42550      0.617884      0.813337      0.929964       1.02327       1.09452       1.14411
  66  12 3710.1150    2.3988  6.7663 11.0859 -0.0015      0.684407  0.0674   0.0087   0.1104    0.0301   0.0000      0.103336   441.1523      -1.69534       20.6082     -0.938332     -0.483896      0.631719      0.964184       1.29663       1.47615       1.62430       1.74313       1.79323
  67   2 1584.8148    0.2588  0.2711  9.3029  0.0000       24.3328  0.0086   0.0051   0.0155    0.0198   0.0000       3.96102   441.8478     -0.295785       21.5885      0.152281      -3.90616     0.0753006      0.163770      0.236143      0.266141      0.304871      0.321416      0.348428
  67   3 1849.2298    0.5286  0.6535  9.2491  0.0000       11.6411  0.0121   0.0065   0.0252    0.0421   0.0000       1.02254   441.7077     -0.153514       21.3335    -0.0967084      -3.82168    -0.0340665      0.236869      0.321180      0.362277      0.398487      0.413935      0.432736
  67   4 2092.7795    0.8882  0.9905  9.5664  0.0000       6.32064  0.0157   0.0089   0.0311    0.0677   0.0000      0.669898   442.2307     -0.880881       22.1448     -0.140102      -3.54742       1.22603      0.284017      0.380245      0.427622      0.478812      0.505107      0.532526
  67   5 2321.9370    1.4747  1.3480  9.9710  0.0000       3.64268  0.0191   0.0126   0.0361    0.0874   0.0000      0.456599   442.2161      0.247260       20.6067     -0.744150      -3.77130     -0.641246      0.314151      0.427973      0.480207      0.537267      0.555806      0.580908
  67   6 2536.6028    2.2447  1.5300 10.5017  0.0000       2.12266  0.0205   0.0178   0.0366    0.0988   0.0000      0.352283   442.3162    0.00547167       20.9995     0.0938550      -3.23645      0.913608      0.349993      0.464955      0.519801      0.586692      0.626242      0.642293
  67   7 2745.5929    3.2019  1.3729 11.2953  0.0000       1.32390  0.0191   0.0266   0.0343    0.1066   0.0000      0.382358   441.7024     -0.273077       20.5727     0.0780502      -3.63513     0.0412462      0.320434      0.432107      0.475208      0.545262      0.576331      0.607193
  67   8 2950.3847    4.2758  1.2520 12.2852  0.0001       1.41869  0.0179   0.0377   0.0332    0.0957   0.0000      0.404894   442.1573     -0.551750       21.4798    -0.0706452      -4.62754     -0.822228      0.301916      0.414579      0.457048      0.523449      0.553638      0.570279
  67   9 3149.6512    4.6406  1.5026 12.2051  0.0002      0.748025  0.0197   0.0367   0.0357    0.0838   0.0000      0.318914   442.7530      0.353253       22.0731     -0.399748      -3.39822     -0.900489      0.334180      0.447974      0.498147      0.566663      0.605627      0.637639
  67  10 3344.9665    3.9602  2.3962 11.9469  0.0000      0.667466  0.0266   0.0242   0.0464    0.0469   0.0000      0.171912   442.7765   -0.00811306       22.3289      0.873444      -2.62632     -0.783564      0.436002      0.576835      0.663107      0.730720      0.797442      0.828345
  67  11 3537.7908    3.0565  4.2898 11.4875  0.0000      0.770575  0.0395   0.0142   0.0723    0.0331   0.0000      0.102097   442.8594      -2.55286       20.6222      0.444968      -1.09121      -2.40853      0.641823      0.852137      0.972272       1.08908       1.16104       1.19010
  67  12 3728.2391    2.3889  7.1192 11.0106  0.0005      0.654162  0.0713   0.0083   0.1140    0.0315   0.0000     0.0974790   441.8603      -1.97947       22.8988      0.132325      -2.14812      -3.41723      0.995590       1.35712       1.52948       1.68975       1.80079       1.86676
  68   1 1267.0666    0.0987  0.0900  9.4018  0.0000       38.0440  0.0069   0.0042   0.0129    0.0142   0.0000       54.4413   440.5773     -0.409717       21.2525      0.319432      -4.43804    -0.0608496      0.151476      0.208804      0.221707      0.240746      0.284521      0.328915
  68   2 1594.0461    0.2610  0.2938  9.3072  0.0000       18.2248  0.0081   0.0050   0.0178    0.0204   0.0000       3.73367   441.8080     -0.480315       21.9261      0.296846      -4.05127      0.238161      0.175695      0.238232      0.277693      0.315296      0.326650      0.339805
  68   3 1859.2757    0.5505  0.6334  9.2453  0.0000       11.8993  0.0117   0.0067   0.0234    0.0421   0.0000       1.00968   441.9304    -0.0633239       21.5684     -0.107650      -4.16301      0.182820      0.226243      0.302560      0.337969      0.384946      0.407983      0.424711
  68   4 2104.1749    0.9134  1.0751  9.4219  0.0000       6.02991  0.0168   0.0088   0.0322    0.0804   0.0000      0.627416   442.2476     -0.167778       21.5152     -0.554152      -3.84597       1.35589      0.283707      0.387570      0.438705      0.488239      0.506275      0.536186
  68   5 2334.1464    1.5165  1.4740  9.9229  0.0000       3.53683  0.0202   0.0123   0.0373    0.0869   0.0000      0.409831   442.1649     -0.667837       21.8250      0.461253      -4.50842      -1.23710      0.329790      0.447479      0.500075      0.562422      0.589622      0.611621
  68   6 2549.6691    2.3080  1.4760 10.7747  0.0000       2.28880  0.0201   0.0185   0.0363    0.0889   0.0000      0.354886   441.9723     -0.286462       21.4699     -0.202227      -3.71972     -0.437217      0.333461      0.456080      0.507867      0.573102      0.598756      0.625469
  68   7 2759.8045    3.2710  1.3513 11.5360  0.0000       2.77103  0.0187   0.0273   0.0343    0.0937   0.0000      0.437196   442.3788     -0.508683       21.5477      0.557783      -4.63149      0.199789      0.308177      0.427007      0.465622      0.532978      0.560163      0.587510
  68   8 2965.3474    4.3514  1.3165 11.9295  0.0000      0.302885  0.0183   0.0365   0.0325    0.1122   0.0000      0.376534   441.9873     0.0788400       21.6553     -0.225164      -2.71527     -0.585903      0.297786      0.408498      0.455215      0.509781      0.548390      0.569604
  68   9 3165.3914    4.6355  1.5070 12.3770  0.0004       1.26013  0.0195   0.0365   0.0364    0.0761   0.0000      0.302896   442.2092     -0.501256       21.0542     -0.337656      -3.87210      -1.34957      0.324351      0.429719      0.488109      0.555082      0.573873      0.604437
  68  10 3361.4702    3.8828  2.6247 11.7791 -0.0001      0.416475  0.0276   0.0224   0.0497    0.0487   0.0000      0.165986   441.7906     0.0883922       21.9361      0.131945      -2.94597      -1.15501      0.451352      0.606152      0.688912      0.770772      0.809764      0.840036
  68  11 3554.9861    3.0126  4.4771 11.4336  0.0000      0.481447  0.0413   0.0135   0.0743    0.0337   0.0000     0.0958944   442.3467     -0.649334       22.5010       1.06024      -1.94640      -2.13751      0.649143      0.894267       1.00051       1.12009       1.19194       1.23915
  68  12 3746.1192    2.3292  7.3747 11.0373 -0.0001      0.655396  0.0745   0.0079   0.1179    0.0302   0.0000     0.0970841   441.6820       1.47371       23.0812      0.382401      -3.35806      -1.03806       1.02071       1.36352       1.54408       1.69054       1.80942       1.87145
  69   2 1603.1634    0.2693  0.2848  9.2775  0.0000       26.1989  0.0083   0.0051   0.0156    0.0206   0.0000       3.67267   441.9210     -0.193978       21.3170     -0.177785      -3.96021     0.0127082      0.173746      0.234778      0.274179      0.310875      0.335837      0.341216
  69   3 1869.2660    0.5568  0.6302  9.2854  0.0000       13.3749  0.0118   0.0068   0.0231    0.0411   0.0000       1.04999   441.9047      0.158964       21.8935     -0.453097      -4.55121      0.422716      0.217737      0.290913      0.327158      0.377856      0.402488      0.414103
  69   4 2115.5837    0.9220  1.0608  9.6125  0.0000       7.05985  0.0170   0.0090   0.0319    0.0711   0.0000      0.673290   442.4164     -0.379969       21.6301     -0.385010      -3.80565     -0.139662      0.279243      0.375704      0.426524      0.480241      0.499182      0.518876
  69   5 2346.2183    1.5312  1.4763 10.1399  0.0000       3.39029  0.0201   0.0125   0.0380    0.0760   0.0000      0.421059   442.2617     -0.681196       22.4967     -0.750912      -3.72993     -0.419236      0.327666      0.447717      0.499377      0.565553      0.599045      0.616444
  69   6 2562.6545    2.3612  1.5370 10.5007 -0.0051       2.02541  0.0202   0.0180   0.0358    0.1012   0.0000      0.322058   441.9011      -1.27686       21.8840     -0.761144      -4.21862      0.361758      0.333779      0.442583      0.499898      0.559229      0.585735      0.604550
  69   7 2773.8910    3.3001  1.3826 11.4618  0.0000       2.68757  0.0189   0.0272   0.0349    0.0986   0.0000      0.410442   442.6559    -0.0933368       21.8680     -0.327088      -2.42777      -1.22959      0.313089      0.425580      0.470872      0.527628      0.555041      0.581907
  69   8 2980.2328    4.3726  1.3824 11.6918  0.0000      0.699043  0.0184   0.0353   0.0335    0.1279   0.0000      0.356363   442.1571     -0.431596       21.6178       1.07955      -3.67465     -0.725658      0.303595      0.394209      0.450756      0.507335      0.521114      0.541944
  69   9 3181.0617    4.6124  1.6467 12.2474  0.0023       1.17649  0.0207   0.0344   0.0374    0.0737   0.0000      0.264284   441.9574     -0.993963       21.8622      0.142286      -3.75298     -0.794725      0.331967      0.450893      0.496478      0.565387      0.592798      0.618697
  69  10 3378.0088    3.8174  2.7112 11.7580  0.0001       1.12005  0.0278   0.0216   0.0502    0.0467   0.0000      0.154620   442.5138      -1.56742       19.8856      0.885849     -0.589044      -2.02048      0.457738      0.614846      0.694832      0.780583      0.836927      0.868532
  69  11 3572.2532    2.9108  4.8620 11.4211 -0.0004      0.592321  0.0456   0.0125   0.0791    0.0326   0.0000      0.106879   442.0532      -1.17980       21.7891       1.53483      -2.93249      0.922010      0.691235      0.915162       1.04463       1.16588       1.24032       1.28248
  69  12 3764.0407    2.2752  7.8723 11.0083 -0.0002      0.475719  0.0809   0.0074   0.1250    0.0289   0.0000     0.0978849   441.3121     0.0146818       20.8743      0.130522     -0.322893     -0.179699       1.06272       1.42343       1.62743       1.79658       1.92116       1.99637
  70   1 1282.9086    0.1078  0.1146  9.3986 -0.0002       89.3173  0.0065   0.0041   0.0154    0.0156   0.0000       39.5114   440.8025     -0.329703       21.5281     0.0926147      -4.11511      0.187887      0.143711      0.193434      0.233816      0.265642      0.291149      0.283186
  70   2 1612.2026    0.2783  0.3468  9.2800  0.0000       23.5377  0.0092   0.0049   0.0184    0.0216   0.0000       3.02686   441.9505     -0.585049       22.0315     0.0186951      -4.26720    -0.0409650      0.176963      0.232051      0.275845      0.306451      0.314065      0.329197
  70   3 1879.1727    0.5771  0.6743  9.3032  0.0000       11.3177  0.0117   0.0067   0.0248    0.0431   0.0000      0.961139   442.0823     -0.450312       21.5665      0.348328      -4.30189   -0.00461173      0.216464      0.281876      0.325246      0.362304      0.388853      0.416482
  70   4 2126.7707    0.9612  1.1113  9.6140 -0.0000       5.82221  0.0175   0.0092   0.0326    0.0798   0.0000      0.638386   442.7330     -0.170834       20.7629      0.479287      -3.09810      0.425539      0.289231      0.387017      0.438377      0.492597      0.526240      0.541709
  70   5 2358.2085    1.5891  1.4667 10.0241  0.0000       3.28928  0.0196   0.0128   0.0371    0.0885   0.0000      0.399692   442.7621     -0.380987       20.8570      0.136416      -4.23227     -0.977189      0.314672      0.421330      0.477797      0.534588      0.557904      0.594506
  70   6 2575.5746    2.4080  1.5165 10.9334  0.0000       2.78122  0.0198   0.0188   0.0369    0.0769   0.0000      0.352734   442.8322      0.137950       21.5587      0.995952      -4.20304     -0.816708      0.316939      0.430209      0.477383      0.538576      0.564186      0.592574
  70   7 2787.8605    3.4513  1.3631 11.6133  0.0000       2.46997  0.0186   0.0284   0.0332    0.0956   0.0000      0.395040   442.2423     -0.115935       20.4928     -0.118073      -3.76202      -1.40002      0.298299      0.396236      0.449997      0.501886      0.535015      0.545225
  70   8 2995.0304    4.4792  1.3837 12.0408 -0.0000      0.900057  0.0182   0.0361   0.0340    0.1000   0.0000      0.375204   442.1896     -0.941883       21.4821     -0.136667      -3.57301     0.0742711      0.291829      0.389717      0.432249      0.495060      0.509243      0.538178
  70   9 3196.5852    4.5019  1.7430 12.2727  0.0004      0.881362  0.0214   0.0324   0.0383    0.0659   0.0000      0.263672   442.4151     -0.673034       21.3928     -0.365565      -3.84903      -1.11614      0.335523      0.452926      0.512465      0.568244      0.604349      0.619110
  70  10 3394.2562    3.7217  2.8371 12.0419 -0.0000      0.681449  0.0291   0.0209   0.0526    0.0375   0.0000      0.151385   442.1846    -0.0670484       21.0360     -0.298453      -2.50810     -0.918196      0.454455      0.610934      0.696089      0.770724      0.812760      0.848336
  70  11 3589.4465    2.8583  5.0709 11.3935  0.0000      0.654954  0.0471   0.0119   0.0829    0.0334   0.0000     0.0988655   441.5646      -1.53686       21.5548     -0.790658      -2.04900      -4.03468      0.694623      0.943322       1.06563       1.18204       1.24080       1.28451
  70  12 3781.9950    2.1920  7.8820 11.1161 -0.0009      0.709762  0.0822   0.0073   0.1290    0.0277   0.0000      0.103561   439.9169      -1.17158       22.6607      0.357691      -7.55720      -1.38417       1.07093       1.43614       1.64813       1.80378       1.91818       2.01950
  71   1 1290.7361    0.1096  0.0988  9.3612  0.0000       38.9317  0.0063   0.0042   0.0130    0.0143   0.0000       40.3581   440.4799     -0.342421       21.6362      0.327146      -3.81931     -0.308482      0.124620      0.171654      0.183940      0.208317      0.248278      0.263750
  71   2 1621.0854    0.2897  0.3434  9.2505  0.0000       17.3648  0.0087   0.0050   0.0181    0.0219   0.0000       2.85727   441.5925     -0.212372       21.5465    -0.0924832      -4.34509     -0.157223      0.172001      0.223778      0.254021      0.289141      0.307290      0.318316
  71   3 1888.9608    0.5934  0.7110  9.2033 -0.0001       11.2936  0.0126   0.0067   0.0246    0.0481   0.0000      0.897446   441.7805    -0.0851123       22.5334      0.466533      -3.83304     -0.680137      0.223792      0.305472      0.341268      0.378521      0.390353      0.414695
  71   4 2137.9343    0.9949  1.0741  9.6419  0.0000       6.41934  0.0167   0.0095   0.0316    0.0797   0.0000      0.627264   442.1222     0.0646468       22.3597      0.359470      -3.94956      0.103574      0.269111      0.370904      0.411618      0.469061      0.492254      0.517026
  71   5 2370.0752    1.6296  1.4253 10.2475  0.0000       3.74498  0.0195   0.0133   0.0365    0.0817   0.0000      0.428709   442.1429      0.297144       22.1913      0.395759      -4.34454    -0.0779190      0.311073      0.423449      0.463596      0.528239      0.544571      0.575455
  71   6 2588.3498    2.4063  1.5504 11.1408 -0.0000       2.43412  0.0205   0.0186   0.0372    0.0653   0.0000      0.357160   442.0614    -0.0865279       20.6943      0.744722      -3.93268     -0.932302      0.322060      0.439579      0.483921      0.550245      0.576919      0.613719
  71   7 2801.6972    3.4957  1.3908 11.4987 -0.0004       1.79086  0.0189   0.0282   0.0332    0.1069   0.0000      0.376769   442.8715     -0.624798       21.6752      0.978132      -2.94098      -1.31045      0.294900      0.399030      0.450188      0.498865      0.509364      0.546323
  71   8 3009.7277    4.4749  1.3475 12.2450  0.0002       1.13736  0.0183   0.0368   0.0332    0.0975   0.0000      0.384951   442.6177      -1.01650       21.4754     0.0453730      -2.92897      -1.14170      0.295135      0.392678      0.448778      0.504237      0.522239      0.548474
  71   9 3212.0517    4.4351  1.7724 12.2599  0.0000      0.902768  0.0215   0.0314   0.0390    0.0635   0.0000      0.271667   442.1237      0.439720       22.4075     -0.154874      -3.04322      -1.21103      0.342369      0.453621      0.518399      0.573548      0.611588      0.638657
  71  10 3410.5246    3.6344  3.0347 11.8351  0.0000      0.545189  0.0300   0.0193   0.0541    0.0378   0.0000      0.136974   442.0665     -0.229535       20.0119       1.46970      -3.84537     -0.223906      0.456707      0.617654      0.696334      0.771125      0.816148      0.853973
  71  11 3606.4455    2.7562  5.3975 11.3651 -0.0004      0.805645  0.0508   0.0111   0.0879    0.0329   0.0000      0.101753   442.2735     0.0897146       18.4800      0.825747     0.0769299    -0.0564734      0.729058      0.959603       1.09834       1.21552       1.30371       1.34024
  71  12 3799.7056    2.1931  8.6063 11.0825  0.0009      0.573477  0.0899   0.0070   0.1347    0.0266   0.0000      0.100129   441.6538      0.217824       22.3719     -0.842323      -1.80431     -0.486997       1.11437       1.51922       1.69769       1.90525       2.02686       2.13011
  72   1 1298.5094    0.1106  0.1013  9.4025  0.0000       51.7941  0.0071   0.0042   0.0124    0.0147   0.0000       39.6698   440.4101    -0.0507074       21.5848     -0.625366      -4.53110     0.0435604      0.151625      0.187118      0.212211      0.236033      0.254694      0.252664
  72   2 1629.9222    0.2904  0.3369  9.2868  0.0000       22.5771  0.0087   0.0050   0.0174    0.0217   0.0000       2.91768   441.7692     -0.510062       21.8769      0.434520      -4.10955     0.0399482      0.171374      0.231297      0.266317      0.286923      0.296582      0.305853
  72   3 1898.7129    0.5897  0.7458  9.2783  0.0000       10.9916  0.0128   0.0066   0.0259    0.0466   0.0000      0.923298   441.9279     -0.294505       21.2658    -0.0747347      -4.01462     -0.142517      0.223193      0.298828      0.346056      0.371799      0.396571      0.417909
  72   4 2148.9408    1.0154  1.1231  9.7197  0.0000       6.26931  0.0172   0.0095   0.0324    0.0779   0.0000      0.633953   442.7258      0.237691       22.1040    -0.0160662      -3.77287     -0.641977      0.278653      0.367321      0.415975      0.469707      0.478244      0.507259
  72   5 2381.8348    1.6939  1.5354 10.0198  0.0001       3.08215  0.0203   0.0130   0.0366    0.0911   0.0000      0.379365   442.5943      0.166013       22.0409    -0.0872316      -4.00705    -0.0239195      0.316021      0.420648      0.466730      0.523797      0.560051      0.589867
  72   6 2601.0835    2.5133  1.5700 10.8749  0.0000       2.51962  0.0199   0.0190   0.0370    0.0841   0.0000      0.331875   442.4803     -0.485457       21.6033      0.741543      -2.81808     -0.413177      0.314102      0.427651      0.485940      0.540181      0.579076      0.595518
  72   7 2815.4821    3.5480  1.4133 11.6184  0.0000       2.08961  0.0187   0.0280   0.0338    0.0930   0.0000      0.374826   442.3706     -0.211993       22.2137      0.441329      -3.41527     -0.249738      0.294782      0.387382      0.431389      0.484882      0.507730      0.532678
  72   8 3024.3072    4.5479  1.3065 12.2873  0.0000      0.953121  0.0177   0.0378   0.0324    0.0963   0.0000      0.381585   442.4081    -0.0441785       21.5929     -0.309735      -3.11471     0.0278006      0.284107      0.371520      0.422945      0.478255      0.506049      0.528056
  72   9 3227.4097    4.4782  1.8432 12.1448  0.0004       1.38909  0.0214   0.0306   0.0388    0.0638   0.0000      0.240897   442.1682    -0.0363710       21.3701      0.715222      -2.59407      0.174751      0.336988      0.447971      0.504927      0.567209      0.603438      0.640500
  72  10 3426.6610    3.5668  3.1705 11.8156  0.0000      0.388367  0.0312   0.0184   0.0553    0.0380   0.0000      0.139055   442.3230      -2.23618       20.2067      0.989469      -3.39065      -1.86668      0.471440      0.628074      0.712355      0.801965      0.861789      0.885855
  72  11 3623.3591    2.7565  5.7580 11.2816  0.0011      0.731060  0.0536   0.0105   0.0918    0.0340   0.0000      0.100068   441.7898     0.0505820       21.3956      0.392485     -0.859673     -0.446806      0.746897       1.00978       1.14321       1.26991       1.35932       1.39409
  73   1 1306.2242    0.1166  0.1519  9.3370  0.0000       76.3712  0.0086   0.0040   0.0155    0.0160   0.0000       26.3224   440.7004     -0.221984       21.8142    0.00996211      -4.08668     0.0754982      0.165686      0.216046      0.240538      0.255278      0.279455      0.276662
  73   2 1638.6302    0.2926  0.3592  9.2854  0.0000       21.6442  0.0088   0.0049   0.0189    0.0221   0.0000       2.87134   441.5838     -0.406592       21.4444      0.131885      -4.38333     0.0185690      0.165751      0.216148      0.251527      0.274265      0.303848      0.307421
  73   3 1908.3945    0.6193  0.7647  9.2110  0.0000       10.5694  0.0127   0.0067   0.0255    0.0502   0.0000      0.848686   442.0887     -0.212490       21.8875      0.243755      -4.31392      0.387762      0.220781      0.300652      0.334980      0.370519      0.412791      0.431074
  73   4 2159.8800    1.0454  1.1777  9.5634  0.0000       5.42145  0.0176   0.0095   0.0335    0.0932   0.0000      0.607834   442.1772     -0.108613       22.0765      0.440126      -3.51640      0.686490      0.279758      0.373445      0.422097      0.472714      0.508565      0.529304
  73   5 2393.5034    1.6943  1.5019 10.3449  0.0000       3.39299  0.0201   0.0131   0.0364    0.0703   0.0000      0.405148   442.5021     -0.138143       20.9823       1.17903      -4.42979    -0.0660805      0.307604      0.413967      0.462067      0.514779      0.541565      0.569873
  73   6 2613.7490    2.5904  1.5882 10.8603 -0.0001       2.11474  0.0205   0.0191   0.0362    0.0882   0.0000      0.345829   443.0304    -0.0818325       21.9083      0.325592      -2.18540     0.0850982      0.310018      0.420121      0.461320      0.524240      0.546101      0.583858
  73   7 2829.1407    3.6814  1.4255 11.4790 -0.0001       1.47467  0.0186   0.0286   0.0327    0.1083   0.0000      0.344655   442.7138     -0.351777       21.3877      0.276596      -3.37858      0.128130      0.286149      0.385920      0.436157      0.488409      0.519522      0.537387
  73   8 3038.8144    4.6714  1.4157 11.8107  0.0001       1.12919  0.0180   0.0360   0.0331    0.1212   0.0000      0.330660   442.9699     -0.291030       21.0493      0.273536      -2.89782      -1.24043      0.280038      0.376864      0.426250      0.483953      0.501107      0.514648
  73   9 3242.6089    4.5033  1.9420 11.9267  0.0029      0.948397  0.0219   0.0294   0.0393    0.0697   0.0000      0.219962   442.1810      -1.02549       20.6494       1.00110      -3.95462     -0.558036      0.340643      0.457575      0.510555      0.573088      0.606673      0.637336
  73  10 3442.7250    3.4467  3.1950 11.8241  0.0001      0.754871  0.0317   0.0175   0.0563    0.0358   0.0000      0.139523   443.4598      -1.24641       21.2626     -0.679576      -2.43869      -1.90114      0.466837      0.639054      0.716857      0.799716      0.849572      0.889389
  73  11 3640.1465    2.6679  5.8551 11.3401 -0.0007      0.761186  0.0559   0.0100   0.0950    0.0317   0.0000      0.104691   443.7097     -0.105847       20.4330      0.644167      -1.51086       1.39079      0.760082       1.00981       1.16354       1.27176       1.34204       1.40657
  74   1 1313.8518    0.1176  0.1283  9.3264  0.0535      -2.12049  0.0074   0.0041   0.0144    0.0147   0.0000       30.4354   440.5162    -0.0558086       21.4678     0.0474864      -4.33945     0.0147455      0.177928      0.239117      0.291221      0.307538      0.329305      0.300016
  74   2 1647.2491    0.3236  0.3659  9.2283  0.0000       19.3281  0.0088   0.0051   0.0174    0.0233   0.0000       2.40653   441.6261     -0.411285       21.5451     -0.134451      -3.83480     -0.135838      0.159563      0.217810      0.246160      0.275240      0.278434      0.300041
  74   3 1917.9787    0.6300  0.7417  9.2770  0.0000       10.7110  0.0126   0.0068   0.0246    0.0476   0.0000      0.868438   441.8459    -0.0704323       22.4631     -0.142807      -4.70665      0.332059      0.212522      0.294629      0.335137      0.361430      0.392245      0.406309
  74   4 2170.7679    1.0662  1.2528  9.5235  0.0000       5.55759  0.0184   0.0092   0.0332    0.0819   0.0000      0.548045   442.0868     -0.750319       20.7051     -0.409566      -3.51951     -0.715689      0.271704      0.376136      0.424770      0.468954      0.497454      0.519776
  74   5 2405.0564    1.7469  1.5524 10.1500 -0.0001       3.27448  0.0201   0.0130   0.0365    0.0794   0.0000      0.369093   442.0329     -0.467678       22.2307      0.407951      -2.50903      0.229749      0.314429      0.420580      0.472168      0.534104      0.563699      0.591500
  74   6 2626.3684    2.6587  1.5558 10.7529 -0.0001       2.85227  0.0194   0.0196   0.0354    0.0958   0.0000      0.349907   443.2582     -0.671454       21.5426     0.0211003      -3.34101     -0.641939      0.294382      0.399096      0.443494      0.505821      0.532095      0.553346
  74   7 2842.7229    3.7580  1.3775 11.5934  0.0000      0.722665  0.0180   0.0296   0.0330    0.1068   0.0000      0.364806   442.4761     -0.694371       22.0662     -0.633970      -3.16222     -0.299886      0.279146      0.372256      0.418408      0.471454      0.497299      0.513817
  74   8 3053.1750    4.6278  1.4104 12.2119  0.0000       1.70739  0.0181   0.0360   0.0334    0.0893   0.0000      0.339479   442.7143     -0.600296       21.8793     0.0945786      -3.56224      0.657896      0.281464      0.371527      0.420757      0.465402      0.496320      0.516866
  74   9 3257.6858    4.3748  1.9594 12.1075  0.0000      0.538057  0.0224   0.0282   0.0392    0.0559   0.0000      0.222393   442.6541     -0.546852       21.3903     -0.171178      -2.77756     -0.405659      0.334931      0.448203      0.505034      0.570729      0.600132      0.620112
  74  10 3458.7888    3.4143  3.5141 11.7223  0.0000       1.04191  0.0326   0.0166   0.0604    0.0351   0.0000      0.118979   444.2778      -1.59488       21.5646     -0.822394      -3.26184     0.0383889      0.478380      0.653785      0.737567      0.806480      0.868883      0.906384
  74  11 3656.7852    2.6262  6.1315 11.2378  0.0000      0.708682  0.0589   0.0094   0.0984    0.0322   0.0000      0.106846   441.8023     -0.530459       22.7925     0.0391862      -3.51729     -0.697586      0.769543       1.03839       1.17309       1.30819       1.39184       1.45867
  75   1 1321.4331    0.1262  0.1286  9.3293  0.0000       64.1963  0.0064   0.0041   0.0135    0.0151   0.0000       25.3404   440.5949      0.256415       21.4482     0.0389331      -4.22043      0.413908      0.119940      0.169553      0.193478      0.215917      0.246017      0.258798
  75   2 1655.7801    0.3314  0.3667  9.2473  0.0000       21.0415  0.0084   0.0052   0.0178    0.0234   0.0000       2.38836   441.4908      0.108676       21.5252    -0.0386910      -3.96024      0.450695      0.149505      0.210019      0.236983      0.265352      0.281916      0.275630
  75   3 1927.5201    0.6472  0.7852  9.3191  0.0000       9.93662  0.0127   0.0069   0.0260    0.0496   0.0000      0.836875   441.6967     0.0203849       22.2923      0.629658      -3.51558   -0.00559428      0.220102      0.290833      0.332246      0.367017      0.392758      0.394086
  75   4 2181.5427    1.1164  1.2171  9.6034  0.0000       5.20122  0.0179   0.0097   0.0321    0.0868   0.0000      0.561120   443.0231     -0.216731       21.5533      0.532914      -3.37182      0.490665      0.277337      0.366083      0.423045      0.462330      0.485146      0.509123
  75   5 2416.5638    1.7910  1.5937 10.3557 -0.0001       3.64313  0.0200   0.0132   0.0372    0.0682   0.0000      0.360390   441.8245     -0.893496       21.4126       1.17313      -2.75720     -0.864495      0.305910      0.411212      0.458840      0.514465      0.540893      0.577296
  75   6 2638.8009    2.7105  1.5444 11.1852  0.0028       2.35885  0.0195   0.0206   0.0363    0.0780   0.0000      0.345722   442.2609     0.0192762       21.8416    0.00468592      -2.76412     -0.520207      0.291345      0.393040      0.431351      0.490993      0.514126      0.533991
  75   7 2856.3115    3.7922  1.4079 11.5135 -0.0001       2.33461  0.0183   0.0293   0.0324    0.1110   0.0000      0.361436   442.9127     -0.451115       21.8232      0.470826      -4.25156      -1.18556      0.274158      0.374171      0.411321      0.468360      0.495297      0.515114
  75   8 3067.4120    4.6933  1.4475 12.1497  0.0000       1.04613  0.0182   0.0357   0.0329    0.0894   0.0000      0.338739   442.2795      0.647851       21.9010     -0.325328      -3.39899     -0.860535      0.281234      0.373201      0.430004      0.478394      0.504688      0.533286
  75   9 3272.7997    4.3009  2.1568 12.0190 -0.0000      0.746334  0.0236   0.0262   0.0411    0.0527   0.0000      0.200268   441.9585     -0.278772       21.2955      -1.15153      -2.88434     -0.196034      0.349972      0.472227      0.527109      0.598305      0.628488      0.657507
  75  10 3474.5549    3.3684  3.8108 11.5943 -0.0002      0.518914  0.0349   0.0154   0.0619    0.0360   0.0000      0.112161   442.3765      0.286054       21.2223       1.29101      -3.82639      -1.88750      0.504473      0.676957      0.765233      0.849279      0.915281      0.946499
  75  11 3673.5067    2.5786  6.6719 11.2368 -0.0019      0.765104  0.0657   0.0087   0.1047    0.0312   0.0000      0.101986   441.9625     -0.235624       22.7876       2.98843      -3.63467     -0.288230      0.816227       1.09606       1.24404       1.38167       1.47884       1.53504
  76   1 1328.9649    0.1165  0.1601  9.3269  0.0000       59.3653  0.0083   0.0038   0.0166    0.0149   0.0000       25.3422   440.5528     0.0998786       21.7595      0.120903      -3.92670      0.552099      0.148364      0.205331      0.233773      0.265326      0.274007      0.280203
  76   2 1664.2157    0.3268  0.3829  9.2909  0.0000       24.3066  0.0088   0.0051   0.0181    0.0223   0.0000       2.42265   441.4443     -0.419396       21.5515     -0.299929      -4.41115     -0.535729      0.158273      0.214365      0.235545      0.268548      0.285855      0.306326
  76   3 1936.9908    0.6627  0.7505  9.2769  0.0000       10.8121  0.0122   0.0070   0.0243    0.0491   0.0000      0.849779   441.9082     0.0900841       22.0282     -0.633112      -4.40920     -0.462465      0.205568      0.274350      0.312167      0.349520      0.365663      0.375993
  76   4 2192.1708    1.1264  1.2927  9.6301  0.0000       4.30883  0.0183   0.0096   0.0342    0.0851   0.0000      0.546953   442.0956     -0.460160       20.6433      0.570089      -3.65620      0.165120      0.269854      0.360524      0.413186      0.463562      0.493803      0.508760
  76   5 2427.8805    1.8580  1.6172 10.2562  0.0000       2.66702  0.0202   0.0134   0.0367    0.0790   0.0000      0.347109   442.3270     -0.321510       21.0231     -0.166691      -4.02384     -0.215492      0.311389      0.407784      0.467432      0.521773      0.553764      0.586218
  76   6 2651.2565    2.7726  1.6135 11.0200  0.0000       2.15091  0.0200   0.0199   0.0351    0.0804   0.0000      0.310711   442.1548      0.141369       21.6575      0.564092      -3.31986     -0.818874      0.293623      0.392090      0.444203      0.493165      0.526783      0.547048
  76   7 2869.6901    3.8859  1.4149 11.7044  0.0000       1.79595  0.0180   0.0297   0.0326    0.0962   0.0000      0.352517   442.2282     -0.798736       20.8155     -0.322801      -3.95437     -0.305549      0.270134      0.356784      0.399058      0.458950      0.477064      0.496879
  76   8 3081.6286    4.7423  1.5154 11.8741  0.0001       1.09957  0.0185   0.0345   0.0333    0.1034   0.0000      0.327897   442.7594     -0.281576       21.4963      0.723825      -3.06328      -1.39265      0.277245      0.371735      0.418480      0.471001      0.497562      0.525652
  76   9 3287.7279    4.2295  2.1883 12.1458 -0.0000      0.328154  0.0238   0.0257   0.0423    0.0492   0.0000      0.199554   443.3534     -0.692481       21.1747     -0.202854      -2.60104     -0.388358      0.345961      0.462324      0.529763      0.586293      0.627329      0.657022
  76  10 3490.4014    3.2649  3.8670 11.6922  0.0000      0.752742  0.0354   0.0150   0.0648    0.0342   0.0000      0.115659   442.9033     -0.245865       20.9736      0.262176      -1.81796     -0.366523      0.498387      0.666544      0.745148      0.837022      0.889431      0.932078
  76  11 3689.8284    2.5621  7.0147 11.2038  0.0032      0.450551  0.0677   0.0083   0.1095    0.0308   0.0000      0.102257   442.0928      -1.79428       21.7509      0.743411      -2.12514      0.261846      0.836812       1.11661       1.26976       1.40138       1.52973       1.56892
  77   1 1336.4156    0.1182  0.1556  9.3240  0.0000       31.7829  0.0080   0.0038   0.0151    0.0144   0.0000       24.9385   440.5392     -0.251276       21.6578      0.410501      -4.17255      0.320706      0.134171      0.185920      0.206318      0.244823      0.246766      0.254178
  77   2 1672.5453    0.3403  0.3927  9.2551  0.0000       14.5114  0.0089   0.0051   0.0179    0.0239   0.0000       2.14634   441.1798      0.160847       21.9316      0.306565      -4.12510     -0.448433      0.158389      0.221968      0.245118      0.271989      0.290145      0.304225
  77   3 1946.3895    0.6955  0.8503  9.2543  0.0000       8.73477  0.0135   0.0070   0.0259    0.0560   0.0000      0.760388   441.9087     -0.211575       21.2007     -0.196439      -3.90149      0.159313      0.219824      0.289120      0.322999      0.363311      0.383814      0.407372
  77   4 2202.7974    1.1617  1.2894  9.7451  0.0000       4.79484  0.0185   0.0098   0.0339    0.0825   0.0000      0.551517   442.3505     -0.341068       21.8399     0.0250261      -3.72075     -0.917473      0.269961      0.371322      0.409346      0.466744      0.494885      0.521966
  77   5 2439.1842    1.9046  1.6218 10.3531  0.0000       2.58019  0.0203   0.0136   0.0366    0.0751   0.0000      0.366716   442.1159     -0.513973       21.6108       1.09293      -4.04638     0.0595282      0.294091      0.392543      0.440786      0.501269      0.522841      0.558382
  77   6 2663.5306    2.8373  1.5473 11.1544 -0.0001       1.47091  0.0192   0.0208   0.0348    0.0791   0.0000      0.326153   442.5502     0.0203576       22.1555     0.0476427      -3.00820     -0.574522      0.286016      0.388561      0.432982      0.481751      0.506460      0.541391
  77   7 2883.0036    3.8688  1.4313 12.0125  0.0000       1.64158  0.0186   0.0298   0.0332    0.0771   0.0000      0.365246   442.5355     -0.585997       22.2831     -0.216996      -3.99015     -0.780561      0.278735      0.365841      0.410136      0.467719      0.500580      0.524863
  77   8 3095.6829    4.6289  1.5053 12.5115  0.0001       1.14516  0.0189   0.0348   0.0344    0.0657   0.0000      0.338394   442.8323     -0.275070       21.5617      0.164187      -4.09007     -0.359821      0.276792      0.381646      0.414787      0.471315      0.502108      0.525888
  77   9 3302.6689    4.1881  2.2606 12.2099  0.0000      0.731545  0.0241   0.0250   0.0433    0.0448   0.0000      0.205467   442.9255     -0.369040       21.9622       1.20627      -3.12080      -1.35301      0.345568      0.465023      0.526609      0.593275      0.637151      0.659806
  77  10 3505.9947    3.2751  4.1675 11.5902  0.0002      0.374371  0.0375   0.0144   0.0668    0.0355   0.0000      0.113404   442.7839      0.235208       20.9138     -0.123261      -2.66558     -0.713911      0.514633      0.703609      0.795730      0.884896      0.959930      0.997442
  77  11 3706.1888    2.4170  6.9287 11.2633 -0.0018      0.330133  0.0712   0.0080   0.1134    0.0297   0.0000      0.108508   442.0419      0.170021       20.2022       1.44114     -0.394078      -2.76778      0.857988       1.14070       1.31663       1.44613       1.55917       1.60603
  78   1 1343.8337    0.1320  0.1463  9.3510  0.0000       58.4761  0.0064   0.0039   0.0147    0.0146   0.0000       22.1360   440.3847   -0.00844069       21.5127     0.0297142      -4.57192     -0.199342      0.115403      0.150564      0.177368      0.192894      0.201892      0.221291
  78   2 1680.8092    0.3513  0.4148  9.2562  0.0000       17.9893  0.0092   0.0051   0.0180    0.0247   0.0000       2.07965   441.5187     -0.130929       21.9438     -0.128967      -3.97417    -0.0338740      0.164195      0.215994      0.250214      0.276539      0.293289      0.316552
  78   3 1955.7209    0.6943  0.8347  9.2771  0.0000       8.10253  0.0131   0.0070   0.0264    0.0575   0.0000      0.770370   442.0143     -0.958513       21.3974     -0.236009      -3.59811    -0.0614794      0.208247      0.280735      0.310204      0.352864      0.369230      0.399996
  78   4 2213.2949    1.1869  1.2820  9.9000  0.0000       5.49692  0.0185   0.0101   0.0334    0.0761   0.0000      0.556103   442.4221      0.284352       21.7875      0.361493      -3.80992      0.258885      0.263968      0.353139      0.397996      0.449075      0.474125      0.503533
  78   5 2450.3981    1.9362  1.6074 10.4384  0.0000       2.69082  0.0202   0.0139   0.0366    0.0767   0.0000      0.369114   442.5270     -0.230230       21.5296     -0.144024      -3.72432     -0.124712      0.288678      0.392240      0.438763      0.499025      0.532398      0.551232
  78   6 2675.8164    2.8838  1.5628 11.2159  0.0000       1.79718  0.0190   0.0208   0.0355    0.0763   0.0000      0.338917   442.5569      0.205005       22.3142     -0.823045      -3.69464      0.185869      0.273416      0.368751      0.409172      0.462409      0.481336      0.512495
  78   7 2896.2146    4.0196  1.4105 11.9840  0.0000       1.33436  0.0178   0.0308   0.0328    0.0850   0.0000      0.366896   442.5772     -0.547138       22.0048     -0.295514      -2.91461      -1.14072      0.260299      0.346571      0.391918      0.447030      0.460214      0.487127
  78   8 3109.7026    4.7129  1.5730 12.2813 -0.0000      0.836846  0.0190   0.0336   0.0342    0.0731   0.0000      0.308145   442.6556     0.0783185       21.4954     -0.292304      -4.33336     -0.172259      0.271414      0.364495      0.409537      0.461985      0.473339      0.509422
  78   9 3317.4186    4.1204  2.3118 12.2863  0.0000      0.598841  0.0245   0.0242   0.0439    0.0410   0.0000      0.195777   442.3529      0.193932       21.2640     -0.224396      -2.71669      -1.24122      0.348275      0.464000      0.524950      0.591191      0.621297      0.659096
  78  10 3521.5601    3.0951  4.1235 11.7647  0.0007      0.492845  0.0390   0.0136   0.0697    0.0320   0.0000      0.119837   442.7556      0.919341       22.2085     -0.631651      -1.53883      0.182570      0.525046      0.710369      0.811353      0.895961      0.960837      0.991757
  78  11 3722.8538    2.3910  7.2900 11.2461 -0.0010       1.03939  0.0756   0.0078   0.1169    0.0290   0.0000      0.108957   442.9086     -0.492528       20.5498      -1.18009      -1.63564      -1.23416      0.866053       1.18786       1.34847       1.48411       1.57516       1.67186
  79   1 1351.1646    0.1325  0.1600  9.3163  0.0000       29.8204  0.0073   0.0038   0.0149    0.0144   0.0000       20.2905   440.2657     -0.198519       21.5410      0.407988      -4.13990      0.399285      0.131241      0.166294      0.210588      0.216295      0.233202      0.267857
  79   2 1689.0000    0.3634  0.4296  9.2287  0.0000       19.2261  0.0093   0.0052   0.0185    0.0256   0.0000       1.94311   441.4404     -0.450749       21.9099      0.330204      -4.49763     -0.421403      0.159682      0.218760      0.253508      0.277738      0.294783      0.312518
  79   3 1964.9940    0.7019  0.9175  9.2880  0.0000       9.74849  0.0145   0.0068   0.0280    0.0579   0.0000      0.786536   442.0036      0.257470       21.5786     -0.418060      -3.90572      0.104188      0.217490      0.299434      0.329175      0.371512      0.397805      0.424206
  79   4 2223.6672    1.2166  1.3544  9.7197  0.0000       4.27549  0.0184   0.0098   0.0338    0.0780   0.0000      0.490059   441.9759    -0.0649111       21.9879     -0.636800      -3.57543      -1.31443      0.264690      0.359330      0.402856      0.449234      0.484094      0.511159
  79   5 2461.5478    1.9642  1.6752 10.3175  0.0000       3.14465  0.0205   0.0135   0.0367    0.0764   0.0000      0.339080   441.7919     -0.623836       20.8097     -0.515873      -4.50984      0.377044      0.292094      0.392873      0.441066      0.494232      0.527387      0.550086
  79   6 2688.0801    2.9713  1.5055 11.2775  0.0000       2.14718  0.0186   0.0218   0.0341    0.0784   0.0000      0.353957   442.4301     -0.427377       22.2560      0.116366      -3.78432      0.491309      0.270870      0.360129      0.409895      0.461345      0.489257      0.524450
  79   7 2909.3910    4.1212  1.3785 11.9917  0.0000       1.64618  0.0174   0.0317   0.0323    0.0881   0.0000      0.379734   442.3327      0.315737       21.9931      0.118238      -3.49504      0.292719      0.254106      0.337704      0.380702      0.428382      0.455762      0.483262
  79   8 3123.5979    4.6556  1.5216 12.4936 -0.0001      0.986677  0.0184   0.0341   0.0351    0.0644   0.0000      0.341797   442.3708      0.554648       21.8708     0.0903834      -3.24904      -1.29964      0.258544      0.346063      0.387680      0.442990      0.460589      0.486550
  79   9 3332.1744    4.0565  2.4536 12.0635 -0.0001      0.676511  0.0251   0.0228   0.0450    0.0437   0.0000      0.170974   442.4181     -0.336437       21.3053     -0.357002      -3.48402      -1.68277      0.348747      0.471706      0.523245      0.587878      0.630592      0.659150
  79  10 3537.2567    3.1319  4.7008 11.5289 -0.0003       1.02089  0.0427   0.0128   0.0739    0.0351   0.0000      0.107879   443.3890     -0.999331       22.5141      0.357870      -4.10390     -0.844804      0.566643      0.763904      0.862585      0.961085       1.03049       1.07425
  80   1 1358.4742    0.1389  0.1454  9.3186  0.0000       65.9843  0.0062   0.0039   0.0135    0.0146   0.0000       19.9662   440.3149     0.0479212       21.8101      0.178297      -4.63626     -0.222044      0.117640      0.160475      0.188837      0.203771      0.214731      0.217683
  80   2 1697.0660    0.3644  0.4616  9.2251  0.0000       18.9129  0.0095   0.0050   0.0195    0.0260   0.0000       1.85056   441.5156     -0.112664       21.9551      0.128027      -4.02122      0.121326      0.157622      0.207791      0.244263      0.269553      0.288958      0.311552
  80   3 1974.2674    0.7154  0.9099  9.3539 -0.0001       9.99352  0.0144   0.0069   0.0273    0.0551   0.0000      0.821492   442.0103     -0.774221       21.7510    0.00807244      -4.29078      0.216912      0.217304      0.291003      0.323426      0.368071      0.391183      0.403372
  80   4 2233.9980    1.2382  1.4147  9.8013  0.0000       4.09798  0.0190   0.0097   0.0349    0.0718   0.0000      0.486085   442.5120     -0.224652       22.6204      0.755520      -3.95016      0.408483      0.261131      0.355781      0.398281      0.448904      0.481543      0.499726
  80   5 2472.5528    2.0165  1.7342 10.5448  0.0000       2.74464  0.0207   0.0138   0.0381    0.0654   0.0000      0.329211   442.6022     -0.466955       21.3329      0.191900      -4.04862     -0.671547      0.296089      0.398096      0.456120      0.513584      0.542579      0.567711
  80   6 2700.2015    3.0217  1.5721 11.2951 -0.0000       1.68875  0.0192   0.0215   0.0345    0.0749   0.0000      0.345961   442.2564     -0.363430       21.6897      0.851257      -3.82455     -0.811849      0.265974      0.358579      0.405126      0.449489      0.482981      0.514406
  80   7 2922.4260    4.1975  1.4312 11.9400 -0.0000      0.981274  0.0176   0.0316   0.0328    0.0913   0.0000      0.351491   442.7956     -0.122555       21.3404      0.535107      -3.90114     -0.581695      0.252810      0.342425      0.375492      0.426420      0.449601      0.474689
  80   8 3137.4218    4.7205  1.6472 12.2604  0.0000      0.935203  0.0196   0.0325   0.0343    0.0703   0.0000      0.282372   442.2897     -0.357828       21.4781    -0.0813362      -3.24169      -1.41827      0.274918      0.380546      0.423143      0.473444      0.499114      0.526098
  80   9 3346.7544    3.9949  2.6645 11.9776  0.0000      0.449971  0.0262   0.0211   0.0471    0.0418   0.0000      0.160628   443.0151     -0.619737       21.6109     -0.388448      -3.01743      -1.31122      0.357341      0.488296      0.549376      0.620549      0.658538      0.674172
  80  10 3552.5683    3.0373  4.7773 11.5808  0.0005      0.652651  0.0434   0.0123   0.0763    0.0338   0.0000      0.120154   441.9203     -0.163995       22.3091     -0.123098      -3.08324       1.24142      0.561063      0.753247      0.848199      0.952977      0.994577       1.06102
  81   1 1365.7153    0.1414  0.1594  9.3017  0.0000       20.2192  0.0064   0.0038   0.0145    0.0138   0.0000       17.3610   440.2855     -0.391823       21.4222      0.129096      -4.27682     0.0972410      0.119072      0.167846      0.184184      0.183241      0.209014      0.226447
  81   2 1705.0739    0.3682  0.5144  9.2301  0.0000       15.5038  0.0102   0.0049   0.0215    0.0274   0.0000       1.77123   441.3700     -0.417154       21.6031      0.108212      -4.69208      0.116491      0.167399      0.225515      0.255716      0.289081      0.301060      0.317027
  81   3 1983.3891    0.7377  0.9415  9.2972  0.0000       9.11337  0.0148   0.0070   0.0272    0.0613   0.0000      0.751842   441.8532     0.0816947       21.9265      0.296986      -3.50713    -0.0664240      0.218821      0.295123      0.329392      0.374165      0.388678      0.401239
  81   4 2244.2893    1.2558  1.3758  9.9889 -0.0000       4.98089  0.0192   0.0100   0.0341    0.0703   0.0000      0.527363   442.6496     -0.176855       22.0638      0.193913      -3.50773    -0.0948576      0.260972      0.360518      0.399214      0.445847      0.471151      0.507776
  81   5 2483.5003    2.0652  1.7257 10.5769  0.0000       1.93676  0.0204   0.0141   0.0380    0.0675   0.0000      0.330071   442.2281     0.0352251       21.9675    -0.0998377      -3.83055      0.113241      0.282196      0.379343      0.421017      0.476635      0.507296      0.535233
  81   6 2712.2742    3.0999  1.5866 11.0615 -0.0000       1.94286  0.0188   0.0217   0.0347    0.0963   0.0000      0.322548   442.4202     -0.299102       21.5125      0.812106      -3.71413    -0.0643126      0.261487      0.357550      0.397602      0.446078      0.466793      0.500263
  81   7 2935.4146    4.2461  1.3660 12.1322  0.0000       1.08672  0.0171   0.0326   0.0317    0.0860   0.0000      0.370920   442.9328     -0.366208       22.1267      0.640588      -3.85312    -0.0561484      0.243191      0.318790      0.360262      0.411344      0.430303      0.459547
  81   8 3151.1643    4.7472  1.6482 12.2735  0.0000       1.13918  0.0193   0.0323   0.0343    0.0670   0.0000      0.275196   442.8310     -0.261040       21.0935     -0.153833      -4.06167      -1.18938      0.264077      0.361909      0.395214      0.450102      0.481150      0.503317
  81   9 3361.3791    3.9119  2.7343 12.0745 -0.0000      0.764959  0.0269   0.0207   0.0491    0.0401   0.0000      0.171878   442.7605     -0.906454       21.0581      0.168303      -2.95507     -0.532300      0.371720      0.493782      0.558627      0.622699      0.667654      0.699070
  81  10 3567.9073    2.9956  4.9542 11.5977  0.0000      0.612785  0.0459   0.0119   0.0793    0.0340   0.0000      0.127994   441.8069      0.219746       22.1917     -0.478149      -2.29687       1.06705      0.571567      0.774810      0.881565      0.976350       1.04868       1.08360
  82   1 1372.9018    0.1422  0.1671  9.3407  0.0000       19.1018  0.0074   0.0038   0.0133    0.0140   0.0000       16.8059   440.4090     0.0433068       21.4204      0.145603      -4.24435     -0.261042      0.118879      0.159961      0.183548      0.199929      0.206270      0.222644
  82   2 1713.0175    0.3883  0.4832  9.2506  0.0000       18.7127  0.0095   0.0051   0.0196    0.0275   0.0000       1.72198   441.6138     0.0831812       21.4504     -0.273568      -4.62006     -0.224704      0.158830      0.211492      0.243195      0.272232      0.279699      0.297620
  82   3 1992.5009    0.7476  0.9770  9.4304  0.0000       9.51148  0.0152   0.0070   0.0284    0.0575   0.0000      0.774704   441.8196     -0.329822       21.3502      0.494658      -3.92599     0.0688520      0.216056      0.282625      0.324170      0.362318      0.385811      0.403067
  82   4 2254.3904    1.3222  1.4122  9.8100  0.0000       4.30527  0.0188   0.0101   0.0336    0.0795   0.0000      0.481313   442.2114    -0.0597955       22.0318     -0.575793      -3.04580     -0.157469      0.255537      0.350338      0.391967      0.441471      0.469446      0.489630
  82   5 2494.3665    2.0930  1.6883 10.6187  0.0000       1.78849  0.0204   0.0143   0.0371    0.0722   0.0000      0.340963   442.2602      0.159004       21.7941     -0.448004      -3.66909     -0.494403      0.281069      0.380608      0.424287      0.480015      0.512604      0.543963
  82   6 2724.2465    3.1130  1.5776 11.3979  0.0003       2.07899  0.0196   0.0218   0.0337    0.0768   0.0000      0.355993   442.6294     -0.607344       21.6920      0.174775      -4.38816      -1.71048      0.264412      0.359278      0.401412      0.455066      0.481096      0.498008
  82   7 2948.2976    4.3749  1.4210 11.8739  0.0000      0.577755  0.0172   0.0320   0.0318    0.1024   0.0000      0.354348   442.6251     -0.391559       21.8372      0.494709      -3.55233      -1.03310      0.245492      0.323750      0.367113      0.411541      0.442068      0.462941
  82   8 3164.7707    4.6976  1.7761 12.1773  0.0000      0.689158  0.0198   0.0307   0.0358    0.0679   0.0000      0.237463   442.9404     -0.696139       21.7152     -0.109300      -3.39884     -0.484956      0.272936      0.365609      0.405817      0.457859      0.483966      0.515863
  82   9 3375.8906    3.8715  2.9754 11.9347  0.0000      0.866140  0.0278   0.0192   0.0516    0.0400   0.0000      0.146614   443.2694     -0.886391       21.0839      0.171635      -3.83894      0.539871      0.365763      0.497392      0.559296      0.628042      0.665263      0.695666
  82  10 3583.1930    2.8950  5.0847 11.6349  0.0000      0.682288  0.0489   0.0113   0.0826    0.0331   0.0000      0.123486   443.6426      0.511270       21.0636     -0.137216     0.0119965      0.510188      0.588230      0.813692      0.908693       1.02088       1.08817       1.14202
  83   1 1380.0261    0.1470  0.1622  9.3145  0.0000       31.4866  0.0063   0.0038   0.0137    0.0142   0.0000       15.9012   440.2357     -0.210890       21.7369   -0.00271093      -4.29319     0.0717191      0.108094      0.134317      0.160171      0.179599      0.205431      0.207127
  83   2 1720.8484    0.3921  0.5038  9.2796  0.0000       19.6389  0.0099   0.0051   0.0201    0.0274   0.0000       1.75312   441.1024     -0.350861       21.5388    -0.0141407      -4.23358    -0.0824001      0.159239      0.213976      0.238644      0.268326      0.292519      0.296141
  83   3 2001.5085    0.7663  0.9374  9.3777  0.0000       7.86016  0.0142   0.0072   0.0272    0.0613   0.0000      0.757744   441.9676     0.0343917       21.6682     -0.377546      -3.99801      0.919762      0.209938      0.283292      0.324058      0.352960      0.381863      0.391036
  83   4 2264.4341    1.3313  1.4737  9.8927  0.0000       3.98346  0.0192   0.0100   0.0350    0.0748   0.0000      0.461642   442.0337     -0.432260       21.3680      0.357248      -3.94952     -0.998719      0.259204      0.347548      0.399226      0.448857      0.483597      0.494581
  83   5 2505.2031    2.1601  1.6950 10.5784 -0.0001       2.43653  0.0201   0.0143   0.0364    0.0718   0.0000      0.328305   442.5764      -1.19008       22.2313      0.710406      -3.91360     -0.614438      0.272236      0.368844      0.412482      0.463370      0.486877      0.510762
  83   6 2736.1836    3.1678  1.5910 11.5626 -0.0037       2.38989  0.0190   0.0222   0.0347    0.0670   0.0000      0.337202   442.8050     -0.146821       21.4862     -0.403687      -3.21032     -0.343572      0.258905      0.349229      0.392549      0.445343      0.468066      0.492826
  83   7 2961.0951    4.4088  1.4326 11.9870  0.0000       1.09550  0.0176   0.0324   0.0317    0.0965   0.0000      0.382158   442.8462     -0.451500       22.4146    -0.0814793      -3.35423      -1.23059      0.243288      0.319650      0.359820      0.406401      0.441326      0.455425
  83   8 3178.3616    4.6513  1.8448 12.1959  0.0001      0.513685  0.0202   0.0295   0.0365    0.0618   0.0000      0.242441   442.9300     -0.482568       21.6049      0.143119      -3.38311     -0.776923      0.273796      0.375921      0.410383      0.475183      0.503249      0.530336
  83   9 3390.2116    3.8149  3.1667 11.8864  0.0000      0.635854  0.0290   0.0182   0.0529    0.0387   0.0000      0.129130   443.4719    -0.0500875       22.1172     -0.387044      -2.86061      0.714083      0.380876      0.523152      0.586005      0.657986      0.705953      0.730916
  83  10 3598.4226    2.8501  5.4421 11.5411 -0.0008      0.956483  0.0516   0.0104   0.0884    0.0334   0.0000      0.120880   443.0244     -0.589348       21.7579    -0.0222293     -0.708853     -0.810150      0.610783      0.832647      0.943745       1.05105       1.11461       1.18616
  84   1 1387.1179    0.1514  0.1796  9.3331  0.0000       48.5910  0.0068   0.0038   0.0143    0.0144   0.0000       14.4616   440.3839    -0.0119309       21.5230      0.165985      -4.39200     -0.238445      0.113100      0.145346      0.178104      0.196094      0.218215      0.228338
  84   2 1728.6236    0.4089  0.4914  9.2687  0.0000       16.3300  0.0095   0.0052   0.0192    0.0276   0.0000       1.65198   441.4922     -0.216530       21.8550     0.0201536      -3.88053     0.0336397      0.154288      0.210856      0.231172      0.259411      0.288472      0.300978
  84   3 2010.5406    0.7815  1.0646  9.2900  0.0000       8.32504  0.0157   0.0069   0.0299    0.0665   0.0000      0.721394   442.0990     -0.512225       22.0568     -0.116904      -4.04178      0.204148      0.215501      0.297232      0.336198      0.384682      0.404884      0.423627
  84   4 2274.4347    1.3708  1.5568  9.8325 -0.0000       4.38755  0.0192   0.0098   0.0358    0.0725   0.0000      0.410658   442.3278     -0.277956       21.4471      0.574181      -4.00130     -0.459649      0.256623      0.347892      0.392888      0.437458      0.463011      0.486004
  84   5 2515.9877    2.2131  1.8052 10.4463  0.0000       2.53227  0.0209   0.0140   0.0367    0.0754   0.0000      0.302195   442.7127    -0.0579363       21.8190       1.43097      -4.21927     -0.707666      0.277576      0.381956      0.420610      0.475884      0.506537      0.533385
  84   6 2748.0346    3.2367  1.6144 11.4176 -0.0002       1.84658  0.0189   0.0220   0.0340    0.0721   0.0000      0.318621   442.7712     -0.198971       22.2607      0.963048      -2.33074    -0.0812460      0.249316      0.338435      0.378060      0.424697      0.458408      0.475357
  84   7 2973.8386    4.3803  1.5307 12.0591 -0.0004       1.22078  0.0181   0.0307   0.0328    0.0797   0.0000      0.340004   442.7275    -0.0161737       21.3295     -0.127268      -3.54039     -0.361917      0.243947      0.328226      0.370885      0.417703      0.446852      0.461311
  84   8 3191.8367    4.6704  1.8035 12.2871  0.0000      0.541088  0.0200   0.0297   0.0361    0.0586   0.0000      0.258498   442.7625      -1.00401       21.7644      0.221312      -2.39964      -1.58318      0.267192      0.369099      0.409425      0.467479      0.491312      0.517253
  84   9 3404.5233    3.7035  3.1393 11.9436 -0.0000      0.653607  0.0295   0.0177   0.0524    0.0370   0.0000      0.132605   442.6150     -0.872254       21.9588       1.64477      -1.88902      -1.61266      0.380055      0.509270      0.576417      0.645351      0.694717      0.721483
  84  10 3613.6769    2.8463  5.8619 11.3889  0.0007       1.26672  0.0555   0.0099   0.0903    0.0355   0.0000      0.115999   442.2722     0.0648548       20.6287     -0.168191      -1.69465     -0.743530      0.638157      0.844153      0.970377       1.08145       1.15966       1.22755
  85   1 1394.1274    0.1560  0.1800  9.2873  0.0000       21.4077  0.0068   0.0038   0.0140    0.0141   0.0000       13.2631   440.2943     -0.310805       21.6160      0.141086      -4.26780     -0.258316      0.109087      0.140462      0.173757      0.195733      0.199134      0.218413
  85   2 1736.3147    0.4113  0.5373  9.1924 -0.0000       17.3702  0.0100   0.0051   0.0207    0.0298   0.0000       1.52611   441.1540     -0.218762       21.8686      0.209493      -4.34795      0.627260      0.160774      0.211509      0.242641      0.263131      0.288247      0.300449
  85   3 2019.4396    0.7771  1.0356  9.5703  0.0000       7.93633  0.0155   0.0072   0.0304    0.0561   0.0000      0.792095   441.7849     0.0951445       21.5966    -0.0176009      -4.40347     0.0343291      0.215210      0.289968      0.332219      0.373949      0.397936      0.412943
  85   4 2284.2874    1.3973  1.5687  9.7614  0.0000       2.93819  0.0193   0.0098   0.0357    0.0779   0.0000      0.412989   442.5271     -0.518445       21.7142      0.322282      -3.79929     0.0729811      0.256132      0.342755      0.384097      0.436854      0.461424      0.486568
  85   5 2526.6286    2.2463  1.7565 10.8066  0.0000       2.27245  0.0202   0.0148   0.0375    0.0619   0.0000      0.330132   442.2283      0.524675       21.8249     -0.207977      -3.41674      0.433249      0.265914      0.358414      0.402974      0.452365      0.485048      0.506213
  85   6 2759.8021    3.3460  1.5483 11.4909  0.0000       1.16558  0.0183   0.0232   0.0332    0.0759   0.0000      0.343956   442.3528      0.221758       21.3814     0.0859126      -3.90147      -1.38061      0.243430      0.331248      0.363347      0.418526      0.438656      0.461333
  85   7 2986.4499    4.4042  1.4644 12.4211 -0.0001      0.768131  0.0181   0.0320   0.0324    0.0643   0.0000      0.353534   442.9587     -0.187905       21.9006      0.121484      -3.79175     -0.983351      0.237743      0.319052      0.349034      0.403775      0.422713      0.450155
  85   8 3205.2432    4.6543  1.8618 12.2735  0.0000      0.913995  0.0206   0.0292   0.0364    0.0585   0.0000      0.240270   442.8935     -0.254763       22.7954      0.180018      -2.99191     -0.909274      0.273319      0.365532      0.408321      0.464742      0.484628      0.511193
  85   9 3418.7559    3.6423  3.3384 11.8610  0.0000      0.749823  0.0305   0.0166   0.0553    0.0364   0.0000      0.143312   442.5349     -0.242636       20.7531      0.460771      -3.94881      -1.52248      0.386932      0.529111      0.592747      0.669117      0.722288      0.745243
  85  10 3628.3724    2.8012  6.0931 11.3309  0.0005      0.445721  0.0592   0.0092   0.0927    0.0344   0.0000      0.118272   444.0351     -0.893195       21.0059      0.505891     0.0547265     -0.283182      0.655768      0.875813      0.994167       1.10625       1.17530       1.24275
  86   0  943.7307    0.0259  0.0072  9.6450  0.0000       427.409  0.0120   0.0045   0.0055    0.0124   0.0000       6039.59   436.6552      0.352807       20.0856      0.428936      -3.69267      0.393253      0.133092      0.302700      0.204296      0.305497      0.304952      0.263680
  86   1 1401.1156    0.1582  0.2127  9.2941  0.0000       33.3381  0.0073   0.0037   0.0167    0.0144   0.0000       11.7340   440.4399     0.0955629       21.2494      0.211208      -4.04284     0.0549646      0.122317      0.164718      0.179941      0.195769      0.212820      0.227538
  86   2 1743.9440    0.4242  0.5192  9.2157  0.0000       16.3858  0.0099   0.0052   0.0193    0.0302   0.0000       1.51131   441.2196     -0.514886       21.1543      0.436151      -4.25667      0.249559      0.150897      0.211436      0.241383      0.269582      0.290250      0.297473
  86   3 2028.3227    0.8054  1.0516  9.4393  0.0000       7.29388  0.0156   0.0072   0.0291    0.0630   0.0000      0.736416   441.8163     -0.204034       21.9314     -0.243105      -4.65205    -0.0949772      0.210975      0.279370      0.315920      0.356909      0.381055      0.396611
  86   4 2294.1065    1.4088  1.4921  9.9928  0.0000       4.26839  0.0192   0.0103   0.0350    0.0754   0.0000      0.471515   442.0153     -0.209073       21.9855      0.668117      -4.51580     0.0787603      0.246354      0.326379      0.367714      0.416044      0.443758      0.467556
  86   5 2537.2522    2.2717  1.7308 10.7955  0.0000       1.83288  0.0204   0.0149   0.0369    0.0675   0.0000      0.343697   442.2226    -0.0639595       20.9414      0.104226      -4.74378     -0.147517      0.268576      0.361315      0.409331      0.458020      0.486513      0.507958
  86   6 2771.5186    3.4115  1.5663 11.4772 -0.0000       1.64034  0.0186   0.0233   0.0331    0.0803   0.0000      0.325152   442.8458     -0.230409       22.0693    -0.0749732      -4.04264      0.515499      0.241164      0.331033      0.370425      0.418679      0.444898      0.467358
  86   7 2999.0516    4.5164  1.5095 12.0779  0.0000       1.32224  0.0177   0.0316   0.0320    0.0830   0.0000      0.324053   442.8820     -0.288700       20.9908     -0.191230      -4.35180     -0.989497      0.230643      0.309970      0.342983      0.395176      0.411486      0.436465
  86   8 3218.5641    4.5619  2.0289 12.1914 -0.0000      0.735310  0.0216   0.0269   0.0380    0.0549   0.0000      0.220005   442.5101     -0.422856       22.1732   -0.00369054      -3.48409     -0.705201      0.274187      0.364831      0.413220      0.464298      0.488104      0.514286
  86   9 3432.9824    3.5894  3.4812 11.8520  0.0000       1.06613  0.0315   0.0161   0.0571    0.0366   0.0000      0.136592   443.0145     -0.748445       20.9220      0.789037      -3.04163     -0.522540      0.388768      0.526312      0.605657      0.665976      0.716860      0.747492
  86  10 3643.4202    2.7368  6.3221 11.3736  0.0000      0.659800  0.0635   0.0080   0.0980    0.0260   0.0000      0.128762   441.9395     -0.321172       19.7517     0.0173861      -1.95818      -1.53170      0.685953      0.917140       1.04855       1.14972       1.24786       1.30179
  87   1 1408.0345    0.1640  0.1984  9.2792  0.0000       16.6462  0.0072   0.0037   0.0141    0.0142   0.0000       11.0719   440.4212     -0.449790       21.0993      0.207050      -4.05310    -0.0202229      0.102784      0.152913      0.155420      0.190956      0.190624      0.210504
  87   2 1751.4886    0.4313  0.5638  9.2025  0.0000       17.4602  0.0102   0.0051   0.0207    0.0311   0.0000       1.46311   440.9937    -0.0471164       21.5513     0.0565359      -4.16510    -0.0394210      0.156938      0.210095      0.232284      0.255276      0.291122      0.294767
  87   3 2037.1336    0.8323  1.0432  9.5022  0.0000       7.53026  0.0153   0.0074   0.0288    0.0624   0.0000      0.732583   442.0195     -0.277954       21.9406     -0.486145      -4.18150     -0.153749      0.202574      0.276627      0.308526      0.347270      0.369066      0.387157
  87   4 2303.8435    1.4450  1.5678 10.0320  0.0000       3.88434  0.0198   0.0101   0.0347    0.0679   0.0000      0.424011   442.6167     -0.518269       21.2182     0.0473356      -3.80107    -0.0926420      0.251551      0.336159      0.375639      0.431810      0.458307      0.482334
  87   5 2547.8528    2.3110  1.7699 10.8111  0.0000       2.76256  0.0200   0.0149   0.0379    0.0660   0.0000      0.326153   442.2225     -0.394341       21.5932    0.00326600      -3.69528     -0.979393      0.261560      0.359747      0.404518      0.446196      0.479843      0.506106
  87   6 2783.2006    3.4650  1.6097 11.5055  0.0000       1.72741  0.0188   0.0231   0.0333    0.0767   0.0000      0.363285   442.7189     -0.345020       22.4022      0.444083      -4.15642     -0.247579      0.238578      0.327452      0.365728      0.404724      0.427760      0.449026
  87   7 3011.4745    4.6056  1.5131 12.0421  0.0000      0.253462  0.0177   0.0318   0.0316    0.0874   0.0000      0.323350   442.9753    -0.0833550       21.3319      0.869509      -3.55169      0.161610      0.235937      0.314136      0.352336      0.397531      0.422157      0.445125
  87   8 3231.8363    4.5422  2.0312 12.2905 -0.0000      0.681348  0.0216   0.0269   0.0378    0.0527   0.0000      0.205697   442.4530     -0.469714       22.1120      0.899916      -2.74817     -0.978565      0.280605      0.375049      0.421564      0.476112      0.506775      0.526483
  87   9 3447.0098    3.5854  3.7813 11.7547  0.0000      0.587801  0.0334   0.0153   0.0596    0.0379   0.0000      0.120890   442.8771     -0.239104       21.5281     -0.138591      -2.35276     -0.781656      0.411228      0.552107      0.624710      0.703962      0.747735      0.787053
  87  10 3658.3897    2.6901  6.6225 11.3540  0.0006      0.966343  0.0653   0.0083   0.1019    0.0311   0.0000      0.120045   442.2303       1.53587       19.7013      0.572104      -3.44790      0.634454      0.680384      0.920093       1.05515       1.17999       1.25724       1.32010
  88   0  954.3153    0.0365  0.0323  9.5854 -0.0176       106.456  0.0153   0.0049   0.0159    0.0115   0.0000       1107.87   436.8225    -0.0614529       21.0728     -0.229214      -3.74995      0.121156      0.188704      0.297276      0.385124      0.317428      0.393769      0.358194
  88   1 1414.9183    0.1588  0.2130  9.2755  0.0000       26.2678  0.0075   0.0036   0.0155    0.0147   0.0000       11.2787   440.1749     -0.148777       21.4108     -0.255510      -3.92553    -0.0406042      0.118658      0.162271      0.184053      0.200917      0.220359      0.220059
  88   2 1758.9798    0.4404  0.5938  9.1635  0.0000       15.7338  0.0103   0.0050   0.0214    0.0325   0.0000       1.37271   441.0907     -0.273271       21.6380      0.231172      -4.23565      0.317251      0.153705      0.208807      0.237171      0.270320      0.282906      0.295952
  88   3 2045.8883    0.8442  1.0865  9.5204  0.0000       7.71996  0.0158   0.0074   0.0301    0.0644   0.0000      0.735746   441.7871     -0.196262       21.7769     -0.244471      -4.66090   -0.00295601      0.203475      0.277097      0.309181      0.352815      0.375822      0.393344
  88   4 2313.4880    1.4833  1.5843 10.0699  0.0001       3.38758  0.0195   0.0104   0.0359    0.0710   0.0000      0.423827   441.9294    -0.0506159       22.1820    0.00989862      -3.17801     -0.180224      0.247867      0.336813      0.382361      0.430992      0.456240      0.473189
  88   5 2558.2668    2.3767  1.7484 11.0193 -0.0000       2.40657  0.0198   0.0154   0.0369    0.0580   0.0000      0.326186   442.3019   -0.00151593       21.5410     -0.193612      -4.33914      0.479906      0.257211      0.344792      0.391865      0.440585      0.465134      0.487661
  88   6 2794.7589    3.4922  1.6091 11.6605  0.0000       1.60888  0.0188   0.0233   0.0337    0.0693   0.0000      0.330578   442.5806      0.643210       21.8978     0.0510519      -3.47995     -0.800747      0.235019      0.320876      0.360035      0.400884      0.423808      0.450626
  88   7 3023.9127    4.5930  1.5130 12.1810  0.0000       1.27344  0.0175   0.0317   0.0327    0.0804   0.0000      0.353680   442.6635     0.0717010       22.2266     -0.474474      -3.70351     0.0320302      0.225299      0.306308      0.342525      0.389099      0.409674      0.425493
  88   8 3245.0065    4.4627  2.1347 12.1576  0.0000      0.385502  0.0218   0.0254   0.0396    0.0519   0.0000      0.213931   443.2172      0.283626       21.4795      0.709544      -3.07729      -1.05967      0.271685      0.371086      0.418424      0.467231      0.499146      0.522586
  88   9 3461.0173    3.4282  3.7254 11.9589  0.0000      0.682514  0.0341   0.0151   0.0617    0.0339   0.0000      0.140119   442.8086      -1.13247       21.6456      -1.91152      -3.55027      -1.52125      0.409135      0.557814      0.631106      0.714832      0.768454      0.809582
  88  10 3673.0331    2.6302  7.0790 11.4529  0.0000      0.338905  0.0720   0.0078   0.1093    0.0270   0.0000      0.121669   441.8602      -2.58036       21.5824     -0.435191      -2.25860      -1.86569      0.732727      0.991336       1.12268       1.24952       1.33823       1.40513
  89   0  959.5544    0.0334  0.0192  9.6109  0.0000       81.5205  0.0143   0.0052   0.0088    0.0112   0.0000       1899.80   437.3551      0.540159       20.9195   -0.00202159      -3.57380      0.175714      0.213124      0.350184      0.373063      0.478531      0.515161      0.539439
  89   1 1421.7530    0.1684  0.2187  9.2748  0.0000       35.2561  0.0075   0.0037   0.0150    0.0150   0.0000       10.1459   439.9467     -0.111939       21.7251    -0.0544100      -4.11675   -0.00134780      0.116137      0.146772      0.181813      0.205468      0.221779      0.245983
  89   2 1766.3939    0.4423  0.6104  9.2905  0.0000       17.8612  0.0110   0.0052   0.0219    0.0317   0.0000       1.45185   441.1265     -0.142403       21.2894     -0.184567      -4.11503     -0.596976      0.158491      0.213279      0.242007      0.266930      0.290919      0.300318
  89   3 2054.5983    0.8743  1.1611  9.4040 -0.0000       6.70918  0.0166   0.0073   0.0304    0.0735   0.0000      0.690083   441.9878      0.148223       20.9882      0.180274      -3.87825      0.375061      0.207790      0.277419      0.317080      0.358830      0.379916      0.398863
  89   4 2323.0424    1.4782  1.6551  9.9861  0.0000       3.68473  0.0201   0.0099   0.0367    0.0719   0.0000      0.415908   442.0525     -0.524629       21.4205      0.411841      -4.02682     -0.288627      0.248824      0.348707      0.388643      0.444010      0.473076      0.494794
  89   5 2568.7159    2.4480  1.8063 10.8365  0.0000       1.78454  0.0203   0.0152   0.0363    0.0661   0.0000      0.308524   442.2917     -0.751067       21.9125      0.472796      -3.65375     -0.613963      0.252169      0.350289      0.393776      0.439296      0.456010      0.491674
  89   6 2806.2941    3.6253  1.6260 11.5002  0.0000       1.61339  0.0183   0.0238   0.0336    0.0807   0.0000      0.300835   442.5224     -0.600873       22.2194     -0.100362      -3.90336     -0.404115      0.230355      0.312432      0.348426      0.393465      0.420854      0.438305
  89   7 3036.2972    4.6690  1.5735 12.0861 -0.0000       1.76465  0.0178   0.0310   0.0325    0.0793   0.0000      0.318743   443.0456     -0.273772       22.0865      0.392130      -3.77409     -0.293175      0.224000      0.300164      0.337855      0.378622      0.396507      0.421213
  89   8 3258.1795    4.3831  2.1722 12.3309  0.0003      0.781485  0.0223   0.0249   0.0404    0.0468   0.0000      0.226419   443.0283    -0.0632757       21.6531     -0.292308      -4.25863      -1.35843      0.281736      0.378239      0.427526      0.483898      0.517752      0.546559
  89   9 3474.9265    3.3975  4.1704 11.7958  0.0002      0.631556  0.0376   0.0138   0.0663    0.0363   0.0000      0.126498   442.3122     -0.799479       20.8771     -0.977032      -2.49175      0.139269      0.440657      0.589869      0.674316      0.754879      0.807306      0.838637
  90   0  964.7784    0.0424  0.0344  9.5946  0.0000       174.675  0.0114   0.0046   0.0133    0.0118   0.0000       896.850   436.7524      0.493188       22.4307     -0.892290      -4.84716     -0.496111      0.142906      0.205812      0.224387      0.275060      0.301867      0.307272
  90   1 1428.5268    0.1655  0.2249  9.2598  0.0000       44.7359  0.0074   0.0036   0.0157    0.0149   0.0000       10.5058   440.2591   -0.00236028       21.4467      0.179715      -4.32666      0.234503      0.112824      0.154015      0.179259      0.197843      0.214146      0.240865
  90   2 1773.7290    0.4646  0.5527  9.2633  0.0000       16.2822  0.0095   0.0054   0.0199    0.0306   0.0000       1.36622   440.9568    -0.0677144       21.4001     -0.105130      -4.36196     0.0808526      0.142794      0.193379      0.217221      0.245624      0.253799      0.268752
  90   3 2063.2580    0.8888  1.2253  9.4449  0.0000       5.92510  0.0169   0.0073   0.0320    0.0680   0.0000      0.646569   441.8249     -0.333262       21.8242     -0.258587      -3.85784     -0.198586      0.209044      0.288227      0.320330      0.364678      0.385675      0.406317
  90   4 2332.5837    1.5504  1.6554 10.0194 -0.0000       4.60270  0.0198   0.0103   0.0360    0.0718   0.0000      0.407139   442.3224     -0.346788       21.9084     -0.312416      -4.35304     -0.686314      0.247559      0.330976      0.372669      0.419466      0.449877      0.470597
  90   5 2579.0515    2.4824  1.8373 10.7575  0.0000       1.80510  0.0204   0.0152   0.0370    0.0715   0.0000      0.314942   442.0125     -0.396915       21.5178      0.361869      -3.54489     -0.246576      0.254051      0.348755      0.390260      0.440904      0.467744      0.487078
  90   6 2817.7511    3.6461  1.6044 11.7612  0.0002       1.58927  0.0179   0.0243   0.0339    0.0669   0.0000      0.317258   442.5840     -0.305783       22.4486      0.191623      -4.16135     -0.456943      0.223225      0.302640      0.341223      0.383759      0.409203      0.424405
  90   7 3048.5482    4.6405  1.6398 12.0335  0.0000       1.19189  0.0184   0.0304   0.0328    0.0826   0.0000      0.292253   442.7296     -0.340976       21.0036      0.108318      -3.48867     -0.775893      0.230956      0.308518      0.351338      0.390315      0.419784      0.442818
  90   8 3271.1918    4.3560  2.2723 12.3424  0.0002      0.923103  0.0229   0.0240   0.0413    0.0434   0.0000      0.198561   443.2999     -0.195647       20.9187      0.950974      -3.12169      0.292773      0.284610      0.384229      0.431860      0.492779      0.519063      0.543875
  90   9 3488.9159    3.3413  4.1561 11.7428 -0.0001       1.16566  0.0377   0.0134   0.0666    0.0367   0.0000      0.161252   442.4986     -0.499563       21.9811     -0.168065      -2.83370      -2.10294      0.437127      0.590066      0.658966      0.742857      0.804608      0.843085
  91   1 1435.2582    0.1674  0.1932  9.2931  0.0000       44.7617  0.0066   0.0037   0.0133    0.0146   0.0000       11.4037   440.1515     -0.154084       21.6362     0.0211489      -4.33146     0.0609551      0.105118      0.132763      0.161618      0.164411      0.175349      0.190221
  91   2 1781.0057    0.4688  0.6694  9.2447  0.0000       11.5921  0.0112   0.0051   0.0227    0.0338   0.0000       1.25031   441.2008     -0.393794       21.6072      0.142505      -4.66271     -0.168743      0.155916      0.208112      0.241461      0.269661      0.284206      0.305919
  91   3 2071.8423    0.9083  1.2140  9.3587  0.0000       5.10780  0.0164   0.0073   0.0315    0.0754   0.0000      0.637179   441.8299     -0.534683       21.9980     -0.323163      -4.82933    -0.0445155      0.202203      0.276901      0.307648      0.355016      0.375828      0.395695
  91   4 2341.9656    1.5463  1.7224 10.3074 -0.0000       3.95236  0.0208   0.0101   0.0374    0.0560   0.0000      0.408916   442.1921      0.139191       21.3551     -0.602493      -4.35587     -0.297772      0.252863      0.344965      0.379640      0.428498      0.457613      0.481653
  91   5 2589.4115    2.5320  1.7963 10.8599  0.0002       2.05357  0.0198   0.0155   0.0366    0.0691   0.0000      0.329836   442.3912     -0.512523       21.8743      0.490555      -4.42682      0.818064      0.242814      0.324127      0.361814      0.407355      0.435575      0.461816
  91   6 2829.1128    3.7214  1.6298 11.5732  0.0000       1.12925  0.0180   0.0242   0.0333    0.0810   0.0000      0.307675   442.8344     -0.292901       21.4858      0.517986      -3.22477     0.0975730      0.228932      0.303103      0.341391      0.380466      0.405915      0.430703
  91   7 3060.7213    4.6888  1.5825 12.2273 -0.0000       1.22184  0.0178   0.0312   0.0329    0.0752   0.0000      0.310054   442.7640     -0.633360       21.7709      0.560343      -4.42263     -0.630009      0.225046      0.302896      0.342097      0.386220      0.404800      0.427632
  91   8 3284.1870    4.3638  2.4127 12.1410 -0.0001      0.791428  0.0233   0.0230   0.0424    0.0480   0.0000      0.182054   443.2542     -0.144846       20.9962     -0.471992      -3.36332     -0.673125      0.282032      0.385731      0.433024      0.487647      0.516901      0.544534
  91   9 3502.7520    3.3269  4.5416 11.6362 -0.0013       1.12734  0.0411   0.0126   0.0707    0.0393   0.0000      0.144467   443.1820     -0.200530       22.4111     -0.206070      -3.90353      -1.66827      0.460429      0.625434      0.706487      0.785814      0.848404      0.889493
  92   1 1441.9397    0.1833  0.2135  9.2791  0.0000       32.4544  0.0071   0.0038   0.0132    0.0148   0.0000       8.87655   440.1752     -0.192028       21.3734      0.347282      -4.22231      0.213293      0.102408      0.146493      0.157259      0.170868      0.188686      0.194459
  92   2 1788.2629    0.4765  0.6804  9.2209  0.0000       13.2472  0.0113   0.0050   0.0229    0.0347   0.0000       1.24754   440.8753     0.0296252       21.9171      0.162943      -4.39720      0.387923      0.154565      0.204058      0.236671      0.259648      0.282322      0.290638
  92   3 2080.3977    0.9186  1.2579  9.5327  0.0000       5.59178  0.0172   0.0074   0.0319    0.0660   0.0000      0.640141   441.8263    -0.0145728       21.6267     -0.281115      -3.72203      0.158942      0.210581      0.281950      0.319521      0.359387      0.393953      0.413881
  92   4 2351.3187    1.6083  1.7557 10.1182  0.0000       3.88844  0.0203   0.0102   0.0371    0.0661   0.0000      0.373180   442.1285      0.111403       21.7030       1.47308      -4.22182     -0.503264      0.246444      0.331361      0.375628      0.420355      0.447338      0.474079
  92   5 2599.6755    2.5599  1.8407 10.9264  0.0002       2.30099  0.0207   0.0155   0.0365    0.0673   0.0000      0.327151   442.1813     -0.601766       21.1551    -0.0873137      -4.69270     -0.248117      0.245129      0.328980      0.370782      0.422989      0.448850      0.471427
  92   6 2840.4427    3.7683  1.6265 11.6292 -0.0002       1.22391  0.0181   0.0243   0.0329    0.0774   0.0000      0.316424   443.1404      0.253527       21.7755    -0.0555724      -3.57892     -0.439302      0.222034      0.296684      0.340804      0.388677      0.413096      0.441807
  92   7 3072.8268    4.7379  1.6323 12.2999  0.0000       1.05688  0.0180   0.0309   0.0334    0.0692   0.0000      0.290307   442.5568     0.0517092       21.4336      0.327290      -3.66892     -0.414344      0.221067      0.295594      0.333109      0.379830      0.398343      0.425555
  92   8 3297.1346    4.2413  2.4135 12.3245  0.0000       1.14777  0.0235   0.0223   0.0434    0.0399   0.0000      0.199332   443.0342      0.252076       21.5834      0.208303      -2.95662      -1.11718      0.281529      0.380688      0.434799      0.482933      0.522154      0.539113
  92   9 3516.3070    3.2586  4.6472 11.6398  0.0007      0.750615  0.0423   0.0120   0.0725    0.0383   0.0000      0.134801   442.4370     -0.535777       23.2082      0.837112      -4.40109      -1.19190      0.459228      0.619177      0.707518      0.790195      0.840333      0.892571
  93   1 1448.5649    0.1763  0.2214  9.3218  0.0000       32.1009  0.0068   0.0037   0.0149    0.0150   0.0000       9.37202   440.0802     -0.180629       21.5091      0.272790      -4.26603     -0.352259      0.103749      0.138050      0.157820      0.185496      0.187118      0.214080
  93   2 1795.4239    0.4995  0.6746  9.2438  0.0000       13.4530  0.0108   0.0052   0.0220    0.0362   0.0000       1.16159   440.9766     -0.306427       21.3492      0.173438      -4.84626      0.389951      0.150275      0.199747      0.232611      0.258449      0.280942      0.290713
  93   3 2088.9203    0.9115  1.2857  9.6971  0.0003       6.03227  0.0181   0.0074   0.0328    0.0632   0.0000      0.674822   441.6882     -0.623111       22.2023      0.314292      -4.08509     0.0332455      0.218619      0.295365      0.328899      0.371352      0.399236      0.418160
  93   4 2360.5708    1.6424  1.7481 10.3484  0.0001       3.12374  0.0203   0.0106   0.0370    0.0616   0.0000      0.369818   441.7793     -0.365842       22.0128     -0.342366      -4.45255      -1.18220      0.245163      0.331791      0.365454      0.421827      0.448026      0.472851
  93   5 2609.8825    2.5731  1.7808 11.1679  0.0001       2.65253  0.0202   0.0158   0.0366    0.0601   0.0000      0.357868   442.3754     0.0189644       22.2548    -0.0143494      -3.65102      0.222540      0.235511      0.323166      0.362530      0.405514      0.438621      0.466004
  93   6 2851.7010    3.8184  1.6405 11.8201 -0.0035      0.926191  0.0180   0.0243   0.0337    0.0668   0.0000      0.306578   442.8039     -0.115677       20.9033      0.637660      -4.53241     -0.432740      0.217489      0.305624      0.337493      0.386214      0.406910      0.427998
  93   7 3084.8708    4.7108  1.6526 12.3136  0.0000       1.37921  0.0182   0.0301   0.0329    0.0661   0.0000      0.280512   443.1048     0.0142276       21.9529    -0.0633152      -2.86481     -0.665388      0.217996      0.296536      0.329830      0.380164      0.394355      0.421648
  93   8 3309.9920    4.2240  2.6314 12.2492 -0.0001       1.06613  0.0246   0.0211   0.0446    0.0397   0.0000      0.180373   442.8919      0.190320       21.2749      0.329230      -2.61534     -0.840443      0.289428      0.391405      0.440693      0.493636      0.523642      0.554141
  93   9 3530.0324    3.2569  4.9335 11.6455 -0.0006      0.720652  0.0453   0.0114   0.0754    0.0378   0.0000      0.130324   442.6299      -1.19524       21.9437      0.689019      -1.35856      -1.04072      0.479761      0.645051      0.740274      0.825772      0.895191      0.922271
  94   0  985.4083    0.0354  0.0189  9.5547  0.0000       158.727  0.0097   0.0043   0.0075    0.0111   0.0000       1643.12   436.8604     -0.207513       21.2107      0.662625      -5.02201      0.255455      0.125390      0.165313      0.188128      0.213686      0.242788      0.247364
  94   1 1455.1839    0.1761  0.2446  9.2449  0.0000       44.0302  0.0076   0.0036   0.0157    0.0153   0.0000       8.87549   440.1381    -0.0427361       21.3623     0.0673509      -4.55964     -0.123733      0.117044      0.156754      0.177458      0.200814      0.203947      0.220230
  94   2 1802.5329    0.5032  0.6938  9.2607  0.0000       13.9663  0.0115   0.0053   0.0223    0.0359   0.0000       1.15970   440.7043     -0.184078       22.0093     0.0317860      -4.33284      0.457662      0.154207      0.213160      0.237635      0.267144      0.295339      0.300333
  94   3 2097.3733    0.9309  1.2228  9.6073  0.0000       6.61454  0.0169   0.0076   0.0320    0.0692   0.0000      0.688738   441.9778     -0.507995       22.0163     0.0717717      -3.90249     -0.390195      0.204220      0.277011      0.310415      0.353019      0.376933      0.392637
  94   4 2369.7741    1.6687  1.7467 10.4029 -0.0000       3.20772  0.0204   0.0106   0.0371    0.0576   0.0000      0.385608   442.4929      0.683458       21.4877     -0.183142      -3.82570     -0.603185      0.239608      0.323462      0.368410      0.407712      0.437765      0.458934
  94   5 2620.0824    2.6308  1.9650 11.0725  0.0000       2.60258  0.0211   0.0153   0.0378    0.0573   0.0000      0.297748   442.4006     -0.727845       22.1258      0.744473      -4.35831     -0.746688      0.248021      0.332500      0.376318      0.426815      0.456993      0.480683
  94   6 2862.9077    3.9023  1.5904 11.8349  0.0000       1.24106  0.0178   0.0257   0.0330    0.0767   0.0000      0.329371   443.0440     -0.463923       21.4331      0.882078      -3.62494     -0.482789      0.211661      0.287726      0.323016      0.365441      0.389702      0.406237
  94   7 3096.8539    4.7414  1.6858 12.3873  0.0000       1.50931  0.0186   0.0300   0.0336    0.0622   0.0000      0.320190   443.0106     -0.101421       21.8444      0.117242      -3.74782     -0.205897      0.220945      0.302001      0.337303      0.381589      0.401336      0.425419
  94   8 3322.6276    4.1694  2.7085 12.2103  0.0000      0.260960  0.0251   0.0204   0.0456    0.0383   0.0000      0.173416   443.2889     -0.217697       20.8276      -1.06110      -2.93433     -0.846859      0.292906      0.395514      0.446078      0.503910      0.538381      0.567038
  94   9 3543.7117    3.1106  5.0192 11.7279 -0.0011      0.912665  0.0478   0.0111   0.0783    0.0345   0.0000      0.129190   442.8999     -0.202985       21.7266      0.315807      -2.27564      -1.66492      0.496266      0.673759      0.757529      0.851098      0.915870      0.963280
  95   1 1461.7235    0.1915  0.2406  9.2423  0.0000       38.6632  0.0070   0.0037   0.0145    0.0153   0.0000       7.51974   440.0235    -0.0809196       21.4272      0.257111      -4.72013     0.0336539     0.0998007      0.134761      0.158343      0.184350      0.176822      0.195337
  95   2 1809.5894    0.5103  0.7124  9.2742  0.0000       11.5574  0.0113   0.0052   0.0231    0.0362   0.0000       1.12012   440.7664     -0.179799       21.7331     -0.135399      -4.52496      0.163544      0.152800      0.206835      0.230006      0.257596      0.272011      0.288132
  95   3 2105.7853    0.9515  1.2715  9.6221  0.0000       7.29675  0.0174   0.0076   0.0320    0.0672   0.0000      0.651810   442.1188      0.263686       21.6101      0.638877      -3.48482     -0.312150      0.204546      0.276824      0.310961      0.353253      0.371625      0.396190
  95   4 2378.8836    1.6837  1.7442 10.3924  0.0057       3.40665  0.0207   0.0108   0.0370    0.0623   0.0000      0.408755   441.7147      0.231878       21.8839     -0.947590      -4.16589      0.320036      0.239092      0.318184      0.360592      0.405127      0.432474      0.452203
  95   5 2630.1411    2.7265  1.7939 11.2052  0.0000       1.90765  0.0197   0.0167   0.0357    0.0599   0.0000      0.324450   442.7362     -0.321836       21.9765       1.07089      -4.26112     -0.657379      0.234495      0.310137      0.349469      0.399280      0.419530      0.447804
  95   6 2874.0380    3.9742  1.6051 11.8447  0.0000       1.42767  0.0180   0.0255   0.0323    0.0719   0.0000      0.323547   443.0887      0.318404       21.8281      0.137166      -3.53134     -0.130916      0.210828      0.287058      0.325655      0.366308      0.385750      0.406625
  95   7 3108.6971    4.8082  1.6758 12.3298  0.0000       1.19045  0.0185   0.0303   0.0329    0.0667   0.0000      0.311503   442.6241     -0.477619       22.0983    -0.0736469      -4.24382     -0.586739      0.219650      0.297698      0.331567      0.383504      0.403425      0.423388
  95   8 3335.3764    4.0666  2.7755 12.2558  0.0001      0.481986  0.0262   0.0196   0.0471    0.0369   0.0000      0.186825   443.3905    0.00278795       21.3405      0.618373      -3.43102      0.151644      0.294870      0.400424      0.448249      0.509745      0.549470      0.570249
  95   9 3557.1039    3.0826  5.2228 11.7277  0.0013      0.569522  0.0497   0.0106   0.0816    0.0342   0.0000      0.132739   443.8501      -1.46911       21.3761     -0.454268      -3.91971       1.40864      0.499683      0.668722      0.765944      0.854992      0.919315      0.963145
  96   1 1468.1867    0.1971  0.2466  9.2380  0.0000       29.5212  0.0072   0.0037   0.0143    0.0156   0.0000       7.14617   439.9335     -0.169134       21.8397      0.244058      -4.71748     -0.146468      0.100630      0.137178      0.149698      0.174483      0.184978      0.197682
  96   2 1816.5577    0.5169  0.7080  9.2333  0.0000       10.9036  0.0112   0.0053   0.0230    0.0379   0.0000       1.12483   440.8573     0.0200467       21.5326    -0.0215997      -4.36253    -0.0914910      0.147829      0.205800      0.223235      0.258664      0.272673      0.290444
[truncated: 195,553 more chars]
