# Supplementary material for: Global-Mode Analysis of Full-Disk Data from the Michelson Doppler Imager and the Helioseismic and Magnetic Imager
Source: Sol Phys. 2018 Jan 31;293(2):29. doi: 10.1007/s11207-017-1201-5 (PMC6566312; doi:10.1007/s11207-017-1201-5)
Supplement: Supplementary file 3 — (TAR 230.0 MB) [file 11207_2017_1201_MOESM3_ESM.tar › MDI/mdivwcomm.2703.18]

   1  17 2559.2665    2.5972  3.3155 12.8005  0.0378  0.3224   0.0908   0.3784    0.1390   0.0000   272.7534      -34.9382       0.00000       0.00000       0.00000       0.00000       0.00000       0.00000       0.00000       0.00000       0.00000       0.00000       0.00000       0.00000       0.00000       0.00000       0.00000       0.00000       455.131       177.050       0.00000       0.00000       0.00000       0.00000       0.00000       0.00000       0.00000       0.00000       0.00000       0.00000       0.00000       0.00000       0.00000       0.00000       0.00000       0.00000
   1  18 2693.4695    2.5325  1.2714 13.0320  0.0000  0.1534   0.1367   0.2284    0.2540   0.0000   395.5461       155.842       0.00000       0.00000       0.00000       0.00000       0.00000       0.00000       0.00000       0.00000       0.00000       0.00000       0.00000       0.00000       0.00000       0.00000       0.00000       0.00000       222.076       87.1414       0.00000       0.00000       0.00000       0.00000       0.00000       0.00000       0.00000       0.00000       0.00000       0.00000       0.00000       0.00000       0.00000       0.00000       0.00000       0.00000
   1  19 2828.1389    3.0514  1.5774 12.7512  0.0017  0.1075   0.1420   0.2791    0.3113   0.0000   552.9670      -2.59953       0.00000       0.00000       0.00000       0.00000       0.00000       0.00000       0.00000       0.00000       0.00000       0.00000       0.00000       0.00000       0.00000       0.00000       0.00000       0.00000       142.698       72.5022       0.00000       0.00000       0.00000       0.00000       0.00000       0.00000       0.00000       0.00000       0.00000       0.00000       0.00000       0.00000       0.00000       0.00000       0.00000       0.00000
   1  21 3098.3682    3.6799  1.1738 12.9783 -0.0223  0.1105   0.1851   0.2374    0.9732   0.0000   421.4885       40.9266       0.00000       0.00000       0.00000       0.00000       0.00000       0.00000       0.00000       0.00000       0.00000       0.00000       0.00000       0.00000       0.00000       0.00000       0.00000       0.00000       137.580       73.5017       0.00000       0.00000       0.00000       0.00000       0.00000       0.00000       0.00000       0.00000       0.00000       0.00000       0.00000       0.00000       0.00000       0.00000       0.00000       0.00000
   1  22 3233.5891    4.4140  1.3471  5.3642  0.0000  0.1020   0.2077   0.2337  966.8013   0.0000   258.5387       295.393       0.00000       0.00000       0.00000       0.00000       0.00000       0.00000       0.00000       0.00000       0.00000       0.00000       0.00000       0.00000       0.00000       0.00000       0.00000       0.00000       130.279       68.4535       0.00000       0.00000       0.00000       0.00000       0.00000       0.00000       0.00000       0.00000       0.00000       0.00000       0.00000       0.00000       0.00000       0.00000       0.00000       0.00000
   1  23 3368.7690    4.1179  3.1865 11.1453  0.0006  0.1860   0.1243   0.3999    0.8421   0.0000   266.6048       59.9369       0.00000       0.00000       0.00000       0.00000       0.00000       0.00000       0.00000       0.00000       0.00000       0.00000       0.00000       0.00000       0.00000       0.00000       0.00000       0.00000       256.885       115.717       0.00000       0.00000       0.00000       0.00000       0.00000       0.00000       0.00000       0.00000       0.00000       0.00000       0.00000       0.00000       0.00000       0.00000       0.00000       0.00000
   1  24 3504.2152    3.3738  4.1378 12.3613  0.0000  0.2119   0.0923   0.5421    0.2158   0.0000   437.6833       16.3985       0.00000       0.00000       0.00000       0.00000       0.00000       0.00000       0.00000       0.00000       0.00000       0.00000       0.00000       0.00000       0.00000       0.00000       0.00000       0.00000       265.894       145.446       0.00000       0.00000       0.00000       0.00000       0.00000       0.00000       0.00000       0.00000       0.00000       0.00000       0.00000       0.00000       0.00000       0.00000       0.00000       0.00000
   1  25 3640.5697    2.7305  4.4853 12.3846  0.0000  0.2506   0.0725   0.6443    0.1631   0.0000  1149.8665       402.359       0.00000       0.00000       0.00000       0.00000       0.00000       0.00000       0.00000       0.00000       0.00000       0.00000       0.00000       0.00000       0.00000       0.00000       0.00000       0.00000       325.741       166.768       0.00000       0.00000       0.00000       0.00000       0.00000       0.00000       0.00000       0.00000       0.00000       0.00000       0.00000       0.00000       0.00000       0.00000       0.00000       0.00000
   2  15 2352.3012    1.3800  1.2150 12.6737  0.0000  0.1009   0.0620   0.1608    0.1563   0.0000   423.0315      -44.5718      -11.9176      -11.8984       0.00000       0.00000       0.00000       0.00000       0.00000       0.00000       0.00000       0.00000       0.00000       0.00000       0.00000       0.00000       0.00000       0.00000       80.2049       64.4046       32.6797       9.74239       0.00000       0.00000       0.00000       0.00000       0.00000       0.00000       0.00000       0.00000       0.00000       0.00000       0.00000       0.00000       0.00000       0.00000
   2  16 2485.8983    1.9428  1.2941 12.4349  0.0000  0.0855   0.0787   0.1631    0.1984   0.0000   371.7405       5.77492      -58.6362       25.2586       0.00000       0.00000       0.00000       0.00000       0.00000       0.00000       0.00000       0.00000       0.00000       0.00000       0.00000       0.00000       0.00000       0.00000       78.3492       54.9286       28.6591       8.71883       0.00000       0.00000       0.00000       0.00000       0.00000       0.00000       0.00000       0.00000       0.00000       0.00000       0.00000       0.00000       0.00000       0.00000
   2  17 2619.6578    2.3739  1.2173 12.2553  0.0000  0.0764   0.1008   0.1730    0.2845   0.0000   355.7163      -5.78434      -35.9182       2.34396       0.00000       0.00000       0.00000       0.00000       0.00000       0.00000       0.00000       0.00000       0.00000       0.00000       0.00000       0.00000       0.00000       0.00000       64.3935       48.9756       24.9907       7.56712       0.00000       0.00000       0.00000       0.00000       0.00000       0.00000       0.00000       0.00000       0.00000       0.00000       0.00000       0.00000       0.00000       0.00000
   2  18 2754.5220    2.9574  1.2351 11.7714  0.0000  0.0760   0.1207   0.1584    0.5107   0.0000   499.8431       12.5004       49.1201      -1.59396       0.00000       0.00000       0.00000       0.00000       0.00000       0.00000       0.00000       0.00000       0.00000       0.00000       0.00000       0.00000       0.00000       0.00000       60.6183       48.5315       24.2748       8.01791       0.00000       0.00000       0.00000       0.00000       0.00000       0.00000       0.00000       0.00000       0.00000       0.00000       0.00000       0.00000       0.00000       0.00000
   2  19 2889.7197    3.6255  1.3257 12.0640  0.0000  0.0809   0.1427   0.1683    0.5225   0.0000   439.2194       62.5888      -1.97858      -11.1460       0.00000       0.00000       0.00000       0.00000       0.00000       0.00000       0.00000       0.00000       0.00000       0.00000       0.00000       0.00000       0.00000       0.00000       67.8121       54.1377       24.2979       8.74874       0.00000       0.00000       0.00000       0.00000       0.00000       0.00000       0.00000       0.00000       0.00000       0.00000       0.00000       0.00000       0.00000       0.00000
   2  21 3160.1155    4.3213  1.5158 10.9841  0.0000  0.0793   0.1569   0.1849    1.5486   0.0000   364.7566       6.21262      -12.1365       18.2315       0.00000       0.00000       0.00000       0.00000       0.00000       0.00000       0.00000       0.00000       0.00000       0.00000       0.00000       0.00000       0.00000       0.00000       67.1559       51.5228       25.4416       8.14182       0.00000       0.00000       0.00000       0.00000       0.00000       0.00000       0.00000       0.00000       0.00000       0.00000       0.00000       0.00000       0.00000       0.00000
   2  22 3295.2893    4.2442  2.4387 11.4480  0.0000  0.0950   0.1201   0.2522    0.6091   0.0000   353.3129       117.604      -14.3506       7.25831       0.00000       0.00000       0.00000       0.00000       0.00000       0.00000       0.00000       0.00000       0.00000       0.00000       0.00000       0.00000       0.00000       0.00000       73.9648       58.3570       32.5602       11.0722       0.00000       0.00000       0.00000       0.00000       0.00000       0.00000       0.00000       0.00000       0.00000       0.00000       0.00000       0.00000       0.00000       0.00000
   2  23 3431.0563    3.4620  3.3122 12.0081  0.0000  0.1410   0.0814   0.2874    0.2543   0.0000   320.0170       72.3576      -33.2735       15.4524       0.00000       0.00000       0.00000       0.00000       0.00000       0.00000       0.00000       0.00000       0.00000       0.00000       0.00000       0.00000       0.00000       0.00000       114.600       90.3966       46.6643       15.3823       0.00000       0.00000       0.00000       0.00000       0.00000       0.00000       0.00000       0.00000       0.00000       0.00000       0.00000       0.00000       0.00000       0.00000
   3  13 2137.7096    0.7575  1.3792 11.2769  0.0032  0.1213   0.0415   0.2403    0.1873   0.0000   429.2990       25.6749      -68.0360      -3.82189       17.5530       3.12978       0.00000       0.00000       0.00000       0.00000       0.00000       0.00000       0.00000       0.00000       0.00000       0.00000       0.00000       0.00000       77.6646       72.6452       45.5190       20.9454       8.67262       2.07159       0.00000       0.00000       0.00000       0.00000       0.00000       0.00000       0.00000       0.00000       0.00000       0.00000       0.00000       0.00000
   3  14 2273.4259    1.0754  0.9897 11.3435  0.0000  0.0844   0.0559   0.1559    0.2601   0.0000   455.0627       80.1855      -27.8419      -11.8805       4.67153      0.553889       0.00000       0.00000       0.00000       0.00000       0.00000       0.00000       0.00000       0.00000       0.00000       0.00000       0.00000       0.00000       51.2176       42.3676       34.2173       19.3362       7.60846       1.50799       0.00000       0.00000       0.00000       0.00000       0.00000       0.00000       0.00000       0.00000       0.00000       0.00000       0.00000       0.00000
   3  15 2407.7027    1.4269  0.9481 11.6953  0.0000  0.0840   0.0729   0.1507    0.3097   0.0000   369.7224       35.9789      -13.1189      -1.12959       1.68276      -1.90414       0.00000       0.00000       0.00000       0.00000       0.00000       0.00000       0.00000       0.00000       0.00000       0.00000       0.00000       0.00000       48.6818       38.8563       31.1804       19.1638       7.14199       1.51919       0.00000       0.00000       0.00000       0.00000       0.00000       0.00000       0.00000       0.00000       0.00000       0.00000       0.00000       0.00000
   3  16 2541.7808    1.7667  1.0382 11.3713  0.0000  0.0586   0.0790   0.1519    0.4905   0.0000   416.3481      -45.2348       3.72787      -3.38960       9.07973     -0.481434       0.00000       0.00000       0.00000       0.00000       0.00000       0.00000       0.00000       0.00000       0.00000       0.00000       0.00000       0.00000       27.9112       27.7384       21.2701       11.7118       5.79332       1.74316       0.00000       0.00000       0.00000       0.00000       0.00000       0.00000       0.00000       0.00000       0.00000       0.00000       0.00000       0.00000
   3  17 2676.2809    2.5529  0.9307 11.7735  0.0000  0.0614   0.1105   0.1411    0.5914   0.0000   407.1707       26.6189      -16.6949      -7.23533      -6.30657      -2.61413       0.00000       0.00000       0.00000       0.00000       0.00000       0.00000       0.00000       0.00000       0.00000       0.00000       0.00000       0.00000       33.7328       33.7344       22.6029       11.3340       5.51515       1.61907       0.00000       0.00000       0.00000       0.00000       0.00000       0.00000       0.00000       0.00000       0.00000       0.00000       0.00000       0.00000
   3  18 2811.4830    3.1899  0.9283 10.1895  0.0000  0.0497   0.1268   0.1215    3.0107   0.0000   410.7127       30.5096       9.27915      -13.7629       4.38973     -0.350981       0.00000       0.00000       0.00000       0.00000       0.00000       0.00000       0.00000       0.00000       0.00000       0.00000       0.00000       0.00000       26.3800       25.1436       18.1342       10.5718       4.57626       1.32530       0.00000       0.00000       0.00000       0.00000       0.00000       0.00000       0.00000       0.00000       0.00000       0.00000       0.00000       0.00000
   3  19 2947.1317    3.7383  0.9955  1.3994  0.0000  0.0528   0.1519   0.1355 1000.0000   0.0000   463.3320       77.5671       13.2079       9.03637      -4.06721      -2.33879       0.00000       0.00000       0.00000       0.00000       0.00000       0.00000       0.00000       0.00000       0.00000       0.00000       0.00000       0.00000       29.6260       29.0999       20.0084       9.17349       5.08286       1.45044       0.00000       0.00000       0.00000       0.00000       0.00000       0.00000       0.00000       0.00000       0.00000       0.00000       0.00000       0.00000
   3  21 3218.0416    4.0495  1.6846 12.4748  0.0002  0.0706   0.1396   0.1939    0.5402   0.0000   457.5534       45.3661       16.5373     0.0605305      0.934887      -1.28386       0.00000       0.00000       0.00000       0.00000       0.00000       0.00000       0.00000       0.00000       0.00000       0.00000       0.00000       0.00000       40.6248       37.2970       26.2163       14.3555       6.00655       1.66857       0.00000       0.00000       0.00000       0.00000       0.00000       0.00000       0.00000       0.00000       0.00000       0.00000       0.00000       0.00000
   3  22 3353.7786    3.6571  1.9664 12.7330 -0.0085  0.0975   0.1323   0.2137    0.3964   0.0000   458.9268       62.4989      -14.3610       5.56581       6.54669     -0.643979       0.00000       0.00000       0.00000       0.00000       0.00000       0.00000       0.00000       0.00000       0.00000       0.00000       0.00000       0.00000       61.1778       56.7872       36.8112       17.4300       7.12635       1.93085       0.00000       0.00000       0.00000       0.00000       0.00000       0.00000       0.00000       0.00000       0.00000       0.00000       0.00000       0.00000
   3  23 3489.8380    3.1279  3.0262 11.9694  0.0035  0.1068   0.0894   0.2823    0.3327   0.0000   443.1853       115.914       10.7668      -9.87046      -6.42921       2.72268       0.00000       0.00000       0.00000       0.00000       0.00000       0.00000       0.00000       0.00000       0.00000       0.00000       0.00000       0.00000       61.6014       56.6870       38.8523       22.4321       8.69149       2.62408       0.00000       0.00000       0.00000       0.00000       0.00000       0.00000       0.00000       0.00000       0.00000       0.00000       0.00000       0.00000
   3  24 3626.4986    2.9438  4.1387 11.3592  0.0000  0.1254   0.0730   0.3242    0.4104   0.0000   401.4336       70.7609      -38.9384      0.915151       3.75270       2.51209       0.00000       0.00000       0.00000       0.00000       0.00000       0.00000       0.00000       0.00000       0.00000       0.00000       0.00000       0.00000       66.0856       62.8607       45.6975       24.8111       11.5780       3.39037       0.00000       0.00000       0.00000       0.00000       0.00000       0.00000       0.00000       0.00000       0.00000       0.00000       0.00000       0.00000
   4  11 1914.7253    0.3861  0.5730 10.3805  0.0024  0.0731   0.0257   0.1186    0.0896   0.0000   423.9611      -7.05883      -2.25414      -5.49996      -6.30606     -0.503325      0.129731     0.0454671       0.00000       0.00000       0.00000       0.00000       0.00000       0.00000       0.00000       0.00000       0.00000       0.00000       34.6880       39.1477       28.1048       16.2468       7.98916       2.91190       1.33902      0.358161       0.00000       0.00000       0.00000       0.00000       0.00000       0.00000       0.00000       0.00000       0.00000       0.00000
   4  13 2188.4178    0.8601  0.6160 10.6311 -0.0048  0.0638   0.0423   0.1181    0.1845   0.0000   433.2964       1.63251      -4.32073     -0.447491       4.76992      -4.39869      0.111349      0.305903       0.00000       0.00000       0.00000       0.00000       0.00000       0.00000       0.00000       0.00000       0.00000       0.00000       36.4317       32.2194       24.0033       16.7819       8.23413       3.64215      0.918145      0.233729       0.00000       0.00000       0.00000       0.00000       0.00000       0.00000       0.00000       0.00000       0.00000       0.00000
   4  14 2324.2442    1.3324  0.5317 10.9826 -0.0001  0.0377   0.0631   0.0961    0.2368   0.0000   440.5389       31.6470       28.5674      -6.46219       1.18878      0.995574     -0.530951      0.139417       0.00000       0.00000       0.00000       0.00000       0.00000       0.00000       0.00000       0.00000       0.00000       0.00000       12.6654       13.7224       12.0617       8.60588       5.25985       2.77488       1.05497      0.276092       0.00000       0.00000       0.00000       0.00000       0.00000       0.00000       0.00000       0.00000       0.00000       0.00000
   4  16 2593.1614    2.1642  0.9388 10.8993  0.0004  0.0687   0.0768   0.1351    0.7922   0.0000   434.1266      -8.69275      -8.08548      0.755217      -3.28688      -2.69125     -0.384503     -0.211560       0.00000       0.00000       0.00000       0.00000       0.00000       0.00000       0.00000       0.00000       0.00000       0.00000       22.5143       28.0481       21.7560       19.5061       9.61991       6.59710       1.94804      0.618984       0.00000       0.00000       0.00000       0.00000       0.00000       0.00000       0.00000       0.00000       0.00000       0.00000
   4  17 2728.5109    2.4912  1.1278 11.9386  0.0015  0.0619   0.0928   0.1628    0.4269   0.0000   441.4781       89.9627       27.5279      -6.44468      -2.34687       2.59583     -0.650088     -0.841166       0.00000       0.00000       0.00000       0.00000       0.00000       0.00000       0.00000       0.00000       0.00000       0.00000       18.8036       25.1998       17.7857       13.6039       7.92183       3.97179       1.53238      0.520969       0.00000       0.00000       0.00000       0.00000       0.00000       0.00000       0.00000       0.00000       0.00000       0.00000
   4  18 2864.3731    3.3495  0.7405 12.5001  0.0004  0.0432   0.1460   0.1057    0.3959   0.0000   442.6202       6.54527      -10.9885      -10.6013       1.85236      -1.62510     -0.552814     0.0317645       0.00000       0.00000       0.00000       0.00000       0.00000       0.00000       0.00000       0.00000       0.00000       0.00000       19.2731       19.3778       15.3083       10.2284       6.03323       2.72748       1.04546      0.264694       0.00000       0.00000       0.00000       0.00000       0.00000       0.00000       0.00000       0.00000       0.00000       0.00000
   4  19 3000.3019    3.6867  0.9574 12.8255 -0.0011  0.0494   0.1575   0.1147    0.3960   0.0000   451.7730       25.0942      -8.27156      -8.92393       2.26419      -5.23459      0.381617    -0.0717193       0.00000       0.00000       0.00000       0.00000       0.00000       0.00000       0.00000       0.00000       0.00000       0.00000       17.9897       18.9205       16.3870       11.3349       6.64362       3.47784       1.32480      0.338868       0.00000       0.00000       0.00000       0.00000       0.00000       0.00000       0.00000       0.00000       0.00000       0.00000
   4  20 3136.1920    4.0286  1.2832 11.0399  0.0016  0.0558   0.1490   0.1517    1.8526   0.0000   443.3689       25.2860       22.6945       4.61870       3.15380       2.28496      -1.30288     -0.767948       0.00000       0.00000       0.00000       0.00000       0.00000       0.00000       0.00000       0.00000       0.00000       0.00000       21.0520       20.7330       20.2106       11.8873       7.03272       4.08254       1.64368      0.356346       0.00000       0.00000       0.00000       0.00000       0.00000       0.00000       0.00000       0.00000       0.00000       0.00000
   4  22 3408.3952    3.5503  1.9956 12.4657  0.0044  0.0775   0.1162   0.2019    0.3159   0.0000   429.7292       46.6028       7.71456       30.8356      -8.47901      -14.8233       1.56388     -0.490527       0.00000       0.00000       0.00000       0.00000       0.00000       0.00000       0.00000       0.00000       0.00000       0.00000       27.1532       30.7889       26.2641       17.2691       10.9293       5.40269       2.28109      0.572032       0.00000       0.00000       0.00000       0.00000       0.00000       0.00000       0.00000       0.00000       0.00000       0.00000
   4  23 3544.9166    2.7942  3.6496 11.6111  0.0001  0.1142   0.0656   0.3012    0.2425   0.0000   376.6727       79.8868      -45.6057      -13.4660       16.2010       1.71249      -1.20782     -0.394522       0.00000       0.00000       0.00000       0.00000       0.00000       0.00000       0.00000       0.00000       0.00000       0.00000       38.5608       46.8083       36.9084       24.6431       17.0715       6.61443       3.35615      0.900418       0.00000       0.00000       0.00000       0.00000       0.00000       0.00000       0.00000       0.00000       0.00000       0.00000
   4  25 3819.3620    2.0010  5.7148 11.0221 -0.0003  0.1564   0.0398   0.3973    0.1796   0.0000   453.9774       118.270       58.8384      -57.2362      -27.3082      -10.5256      -1.99399      -1.04818       0.00000       0.00000       0.00000       0.00000       0.00000       0.00000       0.00000       0.00000       0.00000       0.00000       59.9551       68.0682       53.8302       35.5654       20.1658       10.3838       4.10757       1.13054       0.00000       0.00000       0.00000       0.00000       0.00000       0.00000       0.00000       0.00000       0.00000       0.00000
   5  11 1960.5645    0.4416  0.5303 10.5519 -0.0083  0.0507   0.0238   0.0971    0.0853   0.0000   443.8285       4.16989       5.23844      -1.64516      0.174826      -1.13172      0.956482      0.393452      0.227570     0.0208860       0.00000       0.00000       0.00000       0.00000       0.00000       0.00000       0.00000       0.00000       13.9828       16.2070       15.1972       13.2715       6.43542       4.47295       3.05134       1.16946      0.345635     0.0866067       0.00000       0.00000       0.00000       0.00000       0.00000       0.00000       0.00000       0.00000
   5  13 2235.4121    0.8777  0.6236 11.2292 -0.0058  0.0431   0.0409   0.0874    0.1100   0.0000   430.9360      -6.81039       24.6921      -5.05293       7.58969       4.58523      -1.66606     -0.666145    -0.0687597      0.107156       0.00000       0.00000       0.00000       0.00000       0.00000       0.00000       0.00000       0.00000       14.3337       17.6821       14.5133       10.3432       5.70660       3.48706       1.77897      0.817324      0.261358     0.0712750       0.00000       0.00000       0.00000       0.00000       0.00000       0.00000       0.00000       0.00000
   5  14 2371.1130    1.2779  0.9796 11.1047 -0.0039  0.0523   0.0482   0.1249    0.1985   0.0000   400.4124      -1.32669       13.2185      -12.1499      -9.54595      -12.5766     -0.459479      0.236490      0.458405     0.0227979       0.00000       0.00000       0.00000       0.00000       0.00000       0.00000       0.00000       0.00000       13.3444       16.7164       15.4158       11.4660       8.18025       4.65614       2.56875       1.06417      0.419530     0.0999237       0.00000       0.00000       0.00000       0.00000       0.00000       0.00000       0.00000       0.00000
   5  15 2506.2105    1.6552  1.0140 11.6231 -0.0048  0.0478   0.0619   0.1172    0.2372   0.0000   402.8342       45.1300      -13.5719       7.04425       1.09551       1.55317      -1.41953   0.000942049      0.147082    -0.0627798       0.00000       0.00000       0.00000       0.00000       0.00000       0.00000       0.00000       0.00000       16.0211       18.5859       16.4596       11.0373       7.43095       4.30790       2.00301      0.949242      0.340409     0.0736761       0.00000       0.00000       0.00000       0.00000       0.00000       0.00000       0.00000       0.00000
   5  16 2641.3863    2.1289  0.8979 12.0589 -0.0005  0.0471   0.0802   0.1036    0.2578   0.0000   441.1742       29.4674       12.7082      -2.54946    -0.0835641       3.63562      -1.87587     -0.138370      0.280369    -0.0556332       0.00000       0.00000       0.00000       0.00000       0.00000       0.00000       0.00000       0.00000       17.7406       19.6610       17.2951       11.6799       7.10671       3.79317       1.95634      0.790882      0.273523     0.0611950       0.00000       0.00000       0.00000       0.00000       0.00000       0.00000       0.00000       0.00000
   5  17 2777.4715    2.9393  1.0231  5.3834  0.0000  0.0422   0.0988   0.1232  231.4562   0.0000   425.6824       16.3765      -8.31243      -15.3357       1.02150      -6.63510       0.00000       0.00000       0.00000       0.00000       0.00000       0.00000       0.00000       0.00000       0.00000       0.00000       0.00000       0.00000       13.5162       15.1629       13.1706       10.5026       6.46728       3.94843       2.04000      0.894562      0.273688     0.0685256       0.00000       0.00000       0.00000       0.00000       0.00000       0.00000       0.00000       0.00000
   5  18 2913.8608    3.5093  1.0632 11.4143 -0.0031  0.0559   0.1122   0.1241    1.2741   0.0000   449.3225       33.0439       12.2478      -13.0740      -9.70694      -1.92028      -3.61633      -2.26900      0.211579     -0.127525       0.00000       0.00000       0.00000       0.00000       0.00000       0.00000       0.00000       0.00000       15.4264       15.6911       14.7267       13.0846       8.39169       5.69181       2.89775       1.27991      0.351402     0.0928363       0.00000       0.00000       0.00000       0.00000       0.00000       0.00000       0.00000       0.00000
   5  19 3050.0848    4.1110  1.0252 11.5762  0.0009  0.0542   0.1300   0.1322    1.2791   0.0000   434.7826       54.9212       10.0800      -7.54866      -10.0582       3.09100      -2.77987    -0.0993457      0.597645      0.130478       0.00000       0.00000       0.00000       0.00000       0.00000       0.00000       0.00000       0.00000       15.1377       17.3030       16.1598       12.3078       9.32165       4.71188       3.17926       1.06487      0.457693     0.0947178       0.00000       0.00000       0.00000       0.00000       0.00000       0.00000       0.00000       0.00000
   5  20 3186.4947    4.5071  0.9904 12.5767  0.0016  0.0507   0.1423   0.1406    0.6347   0.0000   455.5438       6.77701       15.6287       18.6302       10.9833      -13.0598      -1.81412      -1.59172     0.0506070     -0.226840       0.00000       0.00000       0.00000       0.00000       0.00000       0.00000       0.00000       0.00000       16.1294       17.2873       15.5197       12.0422       8.10082       5.13555       2.26047       1.12119      0.354452     0.0807017       0.00000       0.00000       0.00000       0.00000       0.00000       0.00000       0.00000       0.00000
   5  24 3734.2132    2.3652  4.8773 10.6876 -0.0012  0.1230   0.0362   0.3260    0.2477   0.0000   442.6707       79.7673      -42.8306      -25.1340       18.8091       8.88221      -7.54181      -1.94028     -0.219454     -0.153675       0.00000       0.00000       0.00000       0.00000       0.00000       0.00000       0.00000       0.00000       37.4626       42.3415       37.5628       29.4633       22.1279       12.4282       6.29050       2.68788      0.981081      0.211843       0.00000       0.00000       0.00000       0.00000       0.00000       0.00000       0.00000       0.00000
   5  26 4009.8477    1.6667  7.8263 10.4006  0.0007  0.1734   0.0219   0.4618    0.1394   0.0000   410.1814       21.8713       33.4853       4.95186      -1.23163      -26.6390      -4.32291      0.295365       3.66112     -0.472082       0.00000       0.00000       0.00000       0.00000       0.00000       0.00000       0.00000       0.00000       49.8179       60.1061       54.4417       41.6632       28.4008       17.8234       8.65762       4.13584       1.40966      0.323352       0.00000       0.00000       0.00000       0.00000       0.00000       0.00000       0.00000       0.00000
   6  11 2004.0654    0.5666  0.4530 10.0380 -0.0081  0.0273   0.0278   0.0676    0.0932   0.0000   436.1959       11.8250     -0.277641       2.80480       5.57517      -12.3713      -1.39325       1.15918     -0.488472     0.0816214    -0.0242823   -0.00896296       0.00000       0.00000       0.00000       0.00000       0.00000       0.00000       6.88879       7.61806       7.21046       5.95341       4.60598       3.24215       1.87424      0.925286      0.456101      0.170239     0.0493560     0.0104981       0.00000       0.00000       0.00000       0.00000       0.00000       0.00000
   6  12 2142.4694    0.7825  0.6511 10.2914  0.0004  0.0388   0.0315   0.0857    0.1258   0.0000   437.2700      -11.0184       1.76783      -11.6002       1.24901       2.11851    -0.0458949      -1.17850     0.0351932    -0.0324379   -0.00884640    0.00276404       0.00000       0.00000       0.00000       0.00000       0.00000       0.00000       12.3740       13.4577       12.6678       10.3264       6.35878       3.59934       2.36910       1.34002      0.591387      0.190219     0.0503488     0.0106639       0.00000       0.00000       0.00000       0.00000       0.00000       0.00000
   6  13 2279.8238    0.9950  0.7392 10.7728 -0.0120  0.0364   0.0394   0.0891    0.1347   0.0000   443.6270      0.107921       23.5027       3.31780      -3.23733       1.76995      -3.35995      -1.95622      0.331286     -0.122610      0.128514     0.0183835       0.00000       0.00000       0.00000       0.00000       0.00000       0.00000       9.47339       10.8103       10.4520       8.14574       6.03725       4.05203       2.48003       1.19532      0.620863      0.223524     0.0691093     0.0134856       0.00000       0.00000       0.00000       0.00000       0.00000       0.00000
   6  14 2415.5980    1.3786  0.7431 11.5941 -0.0106  0.0391   0.0554   0.0891    0.1258   0.0000   421.4111      0.560829       16.7672      -3.76554      -9.37719     -0.154459       2.05700      -3.54169     -0.319673     -0.183056     0.0234458     0.0187479       0.00000       0.00000       0.00000       0.00000       0.00000       0.00000       8.88060       10.9540       9.40947       8.38049       6.36744       4.14460       2.53457       1.36272      0.596783      0.223660     0.0751140     0.0168502       0.00000       0.00000       0.00000       0.00000       0.00000       0.00000
   6  15 2551.2318    1.8951  0.7672 12.0848 -0.0021  0.0427   0.0703   0.0877    0.1319   0.0000   442.2174       12.8639      0.734764      -6.70215      -3.90957      -4.97445      -2.16536     -0.817855      0.498877     -0.360817    -0.0148918     0.0204707       0.00000       0.00000       0.00000       0.00000       0.00000       0.00000       11.0699       13.3163       13.1386       8.72197       7.23131       3.93337       2.36140       1.47432      0.534987      0.260885     0.0891509     0.0151475       0.00000       0.00000       0.00000       0.00000       0.00000       0.00000
   6  16 2687.2374    2.3891  0.8908 12.6324 -0.0074  0.0417   0.0862   0.1009    0.1381   0.0000   435.0466       25.8361       27.5431       20.8209      -2.76597      -3.08781      -1.45998     -0.999967     -0.450149     -0.223023    -0.0683372   -0.00224423       0.00000       0.00000       0.00000       0.00000       0.00000       0.00000       10.0284       12.0762       10.9596       8.89155       7.19035       4.13752       2.84036       1.46834      0.696096      0.230530     0.0856028     0.0172499       0.00000       0.00000       0.00000       0.00000       0.00000       0.00000
   6  17 2823.9032    2.9330  0.8478 12.9560 -0.0186  0.0390   0.1133   0.0920    0.1674   0.0000   425.0205       15.0125       34.6507      -13.5358      -7.19763      -1.52146       1.03924      0.841216      0.395107      0.123574     -0.109188     0.0131864       0.00000       0.00000       0.00000       0.00000       0.00000       0.00000       9.49101       11.5422       9.88069       9.36125       6.21264       3.88843       2.67371       1.33139      0.667320      0.212829     0.0697712     0.0172496       0.00000       0.00000       0.00000       0.00000       0.00000       0.00000
   6  18 2960.8304    3.5149  0.8991 13.0900  0.0002  0.0408   0.1335   0.0964    0.2045   0.0000   432.3934       16.4103       32.8103      -7.98990      -1.25781      -12.6491      0.898042      -4.34630      0.737780     -0.372372    -0.0502995   -0.00732402       0.00000       0.00000       0.00000       0.00000       0.00000       0.00000       12.0133       13.8345       12.6615       9.68762       7.27210       4.46449       2.58281       1.35386      0.596796      0.223604     0.0769201     0.0148162       0.00000       0.00000       0.00000       0.00000       0.00000       0.00000
   6  19 3097.5826    3.9012  1.1492 12.6504 -0.0064  0.0435   0.1334   0.1054    0.3816   0.0000   436.9426       33.6030      -2.79374       2.50530      -1.02905      -7.75384      -3.14200      -2.70768      -1.37691     -0.165908     0.0681701   -0.00824302       0.00000       0.00000       0.00000       0.00000       0.00000       0.00000       10.4209       12.8797       11.4044       9.67128       7.15535       4.63559       2.75543       1.52454      0.665923      0.263021     0.0833614     0.0186882       0.00000       0.00000       0.00000       0.00000       0.00000       0.00000
   6  20 3234.3169    3.5855  1.2086 13.5528 -0.0056  0.0502   0.1325   0.1329    0.2198   0.0000   442.4298       51.6765       9.92734      -15.3305       1.58225      -2.44425      -4.07686    -0.0980781      0.971089     -0.490120     -0.154454    -0.0225631       0.00000       0.00000       0.00000       0.00000       0.00000       0.00000       11.6690       14.3081       12.4846       10.8114       8.88254       5.52187       3.71820       1.70130      0.885472      0.293308      0.107152     0.0223071       0.00000       0.00000       0.00000       0.00000       0.00000       0.00000
   6  21 3371.3047    3.3273  1.8230 12.2642  0.0007  0.0668   0.0894   0.1692    0.3708   0.0000   433.2396       44.0401      -2.72566       3.15568       7.34179      -3.57330       5.90491      -5.64440      0.766899      0.389191     0.0119328    0.00324954       0.00000       0.00000       0.00000       0.00000       0.00000       0.00000       17.2932       19.1649       18.2767       14.6192       12.4190       8.15385       4.76265       2.70975       1.10041      0.446491      0.138304     0.0246096       0.00000       0.00000       0.00000       0.00000       0.00000       0.00000
   6  22 3508.5580    3.0771  2.5160 11.8616  0.0031  0.0837   0.0721   0.2163    0.3199   0.0000   437.9584       16.2821       65.8297       9.08599      0.334033       4.04434      -6.17080       1.61525     -0.608360      0.126626     0.0745806    0.00386872       0.00000       0.00000       0.00000       0.00000       0.00000       0.00000       22.1481       27.0189       24.6189       19.5503       14.9915       10.6576       5.74794       3.49070       1.35245      0.614592      0.169909     0.0344983       0.00000       0.00000       0.00000       0.00000       0.00000       0.00000
   6  24 3784.4088    2.0695  4.9332 11.1019 -0.0012  0.1242   0.0407   0.3468    0.1950   0.0000   408.9725       25.6308      -41.8282       8.19370      -2.83555      -1.59863      -13.6886      -6.05298      0.567672       1.05824     -0.146686    -0.0180328       0.00000       0.00000       0.00000       0.00000       0.00000       0.00000       29.6530       37.9946       35.2943       29.5598       22.3446       14.9582       9.26479       4.79145       2.37386      0.886718      0.279695     0.0572434       0.00000       0.00000       0.00000       0.00000       0.00000       0.00000
   7   9 1767.6893    0.3040  0.2798  9.6423 -0.0187  0.0295   0.0181   0.0528    0.0589   0.0000   439.5961      -9.71108       8.20379       6.71213      0.952511     -0.133195     -0.180294       1.94452     -0.748059      0.223191      0.136468     0.0132944   -0.00548054   0.000311281       0.00000       0.00000       0.00000       0.00000       5.75914       8.10948       6.99178       5.95685       4.90447       3.26218       2.34006       1.23760      0.692770      0.291234      0.139779     0.0429470     0.0160050    0.00340295       0.00000       0.00000       0.00000       0.00000
   7  10 1906.7562    0.4415  0.3858  9.9001 -0.0111  0.0289   0.0233   0.0625    0.0722   0.0000   439.1333       11.6280       10.3917      -8.68989       7.04475       1.60247      0.909516       1.16901     -0.720670     0.0114062     -0.244290    0.00298541     0.0414230   -0.00191175       0.00000       0.00000       0.00000       0.00000       6.75086       7.62774       6.81791       5.84530       5.13585       3.75159       2.39478       1.39013      0.678460      0.317436      0.126526     0.0445721     0.0134259    0.00240199       0.00000       0.00000       0.00000       0.00000
   7  11 2045.8381    0.6057  0.5240 10.2481 -0.0063  0.0460   0.0271   0.0694    0.0822   0.0000   434.6286      -6.61446       6.29746     -0.112952       4.94436      0.153841     -0.904714      -1.97802      0.285351      0.181749      0.162563    -0.0796587    -0.0226360   0.000574847       0.00000       0.00000       0.00000       0.00000       11.2966       8.94393       9.29187       11.6107       8.87146       3.93684       3.23929       2.71745       1.61108      0.664623      0.210115     0.0540044     0.0168397    0.00295179       0.00000       0.00000       0.00000       0.00000
   7  13 2322.1950    1.1560  0.7359 10.8870  0.0046  0.0383   0.0415   0.0741    0.1254   0.0000   441.6838      -15.2059       17.9756       8.29875       2.20464      -3.41471      0.454149      -1.76870      0.256095    -0.0223914     -0.109688     0.0466434     0.0126157   -0.00227247       0.00000       0.00000       0.00000       0.00000       8.89929       8.87595       8.20245       8.14973       7.18475       4.51354       3.33281       2.03384       1.06502      0.493273      0.176675     0.0556716     0.0178266    0.00310332       0.00000       0.00000       0.00000       0.00000
   7  14 2458.2386    1.6053  1.0740 10.9134 -0.0022  0.0423   0.0488   0.0969    0.1957   0.0000   434.5139       12.2452      -8.40143       4.15742       2.80776      -5.22961      -7.53102      0.102997      -1.03409     -0.251318     -0.171160    -0.0652781   -0.00376626   -0.00185703       0.00000       0.00000       0.00000       0.00000       8.32701       10.8614       9.97498       9.00806       6.72725       4.90993       3.20555       1.97637       1.03295      0.522366      0.206417     0.0765708     0.0211158    0.00460405       0.00000       0.00000       0.00000       0.00000
   7  15 2594.3278    2.0051  0.9124 11.8701 -0.0080  0.0381   0.0681   0.0975    0.1477   0.0000   434.8114       5.82997      -1.33759       9.08877      -2.77388      -9.45536      0.734870      -2.07591      0.378580     -0.133763      0.410978     0.0255274    0.00660230  -0.000478557       0.00000       0.00000       0.00000       0.00000       9.03714       11.1379       9.98454       8.97692       6.53628       4.47085       2.67597       1.76634      0.902630      0.425168      0.169874     0.0615492     0.0159833    0.00367346       0.00000       0.00000       0.00000       0.00000
   7  16 2731.2498    2.3283  0.9073 12.4916 -0.0130  0.0383   0.0822   0.1027    0.1309   0.0000   444.3161       17.4695       10.4721      -5.44057      -7.94998      -1.14446     -0.212696      -3.40589      0.132564     -0.923284     -0.114628    -0.0761288    -0.0272760    0.00157035       0.00000       0.00000       0.00000       0.00000       9.23713       10.4425       9.78204       8.85483       6.90477       4.54777       2.97019       1.90638       1.04005      0.449331      0.183594     0.0606278     0.0171832    0.00331294       0.00000       0.00000       0.00000       0.00000
   7  17 2868.4934    3.0678  0.7723 12.9522 -0.0035  0.0353   0.1063   0.0802    0.1201   0.0000   438.5184       24.9476       3.66072       11.7055      -4.70822      -14.2629     -0.596816     -0.451523    -0.0968120     -0.885213     -0.134322    -0.0705962    0.00103204    0.00130905       0.00000       0.00000       0.00000       0.00000       7.14836       9.59592       8.33320       7.95415       5.59886       4.53489       2.65333       1.64554      0.896890      0.407633      0.183671     0.0673682     0.0162025    0.00404856       0.00000       0.00000       0.00000       0.00000
   7  18 3005.9447    3.4535  0.8027 13.2535 -0.0187  0.0416   0.1361   0.0902    0.1297   0.0000   435.0959       30.5653      -2.10153      -11.1903       1.18511      -4.21340      -1.01493      -2.09175       2.49732   -0.00684654     -0.500701     -0.114196   -0.00759283   -0.00182993       0.00000       0.00000       0.00000       0.00000       8.08618       10.8191       9.53296       8.69211       6.32735       4.26920       3.01988       1.57516       1.08726      0.401146      0.226035     0.0621084     0.0205963    0.00428098       0.00000       0.00000       0.00000       0.00000
   7  19 3142.9994    3.9929  1.0537 12.9791  0.0062  0.0399   0.1262   0.0989    0.1828   0.0000   451.8857       20.6641       7.06150       7.15037      -13.8950      -16.4339      -1.42986      -4.38445      -1.47415     -0.764725     -0.204611     0.0542787  -7.37944e-05   -0.00617820       0.00000       0.00000       0.00000       0.00000       9.09891       10.2475       10.1588       8.45077       6.91989       4.73028       3.37412       1.83558      0.916445      0.511493      0.194955     0.0652597     0.0199898    0.00349486       0.00000       0.00000       0.00000       0.00000
   7  20 3280.1737    3.6211  1.4077 12.9345 -0.0053  0.0499   0.1038   0.1219    0.1582   0.0000   425.6959       14.2503      -11.7361       2.45743       10.7922      -3.87329     -0.854415      -2.65237      0.403978     -0.266010     -0.167465     -0.194183    -0.0321914    0.00399346       0.00000       0.00000       0.00000       0.00000       9.91396       13.5889       11.4167       10.8053       8.47699       6.11268       4.11551       2.31749       1.36355      0.550977      0.272753     0.0874779     0.0271759    0.00583444       0.00000       0.00000       0.00000       0.00000
   7  21 3417.7419    3.1135  1.9358 12.6373 -0.0018  0.0575   0.0820   0.1580    0.1440   0.0000   458.8531       49.4655      -1.65315      -16.0328       27.3206      -7.83155      -2.70058      -1.53574      -1.52719       1.09510    0.00223082    -0.0865576    -0.0199221    0.00428948       0.00000       0.00000       0.00000       0.00000       12.4181       15.2419       13.9820       12.2789       10.1557       7.09470       5.01970       2.66217       1.50622      0.684017      0.307999     0.0974721     0.0315721    0.00593857       0.00000       0.00000       0.00000       0.00000
   7  22 3555.6390    2.6616  2.6600 12.1756 -0.0107  0.0746   0.0609   0.1977    0.1445   0.0000   475.0475       65.3850       18.8952      -23.0562       2.77641      -25.1954       5.76460      -4.33264     -0.708208      -1.67694    -0.0154070    -0.0826963    -0.0138616     0.0119443       0.00000       0.00000       0.00000       0.00000       15.9248       20.0288       18.9095       16.5368       12.6046       9.66501       5.71224       3.76392       1.88451      0.948640      0.376600      0.148268     0.0374782    0.00791839       0.00000       0.00000       0.00000       0.00000
   7  23 3693.8732    2.2761  3.9750 11.4665 -0.0018  0.0955   0.0410   0.2452    0.1323   0.0000   468.3094       68.1025       4.76354       3.97309       8.77400       24.2056      -5.28443      -2.54737      0.352370       1.35804     -0.186908    -0.0568093    0.00231747    -0.0152751       0.00000       0.00000       0.00000       0.00000       20.9318       25.4103       23.7661       21.9753       16.9603       12.4655       8.09795       4.94339       2.73516       1.22053      0.544250      0.184323     0.0500619    0.00997496       0.00000       0.00000       0.00000       0.00000
   7  25 3971.0619    1.5671  6.7160 10.7912  0.0024  0.1390   0.0253   0.4210    0.0940   0.0000   416.7230       91.9084       76.0557       35.1359      -25.3300       13.5510       10.3830      -14.7911      -2.99872       3.19944      0.211202     -0.138689     -0.130268    -0.0182107       0.00000       0.00000       0.00000       0.00000       30.2951       36.2609       35.3823       31.7060       25.3615       17.4291       12.0906       7.48606       4.04800       2.02629      0.797445      0.280509     0.0783105     0.0140141       0.00000       0.00000       0.00000       0.00000
   8  11 2086.1792    0.7004  0.4841 10.3027 -0.0041  0.0307   0.0305   0.0563    0.0830   0.0000   431.1181       6.40794       16.3539       1.73979       7.13518      -1.43413      -5.49682       1.73988       1.48184      0.187868     -0.453660    -0.0201373    -0.0717034     0.0115769    0.00105948  -0.000645300       0.00000       0.00000       5.18568       6.44633       7.02324       5.68725       4.52392       3.86109       2.72087       1.57548      0.988003      0.531106      0.259118      0.124011     0.0515567     0.0160943    0.00403387   0.000707031       0.00000       0.00000
   8  12 2225.2255    0.9302  0.6324 10.7037 -0.0155  0.0335   0.0351   0.0709    0.0944   0.0000   441.9450      -7.61037       7.75777       10.6523      -5.51270      -2.00009      -3.59218      0.619414     -0.727081     -0.642985      0.236501     -0.113252    -0.0126821    -0.0176658  -0.000655464   -0.00191922       0.00000       0.00000       5.68094       7.74276       6.48666       6.44256       5.49003       4.19376       2.91913       1.84060       1.16803      0.615535      0.278247      0.125061     0.0492988     0.0163213    0.00459784   0.000959156       0.00000       0.00000
   8  13 2362.9096    1.1935  0.9460 10.9077 -0.0104  0.0427   0.0383   0.0915    0.1295   0.0000   430.1988       4.11222       5.89151      -14.9411      -2.37165      -4.51754       1.89951      -2.29703     -0.752413     -0.695943    -0.0488865    -0.0664813    -0.0875588     0.0337326    0.00215174   0.000544596       0.00000       0.00000       7.61823       9.56318       9.36018       8.41218       6.61657       5.44670       3.55278       2.14214       1.54469      0.751941      0.330093      0.153363     0.0693500     0.0212794    0.00533589    0.00102847       0.00000       0.00000
   8  14 2499.4792    1.6456  0.9564 11.3683 -0.0120  0.0383   0.0512   0.0866    0.1423   0.0000   428.4289       28.0531       20.0810      -3.78382      -3.77673      -5.26689      0.198107      -3.03319      0.879523      0.534211     -0.275210    -0.0135595    -0.0487282    0.00316131    0.00529485    0.00152386       0.00000       0.00000       7.22448       9.95988       8.92357       8.54117       6.32282       4.90849       3.00698       2.16593       1.18946      0.665217      0.332058      0.137325     0.0538168     0.0193391    0.00467086    0.00105634       0.00000       0.00000
   8  15 2636.2439    2.1404  1.0139 11.9194 -0.0004  0.0441   0.0637   0.0965    0.1341   0.0000   432.3275       11.0134       9.98368      -10.4770       15.0719      -4.22154     -0.126944      0.189014     -0.213165     -0.992778      0.368938    -0.0779589    -0.0146936     0.0431344   -0.00590162   0.000764210       0.00000       0.00000       7.40994       9.85809       10.5413       7.62561       7.45611       5.54336       3.14941       2.67891       1.28014      0.712483      0.423930      0.139313     0.0613367     0.0269760    0.00643318    0.00102476       0.00000       0.00000
   8  16 2773.8858    2.5956  0.9425 12.6396 -0.0016  0.0398   0.0806   0.0942    0.1266   0.0000   446.1864       25.3555       8.21920      -2.58920       3.45017      -9.55404       4.11025      -2.56057     -0.701753      0.523017     -0.635804      0.146186      0.106644    -0.0434403   -0.00400343   0.000772995       0.00000       0.00000       8.73230       9.80151       8.61971       7.47913       6.76062       5.84982       4.23008       2.44385       1.36037      0.668188      0.290863      0.141775     0.0548230     0.0164562    0.00420635   0.000787903       0.00000       0.00000
   8  17 2911.7079    3.2304  0.8497 13.0813 -0.0112  0.0356   0.1060   0.0852    0.1243   0.0000   417.2180       16.1941      0.231638       7.69865      0.654434      -9.18966       7.00044      -3.60891      -1.01987      0.489644      0.844040     0.0868972    -0.0114592    0.00476710    0.00400620   0.000529563       0.00000       0.00000       7.32370       8.11951       7.16275       6.58899       6.23067       4.91474       3.78033       2.20106       1.32727      0.661725      0.317635      0.130426     0.0518979     0.0152894    0.00448342   0.000752131       0.00000       0.00000
   8  19 3186.9257    3.8154  0.8819 13.8179 -0.0130  0.0398   0.1287   0.0976    0.1112   0.0000   436.1676       27.7547       15.8904      -4.09213      -7.95456      -9.20521      -4.72060      -5.27698      -1.91953      -1.43130      0.225887    -0.0702709    -0.0994903     0.0134001  -0.000446688   0.000366112       0.00000       0.00000       7.52717       8.97969       8.38948       8.32189       6.71956       4.71752       3.67184       2.41314       1.26882      0.782646      0.351936      0.173971     0.0537701     0.0182957    0.00522665   0.000955305       0.00000       0.00000
   8  20 3324.7108    3.3583  1.3240 13.3842 -0.0082  0.0466   0.0976   0.1271    0.1124   0.0000   450.4416       36.2011       24.1020      -9.76508       6.18861       5.16111      -4.76007      -9.54720    -0.0445721     0.0839678      0.599382     0.0889326     -0.129456    -0.0134586    0.00880536   0.000633529       0.00000       0.00000       9.38738       11.1917       10.5655       9.55447       7.93306       6.17026       4.37654       2.79056       1.58472      0.842255      0.404574      0.177282     0.0686360     0.0219920    0.00586315    0.00106191       0.00000       0.00000
   8  21 3462.8627    2.9895  2.1504 12.6672 -0.0085  0.0604   0.0671   0.1583    0.0979   0.0000   456.5072       29.4027      -11.4179      -8.52780     -0.484604      -3.77209      -1.48915      -6.61551       2.72767      -1.94834     -0.228589     -0.277443     0.0806033     0.0116853    -0.0106250    0.00207270       0.00000       0.00000       12.4437       15.2023       14.5693       13.2061       10.3129       7.83683       5.70579       3.53453       2.01245       1.09723      0.566532      0.241720     0.0917670     0.0281398    0.00741176    0.00136998       0.00000       0.00000
   8  22 3601.3052    2.5185  3.0256 12.2683  0.0055  0.0742   0.0507   0.2047    0.0882   0.0000   428.8039       49.0836      -38.4273      -6.65878       6.36499       8.31256      -3.63222      -7.44840       1.34474     -0.529616     -0.666776     -0.531495      0.125447     0.0588076    -0.0236081  -0.000207601       0.00000       0.00000       14.3483       17.5798       16.6725       15.9639       12.6453       9.92140       6.75461       4.41987       2.66794       1.43061      0.698204      0.303867      0.119038     0.0383925    0.00975663    0.00185559       0.00000       0.00000
   8  24 3878.5618    1.7426  5.6225 11.1160 -0.0014  0.1176   0.0264   0.3099    0.0826   0.0000   458.2463       65.4932       5.00996      -12.5174       15.9302      -13.1804     -0.491187       7.83356       4.95543      -3.33964     -0.272846     -0.332713      0.226590     0.0372766    0.00944950   0.000940911       0.00000       0.00000       22.1160       27.6983       27.0648       25.0331       20.4461       15.2497       10.7181       7.14685       4.24499       2.45675       1.12152      0.541456      0.193503     0.0654028     0.0165140    0.00293603       0.00000       0.00000
   8  25 4017.9852    1.5132  7.0400 10.7550 -0.0020  0.1394   0.0208   0.3857    0.0712   0.0000   413.1313       37.6755       63.7121      -48.5718       10.9980       12.5768      -11.4284      -11.9272       7.54428      -2.53852      -1.94251       1.04239      0.116978    -0.0395482    0.00713217     0.0150183       0.00000       0.00000       24.3925       31.3900       31.2725       28.3028       23.9457       18.2675       12.9946       8.23205       5.29729       2.68024       1.45025      0.586661      0.253456     0.0791342     0.0213870    0.00364863       0.00000       0.00000
   8  26 4157.5307    1.2760  9.0500 10.5000 -0.0040  0.1627   0.0170   0.4655    0.0635   0.0000   416.8788       79.9853       25.9084       4.34055       12.4393       21.8729       32.8023       5.77224      -2.16362      -1.74042     -0.914432      0.100480     -0.489404    -0.0884155     0.0419751    0.00728137       0.00000       0.00000       31.0249       37.7953       38.6127       33.9950       28.9234       22.0865       15.7645       10.1064       6.21230       3.41967       1.63589      0.755755      0.292367     0.0946326     0.0240251    0.00386581       0.00000       0.00000
   9  10 1984.1790    0.5319  0.4140  9.9974  0.0021  0.0293   0.0254   0.0575    0.0866   0.0000   439.6391     -0.737119       12.9109       2.32680      -1.17609       3.53243       6.93252      -1.03464      -2.42146      0.765197     -0.106468    0.00397355     0.0247020     0.0516688    -0.0205343   -0.00563448   -0.00167076  -4.18356e-05       5.07107       6.83051       5.47523       6.00409       5.05023       3.84378       2.47212       1.68654       1.24162      0.793844      0.393081      0.182032     0.0759016     0.0300070     0.0104358    0.00331501   0.000867103   0.000187999
   9  12 2264.6241    1.0321  0.8047 10.5894 -0.0115  0.0326   0.0341   0.0792    0.1114   0.0000   430.4291     -0.761262       11.2863      0.556582       5.03576      -2.64366      -1.44022     -0.490970      0.442645     -0.799884     -0.975273   -0.00524320     -0.155573    -0.0332046     0.0220564   0.000632491   -0.00165228  -0.000287395       5.66359       7.01491       7.12910       6.38488       5.17980       4.03876       2.80918       1.98817       1.20379      0.728405      0.395483      0.207583     0.0888708     0.0386737     0.0132532    0.00412341   0.000932563   0.000168119
   9  13 2402.3715    1.3333  0.8087 11.3249 -0.0137  0.0343   0.0441   0.0833    0.0960   0.0000   426.7259       16.5017       22.9163      0.965833       8.32599      -4.11316       6.56396      -3.86095      -2.22786      0.523618     -0.285353    -0.0190448     -0.173032     0.0434129     0.0161980    0.00244224   -0.00153810  -1.51528e-05       6.38743       8.23053       8.61610       7.50116       5.96472       4.45176       3.07515       2.07100       1.35549      0.706552      0.425563      0.226920     0.0950918     0.0407640     0.0156504    0.00456824    0.00109766   0.000178944
   9  14 2539.6453    1.8253  0.8926 11.3226 -0.0073  0.0341   0.0524   0.0727    0.1335   0.0000   433.5065       25.9838       9.99555      -14.1762       4.27997     -0.360885      -1.29065      -1.57456       4.28401      0.154805     -0.309968     0.0229263    -0.0858704    -0.0148343    -0.0205448    0.00409761    0.00104447  -0.000275449       6.07943       6.86763       6.85770       6.62213       5.82159       4.29097       3.01996       2.12997       1.49784      0.902381      0.483875      0.237060      0.102435     0.0409439     0.0139860    0.00440323    0.00107700   0.000177791
   9  15 2677.1125    2.3750  0.9204 12.0367 -0.0025  0.0337   0.0697   0.0863    0.1283   0.0000   434.3431       31.7850       2.90937      -2.37711      0.339754      -2.38896      -2.31897     -0.120820      -1.89802      0.947359      0.509801    -0.0451345    -0.0144541    -0.0205718     0.0108134   2.73841e-06  -0.000414078   0.000279081       5.45919       7.31240       6.70543       6.34089       5.46877       4.33146       3.24213       2.00005       1.46690      0.766444      0.439715      0.215710     0.0901032     0.0388994     0.0154181    0.00415923    0.00118542   0.000215288
   9  16 2815.3837    2.9455  0.8252 12.4771 -0.0007  0.0311   0.0869   0.0750    0.1235   0.0000   433.3354       19.7566       10.1355       6.38655       7.14966      0.315241      -1.40258       1.53862      -1.77836      -1.54148     -0.555927    -0.0255162     0.0677665     0.0478376     0.0114659   -0.00201801   -0.00129146  -0.000198507       6.10406       7.24879       7.01241       6.68659       5.61122       4.15253       2.99590       2.16218       1.30605      0.772790      0.426989      0.211037     0.0966788     0.0357403     0.0121860    0.00390195   0.000915369   0.000161591
   9  17 2953.7109    3.4649  0.9265 12.8925 -0.0002  0.0333   0.1021   0.0795    0.1272   0.0000   424.4453       17.9476       12.3723      -2.23752       2.50571       3.74788       7.05709      -1.57655       3.40418     0.0936358      0.133970      0.192660    -0.0600631    -0.0199368    -0.0126110    0.00450959  -0.000221979   0.000185894       6.10892       7.47929       7.49866       6.78671       5.43834       4.43032       3.40060       2.04967       1.33789      0.821187      0.397190      0.202943     0.0938899     0.0427964     0.0140406    0.00416575    0.00102140   0.000180430
   9  18 3091.7272    3.5985  0.8910 13.2267 -0.0050  0.0343   0.1092   0.0857    0.1211   0.0000   437.0584       29.5861       15.0225       8.71688       13.9621      -6.14746      -4.55057      -2.33785     0.0808314     -0.511361     -0.179126      0.147380      0.140720     -0.100778     0.0223645   -0.00122597    0.00134559   0.000126487       6.14811       7.87206       7.07338       7.02000       5.55076       4.50783       3.24641       2.19093       1.36037      0.822241      0.426078      0.217054     0.0953222     0.0410067     0.0135621    0.00407463    0.00101530   0.000212238
   9  19 3229.7530    3.5997  1.2970 13.3223 -0.0104  0.0425   0.0981   0.1113    0.1078   0.0000   440.0605       43.0771       5.49804      -6.72080       5.56478      -4.76885      -5.82288      -3.40487       1.62544     -0.865546      0.659004     -0.406743    -0.0888558     0.0376200    -0.0260105   0.000865320  -5.27564e-05  -7.53784e-05       6.80003       8.86705       8.53831       8.05996       6.77418       5.51040       4.26702       2.75836       1.83393       1.01056      0.594992      0.267814      0.140295     0.0521306     0.0211903    0.00588456    0.00155108   0.000269657
   9  20 3368.0655    3.2602  1.5145 13.3137  0.0019  0.0509   0.0846   0.1251    0.0902   0.0000   443.1784       25.8940       21.4744      -22.2560       8.54660      -5.72119      -3.87917      -1.12126       1.19875     -0.443436    -0.0612691     -0.275587     -0.239613    0.00269716    0.00220923    0.00448530   0.000270103  -0.000610356       8.72245       11.1358       10.5735       9.60148       8.32853       6.80812       4.91497       3.50037       2.15413       1.33255      0.665708      0.379840      0.143632     0.0698179     0.0222683    0.00741366    0.00171839   0.000304685
   9  21 3506.7177    2.6276  2.3120 12.8121 -0.0058  0.0647   0.0585   0.1789    0.0652   0.0000   442.0771       24.4572       15.4401      -5.94143       30.6316      -9.84577      -13.2680      -1.32787       3.99041      -4.55997     -0.714841   -0.00283243      0.183609     0.0709651     0.0383563   -0.00287888    0.00155158   0.000139840       10.7015       13.6740       13.5236       12.7183       10.2699       8.37223       6.37966       4.13124       2.74389       1.64735      0.925402      0.420240      0.226939     0.0864089     0.0322155    0.00899030    0.00224881   0.000392385
   9  22 3645.4060    2.3021  3.3022 12.1700 -0.0044  0.0773   0.0437   0.2071    0.0647   0.0000   418.7228       74.7993       41.5781      -35.9761      -29.0411      -4.84309       10.8929      -14.2961    0.00430676      0.656273       1.10540     -0.570339     -0.125364    -0.0147002   -0.00454424     0.0144411   -0.00251776  -0.000674971       13.4979       17.0355       16.2947       15.2337       13.3623       10.5226       7.75250       5.38937       3.46072       2.13746       1.12952      0.567576      0.256427      0.107031     0.0370772     0.0115714    0.00276995   0.000463064
   9  24 3923.7827    1.5406  5.6473 11.3266 -0.0024  0.1184   0.0254   0.3182    0.0572   0.0000   463.3446       45.9536       2.82719      -16.9039       29.6568      -15.8662      -6.29492      -5.11205       2.34742       1.50225     0.0763157     -0.848110     0.0625400     0.0512091    -0.0493484     0.0287568    -0.0128048  -0.000352306       19.1237       24.6058       24.9948       22.7321       19.9955       15.5741       11.9143       7.90584       5.45922       3.21785       1.86632      0.847385      0.445110      0.167408     0.0642898     0.0182180    0.00462386   0.000714163
   9  28 4484.0144    0.7876 11.4072 10.2402  0.0001  0.2265   0.0139   0.6608    0.0461   0.0000   572.8650       1.39437       86.7930      0.828042       16.2200       15.5105       1.95950      -1.65633      -16.6959      -15.0516      -2.83645      0.772855      0.701323     -0.273777      0.179602     0.0680915   -0.00843329    0.00348539       37.8423       46.5906       48.1794       44.7339       37.7943       31.4149       23.4687       16.1512       11.0798       6.70318       3.85547       1.89336      0.913500      0.362497      0.132332     0.0367180    0.00832915    0.00133225
  10  11 2162.9291    0.8083  0.6637  9.9568  0.0028  0.0298   0.0287   0.0684    0.1384   0.0000   437.5332       10.4528       7.73298       11.4180      -5.31220      -1.02753       3.28648       2.28013     -0.555142      0.510497      0.102801     -0.288016     0.0637852     -0.176509     0.0163596    0.00501046    0.00606980  -0.000110356       4.74478       4.88271       5.69792       5.21825       4.35299       3.87045       3.11020       2.04735       1.36454      0.958751      0.577480      0.283114      0.130966     0.0809983     0.0312838     0.0123487    0.00396920    0.00105818
  10  12 2302.7981    1.1200  0.8424 10.3102  0.0001  0.0349   0.0330   0.0731    0.1898   0.0000   438.8772       6.57882       12.5369      -2.98967       7.21056      -4.54581      0.183269      -1.16769      0.719975      -1.44572      0.259997     -0.354992     -0.146120     0.0638957    0.00784703    -0.0140273    0.00102877   0.000666565       5.03967       6.07638       6.80735       5.50487       5.30064       4.20843       3.12143       2.41833       1.37595       1.12357      0.600840      0.309640      0.160312     0.0705827     0.0340586     0.0132361    0.00402663    0.00141090
  10  13 2440.8975    1.5138  0.9109 11.2685 -0.0063  0.0318   0.0443   0.0822    0.1206   0.0000   440.0756       7.99441     -0.499925     -0.569006       3.74257      -2.25453      -2.98299      -2.92511       1.87696      -1.36539      0.451578     -0.556289      0.133547     0.0567000     0.0146948    -0.0135146    0.00553773   0.000475917       5.12516       6.14330       6.10018       5.35729       5.22757       4.16013       3.20564       2.40068       1.53018       1.02598      0.574427      0.318454      0.154580     0.0716270     0.0298499     0.0114314    0.00371387    0.00120218
  10  14 2578.7244    1.9457  0.9448 11.5066 -0.0012  0.0314   0.0527   0.0760    0.1277   0.0000   441.0451       11.9313       7.49431       2.40905       6.06804      0.843809       1.70736     -0.697091       1.20707     -0.741085      0.372153    -0.0736344     0.0969027    -0.0164402   0.000223072    0.00808228   -0.00479270    0.00176077       4.95037       6.16947       5.74218       5.51864       4.71526       4.10641       3.20636       2.33475       1.57136      0.897727      0.534620      0.292998      0.155396     0.0666645     0.0292603     0.0106809    0.00379259    0.00103864
  10  15 2717.1563    2.5691  0.8645 11.9904 -0.0043  0.0311   0.0716   0.0701    0.1218   0.0000   437.3817       9.21485       22.2418      -1.79285       3.56492      0.714610       2.14365      -4.71855       1.19442     -0.183186    -0.0109015     -0.144444     0.0729310     0.0246039    0.00948878   -0.00273079   -0.00208013    0.00175690       5.13424       5.60752       6.11438       6.13980       4.28616       4.14352       3.46158       2.27521       1.40949       1.00375      0.557314      0.291652      0.137589     0.0815651     0.0340192     0.0132986    0.00377890    0.00101819
  10  16 2855.8369    3.1228  0.8749 12.4294 -0.0001  0.0298   0.0845   0.0673    0.1218   0.0000   438.8235       21.6575       14.0336      -7.38825      -1.97121       1.91836      -9.10860      -2.22362     -0.400111      -1.68326      0.533561      0.364533     -0.383648    -0.0258818     0.0361284     0.0137907  -0.000890158   0.000905255       4.63556       5.32603       5.61247       5.10342       4.68952       3.77362       3.11847       2.26009       1.48867      0.917331      0.540025      0.299200      0.157613     0.0718106     0.0306756     0.0114187    0.00387345    0.00111401
  10  17 2994.7213    3.6875  0.9374 12.6169 -0.0021  0.0316   0.0973   0.0734    0.1357   0.0000   434.1293       20.0612       12.8587      -6.23427      -3.23223      -6.78802       3.21756      -5.25733      -1.83168     -0.809733      0.265711     -0.288665    -0.0137858    -0.0474415     0.0176721     0.0109098    0.00835786    0.00114961       4.74908       5.73194       5.35632       5.91516       4.77439       3.87537       2.97237       2.27227       1.58279      0.872520      0.536987      0.325557      0.169320     0.0763588     0.0294994     0.0116818    0.00380354    0.00100258
  10  18 3133.1635    3.7922  1.0129 13.0997 -0.0059  0.0335   0.0999   0.0792    0.1218   0.0000   438.6284       28.4140       12.5414      -5.77166      -1.39901     -0.910608       2.85689      -5.63413       2.21594      -1.24573    -0.0198171     -0.380529    -0.0513591   0.000291066     0.0237901   -0.00261636   -0.00584842  -0.000895846       5.28526       6.89755       6.81984       6.33600       5.52447       4.38775       3.19916       2.29463       1.48018       1.03445      0.578255      0.320616      0.160062     0.0717476     0.0329025     0.0124392    0.00401187    0.00125185
  10  19 3271.5714    3.6328  1.4670 12.8844 -0.0061  0.0396   0.0835   0.1091    0.1016   0.0000   448.7995       12.4795       14.7543       6.85051       7.31567      -8.42242       3.92003      -5.62267     -0.357905      -2.30483      0.616190      0.136867      0.176608    -0.0416024     0.0394567    0.00192703   -0.00739051    0.00415434       5.88976       7.71214       7.67637       6.88648       6.48940       5.04369       4.14943       2.93143       1.95301       1.22719      0.712832      0.383132      0.201029     0.0914005     0.0409482     0.0156072    0.00523822    0.00165468
  10  20 3410.3769    3.0242  2.0710 12.7371 -0.0045  0.0545   0.0636   0.1354    0.0751   0.0000   437.3338       41.3598       9.67714       5.35781       14.3586      -27.4662      -2.74039      -1.02276       1.64535      -1.84892      -1.49002     -0.193085      0.653941     -0.185763   -0.00349236    0.00145689   -0.00421610   -0.00235984       8.32841       10.0094       10.3936       9.43983       9.01361       6.98546       5.47114       4.01900       2.69555       1.72769      0.998545      0.572183      0.291476      0.133117     0.0570993     0.0216070    0.00740055    0.00216951
  10  21 3549.4864    2.5668  2.6080 12.3924 -0.0021  0.0630   0.0481   0.1582    0.0659   0.0000   444.6697       46.3828       14.9372      0.266960       20.6422       4.99385      -6.23886      -4.64262     -0.365703      -1.11355      0.446415     -0.871989     -0.470477      0.195688     0.0882419     0.0347289     0.0224362   -0.00281524       10.3513       12.3034       12.5866       12.2871       10.3295       8.50772       6.35660       4.50431       3.15787       2.01463       1.19364      0.660596      0.354137      0.146416     0.0685560     0.0250225    0.00844618    0.00223846
  10  22 3688.8603    2.0675  3.4911 12.0208 -0.0076  0.0781   0.0370   0.1994    0.0557   0.0000   436.9929       37.4746      -16.4691       13.2437       6.68361      -16.4329       2.53238      -7.50656      -13.1593      -2.61508       1.14612      -1.94458     -0.190353     0.0523503      0.129255    -0.0401601     0.0107172   0.000313345       11.7559       14.3103       14.5653       13.7340       12.7532       10.2076       7.76607       5.33852       4.00516       2.56703       1.59207      0.875942      0.427581      0.211139     0.0844745     0.0337038     0.0110844    0.00305002
  10  23 3828.2245    1.7488  4.9767 11.5443 -0.0071  0.0983   0.0281   0.2560    0.0536   0.0000   454.6679       66.2433       36.6391       30.1702      -26.6566      -20.6554       27.5270      -4.79663      -1.80094      -11.7712       4.35473       1.35190     -0.687352      -1.08079    -0.0144668     0.0610363    -0.0120482   7.15199e-05       14.9526       18.1176       19.0931       17.4635       16.0591       12.9920       9.92591       7.29181       5.01644       3.25631       1.93383       1.09052      0.558894      0.258038      0.111063     0.0429593     0.0144574    0.00415996
  10  26 4248.4129    1.0306  9.1280 10.4678 -0.0022  0.1622   0.0155   0.4657    0.0497   0.0000   391.8705       3.56745       75.4822      -10.3811      -61.3601       20.2711      -5.48928      -37.9461       15.4558       2.32072       2.82756      -2.63318      0.368905       1.10568     -0.283446     -0.157556    0.00620134     0.0125933       23.4139       28.9291       32.3134       28.2743       26.2411       21.3991       16.4588       12.2379       8.32268       5.57408       3.25729       1.90403      0.958082      0.470459      0.197704     0.0793911     0.0258800    0.00750876
  10  27 4388.6789    0.8565 11.3008 10.3538 -0.0032  0.2037   0.0144   0.6019    0.0449   0.0000   460.6042       48.7974       46.9620      -51.5501       53.1193       1.06573      -11.8592      -16.7719      -5.90874      -8.74809      -4.20230      -1.72821     -0.231980   -0.00234305    -0.0755244    0.00338760     0.0700333     0.0232202       30.8125       39.1650       39.1771       38.3425       34.0445       27.7722       21.1881       15.5184       10.9414       7.17856       4.47505       2.45949       1.30440      0.604517      0.262931     0.0961985     0.0315035    0.00875873
  11  10 2057.9427    0.5841  0.6881  9.9301 -0.0078  0.0350   0.0186   0.0707    0.0778   0.0000   444.2910       6.04595       18.5849      -1.70392     -0.125646       1.03238       2.52269      -2.12048     -0.602818     -0.558524      0.404141     0.0699013     -0.313070    -0.0161202     0.0691285   4.72751e-05    -0.0210708    0.00294400       5.04989       6.13131       6.10168       6.69434       5.65903       4.12185       3.48272       2.47350       2.02105       1.12255      0.718350      0.452008      0.282568      0.147864     0.0692368     0.0273571     0.0112129    0.00385848
  11  11 2199.8259    0.8023  0.6147 10.4853 -0.0143  0.0281   0.0265   0.0594    0.0961   0.0000   443.6975      -3.92492       18.5114      -1.29211       9.88294      0.115406      -3.28057     -0.932320      0.285267     -0.175581      -1.16762      0.636893      0.142040   0.000346632     0.0232552     0.0164165    -0.0174741   -0.00195132       3.87124       5.32090       5.12707       4.87886       4.32258       3.32049       2.99203       1.93203       1.52797      0.857301      0.622949      0.336229      0.180398     0.0938064     0.0451384     0.0209950    0.00762621    0.00295578
  11  12 2340.0401    1.2457  0.9171 10.1823  0.0009  0.0304   0.0381   0.0761    0.2806   0.0000   434.2952       9.65300       7.60933     -0.354884      -5.87509      -7.76033       5.22652    -0.0130372      -3.40894     -0.432997    -0.0456297    -0.0554040     -0.500886    -0.0364678     0.0955818    -0.0289500   -0.00489749   -0.00111927       4.46861       5.89609       5.39578       5.30917       4.75867       4.06112       3.11733       2.24972       1.64324       1.06147      0.713958      0.382024      0.231894      0.100965     0.0527903     0.0210654    0.00880191    0.00289581
  11  13 2478.6242    1.5803  1.0535 11.0525  0.0034  0.0346   0.0446   0.0878    0.2139   0.0000   433.7473      -3.38063       16.9177      -2.89396     -0.809252       7.75855       5.79690       1.77496      -1.47576     0.0752172       1.02328     -0.274037     -0.250716     -0.174027     0.0480738     0.0414442    0.00355686    0.00380840       5.28113       6.64817       6.87969       6.27210       5.45065       4.72395       3.47747       2.72744       1.76256       1.18149      0.747420      0.433884      0.216807      0.119173     0.0544034     0.0258615    0.00935363    0.00353773
  11  14 2617.0376    2.0556  0.8809 11.8224 -0.0132  0.0291   0.0579   0.0743    0.1389   0.0000   450.6304       9.93893       6.55733       6.27434      -3.32176       2.73300       1.24714      -6.40550     -0.823455      0.449381      -1.38049     -0.860804   -0.00276326     0.0387156    -0.0257203    0.00176175     0.0164912    0.00573714       4.37267       4.99279       5.32705       5.18990       4.54193       3.78087       3.15441       2.22956       1.59468       1.02615      0.690424      0.389238      0.210939      0.110459     0.0533048     0.0246821    0.00944009    0.00309666
  11  15 2756.2687    2.5560  0.8111 12.4381 -0.0096  0.0308   0.0720   0.0634    0.1010   0.0000   438.2727       13.3407       10.5290       7.28402       1.10818     -0.742126       1.52838      -2.12463      -1.00292     -0.869452      0.311639     0.0830230      0.220539     -0.227434     -0.111284    -0.0367411   -0.00146591  -0.000855065       4.86279       6.27635       6.48230       6.31067       5.31587       3.98771       3.22287       2.24539       1.44760       1.00874      0.644925      0.375664      0.201148      0.112211     0.0508969     0.0259426    0.00879089    0.00306278
  11  16 2895.5638    3.1952  0.8669 12.6590 -0.0000  0.0294   0.0834   0.0674    0.1164   0.0000   439.5806       13.6657       10.3398       7.93974       2.94407      -5.73740     -0.553931     -0.318254    -0.0850152      -1.65095      0.466146     -0.172054      0.216012     0.0598010    -0.0458096    -0.0208351    0.00311113    0.00120519       4.30496       5.13848       5.40874       5.50727       4.45727       3.49235       3.08683       2.24925       1.46856      0.969483      0.652885      0.381594      0.185279      0.108148     0.0554727     0.0257519    0.00916155    0.00333319
  11  18 3173.7921    3.8167  1.0445 13.2863 -0.0017  0.0331   0.0987   0.0849    0.1122   0.0000   446.1716       26.8195       9.65770       12.5725      -6.21721      -5.02253      -2.72785      -3.49157      -1.38622     -0.273208    -0.0566431     -0.441151     -0.279571     -0.160711    -0.0178509     0.0144741     0.0139795    0.00549820       5.34386       6.48099       6.61219       5.96166       5.89470       4.59068       3.46219       2.39444       1.73035       1.21487      0.777945      0.454158      0.238306      0.117354     0.0533954     0.0231194    0.00909611    0.00341386
  11  19 3312.6733    3.5768  1.4123 12.9312 -0.0013  0.0401   0.0805   0.0941    0.1031   0.0000   436.5296       23.7450       8.92641       5.25517       7.22506      -4.82848      -5.16552      0.328636      -3.75138      -2.98592      0.722016      0.315842    -0.0482364     0.0167920     0.0336351     0.0224061    0.00497336    0.00187509       5.41766       6.86338       7.38774       6.80292       6.04244       4.90883       4.11233       2.89052       2.04617       1.44540      0.833822      0.498934      0.299560      0.153216     0.0669692     0.0331208     0.0138003    0.00496183
  11  20 3451.9534    2.9281  2.2959 12.4077 -0.0080  0.0515   0.0529   0.1304    0.0707   0.0000   436.2445       29.6890       13.9038       8.48174      -13.5347      -15.5445       10.1306     -0.555668      -2.55576      0.624573       1.55249     -0.632647      0.671575     0.0871192     -0.252880    -0.0408485     0.0328186   0.000417334       6.96290       9.13315       9.36585       8.91367       8.38055       6.49723       5.37949       3.98985       2.83735       1.89955       1.17364      0.706010      0.397881      0.210305     0.0947867     0.0441092     0.0162570    0.00610765
  11  21 3591.5521    2.4602  3.2394 12.1635 -0.0036  0.0647   0.0400   0.1728    0.0545   0.0000   429.3492       13.4418      -11.2210      -4.68072      -9.31089      -17.8833      -11.7402      -3.93312       5.68410      -2.82387     -0.249380     0.0217396      0.527297      0.150404     0.0738840    -0.0410420    0.00267077    -0.0144131       9.26112       12.0648       12.0578       11.2273       10.1593       8.52080       7.07107       5.14051       3.61948       2.46345       1.51455      0.903738      0.489761      0.255386      0.121823     0.0544001     0.0214805    0.00768930
  11  22 3731.2459    1.9601  3.9990 11.8186 -0.0032  0.0766   0.0311   0.2137    0.0506   0.0000   422.6518       33.1205       6.69971       1.88089      -7.64602      -9.53998      -13.5352       2.21662      -5.21315      -6.11101       4.05929       2.44081       1.22304     0.0916792    -0.0384142    -0.0718724     0.0463176   -0.00698747       10.8874       14.1643       14.6461       13.7475       12.3853       10.4358       7.79189       6.11417       4.10109       2.90452       1.83536       1.08313      0.614940      0.310580      0.151860     0.0672545     0.0252895    0.00930938
  11  26 4292.7223    0.9931 10.3002 10.4154 -0.0051  0.1696   0.0142   0.4870    0.0462   0.0000   443.7164      -54.1289      -10.8393       35.2766       28.5269      -41.7328       7.26876       25.8110       15.8612      -19.5698      -8.75346       3.55474       1.54992      -1.45501     -0.139684    -0.0728626     0.0670942    -0.0222299       22.5380       29.7978       31.1860       29.1303       26.7586       22.5086       18.0627       13.2437       9.86388       6.52746       4.31678       2.49785       1.49021      0.717853      0.387564      0.155547     0.0648631     0.0229022
  12  10 2093.6428    0.7180  0.5276 10.0052 -0.0054  0.0265   0.0233   0.0499    0.0723   0.0000   436.1544     -0.266496       15.2527       1.80665       1.17247       4.05431     -0.895838      -1.57206      -1.01798       1.79200      0.857062    -0.0869399      0.135567     0.0931914     0.0248753     0.0279858   -0.00662030   -0.00422024       3.90377       5.33480       5.38349       4.82153       4.25029       3.54992       2.94141       2.20403       1.62363       1.02620      0.661542      0.350384      0.225066      0.113023     0.0602658     0.0345869     0.0114351    0.00609664
  12  11 2235.9473    0.9227  0.7066 10.4514 -0.0036  0.0283   0.0269   0.0612    0.0877   0.0000   432.9622      -4.64191       11.4840      -1.11440       7.05130      -1.64195      -5.88073      0.943514      -1.83062      0.131113       1.05125      0.226179     -0.379056     -0.241364    0.00763314     0.0253797    0.00785046    0.00483174       3.47453       4.62566       4.54672       4.49615       4.07831       3.60575       2.89735       2.14520       1.57666       1.22891      0.693305      0.482735      0.264445      0.167262     0.0767844     0.0366677     0.0160090    0.00733544
  12  12 2376.4248    1.2305  0.7841 11.0743 -0.0132  0.0301   0.0358   0.0679    0.1146   0.0000   436.9755      0.810396       9.54217      -6.67678       1.10548      0.796585      -2.87778      0.798976      0.100183      -1.61521      0.204839      0.621905      0.486072      0.104628     -0.194941     0.0668412    0.00348482   -0.00204388       3.93131       5.00136       4.51803       4.67656       4.62149       3.79360       3.20601       2.08764       1.66151       1.13629      0.841709      0.537577      0.299914      0.160502     0.0796166     0.0368401     0.0166275    0.00645689
  12  13 2515.5251    1.7880  0.7951 11.4182 -0.0044  0.0276   0.0534   0.0714    0.1618   0.0000   437.1318       8.07970       12.1958      -5.24129      -2.77183     -0.811950      0.965486      -2.28582     -0.912389      -1.18426    -0.0764200     -0.518893     -0.378328     0.0892449      0.108576     0.0189974   0.000410317    0.00329082       3.20590       4.25487       4.53345       3.84904       4.17820       3.14798       2.79486       2.04434       1.44099       1.10957      0.666934      0.454866      0.269121      0.147579     0.0800937     0.0387005     0.0158178    0.00716261
  12  14 2654.6781    2.2118  0.9691 11.6926 -0.0149  0.0308   0.0599   0.0739    0.2215   0.0000   450.4397       22.2334       3.31654      -6.23479      0.753165      -5.72111      -7.27297      -3.94914      -1.35766      -2.12153       1.19519      0.154548     0.0608262      0.248974    0.00491785     -0.113603    0.00679710    0.00469480       3.87791       4.75253       5.12891       4.77046       4.60288       3.78218       3.00720       2.38276       1.58581       1.19448      0.797760      0.506900      0.302062      0.158661     0.0842359     0.0426976     0.0182195    0.00753007
  12  15 2794.6664    2.5633  0.8139 12.4943 -0.0219  0.0272   0.0712   0.0637    0.1222   0.0000   436.3170       13.2583       17.5520     -0.102538       2.11450      -8.31421       2.67564      -5.08644      -3.07591      -1.92881      0.105213     -0.543196     -0.275990     -0.139358    -0.0366996    0.00872496   -0.00561032    0.00811142       3.76741       4.80056       4.51272       4.76845       4.33523       3.61152       2.77798       2.12868       1.63434       1.12614      0.695545      0.438171      0.267687      0.154660     0.0766691     0.0360226     0.0148751    0.00612388
  12  16 2934.4937    3.4253  0.8573 12.7685 -0.0039  0.0291   0.0904   0.0629    0.1151   0.0000   440.9488       13.4763       1.07789       1.50308     -0.122467    -0.0204318      -2.96985      -3.81614       4.22480      -2.16989     -0.398226      0.104643    -0.0900463     -0.200299     0.0860292    -0.0468199     0.0219205    0.00196570       3.82700       4.93878       4.98621       4.93170       4.45212       3.49379       3.03979       2.22410       1.78698       1.03460      0.770122      0.424427      0.274493      0.144153     0.0784259     0.0392651     0.0188048    0.00676187
  12  17 3074.0759    3.7079  0.9697 13.0851 -0.0035  0.0303   0.0946   0.0729    0.1088   0.0000   443.3557       24.9016       11.3590     -0.465701      0.951855     -0.112688      -1.40995      -1.68223      0.964051      -2.36526      0.152015     -0.598365      0.532729     -0.229950     0.0381149     0.0434013    -0.0131670    0.00279414       4.32048       5.23978       5.29730       4.86564       4.36096       3.90204       3.37252       2.73476       1.95534       1.37428      0.807614      0.471367      0.297399      0.158948     0.0860846     0.0375081     0.0181489    0.00749669
  12  18 3213.5174    3.7634  1.2130 13.0159 -0.0076  0.0333   0.0869   0.0829    0.1072   0.0000   430.3872       17.8867       18.3364      -8.28470      -3.30289      -4.43809       3.96000      -6.11167     -0.215714      -2.36197     -0.202017     -0.140876     -0.419685     0.0109006    -0.0637695     0.0648181     0.0255652   -0.00645097       4.22464       5.22968       5.57077       5.23491       4.78489       4.22456       3.40257       2.57166       1.97697       1.29370      0.893838      0.553899      0.321808      0.172709     0.0941034     0.0440689     0.0205142    0.00817773
  12  19 3352.9189    3.3886  1.6258 12.7976 -0.0047  0.0397   0.0684   0.1040    0.0829   0.0000   437.8396       27.6530       10.2963       3.82319      -3.45234      -9.50541       1.65570      -3.82576      -1.07944      -3.35276      0.297192     -0.784629     0.0709401     -0.125093     0.0272172     0.0265609    0.00108325     0.0229603       5.10797       6.67763       7.03784       6.53763       6.33776       4.98945       4.08691       3.12156       2.28095       1.57730       1.04769      0.687625      0.400671      0.219964      0.116514     0.0591240     0.0241744     0.0101078
  12  20 3492.7228    2.7797  2.4332 12.3854 -0.0047  0.0501   0.0481   0.1386    0.0603   0.0000   451.4171       26.0799       10.0153       19.1004      -9.69460      -9.97110      -3.06097      -13.1543       5.11989      -2.72389      -1.33444      -1.51411       1.09229     -0.240533     -0.291104     0.0248983     0.0154207    0.00541848       6.66289       8.21554       8.26902       7.93555       7.36688       6.35632       5.50840       4.22002       3.07597       2.12945       1.43331      0.881866      0.517337      0.286127      0.145468     0.0731478     0.0315604     0.0139906
  12  21 3632.8349    2.3662  3.4145 11.8715 -0.0062  0.0620   0.0353   0.1665    0.0533   0.0000   430.3813       39.3665       21.9215      -8.24677       9.51926       1.62997       1.10429      -2.82374       6.26341      -3.52910      -4.18018     -0.653446       2.31656     -0.739974      0.120698      0.189836     0.0266971    -0.0357415       7.77798       10.0167       10.1083       10.0624       8.77977       7.91556       6.44385       5.06795       3.78184       2.63401       1.72083       1.07037      0.662875      0.366587      0.196156     0.0951259     0.0411306     0.0173943
  12  22 3773.0027    1.8247  4.5495 11.6471 -0.0022  0.0787   0.0274   0.2234    0.0462   0.0000   454.8999       61.2713       4.97362       15.5880      -18.4627      -24.3274       8.40935      0.982318      -3.39920     -0.692253       2.00166      -1.15007       1.55533       1.00196      0.125521     -0.280627     0.0256374     0.0785168       10.0117       12.8067       13.2002       13.0890       11.8739       10.2754       8.10992       6.42074       4.70296       3.31305       2.21694       1.40805      0.842524      0.479590      0.244409      0.123789     0.0514391     0.0222295
  12  23 3913.3463    1.5425  6.3773 11.1604  0.0007  0.1002   0.0212   0.2782    0.0472   0.0000   434.1922       28.9085       7.77214       9.33547      -6.90455      -19.8302       19.0982      -18.9955      -1.31632     -0.659848       1.18333      0.629176     0.0119796      0.445158     -0.245388     -0.481754    -0.0508843     0.0114161       12.7271       16.3373       16.7809       15.9054       15.1441       12.8749       10.7717       8.19175       6.13428       4.32632       2.89466       1.84862       1.09944      0.616589      0.320048      0.160468     0.0664236     0.0285235
  12  24 4053.8424    1.3162  7.5873 10.8658 -0.0016  0.1152   0.0178   0.3301    0.0464   0.0000   466.2408       48.4666      -36.7006      -8.06528       4.45272      -16.1631       7.19517       7.14931      -22.8266       1.45849       3.36393      -1.72426     -0.634225      0.420542      0.259707    -0.0698560     0.0207760     0.0427674       14.4223       18.6092       19.0967       19.0064       17.0265       15.3572       12.0112       9.54844       6.86611       4.99310       3.36892       2.09917       1.28239      0.706911      0.369627      0.179792     0.0782869     0.0334270
  12  26 4335.1712    0.8839  9.6514 10.4856 -0.0074  0.1631   0.0142   0.4734    0.0423   0.0000   435.1787       66.3411       97.5684      -19.9234      -40.9940     -0.440472       23.6764       1.72987      -5.06065       1.59850       4.18979      0.157345      0.213378       3.07890       1.24240     -0.801287     0.0556301     0.0146695       20.5746       27.0466       28.3348       27.4830       25.3109       21.1590       17.4057       13.4904       9.95026       7.02272       4.69759       3.04094       1.74746       1.06629      0.525403      0.264040      0.116026     0.0478256
  13   9 1983.8454    0.5379  0.4822  9.8707 -0.0072  0.0225   0.0185   0.0505    0.0578   0.0000   440.8812     -0.872370       16.4921       1.21749      -3.41864      -1.68439       5.23099      0.419673     -0.868567      0.129604     -0.107927     -0.700260     -0.639491      0.160552    0.00366417     0.0186383    -0.0185545   -0.00751118       2.54237       3.30140       3.43435       3.32363       3.12700       2.70761       2.16967       1.74114       1.23392      0.858256      0.643968      0.431065      0.262677      0.154369     0.0813760     0.0425315     0.0223820     0.0105176
  13  10 2128.5359    0.7304  0.5631 10.0716 -0.0057  0.0244   0.0224   0.0489    0.0696   0.0000   437.0771       3.35284       12.8164      -6.14513      -2.06878     -0.604922      -1.93566      -2.49137       2.14542     -0.645219      -1.41072     -0.195137      0.317512     0.0338361     -0.165432   -0.00714358     0.0171475     0.0189305       3.12789       3.33603       3.88665       4.04447       3.52743       2.79284       2.54919       2.01785       1.32686      0.976823      0.744059      0.468651      0.279567      0.160907     0.0928836     0.0483079     0.0241623     0.0113604
  13  11 2271.1760    1.0568  0.8161 10.4239  0.0046  0.0269   0.0271   0.0620    0.0846   0.0000   437.6426       3.59478       17.7848      -5.78465      -4.40974       5.66905       1.37820      -5.57375      -2.44562      0.150979      0.795048     0.0786131    -0.0963657     0.0842108     0.0791301    -0.0831733   -0.00132758    0.00550933       3.40169       4.12330       4.30075       4.07249       3.58686       3.17118       2.96174       2.41908       1.78374       1.28602      0.852511      0.489463      0.323810      0.179634      0.103560     0.0536718     0.0268638     0.0121497
  13  12 2411.9146    1.3617  0.8077 11.0984 -0.0071  0.0261   0.0352   0.0637    0.0916   0.0000   438.7681       5.67407       10.1653      -4.30194      -3.80806     -0.219190       1.11300       2.71204       1.36685      -1.10264     -0.909452      0.171697      0.694339    -0.0235079    -0.0433602     0.0241431    0.00232662   -0.00663694       3.13688       4.14377       4.48193       3.98396       3.94453       3.24944       2.68307       2.23239       1.57087       1.15349      0.801267      0.457507      0.339532      0.168472     0.0981315     0.0556839     0.0244052     0.0119371
  13  13 2551.8220    1.7326  0.9850 11.3824 -0.0012  0.0289   0.0430   0.0759    0.1403   0.0000   441.3230       4.32830       16.3179     -0.339930      -8.12336      -7.96115       1.38329      0.760749      -1.12102      -1.13364     -0.607276     0.0365885      0.216902     -0.159128      0.113204  -0.000408747    -0.0566479    0.00658512       3.40045       4.18603       4.23015       4.13048       4.07999       3.63176       2.90906       2.13281       1.63604       1.15698      0.860772      0.595600      0.369243      0.210396      0.109384     0.0608164     0.0290814     0.0132385
  13  14 2691.7697    2.3467  1.1109 11.4346  0.0008  0.0328   0.0595   0.0811    0.2626   0.0000   438.6476       14.0516       2.89912      -5.80486       4.91891      -3.23972      -1.36697       1.98354       2.55751      -1.86701     -0.168895      0.286260     -0.138489      0.133902    0.00797900    -0.0518797     0.0115629  -4.08071e-05       3.39201       5.10679       4.71524       5.24038       4.47384       3.93989       3.28233       2.43848       1.96381       1.29462      0.987302      0.591576      0.397728      0.218810      0.137334     0.0632485     0.0316196     0.0149585
  13  16 2972.7712    3.4747  0.8571 12.9437 -0.0006  0.0294   0.0884   0.0648    0.1211   0.0000   432.5026       20.8376       8.61450      -1.38132       4.15433      -2.91806      0.101438      -6.46403      -1.68092     0.0465720      0.966853    -0.0302234     -0.328479     0.0518373     0.0663243    -0.0283672     0.0332408     0.0114282       2.97543       4.62515       3.80720       4.56910       3.76198       3.78428       2.71936       2.33257       1.54980       1.29790      0.788419      0.587047      0.330310      0.216880      0.107643     0.0589857     0.0254057     0.0116124
  13  17 3112.7118    3.6667  0.9474 13.1399 -0.0068  0.0293   0.0932   0.0691    0.1074   0.0000   441.1076       23.0949       14.7286       2.48931       8.56205      -6.25265      -1.75026      -5.01757       2.51880      -2.60314      0.590751    -0.0703523     -0.316212      0.254484      0.144657    -0.0315754     0.0269481    -0.0330686       3.58713       4.58543       4.71370       4.80931       4.47787       3.63270       2.97848       2.33046       1.76616       1.23085      0.853606      0.544733      0.351102      0.202067      0.120185     0.0587214     0.0314820     0.0137425
  13  18 3252.6987    3.4539  1.3059 12.9264 -0.0066  0.0333   0.0750   0.0909    0.0965   0.0000   438.9907       19.8654       14.7363      -6.35568       4.33943      -5.83060      0.444943      -3.72879      0.996063      -1.92113      0.433960     -0.357950      0.773962     0.0910083     -0.239151    -0.0910930   -0.00921763     0.0421061       4.10729       5.17182       5.17668       4.87122       4.70344       4.09304       3.58943       2.83322       2.11387       1.48539       1.03396      0.685992      0.428959      0.227017      0.128265     0.0665474     0.0342940     0.0155128
  13  19 3392.6754    3.1300  1.8370 12.5421 -0.0045  0.0420   0.0579   0.1034    0.0744   0.0000   432.1497       24.6664       5.42587      -5.16632     -0.752232      -8.82858      -5.88758      -3.46359      -1.65927      -3.23196       2.08321      -1.78672      -1.02783     0.0643728      0.135855     -0.132218     0.0402822   -0.00448740       4.61308       6.40794       6.36840       6.54872       5.84162       5.21572       4.19653       3.52366       2.56541       1.90983       1.31314      0.815317      0.542709      0.306317      0.180540     0.0923219     0.0434734     0.0208414
  13  20 3532.9489    2.5805  2.6300 12.1814 -0.0054  0.0526   0.0421   0.1358    0.0588   0.0000   431.7717       22.8014      -2.73350      -2.54563       10.4234      -12.7042       7.76879      -1.50845      -8.88208      0.680530       5.94697     -0.601223      0.331286      0.547556     -0.117145     -0.120615     0.0943019     0.0608922       6.10317       8.07887       8.81810       8.15333       7.91126       6.53921       5.50923       4.49069       3.24163       2.40213       1.63016       1.04880      0.689445      0.380681      0.224571      0.115103     0.0572563     0.0254647
  13  21 3673.4452    2.1686  4.1208 11.5121 -0.0010  0.0692   0.0288   0.1737    0.0531   0.0000   442.7805       20.4467       20.0096      -9.90608      -20.5175      -15.8369       12.1318      -3.03848      -7.08166      -10.7101       1.81150      0.396069      0.523038     -0.213848     0.0164498      0.210585    -0.0210428    -0.0284683       7.65349       9.76456       10.5799       9.74369       10.0240       8.26824       7.16402       5.68057       4.28505       3.16773       2.20038       1.46416      0.914572      0.546857      0.307010      0.162652     0.0743879     0.0367691
  13  22 3814.1233    1.8064  5.2350 11.2779  0.0010  0.0782   0.0235   0.2142    0.0482   0.0000   449.3172       42.7372       17.0317       4.18198      -2.47319      -16.6213       1.55235      -1.21286      -4.00423      -6.25402      -1.93568      -3.71851     -0.489244      0.479516    -0.0544141    -0.0721843    -0.0124150     0.0797654       9.50033       11.9598       12.8762       12.5586       11.2038       10.2179       8.19514       6.67790       4.86686       3.61116       2.51182       1.63144       1.05884      0.625773      0.340113      0.192274     0.0877109     0.0417361
  13  23 3954.9198    1.4563  6.6654 11.0093 -0.0060  0.0980   0.0194   0.2772    0.0473   0.0000   449.0752       41.2128       31.7666       9.50946       3.27796      -21.3390       6.60670      -9.70023       5.20597      -5.33969      -2.00306      0.867457       1.84634     -0.624347     -0.810740    -0.0380007      0.522966    -0.0671524       11.6995       14.6880       15.4032       15.3114       14.4807       12.4447       10.4884       8.16804       6.08379       4.57984       3.18542       2.18171       1.35970      0.816953      0.446340      0.242806      0.114851     0.0534287
  14   8 1870.8528    0.3975  0.3649  9.6154 -0.0030  0.0204   0.0152   0.0395    0.0514   0.0000   438.7156      -2.16120       14.3608     -0.638551     -0.729205      -1.46621       2.37118      -1.66379     -0.319105    -0.0489610     -0.812063    -0.0158897     0.0756146     -0.272823     0.0376876     0.0329503    -0.0105819    0.00344771       2.23335       3.18377       3.13952       3.27623       2.88050       2.59912       2.06165       1.70990       1.31643      0.918805      0.637045      0.422743      0.281253      0.177060      0.101874     0.0558297     0.0315116     0.0147765
  14  10 2162.5468    0.7525  0.5802 10.2638 -0.0016  0.0233   0.0219   0.0515    0.0639   0.0000   442.7536       4.80044       10.8531       5.33756       2.89413      -2.70281      -7.91622     -0.266866      0.278419     0.0303304      0.166368     -0.304706     -0.340163   -0.00550675      0.247904    0.00782440    -0.0132327   0.000492944       2.93291       3.89207       4.21110       4.14923       3.70423       3.17244       2.52108       1.99150       1.53659       1.02347      0.728712      0.469874      0.299256      0.187838      0.106613     0.0574330     0.0353644     0.0166197
  14  11 2305.7317    1.1270  0.7780 10.5814 -0.0024  0.0308   0.0285   0.0610    0.0801   0.0000   436.8017     -0.284172       12.5973      0.549135       1.29092       6.67751      -4.26852     -0.267080      -1.57410       1.28308       1.41642      0.798385      0.215594    -0.0494461    -0.0769025    -0.0373703    0.00736895     0.0287727       2.81817       4.45092       3.93704       3.81659       3.98221       2.82065       3.23342       2.15151       1.93867       1.33636      0.942320      0.686260      0.368815      0.257325      0.125347     0.0800205     0.0360501     0.0200661
  14  12 2446.7727    1.4558  0.8127 11.0415 -0.0023  0.0277   0.0362   0.0572    0.0936   0.0000   442.2329       8.50723       8.87085     0.0853905       2.25413      -4.40390      -4.85075      -2.48286      -1.82673     -0.272340      -1.92378      0.121370     -0.204755    -0.0331120      0.143483     0.0994311    -0.0126496   -0.00289737       2.68721       3.69332       3.92455       3.77684       3.63142       3.11958       2.60594       2.22263       1.54956       1.23886      0.859439      0.570347      0.396398      0.217703      0.142983     0.0770151     0.0386246     0.0204107
  14  13 2587.3930    1.8729  0.8930 11.6109 -0.0045  0.0265   0.0451   0.0639    0.0990   0.0000   436.4926       12.8968       17.3616       4.49676       5.67454      -3.71328       4.77796      -5.68099       1.86804      -2.46197      0.860554      0.743145      0.187614      0.243226     -0.149999     0.0143375     0.0258936   -0.00390131       3.23368       3.97806       3.80457       3.68020       3.62202       3.37843       2.85768       2.31177       1.68205       1.32961      0.939955      0.628666      0.409937      0.252785      0.141436     0.0753003     0.0425871     0.0190406
  14  14 2728.3405    2.4198  0.9856 11.8245  0.0026  0.0274   0.0553   0.0704    0.1607   0.0000   438.8563       13.8631       17.5922      0.923390      -4.66086      -4.20551      -1.13182      -2.61124       2.21814     -0.832044     0.0854858    0.00328296     -0.189636     0.0789101     0.0157362    -0.0587786    -0.0104301     0.0164028       3.10983       3.73003       4.29532       4.16132       3.62152       3.46101       2.69483       2.11759       1.70597       1.24726      0.874382      0.550911      0.368895      0.229930      0.141768     0.0767185     0.0429787     0.0197162
  14  15 2869.4114    3.0454  0.8231 12.6446 -0.0105  0.0260   0.0856   0.0620    0.1587   0.0000   442.0320       13.8119       12.8697      -4.51886     -0.166594      0.660290     -0.188186      -1.92884      0.251443      -1.75358     -0.392692     -0.843016    -0.0722625      0.399270      0.331365     0.0404026     0.0218605     0.0558666       2.93716       3.67986       3.63767       3.78030       3.39453       3.18001       2.60878       2.30191       1.70589       1.25689      0.937571      0.618103      0.379033      0.235948      0.155635     0.0783661     0.0406782     0.0201533
  14  16 3010.3926    3.6114  1.0297 12.7503 -0.0041  0.0286   0.0897   0.0720    0.1964   0.0000   438.5267       18.2775       4.38969      -6.05136      -9.65424      -5.52278      0.525009      -5.41472      -2.56073     -0.712133      0.251005     -0.296990     -0.364579      0.309592     0.0211967     0.0735514    -0.0507327     0.0372745       3.12009       4.25191       4.28712       4.49568       3.99209       3.47891       2.82411       2.37447       1.76202       1.27560      0.904188      0.614438      0.407719      0.240286      0.147183     0.0804641     0.0438646     0.0219003
  14  17 3150.7991    3.5625  1.1735 13.0537 -0.0021  0.0317   0.0829   0.0811    0.1417   0.0000   434.6825       15.3031       14.0976      -7.28940      -7.01966       3.10112     -0.333190      -3.64561      -1.25947      0.792257      0.275845     -0.237550     0.0696278      0.366223    -0.0379458     0.0226925     0.0665105     0.0100415       3.87967       5.05027       4.87392       4.81740       4.10523       3.97847       3.41250       2.98656       2.35841       1.71276       1.14151      0.769462      0.457938      0.286576      0.158416     0.0884930     0.0487077     0.0243245
  14  18 3291.1429    3.3728  1.4022 13.0452 -0.0069  0.0371   0.0721   0.0916    0.0936   0.0000   441.3501       19.5400       7.32175       3.55645      -6.79835      -13.5131      -4.25870       4.15229       1.88085      0.446306      0.457237      -1.50907     -0.632929     -0.741046      0.304373     -0.239829     0.0494585     0.0901073       3.77464       5.01187       5.13161       5.03552       4.76986       4.23855       3.73145       2.98305       2.34383       1.75749       1.20096      0.863684      0.540325      0.328118      0.201294      0.105274     0.0557367     0.0281096
  14  19 3431.8696    2.8944  2.2398 12.4529 -0.0004  0.0446   0.0487   0.1201    0.0685   0.0000   431.7586       21.7745       7.05171      -4.61532       5.45643      -13.1790      -8.86172       2.23290      0.114098      -2.72098     -0.892030      0.569691     -0.395687      0.147055     -0.421802     0.0257991     0.0412828     0.0346783       4.96185       6.17825       6.27016       6.42518       6.31634       5.47585       4.56259       3.66614       2.85199       2.07548       1.57156       1.05036      0.691541      0.434674      0.258073      0.145303     0.0728153     0.0367791
  14  20 3572.6068    2.4544  3.1249 12.0886 -0.0013  0.0554   0.0372   0.1486    0.0554   0.0000   453.6352       15.3488       25.0280     -0.687710      -2.80155       4.90346    -0.0468576      -11.3258      -6.70280     -0.335529     -0.731331      -1.86992     -0.370498     -0.104630      0.491201     -0.118076    -0.0694047     0.0659779       6.14351       7.80892       8.12000       8.09572       7.83364       6.94945       5.75445       4.71338       3.66817       2.67921       1.96946       1.35163      0.885809      0.540717      0.322860      0.178245     0.0926774     0.0463441
  14  21 3713.3710    2.0741  4.2473 11.4777  0.0008  0.0652   0.0279   0.1756    0.0550   0.0000   450.6470       37.2485       20.2573       10.6589       17.7261      -19.4743      -5.52644      -13.3401       2.42734    -0.0914714       2.24481      0.592829      -1.90678       1.09245    -0.0161572     -0.206816      0.111890    -0.0421404       7.40977       9.28214       9.82695       9.83122       9.27426       8.23788       6.93542       5.63457       4.33368       3.22590       2.25641       1.61666       1.02757      0.656532      0.363677      0.206873      0.112094     0.0546370
  14  22 3854.7153    1.7479  5.5807 11.1649 -0.0027  0.0789   0.0218   0.2235    0.0487   0.0000   450.6391       28.8330       8.75506       11.7148      0.473648      -31.3779      -17.1281       2.75338       5.37839      -3.00571       3.76650      -5.80595     -0.765079     -0.190055      0.383479      0.144315     -0.190884     0.0638448       8.55295       10.7689       11.8166       11.3598       11.0974       9.55143       8.34288       6.70018       5.22217       3.95590       2.77746       1.92576       1.26694      0.781414      0.472735      0.267103      0.133585     0.0682331
  14  24 4137.3555    1.1519  8.4268 10.7553  0.0002  0.1174   0.0160   0.3562    0.0423   0.0000   409.6341       53.0285       32.8395       10.9179      -9.58617      -35.0694       1.05707      -6.11248      -2.03568       4.50501      0.505579      -1.72115      0.523767      0.781628    -0.0640740      0.106077      0.295636      0.124715       12.8967       16.1932       17.0620       17.4635       16.0496       14.5048       12.4448       9.81767       7.96806       5.87836       4.25611       2.90488       1.90486       1.20051      0.723397      0.407835      0.205332      0.104548
  14  25 4278.8000    0.9977 10.7890 10.3820 -0.0072  0.1477   0.0138   0.4327    0.0440   0.0000   435.5324       37.7284       17.2241       34.7207      -7.17308      -38.3933       6.84817      -32.2549       4.79764       6.33325      -10.3001      -14.1327       3.98910       1.65602      -2.08406     -0.569270     0.0594835     -0.126463       16.1268       20.3389       22.5513       21.8816       20.9028       18.3190       15.4249       12.7540       9.85323       7.37161       5.34009       3.58617       2.40260       1.49256      0.896022      0.514411      0.254123      0.130952
  14  27 4562.7011    0.7009 14.7958 10.1206 -0.0067  0.2358   0.0107   0.6629    0.0350   0.0000   427.8690       25.9101       48.6158       72.1938      -30.1557      -54.1421       58.8207       10.7423      -49.5507       3.64179       17.7535      -3.34781     -0.572621      -2.09309     -0.810010      0.339453     0.0642968     -0.248545       24.8757       32.1229       33.9024       34.3738       31.9333       28.7407       24.6622       20.1312       15.9281       12.0915       8.62404       5.93511       3.98111       2.54315       1.45728      0.861053      0.431598      0.217646
  15   7 1753.7529    0.2894  0.2893  9.4706 -0.0030  0.0208   0.0123   0.0396    0.0388   0.0000   435.8145       1.97940       21.3344      0.331653      -7.06162      -1.49610       1.69679      0.417730     -0.246111      0.908517      0.119090     -0.334808     -0.163237     0.0648778     0.0915542     0.0181632    0.00994217    0.00449715       2.75777       3.66219       4.21981       3.93731       3.57554       3.38717       2.50760       1.88898       1.41236      0.970586      0.685574      0.481479      0.299916      0.188112      0.123451     0.0729829     0.0312494     0.0191788
  15   9 2049.6072    0.6143  0.6296  9.7643 -0.0007  0.0352   0.0169   0.0543    0.0726   0.0000   432.3623       5.92238       15.4197      -5.34816      0.514763     -0.139115       2.26715      0.620718     -0.706915      -1.47175     -0.590710      0.779891     0.0539363     -0.252105    -0.0960910     0.0700475     0.0556382    -0.0250326       2.63178       4.60895       4.46818       4.29142       4.51761       2.80625       3.65179       1.93885       2.15069       1.36503       1.06879      0.662389      0.429215      0.299860      0.140491      0.103209     0.0478407     0.0289261
  15  10 2195.8755    0.8666  0.6226 10.3930 -0.0076  0.0226   0.0244   0.0541    0.0624   0.0000   442.7591       3.13047       16.3898       2.32531      -4.16645     -0.797818       1.37002      0.329510     -0.682772      -2.72442      0.623417      0.900099     -0.340216      0.248538    -0.0902970     0.0949082    -0.0283308     0.0582109       2.35840       3.57394       3.53433       3.80578       3.34889       2.91361       2.53192       1.89711       1.52674       1.06991      0.874273      0.537189      0.348739      0.234513      0.140357     0.0871393     0.0415364     0.0258970
  15  11 2339.5869    1.1682  0.8645 10.7149 -0.0063  0.0276   0.0267   0.0592    0.0791   0.0000   432.8444       1.44027       27.1461       3.46936      -2.29906      0.704550      -1.59954      -5.53591      -2.79963      -1.07981      0.543406     0.0494946     -0.908602      0.294231      0.299980     -0.177517    -0.0629546     0.0427143       2.67584       3.68261       3.79368       3.72816       3.61829       3.02590       2.84274       2.15426       1.71354       1.30955      0.947788      0.644100      0.452378      0.290623      0.170555      0.110822     0.0559173     0.0313481
  15  12 2481.0926    1.5674  1.0427 11.0152 -0.0033  0.0284   0.0334   0.0706    0.0994   0.0000   443.2731       10.4887       17.8281      -3.83002      -2.08520      -3.09722      0.599660      -5.72589       3.39467     -0.225056      0.478389      -1.04377      0.184620     0.0688993      0.138623   0.000286588   -0.00287103    -0.0435360       3.00811       3.70842       3.76850       3.75082       3.73922       3.49768       2.87679       2.32394       1.89423       1.41011       1.01041      0.752477      0.491251      0.318970      0.193087      0.112370     0.0629176     0.0332420
  15  13 2622.4859    2.0845  0.8951 11.7685 -0.0004  0.0259   0.0477   0.0617    0.0909   0.0000   440.9218       12.7086       12.6331     -0.680085       3.23302      -4.14488       3.09458      0.206686      -3.86444      -1.96858      -1.76549     -0.105143     -0.768021     -0.130728     -0.117458    -0.0321039    0.00327048    -0.0344428       2.96409       3.51655       3.76095       3.51955       3.00304       3.16773       2.68360       2.33130       1.97183       1.49570       1.00137      0.720396      0.454619      0.286685      0.163989     0.0975506     0.0539004     0.0272400
  15  14 2764.2757    2.5036  0.9872 12.2120 -0.0080  0.0285   0.0574   0.0659    0.1095   0.0000   432.4602       12.8524       10.8927      -5.75540    -0.0711816      -11.1506    -0.0378127      -3.92184      -1.33696      -2.40329     0.0720026       1.33498     -0.798036      0.444977    -0.0822602     -0.211654     0.0939107    0.00968186       2.72200       3.77004       3.80879       3.93810       3.56623       3.11680       2.88088       2.25242       1.88295       1.34359       1.02707      0.687409      0.443667      0.296015      0.177048      0.111042     0.0559973     0.0314003
  15  15 2905.9882    3.2745  0.8793 12.2691 -0.0101  0.0232   0.0739   0.0608    0.1970   0.0000   440.5602       15.1043       6.91749     -0.944106       2.44608      -8.98396      -2.40228      0.174853      0.533792      -3.84997      0.780111     -0.580599      0.765111     -0.243090      0.145363     0.0764179    -0.0280054     0.0290605       2.59880       3.04800       3.32542       3.40164       3.01964       2.64592       2.50293       2.02945       1.57631       1.21361      0.887985      0.608068      0.405478      0.244257      0.165892     0.0893714     0.0494249     0.0277259
  15  16 3047.3150    3.8052  0.9670 12.6628 -0.0034  0.0301   0.0969   0.0650    0.2240   0.0000   437.3525       16.3641       14.6088      -5.57891      -1.82449      -6.11904      0.280931      -5.65658      -2.21188     0.0295376      0.352697      0.921624     -0.369738     -0.274651     -0.226973      0.106674     0.0677743   -0.00980690       3.75752       4.40988       4.17032       3.90389       4.13099       4.12636       3.76598       2.70752       1.97403       1.36373       1.14273      0.949146      0.662957      0.417136      0.237975      0.129946     0.0651756     0.0331590
  15  17 3188.2751    3.7843  1.1293 13.1739 -0.0001  0.0301   0.0889   0.0802    0.1516   0.0000   443.8009       17.2789       1.81793       5.91265      -2.47100      -5.13736      0.356947     -0.694556      -1.46560      -1.33707       1.97900     0.0942770    -0.0314209      0.223428     0.0684651     0.0259462     0.0451575    0.00758749       3.18025       4.08664       4.40354       4.29931       3.92864       3.86013       2.99232       2.53692       1.99299       1.44366       1.05880      0.775519      0.498262      0.331306      0.191322      0.125595     0.0596493     0.0339810
  15  18 3329.1289    3.2540  1.6412 13.0498 -0.0026  0.0387   0.0685   0.1015    0.0930   0.0000   437.1411       18.0319       17.4065       1.26172       2.02607      -2.89326       4.17189      -1.25222      -1.77439      -2.30982       2.65224      -1.23680      0.310503      0.525598      0.398795      0.246878     -0.138788    0.00634894       4.06102       4.86318       5.28505       5.68888       5.02665       4.37864       3.91985       3.34525       2.39590       1.95248       1.40435      0.998498      0.633237      0.419400      0.267985      0.153991     0.0854855     0.0472712
  15  19 3470.2790    2.7006  2.3009 12.4868 -0.0042  0.0462   0.0465   0.1208    0.0708   0.0000   435.5073       17.0118       24.0164      0.762982      -6.15235      -10.0242      -5.70537     0.0524309       2.33416     -0.777255      -1.10317      -1.30202      0.538385     -0.171610      0.134256     -0.271410    -0.0987833     0.0358578       4.65680       6.18339       6.30393       6.47962       6.22036       5.39716       4.72755       3.73128       3.13350       2.27226       1.72983       1.15735      0.802033      0.519342      0.320175      0.182968      0.104458     0.0574152
  15  20 3611.6451    2.3691  3.1543 11.9970 -0.0017  0.0547   0.0351   0.1424    0.0606   0.0000   440.6631       13.9927       29.2893     -0.187509      -19.0937       7.17105       9.37547      -6.22997     0.0921423      0.957409      0.779765      -1.19535     0.0788043     -0.527808      0.385541      0.194523      0.162472    -0.0907406       5.77173       7.32111       7.60541       7.63058       7.11733       6.71085       5.88439       4.63904       3.70834       2.76752       2.05850       1.48974      0.998793      0.658847      0.393936      0.222439      0.124353     0.0652954
  15  21 3752.8748    1.9053  4.8554 11.3885 -0.0012  0.0705   0.0249   0.1941    0.0538   0.0000   435.7206       25.8043       13.7042      -6.20874       12.6468      -10.3772      0.650243      -12.5751     -0.191088      0.928048     -0.355410     -0.363165      -1.08326      0.455865    -0.0599603      0.128391      0.437541     0.0629830       7.26666       9.42206       9.86374       9.95316       9.48043       8.43739       7.30436       5.95362       4.98791       3.67282       2.66542       1.88305       1.27876      0.818171      0.499332      0.303197      0.161436     0.0878056
  15  22 3894.5801    1.6277  6.3602 10.9634 -0.0028  0.0841   0.0193   0.2357    0.0504   0.0000   466.0690       31.5654       6.25342       41.5653       3.85707      -21.7913       23.1094       4.61624      -13.7364       2.93934      -1.21178    0.00276158      -4.53420       2.03665      0.829918     -0.230052      0.274029     0.0211241       8.50975       10.7954       11.5332       11.7780       11.0042       9.92004       8.76510       7.16836       5.73596       4.35609       3.25681       2.25831       1.56414      0.985987      0.619485      0.371563      0.196044      0.103252
  15  25 4319.6171    0.8926 10.5078 10.4533 -0.0012  0.1518   0.0132   0.4488    0.0400   0.0000   390.2225       15.5873       36.2977      -27.1025      -5.14923      -5.63740       14.6689      -23.5720       12.0703      -5.92824       4.92674      -1.18473       3.31460      -1.94195     -0.474828      0.790282      0.202901     -0.265638       14.6781       19.5268       20.8555       20.6382       19.7990       18.3839       15.3574       12.9049       10.4921       7.81005       6.03760       4.10905       2.88608       1.87614       1.14954      0.691581      0.362693      0.195804
  15  26 4461.4228    0.7508 11.9800 10.2775 -0.0086  0.1870   0.0123   0.5301    0.0392   0.0000   402.3016       69.7716      -36.4942       32.2600       21.6883      -20.7373      -7.53956       19.5458       7.84616      -16.0845      -13.8987       4.34687     -0.817048      -2.06683      -1.61634     -0.966945     -0.470798      0.635378       18.3334       24.0732       25.7437       25.6618       24.5964       22.2950       19.7357       15.5717       13.0713       9.73763       7.40757       5.08394       3.56696       2.32380       1.41160      0.849489      0.447592      0.241967
  15  27 4604.5144    0.6029 13.7865 10.1277 -0.0051  0.2529   0.0103   0.6685    0.0351   0.0000   396.8465       92.1202      -33.5862      -3.59976       36.6787       20.6003       42.8174      -18.5140      -30.9706      -4.98730      -20.4355       3.09345       5.59133      -2.09489     -0.312412      -3.01713     -0.807799     -0.533877       25.0893       32.4847       35.6811       35.0026       32.9535       30.7718       26.1768       21.2730       17.5381       13.3316       9.83201       7.02072       4.87487       3.13886       1.97341       1.19789      0.611858      0.334927
  15  28 4746.0189    0.5030 16.9024  9.9848  0.0015  0.3339   0.0084   0.8588    0.0294   0.0000   509.3261       134.572       147.727       69.9233       70.2175       1.10213       50.7727      -10.5346     -0.236941      -6.27366       10.1067       4.05317      -9.59891       2.43978      -2.66746    -0.0479955     -0.126830      0.196115       32.9557       42.0820       46.0963       47.2162       43.3847       39.8502       34.9775       28.6122       22.3962       17.4564       13.0556       9.31732       6.30276       4.24911       2.62609       1.58168      0.818980      0.443559
  16   6 1629.5265    0.2147  0.2265  9.4426 -0.0104  0.0203   0.0117   0.0341    0.0336   0.0000   437.4886      -1.91235       12.4387       1.07061      -1.73465      -2.04583      0.528246      0.790401      0.747927     -0.750320      0.604604      0.550145     -0.409772     -0.246802      0.213413    -0.0357016    -0.0141857    -0.0184220       2.13809       2.48907       2.14025       2.25121       2.43761       2.51644       2.17615       1.36758       1.22075       1.15905      0.792374      0.587065      0.356263      0.242789      0.147740      0.118881     0.0794335     0.0374365
  16   8 1933.1362    0.5005  0.4170  9.7392 -0.0026  0.0191   0.0165   0.0463    0.0482   0.0000   438.0303      0.308431       14.6812      0.654411      0.242143       2.05068      0.449566     -0.206232      -1.42919     -0.802002       1.06772     -0.353853      0.151245    -0.0411857    -0.0736902      0.188163    0.00214591     0.0131315       1.70184       1.99470       2.26135       2.41333       2.09480       2.10219       1.83420       1.36898       1.18277      0.961676      0.622498      0.481659      0.357556      0.225451      0.145560     0.0911467     0.0505857     0.0276404
  16  10 2228.3708    0.8650  0.8248 10.3690  0.0051  0.0256   0.0208   0.0664    0.0793   0.0000   437.1414    -0.0301511       12.5644      -1.59058      -2.30129      -2.41877      -1.07306      0.922823      -1.85853       3.43808       1.04668      -1.10324     -0.467484      0.298571     0.0888153    -0.0207869     0.0957716    -0.0748568       2.40464       3.20981       3.15634       3.44318       3.32831       3.08795       2.47649       1.89852       1.57944       1.38354       1.00273      0.666093      0.440710      0.296526      0.190733      0.132197     0.0833584     0.0502039
  16  11 2372.7101    1.2445  0.8228 11.1135 -0.0019  0.0234   0.0289   0.0609    0.0674   0.0000   441.2007       2.20603       11.3319     0.0478038      -4.92595      0.220001      0.622878       1.05752       1.55068     -0.573458      0.808450     -0.208691     -0.104826     -0.139524     -0.126179     -0.217521     0.0265733    -0.0280547       2.33407       3.02384       3.23939       3.17436       2.94090       2.76281       2.33719       2.02481       1.59314       1.26228      0.898269      0.630621      0.476508      0.289345      0.181581      0.123581     0.0601884     0.0379532
  16  12 2514.8968    1.6594  1.0140 11.4751  0.0017  0.0274   0.0354   0.0674    0.0823   0.0000   436.4567      -4.84922       11.2956       5.98185      -8.04138       3.32384     -0.540219      -3.08080     0.0120463     -0.546130      -1.22723     -0.547007     -0.197807      0.325863     -0.273237    -0.0484116     0.0933066    0.00518463       2.84930       3.61883       3.63611       3.65855       3.79176       3.26076       2.76874       2.32090       1.90676       1.45177       1.10763      0.746457      0.521722      0.347875      0.217047      0.136012     0.0820133     0.0444973
  16  14 2799.6983    2.7670  0.8111 12.4900 -0.0083  0.0235   0.0636   0.0547    0.0866   0.0000   434.9971       10.2669       4.41845      -8.58921      -3.23514      -6.64133      0.215262      -1.21455      0.873269     -0.474711      0.384237     -0.803364      0.375085     -0.733516     -0.286335      0.222666     0.0876949    -0.0283163       2.46326       3.03715       3.01730       3.28173       3.23763       2.83787       2.36788       1.91725       1.56462       1.25939      0.980499      0.657178      0.432086      0.284370      0.190406      0.119542     0.0755773     0.0407214
  16  15 2942.0176    3.2214  0.9136 12.6992 -0.0077  0.0233   0.0710   0.0605    0.1070   0.0000   439.4536       8.22153       15.3108      -4.26548       3.00548      -2.25826       4.92697      -3.79873     -0.533706      -3.15772     0.0312194     -0.484135       1.06636     -0.152860     -0.316492    -0.0444134    -0.0123870     0.0223649       2.29557       2.97961       3.11157       3.10910       3.04531       2.74133       2.42338       1.94137       1.54013       1.16344      0.872962      0.643707      0.443117      0.316767      0.190166      0.110962     0.0668109     0.0357117
  16  16 3083.7265    3.8429  1.0320 12.8552 -0.0037  0.0253   0.0845   0.0645    0.1761   0.0000   440.2397       13.1749       7.11695       2.67921      -2.07038      -4.26801       2.78850    -0.0482247      -2.27957      -1.02890     -0.676871      0.830740     -0.481990      0.305630     0.0186440     0.0914640    0.00857463     0.0519819       2.48277       3.14957       3.28838       3.35685       3.19707       3.01489       2.58298       2.09345       1.66003       1.31841      0.962369      0.696695      0.511473      0.322272      0.210947      0.128386     0.0741645     0.0410655
  16  17 3225.2472    3.7121  1.2960 12.9929 -0.0092  0.0320   0.0835   0.0843    0.1591   0.0000   439.8917       15.9575       16.5299       2.68607      -5.34006      -4.48184       3.10365      -5.95154     -0.966183      -2.94590     -0.366436     -0.985280      -1.29230      0.320338     -0.280986    -0.0728310     0.0324795    -0.0338416       3.20959       4.21482       4.16406       4.25619       3.84462       3.45923       3.27714       2.78929       2.30720       1.76736       1.35715      0.935404      0.612172      0.401190      0.256244      0.156512     0.0869151     0.0507261
  16  18 3366.6611    3.2190  1.7106 12.7747 -0.0053  0.0381   0.0644   0.1009    0.1143   0.0000   437.9824       11.8659       4.52968     -0.575161     -0.833826      -5.65018      0.368069     -0.798134      -2.20979      -5.13610     -0.517895      -2.10640      0.955343      0.612645    -0.0968320     -0.106541      0.225108     0.0729772       3.82253       4.76394       4.93668       4.67076       4.81431       4.35196       3.98575       3.27934       2.59947       2.02220       1.48349       1.11916      0.792817      0.533238      0.333449      0.197758      0.113910     0.0631867
  16  19 3508.2481    2.6856  2.6280 12.3595 -0.0059  0.0485   0.0446   0.1283    0.0768   0.0000   440.4429       6.86692       6.86049       9.49586      -6.80384      -12.7718       9.92152      -1.70330      -5.22152      -2.76087      -2.74928      -1.12172      0.348558      0.807335      -1.49736     -0.446583      0.248958     -0.146367       4.92077       6.32295       6.51561       6.56288       6.43004       5.69640       5.22948       4.25264       3.42452       2.49053       2.01394       1.40207       1.02660      0.666645      0.423651      0.260374      0.148839     0.0786879
  16  20 3650.2819    2.1752  3.9139 11.7830 -0.0034  0.0607   0.0300   0.1651    0.0582   0.0000   419.8355       22.6405       23.3514     -0.971679      -5.98282      -4.78282       2.58862      -15.1002       2.21915      -3.21944      -1.06932      -1.37341      0.279460      -1.75614     -0.239000     0.0184946      0.361951    0.00521293       5.71901       7.30948       8.13907       7.95352       7.80645       6.86424       6.19604       5.16301       4.24423       3.19935       2.47169       1.76074       1.22770      0.814213      0.528441      0.323904      0.178901      0.102849
  16  21 3792.0425    1.8620  5.7072 11.1736 -0.0028  0.0730   0.0215   0.2088    0.0522   0.0000   446.0040       43.5223     0.0723043      -5.94281       4.43488      -7.25709      -13.9497      -5.99591       6.61063      -6.58156      -1.79515       4.17599      -1.05007     -0.245047       1.30312     -0.458485     -0.173521    -0.0167031       6.99683       9.00505       9.80532       9.85407       9.28238       8.49107       7.48694       6.40994       5.10703       3.94029       3.02282       2.13048       1.51855      0.987597      0.641106      0.398500      0.216762      0.122777
  16  22 3933.9651    1.5924  6.8600 10.8718 -0.0016  0.0835   0.0178   0.2384    0.0496   0.0000   426.8409       30.1260       16.3832      -17.0755       23.1549      -10.2015      -3.22601      -5.19079      0.523575     -0.874163       1.82926      -1.42688     0.0953289       2.79614     -0.129307     -0.291286     -0.335665     0.0672593       8.37747       10.5225       11.4968       11.3038       10.9622       9.72243       8.67867       7.29325       6.08258       4.68435       3.52606       2.49799       1.69947       1.15821      0.721819      0.444795      0.257151      0.145068
  16  23 4075.7287    1.2788  8.7106 10.6520 -0.0017  0.1059   0.0150   0.3081    0.0452   0.0000   449.2425       27.1892       42.5934      -49.8379      -8.37683      -7.75052       12.6682      -26.9893      -12.8889       2.24201       10.4341      -5.75089      -4.77073       1.64139      0.251567     -0.492109     -0.743310      0.450186       10.0091       13.0465       14.1022       14.2732       13.3230       12.4055       10.9115       9.08006       7.41058       5.77075       4.27304       3.20967       2.20569       1.46171      0.942825      0.592790      0.323411      0.179636
  16  24 4218.3021    1.0495 10.7120 10.5177 -0.0067  0.1355   0.0136   0.4079    0.0421   0.0000   426.8444       18.4521       43.7076      -22.7798     0.0471615       7.60483       15.1869       4.49833       19.2177      -14.2821      -7.64609       4.95213      -1.51968      -6.63860    -0.0887062       1.47468      0.446078    -0.0386763       12.4702       16.1791       17.5960       17.7250       17.1364       15.6835       13.5853       11.5149       9.44755       7.32841       5.52347       4.03866       2.84957       1.91869       1.24828      0.767683      0.425295      0.246305
  16  25 4360.7147    0.8757 12.2110 10.4161 -0.0052  0.1676   0.0130   0.5008    0.0394   0.0000   436.3306       71.5741      -5.05601      -22.7173      -3.97972      -7.88125       2.63752      -4.43554      -1.41976       11.6049      -12.5908      -2.25657      0.170519       5.20840       3.33907      -1.48055     -0.884875       1.11201       15.6081       21.0674       21.9474       22.5341       21.0849       19.4935       17.2632       14.4829       11.8623       9.18301       7.09041       5.00923       3.54358       2.37586       1.52252      0.945187      0.516342      0.297958
  16  26 4502.9535    0.7274 15.2320 10.2482 -0.0006  0.2225   0.0102   0.6262    0.0334   0.0000   390.8604       66.3881       103.468      -8.18595      -16.9580       9.22641       11.2864      -21.5429      -2.34839       9.09698      -15.9826       8.84506     -0.852116       3.77478     -0.171789      -1.98142      0.666385    -0.0471922       21.3827       26.4219       29.7085       29.7553       28.6084       25.9459       22.9830       19.1034       15.5893       12.0167       9.21448       6.72654       4.69034       3.21042       2.07431       1.30126      0.723086      0.414344
  16  27 4644.5971    0.5928 16.6433 10.0904  0.0029  0.2774   0.0084   0.7246    0.0292   0.0000   469.7617       9.08544       31.5919       13.1867       27.0796       4.79116      -25.6719      -32.6221       2.32158      -27.4574      0.440811      -6.26062       10.0455       7.73110      -6.59512      0.235926       2.18171      0.464141       26.1849       33.5599       37.0581       37.0094       34.7091       32.6220       28.6346       23.9711       19.6713       15.2517       11.5680       8.47798       5.84489       4.06633       2.58638       1.60376      0.888883      0.507524
  17   7 1811.9762    0.3831  0.3474  9.5505  0.0033  0.0187   0.0129   0.0364    0.0406   0.0000   437.7458      -2.35629       12.5196      -2.50026      -2.39566     -0.769195      0.236697       1.19709     -0.509883       1.03721      0.635605      0.673337     -0.319471      0.119525      0.194647     0.0174563    -0.0368577   -0.00463729       2.06348       2.49443       2.84845       2.85388       2.23158       1.93774       2.11210       1.82062       1.44947       1.14517      0.977183      0.608929      0.419203      0.280253      0.199215      0.109223     0.0576017     0.0460467
  17   8 1963.2997    0.5016  0.4831  9.7093 -0.0050  0.0193   0.0147   0.0432    0.0514   0.0000   440.2840      0.767593       13.5868       1.45325      -4.07297       3.91304       2.25002     -0.518350      -1.08725       1.55150       1.31339     -0.552763    -0.0753627     -0.240101    -0.0795122    -0.0192930    -0.0194460    -0.0452253       1.80465       2.24592       2.46186       2.45420       2.22420       2.11133       1.87394       1.65663       1.34584       1.12350      0.781979      0.616690      0.394933      0.284660      0.175748      0.110742     0.0666774     0.0381891
  17   9 2112.9839    0.6919  0.6206 10.0953 -0.0088  0.0218   0.0179   0.0485    0.0578   0.0000   437.7079      0.103416       14.1476      -1.92825      -4.48151      0.774258       3.60085      -2.78310      -1.48073     0.0960078      0.170278     -0.741446      0.268532     -0.659304      0.474196    -0.0268257      0.115694     -0.111501       2.02732       2.61598       2.57861       2.81148       2.61201       2.53393       2.28939       1.79173       1.44265       1.08765      0.867511      0.619401      0.484295      0.324834      0.208834      0.133322     0.0819562     0.0469604
  17  10 2260.3993    1.0291  0.6824 10.6016 -0.0051  0.0213   0.0265   0.0532    0.0748   0.0000   437.0805      0.433705       16.8473      -2.62544      -2.74816      -2.40705      -2.02611      -1.26645      0.556751       1.52521     -0.605480     0.0807549      0.617726     0.0411359     -0.500039      0.114030     0.0299080     0.0210415       1.99155       2.65090       2.58627       2.69807       2.36962       2.23518       2.12631       1.82989       1.61303       1.25440      0.889442      0.662624      0.484982      0.318230      0.219837      0.116143     0.0734114     0.0420739
  17  11 2405.1273    1.3524  0.7828 11.1550 -0.0031  0.0223   0.0313   0.0543    0.0763   0.0000   439.2660       2.25921       5.63443       2.37646     -0.660302      -2.78584     -0.191361      -2.23740     -0.560661       1.07453      0.535097      -1.47086     -0.230685      0.653061     -0.148165    -0.0865508    -0.0101684    -0.0764359       2.09622       2.67443       2.66590       2.93321       2.78635       2.56362       2.19355       1.90818       1.50267       1.24804      0.902677      0.698906      0.459943      0.318822      0.224268      0.130404     0.0876013     0.0493234
  17  12 2548.1452    1.7342  0.9826 11.6557 -0.0059  0.0282   0.0373   0.0681    0.0776   0.0000   435.8172       8.11520       9.66084      -1.27227      -1.18333      -3.14336       2.78850      -1.72946      -2.98287       1.66065       1.14539     -0.889145     0.0632481      0.551964    -0.0898311      0.446676    -0.0588546    -0.0108567       2.82454       3.69262       3.67726       3.68997       3.02338       2.79060       2.66268       2.77560       2.26339       1.84405       1.39686      0.971337      0.656007      0.417305      0.261711      0.168074     0.0874240     0.0544068
  17  13 2691.1717    2.2541  0.8659 11.9610  0.0007  0.0249   0.0493   0.0565    0.0827   0.0000   439.8950       10.1114       11.1253      -2.93500       5.42839       3.77233      0.542169      -1.36621      -1.12670     -0.862716       1.52525      0.204603      -1.50636     -0.328906      0.278987     -0.157911      0.157547     -0.108448       2.73805       3.08909       3.45420       3.39369       2.95903       2.73657       2.45705       2.37713       2.08051       1.60953       1.16521      0.859887      0.626914      0.375132      0.222406      0.152045     0.0881315     0.0514796
  17  14 2834.4969    2.8286  0.8453 12.6100 -0.0014  0.0231   0.0629   0.0560    0.0797   0.0000   438.2730       3.73707       14.1730      -3.46225      -6.91595      -5.52827      -2.17442      -3.68819     0.0175002     -0.317650     -0.819279      0.362031     -0.252339     0.0369317     -0.170358      0.370139    -0.0361164     0.0482032       2.06514       2.68719       2.88949       2.89602       2.95774       2.51570       2.21833       2.00636       1.52421       1.28859      0.880608      0.681439      0.495550      0.337662      0.222820      0.138814     0.0785055     0.0482098
  17  15 2977.4084    3.4226  0.9398 12.8629 -0.0028  0.0246   0.0713   0.0580    0.0891   0.0000   442.8117       11.1939       11.4090       2.16932    -0.0356815       1.55425      -4.04757     -0.921192      -1.36718      -2.29482     -0.551443     -0.960298     0.0618306      0.182962     -0.149705   -0.00899027     -0.261214    -0.0184541       2.35273       3.11478       2.94480       3.19739       3.10053       2.76528       2.54897       2.02575       1.75406       1.40149       1.12487      0.823809      0.503880      0.360352      0.230186      0.153485     0.0975805     0.0566049
  17  17 3261.7222    3.4681  1.6234 12.5159 -0.0039  0.0355   0.0638   0.0901    0.1423   0.0000   439.3209       22.4516       16.5862     -0.193452      -6.88161      -7.77087      -5.53364      -1.95234       1.76312    -0.0599677      -3.37715      -1.53502      0.136310      0.104065     -0.510730     -0.251251      0.209385     0.0944658       2.78093       4.27925       4.18987       4.52367       4.12719       4.07988       3.29565       2.95403       2.28935       1.81915       1.42282       1.03004      0.749914      0.485669      0.349033      0.203583      0.121007     0.0716686
  17  18 3403.7461    3.1903  2.2599 12.1425 -0.0023  0.0407   0.0525   0.1142    0.1355   0.0000   440.4153       21.2236       3.83874      -4.75083       1.24219      0.276779       1.93601      -4.39357     0.0809090      -4.25454       3.37784       1.61667      -1.51764    -0.0154040     -0.704992      0.142986    -0.0620347      0.176351       3.66042       4.91429       5.06697       5.08019       5.04927       4.59661       3.87382       3.58475       2.83718       2.30855       1.74550       1.27424      0.896108      0.596601      0.402081      0.256203      0.145068     0.0884716
  17  19 3545.7989    2.5905  3.0033 11.9729 -0.0119  0.0493   0.0388   0.1343    0.0844   0.0000   433.0341       18.6751       19.8578       1.57368      -8.90258      -17.2577       7.39096       1.03535      -7.91050      -8.00496       5.34321      -2.56951      0.381557     -0.646339     -0.194388     -0.379763      0.156032      0.201109       4.81764       6.00134       6.64603       6.55633       6.06323       5.63152       5.05279       4.38046       3.72192       2.91232       2.24593       1.62333       1.10449      0.761456      0.500366      0.306781      0.184364      0.108486
  17  20 3688.1252    2.1256  4.2589 11.5320 -0.0037  0.0602   0.0266   0.1636    0.0598   0.0000   431.3228       31.5963       22.6870      -9.27102      0.817896      -6.67852       1.76655       2.62607      -5.29115      -4.75763       5.10377       2.06796      -1.21446      -1.63819      0.697969      0.502248    -0.0368300      0.346340       5.40976       7.05640       7.65565       7.61976       7.45427       6.72234       6.05590       5.17851       4.33453       3.36994       2.57677       1.90845       1.37128      0.939931      0.618539      0.393769      0.222880      0.132799
  17  21 3830.6980    1.7763  5.7995 11.1068 -0.0010  0.0737   0.0207   0.2081    0.0530   0.0000   437.4985       22.9318      -3.32444      -10.5410       11.2837       7.69117     -0.727155      -10.4197       13.2260       2.15895       1.26346     -0.207761     -0.239989     -0.512753      0.104653    -0.0702503     -0.291455    -0.0952852       6.78971       8.63196       9.26743       9.53946       9.34670       8.51269       7.36247       6.28189       5.33949       4.05800       3.20641       2.27572       1.67647       1.14306      0.760131      0.478313      0.285992      0.170162
  17  22 3972.7677    1.4742  7.5384 10.6778 -0.0019  0.0897   0.0162   0.2530    0.0498   0.0000   433.8748       21.6841      -2.42818      -36.8626       26.4412       4.85465       6.48316      -23.7186       8.97613      -9.29332       1.04900      -3.34400     -0.584453      -1.91199     -0.201858      0.939605     -0.199870     0.0384089       7.98967       10.0505       11.1485       11.2038       10.9748       10.0719       8.98419       7.46170       6.40287       4.93909       3.78006       2.75874       2.06320       1.40864      0.936205      0.591199      0.343307      0.206574
  17  23 4115.5731    1.2441  9.3879 10.5445 -0.0023  0.1104   0.0144   0.3211    0.0443   0.0000   446.0953       12.9338       26.6177       37.5608       1.49455       2.34009      -3.26836      -7.67323       6.31437      -4.72910      -10.8091       1.65898      -3.70118      -2.62677      -2.02985      0.497993     -0.821955     -0.236378       9.94084       12.9904       14.2692       13.8323       13.7960       12.4735       11.3126       9.49472       8.05254       6.19567       4.94242       3.56504       2.50123       1.74145       1.12183      0.724170      0.431150      0.251607
  17  24 4258.5707    0.9974 10.7406 10.4566 -0.0022  0.1390   0.0130   0.3995    0.0397   0.0000   436.4424       26.9443       12.6939       1.53672       35.7010      -20.3950      -9.60208      -2.79196       15.7216       9.84401       5.39745      -13.5902      -1.74414      0.123295       1.62281       2.58274      0.324273     -0.415675       12.2432       16.0280       17.7072       17.7300       17.5395       15.8799       13.8321       11.8914       9.59968       7.73191       5.84183       4.41271       3.07680       2.20697       1.45169      0.923721      0.539195      0.321999
  17  25 4400.8922    0.7811 11.9729 10.4110 -0.0062  0.1770   0.0124   0.5151    0.0365   0.0000   413.5569       38.7934       54.1735      -22.5013       1.68545       3.33938       3.14705      -1.32787       21.7034      -1.20890       2.11323       6.33717      -1.55235      -9.38203      -2.63150      -2.97619      0.996241      0.844043       15.7172       20.1032       22.6419       22.1944       21.8913       20.0339       17.8092       15.2248       12.6136       10.0516       7.57734       5.71755       4.15988       2.79657       1.87477       1.22477      0.688074      0.412193
  17  26 4543.7144    0.6772 15.1752 10.2162 -0.0111  0.2348   0.0093   0.6262    0.0311   0.0000   429.8878      -52.5443       12.5564       46.3442       26.4685      -28.4269       32.0195       24.5520       27.4567      -38.0594      -7.77602       1.86981      -6.75345       8.66092       8.78074      0.205008      -1.16758    -0.0597971       20.6479       26.5596       29.5342       29.1043       28.9895       26.5318       23.6972       19.7329       16.8444       12.8560       10.3022       7.51627       5.43411       3.81153       2.51910       1.64053      0.949881      0.568321
  18   9 2143.7384    0.7461  0.6218 10.1259 -0.0071  0.0196   0.0182   0.0464    0.0588   0.0000   440.3776      0.738314       14.9630     0.0685701      -1.65984       4.65990       1.47888       1.37456     -0.636417      -1.48951      -1.15863     -0.833059     0.0238925     -0.605007      0.179925    -0.0642194     0.0305955    -0.0377029       1.72897       2.16296       2.46066       2.34245       2.37036       2.22272       1.91955       1.65618       1.32569       1.07909      0.823053      0.605441      0.453447      0.303298      0.216078      0.136667     0.0872545     0.0504295
  18  10 2291.6738    1.0487  0.7337 10.8740 -0.0099  0.0216   0.0251   0.0546    0.0691   0.0000   436.3386       8.92893       15.0920      -4.64256      -6.08744      0.309739       7.93480      -4.52098       2.19819     -0.644927       1.53870     -0.820514     -0.196740     -0.931607      0.131323      0.108810   -0.00495267    -0.0160960       2.01118       2.48190       2.47027       2.56701       2.55423       2.40305       2.13932       1.78255       1.55594       1.31144      0.986267      0.724301      0.524476      0.365553      0.227249      0.153012      0.108284     0.0630509
  18  11 2437.0234    1.4104  0.9934 10.9884 -0.0020  0.0275   0.0301   0.0633    0.1082   0.0000   439.6527       4.35581       13.7464       1.42991      -6.47188      -4.33128     -0.717906      -4.75047      -2.22025      0.280948     -0.400438      0.210663     -0.800159     -0.572003     -0.128527     -0.174055   0.000449015     0.0415693       2.43069       3.24409       3.32793       3.40511       3.24184       2.93582       2.86780       2.37765       2.03104       1.44563       1.18726      0.865967      0.657044      0.485018      0.317648      0.208253      0.122726     0.0718362
  18  12 2580.9497    1.8793  0.9103 11.8286 -0.0032  0.0248   0.0389   0.0570    0.0746   0.0000   443.8707       1.01652       12.3283       1.65241      0.304313      -3.00940      -1.59997      -2.76864     -0.290114      -2.01292      -1.48901      0.316340      0.368333     -0.259548     0.0411942     -0.127254    -0.0477023    -0.0253331       2.19639       2.88953       2.94957       2.95984       2.72538       2.57014       2.49922       2.04970       1.76771       1.47685       1.13674      0.809107      0.604392      0.421036      0.268788      0.187253      0.105634     0.0657332
  18  13 2724.8328    2.4241  0.8387 12.1751 -0.0001  0.0238   0.0514   0.0512    0.0798   0.0000   437.7053       2.06953       14.6920       3.22441     -0.570871      -5.03391      -3.07963      -3.81218    -0.0654056      -2.02483     -0.588882     -0.776997      0.463643      0.290900     -0.701678      0.114763      0.189122    -0.0657075       2.15646       2.99020       2.73879       3.03769       2.75197       2.72231       2.36479       2.05828       1.73786       1.45426       1.14889      0.796989      0.601906      0.383883      0.273853      0.167971      0.106845     0.0623915
  18  14 2868.8276    2.9845  0.8869 12.6784 -0.0033  0.0267   0.0643   0.0563    0.0778   0.0000   441.2372       14.1302       11.2462       2.91908       4.91150      0.240311       4.04194      -6.30296       1.29109      -3.28325     -0.777682      -1.48485     -0.637607      0.355817     -0.242449     -0.293698    -0.0978798     0.0132386       2.37672       3.24606       2.92241       3.44267       3.33999       3.44572       2.51629       2.17632       1.69768       1.54252       1.31859       1.03007      0.577560      0.348124      0.250637      0.185069      0.141402     0.0893555
  18  15 3012.3319    3.5472  0.9814 12.9113 -0.0096  0.0248   0.0727   0.0584    0.0906   0.0000   438.4125       13.8624       10.3508      -2.07764      -2.15823       1.44169       3.39868      -7.06266      -2.46256      -2.03763      -1.90848      0.955439      0.232115     -0.617689      0.236208      0.466149     -0.141443    -0.0649186       2.16883       2.83194       2.89505       3.01816       2.94907       2.68946       2.55809       2.02811       1.64738       1.34029       1.04295      0.776666      0.558250      0.405174      0.266114      0.176163      0.111360     0.0690860
  18  16 3155.1142    3.6084  1.1248 13.0630 -0.0055  0.0280   0.0717   0.0665    0.0980   0.0000   441.2329       6.97052       14.2154      -1.61274      -1.43181      0.720092       4.88510      -3.54623      -1.03449      -1.09164     -0.393948     -0.885485      0.338183     -0.196588      0.218139     0.0353704      0.169476    -0.0269865       2.52719       3.39666       3.40005       3.51379       3.50222       3.25531       2.93608       2.40499       1.93025       1.50846       1.15177      0.856344      0.673863      0.466338      0.331656      0.201315      0.131823     0.0770671
  18  17 3297.6957    3.3708  1.4830 12.8792 -0.0003  0.0310   0.0611   0.0825    0.0936   0.0000   436.1247       11.7619       16.3917       2.28333      -2.41605      -8.93873      -10.2280      -5.50761       5.19220     0.0166341      0.652358      0.769340       1.58336     -0.172340     -0.436807      0.214876     -0.163474     0.0854039       2.73526       3.52159       3.72569       3.70698       3.70193       3.45059       3.15563       2.65975       2.12671       1.77307       1.37337       1.06782      0.770857      0.508409      0.341773      0.232643      0.152123     0.0941929
  18  18 3440.3325    2.8697  2.2015 12.3189 -0.0045  0.0403   0.0468   0.1068    0.0999   0.0000   443.0923       13.6714     -0.701129       11.5966    -0.0927549      -9.41144      0.984794      -2.53484       2.36482      -6.24993     -0.445272      -1.85027     -0.513915     0.0104509     -0.505653      0.744049     0.0943817     -0.144577       3.62678       4.64007       4.63783       4.63444       4.70001       4.65837       4.21432       3.52227       2.82678       2.20885       1.71845       1.37396       1.00597      0.740351      0.488982      0.320088      0.202444      0.118924
  18  19 3583.0743    2.4723  3.2205 11.8015 -0.0002  0.0494   0.0350   0.1353    0.0865   0.0000   439.1948       26.3595       11.5427     -0.861578     -0.422088      -1.04619      -2.06935     -0.472726      -2.99265      -2.03122       2.49247      0.159961     -0.160063      0.627384     -0.179426      0.116811     0.0776645     0.0864072       4.35985       5.74436       6.03753       6.24023       6.07609       5.50163       4.95406       4.20117       3.61690       2.96092       2.25144       1.72605       1.21511      0.827288      0.553704      0.367521      0.236107      0.142080
  18  20 3725.6557    2.0848  5.2169 11.2146 -0.0022  0.0642   0.0224   0.1816    0.0578   0.0000   446.1519       28.9912       21.1229       3.41267      -1.49209      -18.5115       1.22269      -11.8409       5.92319      -2.97149      -5.71365      -3.51605       1.59828      0.585133      0.823175     -0.272835     -0.253839     -0.126083       5.49848       7.19571       8.03113       8.03587       7.85752       7.33558       6.46143       5.46021       4.56263       3.59145       2.84204       2.12098       1.54624       1.09550      0.724080      0.478604      0.304072      0.185534
  18  21 3868.7171    1.7299  6.6587 10.8539  0.0003  0.0752   0.0177   0.2192    0.0517   0.0000   440.8025       18.7182       20.0593      -2.79095      -9.95079      -17.7441      -6.02905    -0.0199227       1.59393      -6.96750      -1.46647     0.0302804      -2.99873     0.0494325      0.211697     -0.871152      0.360898      0.560090       6.49915       8.56594       9.07349       9.35955       8.87077       8.48800       7.51866       6.56013       5.41446       4.29721       3.44612       2.58841       1.88341       1.29065      0.886307      0.575538      0.365408      0.219968
  18  22 4011.2670    1.4098  8.0656 10.6576  0.0005  0.0898   0.0150   0.2687    0.0457   0.0000   449.4981       46.3245       11.8740       8.66078       28.6065      -10.5086      -3.69272      -14.4521       9.90219       4.52593      -7.08140      -11.6284       3.70935     -0.628628     0.0820523     -0.709476     -0.702925      0.487700       7.94655       9.92589       11.0039       11.2968       10.7539       10.1329       9.00573       7.78085       6.47001       5.10755       4.06180       3.05440       2.22541       1.55640       1.06048      0.697936      0.437464      0.263636
  18  23 4154.3832    1.1235  9.7560 10.6109 -0.0009  0.1195   0.0135   0.3470    0.0392   0.0000   435.0359       28.6237       26.8887      -16.3082       18.9894      -27.5940      -9.84389      -13.8462      -9.23317      -6.13786      -2.09198      -11.4204     -0.646103       4.20924      0.529631     -0.205455      0.182180      0.716775       9.77509       13.3054       13.9439       14.8177       13.8788       13.4433       11.4912       10.1567       8.39934       6.81494       5.30694       3.98757       2.89895       2.08015       1.40207      0.925232      0.549029      0.341765
  18  24 4297.3929    0.9152 11.2205 10.4915  0.0003  0.1464   0.0126   0.4345    0.0379   0.0000   451.8501       37.1060       28.2909      -37.4586       1.63736       5.16908       9.11425      -21.2999      -21.2315      -23.4125       2.30881       5.78360      0.134766      -1.33465     -0.336464       1.21381     -0.177596      0.329990       12.3093       15.7164       17.8557       17.5465       17.5643       16.1920       14.5665       12.3913       10.3306       8.30401       6.45492       4.87981       3.60199       2.60162       1.74485       1.16251      0.702018      0.430301
  19   8 2021.7861    0.5799  0.5853  9.6583 -0.0055  0.0189   0.0145   0.0466    0.0587   0.0000   439.0528     -0.956920       16.5753     -0.851157      -4.18589      -2.34142      0.806088     -0.524349  -0.000708579      0.234024      0.379121       1.43949     0.0749285     -0.270062     0.0819541     -0.295132      0.138806     0.0317692       1.68434       2.09098       2.21068       2.22133       2.07151       2.05627       1.92217       1.69517       1.26692       1.04419      0.823968      0.649142      0.476705      0.346057      0.250370      0.160352      0.103611     0.0653407
  19   9 2173.8125    0.8151  0.5717 10.3406 -0.0035  0.0188   0.0199   0.0412    0.0573   0.0000   437.9390      0.294696       9.89709     -0.742742      -2.93343     -0.465591       1.39815       1.40344       1.18689     -0.370095     0.0386675     -0.429768     -0.125279     0.0665826    -0.0289958     0.0195597    -0.0686661    -0.0699285       1.64855       2.15005       2.28253       2.21924       2.17687       2.00786       1.82960       1.62478       1.37779       1.17773      0.979457      0.729829      0.491212      0.335883      0.238888      0.147412      0.103124     0.0620549
  19  10 2322.3909    1.0814  0.8868 10.7554 -0.0009  0.0238   0.0230   0.0619    0.0676   0.0000   437.6416      -1.50592       10.3553      -1.64876     -0.850627      -1.23682      -2.85502     -0.857091       1.13143      -1.48950     -0.414794      0.475006     -0.242681     -0.601004     -0.374741    -0.0665525     0.0801293     0.0285320       2.08085       2.66696       2.87560       2.89675       2.88532       2.68268       2.37032       1.98612       1.77752       1.37238       1.02694      0.818026      0.580206      0.447675      0.303372      0.209461      0.127834     0.0755655
  19  11 2468.2279    1.4772  0.9544 11.3122 -0.0055  0.0259   0.0315   0.0629    0.0896   0.0000   438.5997       7.08715       8.71095      0.620208       1.46713      -3.76875     -0.191956     -0.160619      -1.85865      -2.55662      0.863377      -1.03477     -0.143587      0.602136      0.318787     -0.322641      0.116397   -0.00152056       2.39134       3.07133       3.35171       3.05590       3.08903       2.83740       2.59405       2.42506       1.93002       1.57835       1.24311      0.929141      0.668940      0.486684      0.346096      0.212967      0.137927     0.0855927
  19  12 2613.2272    1.9861  0.8895 12.0122 -0.0022  0.0233   0.0421   0.0621    0.0798   0.0000   437.5440       8.22173       10.8399       3.92743      -5.77247      -6.22537      -2.34311       2.90093     -0.141308       1.13231      -1.55983     -0.672022      0.797291      0.815259     -0.198560     -0.320009      0.123658     0.0578610       1.85588       2.49486       2.66807       2.63978       2.92675       2.38671       2.26914       1.88368       1.52184       1.34498      0.987222      0.806421      0.521994      0.407870      0.270338      0.189407      0.116097     0.0736888
  19  13 2758.0604    2.5532  0.8200 12.3775 -0.0035  0.0213   0.0534   0.0533    0.0727   0.0000   437.1239       7.63810       14.8567      -5.04672      -1.73484      -3.06931       2.28878      -2.41493      0.300930       1.00746       1.63603     -0.285201     -0.811676     -0.558789     -0.345487     -0.146325    -0.0142765    -0.0497819       1.72317       2.33653       2.25637       2.50779       2.40454       2.31301       1.99368       1.73847       1.48773       1.16060      0.924928      0.684958      0.543288      0.364557      0.257055      0.170582      0.115980     0.0693374
  19  14 2902.7338    3.1039  0.9336 12.5653 -0.0016  0.0235   0.0612   0.0570    0.0845   0.0000   438.9493       13.4322       13.4944       1.52184       2.99449      -3.29995      0.395592      -5.01583      -2.28832      -3.17168      0.283384     -0.266421     -0.510802     0.0298165    0.00510485      0.110944    -0.0224061    -0.0661510       2.00675       2.51112       2.66509       2.30644       2.68458       2.51668       2.36177       2.06089       1.52948       1.29958      0.957848      0.784599      0.601265      0.426737      0.296094      0.199448      0.130661     0.0793869
  19  15 3046.7815    3.6209  1.0795 13.0053 -0.0067  0.0255   0.0692   0.0628    0.0862   0.0000   437.2103       12.2529       13.0335      -7.72896       2.28275      -3.06564       5.47307      -5.67156      -3.79618     -0.855001    0.00143225     -0.598601      0.877931    -0.0822331      0.182342      0.147809      0.120650     -0.172108       2.20683       2.90658       3.11064       3.02478       2.85940       2.72230       2.54202       2.21618       1.86703       1.57148       1.25383      0.946150      0.666596      0.476190      0.315052      0.217502      0.132571     0.0862242
  19  16 3190.0979    3.5242  1.2807 13.0964 -0.0071  0.0291   0.0641   0.0735    0.0734   0.0000   443.4843       19.8947       19.2796       1.00895      -2.24333      -3.68940       3.16967      -3.47752      -4.70286      -4.21261       3.04339      0.590733     -0.968297     0.0132062     -0.614507     -0.278538      0.160706      0.137263       2.48094       3.26358       3.36468       3.43002       3.29326       2.92320       2.86431       2.42752       2.20495       1.74372       1.38271       1.04157      0.781832      0.534228      0.378012      0.244043      0.156122     0.0957857
  19  17 3333.2129    3.1263  1.7772 12.8425 -0.0003  0.0359   0.0515   0.0889    0.0670   0.0000   438.6100       21.8770       12.9061      0.785565       4.88666      -4.14826       4.93075      -5.49957      -4.28076      -2.83636       2.09365    -0.0350314     -0.870503    -0.0271371     -0.349904     0.0202241     -0.243190      0.150240       2.80224       3.75028       4.02714       3.95538       4.04423       3.61686       3.37502       2.94120       2.55893       2.05132       1.63198       1.20909      0.948249      0.645035      0.470397      0.305565      0.187981      0.122175
  19  18 3476.4747    2.6815  2.6447 12.1338 -0.0012  0.0428   0.0380   0.1140    0.0752   0.0000   443.3439       21.9449       14.5956      -3.28595       4.25156      -8.70931       5.35830      0.213802       1.83653      -2.51179      -1.44168      0.614429     -0.662633     -0.185273     -0.328528     -0.312689      0.181742     0.0182170       3.51799       4.84702       5.20438       5.13521       5.16899       4.65952       4.44771       3.57221       3.20389       2.48241       2.03673       1.54954       1.10582      0.808524      0.543256      0.358845      0.234519      0.147442
  19  19 3619.6812    2.3138  3.8381 11.5536 -0.0008  0.0516   0.0283   0.1453    0.0715   0.0000   437.4301       25.5056       19.0585      -6.30624       4.98267      -7.28014      -1.16357      -5.02047      -2.04032      -2.78001       6.71217      -2.82865      0.535966      0.257514     -0.642893     -0.895005      0.225573      0.275196       4.29471       5.56689       5.88569       6.16332       5.99450       5.68348       4.88510       4.43091       3.75844       3.02109       2.40076       1.84397       1.36492      0.965248      0.667611      0.450396      0.288387      0.182320
  19  20 3762.8335    1.9497  5.9835 11.0748 -0.0010  0.0704   0.0198   0.1962    0.0525   0.0000   427.5460       13.8094       24.7438      -11.8511      -4.62820       3.34285       2.69706      -2.13665      -4.23328      -3.88214      -3.65157       2.99138      0.334865     -0.340499     -0.260442      0.123753      0.439272    -0.0397803       5.69367       7.46745       7.99048       8.09324       8.15431       7.42452       6.93129       5.97783       5.04378       4.07046       3.21087       2.51521       1.83328       1.35158      0.923551      0.624769      0.394383      0.250162
  19  21 3906.1546    1.5924  7.0860 10.8812  0.0008  0.0824   0.0166   0.2306    0.0459   0.0000   434.7230       9.36052       32.9835      -1.63491      -15.2671      -11.2986       11.6886       5.79218      0.115055      -3.73509       4.04546     -0.100176      -6.93525      -1.91459      0.573143      0.152399     -0.663076     0.0683099       6.65900       8.74097       9.35302       9.48468       9.55469       8.76402       8.15543       6.95361       5.92539       4.79596       3.74044       2.95441       2.17744       1.59773       1.07689      0.737654      0.468239      0.297691
  19  22 4049.3591    1.3592  8.8331 10.5620 -0.0014  0.0975   0.0135   0.2824    0.0421   0.0000   444.4224       34.7458       2.28499      -19.2680       6.40790       5.99421      -14.2167      -12.5057       15.4913      -12.6782       3.48963       3.85733      -4.66191     -0.968650       3.26145      -1.95917      0.271740    -0.0103885       7.52398       10.2637       11.1871       11.1578       11.2374       10.1389       9.45944       8.08125       6.97949       5.64721       4.47747       3.46327       2.51335       1.84825       1.25792      0.857088      0.521484      0.326485
  19  23 4192.7378    1.1131 11.0000 10.5116 -0.0029  0.1226   0.0123   0.3670    0.0375   0.0000   432.5723       49.3578       21.9978      -4.89412      -17.4379       12.3394       12.4449       4.79666      -4.47156      -2.85635       6.45357       7.31601       6.18963      -4.44397   -0.00507490    -0.0107191       1.77256      0.125683       9.94478       13.0275       14.3492       14.5740       14.3694       13.4687       12.0735       10.3414       8.82314       7.19338       5.68506       4.39371       3.25097       2.33203       1.60780       1.10675      0.689882      0.439835
  19  25 4479.9559    0.7498 14.8542 10.2857 -0.0014  0.2031   0.0092   0.5552    0.0300   0.0000   436.8206       25.2547       52.3633      -1.98378      -2.58881      -3.87210       3.60477       6.26285      -29.8640       21.5929       20.0539      -1.02043       4.78734       6.03304       1.55899      -5.86065      0.908972      0.565050       15.6771       20.6049       22.4627       23.6671       22.9145       21.4963       19.1691       17.0637       14.1605       11.9405       9.27912       7.16906       5.38744       3.88998       2.72111       1.87701       1.12409      0.727141
  19  27 4766.1911    0.4965 18.8667  9.9746  0.0037  0.3363   0.0067   0.8178    0.0239   0.0000   430.8500       35.9214      -19.1409      -44.8250       62.3238       28.7008      -65.6225      -25.4224       84.0650      -66.8324      -41.0100       13.6870       25.5235       4.77846      -6.68162      -10.9056     0.0135206       2.40876       26.4365       35.2733       39.3146       40.1443       39.1659       37.1921       32.7706       28.4473       24.1887       19.4217       15.6450       12.0359       8.94992       6.43195       4.52999       3.12086       1.88765       1.21726
  20   6 1734.1943    0.2830  0.2674  9.5240 -0.0102  0.0135   0.0111   0.0310    0.0327   0.0000   439.7629      0.257417       13.7063      0.225519      -4.03144      -2.73063       2.38265     -0.833829       1.09855       1.46697     -0.198518      0.652987      0.183240     -0.440258      0.158679     0.0449269     -0.219693    -0.0331305       1.08756       1.42243       1.53021       1.53982       1.43529       1.31523       1.29529       1.12898      0.983685      0.833177      0.677304      0.534259      0.378697      0.266995      0.199949      0.125692     0.0841162     0.0551875
  20   8 2050.0825    0.6216  0.5783  9.8305 -0.0017  0.0187   0.0149   0.0434    0.0541   0.0000   437.7332      0.685273       13.4750      -1.07882      -2.75816       1.40733      0.771567      -1.40263      -2.26680      -2.33986       1.27606      0.713005      0.791613      0.253570    0.00307171     -0.265968    -0.0279730      0.117300       1.39261       1.85309       1.97156       2.00361       1.98290       1.72729       1.77025       1.42020       1.27356       1.08183      0.872957      0.643930      0.504256      0.345120      0.245294      0.172641      0.108870     0.0701794
  20   9 2203.1661    0.8685  0.7466 10.2731 -0.0020  0.0221   0.0191   0.0497    0.0708   0.0000   435.5283     0.0543448       10.0018      -1.18781      -3.34341      -2.21040      0.765416     -0.760623       1.23349      -2.06206     -0.267898      -1.39754     -0.233140      0.152945     -0.130697     -0.128793    0.00292492      0.142608       1.58924       2.19849       2.26817       2.41031       2.39115       2.15708       1.99814       1.70472       1.52912       1.18901      0.912748      0.746017      0.562018      0.398293      0.284321      0.189154      0.126873     0.0843339
  20  10 2352.4656    1.2292  0.9079 10.7129 -0.0035  0.0221   0.0236   0.0530    0.0722   0.0000   437.0375       3.57557       10.1709       2.16189      -3.51760      -3.81221     -0.566086      -1.27754       1.07337      -1.55880      -1.79862     -0.221773      0.291655     0.0452197     -0.316047     0.0265455     0.0640948     0.0649484       1.80607       2.29186       2.36489       2.55688       2.52169       2.35176       2.08312       1.88398       1.56265       1.28946      0.991390      0.789072      0.591852      0.434122      0.309672      0.205780      0.143588     0.0902316
  20  11 2499.0858    1.5814  1.0746 11.2665  0.0021  0.0256   0.0306   0.0649    0.0908   0.0000   436.6969       2.79075       14.9844      -2.86602       1.26078       3.48568   -0.00317006      -5.39872      -1.34480     -0.491483       1.61065     -0.336283     -0.822554      0.493645      0.250987     -0.237599      0.225306    -0.0498842       1.98182       2.65867       2.83746       2.80231       2.83327       2.49622       2.45278       2.08160       1.81395       1.56920       1.19366      0.959866      0.717830      0.507921      0.349324      0.250362      0.154144      0.100660
  20  12 2645.0234    2.2126  0.9025 11.7802 -0.0006  0.0233   0.0442   0.0529    0.1050   0.0000   436.4670       9.45376       14.8626     -0.935834      -1.13999      0.110358       1.08622      -2.76942      -3.13242      0.269589       1.43454     -0.371620     -0.723896      0.582351    -0.0808190     -0.250954   -0.00286113     0.0801570       1.83716       2.22936       2.42265       2.87395       2.62537       2.10376       2.22543       1.94230       1.64346       1.23734       1.06098      0.833139      0.602899      0.425909      0.311456      0.223777      0.133350     0.0853781
  20  13 2790.8922    2.7113  0.8855 12.2874 -0.0001  0.0209   0.0524   0.0522    0.0769   0.0000   439.4547       9.61039       9.80099      -4.72821      -2.92289      -5.48298      0.380163      -1.38136       2.07805     -0.639193       2.77271     -0.537126    0.00487600      0.817198     -0.522683     -0.166437    -0.0240587     0.0447686       1.65704       2.25229       2.38811       2.38698       2.42431       2.17444       2.08775       1.73334       1.53918       1.16867       1.01117      0.756352      0.578992      0.408071      0.286201      0.198420      0.127130     0.0825436
  20  14 2936.1699    3.2215  0.9884 12.7659 -0.0012  0.0258   0.0617   0.0599    0.0781   0.0000   439.6950       13.2125       6.19472      -3.99216      -2.25975      -3.40975     -0.756816      0.753399      0.310511     -0.595859       1.43732      0.174741       1.01974      0.170196    -0.0403766    -0.0944538     -0.117001     0.0869965       2.42333       2.67941       2.52838       2.65075       3.10158       3.02660       2.37800       1.97338       1.80352       1.58840       1.22638      0.902691      0.648950      0.512559      0.362591      0.265923      0.170321      0.101375
  20  15 3080.7312    3.6090  0.9737 13.1029 -0.0043  0.0232   0.0694   0.0592    0.0778   0.0000   440.8142       7.71613       11.9165       8.13775       1.70576      -6.18045       1.73483      -3.12795       4.41149      -2.53787       1.06395      -1.72484      0.455287      0.312494     -0.212224     0.0904738     -0.284446      0.192824       1.82031       2.35991       2.53412       2.57365       2.59625       2.52361       2.13027       1.88440       1.53381       1.33967       1.07326      0.783600      0.625884      0.415385      0.313223      0.216395      0.149980     0.0892633
  20  16 3224.6147    3.5637  1.1806 13.3279 -0.0042  0.0294   0.0689   0.0680    0.0766   0.0000   438.9065       23.6796       12.2114       11.4793       2.07195      -9.07880      -6.71107      -2.62483      0.560252      -6.55618     -0.420799    0.00943238     -0.621967     -0.762124    -0.0996600      0.104985      0.208555     0.0894142       2.21927       3.10231       3.30039       3.38539       3.53192       2.89229       2.99554       2.33620       2.08396       1.77352       1.29719       1.09974      0.748108      0.566994      0.399882      0.256147      0.183620      0.108551
  20  17 3368.3756    3.0903  1.9444 12.6348 -0.0059  0.0346   0.0462   0.0932    0.0612   0.0000   443.1438       28.9808       14.3870       1.33357      -6.24830      -8.98758       3.85951       1.60246     -0.875127      -5.79768      -3.02592       2.33519      0.433555      -1.73533      -1.01472     -0.490464    0.00177440    0.00161070       2.72546       3.59698       3.99759       4.03552       4.03479       3.71249       3.32758       2.96492       2.43363       2.02871       1.63901       1.22786      0.915279      0.694001      0.498326      0.327480      0.216009      0.140740
  20  18 3512.2158    2.5979  3.1928 12.1162 -0.0027  0.0476   0.0332   0.1264    0.0558   0.0000   437.5266       20.9869       11.4233     -0.382974       3.90722      -5.33478      -1.15779     -0.533243      -2.47683      -5.77577       2.94960     -0.983943     -0.355987      -1.58087      0.469681     -0.242855     -0.769946      0.278914       3.57261       4.78051       5.10944       5.19158       5.18306       4.83502       4.35193       3.99166       3.22392       2.90826       2.27599       1.75166       1.34032      0.938188      0.675246      0.455337      0.298968      0.193144
  20  19 3656.0297    2.1861  4.6068 11.4831 -0.0031  0.0569   0.0237   0.1589    0.0531   0.0000   436.7658       24.3474      -1.01055       8.32171       12.8407      -10.5173       2.49635      -2.69064       8.32436      -2.65579      0.294726     -0.970621       4.67106     0.0756012      -1.08325     -0.109637      0.329995    -0.0158765       4.40079       5.67650       6.25975       6.29219       6.33257       5.89426       5.42048       4.83547       3.99921       3.33587       2.66749       2.09169       1.59312       1.15171      0.823930      0.574603      0.372458      0.237699
  20  20 3799.8023    1.7983  5.8972 11.1030 -0.0012  0.0687   0.0189   0.1955    0.0485   0.0000   437.1849       39.8102       13.0852      -14.1704      0.544906      -6.77302      -10.3602      -12.1098       7.21769      -3.11615      0.215381      -1.05062      0.678578     -0.916303      -1.04925      0.259065     -0.114629      0.118482       5.38283       6.72371       7.45700       7.64546       7.59540       7.21024       6.48828       5.79644       4.91925       4.02140       3.28220       2.52976       1.90403       1.44374       1.00027      0.707937      0.455024      0.297878
  20  21 3943.4258    1.5505  8.0135 10.7123 -0.0003  0.0867   0.0147   0.2436    0.0427   0.0000   432.7387       11.5390       11.2260      -6.84807       15.3360      -3.95554      -12.9643      -14.7944       12.1732      -8.90259      -9.15802       2.19256       1.12814      -1.91403     -0.260101       1.11859      0.730985     -0.668011       6.57501       8.59274       9.44000       9.72702       9.46636       9.00745       8.14269       7.45751       6.06068       5.10238       4.02697       3.19997       2.37657       1.79861       1.26128      0.872979      0.564612      0.366963
  20  23 4230.7030    1.0462 11.1334 10.5009 -0.0007  0.1271   0.0116   0.3807    0.0344   0.0000   426.8413       45.5634       19.5241      -25.3126       3.56964      -11.3326       13.5121      -3.39546       2.04532      -7.78241       12.1816       4.27762      -2.22792       1.04338      -1.28746       2.13101     -0.797488     -0.748594       9.52233       12.5605       13.8952       14.4633       13.7892       13.2277       12.0104       10.4908       9.06877       7.58500       6.02354       4.71986       3.57928       2.60521       1.84274       1.28693      0.811112      0.523700
  21   6 1758.2238    0.3146  0.3390  9.4047 -0.0009  0.0162   0.0102   0.0350    0.0354   0.0000   438.7011      -1.63498       16.8427     -0.895348      -2.20682       1.44985     -0.157474     -0.731517       1.18471      0.811267      0.806004      0.408570     0.0387001     0.0381138      0.121160    -0.0699837     0.0492630     0.0879558       1.39771       1.80767       1.90520       1.76004       1.62605       1.47192       1.36560       1.32951       1.28505       1.14820      0.997713      0.741654      0.538702      0.407345      0.263199      0.179408      0.116292     0.0783189
  21   7 1919.8566    0.4609  0.4410  9.7052 -0.0042  0.0190   0.0125   0.0351    0.0412   0.0000   437.1606      -1.29522       10.9353      -1.55548      0.110062       1.10274      0.875067      0.595208    -0.0724650      0.685240     -0.241683     -0.668245     -0.558705     -0.437165     -0.594638     -0.182709    -0.0480055     0.0477710       1.40330       1.95863       1.80870       1.93603       2.17597       1.87103       1.80527       1.31125       1.32611       1.05400      0.964518      0.680967      0.507925      0.371577      0.270942      0.180445      0.120882     0.0824663
  21   8 2077.7434    0.7130  0.5722  9.8759 -0.0010  0.0172   0.0160   0.0373    0.0544   0.0000   437.3626      0.338758       11.0048      -2.38343      -1.84834     -0.929950       1.36577       4.10016     -0.507094       1.82593       1.47772      0.966748      0.384854     -0.120055      0.164285      0.240812      0.146892     -0.119746       1.30641       1.82936       1.97198       2.04936       1.96589       1.81611       1.65628       1.49798       1.23323       1.05499      0.822236      0.647468      0.503793      0.355591      0.258618      0.165172      0.118621     0.0814187
  21   9 2231.9223    0.9924  0.7132 10.3264 -0.0014  0.0193   0.0209   0.0457    0.0710   0.0000   437.7413     -0.149627       8.31833       3.26739      -1.83288       2.44491      0.341455     -0.390760     -0.910083      -2.33507      0.242470      0.237752      0.153453     -0.343337     -0.291444    -0.0212820      0.236811     0.0649672       1.42884       1.91986       1.90920       2.05657       2.03621       1.89023       1.79112       1.53322       1.35492       1.11353      0.985450      0.767239      0.567294      0.391743      0.297045      0.205764      0.135122     0.0908160
  21  10 2381.9716    1.2776  0.8977 10.9161 -0.0034  0.0211   0.0250   0.0553    0.0684   0.0000   438.5382       2.48303       10.5056      -3.52341      0.542410      -2.12733      -1.47713       1.42205      -1.38383      -3.09415    -0.0536526      0.258266      -1.14756     -0.898822     -0.526727     0.0818431      0.152066     0.0321991       1.55226       2.01731       2.23109       2.32702       2.31326       2.12166       1.99255       1.77502       1.41892       1.25268      0.958847      0.775455      0.593986      0.422762      0.327180      0.230180      0.151734     0.0985817
  21  11 2529.4088    1.7494  0.9824 11.3915  0.0029  0.0215   0.0323   0.0580    0.0744   0.0000   439.9545       3.17572       13.7322       2.21843      -2.99691      -4.35514      -1.76802       1.95716      0.767136     -0.581541       1.44143     -0.153456      -1.36143      0.682177      0.304225      0.401950     0.0390147     0.0333978       1.68096       2.22991       2.39277       2.49250       2.34966       2.22560       2.08562       1.83698       1.63460       1.34483       1.11687      0.822337      0.654827      0.472161      0.348241      0.240266      0.157783      0.103562
  21  12 2676.2817    2.1440  1.0283 11.7970 -0.0008  0.0248   0.0419   0.0606    0.1081   0.0000   438.7520       6.22916       14.7736      0.256492      -4.08978      -4.37215       3.98822      -2.71789     -0.954098      -3.65173       1.08557       1.55649      0.391383      0.563448      0.266567     -0.225954     -0.128084     0.0350182       1.84161       2.30543       2.51718       2.59135       2.72898       2.34914       2.17319       2.02796       1.76922       1.39004       1.17242      0.925469      0.675287      0.529098      0.380977      0.250965      0.172482      0.116927
  21  13 2823.1776    2.7600  0.7797 12.7175 -0.0017  0.0216   0.0589   0.0530    0.0765   0.0000   440.6000       5.60873       11.1224       2.07197       1.81798      -5.55684       3.78131      -3.15011     -0.490416      -1.10416      0.467156     -0.964340      0.460955      0.519792      0.225191     -0.184886     0.0465853     0.0818827       1.95755       2.52262       2.50230       2.62422       2.70755       2.72274       2.37028       1.90756       1.56322       1.33327       1.05486      0.912969      0.622125      0.473079      0.313460      0.210473      0.149861      0.107206
  21  14 2969.0979    3.2134  0.9497 12.9055 -0.0064  0.0279   0.0633   0.0582    0.0698   0.0000   440.3132       9.08033       13.1044      -3.62024      -2.92357      -3.96177      -4.51950      -4.73119       2.29206      -2.98242      -1.57757      -3.37492      0.265244      0.267694     -0.196636     0.0987776      0.290344     -0.213005       2.42972       3.57527       3.32021       3.44348       2.58378       2.41785       2.20008       2.45732       2.42180       2.30143       1.74585       1.45447       1.03546      0.720230      0.452928      0.301388      0.194620      0.118247
  21  15 3114.2033    3.6302  1.1543 13.0510 -0.0001  0.0259   0.0655   0.0654    0.0803   0.0000   439.5949       11.1584       12.3298       2.40921       1.30333      -3.33448     -0.836295      -8.53953      -1.81537      0.400470      0.568717      -2.48952     -0.920922      0.107477     -0.312170      0.307714     0.0916293      0.219698       1.85682       2.52201       2.56033       2.72326       2.76717       2.50868       2.34963       2.20020       1.74062       1.48145       1.17299      0.924594      0.715998      0.534047      0.380538      0.279222      0.190168      0.123374
  21  16 3258.8449    3.3556  1.3708 13.1159  0.0000  0.0289   0.0576   0.0752    0.0637   0.0000   437.7219       13.4963       17.0894      -2.17080      -6.38121      -5.07246      0.987994      -7.78211     -0.240430      -2.05465      0.212421      -1.24435       1.57210     -0.844603     -0.734295      0.504600    -0.0559830    -0.0895829       2.17722       2.93398       3.21581       3.20901       3.12822       2.97509       2.65869       2.50277       2.06066       1.78844       1.43522       1.11552      0.851292      0.634844      0.438690      0.311393      0.208159      0.135150
  21  17 3403.2154    2.9758  2.0376 12.5557 -0.0022  0.0346   0.0419   0.0935    0.0541   0.0000   438.1735       10.5417       12.5027      -1.15055      -6.85145      0.879471       2.44123      -8.13496      -1.05892       3.07553       2.24024      -1.73458      0.125480     -0.973416      0.460581      0.357505     -0.405994     -0.100574       2.76593       3.63539       3.89654       4.04601       3.95998       3.80932       3.44304       3.13058       2.55157       2.05276       1.68895       1.30675       1.01918      0.747041      0.532900      0.389075      0.271767      0.173538
  21  18 3547.5828    2.4132  3.0043 12.1802 -0.0017  0.0452   0.0311   0.1213    0.0484   0.0000   442.4594       16.6262       3.47363       7.56582      -3.63286      -10.1443      -2.41539      -2.66426      0.871983       3.19612      0.835434      -2.24597      0.556791      0.516990       1.11726      0.163171     0.0941750      0.226635       3.31064       4.29939       4.64511       4.88691       4.76142       4.73947       4.15918       3.65619       3.24773       2.66375       2.14595       1.73378       1.32906      0.970937      0.702004      0.501286      0.329512      0.222247
  21  19 3691.9605    2.0627  4.3782 11.5686 -0.0015  0.0558   0.0233   0.1549    0.0478   0.0000   438.5885       16.4066       4.32584    -0.0384564      0.664170      -6.91434     -0.241400       1.77193       4.38227      -6.71205      0.421346      0.460639      -3.73953       2.51816      0.364332     -0.638527     -0.126988      0.176346       4.09970       5.39784       5.91570       5.89480       5.96710       5.67131       5.25749       4.63570       4.01810       3.32178       2.68912       2.13630       1.64833       1.23848      0.877642      0.631644      0.416149      0.275258
  21  20 3836.2010    1.7584  6.2810 11.0157  0.0009  0.0694   0.0172   0.2013    0.0441   0.0000   443.8951       20.8920       15.2745       11.6210       17.9531      -16.6222      -11.0064      -4.64394       10.0353     -0.425129      0.876744      -1.18457      0.620478     -0.133847      0.753685      0.293855      0.194755     -0.450987       5.00017       6.81408       7.33309       7.70730       7.63824       7.19510       6.62763       5.64905       5.08972       4.10338       3.35630       2.65764       2.02702       1.52418       1.06423      0.775874      0.501349      0.333619
  21  21 3980.4184    1.4582  7.8201 10.6972  0.0012  0.0844   0.0139   0.2377    0.0401   0.0000   435.2048       21.1619       11.0699       3.05322      -1.50712      -7.24550      -20.6264      -5.48403       5.32214      -2.10494       4.07533       3.29138      -3.80025     -0.584135      0.647457       1.15457      -1.05940     -0.478170       6.08280       8.05707       9.13295       9.17807       9.09212       8.73822       7.95750       7.02033       6.11508       4.91914       4.06298       3.19525       2.40269       1.85749       1.33194      0.940756      0.621220      0.405545
  21  22 4124.5648    1.1844 10.1171 10.5841  0.0002  0.1101   0.0122   0.3200    0.0345   0.0000   439.7425       35.7881       5.70955       6.61895      -13.0280      -13.9700      -3.98150      -9.73373       3.38868      -14.1079      -1.01113      -1.14261       1.19597       3.24505       1.19983     -0.899698      0.254372      0.308562       8.04333       10.3631       11.4482       11.9715       11.7338       11.2409       10.1565       9.03682       7.97439       6.63079       5.24973       4.21031       3.27642       2.40489       1.76261       1.25552      0.826802      0.538079
  21  24 4413.0856    0.7806 14.0117 10.3537 -0.0016  0.1884   0.0094   0.5025    0.0296   0.0000   439.3681       46.5310       34.2280      -10.3370      -1.33646      -31.2696       25.6407      -3.98214       9.90704      -5.41868       3.23984       10.4121      -15.1660      -15.2533       4.16752       5.62035      0.300837     -0.581880       13.1276       17.7271       19.5024       20.4503       19.9479       19.0112       17.4491       15.5958       13.1860       11.3665       8.98114       7.18573       5.59609       4.18201       3.01180       2.12372       1.38774      0.916283
  21  25 4556.8147    0.6535 15.6571 10.2380 -0.0042  0.2318   0.0078   0.5890    0.0253   0.0000   409.6338       25.7200       7.74511      -26.0692       16.9230      -10.3556       21.8045       19.7071      -40.2508      -10.0399       9.49756       12.1677      -9.77360     -0.655626       2.31181      -5.57666     -0.715119     -0.458759       16.0279       21.7565       23.7793       24.9075       24.4563       23.0553       21.5109       18.9531       16.5272       13.6945       11.0509       8.85477       6.79087       5.15332       3.71801       2.64553       1.71846       1.13236
  22   6 1781.5512    0.3646  0.3286  9.4397 -0.0049  0.0136   0.0110   0.0302    0.0356   0.0000   440.0410     -0.743351       15.9204      0.487180      -1.79998      0.431807       1.92372       1.51556     -0.467365      -1.13245      0.153787      0.194493      0.130210     0.0977288      0.649301    -0.0150919     0.0271892     0.0207023      0.951655       1.16571       1.43008       1.37761       1.39962       1.36001       1.17320       1.10406      0.920877      0.761100      0.648460      0.511526      0.371230      0.280241      0.230867      0.157852     0.0955847     0.0741948
  22   7 1945.0717    0.4756  0.4967  9.7536 -0.0083  0.0175   0.0124   0.0384    0.0432   0.0000   441.7260      0.771072       13.4695     -0.546862      -3.19618       1.33894       2.39340      -1.10623      -2.30240      0.606714     -0.379640      0.835629      0.450208     -0.469300      0.444527     -0.477819     -0.103419    -0.0707296       1.24302       1.77286       1.89587       2.07811       1.92665       1.85813       1.62130       1.50502       1.30782       1.01958      0.866312      0.697934      0.526033      0.377502      0.270681      0.205803      0.131501     0.0854688
  22   8 2104.7898    0.7220  0.6671 10.0417 -0.0026  0.0186   0.0156   0.0447    0.0538   0.0000   437.7365       1.11911       14.5528     -0.283749      -5.22161       3.21892     -0.177839     -0.173517     -0.622978      0.879634     -0.537239     -0.935636      0.275444      0.138115     -0.340268     0.0800173    -0.0880646    -0.0654617       1.33629       1.90711       2.00714       2.15843       2.05299       1.94915       1.75909       1.57170       1.30150       1.15032      0.894252      0.721638      0.527026      0.411808      0.287343      0.207549      0.143041     0.0919714
  22   9 2260.0466    0.9802  0.8724 10.4957 -0.0038  0.0214   0.0188   0.0551    0.0649   0.0000   442.2631       5.31078       14.5965      -1.84075      -2.82593      -1.42333     0.0826223      -2.65373      0.938352      0.218770     -0.718907       1.53352     -0.449956     -0.314053      0.105717      0.190954     -0.400041     0.0218591       1.59748       2.03657       2.33270       2.43769       2.33071       2.15813       2.02258       1.81627       1.47292       1.29059       1.08970      0.862573      0.629395      0.464534      0.349119      0.251621      0.160399      0.113535
  22  11 2559.3374    1.7827  0.9197 11.6590 -0.0058  0.0218   0.0331   0.0546    0.0682   0.0000   436.1861       11.0251       10.5945      -2.17457       1.12803      -2.02164     0.0446698      -5.50432      -1.20925      -1.01862     -0.144760     -0.856182      0.417426      0.800478      0.256496     -0.281861     0.0613734     0.0481679       1.53608       2.08697       2.24166       2.19961       2.13944       2.01082       1.88403       1.66087       1.58001       1.35145       1.12594      0.889845      0.689041      0.499849      0.365387      0.250139      0.173813      0.112385
  22  12 2707.2719    2.2756  0.9576 12.0797 -0.0020  0.0216   0.0430   0.0539    0.0815   0.0000   440.2021       4.90056       17.6945      -3.57581     -0.947476      -6.78937    -0.0380816      -2.04472       1.25428      -2.38644      0.942996     -0.703998     0.0885270      0.346301      0.406927     -0.367946    0.00972128      0.123710       1.54059       2.01323       2.05488       2.25613       2.24464       2.16803       1.92267       1.72693       1.53885       1.30601      0.994171      0.797970      0.644848      0.481646      0.351615      0.257836      0.180301      0.123923
  22  13 2854.9219    2.9812  0.9183 12.4994 -0.0003  0.0232   0.0573   0.0541    0.0963   0.0000   438.4744       8.25734       12.2201      -4.49096       1.71963      -3.56158     -0.475316     -0.445871       2.87112      0.235346     -0.864327      -2.24154      0.310025      0.206104      0.153555     -0.421375     -0.208318     0.0146291       1.84729       2.48645       2.42775       2.37247       2.30112       2.23489       2.31822       2.13803       1.83132       1.43012       1.11097      0.896712      0.685518      0.592909      0.390448      0.329129      0.238658      0.168304
  22  14 3001.5989    3.4488  0.9476 12.9557 -0.0050  0.0212   0.0649   0.0536    0.0792   0.0000   438.0029       11.7343       17.5005      0.757399      -1.20776      -2.11145      0.123426      -6.04752     -0.557802      -2.82777       3.04589      -2.15385      0.314701      0.127797      0.175927     -0.190705     -0.135383     0.0237564       1.49759       1.99877       2.18235       2.30239       2.18919       2.15253       1.89777       1.74204       1.48337       1.27746       1.03128      0.839730      0.645358      0.458335      0.351112      0.237328      0.163736      0.112498
  22  15 3147.2499    3.5134  1.1039 13.4275 -0.0044  0.0256   0.0661   0.0657    0.0674   0.0000   434.2960       8.88853       15.2639      -3.70869      -6.14801      -8.65946       3.31856      -6.93696     -0.187044      -1.34148      -1.24005     -0.389320     -0.495814      0.101394      0.462996      0.171398     0.0184642      0.301964       1.87292       2.45106       2.77702       2.67475       2.65981       2.50459       2.46962       2.17083       1.83567       1.51417       1.26778      0.976161      0.756812      0.589445      0.425690      0.305140      0.209763      0.143456
  22  16 3292.5581    3.2357  1.4884 13.0238 -0.0019  0.0295   0.0526   0.0755    0.0591   0.0000   437.9887       18.0885       12.2316      -5.36396      0.825517      -1.40861      -5.57538      -8.49767       2.25757      -5.69266     -0.276375      0.632438      0.741164     -0.104541     -0.726445    -0.0209657    -0.0674920      0.332716       2.10655       2.80776       3.19786       3.27654       3.27481       3.06718       2.80172       2.50722       2.11196       1.74481       1.41682       1.14022      0.867707      0.678184      0.473743      0.326983      0.235985      0.157633
  22  17 3437.5789    2.8544  2.1815 12.4609 -0.0014  0.0359   0.0381   0.0960    0.0500   0.0000   443.5639       18.1687       10.2986      -1.62550      -1.69918      -3.82447       2.56744      -8.21977      -6.42357      -2.63704       3.22624      -2.67881     -0.394336     -0.713442     -0.853702      0.742230     -0.117844    -0.0750087       2.42936       3.25136       3.49908       3.78376       3.70080       3.38465       3.25591       2.85482       2.55044       2.09683       1.72844       1.38179       1.06551      0.813043      0.587237      0.426426      0.290199      0.188662
  22  18 3582.5751    2.3559  3.5374 11.9069 -0.0009  0.0470   0.0266   0.1262    0.0448   0.0000   435.5979       20.7361       6.80242      -1.74462      0.563870     -0.453370      -6.86974      -5.97039      -1.59874      -3.26640       2.25767      -1.94559      -1.11061      0.121860      -1.84583     -0.161933     -0.204814     0.0159492       3.40449       4.35232       4.81424       4.85586       4.97921       4.59653       4.37320       3.89577       3.39175       2.83243       2.32624       1.87877       1.42795       1.06885      0.819632      0.582480      0.412282      0.269476
  22  19 3727.4086    1.9005  5.0418 11.4514 -0.0024  0.0609   0.0205   0.1692    0.0433   0.0000   446.5690       20.3917       15.9643       3.53861      0.652758      -2.37075      -1.96824      -9.86242      -3.88876     -0.996250      0.264893      -2.07900       1.58519      -1.44352       1.22321       2.57446     -0.591383      0.219025       4.36129       5.54859       6.27979       6.15869       6.32765       6.23027       5.50453       5.02901       4.41826       3.63432       2.96170       2.35639       1.83346       1.43265       1.03393      0.759262      0.531725      0.351903
  22  20 3872.2254    1.6493  6.5700 11.0283 -0.0007  0.0714   0.0160   0.2012    0.0402   0.0000   433.5091       11.8297       25.9508      -3.19437      -10.2770      -1.82984       4.81816     -0.887576      -6.95006      -1.05727      -3.42993      -10.4354     -0.687138      0.218211       1.17363      0.265388     -0.572928      0.945612       4.91777       6.51759       7.06879       7.49305       7.22258       7.10829       6.55171       5.83874       5.05838       4.27096       3.46914       2.82406       2.18364       1.67549       1.22858      0.863385      0.595757      0.407496
  22  21 4016.9674    1.3813  8.9001 10.7069 -0.0010  0.0926   0.0128   0.2640    0.0353   0.0000   432.8808       30.3104       28.5221      -5.29250      -12.8968      -19.1896     -0.123560      -2.92052      -2.84972      -2.05124      -2.03913      -6.68047       1.73013      -1.82708      -2.09705      -3.11248     -0.357097     0.0128819       6.32999       8.20003       9.25102       9.42293       9.42521       9.04610       8.28290       7.63949       6.49132       5.43970       4.48842       3.56995       2.80431       2.13683       1.58692       1.13958      0.773588      0.523289
  22  22 4161.7005    1.0932 10.9060 10.6064 -0.0008  0.1208   0.0114   0.3503    0.0324   0.0000   449.6123       10.4433       32.5384      -10.0011       19.2108      -25.9089      -6.20802       5.11269       7.83489      -1.85673       3.49007       4.49698      -5.96266      -3.97431       2.27757       2.53976     -0.734228    -0.0628297       8.28954       11.0715       12.0462       12.6729       12.3890       12.2345       11.1187       9.83628       8.46568       7.28299       5.92693       4.76648       3.71280       2.83343       2.06348       1.48119       1.00507      0.681492
  22  23 4306.4953    0.9323 12.4936 10.4727 -0.0035  0.1485   0.0102   0.4127    0.0306   0.0000   452.3281       29.2235       34.7010      -18.5893      -1.01703      -1.17544       8.42616      -32.4365      -3.86870      -11.7170      0.716200      -1.88044      -8.29046       5.26714      -2.81429      -4.73107     -0.438610       1.46943       9.96678       13.0539       15.0543       15.1140       15.2118       14.5066       13.5022       12.0801       10.4479       8.74087       7.25470       5.79082       4.52130       3.48343       2.51222       1.85822       1.21348      0.829330
  22  24 4450.9363    0.7314 14.5993 10.3230 -0.0028  0.1924   0.0082   0.5226    0.0275   0.0000   412.7940       46.5078      -5.36883      -18.7369       45.5167       13.5813      -22.1744      -42.9718       36.2013       23.2357     -0.517446      -18.3056       4.32200       7.30669       2.66163     -0.926421     0.0355300      -2.89739       13.0846       17.2230       18.6381       19.6960       19.6547       18.8712       17.5243       15.5878       13.4479       11.5966       9.38478       7.62350       5.94798       4.53031       3.33641       2.42980       1.62918       1.12058
  23   6 1804.2270    0.3313  0.3145  9.5563 -0.0052  0.0138   0.0107   0.0320    0.0325   0.0000   438.9158      0.907764       19.2371    -0.0623792      -2.98811       1.01774     0.0100065       1.72292       1.65483     0.0337873     -0.295744      0.260737     0.0505878     -0.111985     0.0733401     -0.198139    -0.0999124    -0.0990228      0.992691       1.21748       1.20716       1.43101       1.43576       1.39958       1.22889       1.07563      0.967664      0.788651      0.660444      0.560426      0.428072      0.312713      0.215107      0.162411      0.121723     0.0812392
  23   7 1969.6359    0.5216  0.5210  9.7364 -0.0025  0.0164   0.0126   0.0407    0.0444   0.0000   439.6586      -1.60742       17.9675      -2.14037      -3.40885      0.666654      0.486677      -1.93085      0.196377     -0.499106      0.744923       1.14273     -0.868129     -0.205839     0.0414649     0.0158334    -0.0117321    -0.0997111       1.16369       1.49097       1.60862       1.65995       1.56685       1.62803       1.44381       1.31810       1.15121      0.969699      0.818068      0.657360      0.500393      0.401693      0.289737      0.205119      0.147784      0.102022
  23   9 2287.5338    1.0598  0.7588 10.6730 -0.0034  0.0202   0.0213   0.0452    0.0618   0.0000   438.9743      0.879614       14.9750       1.42694    0.00161721      -5.56128      0.907655      -2.51548     -0.721525     -0.456576      -1.83631      -1.03211      0.786809     -0.585198    -0.0315982    0.00956355      0.235275    -0.0804666       1.35543       1.83189       1.89278       2.04332       1.99759       1.78472       1.82121       1.59557       1.43502       1.16683       1.03570      0.775202      0.616053      0.458836      0.369352      0.270405      0.182373      0.130029
  23  10 2439.2373    1.4666  1.0124 11.1368 -0.0028  0.0249   0.0266   0.0569    0.0781   0.0000   435.7944       2.85918       15.6490      -3.51019      -5.60135      -1.94051      -1.68311     -0.695824      -1.04560      -1.93382      -1.06716      -1.72725     -0.253366       1.51683    -0.0656668     0.0307120     -0.350433     -0.232126       1.81247       2.40616       2.33357       2.32553       2.36166       2.43963       2.39166       2.19268       1.80504       1.40735       1.18703      0.965751      0.787182      0.635331      0.459653      0.329717      0.237210      0.160281
  23  11 2588.7405    1.9731  1.0315 11.6749  0.0014  0.0233   0.0346   0.0550    0.0722   0.0000   437.5485       4.87547       12.0292     -0.797241     -0.377141      -5.73527     -0.766184      -3.68736     -0.655892       3.88269       1.28663      -1.58370    0.00635619      0.816820     -0.444748      0.471896     -0.185246     -0.141680       1.51897       2.01570       2.30405       2.19414       2.36008       2.11263       1.97861       1.87111       1.56969       1.42449       1.10483      0.956277      0.754417      0.529251      0.430941      0.279405      0.213202      0.142238
  23  12 2737.7416    2.5430  0.9873 12.0791 -0.0007  0.0203   0.0448   0.0556    0.0787   0.0000   439.9500       6.31342       12.3144      0.870623      -3.53646      -3.91792      -3.61661      -3.62987    -0.0288403      -2.39805      0.982240    -0.0636443     -0.112768      0.513876      0.180861      0.549379      0.365626     -0.153458       1.34307       1.77734       1.94374       1.97226       2.00772       1.93702       1.83567       1.60535       1.39290       1.20778      0.977779      0.800837      0.631137      0.477884      0.351854      0.274527      0.178948      0.125958
  23  13 2886.2706    3.1935  0.9235 12.4628  0.0002  0.0206   0.0579   0.0521    0.0996   0.0000   438.8614       3.94631       13.7667     -0.278119    -0.0281768    -0.0594980      -2.95148      -2.22420      0.599748      -2.74484     -0.328089      0.152722     -0.814702    -0.0405042     -0.740706    -0.0707080      0.208399     0.0641611       1.61228       2.04247       2.12672       2.15984       2.12219       2.06064       1.93720       1.72289       1.52561       1.36543       1.19141      0.977983      0.787832      0.550065      0.403776      0.273254      0.186082      0.134621
  23  14 3033.6545    3.5186  1.0356 12.9195 -0.0062  0.0228   0.0647   0.0576    0.0957   0.0000   437.2884       9.52010       13.0226       1.09326      -1.85776      -7.18887       1.93766      -2.90587      0.572382      -1.66328      -2.02975    0.00133720      0.142832       1.43457     -0.849746      0.714639    -0.0726691    -0.0985160       1.66699       2.24721       2.36824       2.53094       2.34813       2.19223       1.95003       1.90430       1.69631       1.52218       1.27169       1.05080      0.828057      0.601858      0.428139      0.310518      0.207178      0.135767
  23  15 3179.9551    3.6380  1.0987 13.1558 -0.0022  0.0254   0.0631   0.0569    0.0761   0.0000   437.1147       13.0077       11.2208       1.68908     -0.574196      -2.25864     -0.236908      -3.46764      -1.52174      0.468511       2.59092      -1.69663     -0.550599      0.311321      0.400018    -0.0727139     -0.320670      0.366246       1.90190       2.36675       2.53474       2.38612       2.53636       2.65555       2.46033       2.18417       1.71277       1.51882       1.19295       1.05594      0.814710      0.644404      0.459874      0.319545      0.226769      0.161347
  23  16 3325.7896    3.2307  1.5461 13.0040 -0.0015  0.0294   0.0505   0.0751    0.0554   0.0000   440.5663       11.7559       14.6550      -1.29123      -6.97599      -3.29119       3.44602      -8.22935      -2.53911      -3.24482       2.02688       2.17439    -0.0463998      -1.80242       1.27174       1.06307     -0.208553    -0.0776500       2.07584       2.61036       2.80043       2.96274       2.94924       2.70514       2.61938       2.31648       2.10315       1.77903       1.47142       1.19569      0.945788      0.726427      0.521070      0.384023      0.279132      0.187958
  23  17 3471.5475    2.8261  2.5725 12.2127 -0.0016  0.0365   0.0330   0.1011    0.0477   0.0000   436.1077       22.2733       6.06253      -4.18423       5.15667      -8.87701      0.298600      -6.48639       1.08412      -1.15219      -1.38636      -1.59573       1.18773     -0.546639      0.856690     0.0856000      0.254723    -0.0444429       2.56421       3.25797       3.65149       3.71656       3.67013       3.52822       3.25590       2.97793       2.63961       2.25649       1.85428       1.46838       1.17353      0.919333      0.665015      0.477316      0.337740      0.239247
  23  18 3617.1556    2.2101  3.8231 11.7992 -0.0035  0.0489   0.0235   0.1338    0.0393   0.0000   434.5603       11.9435       20.3364      -4.91227       3.85861       3.26708      -2.16907      -10.9607       7.27805       1.76338      -4.31957       2.23082      -1.65686       1.99584      0.491021      0.703760     -0.322694      0.113722       3.24539       4.27539       4.86361       5.00872       4.92020       4.76172       4.50316       3.97237       3.48594       2.85629       2.39718       1.90728       1.54276       1.18484      0.875098      0.631025      0.437402      0.304128
  23  19 3762.4358    1.8696  5.1610 11.4229 -0.0027  0.0595   0.0192   0.1687    0.0390   0.0000   444.0761       21.2875       13.4899       1.54235       8.66308      -3.36974      -12.5748      -5.71169       16.3493      -6.55719      0.690421      0.939564       2.17147     -0.852977       1.07296     -0.900248      0.317774     -0.147281       4.00677       5.31313       5.91598       6.03939       6.12374       5.92775       5.43233       4.86727       4.34099       3.55527       2.95499       2.41022       1.89867       1.44050       1.08568      0.798912      0.546692      0.380321
  23  20 3907.9850    1.5625  7.0270 10.9600 -0.0019  0.0750   0.0150   0.2124    0.0376   0.0000   436.5460       21.5148       20.6190       11.2119      0.833170      -25.0248       2.15165      -14.3757      -5.90833      -6.96981       6.45258      -2.04006     -0.842527      -4.30364       2.04759       1.89075      0.212263      -1.43052       4.94936       6.53381       7.09023       7.68491       7.29103       7.32229       6.58409       6.09000       5.23071       4.52318       3.69297       3.05755       2.39972       1.82687       1.37222      0.995074      0.682401      0.477700
  23  21 4053.0169    1.2835  8.5942 10.7444 -0.0040  0.0936   0.0126   0.2600    0.0336   0.0000   431.3472       36.1383       33.1779      -12.9602      -7.44253       11.8739       9.46630      -1.33661      -6.97691      -14.7617      0.828476       2.69831       2.06843      -9.08960       1.95816       3.02865       2.44065      0.162768       6.19353       8.03839       9.10016       9.52990       9.25115       9.04806       8.44462       7.35880       6.66126       5.65235       4.69388       3.79140       2.96610       2.30531       1.70917       1.24876      0.859611      0.592191
  23  22 4197.7607    1.0585 11.6637 10.5445 -0.0012  0.1266   0.0109   0.3683    0.0316   0.0000   426.5892       18.0991      -4.74291       31.8759       1.19362      -14.4276      -17.2889      -14.5598      -7.21275      -5.95437      -7.51208       1.38006       9.99515      -4.10074       1.84186      0.543127     -0.204298      0.597322       8.33660       10.9334       12.3857       12.5971       12.5879       12.1518       11.3267       10.2493       9.00816       7.54643       6.37688       5.14000       4.05529       3.15184       2.30319       1.73571       1.16897      0.807692
  24   7 1993.5688    0.5499  0.5617  9.7529  0.0015  0.0163   0.0127   0.0405    0.0448   0.0000   440.3430      -2.26292       16.0019       1.14275     -0.843617     -0.319332       1.82540      -4.66581      -1.02527     -0.617652       1.05406     0.0876023      -1.05650      0.309435     -0.233136     -0.350058      0.217392    -0.0762728       1.07905       1.35654       1.47042       1.57532       1.61895       1.46105       1.37490       1.29470       1.14408      0.992502      0.803485      0.637069      0.521967      0.418513      0.303163      0.224360      0.162095      0.111540
  24   8 2156.8368    0.8219  0.6663 10.1322 -0.0022  0.0179   0.0167   0.0406    0.0571   0.0000   438.5985     0.0930506       13.6375       3.18957      -2.56740       1.16636       1.95262      -1.27744     -0.947296      -1.52556     -0.482830     -0.518493    -0.0443965     -0.211687     -0.134976     0.0913133      0.158010    -0.0780781       1.21244       1.56810       1.75093       1.83391       1.86549       1.71995       1.67590       1.48074       1.29195       1.02733      0.882976      0.729362      0.586035      0.433382      0.326006      0.240091      0.178066      0.126319
  24   9 2314.3976    1.1135  0.8968 10.7405 -0.0019  0.0212   0.0207   0.0511    0.0606   0.0000   437.4529      0.973423       14.8093       5.29035      -3.14474      -2.22239      -1.83186      -1.68671      0.446620      -1.56762     -0.894272       1.81399      0.620221      0.548546      0.165473     -0.167607      0.154871     0.0286810       1.31076       1.72687       1.91190       1.99294       1.99584       1.91360       1.80008       1.67202       1.40479       1.19967       1.05908      0.822523      0.672176      0.520500      0.391835      0.286673      0.196377      0.135914
  24  11 2617.7832    2.0759  1.0103 11.7455 -0.0041  0.0220   0.0365   0.0532    0.0805   0.0000   440.0090       8.27366       17.1055      -4.01446      -3.36744       3.35926     -0.176213      -4.81439     -0.417575      -1.94977       1.37025     -0.824251    -0.0143952     -0.158527      0.172875    -0.0988605     -0.180839     0.0562434       1.45484       1.82595       2.05244       2.24343       2.12158       2.05031       1.95231       1.68355       1.50582       1.32990       1.09526      0.909765      0.686997      0.541430      0.407521      0.301368      0.213795      0.145451
  24  12 2767.8230    2.6589  0.9635 12.0851 -0.0016  0.0199   0.0456   0.0519    0.0775   0.0000   436.8379       3.89330       12.2553      -1.49855      0.533021      -3.98996      0.429335     -0.785766       1.14888     -0.402609      0.171022     -0.114494     -0.704285     -0.915439     -0.981372      0.362506    0.00555079     -0.299258       1.35499       1.78649       1.81719       1.90569       1.94332       1.82898       1.73223       1.66612       1.44058       1.28975       1.01211      0.785477      0.646752      0.491211      0.403370      0.308024      0.223246      0.164500
  24  13 2917.1814    3.1821  0.9946 12.6750 -0.0018  0.0217   0.0560   0.0551    0.0801   0.0000   440.0474       10.1999       12.8160     -0.736654     -0.395342      -4.90374       2.82785      -3.75808     -0.453253      -1.20190     -0.794275     -0.879625      0.611566     -0.245552     -0.154365    -0.0157695      0.276994     0.0463086       1.46139       2.05512       2.08750       2.19255       2.16497       1.92598       1.97905       1.67629       1.63878       1.32018       1.15246      0.940863      0.731192      0.572043      0.408898      0.307927      0.214928      0.146763
  24  14 3065.2247    3.6751  1.0786 12.7425 -0.0018  0.0226   0.0639   0.0569    0.1103   0.0000   438.4139       11.4127       12.3297      -4.10471       3.33322      -3.68799     -0.888224      -1.01533       1.62665      -5.69221      -1.07282     -0.163657      -2.62806     -0.320363     -0.177168      0.101794    0.00413684      0.222938       1.43780       1.89828       2.05766       2.03973       2.11497       2.01894       1.85503       1.83666       1.51769       1.32787       1.11808      0.887853      0.713341      0.574106      0.416967      0.317513      0.222305      0.161442
  24  15 3212.2680    3.4686  1.3786 13.0650 -0.0038  0.0263   0.0567   0.0695    0.0708   0.0000   438.7401       13.8096       12.2434      -4.02605      -2.77925      -5.92470      0.422980      -7.41255    -0.0511973      -2.00486      0.932118      -1.10466      0.711119     0.0806723      -1.46402     -0.408869     -0.162800   -0.00472114       1.74146       2.31283       2.45494       2.51148       2.44196       2.51502       2.29682       2.18070       1.87430       1.61133       1.34046       1.04929      0.863004      0.673613      0.510440      0.392221      0.281810      0.197818
  24  16 3358.7801    3.1740  1.8395 12.6592 -0.0018  0.0306   0.0437   0.0819    0.0542   0.0000   438.1927       15.2482       10.3237      0.324012       3.37333      -13.2755       3.45972     -0.508579      -1.70640      -2.27860      -1.93749      -1.11342      -1.89370       1.24701     -0.293210     -0.147547      0.519725      0.210846       1.98479       2.67192       2.83532       2.88311       2.94985       2.74709       2.61783       2.38778       2.08881       1.92110       1.63810       1.29512       1.07462      0.807108      0.613801      0.437892      0.309766      0.211989
  24  17 3505.2402    2.5730  2.9201 12.2300 -0.0028  0.0400   0.0293   0.1119    0.0396   0.0000   440.8523       13.8823       7.69133       6.87628       1.06534      -18.3706      -1.61990      -8.77288      0.231059      -3.95186      -2.39527      -4.21427       2.91735      0.132997     -0.165239      0.294020     0.0888196      0.486142       2.55186       3.34957       3.61791       3.79200       3.81935       3.78386       3.38248       3.30150       2.79200       2.39484       2.02457       1.59173       1.26190       1.01101      0.782407      0.562152      0.434794      0.298578
  24  18 3651.4049    2.1391  4.0663 11.7185 -0.0023  0.0504   0.0221   0.1365    0.0373   0.0000   446.2270       17.6894       8.52240      -2.00626      -1.32457      -10.4419      0.463152      -3.22203      -7.31040      -4.51374      -6.67370     -0.710918     -0.569652      0.851029       1.14225      0.188898      0.191840     -0.286407       3.15759       4.20867       4.74563       4.65623       4.91925       4.55084       4.43454       3.93838       3.50191       3.06125       2.54043       2.04644       1.64880       1.27032      0.982141      0.710411      0.509989      0.354966
  24  19 3797.2161    1.7433  5.9947 11.2049 -0.0013  0.0654   0.0168   0.1837    0.0371   0.0000   435.5170       24.3908       29.5270     -0.462762      -6.33939      -15.9257       9.23646      -11.0820      -5.67229      -5.86628       10.9393      -2.64693      -2.05046       1.10255      0.747177      0.804323     -0.153411     -0.271687       4.05778       5.36501       6.09486       6.17168       6.35370       6.09640       5.66859       5.16988       4.55349       3.87816       3.24834       2.66422       2.05857       1.67132       1.24232      0.942664      0.639487      0.457149
  24  21 4089.0521    1.2310  9.4762 10.6816 -0.0018  0.0987   0.0120   0.2834    0.0317   0.0000   429.6084       8.17860       9.52674      0.417818       16.4304      -12.0419       9.23471      -13.3656       7.78145      -7.83334       1.40517       1.30871     -0.142237      -2.38134     -0.825298       1.78279       1.19138      -1.00801       6.26408       8.15622       9.15860       9.34982       9.61716       9.10091       8.59030       7.90646       7.00087       5.96691       4.98957       4.05353       3.25706       2.55091       1.90771       1.45921       1.04326      0.729028
  24  22 4234.5103    1.0121 11.9659 10.5009 -0.0023  0.1304   0.0102   0.3689    0.0298   0.0000   424.1203       26.0470       15.0929       29.8203      -10.9264       7.26189       24.4476      -14.6868      -12.7389      -6.19645      -1.48315      -2.51966     -0.259089      -4.95483       1.64101       2.30033      -1.91055      -1.40351       8.16904       11.0597       11.9222       12.5952       12.5124       12.3412       11.4233       10.3199       9.29869       7.81496       6.69638       5.43691       4.34079       3.39540       2.57003       1.92105       1.32375      0.942489
  25   4 1489.4468    0.1332  0.1163  9.2557 -0.0073  0.0122   0.0079   0.0210    0.0232   0.0000   439.1889      0.954778       17.6271     -0.779061      -1.31049     -0.586962     -0.705850      0.159018     -0.324963      -1.08929     -0.734168      0.223632     -0.200275      0.472459     0.0893716     -0.181743      0.123405    -0.0915132      0.991875       1.21697       1.11804       1.13965       1.27984       1.38321       1.27403       1.12142      0.957260      0.825885      0.653720      0.548899      0.403408      0.334659      0.243436      0.206773      0.166526      0.120691
  25   6 1847.8864    0.4228  0.4355  9.5228 -0.0020  0.0143   0.0107   0.0353    0.0376   0.0000   440.1572     -0.142565       19.1180      0.329302      -2.24105      -1.18812      0.472859      0.355918      0.463739    -0.0606134      -1.61468     -0.232970     -0.404941      0.375117      0.174843      0.214355     -0.305731     0.0950933      0.947246       1.21153       1.30016       1.36674       1.29399       1.35564       1.19417       1.15373       1.01977      0.890325      0.790954      0.671839      0.496271      0.383468      0.313583      0.239745      0.171433      0.123534
  25   8 2181.7991    0.8540  0.7640 10.2998 -0.0038  0.0187   0.0163   0.0465    0.0545   0.0000   438.3766       1.31111       18.6569      -2.28935      -1.85374      -1.42369      0.821751       1.63820     -0.128342      0.768486      -1.28652      0.809332      0.105972     -0.432384     -0.494247      0.545217      0.249439    -0.0452836       1.12637       1.52800       1.57734       1.71778       1.68163       1.67323       1.55234       1.49653       1.20586       1.13866      0.916960      0.781847      0.582516      0.469104      0.360001      0.289749      0.206330      0.146139
  25   9 2340.5808    1.2166  0.9225 10.7387 -0.0019  0.0197   0.0213   0.0520    0.0657   0.0000   439.8342       3.39795       14.0653     -0.543702      -1.33442      -1.19470      -1.80985      0.146770      -1.36035      -1.64655       1.49606       1.26597     -0.172916      0.880227    -0.0411917      0.537717      0.125951     -0.173488       1.20995       1.51856       1.70443       1.86976       1.81041       1.78023       1.60731       1.52657       1.34366       1.15619      0.996743      0.804548      0.681332      0.513052      0.395961      0.282099      0.216839      0.152947
  25  10 2494.4668    1.6640  0.9241 11.4319 -0.0031  0.0201   0.0295   0.0495    0.0676   0.0000   439.8854       5.29730       17.2665      -2.12071      -4.17874      -4.93557       1.07803      -3.29809       2.16336      -1.57657       2.10961     -0.865639     -0.418862      -1.17860       1.01338     -0.585682      0.123654     0.0917726       1.28386       1.58642       1.77730       1.89909       1.89710       1.73335       1.71294       1.55265       1.39557       1.23349       1.02933      0.825621      0.664380      0.552751      0.409665      0.312368      0.207436      0.165397
  25  11 2646.3506    2.1224  0.9548 11.9945  0.0013  0.0221   0.0371   0.0533    0.0710   0.0000   439.6411       3.49812       12.9730      -1.06103      -3.44129     -0.262204      -2.08035      -2.32718      0.947169     -0.972153       2.35349      -1.46695      0.165574     -0.696445      0.454167     -0.476539     0.0908692      0.153857       1.33198       1.82694       1.93274       1.95223       2.15451       1.93893       1.90104       1.62385       1.50703       1.25741       1.12640      0.858233      0.679624      0.565961      0.436789      0.310106      0.242657      0.171096
  25  12 2797.5223    2.7347  0.9242 12.4526 -0.0041  0.0208   0.0482   0.0489    0.0693   0.0000   439.5801       7.61405       17.1521       3.72432      -3.61756      -3.62627      0.722321      -1.52282     -0.714258      -1.71035     -0.320707      0.782728      -1.12068    -0.0575223      0.455635      0.172240     0.0594168      0.404284       1.33522       1.91240       1.95223       2.08010       1.97635       1.83444       1.76790       1.64057       1.44164       1.34207       1.17165      0.959011      0.785305      0.599613      0.444311      0.319360      0.230450      0.158248
  25  13 2947.6119    3.3672  0.9254 12.7261 -0.0004  0.0187   0.0575   0.0490    0.0723   0.0000   439.5560       6.68418       10.8065      0.757511      -3.31271       1.79808      -1.63805      -2.45956     -0.283493     -0.897364      0.258391     -0.824241    -0.0444318     -0.423478     -0.503095     -0.129727     -0.105633      0.204279       1.24815       1.58847       1.72668       1.74680       1.71865       1.73682       1.61156       1.48596       1.31780       1.15462      0.992155      0.816410      0.671078      0.531329      0.409902      0.287202      0.205947      0.150304
  25  14 3096.4218    3.6915  1.1745 13.0521 -0.0058  0.0242   0.0624   0.0617    0.0929   0.0000   439.9391       9.90763       13.2834       3.04080      -4.06741      -4.52655      -3.39043      -4.63985       2.04623      -3.78388      0.846261     -0.990343      -1.79465     -0.738274     -0.118040     0.0244082    -0.0787364      0.166703       1.55341       2.13326       2.30174       2.42853       2.43466       2.27861       2.06334       1.95492       1.66926       1.53832       1.27612       1.08798      0.885813      0.651408      0.502733      0.355909      0.259098      0.186879
  25  15 3244.1841    3.5769  1.2454 13.1323 -0.0017  0.0254   0.0621   0.0651    0.0880   0.0000   436.4155       13.7060       10.8728      0.540437    0.00927122      -4.97820      -2.07117      -3.44905       1.18602      -4.22104       1.24800      -1.02894      -1.08936     -0.996107     -0.160284      0.299984     -0.275287      0.182327       1.53014       2.08012       2.19970       2.29468       2.33954       2.28117       2.16183       1.94130       1.78982       1.52572       1.22454       1.01299      0.798106      0.661928      0.510363      0.378388      0.287849      0.201780
  25  16 3391.4547    3.0252  1.8626 12.7748 -0.0040  0.0312   0.0422   0.0834    0.0528   0.0000   441.3018       8.75032       7.52459      -2.39666       2.58998      -8.93648    -0.0738343      -5.37762      -2.43540      -2.77022       3.05592     -0.747030      0.958086      -2.36610     0.0509256       1.13452     0.0664090     -0.259885       1.95762       2.53012       2.81359       2.94433       2.86861       2.93397       2.62432       2.42685       2.14380       1.86135       1.59050       1.31614       1.03431      0.827043      0.625743      0.473222      0.336559      0.247250
  25  17 3538.4355    2.4537  2.8540 12.2086 -0.0011  0.0393   0.0282   0.1074    0.0414   0.0000   444.5322       19.5400       12.4613      -6.87911      -3.71423      -8.93587      -2.77420     -0.524029       7.95470      -1.04931      0.718525      -1.33711      -2.55276      0.640577      0.332670     -0.927776      0.636420      0.766122       2.47441       3.22862       3.56645       3.76335       3.74902       3.66469       3.39405       3.14777       2.88007       2.33840       1.99980       1.63653       1.32525       1.02831      0.811977      0.596620      0.450183      0.319808
  25  18 3685.2397    2.0084  4.3901 11.7056 -0.0005  0.0526   0.0207   0.1437    0.0357   0.0000   433.8028       17.1242       20.0749      -6.94940       5.82546      -16.7241      -1.16697       2.95348      -1.39284      -5.96745      -1.38846      -3.58192      0.935920      0.411396       1.04509     -0.841784    -0.0917862      0.205732       3.36695       4.36614       4.94803       4.99756       5.14663       5.04224       4.63162       4.36005       3.74207       3.16298       2.71665       2.15781       1.79791       1.38655       1.08014      0.796914      0.588472      0.419555
  25  19 3831.7541    1.7216  6.4389 11.1452 -0.0005  0.0652   0.0158   0.1855    0.0362   0.0000   438.8052       20.2190       11.3290     -0.750564       9.37196      -21.6448      -7.11163     -0.969873       1.60694      -1.53861       2.22254       2.83304       3.35474     -0.799724     -0.985164       1.40630      -1.11128     -0.246789       4.03375       5.26010       5.95862       6.09851       6.09785       5.97183       5.58177       5.21913       4.52221       3.99142       3.30879       2.78598       2.22607       1.75261       1.33678       1.00018      0.731409      0.509804
  25  20 3978.0207    1.3893  8.5282 10.9216 -0.0028  0.0863   0.0131   0.2491    0.0320   0.0000   440.2719       18.1376       10.7370     -0.933870      -3.40498       2.30484      -7.47428      -7.81813      -16.5019      -7.23579       5.03727       2.22148       2.40785      -2.16814       1.34059      0.494883       1.02994     -0.649150       5.26343       6.98156       7.96873       8.00379       8.15220       7.90302       7.42942       6.77994       6.10769       5.26318       4.44087       3.69263       2.94658       2.32699       1.78353       1.33679      0.959320      0.679638
  25  21 4124.3663    1.1608 10.0387 10.6991 -0.0010  0.1039   0.0116   0.3010    0.0313   0.0000   432.6439       32.9279       15.3610       8.40673      -2.09420      -4.09323       1.06455       5.13448      -2.06010      -1.73303       2.20757      -9.00779       1.36356      0.859108       2.96251       1.39948      -2.88291     -0.335482       6.37496       8.39684       9.34790       9.84101       9.77283       9.66864       9.02542       8.25577       7.11592       6.34600       5.27608       4.44522       3.52847       2.80451       2.12010       1.61496       1.14085      0.815128
  25  22 4270.2878    0.9565 12.7526 10.5341 -0.0005  0.1419   0.0094   0.3904    0.0278   0.0000   440.8431       25.2789       10.8938      -5.48877      -5.16834     -0.230603      -15.4521     -0.651229       26.4649      -10.5953     -0.497688       1.22683      -4.69596       2.00791       4.62539       1.55253      -3.33002     -0.423629       8.63688       11.4225       12.6062       13.2214       13.4719       13.1847       12.2233       11.1710       10.0093       8.63950       7.21887       6.00162       4.78515       3.78799       2.92518       2.22319       1.61098       1.14624
  25  24 4561.8391    0.5941 15.6227 10.3053 -0.0086  0.2338   0.0070   0.5892    0.0224   0.0000   431.8821       32.9054       15.5735      -40.9733       24.8685      -29.1830       24.8517       44.7472      -33.4574      -32.9182      -11.8577      0.739263      -11.2339       14.7029       13.3804      -5.17868      -1.42147       1.90979       13.8913       17.8894       20.8641       21.1938       21.6529       21.0444       19.9523       17.6777       16.2133       14.1758       11.9278       9.70534       8.04119       6.22546       4.86627       3.68259       2.55810       1.84762
  26   5 1694.0467    0.2723  0.2952  9.3774 -0.0084  0.0144   0.0087   0.0283    0.0294   0.0000   440.5278      0.102807       20.9649      -1.17809      -1.38058      -2.99272       2.09733       1.46882      0.277804     -0.858285      0.456030      0.638920      0.358027      0.300478    -0.0266323      0.137606     0.0703188    -0.0277040      0.875456       1.15722       1.37482       1.48273       1.30580       1.42512       1.24653       1.18906      0.996084      0.934167      0.757355      0.656453      0.452615      0.417851      0.292533      0.218684      0.164912      0.112845
  26   6 1869.0387    0.4277  0.4656  9.5579 -0.0038  0.0147   0.0105   0.0355    0.0381   0.0000   441.5682      -2.16004       19.9959      -2.02102     -0.570183     -0.758427       1.54426      -1.50374    -0.0423358      -1.05113       1.73398       1.05397     0.0770875     -0.597946     -0.231566    -0.0378045     -0.201352     0.0930662      0.950467       1.13975       1.35121       1.41266       1.43592       1.44122       1.28478       1.19543       1.03481      0.884495      0.787354      0.635992      0.509434      0.373296      0.306200      0.230545      0.180871      0.121603
  26   7 2039.7838    0.6007  0.6078  9.9452 -0.0059  0.0171   0.0130   0.0401    0.0445   0.0000   439.7609       1.51556       16.9454      0.273400      -1.08678      -1.80076       2.90105      -2.29755      -1.33651     -0.803170     -0.110754     -0.204643      0.701024     -0.514790      0.529420     -0.301651      0.225603      0.211709       1.04029       1.23891       1.38512       1.51125       1.55033       1.45169       1.45815       1.24579       1.17501      0.975958      0.868624      0.668503      0.573953      0.461752      0.341281      0.266957      0.188743      0.141218
  26   8 2206.0825    0.9129  0.7834 10.3399 -0.0009  0.0181   0.0168   0.0445    0.0563   0.0000   437.7258     0.0298088       20.3532      -1.63683      -6.45929      -3.67897      0.186318     -0.215220      -1.68885    0.00821024      0.931910      0.401730      0.460946      0.843834     -0.252022      0.108857      0.284464     -0.184891       1.12544       1.48829       1.58742       1.68464       1.77143       1.71303       1.55983       1.38713       1.33165       1.17248       1.00741      0.771973      0.623714      0.478809      0.392952      0.306707      0.234104      0.167853
  26   9 2366.1023    1.2959  0.9087 10.9931 -0.0021  0.0205   0.0223   0.0504    0.0596   0.0000   436.0079      0.992376       16.0886      0.226553      -2.12895      0.406458      0.505142      0.280971      0.676473     -0.525503      0.478221      0.299197     -0.940062     -0.464227      0.111924      0.664304     -0.352910     0.0276099       1.12612       1.65497       1.68861       1.83543       1.91301       1.73343       1.71315       1.56251       1.37163       1.18644      0.978611      0.844985      0.674415      0.520608      0.392174      0.312371      0.231351      0.166851
  26  10 2521.3094    1.6851  1.0306 11.6015 -0.0020  0.0223   0.0284   0.0556    0.0635   0.0000   440.5552       1.30967       18.5560       1.86291      -2.48417       1.01899      -1.41083      -2.58877      0.308478      -2.12295      -1.92961     -0.401570      0.498281     -0.581214     -0.338122      0.135346     0.0292992     -0.107729       1.37220       1.76699       2.02296       1.98600       2.01593       1.96831       1.97835       1.72569       1.52271       1.34062       1.12144      0.935119      0.770908      0.608678      0.468145      0.348024      0.261067      0.186947
  26  11 2674.5240    2.3370  0.9987 12.0049  0.0012  0.0199   0.0387   0.0537    0.0765   0.0000   436.1511      0.595936       12.5189     -0.403900     -0.309910     -0.613358      -1.33836      -4.35025      -4.83638     -0.736729      0.978982     -0.458133     -0.915293     -0.595867      0.516246      0.191316     -0.122816    -0.0854376       1.25359       1.66066       1.85192       1.89540       1.91246       1.78834       1.69443       1.55632       1.39634       1.30232       1.08662      0.898832      0.739084      0.592665      0.450424      0.326293      0.235122      0.175187
  26  12 2826.7255    2.9140  0.9613 12.5293 -0.0039  0.0198   0.0494   0.0508    0.0711   0.0000   438.1344       7.29224       14.9668    -0.0413334     -0.907275      -3.39451     -0.416246      -1.82279      -2.07842      -2.88325      -1.56464     -0.366650     0.0273451       1.35796     -0.221692     -0.463852     -0.334721      0.206522       1.27097       1.57865       1.73359       1.90735       1.93437       1.84194       1.61434       1.52896       1.42137       1.23501       1.02351      0.835868      0.705730      0.549354      0.423904      0.318497      0.235745      0.163314
  26  13 2977.6283    3.5119  1.0191 12.8142 -0.0022  0.0203   0.0572   0.0529    0.0721   0.0000   440.7578       11.5929       13.6466     -0.104355       2.44952      -1.09870      -1.85816      -4.70269      -1.95457      -1.48820      0.518732      0.357640    -0.0339917      0.614563      0.195647     -0.153113     -0.172835     0.0176936       1.19800       1.62494       1.64312       1.82730       1.76347       1.83879       1.62655       1.53715       1.34570       1.19400       1.03362      0.880492      0.694416      0.523763      0.414806      0.322121      0.237954      0.175197
  26  14 3127.1870    3.4043  1.0355 13.4636 -0.0081  0.0230   0.0620   0.0570    0.0625   0.0000   440.0266       9.28244       7.24362       1.45400      -1.66653      -3.91278       2.86510      -5.55427       1.10273      0.350264     -0.172186      -1.17358      0.769771       1.27433     0.0901419    -0.0877839     -0.605244    0.00215483       1.43692       1.93848       2.00836       2.09832       2.14762       2.02706       2.03452       1.79719       1.61866       1.43898       1.20400       1.01661      0.811079      0.645437      0.498530      0.394151      0.273463      0.198485
  26  15 3275.6698    3.3943  1.4998 13.1151 -0.0053  0.0273   0.0543   0.0752    0.0669   0.0000   434.5272       10.3800       16.1311       1.55155      -4.94648      -3.36277      -2.84040      -3.50103       1.85510      -5.15335      -1.14067      -3.16296      0.832346     -0.683035     -0.620252     -0.718821     0.0688189     -0.281557       1.71528       2.26588       2.39582       2.52656       2.53405       2.34071       2.28303       1.99778       1.90240       1.72748       1.50530       1.26009      0.999843      0.805391      0.617760      0.467107      0.334536      0.235815
  26  16 3423.6522    2.8733  2.0417 12.7199 -0.0022  0.0332   0.0393   0.0860    0.0524   0.0000   434.7012       8.64438       21.1951      -1.33786      -2.08432      -1.67027      0.943929      -8.44230     -0.260607      -1.97159       1.65983      -1.50174      0.585953      0.259721     0.0219782     -0.765288     -0.366294    -0.0284366       2.03276       2.73567       2.90347       3.16520       3.17829       2.97003       2.92637       2.64442       2.39509       1.96888       1.76372       1.45861       1.17247      0.917382      0.689576      0.558538      0.400222      0.295074
  26  17 3571.2770    2.3760  3.3501 12.1158 -0.0015  0.0433   0.0254   0.1184    0.0371   0.0000   444.0778       18.2269       19.5398       3.62122       3.87391      -8.16413      0.416574      -6.53488       9.02398       1.97378      -3.96578      -3.57700      -3.00808      -2.45966      0.149117     -0.692708     -0.869412      0.193679       2.53656       3.50417       3.79606       4.04739       3.86577       3.85447       3.57906       3.38334       2.94704       2.66967       2.27057       1.94302       1.52113       1.26389      0.941328      0.716706      0.502205      0.362721
  26  18 3718.8853    1.9810  4.8276 11.5122 -0.0017  0.0551   0.0189   0.1457    0.0364   0.0000   434.4499       17.0641       20.8766       6.87771       2.07360      -3.79180      -5.71557      -9.67749       3.83490      -2.75938      -3.49025      -3.09901      -1.07756     -0.623528     -0.660696       1.19098     -0.882888     -0.396299       3.17668       4.32145       4.71366       4.88828       4.83684       4.92883       4.62848       4.30828       3.87129       3.22021       2.76936       2.30013       1.83542       1.52725       1.13974      0.911372      0.649272      0.471987
  26  19 3865.7195    1.6612  6.4809 11.1331 -0.0003  0.0669   0.0152   0.1853    0.0349   0.0000   433.8705       16.8350       18.8994      -3.99698      -12.5426      -17.0640       4.06266      -1.04187      0.453420      -8.79550       6.92354      -1.07205      0.835690      0.382101      -1.70852     0.0114696      -1.45715      0.555730       3.86847       5.22337       5.77714       6.03558       5.96160       5.89119       5.44265       5.19445       4.55499       4.03892       3.51363       2.87320       2.37610       1.83617       1.45847       1.10239      0.793535      0.576610
  26  20 4012.8169    1.3356  8.5651 10.8705 -0.0014  0.0858   0.0126   0.2481    0.0318   0.0000   431.5890       18.3126       16.9724      -7.72848      -2.08755      -2.99711      -13.6708      -3.69180       11.2896      -2.33539      0.659941      -9.75364      0.237212       2.66128      -3.46553      0.992263     -0.448997     -0.653042       4.99330       6.50338       7.37490       7.62455       7.93634       7.59564       7.12869       6.47141       5.98725       5.18383       4.39566       3.57970       3.00362       2.37087       1.84207       1.40298       1.00637      0.727728
  26  21 4159.3807    1.0822 11.1007 10.6895 -0.0026  0.1177   0.0109   0.3412    0.0296   0.0000   438.2554       18.9533       3.67521      -8.59263       4.12467      -1.91009      -8.85378      -2.69968       18.3434      -1.84961      -22.7989      -17.3757       8.01458      -4.35978      -1.41207      -1.10164      -1.21258      -1.19182       6.78366       8.82504       10.2190       10.2120       10.6292       10.2887       9.68401       9.02176       8.08350       7.06955       6.05126       5.02976       4.07175       3.28409       2.55914       1.96081       1.38280       1.02410
  27   5 1713.5791    0.2976  0.2607  9.3940 -0.0020  0.0116   0.0093   0.0253    0.0286   0.0000   440.4480    0.00404783       20.1793       1.25267      -2.18993      0.365523       1.09429      -1.04206      0.107366     0.0204924   -0.00784256      0.245460     -0.531718     0.0974298     0.0226013      0.155173      0.159972   -0.00131742      0.778447      0.955865      0.964714      0.981998       1.02846       1.04488       1.06373      0.939651      0.828547      0.743990      0.619943      0.461386      0.416520      0.328073      0.277994      0.215957      0.153512      0.114580
  27   6 1889.7701    0.4564  0.4753  9.5682 -0.0040  0.0154   0.0111   0.0358    0.0404   0.0000   439.6203      0.704385       18.1055     -0.774435      -1.75192     -0.301432      0.106591       1.79694     -0.816839      -1.01443      0.336570      -1.44219     -0.393721     -0.349526      0.577205     0.0898072     -0.307338     -0.231194      0.830384       1.12041       1.27360       1.25287       1.38271       1.35514       1.15960       1.20943      0.979672      0.931540      0.780577      0.608787      0.505344      0.402201      0.318977      0.256720      0.192536      0.140298
  27   7 2062.0596    0.6759  0.6521  9.9188 -0.0081  0.0162   0.0139   0.0424    0.0491   0.0000   440.7691       2.43456       16.4339      0.902763     -0.514239      -1.27691       4.82915     -0.213949      -3.06094      -2.44815       2.48565       1.95717     -0.382751       1.26337    -0.0378479      0.307835     -0.247454     -0.327388      0.940167       1.19217       1.36559       1.42448       1.49640       1.38066       1.34595       1.17823       1.11661      0.986867      0.800090      0.724082      0.560323      0.453967      0.344472      0.263282      0.209425      0.149844
  27   8 2229.7955    0.9849  0.8541 10.4228 -0.0028  0.0191   0.0174   0.0478    0.0588   0.0000   439.7997       1.22884       16.3142      0.205693      -5.18393     -0.179542      0.685314      -4.41657      -3.08819     -0.793818    -0.0376326     -0.592023     -0.261933     -0.313102    -0.0870225    -0.0594572     -0.243598     -0.113589       1.07541       1.37610       1.55607       1.66673       1.68565       1.55153       1.57695       1.47034       1.24896       1.12024      0.962476      0.747494      0.666126      0.519295      0.402153      0.303315      0.233816      0.170532
  27   9 2391.0961    1.3865  1.0583 10.9786 -0.0036  0.0214   0.0225   0.0524    0.0669   0.0000   439.8482       3.53439       15.6532      -1.92982     -0.956416      -1.90056      -2.58081      -1.15614      -3.29286     -0.419795      0.482826     -0.669793      0.216156      0.236092     -0.367822     -0.330781      0.319598     -0.346867       1.25305       1.56529       1.81149       1.82199       1.92776       1.89433       1.74986       1.65845       1.45839       1.29696       1.08346      0.911729      0.748018      0.572585      0.467317      0.367081      0.271456      0.206882
  27  10 2547.6810    1.7829  1.0240 11.7654 -0.0002  0.0209   0.0305   0.0564    0.0608   0.0000   439.7628       2.35506       14.9359      0.813797     -0.801124      -3.33499       2.45993      -3.49918       2.41343      0.254331       2.79167    0.00692009     -0.499310     -0.305907     -0.248706     -0.480816      0.382182    -0.0215009       1.23662       1.70367       1.89073       2.07311       2.07105       2.01457       1.90633       1.76080       1.50211       1.33227       1.13600      0.872422      0.754805      0.555124      0.478419      0.359563      0.255319      0.192780
  27  11 2702.2118    2.3933  0.9567 12.1369 -0.0025  0.0196   0.0400   0.0493    0.0691   0.0000   440.8599       6.14350       12.0137       3.24057      -2.59613      -4.45934     -0.214844      -1.26714      -1.85579      -3.49484      -1.37312    -0.0613338      -1.20968      0.999712      0.331397      0.430729      0.302631      0.144342       1.20959       1.53739       1.68613       1.86309       1.82846       1.71512       1.73177       1.56848       1.39154       1.18048       1.02833      0.861603      0.674021      0.554997      0.437776      0.336082      0.251315      0.177714
  27  12 2855.5424    3.0714  0.8828 12.6991 -0.0041  0.0207   0.0539   0.0469    0.0709   0.0000   438.7926       8.13503       15.5775      0.553323      -2.58708      -1.94823      0.204303      -1.46569     -0.668711     -0.667481       2.26157      -3.00157      0.800059     -0.434896      0.274342      0.519856      0.964429     -0.269818       1.40761       1.92131       2.00581       2.01885       1.79927       1.74943       1.65248       1.51397       1.53992       1.45345       1.31560       1.15137      0.927054      0.721886      0.526938      0.372276      0.274745      0.200426
  27  13 3007.2781    3.5048  0.9656 12.9548 -0.0039  0.0195   0.0578   0.0503    0.0699   0.0000   438.9802       9.60903       12.0634     -0.524460      -4.13256      -3.76213      0.738694      -5.58151      0.854514     -0.891964      0.325158      -1.66701       1.04412     0.0757129     -0.499361    -0.0827981      0.147153      0.420058       1.12763       1.54514       1.67850       1.70399       1.81912       1.70058       1.64091       1.55671       1.33616       1.18430      0.988036      0.845488      0.681570      0.546772      0.437058      0.328777      0.244445      0.178897
  27  14 3157.5360    3.6662  1.1847 13.0899 -0.0021  0.0228   0.0575   0.0590    0.0681   0.0000   436.9539       14.3109       16.9982      -2.13993      -6.67488      -7.98696      0.167762      -3.99551       1.35955      -1.16305       1.77205      -2.16873    -0.0268357      0.869270      0.225875     -0.602650      0.518432      0.100574       1.42327       1.87597       1.98100       1.91310       1.95676       1.91315       1.90477       1.79713       1.61375       1.38717       1.25192       1.03330      0.832881      0.690676      0.522687      0.426534      0.309263      0.222858
  27  15 3306.8127    3.3886  1.6263 12.8222 -0.0010  0.0272   0.0476   0.0712    0.0653   0.0000   438.9303       9.38457       8.81611       4.89397     0.0250806      -3.60401     -0.208240      -5.61698       3.76852      -1.25480     -0.518019      -3.60713      -1.49084      0.476368       1.75007      -1.19820    -0.0725706     -0.318938       1.56244       2.03977       2.34204       2.31769       2.41391       2.34937       2.23809       2.08827       1.85590       1.62830       1.40686       1.17715       1.00673      0.794031      0.627910      0.472330      0.338613      0.242989
  27  16 3455.5882    2.7820  2.7289 12.2432 -0.0025  0.0365   0.0325   0.1017    0.0530   0.0000   437.4162       12.4535       9.64761       1.66365       5.17510      -3.03926      -4.91711      -9.55027     -0.225615      -2.71126      0.352190      0.410324      0.846697       1.02823    0.00520781     -0.935124     -0.129631      0.281715       2.12720       2.79903       3.21661       3.38959       3.38764       3.33405       3.15928       2.91475       2.55817       2.24030       1.87163       1.56018       1.31327       1.01526      0.807470      0.624579      0.450593      0.342239
  27  17 3603.9639    2.2102  3.6739 11.9575 -0.0003  0.0456   0.0232   0.1241    0.0376   0.0000   436.0752       11.7270       17.3325      -4.38187      -3.11915       1.59544      -1.95672      -1.53734       3.85113      -5.25829     -0.635593      0.926350      -1.87727       1.06874    -0.0648849      0.254396      0.347302     -0.218114       2.65506       3.41940       3.88726       3.99866       4.12678       3.94293       3.73965       3.45044       3.14889       2.76934       2.38342       2.00578       1.63201       1.31354       1.01348      0.795962      0.593376      0.427039
  27  18 3751.8921    1.8944  5.1722 11.4964 -0.0001  0.0557   0.0176   0.1554    0.0332   0.0000   438.5190       15.4793       18.4349      -6.70538       5.66462      -20.3605      -2.55673      -11.1004      -5.08273     -0.462785       1.75045       2.88473       2.60274     0.0284470      0.403232     -0.104910     -0.446473      0.913512       3.17743       4.09755       4.70575       4.87838       4.89784       4.80348       4.48348       4.15178       3.79887       3.38467       2.87868       2.43937       2.01050       1.60098       1.28572      0.960581      0.701714      0.513442
  27  19 3899.6342    1.5459  7.2123 11.0638 -0.0018  0.0724   0.0139   0.2033    0.0321   0.0000   437.7968       13.5253       18.1508       7.94544       2.95626      -5.81122       3.85755      -9.61152      -7.95653      -15.5026      0.273234      -4.73839      -1.42178      -3.01287       3.74201       2.36606      -1.33665     0.0591976       3.98541       5.26212       5.98928       6.19144       6.40515       6.11921       5.82178       5.47472       4.87796       4.34349       3.65306       3.12153       2.53023       2.08511       1.59288       1.24139      0.905143      0.666910
  27  20 4046.8390    1.2532  9.0225 10.8192 -0.0021  0.0887   0.0120   0.2645    0.0309   0.0000   441.2037       41.8307       9.05162       12.9616      -2.85609      -12.5285       1.85269      -14.2352       5.35863       5.05947      -2.66641      -5.96168      -1.43157      -1.96168       2.80185      -1.29304      -1.98793      -1.73574       5.06781       6.53074       7.47679       7.78202       7.83123       7.57800       7.21323       6.77612       6.09951       5.32077       4.61641       3.94998       3.23126       2.60025       1.99898       1.55954       1.14777      0.842373
  27  21 4194.1311    1.0667 11.5992 10.6451 -0.0021  0.1210   0.0101   0.3390    0.0277   0.0000   424.4937       31.4149       25.5132      -1.08309      -8.39120      -9.17463       20.1669      -8.56187      -3.76843       12.4423       5.17861       2.82400      -5.96434       2.94775       3.12332      -3.50539      -2.04775    -0.0433124       6.65912       9.01509       10.1232       10.6336       10.6375       10.4306       9.85202       9.03289       8.35126       7.26703       6.27311       5.33586       4.38220       3.50575       2.75903       2.08434       1.52176       1.12839
  27  22 4341.3734    0.8957 13.5681 10.4634  0.0005  0.1493   0.0082   0.4044    0.0248   0.0000   422.5957       2.68360       24.1113      -10.0718      -13.4877      -8.91997       2.97608       2.07953       10.7922      -1.75297      -3.13420      -7.44761    -0.0528808       4.03422       2.61155      -1.55729      -1.62413      -2.07168       8.15411       11.1219       12.2063       12.9321       12.9732       12.8645       12.0898       11.3101       10.1436       9.03048       7.70585       6.50314       5.28786       4.31994       3.37812       2.61816       1.89628       1.38976
  27  23 4487.8886    0.6775 14.3082 10.3669 -0.0000  0.1878   0.0074   0.4909    0.0227   0.0000   408.7208       49.2190       29.4166      -8.88915       35.8659       44.0840      -10.2103      0.937567       45.6456      -6.73370      -8.87284    -0.0160267      -7.29902       7.65293      -2.50664       1.41845       6.45793       1.70861       10.4531       13.8761       15.7995       16.5408       16.4712       16.2216       15.5256       14.2066       12.9351       11.3833       9.92759       8.08913       6.81904       5.45670       4.23078       3.34556       2.41701       1.77441
  27  24 4634.8914    0.5595 17.1514 10.1815  0.0001  0.2479   0.0064   0.6225    0.0206   0.0000   423.9773       47.1156       52.6805      -42.1225      -6.43543      -9.02528       53.8613      -7.13658      -15.3829       4.37142       3.06739      -19.9959       11.1275       6.52301      -11.3405      -4.89876       5.07842      -1.17034       13.5812       18.1291       20.6641       21.4576       21.7238       21.5994       20.2083       19.0099       16.9331       14.9216       12.6186       10.7253       8.84098       7.15434       5.58510       4.36883       3.10015       2.30910
  28   5 1732.7217    0.3334  0.3375  9.3455 -0.0051  0.0129   0.0092   0.0286    0.0318   0.0000   441.2208      -1.99620       18.1550     -0.330217      -2.34365     -0.855715     0.0772579      -1.08757      0.984513       1.20247      0.108571      0.203393      0.297098    -0.0903325      0.402868      0.218682    -0.0203835    -0.0616979      0.673103      0.893517      0.993207       1.06368       1.07942       1.04521       1.05295      0.967565      0.863231      0.725723      0.658622      0.519836      0.439763      0.365873      0.289269      0.212523      0.173913      0.123717
  28   6 1910.1775    0.4823  0.4617  9.6441 -0.0080  0.0147   0.0112   0.0315    0.0384   0.0000   440.1850     -0.718864       18.1173     -0.158559      -2.28174      -1.45597       2.01303      -1.04690       1.31393       1.40979       1.61295     -0.570605       1.10379       1.01514      0.339123     -0.584616      0.285364     0.0728152      0.868115       1.11359       1.32557       1.37765       1.34579       1.34793       1.26179       1.10810       1.00021      0.930764      0.793111      0.672832      0.574263      0.442023      0.334483      0.265659      0.193918      0.137447
  28   7 2083.9461    0.7091  0.7397  9.8928 -0.0036  0.0175   0.0131   0.0428    0.0527   0.0000   437.0349      -2.15169       17.7708      -1.98098      -2.27102       3.20348       1.77223     -0.406650      -2.74899      0.839783     -0.425356    -0.0278445     -0.773646     -0.604219     -0.252651      0.478195      0.302263     -0.108838      0.913882       1.25789       1.37203       1.51138       1.51381       1.41898       1.40835       1.27955       1.17841       1.01155      0.879736      0.773927      0.610830      0.526276      0.372675      0.327841      0.220789      0.164794
  28   8 2252.8359    1.0532  0.8716 10.5812 -0.0012  0.0188   0.0180   0.0457    0.0553   0.0000   439.2698       1.19414       18.5213      0.846072      -3.80405      0.397922      0.884951      -1.23030      -2.90534     -0.910083      0.188856    -0.0513448      0.490689     -0.744865     -0.878169      0.467297      0.183004     -0.234095       1.01229       1.38683       1.55265       1.59234       1.61466       1.58920       1.52268       1.39647       1.27100       1.12946      0.947950      0.815718      0.670012      0.547479      0.414560      0.335796      0.240871      0.183769
  28   9 2415.4211    1.4178  0.9636 11.1455 -0.0032  0.0216   0.0234   0.0490    0.0627   0.0000   439.3297       3.22233       15.9111      0.863103      -2.35627       1.07011       1.54134     -0.278364     -0.897185      -2.07178       1.63168     -0.341331     -0.506676     -0.175390     -0.110039      0.297087      0.315308     0.0191257       1.25344       1.73459       1.79812       1.93299       1.81568       1.75940       1.57559       1.54068       1.43652       1.37857       1.20920       1.06085      0.876454      0.727982      0.551902      0.420676      0.311837      0.219449
  28  10 2573.4418    1.8313  1.1468 11.7176 -0.0023  0.0232   0.0294   0.0583    0.0655   0.0000   439.0526       5.01843       14.2021      -3.81586      -4.93138       2.04779     0.0321325      -4.11006      0.245004      -1.08732      0.210442       1.02769     -0.347302      0.210572     -0.839739     0.0259613      0.365890      0.376469       1.37187       1.92262       2.21115       2.36541       2.41123       2.32293       2.17344       2.01289       1.73540       1.48954       1.27067       1.02358      0.814126      0.652135      0.508820      0.397658      0.306490      0.220734
  28  11 2729.4767    2.4273  1.0383 12.2516 -0.0022  0.0204   0.0386   0.0540    0.0629   0.0000   441.0522       10.9872       14.3543      0.401709      -1.44081      -3.72901       3.14661     -0.289455     -0.189919     -0.685922       1.59697    -0.0103632       1.04452     -0.228951      0.488079      0.486342     -0.316799      0.227599       1.13466       1.57668       1.65926       1.69886       1.81602       1.64155       1.67174       1.54578       1.42979       1.27304       1.03167      0.867280      0.734266      0.562016      0.474243      0.357814      0.297117      0.208604
  28  12 2883.8764    3.1078  0.9574 12.6445  0.0002  0.0192   0.0512   0.0490    0.0740   0.0000   438.4421       3.89824       15.0562      0.892309      -6.96663      -1.83485     -0.498285      -6.06276     -0.922258     -0.287314       4.00956     -0.276464     0.0104453      -1.36722      0.979987      0.492113      0.251213      0.411716       1.09407       1.47306       1.57327       1.71382       1.65830       1.57419       1.55828       1.39071       1.32591       1.16935       1.04049      0.869665      0.737521      0.589027      0.471821      0.353362      0.266583      0.197727
  28  13 3036.4541    3.5845  1.0377 12.9569  0.0022  0.0200   0.0566   0.0521    0.0707   0.0000   441.2372       8.41315       12.3035       2.20174      -2.17364      0.376000      -4.03346      -2.69448      0.934343      -4.70144     -0.315460      -1.19688     -0.484498     -0.100327    -0.0950343     -0.809948      0.461716     -0.282963       1.12136       1.57251       1.67509       1.80439       1.75267       1.73116       1.61802       1.56701       1.34248       1.26954       1.07515      0.918380      0.758428      0.644253      0.465264      0.383222      0.275871      0.201209
  28  14 3187.4348    3.6767  1.2291 12.9352  0.0015  0.0234   0.0540   0.0560    0.0697   0.0000   437.5780       12.2066       15.9165      -3.67524      -2.04769      -2.88109       3.12955      -3.90571      0.104818      -2.17681      0.519003       1.40995      -1.35910      -1.44783     -0.642843     -0.138698     -0.187551      0.455638       1.38090       1.95131       2.10258       2.27392       2.29416       2.16424       2.07003       1.85360       1.65759       1.48037       1.30698       1.10179      0.899944      0.735266      0.563378      0.411885      0.324593      0.232800
  28  15 3337.5571    3.2180  1.6896 12.8388 -0.0058  0.0278   0.0438   0.0725    0.0554   0.0000   440.4062       11.6215       15.8741       3.21946       1.29843      -6.27551       4.08457     -0.652443     -0.864011      -9.00074       1.05086      -1.94827     -0.395536      -1.57225     -0.176342      0.887348     -0.387642      0.855027       1.54057       2.04233       2.24171       2.32713       2.43984       2.40489       2.26558       2.11666       1.85775       1.68667       1.41695       1.20525      0.995540      0.809623      0.623548      0.505237      0.371709      0.266650
  28  16 3487.0525    2.6799  2.7240 12.2049 -0.0023  0.0358   0.0306   0.1011    0.0517   0.0000   442.1451       10.6779       11.7816     -0.305635      0.276894      -9.46721      -7.62991      -3.76226       3.80479      -3.91205       3.44398     -0.795142      -2.22379      0.117253      -3.61345     -0.301613       1.30911     0.0228862       1.99799       2.65409       2.93840       3.01084       3.12722       3.00496       2.86281       2.67352       2.52275       2.13170       1.93868       1.57032       1.31658       1.07216      0.840837      0.659758      0.503496      0.368597
  28  17 3636.1376    2.1855  4.1385 11.7634 -0.0013  0.0474   0.0216   0.1284    0.0388   0.0000   435.4271       12.7761       13.4486       3.40877      -1.43801      -9.91419      0.623545      -2.58880       1.37047      -5.36940       1.39353      -3.93039     -0.857077      0.350776     -0.418226      -1.12640     -0.678483     -0.152451       2.66206       3.35181       3.91530       4.03988       4.08135       4.10021       3.75778       3.58419       3.27681       2.85304       2.44127       2.05136       1.69928       1.40583       1.10837      0.867965      0.627345      0.474303
  28  18 3784.8396    1.7861  5.8291 11.2812 -0.0017  0.0584   0.0158   0.1661    0.0336   0.0000   434.0510       15.2086       13.9583      -9.81409      -11.1642      -15.1498      0.435873     -0.528609      0.678128      -10.6527      -4.58176      -5.55578       1.29558     -0.226352       1.20008      -1.37137      -1.41701      0.416035       3.23919       4.24245       4.74443       5.08112       5.07302       4.98217       4.70608       4.39277       3.98140       3.51339       3.11053       2.58089       2.14312       1.73716       1.37457       1.07324      0.789564      0.592397
  28  19 3933.1538    1.4887  7.7898 10.9987 -0.0018  0.0745   0.0130   0.2106    0.0305   0.0000   434.7373       8.39317       14.9701       1.43849      -10.0941      -18.9530      -1.39558      -13.7105      -9.52312      -7.23999       3.41386       2.40715      -5.26793      0.316640     -0.412616       2.64803       2.01227      0.832441       4.08549       5.36179       6.04417       6.29796       6.40602       6.31904       6.03348       5.64320       5.06669       4.48061       3.90439       3.25440       2.68004       2.22982       1.75434       1.35238       1.01809      0.756457
  28  21 4228.4020    0.9991 11.6201 10.6232 -0.0025  0.1220   0.0095   0.3453    0.0268   0.0000   443.9420       26.8195       19.2833      -6.44511      -12.8152      -5.02430       4.49669      -13.3189       7.21309       6.26490      -4.39670     -0.831066     -0.112358       2.18415       3.63054      0.143803     0.0125786      0.214730       6.52189       8.47505       9.86610       10.1089       10.4302       10.3060       9.65465       9.10652       8.15839       7.17515       6.30726       5.31485       4.42690       3.60068       2.84500       2.20821       1.62342       1.19939
  28  22 4376.0986    0.7997 13.2010 10.4876  0.0004  0.1547   0.0078   0.4219    0.0236   0.0000   435.5947       26.0760      -1.73656      -24.1568       27.8000      -15.5722       8.05225      -19.5675      -10.7434       26.7131      -3.04862      -10.2609       6.63957     -0.972720       6.13938      -1.17826      -3.06150      -1.35337       8.28832       11.0006       12.5232       13.2429       13.1827       12.9029       12.5148       11.3909       10.5711       9.29984       8.08860       6.80187       5.69025       4.67094       3.64394       2.81927       2.11144       1.56858
  28  23 4523.8418    0.6668 15.9675 10.3145 -0.0001  0.2031   0.0067   0.5237    0.0211   0.0000   420.3991       19.6645      0.768605      -2.59086       14.5051      -22.8682       4.37532       1.38034       8.38677      -2.08139      -4.67436      0.211632       2.07393     -0.703664       9.36342      0.820865      -6.78818      -2.21781       10.4634       14.4520       16.1708       16.7786       17.5776       16.9171       16.3550       15.1085       13.5656       12.1346       10.4357       8.74545       7.33253       5.95981       4.72328       3.67339       2.67331       2.00330
  29   4 1564.1558    0.1813  0.1669  9.2305 -0.0061  0.0138   0.0077   0.0226    0.0235   0.0000   439.2467     -0.602524       19.9202     -0.679878      -1.06290      0.825490    -0.0465650      0.100484      0.290262      0.427787     -0.136606     0.0168638     0.0246999     0.0509541      0.188537     -0.263836    -0.0806414      0.220738      0.649362      0.904877       1.11984      0.984440       1.30991      0.934625       1.04285       1.01259      0.782351      0.805039      0.600727      0.601722      0.447453      0.420292      0.249096      0.226730      0.169826      0.113967
  29   6 1930.2020    0.4968  0.5230  9.6583 -0.0040  0.0154   0.0110   0.0368    0.0397   0.0000   441.5960     -0.820576       20.4297     -0.437678     -0.152443      0.206018   -0.00698011      0.838716      -2.20804      0.870800      0.805685       1.35397    -0.0530644      0.699328      -1.30117      0.387721      0.125826    -0.0682883      0.874964       1.24925       1.36421       1.44001       1.34687       1.26803       1.22423       1.12096       1.08000      0.994842      0.914908      0.747501      0.626774      0.498316      0.373435      0.289977      0.229755      0.162635
  29   7 2105.3595    0.7663  0.6225 10.0606 -0.0024  0.0150   0.0148   0.0371    0.0473   0.0000   440.2628      0.623845       18.0157      0.673992      -3.39660      -1.68583       2.24298     -0.959570      0.895391      -2.13583      -1.09255       1.81253      0.617019     -0.342186      0.163722      0.374828      0.161803     -0.130209      0.818706       1.13898       1.16416       1.21915       1.26641       1.24037       1.22871       1.11579       1.01906      0.891429      0.796155      0.681079      0.551388      0.453525      0.354219      0.286035      0.220027      0.162406
  29   8 2275.4064    1.0696  0.8824 10.6634 -0.0015  0.0187   0.0182   0.0478    0.0536   0.0000   438.6512       2.12790       18.4245     -0.654627      -2.73299     0.0577478      0.724350     -0.951589      0.105636      0.668696     -0.980275     -0.902417      0.110397      0.963166      0.345207     -0.437310      0.948093      0.489618      0.983663       1.29906       1.49462       1.50084       1.57747       1.48245       1.50361       1.38210       1.26578       1.10061      0.962293      0.792014      0.647113      0.573880      0.420245      0.342847      0.267867      0.209150
  29   9 2439.1454    1.5266  1.0977 11.0860 -0.0012  0.0211   0.0235   0.0549    0.0667   0.0000   441.6823       1.55654       15.8412      0.206041      0.919080      -2.73732       2.55582      0.383062      0.250030     -0.625644      0.144989      0.785273     -0.313049     -0.417243     -0.832986      0.126780       1.05796      0.427721       1.18613       1.61745       1.91327       1.97600       2.01245       1.98165       1.87438       1.66535       1.54901       1.32963       1.15470      0.945475      0.781030      0.617819      0.482083      0.385034      0.289564      0.219382
  29  10 2598.8156    1.9404  1.0156 11.9652 -0.0015  0.0216   0.0319   0.0509    0.0575   0.0000   438.4968     -0.256623       18.6107      -1.51846      -1.94130     -0.895820      0.445722      -1.79353      -2.02041       2.38968      0.752745      -1.48668      0.819204      0.636605      0.930065      0.463176      0.115896   -0.00160519       1.33792       1.80432       1.97317       2.01682       1.95992       1.78867       1.66390       1.62056       1.55615       1.43857       1.29684       1.13057      0.967615      0.781691      0.599710      0.456071      0.332836      0.252019
  29  11 2756.3170    2.6126  0.9929 12.3566 -0.0029  0.0201   0.0414   0.0492    0.0621   0.0000   439.2991       5.98086       13.8315      -1.08030      -2.53414      -6.01002       1.68020     -0.571583      -1.44821      -1.52944     0.0290261      -1.44287      0.692606     -0.301796     -0.229940      0.237083      0.263337     -0.303166       1.11970       1.52064       1.59119       1.56332       1.61476       1.60020       1.54405       1.54472       1.41320       1.25487       1.08580      0.860329      0.735849      0.606776      0.484284      0.389587      0.301167      0.234761
  29  12 2911.7824    3.2655  0.9980 12.6822 -0.0005  0.0185   0.0516   0.0490    0.0762   0.0000   437.5832       8.70045       12.3427       2.29556      -3.33094      -2.27839       1.09810     -0.758997     -0.190359      -1.42870     -0.775240      -2.09308     -0.531716      0.334938      0.687027     -0.668050     -0.105253      0.249702       1.07715       1.40169       1.52962       1.57309       1.61333       1.59667       1.51274       1.46516       1.31529       1.15037       1.00916      0.850908      0.715265      0.576463      0.454580      0.355000      0.283810      0.215481
  29  13 3065.2403    3.7184  1.0487 13.0106 -0.0008  0.0203   0.0581   0.0527    0.0768   0.0000   440.4154       5.59845       16.7905      -2.09011      -1.99893      -4.33278      -3.13753      -3.28428      -1.44605       1.24355      -1.36818      -3.13297      0.777226      -1.15274      0.230062     0.0587907     -0.194478     -0.104795       1.22808       1.60114       1.78281       1.83382       1.91409       1.93822       1.79144       1.71798       1.54729       1.25833       1.11651      0.907064      0.727914      0.638211      0.495741      0.392844      0.296768      0.222075
  29  14 3217.0504    3.6493  1.4126 12.6937 -0.0038  0.0230   0.0491   0.0594    0.0672   0.0000   438.4278       10.3289       12.9172      -2.73740       2.94854      -5.79745      -3.08697      -7.68673       1.04699      -1.99065       2.40355      -2.59622      -1.22977     -0.476139     -0.550709     0.0104760     -0.124972     -0.275033       1.26385       1.69883       1.82710       1.93598       1.94849       1.95356       1.88927       1.84444       1.57183       1.40794       1.23484      0.980534      0.833534      0.707399      0.553812      0.435669      0.330529      0.256804
  29  15 3367.9725    3.1233  1.8816 12.7767 -0.0007  0.0295   0.0400   0.0763    0.0477   0.0000   440.3825       11.4161       8.33580      -5.36790       1.80231      0.641220      -3.22727      -3.66280       3.65582      -1.92499      -1.87208       2.81530       1.61005      -1.42406       1.25745      0.844780      0.886082      0.138974       1.59864       2.09738       2.39552       2.41889       2.59190       2.44593       2.40771       2.31606       1.99615       1.75407       1.55898       1.29820       1.11823      0.858799      0.701220      0.557098      0.422840      0.335892
  29  16 3518.3120    2.5829  3.1036 12.1490 -0.0023  0.0384   0.0271   0.1047    0.0423   0.0000   438.3191       10.9390       9.96789       4.49400       1.50849      -11.4827     -0.271066      -11.7880       3.82815      -5.22979     -0.711800     -0.816447     -0.916672       1.44005      0.536087     -0.413918      -1.24459      0.236626       2.05446       2.77997       3.00579       3.15906       3.20580       3.16677       3.05190       2.88205       2.62654       2.34021       1.99754       1.71512       1.40628       1.20041      0.908579      0.728336      0.572803      0.424928
  29  17 3668.0025    2.0840  4.4742 11.6587 -0.0007  0.0487   0.0198   0.1362    0.0356   0.0000   438.7822       19.5154       11.3965     -0.931612       2.30800      -5.42764       2.18137      -13.4719      0.723460      -1.84987      -3.01768      0.511687       3.06055     -0.104828     -0.579414      0.941403      0.440892      0.667660       2.62994       3.54418       3.86567       4.10207       4.09971       4.07279       3.88900       3.60672       3.26214       2.95663       2.59769       2.23068       1.85698       1.53143       1.20600      0.958538      0.716228      0.535456
  29  18 3817.2548    1.7357  6.3063 11.2063 -0.0006  0.0623   0.0148   0.1737    0.0313   0.0000   442.8004       9.83963       16.0705       10.6492      -12.0701      -17.0250       4.50039       2.18544       1.73027      0.240600      -2.98804       6.10509       5.30575      -3.81920      -2.04414     -0.626353       2.07285       1.21347       3.26051       4.36641       4.78102       5.09936       5.16011       5.16772       4.81725       4.59134       4.12666       3.68193       3.25503       2.75893       2.27749       1.88574       1.49786       1.18653      0.886460      0.665283
  29  19 3966.0826    1.3882  7.8969 11.0161 -0.0013  0.0791   0.0122   0.2205    0.0275   0.0000   440.3861       16.8409       10.5773       13.5306       5.15302       8.99302      -7.26057      -5.28235       4.47782      0.144187       1.92876       2.59002      -5.83978      -7.38722       1.06961       1.34070   -0.00840280      0.764990       4.01193       5.53443       6.12877       6.37756       6.63191       6.40813       6.20783       5.85081       5.25251       4.68163       4.13053       3.46546       2.92849       2.38511       1.90077       1.53742       1.09583      0.834938
  29  21 4262.9753    0.9700 13.3686 10.5526  0.0022  0.1406   0.0081   0.3733    0.0241   0.0000   450.6674       12.4979       3.30971      -14.2147      -8.32261      -5.45940     -0.696475      -12.9235       8.76558      -8.88652       6.59809       6.61500       1.78654      -3.91199      -2.49413       5.79005       2.20367      -1.48356       7.31625       9.57778       11.0462       11.5097       11.7596       11.6579       11.0841       10.3269       9.44374       8.51567       7.22128       6.25176       5.17538       4.24072       3.40265       2.65717       2.02328       1.53230
  29  22 4410.6447    0.7983 15.0037 10.3920 -0.0010  0.1703   0.0068   0.4394    0.0218   0.0000   426.1728       43.4154       14.8485      -12.8016       5.39637       12.9106      -5.23918      -13.1033       10.2941       1.01506      -10.0371      -10.4328       10.4654       3.25749      -15.6929      0.494918       2.27920      0.934025       8.58413       11.6046       12.9321       13.8720       14.1010       13.9400       13.2178       12.4970       11.2445       10.0540       8.83656       7.47809       6.23525       5.13431       4.09244       3.24823       2.38154       1.80558
  30   4 1581.9049    0.1950  0.1895  9.2529 -0.0062  0.0118   0.0078   0.0218    0.0238   0.0000   439.9667     -0.154236       19.7715     -0.426256      -2.13733     -0.341432  -0.000360569     -0.931386     0.0281920      0.213856     -0.429193     0.0261027      0.117538      0.131676      0.142491      0.312783     -0.240835     -0.264321      0.726219      0.925576       1.00619      0.961258       1.01690      0.978820       1.05064      0.984450      0.898999      0.819837      0.633461      0.496266      0.414311      0.334708      0.297080      0.229242      0.184473      0.149756
  30   5 1770.0591    0.3353  0.3777  9.4134 -0.0066  0.0132   0.0088   0.0308    0.0319   0.0000   441.4632      -1.04238       18.6853       1.05563     -0.766174     0.0121733     -0.633606      -1.76440     -0.167734      -1.61647      -1.14898      0.764242      0.141582     -0.739641      0.114771      0.654705      0.168513     0.0941233      0.688508      0.908480      0.999838       1.05821       1.12066       1.04142      0.986405      0.889969      0.880854      0.806800      0.669448      0.619158      0.511475      0.416026      0.320479      0.255357      0.215515      0.148702
  30   6 1949.9912    0.5362  0.4797  9.7318 -0.0046  0.0142   0.0117   0.0316    0.0387   0.0000   440.8736     -0.288207       18.7367       2.73733      -1.88929       1.69121     -0.363448      0.235953     -0.430378     -0.309651     -0.522847      0.857084     -0.527338     -0.485826     -0.209739     0.0642778      0.377509      0.327960      0.856084       1.15301       1.29994       1.37162       1.40526       1.34668       1.21484       1.15450       1.06602      0.919276      0.815140      0.694599      0.615552      0.476704      0.378765      0.280512      0.215183      0.170605
  30   7 2126.3740    0.7804  0.7226 10.1485 -0.0022  0.0173   0.0141   0.0397    0.0497   0.0000   440.8974       2.62552       17.5894      -2.12129      -4.64068      0.401021      0.838349      -2.65189     -0.429518     -0.625810      0.319799      0.802657    -0.0279454       1.01401    -0.0965618     -0.201539     0.0122923    -0.0982318      0.904871       1.19858       1.26064       1.35082       1.45149       1.43556       1.34210       1.21549       1.16808      0.996160      0.950656      0.729772      0.640384      0.507739      0.420110      0.339321      0.251751      0.196401
  30   8 2297.3943    1.1697  0.9244 10.6829 -0.0005  0.0190   0.0190   0.0477    0.0587   0.0000   440.9736       3.84889       15.3262      0.303757      -2.01162      -1.24586       1.03199      -1.84952       1.66140      0.661015       1.77571      0.151368    -0.0339376      -1.37753      0.103353      0.406907      0.355753     -0.294285      0.935602       1.29848       1.42966       1.50302       1.47870       1.54727       1.45108       1.29365       1.24804       1.08654      0.962327      0.838165      0.675434      0.580112      0.443524      0.371769      0.270265      0.204063
  30   9 2462.3807    1.5559  1.0106 11.4936 -0.0009  0.0201   0.0250   0.0514    0.0567   0.0000   441.4629       5.45753       18.8989       1.53756      -4.63053       1.51700      0.424788      0.859845      0.211736      0.957041       1.27341       1.12969     -0.137077     -0.148999    -0.0471864     -0.429184     -0.251721     -0.299832       1.09543       1.51549       1.65571       1.70713       1.65253       1.62385       1.53203       1.51220       1.34865       1.27239       1.13181      0.955025      0.789865      0.659049      0.513949      0.394834      0.310768      0.243258
  30  10 2623.6468    2.0830  1.0823 11.8516 -0.0020  0.0208   0.0316   0.0527    0.0656   0.0000   440.2261       3.92309       16.0198       1.62214     -0.714899     -0.865646       1.45323     -0.108146       1.46447      0.221119      0.368256      0.657242      0.191992      -1.71646     -0.368267   -0.00199941     -0.569145      0.123739       1.06125       1.45445       1.59251       1.65212       1.67967       1.62031       1.60791       1.48628       1.40849       1.18159       1.09467      0.949892      0.811571      0.646767      0.539618      0.410046      0.312732      0.240449
  30  11 2782.6583    2.5978  0.9803 12.5885 -0.0014  0.0192   0.0417   0.0513    0.0553   0.0000   439.7623       4.63718       16.6111       1.93943     -0.294619     -0.684128       2.98747      -2.45802      -2.09381      -1.89350     -0.304774      0.944276     -0.546866     -0.494171     -0.351365      0.358127      0.134065     0.0657232       1.05402       1.43066       1.62783       1.62760       1.66179       1.63212       1.54011       1.45812       1.32722       1.17569       1.08758      0.907198      0.769011      0.598010      0.487162      0.380391      0.293531      0.220893
  30  12 2939.3262    3.3138  0.9116 13.0352 -0.0022  0.0180   0.0539   0.0464    0.0560   0.0000   438.9096       8.94446       17.2818      0.670225      0.431664      -4.53675      -3.02233      -3.33665       1.70029      -3.31762      -1.21940      0.144777      0.770560     -0.670619     -0.336422      0.375611      0.390890      0.215517      0.992718       1.28215       1.36456       1.41634       1.44738       1.43811       1.46602       1.38715       1.21827       1.10079      0.966740      0.811988      0.656075      0.552012      0.476757      0.373704      0.289506      0.212570
  30  13 3093.6066    3.7931  1.0894 13.1855 -0.0035  0.0205   0.0592   0.0532    0.0730   0.0000   439.8368       7.86125       14.9178     -0.167107      -6.66666      -2.23964       2.24051      -6.29612      -2.26718       2.48891     0.0898364      -1.42860     -0.392160      0.946678     0.0373569     -0.106123      0.371440      0.243773       1.11146       1.49886       1.67669       1.79089       1.80647       1.77753       1.70719       1.55185       1.44170       1.30286       1.10088      0.973189      0.801717      0.632717      0.495780      0.399784      0.329879      0.247916
  30  14 3246.2979    3.5915  1.4643 12.9660 -0.0011  0.0245   0.0477   0.0634    0.0570   0.0000   439.7935       8.37915       9.12625      -2.96117       2.54282      -3.84726      -1.00797     -0.910150      -1.38988      -3.73752       1.42073      -2.14771      0.507479     -0.582018     -0.525388      0.342530   -0.00450384     -0.134120       1.33423       1.79617       2.06690       2.14261       2.10540       2.13103       2.11126       1.87037       1.75825       1.56987       1.29433       1.10286      0.930742      0.741186      0.597755      0.490956      0.377521      0.293277
  30  15 3397.9178    2.9743  2.0988 12.6130 -0.0012  0.0297   0.0346   0.0801    0.0443   0.0000   441.4921       9.94094       12.2626       4.09470       4.11668      -6.97578      -3.87437      -4.38273       2.87423      -2.55990      -1.17886      -1.13220     -0.353716      -1.35105      0.104112      -1.54538      0.226154    -0.0579344       1.55980       2.06851       2.32213       2.40666       2.49997       2.50509       2.30166       2.26394       2.03584       1.85537       1.57891       1.35076       1.08189      0.893454      0.748549      0.596442      0.451879      0.354031
  30  16 3549.0812    2.4604  3.4530 12.0632 -0.0015  0.0400   0.0238   0.1110    0.0378   0.0000   440.6671       12.0185       12.5918     -0.930478     -0.611176      -10.8988     -0.842373      -6.92139     -0.674969      -4.17901       1.93073      0.668521       1.31822       2.24431       1.05038      -1.19778     -0.941987     -0.303618       2.04795       2.77741       3.11153       3.19966       3.33211       3.31992       3.07806       2.97482       2.70711       2.36689       2.07659       1.77781       1.53245       1.23529       1.02115      0.787973      0.598079      0.450287
  30  17 3699.5741    2.0296  4.7413 11.6158 -0.0020  0.0509   0.0187   0.1362    0.0344   0.0000   440.8229       14.2952       6.22418      -1.69221       7.97985      -13.0063      -1.99335      -13.1274     -0.383296      -10.9804      0.562646      -3.36516      -1.47484      -1.65369     -0.413205      -1.88142     -0.209867      0.622430       2.61488       3.46825       3.94992       3.94630       4.29606       4.12543       3.97030       3.77328       3.36550       3.07581       2.64093       2.23713       1.90816       1.56451       1.27522       1.01058      0.759489      0.577786
  30  18 3849.4594    1.6291  6.7892 11.1302 -0.0004  0.0660   0.0138   0.1829    0.0310   0.0000   434.4615       9.06368       20.3751      -3.71931       5.40618      -12.2280      -8.75072      -4.83610      -3.63170      -10.5097      -1.05681      -4.24171       1.21276      -2.12636       3.40220     -0.389138       1.34704       1.37555       3.36943       4.50553       5.03853       5.23398       5.42796       5.27989       5.12216       4.85062       4.50259       3.98770       3.41816       2.90815       2.48643       2.02032       1.64813       1.29163       1.00609      0.777922
  30  19 3998.9897    1.3700  8.6737 10.9180 -0.0007  0.0821   0.0116   0.2332    0.0280   0.0000   437.3052       8.37536       11.0152      0.968870      -7.51822      -6.14844      -11.9717      -13.0493       2.15169       2.16370      -1.30300       2.61429       7.25416     -0.412055       3.81559      0.679230      -1.08895      -2.06823       4.07126       5.48719       6.28144       6.49512       6.70668       6.69146       6.39248       5.95811       5.47461       4.81241       4.29666       3.61011       3.05679       2.50864       2.02459       1.62501       1.20070      0.925025
  30  20 4147.8288    1.1347 11.4420 10.7692 -0.0007  0.1125   0.0099   0.3175    0.0259   0.0000   426.5237       15.0657       15.4819       6.49744       11.7618      -15.5853      -15.7631      -12.4356      -3.47707      -11.8373      -4.05709      -2.26970     -0.256603      -4.49215       6.68892      0.226857      -1.29918      -1.05908       5.68247       7.44043       8.44490       8.88354       9.27253       9.06398       8.64200       8.13151       7.43236       6.78641       5.76917       5.04574       4.26628       3.43467       2.85308       2.22431       1.68996       1.29789
  30  21 4296.9513    0.9058 12.9550 10.5675 -0.0023  0.1397   0.0081   0.3741    0.0244   0.0000   441.3277       1.49090       10.6612       13.5882     -0.674260      -23.5207      -4.29852      -21.0280      -5.79995       18.4026    -0.0170933      -20.9413      -5.25005      -2.94579       2.34003     -0.851109      -1.59251      0.977525       6.93187       9.27041       10.4894       11.0328       11.3797       11.3371       10.6279       10.2320       9.30543       8.12205       7.31896       6.20908       5.17870       4.37761       3.41942       2.78081       2.07641       1.59281
  30  22 4444.7856    0.7863 15.8598 10.3429  0.0010  0.1715   0.0063   0.4456    0.0208   0.0000   434.7945       25.6709       16.3870       4.00691       37.0860      -5.27584       4.86793       2.07289      -22.6705      -9.71002       5.36550       1.26181      -1.62024      -1.12512      -3.13494      0.591136      -2.59472      -1.24675       8.73806       11.3184       12.8934       13.7642       13.9435       13.9944       13.2388       12.6629       11.4012       10.1770       8.90385       7.62636       6.40071       5.26747       4.28817       3.39877       2.55218       1.98491
  31   6 1969.4314    0.5651  0.5998  9.7390 -0.0047  0.0148   0.0109   0.0375    0.0420   0.0000   440.1420       2.41127       21.6466      -3.53529      -2.23811      -1.08227       2.02876      0.836375     -0.776001      -1.37039     -0.297686     -0.311353      -1.00088     -0.394670     -0.455586     0.0475160    -0.0477975    -0.0850018      0.731653      0.990120       1.10083       1.14910       1.15137       1.16887       1.17052       1.02767      0.965986      0.853480      0.756190      0.672335      0.555689      0.462352      0.351312      0.293632      0.224925      0.180668
  31   7 2147.0781    0.8205  0.7849 10.2739 -0.0012  0.0176   0.0140   0.0424    0.0484   0.0000   439.6153       2.34361       19.9358      -2.23625      -4.76490    0.00847645     -0.660240      -1.37503    0.00607185     -0.741301       1.42507     -0.339685     -0.723006    -0.0188709     -0.220945     -0.665565     -0.207366     0.0355269      0.824970       1.15239       1.25005       1.37277       1.37197       1.34798       1.27936       1.24017       1.09902       1.05552      0.911475      0.797708      0.635638      0.557099      0.438219      0.358543      0.278043      0.212859
  31   8 2318.9839    1.1851  1.0103 10.9095 -0.0026  0.0199   0.0185   0.0503    0.0550   0.0000   440.1302       3.18032       20.5668      -1.68668      -1.40452      0.486470      -1.28562       2.00230     -0.663497      0.530760      -1.88959       1.39848     -0.409061      0.865909     -0.289110    -0.0685642      0.313421      0.296373      0.978852       1.34962       1.42724       1.57344       1.59367       1.54436       1.56623       1.38786       1.29346       1.14086       1.04724      0.898500      0.742408      0.619577      0.516440      0.407015      0.319858      0.227794
  31   9 2485.1319    1.6541  1.1517 11.4609 -0.0134  0.0210   0.0244   0.0552    0.0577   0.0000   440.3203       3.50210       18.3176       1.58414      -1.70865      0.889263       2.00242     -0.926432       2.91715      -3.06525    0.00378125     -0.682411    0.00942049     -0.341470    -0.0523162      0.441517    -0.0974207     -0.233053       1.05053       1.43772       1.55620       1.62381       1.71140       1.66639       1.60339       1.52836       1.37089       1.22755       1.11761      0.953110      0.856979      0.699262      0.562449      0.435332      0.342450      0.249896
  31  10 2647.9572    2.2263  1.0421 12.1092 -0.0058  0.0201   0.0347   0.0514    0.0629   0.0000   438.2861       2.73788       14.0471      -2.77036      -2.53832      -2.54666      -1.14737      -3.22223       2.69705      -3.51128      0.356674     -0.351667      0.824886     -0.508010      0.403834     -0.773832     -0.643030     -0.107545       1.02626       1.41636       1.46414       1.61052       1.66674       1.72321       1.58893       1.49917       1.29739       1.23057       1.05901      0.933972      0.767786      0.606477      0.485007      0.409556      0.315811      0.243859
  31  11 2808.5318    2.9258  0.9584 12.6315 -0.0019  0.0183   0.0458   0.0467    0.0601   0.0000   438.0515       7.55818       18.7026      -2.49727      -4.40983      -5.62075       1.37138      -3.08191       1.59781      -1.71380      0.295214     -0.441652     -0.588623       1.30446     -0.184025     -0.587219     -0.116268    -0.0216725      0.929232       1.24898       1.40784       1.42260       1.49473       1.41908       1.40374       1.35717       1.19978       1.07390      0.963815      0.873851      0.738420      0.609883      0.480097      0.393721      0.298877      0.229752
  31  12 2966.2944    3.5565  0.9952 12.9733 -0.0035  0.0186   0.0544   0.0471    0.0623   0.0000   438.7871       7.80339       13.5836      -1.83102     -0.636386      -2.51836       2.28593      -3.93557      -2.54833      -1.05541     -0.240513      -1.00753      0.855865     -0.110064      0.262592     -0.596810      0.542088      0.313322      0.939661       1.33566       1.40507       1.47603       1.53454       1.47863       1.46190       1.35046       1.24882       1.14499       1.01438      0.864195      0.713437      0.602005      0.478503      0.380025      0.299988      0.241170
  31  13 3121.5738    3.7533  1.2681 13.0619 -0.0015  0.0223   0.0533   0.0570    0.0686   0.0000   440.2695       6.75881       9.61835       2.40640      -2.97943      -5.69056       2.19725      -2.22036     -0.833024      -4.37292       2.19479     -0.772157      -2.56796     -0.399421     -0.556940   -0.00973253      0.106070      0.297747       1.05729       1.42595       1.61426       1.62355       1.76713       1.68482       1.62119       1.58865       1.30293       1.30816       1.12888      0.958145      0.838390      0.671142      0.561956      0.441734      0.338412      0.259491
  31  14 3275.0999    3.4181  1.5037 13.1686 -0.0013  0.0257   0.0470   0.0674    0.0529   0.0000   440.1265       12.0858       17.1156      -1.09401      -3.78586      -7.18335       1.34495      -6.46768      -2.13661     -0.463014       1.29571      -1.53521      -1.26590     -0.689037      0.105120    0.00878976     -0.105772      0.180312       1.30576       1.82359       1.98049       2.02899       2.03535       2.00754       1.94814       1.91459       1.71798       1.60838       1.33802       1.19725      0.999707      0.852881      0.680742      0.526217      0.428534      0.330965
  31  15 3427.7263    2.8819  2.3342 12.3685 -0.0014  0.0304   0.0306   0.0834    0.0453   0.0000   435.3822       15.7535       15.5030      0.880819     -0.194730      -8.54483      -3.75939      -5.20098       1.20509      -2.03606       1.43789      -1.72203       1.33264      0.516968      -1.02776      -1.27847     -0.548138     -0.224062       1.61895       2.11472       2.37073       2.51918       2.63624       2.57934       2.41145       2.31147       2.08850       1.86049       1.64728       1.41334       1.17573      0.982813      0.792977      0.632290      0.487830      0.371566
  31  16 3579.5722    2.3266  3.5914 12.0204  0.0002  0.0399   0.0216   0.1113    0.0340   0.0000   439.2004       11.8495       13.1546       1.45351       2.67155      -9.46210       2.21848      -5.25787      -6.13368      -2.83913      0.361119       2.34816      0.784322      -1.90251       1.10972      0.429252     -0.826965      0.348723       2.02006       2.67475       2.99286       3.18801       3.30454       3.21433       3.13316       2.95864       2.65765       2.38263       2.12717       1.77331       1.53373       1.26170       1.04452      0.812955      0.619193      0.489228
  31  17 3730.7583    1.9565  5.4389 11.4543 -0.0007  0.0530   0.0163   0.1498    0.0324   0.0000   442.9415       11.6249       13.5843      -2.12372      -3.54700      -11.5570      -2.71093      -2.48423      -3.47939       1.30638       1.99964      -2.01013      -4.64273      0.711278    -0.0618428     -0.847993     -0.485652     0.0591576       2.67129       3.51816       4.00669       4.16017       4.21584       4.27274       3.99199       3.86736       3.53300       3.18667       2.77359       2.42638       2.05495       1.69843       1.38211       1.10941      0.855067      0.655936
  31  18 3881.2496    1.6300  7.3353 11.1004 -0.0019  0.0680   0.0128   0.1880    0.0289   0.0000   438.4693       18.4944       21.0969      -6.48473      -7.23998      -1.36303      -3.31158       4.70706       12.9743      -10.9482      -5.96416      -2.68872      -1.49929      -4.97494       1.74482     -0.101328       1.96993     -0.573156       3.36306       4.44203       5.07301       5.22653       5.40192       5.48889       5.15762       4.88362       4.55084       3.94674       3.56797       3.04005       2.57356       2.15154       1.73204       1.38488       1.06557      0.833124
  31  19 4031.4320    1.3088  9.3569 10.8782 -0.0016  0.0899   0.0107   0.2441    0.0273   0.0000   433.3630       13.4294       5.49828      -5.35562      -12.0646      -1.13516       2.19273      -3.45106      -3.94124      -6.62610      -13.2150      -7.11697       10.0413     -0.364108      -1.89894      -3.24288      -1.91180       1.10966       4.32701       5.92242       6.78834       6.91833       7.22228       7.21939       6.77582       6.51859       5.81974       5.38708       4.69471       4.04747       3.51067       2.86773       2.26452       1.86673       1.39768       1.08147
  31  20 4181.0963    1.0343 10.7802 10.7939 -0.0016  0.1139   0.0096   0.3103    0.0249   0.0000   441.6548       10.7295       18.1008       23.6907       3.32757      -13.1871      -7.67088      -8.01382      -10.3678      -7.57972      -10.7882       6.22258       13.8874       5.32141      -11.1427       4.17195       2.61914      -2.35718       5.52130       7.42019       8.33338       8.93725       9.11524       9.06770       8.58253       8.02777       7.49685       6.71183       5.97867       5.15886       4.31759       3.64665       2.92437       2.38248       1.79032       1.36584
  31  21 4330.1254    0.8728 14.1433 10.5694  0.0008  0.1514   0.0072   0.3983    0.0216   0.0000   426.0809       31.8545       33.3234      -14.3276      -17.4174       8.69915       2.36690       1.88461       36.3809      -3.77901       2.17870       4.15373      -3.95581      -7.00506      -4.63724       1.99798       5.63814       6.16110       7.36022       9.66589       10.9648       11.6088       12.0547       11.8133       11.3466       10.6874       9.96718       8.95258       7.83190       6.79287       5.82058       4.73024       3.89033       3.11898       2.39532       1.85873
  31  22 4479.8024    0.7209 15.8079 10.3644 -0.0030  0.1877   0.0061   0.4651    0.0201   0.0000   442.0162      -22.9582       9.26420       2.67021       33.3758       9.35137      -3.07794      -5.18913      -27.0120       4.68615       18.1339       10.3154      -3.77608       14.8703       4.14309      -2.14836       2.59960       1.14168       8.85116       11.9774       13.7397       14.3587       14.7343       14.7111       14.0592       13.3825       12.1151       11.0049       9.65478       8.47104       7.05186       6.01206       4.77036       3.87062       2.89145       2.20990
  32   5 1806.1837    0.3836  0.4526  9.4620 -0.0037  0.0139   0.0086   0.0306    0.0337   0.0000   440.7457     -0.786514       17.9962      -1.41470      -2.25698      0.774731     -0.462373     -0.841571       1.48964      0.950632      0.849206      0.431229     -0.493773      0.915095      0.345113     -0.843520     -0.271417    -0.0236147      0.714131      0.916934       1.01459       1.08529       1.09598       1.09502       1.07230       1.04532      0.918024      0.822905      0.744682      0.658455      0.536254      0.427760      0.396744      0.297736      0.231324      0.198494
  32   6 1988.6951    0.5966  0.5642  9.8775 -0.0027  0.0141   0.0116   0.0338    0.0404   0.0000   439.2057      -1.48275       18.5596      -1.92316      -2.90320     -0.191852       2.07696     0.0191312      0.115969     -0.493837     -0.314792      -1.40001      0.365606      0.679086      0.899917     0.0920152      0.470329      0.182854      0.660810      0.956740       1.01144       1.10577       1.13778       1.08694       1.09984      0.975073      0.940679      0.796227      0.743471      0.643154      0.526738      0.455636      0.365859      0.307474      0.228693      0.175336
  32   7 2167.3598    0.8780  0.7876 10.3519 -0.0012  0.0168   0.0147   0.0420    0.0503   0.0000   441.0364      -3.12747       18.8546      0.563669      -1.89280      -4.28191      0.661636       1.19613    -0.0978192     -0.228752     -0.622745     -0.274778    -0.0685395     -0.186657     -0.722068      0.312878      0.335882      0.185074      0.867344       1.10428       1.20632       1.32629       1.40899       1.34930       1.32043       1.21698       1.10286      0.969443      0.874903      0.783633      0.664782      0.551970      0.439457      0.353183      0.281494      0.214847
  32   8 2340.1234    1.2424  1.0744 10.9592 -0.0044  0.0204   0.0191   0.0514    0.0593   0.0000   441.3329       4.30876       19.8310       1.74994      -2.17156     -0.614662      -1.39575       2.42856     -0.252495       1.40093      -2.29023       1.07627      0.948278     -0.890239      0.604335     -0.106611     -0.317730      0.341811      0.982093       1.30572       1.46245       1.52531       1.59232       1.53896       1.55543       1.40078       1.33330       1.27004       1.08014      0.888663      0.752553      0.655412      0.528857      0.427522      0.342008      0.260110
  32   9 2507.3952    1.7650  1.1086 11.6293 -0.0024  0.0204   0.0261   0.0515    0.0607   0.0000   440.0637       1.54007       19.7205      -1.85828      -2.20342      -1.15803     -0.808241       1.17123      -1.90409      -2.09714      -1.50042       1.84650     -0.569902      0.335754      0.441887     -0.354648   -0.00647408      0.404043       1.01999       1.38224       1.47922       1.55942       1.61800       1.53916       1.59297       1.44398       1.36772       1.20435       1.07783      0.943272      0.805437      0.664034      0.556299      0.441301      0.350882      0.263792
  32  10 2671.7823    2.4023  1.0496 12.2057 -0.0009  0.0194   0.0361   0.0486    0.0642   0.0000   439.4591       5.42430       15.0058      -1.04356      -2.77608      -3.30292      0.859197      -3.63460     0.0233230      -1.26051      0.500753     -0.259697     -0.741372     -0.192984     -0.388680      0.171506    -0.0629841     -0.206233      0.949725       1.33663       1.41445       1.53072       1.60155       1.59656       1.54065       1.39614       1.29026       1.16596       1.02585      0.891084      0.737590      0.608050      0.491359      0.411036      0.312852      0.246600
  32  11 2833.9291    2.9892  0.9128 12.8774 -0.0030  0.0174   0.0471   0.0452    0.0542   0.0000   440.6714       6.46481       18.4093     -0.800707      0.942847      -1.88667       1.72185      -2.89734      -1.57437      -2.30390     -0.507623     -0.679996     -0.662321      0.221704      0.415075      0.218102     -0.750090    -0.0510428      0.909732       1.21352       1.29472       1.43642       1.46769       1.45035       1.39099       1.34493       1.19219       1.10004      0.971345      0.806905      0.681963      0.545524      0.453976      0.384094      0.295186      0.222517
  32  12 2992.9483    3.4987  0.9853 13.2240 -0.0023  0.0179   0.0542   0.0494    0.0563   0.0000   439.0367       10.0499       12.2621      -3.79252      -1.18141     -0.889063       2.15016      -2.98406     -0.816530     -0.927770      0.291800      -1.05249       1.40723      0.125287      0.854609     0.0901496     0.0845193      0.266411      0.907077       1.22846       1.29565       1.41627       1.43712       1.37671       1.38648       1.27010       1.20673       1.08424      0.965985      0.884581      0.726598      0.602987      0.485316      0.397312      0.327636      0.246162
  32  13 3149.1620    3.6972  1.1425 13.3834 -0.0067  0.0207   0.0556   0.0536    0.0610   0.0000   440.4247       8.36817       14.6203      0.841284      -1.48096      -7.67540       3.82466      -4.28846       1.58380    -0.0943287     -0.310443     -0.105425      0.764254       1.72173     -0.751189      0.182692      0.288808      0.590065       1.02511       1.42840       1.50801       1.65441       1.73097       1.66638       1.66607       1.51721       1.37014       1.28742       1.07506      0.965414      0.818830      0.677951      0.549303      0.444860      0.347767      0.265810
  32  14 3303.6212    3.3843  1.5778 13.1668 -0.0034  0.0255   0.0461   0.0685    0.0546   0.0000   439.5509       10.2412       16.1979      -1.21483      -2.60764      -5.49181       1.08911      -7.52515      -2.66062      -2.00415       1.70172     -0.929486       1.35873       1.83347      -1.72929      0.456122      0.838974      0.119405       1.27852       1.69401       1.83881       2.03296       2.07042       1.98705       1.95874       1.86034       1.71770       1.52814       1.34450       1.17375       1.00619      0.849812      0.659558      0.557583      0.428559      0.332146
  32  15 3457.0348    2.8166  2.9118 12.3214 -0.0002  0.0342   0.0262   0.0923    0.0367   0.0000   439.9664       8.72314       17.6707      -3.52504      -7.32991      -2.57439     -0.465157      -5.33763       2.18393      0.875869     -0.968372      -1.48087     -0.293907      -2.60902     -0.380634      0.250998      0.690838     0.0694431       1.61872       2.21166       2.49815       2.51179       2.72188       2.60569       2.51098       2.43951       2.17076       2.02492       1.82857       1.54263       1.31650       1.11639      0.887311      0.727607      0.561323      0.444088
  32  16 3609.6593    2.2955  4.0448 11.9829 -0.0005  0.0436   0.0202   0.1203    0.0319   0.0000   436.8072       10.7982       15.2207       1.77895       2.16851      -7.16718      0.141183      -5.26258      -3.09366     -0.225005     -0.575140      -4.14521     -0.503723       2.48996       2.05666     -0.481588      0.301750     -0.293484       2.12155       2.82204       3.08530       3.41099       3.41493       3.51237       3.30039       3.13907       2.89219       2.59680       2.25291       1.94445       1.65387       1.38968       1.12214      0.930054      0.695430      0.552978
  32  17 3761.5968    1.9118  5.7048 11.4228 -0.0006  0.0545   0.0150   0.1503    0.0306   0.0000   442.1314       7.80357       17.7357      0.995429      -11.6736      -4.32155       2.71848      -8.42088      -2.15298      -1.77952       1.85932      -4.29349      -4.20722   -0.00702628     -0.317625     -0.126398     -0.362790      0.430678       2.64827       3.49708       3.89442       4.18480       4.32309       4.20573       4.14868       3.86219       3.60321       3.20561       2.82411       2.47256       2.09131       1.73161       1.43027       1.15441      0.889335      0.695113
  32  18 3912.7451    1.5268  7.8212 11.1087 -0.0002  0.0720   0.0119   0.2010    0.0272   0.0000   434.8806       14.1488       15.2641      0.200005      -10.2790       3.07494       1.22427       1.70415      -1.31734      -5.73675       2.84100       1.65501       1.88646       2.83598      -1.05022    -0.0803015     -0.243581      0.277924       3.44374       4.63120       5.23124       5.60179       5.74977       5.61944       5.46236       5.13827       4.74249       4.33802       3.76808       3.31209       2.76101       2.30563       1.88376       1.52594       1.19488      0.924905
  32  20 4213.5545    0.9966 12.2539 10.7984 -0.0003  0.1272   0.0085   0.3487    0.0232   0.0000   443.4306       15.2716      -9.99419      -1.20351       12.4228      -13.1134      -7.12338       7.37109      -4.08993      -1.09651      -2.95664      -12.7911      -8.63564       1.88616       5.18940      -7.18406      -2.98810     0.0706658       6.02559       8.07335       9.27800       9.71378       10.0093       10.0154       9.57340       8.89545       8.30543       7.46827       6.67758       5.87140       4.96274       4.16603       3.38229       2.76615       2.08955       1.63304
  32  21 4363.8091    0.8003 13.7223 10.6083 -0.0009  0.1569   0.0071   0.4055    0.0216   0.0000   440.3089       4.38401       12.9246       22.7837      -1.48958      -4.35541      -42.2038      -19.7200       2.76383      0.322522      -3.34850       7.14782       3.55133      -2.85601      -2.88123      0.756437      -3.04987      -2.04520       7.28310       9.81245       11.2150       11.8017       11.9727       12.1831       11.5577       11.1565       10.1193       9.16350       8.21975       7.04918       6.05889       5.06856       4.14589       3.33646       2.57411       2.00837
  33   4 1633.2317    0.2344  0.2324  9.3251 -0.0015  0.0112   0.0074   0.0227    0.0240   0.0000   440.4987      -1.04319       18.8896       1.94382      -2.74431      -1.19817      0.168020      -1.10419     -0.941369      0.468120      0.528475      0.514713      0.211276     0.0350809      0.138142      0.133627     -0.147003     0.0895959      0.586208      0.764366      0.813316      0.896046       1.01603       1.02270      0.874616      0.845818      0.845282      0.735425      0.680585      0.486376      0.475123      0.402392      0.295748      0.243209      0.194894      0.170856
  33   5 1823.8331    0.4092  0.4287  9.4753 -0.0027  0.0140   0.0090   0.0289    0.0331   0.0000   440.3775     -0.578969       20.9107       1.38789      -2.77533     -0.382687    -0.0229534       1.57288      0.192811     -0.156519     -0.541963     -0.183461      0.458843     -0.111695     -0.242558      0.135739      0.207225      0.134631      0.653018      0.889445       1.02008       1.09853      0.998060       1.05337      0.969811      0.935168      0.877313      0.822256      0.743926      0.671226      0.518997      0.478199      0.354314      0.305716      0.238912      0.185308
  33   6 2007.6474    0.6218  0.6273  9.8236 -0.0008  0.0148   0.0112   0.0349    0.0430   0.0000   442.5107     -0.569047       20.3714       1.78825     -0.355951     -0.730521      0.221460     0.0881910    -0.0837250      0.191691     -0.492182      0.347762     -0.658711     -0.201984   -0.00900057      0.328125   -0.00896571     0.0789881      0.715450      0.931191       1.01165       1.08380       1.12919       1.15597       1.09653       1.04916      0.936493      0.856698      0.795409      0.683821      0.597299      0.532008      0.448978      0.331933      0.265630      0.213650
  33   7 2187.3761    0.9451  0.7617 10.4937 -0.0019  0.0160   0.0159   0.0396    0.0474   0.0000   442.3805      -1.11515       18.6516      -1.93185     0.0107074     0.0429778      0.501639      -1.87959       1.60551      0.367405      0.195978      -2.07130      0.798547      0.283114      -1.14663     -0.563194     0.0656047     0.0941001      0.802476       1.04783       1.15641       1.18903       1.18630       1.24683       1.19509       1.10592       1.08687      0.955839      0.871827      0.752110      0.617109      0.540526      0.443385      0.359870      0.271911      0.229665
  33   8 2360.9268    1.3546  1.1052 10.7538 -0.0035  0.0190   0.0192   0.0505    0.0659   0.0000   439.7449       3.64427       17.0129      -2.30273      -1.57977      -3.66451      0.933523      -1.22532      0.209915       2.04640      0.398582      -2.92206       1.50721      0.574503     -0.212546      0.268226    -0.0122185     -0.236589      0.889908       1.17182       1.31367       1.39141       1.44598       1.42960       1.39240       1.34065       1.20072       1.10727      0.956868      0.880959      0.737368      0.603695      0.520306      0.413903      0.323985      0.258451
  33   9 2529.2927    1.8696  1.1647 11.4816 -0.0049  0.0202   0.0260   0.0523    0.0617   0.0000   440.4165     -0.234580       21.1127       1.34276      -1.19033      -2.02937     -0.418081     -0.100528    -0.0773062      -1.45225     -0.645425     -0.973075     -0.226966     -0.133799      0.434751       1.53231      0.277405    -0.0610917      0.938412       1.31928       1.42308       1.49681       1.61093       1.50857       1.52854       1.36162       1.29293       1.14941       1.05792      0.918878      0.823880      0.690552      0.561166      0.458975      0.360720      0.273221
  33  10 2695.2160    2.3681  1.1105 12.2529 -0.0009  0.0201   0.0349   0.0516    0.0593   0.0000   441.1103       4.88045       16.5273      -1.50340     -0.713987      -4.39471     0.0390583      -1.99118      0.972719      -1.69390     -0.592456     -0.819362      -1.03199      0.175769      0.338189    -0.0296578      0.802514      0.139235      0.930929       1.26367       1.32316       1.42986       1.50199       1.52097       1.45826       1.39997       1.24657       1.17924       1.01759      0.924923      0.731637      0.646717      0.525561      0.447843      0.328035      0.266585
  33  11 2858.7568    3.1178  0.9793 12.8573  0.0004  0.0184   0.0481   0.0472    0.0580   0.0000   440.8147       4.19851       14.9213     -0.992338      -3.03128      -3.18261      -1.76044      -2.33567     -0.175230      -2.80123       3.40389      0.560143      -1.09693     -0.782298      0.422730      0.386282      0.341359     -0.300290      0.858070       1.19055       1.23649       1.34292       1.39495       1.34449       1.32580       1.29773       1.20042       1.10197      0.924787      0.834104      0.689682      0.580317      0.486227      0.397467      0.308606      0.250244
  33  12 3019.0292    3.7859  1.0752 13.0155 -0.0018  0.0192   0.0539   0.0474    0.0663   0.0000   439.9100       5.37929       14.0728     -0.418955      0.156620      -1.98017      -1.51532      -2.63693       1.06217      -1.37715      0.585535     -0.497930      0.188303      -1.08557     -0.266481     -0.798695     -0.252212      0.435272      0.888330       1.22670       1.33025       1.41987       1.41014       1.42268       1.36033       1.33457       1.22506       1.17584      0.979006      0.875913      0.752991      0.611299      0.519850      0.413837      0.337652      0.274507
  33  13 3176.3515    3.7284  1.3060 13.1460  0.0006  0.0211   0.0512   0.0582    0.0567   0.0000   439.5364       11.1194       16.9024     -0.311258      -6.41403      -3.60540      -1.78138      -6.96729     -0.532824     -0.181443     -0.362899     -0.817339      0.432785     -0.108816      0.872123     -0.187211      0.884628      0.535713       1.06264       1.42164       1.57375       1.65318       1.69460       1.68378       1.59180       1.49207       1.41616       1.28020       1.16202       1.01060      0.885053      0.736077      0.608124      0.494735      0.400096      0.311104
  33  14 3331.7274    3.2434  1.7829 12.8973 -0.0065  0.0271   0.0398   0.0688    0.0490   0.0000   436.6569       8.03019       12.7432       4.44661     -0.108035      -9.55082      -1.92398      -8.84058      -1.12180      -2.97518      0.199696     -0.296318       2.23947      0.374766    -0.0301848       1.14345      0.720789     -0.665183       1.24785       1.70642       1.89111       2.07050       2.15281       2.00589       2.08213       1.91134       1.77370       1.57284       1.42233       1.24071       1.02044      0.874230      0.717444      0.570101      0.457816      0.356329
  33  15 3486.0571    2.6767  2.8824 12.3072 -0.0009  0.0342   0.0257   0.0917    0.0361   0.0000   440.0523       6.84474       16.2707     -0.869103      -4.41069      -14.1966     -0.622422      -4.37751      -1.27847      -4.72383       5.84045      -3.61116     -0.925698     -0.141165      -3.09806      -1.07174      0.625136      0.878031       1.64238       2.24297       2.53008       2.68571       2.78505       2.72339       2.71271       2.49663       2.30849       2.06770       1.82964       1.57374       1.38688       1.12530      0.921494      0.768765      0.584508      0.465216
  33  16 3639.5772    2.2563  4.3974 11.7572 -0.0002  0.0443   0.0182   0.1204    0.0306   0.0000   441.5746       15.4612       10.5323      -2.55372       4.70103      -8.20959      -6.70279      -1.60800      0.789243     -0.772766       2.62021      -3.36617      0.167792      0.380766      -1.36127      0.154134      0.159683     -0.349449       2.05414       2.73665       3.10692       3.20373       3.37012       3.35401       3.20804       3.11953       2.85441       2.53633       2.35796       1.98803       1.74292       1.44054       1.17560      0.972847      0.762720      0.597273
  33  17 3792.0142    1.8090  6.1157 11.2968 -0.0012  0.0577   0.0139   0.1559    0.0290   0.0000   438.0459       16.5413       21.1969       2.47143      -4.47417       4.10870      0.167548      -12.5634      -2.36090      -3.48963      -2.68931       1.03268      0.141645      -2.87336       1.82533      0.146732      -1.53489     -0.827461       2.67024       3.58280       4.04475       4.25681       4.45571       4.32060       4.20984       4.03627       3.74746       3.36852       3.02693       2.59723       2.25393       1.88643       1.53592       1.26178      0.988801      0.784610
  33  18 3943.9877    1.4731  7.8806 11.0418 -0.0014  0.0733   0.0114   0.2002    0.0258   0.0000   441.1458       15.1197       20.8242      -3.18049      -11.8943      -2.17145      -3.87617      -12.7152      -1.57979      -4.09709     -0.217529      -9.64089      -9.07199      -3.93275       1.10997       2.37101      -1.79492      0.134271       3.36031       4.52328       5.16241       5.35069       5.59230       5.54435       5.35615       5.01338       4.61569       4.31249       3.80792       3.35148       2.87921       2.46498       1.98929       1.67588       1.26099      0.987809
  33  19 4095.5888    1.2365 10.4352 10.8307  0.0000  0.0963   0.0095   0.2737    0.0247   0.0000   434.7918      0.302946       20.2219       10.7706      -26.9587      -10.6582       11.5712      -11.3295     -0.858928      -10.1427       10.0120      -7.81390      -2.16570       5.27435       8.62261    -0.0594782    -0.0567726     -0.690664       4.45822       5.98318       6.72865       7.28479       7.45789       7.28848       7.20791       6.79758       6.26665       5.60734       5.06213       4.44716       3.74907       3.18121       2.60387       2.14306       1.63538       1.30522
  33  20 4246.3007    0.9996 12.5007 10.6717 -0.0017  0.1252   0.0080   0.3341    0.0224   0.0000   433.0437       20.6071       34.7339      -4.67827      -5.46405      -22.1065       11.6522      -23.8187       16.2281       3.65898       4.23766      -10.7983       3.21920       3.48489      -2.85424      -4.04647       2.08410      -1.34924       5.59229       7.56407       8.62314       9.06464       9.38667       9.34563       9.10499       8.54301       7.99375       7.22799       6.50683       5.59715       4.82681       4.11603       3.36171       2.73146       2.10510       1.64108
  34   4 1649.7186    0.2523  0.2348  9.3170 -0.0092  0.0125   0.0076   0.0208    0.0248   0.0000   441.5030     0.0779153       20.0222      -1.13931      -2.08955      0.605881       1.72737     -0.649026     -0.537495      0.331005     -0.311325      0.189111     -0.550299      0.366590     -0.721715    -0.0856520     0.0715294      0.159415      0.536132      0.698025      0.846569      0.794824       1.01375      0.873146      0.867845      0.896111      0.782692      0.730064      0.599724      0.526150      0.497046      0.353595      0.350287      0.252913      0.206784      0.168271
  34   6 2026.3699    0.6428  0.6093  9.8657 -0.0010  0.0140   0.0116   0.0351    0.0412   0.0000   440.0688       1.40017       20.1544      -1.47513      -2.39154      0.177080    0.00691571       1.12257      0.415247     -0.918716      0.127074     -0.202237     -0.715191     -0.228775      0.199101      0.536495     -0.117776    -0.0814260      0.612422      0.829141      0.924919      0.992081       1.00351       1.01289      0.981318      0.887761      0.883855      0.762992      0.716491      0.633901      0.520560      0.449649      0.369340      0.310218      0.243356      0.195375
  34   7 2207.0345    0.9614  0.9075 10.3116 -0.0016  0.0168   0.0147   0.0454    0.0542   0.0000   440.6553       2.70487       19.9162     -0.703994      -4.08203       1.23686      0.804836      -1.86994      0.317011     -0.719308     -0.195090     -0.500749     -0.515891     -0.664848       1.04156     -0.624711     0.0123000     -0.378919      0.801806       1.03458       1.14780       1.24685       1.29428       1.22724       1.22234       1.20360       1.11969      0.992813      0.871989      0.782978      0.641908      0.534865      0.452982      0.389444      0.303288      0.242112
  34   8 2381.2871    1.3512  1.0939 10.9859 -0.0020  0.0197   0.0196   0.0505    0.0606   0.0000   440.5535       3.41336       18.9454      -2.56934      -2.59448       1.02154     -0.693123    -0.0557678       2.52537     -0.209074     -0.659982     -0.696807     -0.884573     -0.381565     -0.445469     -0.256196     -0.519725      0.131494      0.905730       1.19915       1.33453       1.37581       1.43902       1.44399       1.45334       1.34547       1.29055       1.13560      0.997295      0.865502      0.757969      0.655050      0.540862      0.447617      0.352450      0.265949
  34   9 2550.7723    1.9482  1.1633 11.6932 -0.0020  0.0200   0.0271   0.0545    0.0603   0.0000   440.9547       5.31572       18.7012      0.432619      -1.12366      -1.41221      -1.05824      0.812062     -0.145679      -2.35667     -0.893386      -1.23414      0.888422      -1.10998     -0.771663     -0.142394     -0.153988    -0.0956562      0.890945       1.25869       1.31797       1.41045       1.50323       1.44788       1.49326       1.33829       1.25785       1.14555       1.02730      0.918253      0.747498      0.681922      0.535662      0.456864      0.343209      0.266777
  34  10 2718.1537    2.5289  0.9921 12.2949 -0.0011  0.0176   0.0376   0.0479    0.0586   0.0000   438.2595       3.65053       18.3969       2.27111      -3.73436      -3.06427     -0.116438      -4.50728       1.47295     -0.810802     -0.209475      -1.19759     -0.145276     -0.180330      0.147107      0.285808     -0.184458     0.0100034      0.824547       1.14674       1.30616       1.36028       1.43667       1.43169       1.34585       1.28994       1.18400       1.05806      0.971834      0.811131      0.705306      0.591746      0.482313      0.383516      0.315097      0.249404
  34  11 2883.1056    3.2794  1.0860 12.6810 -0.0054  0.0187   0.0464   0.0494    0.0672   0.0000   439.3211       6.33863       17.2212     -0.319490      -2.17221      -2.23636       1.84415      -4.47885     -0.781096     -0.163683      -2.26017    -0.0133366    -0.0754124     -0.653215      0.399888      0.436358     -0.612015     -0.266250      0.880072       1.18138       1.29661       1.32980       1.38963       1.37852       1.39021       1.35820       1.24967       1.09833      0.950991      0.838696      0.717936      0.616936      0.500863      0.430098      0.332219      0.271397
  34  12 3044.6754    3.6979  1.0963 13.2272 -0.0004  0.0194   0.0538   0.0506    0.0589   0.0000   440.1142       7.81628       16.4579       2.56777      -2.30345      -4.29180     -0.173739      -2.30980      0.550887      -3.18816      0.411204      -1.22406     -0.486374     -0.905366    -0.0706961     -0.590640     -0.145695      0.728381      0.933219       1.21147       1.31033       1.40963       1.54563       1.50195       1.48600       1.32588       1.25066       1.13924       1.03485      0.896594      0.762181      0.635921      0.521906      0.430236      0.350362      0.273473
  34  13 3203.0861    3.7205  1.2623 13.2790 -0.0048  0.0215   0.0513   0.0558    0.0515   0.0000   439.9559       8.31861       18.7594      0.866176     -0.558820      -1.30893   -0.00175432      -5.99026       1.64573      -4.05182     -0.238660      -2.06628     -0.807056     -0.326300      0.855593     -0.166371      0.438231    0.00298229      0.922062       1.29175       1.33782       1.52415       1.53676       1.56306       1.50486       1.44663       1.32509       1.20728       1.09452      0.945205      0.824211      0.715409      0.575192      0.477472      0.369058      0.292471
  34  14 3359.5202    3.2616  2.0077 12.6959 -0.0027  0.0272   0.0363   0.0724    0.0482   0.0000   442.7421       9.51350       17.2280      -2.59578       1.18946      -5.06298      -1.47747      -2.54597     -0.488612      -3.74604     -0.775443      -1.67827      0.539975       1.72929     -0.206381     -0.204146      0.827261      0.588203       1.22817       1.64871       1.84831       1.94104       2.08802       2.06297       1.96989       1.85803       1.72140       1.61125       1.40831       1.23849       1.05087      0.902500      0.745333      0.606124      0.473640      0.378133
  34  15 3514.8012    2.5787  3.2874 12.1657 -0.0014  0.0367   0.0232   0.1000    0.0344   0.0000   440.1538       8.35815       9.47747      -3.01401      0.726511      -3.44840       2.63570      -2.44483      0.144943      -4.90521       2.56847     -0.758366      -2.03711      -1.93873     -0.845187      0.445510      0.158004     -0.921903       1.62109       2.22350       2.44032       2.52083       2.66556       2.66185       2.63590       2.48356       2.34236       2.08072       1.87551       1.68894       1.39177       1.21514      0.970424      0.825510      0.646761      0.511997
  34  16 3669.1044    2.0999  4.6570 11.7129 -0.0009  0.0457   0.0170   0.1279    0.0287   0.0000   440.2178       8.86993       7.79696       3.55245       5.70745      -10.6248      -2.82534      -10.3574      -2.76467      -7.16225      -1.94923      0.766867      0.453302      -1.67689     -0.826844       1.47697       1.52613       1.09910       2.13742       2.78384       3.08835       3.26464       3.35016       3.37333       3.31900       3.20507       2.91834       2.61520       2.35985       2.13248       1.82723       1.54340       1.31464       1.05740      0.834747      0.664890
  34  17 3822.4591    1.7573  6.5446 11.3657 -0.0004  0.0598   0.0135   0.1663    0.0258   0.0000   429.3417       13.3240       16.5715      -6.46253      -6.29642      -3.61543      -1.34845      0.252360       8.79910      -12.0308      -6.00027       2.33378       1.09843      -1.32319      -2.47734      0.907814       1.60430     -0.877846       2.74099       3.64173       4.15800       4.42347       4.58107       4.58773       4.48605       4.12854       3.92252       3.53098       3.16631       2.75891       2.34606       2.00340       1.62430       1.33697       1.06218      0.851775
  34  18 3975.0279    1.4110  8.5312 11.0246 -0.0004  0.0778   0.0108   0.2135    0.0243   0.0000   443.8490       11.5341       13.5517     0.0471675      -7.66865      -17.3961      -9.43237      -4.46426       4.68002      -8.93676       2.73949       4.03155       1.69001     -0.633149      -1.13674      -3.82714      -1.55858      0.913696       3.52639       4.68575       5.27870       5.54098       5.85586       5.75097       5.69411       5.36584       4.88730       4.56741       4.04812       3.60427       3.06661       2.56993       2.14352       1.74117       1.40483       1.10259
  34  19 4126.9871    1.1873 11.2911 10.8241  0.0001  0.1049   0.0087   0.2898    0.0226   0.0000   417.8648       23.9207       18.5082       2.09124      -6.66276      -3.65463      -2.49098      -7.93664      -5.79601      0.323521       2.49666      -7.06090      -2.85049      -7.79970      -5.31196       4.27847       2.27628       2.48393       4.65799       6.14322       7.02633       7.49062       7.67842       7.72987       7.53098       7.04556       6.67228       6.04158       5.46093       4.74182       4.06771       3.48321       2.89550       2.38523       1.84618       1.44527
  34  20 4278.5558    0.9449 12.8150 10.6237 -0.0008  0.1295   0.0073   0.3410    0.0215   0.0000   426.1883       18.2058       13.3634      -10.5807       4.92202      -12.3393       2.94117       6.09983      -4.33045      -11.6649     -0.603843       2.71637      -3.29950      -4.46876       7.03290      -3.30551       6.05780      0.677650       5.73752       7.58634       8.71670       9.30697       9.57601       9.52461       9.30530       8.84164       8.26932       7.47259       6.76023       5.81135       5.08068       4.32797       3.54680       2.90878       2.29545       1.79648
  34  21 4429.3964    0.7333 14.7154 10.4690  0.0007  0.1711   0.0064   0.4342    0.0199   0.0000   427.5324       31.5988       30.4166       14.8432       15.4937      -13.6906      -23.4052      -44.1760       5.98511      -5.59406      -5.15226       5.98463       2.49343      -14.2005       12.2928       7.73400      -4.68045      -2.35245       7.35795       10.0898       11.2663       12.2599       12.5229       12.6093       12.1858       11.5532       10.8083       9.81391       8.74005       7.78521       6.69833       5.63687       4.65778       3.87344       2.95508       2.34779
  35   3 1456.6124    0.1229  0.1265  9.1810  0.0113  0.0111   0.0062   0.0219    0.0197   0.0000   441.0522      0.593825       21.5109      -1.17076      -4.10344       1.79755       1.19235     -0.654560      0.704752      0.334797      -1.10598       1.03370     0.0729128      -1.09275      0.442502    -0.0363444     -0.215492     -0.141012      0.559414      0.805638      0.982444       1.00395      0.845271      0.896304      0.781335      0.828035      0.730557      0.650523      0.667043      0.545330      0.440307      0.434372      0.339186      0.326328      0.282974      0.198762
  35   4 1665.9620    0.2711  0.2452  9.3192 -0.0024  0.0104   0.0081   0.0208    0.0245   0.0000   441.1377     -0.663092       20.3715     -0.101402      -3.47851      0.176602      0.835919     -0.811441     -0.236652      -1.73405    -0.0325966      0.382571     0.0417015      0.103108      0.116665     -0.244680     0.0779873     0.0591304      0.465894      0.614874      0.687167      0.701988      0.721506      0.690687      0.680283      0.681935      0.689139      0.646198      0.538432      0.450594      0.387711      0.331656      0.282586      0.236635      0.168843      0.160495
  35   5 1858.4607    0.4713  0.4645  9.4377  0.0009  0.0136   0.0094   0.0301    0.0352   0.0000   442.6134    -0.0163623       19.8408      0.484744      -3.25265     -0.168505      0.235633     -0.850052      0.463292      0.514684       1.04151     -0.173322     -0.169325      0.653012      0.461547     -0.171134    -0.0857313     0.0894508      0.773004       1.09103       1.22591       1.28891       1.24598       1.08692      0.917233      0.851318      0.855083      0.923786      0.957388      0.902212      0.805793      0.701471      0.545947      0.427141      0.308320      0.222697
  35   6 2044.8891    0.6708  0.6736  9.9519 -0.0015  0.0172   0.0116   0.0357    0.0414   0.0000   439.5488       2.29082       19.2549     -0.946691      -1.29531      -2.07504     0.0204127      0.735342      -1.72208     -0.594980      0.614492      -1.92261      0.187371     -0.395643     -0.513054      0.600556     -0.220413     -0.208297      0.905730       1.48003       1.61412       1.60461       1.48346       1.33467       1.27336       1.02234       1.14212       1.08394       1.10946       1.00691       1.02685      0.869365      0.676717      0.523510      0.460239      0.355613
  35   7 2226.4535    1.0288  0.9125 10.3625 -0.0011  0.0174   0.0152   0.0422    0.0544   0.0000   440.4280       1.84151       20.4253       1.27519     -0.581722     -0.382783      -1.96026      -1.19780     -0.252915      0.307327    -0.0213309       1.37779     -0.579540      0.491792     -0.148365      0.339827     0.0379242      0.152192      0.785410       1.12443       1.26676       1.31125       1.39840       1.33692       1.34829       1.28222       1.15723       1.06799      0.932528      0.830006      0.712281      0.593051      0.488642      0.392727      0.308247      0.259530
  35   8 2401.4152    1.4374  0.9595 11.3230 -0.0001  0.0181   0.0216   0.0466    0.0499   0.0000   440.6470       2.85166       19.2150      -2.69622     -0.604851     -0.795650      -2.98507      -1.10562       1.66359      -1.27866      0.424687      -1.14548     -0.151940     0.0866198      0.235775      0.690698     -0.393228      0.210589      0.819470       1.08834       1.20616       1.30998       1.40007       1.38236       1.34955       1.27523       1.10816       1.10043      0.951449      0.797663      0.724981      0.599943      0.503729      0.404131      0.334300      0.261190
  35   9 2572.0097    2.0148  1.1753 11.6774 -0.0036  0.0195   0.0276   0.0517    0.0602   0.0000   443.8094       1.70074       20.6244       2.17114      -3.36444      -2.46015       2.48067      -1.87888     -0.330488      0.217614      0.427763       1.58567     -0.836388      0.135757      -1.30508      -1.47959     -0.213671     -0.232344      0.906766       1.16996       1.32236       1.38773       1.45321       1.44121       1.40894       1.28637       1.21059       1.13442       1.02214      0.953045      0.796331      0.673297      0.553649      0.469776      0.378023      0.301526
  35  10 2740.6700    2.6166  1.0416 12.4621 -0.0031  0.0182   0.0384   0.0502    0.0568   0.0000   441.7463       7.43911       16.9122     -0.374304     -0.181149      -2.92047      -1.11937      -1.48749      -1.68580      -1.53742      0.601679      -2.14588      0.544812      -1.24195     -0.539151      0.700055      0.445670      0.148862      0.837908       1.09530       1.22531       1.24880       1.34379       1.29915       1.34644       1.25102       1.15948       1.05748      0.924835      0.834834      0.724841      0.608687      0.521629      0.426134      0.340467      0.273377
  35  11 2907.0254    3.3549  1.0665 12.8085 -0.0025  0.0190   0.0477   0.0481    0.0632   0.0000   440.6171       7.96176       17.2469       1.73910      -1.56903      -3.73953     -0.729045     -0.313217      0.682117      -3.91324     -0.638942      0.441559      0.949489     -0.432336     -0.503802     -0.358626      0.284663      0.484158      0.868277       1.23405       1.40422       1.45274       1.60839       1.49944       1.49394       1.40101       1.27260       1.15932       1.04553      0.883701      0.804200      0.656798      0.553148      0.443054      0.346169      0.271444
  35  12 3069.8883    3.7938  1.2000 13.0445 -0.0024  0.0200   0.0513   0.0511    0.0635   0.0000   441.3295       10.6304       19.3133     -0.842993      -3.99973      -3.59288       2.04925      -3.38346     0.0215151      -2.72395      0.692435     0.0305575    0.00597275    -0.0845827      0.653000      0.161518    -0.0873290      0.296624      0.880412       1.14735       1.28190       1.34096       1.47620       1.38218       1.40789       1.30510       1.22350       1.13251       1.02869      0.880471      0.774508      0.666343      0.544367      0.446709      0.362839      0.289339
  35  13 3229.4480    3.6350  1.4968 13.0433 -0.0033  0.0231   0.0452   0.0608    0.0494   0.0000   440.8173       9.52343       14.4646      -3.25565      0.438084      -3.20511       2.91956      -4.42057      0.603796      -1.64573      -1.07356     -0.398290      -1.27445    -0.0567805     -0.411825      0.904190     -0.375748     0.0317846       1.01202       1.41412       1.56813       1.64590       1.74515       1.68572       1.65946       1.57023       1.46574       1.32994       1.21362       1.10676      0.921996      0.785718      0.662060      0.516763      0.430269      0.339583
  35  14 3386.9541    3.0786  2.0943 12.5793 -0.0011  0.0277   0.0330   0.0725    0.0427   0.0000   442.8906       13.3020       9.89126      0.499690       2.21017      -3.46224      -4.31701      -3.81553      -1.90107      -2.20629      -1.02090      -2.41950      0.121851       1.70441     -0.633744      0.226573     -0.256065     0.0915993       1.20068       1.65981       1.85274       1.94783       2.04018       2.05890       1.96343       1.92756       1.77187       1.62288       1.43920       1.26964       1.08794      0.900530      0.781082      0.631390      0.505899      0.389347
  35  15 3543.0283    2.5692  3.5514 11.9856 -0.0021  0.0367   0.0218   0.1015    0.0348   0.0000   440.6934       13.5615       12.9392      -6.67101       4.65731      -4.61856     -0.156741      -2.49074      -8.04847      -3.09361       1.49489      0.786741      -1.08556      0.990982       3.49962     -0.204899      0.559342     0.0886711       1.66133       2.21420       2.48788       2.63777       2.76120       2.78873       2.70249       2.55176       2.39407       2.18709       1.95962       1.66450       1.45671       1.22692       1.04278      0.871386      0.676076      0.547215
  35  16 3698.1918    2.0765  5.0166 11.5499 -0.0006  0.0473   0.0157   0.1306    0.0280   0.0000   442.5261       15.6291       17.5939     -0.631791      -3.83459      -10.7458      0.460221      -2.80608      0.397951      -3.87234    -0.0488965      -2.17689     -0.427844       1.65894     -0.184583      0.638718       1.14403      0.489361       2.06327       2.79336       3.20218       3.32195       3.51075       3.41494       3.34630       3.26591       2.98030       2.73201       2.47464       2.16488       1.86766       1.59274       1.30598       1.10279      0.865848      0.687338
  35  17 3852.3367    1.6241  6.7785 11.2679 -0.0000  0.0629   0.0126   0.1738    0.0252   0.0000   450.2074       13.4909       9.01200       7.27787      -1.39079      -2.55632      -1.87925      -7.71913       4.44625      -11.9172     -0.463773      -4.17494      -2.01860       2.40683       2.61377       1.69930     -0.832958     -0.821640       2.77659       3.70271       4.13613       4.50569       4.61581       4.67315       4.47750       4.29154       4.00789       3.67529       3.30326       2.88283       2.50384       2.11284       1.76053       1.45136       1.17059      0.918241
  35  19 4158.1910    1.0946 11.1352 10.7883 -0.0028  0.1108   0.0083   0.2946    0.0220   0.0000   438.9740       14.2924       25.6646      -2.99947     -0.736539      -14.1771      -11.6352       1.72928      -8.20010      -4.06828      -10.3447      -3.01280      -6.69258      -1.38375       7.97791     -0.535843      -2.29201      -1.86743       4.74654       6.40920       7.28505       7.73640       7.90425       8.06256       7.73550       7.53927       6.95182       6.41062       5.71606       5.02094       4.34336       3.68991       3.11007       2.55634       2.01047       1.61286
  35  20 4310.2733    0.8893 13.3130 10.5729  0.0004  0.1391   0.0068   0.3620    0.0204   0.0000   425.0553       10.4319       14.8456      -5.10491      -1.14767      -7.80521      -3.92894      -16.3221      -3.81941      -5.92734      -2.65448      -8.37939      -7.86319      -3.37317      -4.99685      -1.11305      -1.83086     -0.729386       5.87291       7.95637       9.06690       9.48112       9.98247       9.82949       9.82057       9.28673       8.78012       7.82380       7.17050       6.27061       5.41792       4.67983       3.87919       3.19287       2.50918       1.99804
  35  21 4461.3919    0.7142 15.6773 10.4309  0.0019  0.1807   0.0061   0.4612    0.0186   0.0000   434.6181       28.5531       34.6567      -33.9860       1.58952       24.2524      0.377200      -12.0123       36.7150      -2.93860      -17.7029     -0.973407      -5.58485      -1.42023      -4.09589      -10.2213       3.10825       2.99604       7.73888       10.1583       11.8537       12.5494       13.0958       12.9598       12.8284       11.9693       11.3434       10.3676       9.23086       8.28693       7.13667       6.02841       5.12516       4.16323       3.31723       2.58937
  36   5 1875.4385    0.4669  0.4995  9.5382 -0.0041  0.0132   0.0092   0.0305    0.0355   0.0000   440.9454     -0.815438       19.5745      0.356034      -3.75158      0.802984       1.02654       1.20656      0.538965      0.284774      -1.50718      -1.35739      0.956783      0.275786     -0.667256     -0.555698     -0.136612      0.169409      0.574702      0.771290      0.840984      0.867515      0.981193      0.947662      0.942832      0.869172      0.830464      0.757376      0.697565      0.586414      0.543065      0.418267      0.369611      0.297766      0.249659      0.196866
  36   6 2063.1242    0.7154  0.7257  9.9232 -0.0007  0.0155   0.0118   0.0376    0.0464   0.0000   441.5682      0.312886       19.4615       2.52472      -1.85156      -1.17707      0.127089      -1.39332      0.655153      0.702792       1.65871     -0.844219     -0.130267     -0.127452       1.85116      0.204787      0.241893      0.229571      0.633863      0.904942      0.995531       1.08018       1.12110       1.10145       1.05348       1.06381      0.938160      0.892379      0.818544      0.702859      0.603076      0.499701      0.427010      0.356124      0.287942      0.235138
  36   7 2245.5938    1.0679  0.8549 10.5115 -0.0060  0.0162   0.0162   0.0404    0.0535   0.0000   441.0747       2.10638       20.5538       1.37884      -4.38352       1.30684       2.92105      -3.20462      -1.23895      -1.90497       1.63771     -0.112077       1.44252    -0.0349284      -1.47544      0.600803      0.420835     -0.520672      0.718187      0.970521       1.04913       1.17184       1.13702       1.15612       1.12216       1.09038       1.00417      0.939448      0.847783      0.766237      0.683377      0.602078      0.489147      0.382940      0.322517      0.254488
  36   8 2421.2490    1.5434  1.1499 11.1278 -0.0049  0.0196   0.0212   0.0497    0.0618   0.0000   441.0986       2.98776       15.9145     -0.853863      -2.07280     -0.486528       1.44293      -4.03017      -1.18570      -1.67975     -0.111023      0.451510      -1.03550      0.458687     -0.179812     -0.961250      0.305770     -0.270056      0.816106       1.10773       1.26401       1.32629       1.40201       1.37417       1.37451       1.29529       1.23480       1.11692       1.03183      0.853808      0.754898      0.668129      0.537337      0.447535      0.362567      0.292581
  36   9 2592.8810    2.0999  1.1950 11.7169 -0.0030  0.0192   0.0282   0.0507    0.0625   0.0000   441.9180       1.97498       18.8855       2.20205     -0.636478      -3.99326      -1.26781      -1.64338     -0.449691      -2.28912     -0.387882      0.995174      0.436786      -1.22132     0.0490688       1.57022     -0.755366    -0.0840463      0.844547       1.12162       1.23206       1.34288       1.40510       1.37690       1.36759       1.31602       1.19590       1.10121      0.989730      0.881216      0.778068      0.672675      0.544478      0.477060      0.390177      0.300338
  36  10 2762.9150    2.6959  1.0008 12.5240 -0.0053  0.0177   0.0392   0.0457    0.0559   0.0000   439.4273       4.66486       18.8283      -1.86462      -4.05076    -0.0113137      0.486524      -2.41820      -2.88962      -2.47840       2.21448      -1.98965      0.344209     -0.684765     -0.180514     -0.288488      0.277671      0.817436      0.816640       1.06543       1.13990       1.27329       1.33441       1.31196       1.23119       1.13288       1.12818       1.04619      0.958125      0.831253      0.748087      0.654281      0.540170      0.433439      0.357543      0.286431
  36  11 2930.4404    3.6033  1.0554 12.9491 -0.0008  0.0176   0.0501   0.0474    0.0588   0.0000   441.2416       7.39725       16.8193      0.263910      -2.62303     -0.847492      -1.56623      -1.48345      -2.93778      -1.24440      0.444162    -0.0554738      0.154801     -0.537011     -0.295507     -0.433142      0.260776      0.596735      0.764024       1.04462       1.08608       1.22711       1.26861       1.28910       1.24336       1.17481       1.11202       1.01842      0.942134      0.792780      0.689824      0.578434      0.497853      0.405388      0.326891      0.263161
  36  12 3094.5556    3.8406  1.1280 13.2591 -0.0027  0.0194   0.0537   0.0505    0.0606   0.0000   439.6129       8.52411       16.9640      -1.05695      -3.17657      -3.34676       2.16560      -2.21863       1.06062      -2.89947      0.844390      -3.47433     -0.127070      0.277781      0.546450     -0.951221      0.745430    -0.0177735      0.845075       1.16422       1.27635       1.34519       1.42311       1.31200       1.36842       1.30464       1.24119       1.10293       1.03451      0.917685      0.782129      0.659779      0.545835      0.455044      0.368311      0.296264
  36  13 3255.3442    3.6345  1.5471 13.1261 -0.0012  0.0242   0.0443   0.0618    0.0455   0.0000   441.4207       8.35057       17.2699       1.66488      -1.97325      -4.29846      0.663964      -5.20753     -0.411594      -2.33750     -0.428848      -1.29403      0.169829     -0.694723      0.282909    -0.0972972      0.116996    -0.0275518      0.990930       1.38984       1.49504       1.64013       1.66599       1.67616       1.69862       1.54558       1.53380       1.32275       1.22547       1.06073      0.931838      0.780284      0.670849      0.549136      0.430646      0.355733
  36  14 3414.0795    3.0551  2.3088 12.4748 -0.0021  0.0279   0.0302   0.0757    0.0399   0.0000   441.3942       8.62262       14.1842     0.0653930      -3.34892      -3.79189       1.58591      -4.78673      -3.78151      -2.70242       2.32915      0.651785      -2.03484     -0.492795    -0.0141181      -1.00805    -0.0238215      0.900060       1.19128       1.59932       1.82470       1.88029       1.99914       1.96360       1.96620       1.89838       1.74618       1.63170       1.41380       1.27858       1.09055      0.949599      0.788150      0.645558      0.531191      0.423971
  36  15 3571.1232    2.4269  3.8599 12.0058  0.0001  0.0391   0.0201   0.1085    0.0311   0.0000   437.2180       12.2159       19.0596       1.55372      -2.25986      -10.1888       4.27823       1.82470      0.436806      -9.34663     -0.314263      0.935129       1.03110     -0.951370      0.747825      0.388404     -0.521605      0.427995       1.66532       2.26428       2.54994       2.66176       2.74045       2.80535       2.72023       2.63192       2.43952       2.23973       2.00603       1.78986       1.55608       1.35493       1.13910      0.920524      0.751441      0.605297
  36  16 3726.9421    1.9630  5.5307 11.5121 -0.0013  0.0514   0.0146   0.1407    0.0267   0.0000   437.4915       9.59054       14.8631      -1.33084      -2.66260      -3.60597       3.64145       1.60875       2.00686      -3.60201      -3.71938      -6.28127       2.56168       3.36873      -1.34338      -1.33165       2.14519      0.744099       2.16684       2.88691       3.27617       3.35294       3.62416       3.66995       3.45203       3.46744       3.16135       2.89530       2.66128       2.29539       2.01589       1.71199       1.45121       1.19264      0.964876      0.769475
  36  17 3881.9540    1.6006  7.2857 11.2323 -0.0008  0.0652   0.0119   0.1807    0.0244   0.0000   439.2320       3.75961       14.3332       1.33743      0.664437      -9.11084      -7.50811      -2.62504      -4.33551      -6.06686    -0.0602741      -3.34838       4.16850       2.96921       3.37795      -2.55726     0.0220845      -2.01541       2.77587       3.70650       4.25449       4.48342       4.74603       4.69571       4.57513       4.38630       4.11897       3.75255       3.38445       2.99542       2.60716       2.26250       1.81589       1.55632       1.23093      0.995290
  36  18 4035.8197    1.3074  9.2638 10.9684 -0.0015  0.0848   0.0096   0.2307    0.0229   0.0000   438.6585       14.2050       22.2668      -2.62629      -9.94042      0.363994     0.0401726      -1.91979       1.79701      -7.25757      -2.41326       9.79935       4.00243      -8.27206      -3.40877       2.87378      -2.18139      -2.52430       3.53342       4.85269       5.35650       5.79923       6.00445       6.00978       5.80277       5.70794       5.23214       4.85101       4.37285       3.89345       3.39139       2.81726       2.43709       2.02507       1.59083       1.29072
  36  19 4189.1820    1.0823 11.7354 10.7673  0.0011  0.1108   0.0078   0.2985    0.0210   0.0000   433.7177       15.6769       14.4908       9.09516      -6.76567      -21.1327       5.93125      -1.86989      -9.60618       4.20990       2.81671      -3.33330      -9.27288       2.68395      -1.99099       1.46657     -0.911534     -0.128282       4.73720       6.27022       7.15825       7.63406       7.97139       7.95696       7.72488       7.52934       6.93224       6.34104       5.75892       5.05713       4.47006       3.79430       3.22563       2.65958       2.12085       1.67098
  36  20 4341.6482    0.8439 13.9784 10.5863 -0.0016  0.1483   0.0064   0.3826    0.0195   0.0000   430.1285       19.3644       16.5049      -3.47900       7.70504       14.3216       14.3825      -13.4369      -6.91344      -4.62732       7.01286       16.5586      -2.05702      -11.2828       3.23652       2.37482       3.49595      -1.44682       6.15576       8.24510       9.36008       10.0511       10.4030       10.3210       10.1209       9.82269       9.28548       8.35857       7.53007       6.78686       5.86618       5.06786       4.21600       3.55169       2.79903       2.22949
  37   4 1697.5929    0.2905  0.3064  9.3273 -0.0091  0.0143   0.0077   0.0247    0.0262   0.0000   440.6827     -0.382662       20.1010     -0.311528      -3.05610    -0.0180019      0.904618     -0.246271     -0.421464     0.0825819      0.839474      0.914202     -0.354940     -0.594177     -0.188789      0.321626      0.245848     -0.207548      0.859043       1.19972       1.42586       1.44954       1.31242      0.994594      0.790368      0.767048      0.905025       1.02127       1.02934       1.00049      0.934674      0.760129      0.623419      0.474570      0.375112      0.239663
  37   5 1892.2251    0.4838  0.4984  9.5418 -0.0022  0.0123   0.0094   0.0315    0.0357   0.0000   441.4114      0.619739       23.0491      0.770777      -2.86176      -2.71897      0.849978      0.102586       1.32780      0.305844     -0.635703      -1.44850     -0.327342     0.0502365     -0.502958    -0.0736510      0.260684      0.616484      0.573017      0.736738      0.806295      0.844216      0.924426      0.879615      0.835410      0.768201      0.806196      0.721943      0.661630      0.583564      0.513516      0.433367      0.374829      0.305951      0.258717      0.206086
  37   6 2081.1494    0.7221  0.7235 10.0283 -0.0029  0.0154   0.0120   0.0370    0.0440   0.0000   441.4989      -1.42610       21.4169     -0.207726      -2.94014     -0.655549       2.76185      -1.20633      -1.10378      -1.70420      0.584746      0.305084      0.466313     -0.757126      0.758939      0.258862     -0.726694     -0.374173      0.628994      0.902919      0.957229       1.03294       1.09711       1.08428       1.10500       1.04062      0.950598      0.904303      0.772316      0.724191      0.597465      0.521562      0.419798      0.360312      0.302973      0.236220
  37   7 2264.3767    1.1240  1.0424 10.3805 -0.0011  0.0182   0.0154   0.0454    0.0611   0.0000   441.2505       2.56656       19.9706       1.22349      -4.62819      -1.85541      -1.19785     -0.681603     -0.224581     -0.135668    -0.0744773      -1.21878      0.245476     -0.305191      0.880533     -0.630474      0.112570     -0.149484      0.741455       1.05381       1.16823       1.29130       1.30435       1.32408       1.28169       1.25243       1.16663       1.04292      0.963084      0.798474      0.720387      0.623511      0.503617      0.443666      0.344745      0.278377
  37   8 2440.7645    1.5903  1.1460 11.1741 -0.0025  0.0201   0.0217   0.0482    0.0628   0.0000   441.0612       3.86417       21.1920      -2.65579      -3.22500     -0.451447       3.68282      -3.64180      -1.78365       1.05467      0.263235      -1.08959     -0.743837     -0.203670     -0.318129     -0.162398      0.504636      0.277792      0.797027       1.11787       1.20342       1.29430       1.33090       1.39406       1.32990       1.34633       1.16877       1.12581       1.00412      0.884191      0.766371      0.654556      0.563599      0.468406      0.372778      0.307516
  37   9 2613.4912    2.2038  1.1745 11.8804 -0.0003  0.0185   0.0287   0.0502    0.0561   0.0000   442.8104       4.15543       14.9586      0.269377     -0.959862      -1.51096     -0.163950      -1.14807     0.0426782     -0.145873      0.937047      -1.22810    -0.0415067    -0.0109181     -0.336129       1.04900     -0.104101     -0.272565      0.803857       1.08049       1.17056       1.25049       1.30375       1.31719       1.28783       1.24301       1.14978       1.08296      0.988111      0.856618      0.744995      0.640457      0.544234      0.456342      0.363366      0.292020
  37  10 2784.7089    2.9161  1.0574 12.4727 -0.0050  0.0179   0.0403   0.0468    0.0600   0.0000   439.6920       6.16703       20.8824     -0.577425      -2.18815     -0.343243       3.22946      -1.99167     -0.557872      -2.86652      0.307840     -0.523308     -0.178995     -0.171137     -0.846903     -0.109893     -0.146435      0.795292      0.816229       1.18364       1.33843       1.44575       1.54436       1.54695       1.54430       1.47601       1.32036       1.21313       1.04407      0.899481      0.762547      0.622318      0.520537      0.426049      0.343932      0.280047
  37  11 2953.5111    3.5023  1.1726 12.8985  0.0003  0.0192   0.0471   0.0504    0.0580   0.0000   439.8463       6.25764       15.9152     -0.618169      -1.22660      -1.81543     -0.309666      -4.47645      0.696227     -0.371002       3.65647      -1.53867      -1.74605    -0.0445675     -0.778806     -0.400197      0.112581      0.236819      0.786941       1.08955       1.17214       1.21206       1.35410       1.30554       1.28132       1.23738       1.11080       1.07565      0.966077      0.886695      0.758618      0.664708      0.540384      0.461123      0.375036      0.295480
  37  12 3118.7816    3.9584  1.1746 13.1595 -0.0014  0.0190   0.0529   0.0498    0.0617   0.0000   441.0930       6.76978       16.1299      -1.39488      -3.03976      -2.47249      0.688455      -4.53704       1.25157      -1.38887       1.15413      -1.07189      0.651421      -1.88950      0.429920      0.506087     -0.557392     -0.287089      0.801395       1.09767       1.17635       1.25237       1.29848       1.28155       1.29756       1.25061       1.16059       1.09863      0.981471      0.853496      0.755272      0.666524      0.541068      0.453289      0.380072      0.313272
  37  13 3280.9803    3.4807  1.6586 13.1108 -0.0027  0.0244   0.0416   0.0657    0.0430   0.0000   441.5040       10.1008       16.5280       1.17352      -3.41056      -4.49604       1.42625      -7.15004      0.662528      -1.86937      -1.68440      -1.22390     0.0609772     -0.472879     -0.462829     -0.671472      0.703759      0.564113      0.987619       1.37204       1.48803       1.59565       1.67441       1.61081       1.64364       1.56985       1.45263       1.35582       1.24432       1.10752      0.988442      0.847261      0.706147      0.575297      0.469311      0.388025
  37  14 3440.7088    2.9447  2.4927 12.4830 -0.0022  0.0294   0.0281   0.0798    0.0351   0.0000   440.1400       12.1214       12.2792       1.65308      -3.18880      -8.42427      -1.29191      -4.88089      0.524078      -5.91680      -2.29404      -1.49837       2.17573       1.87346      -2.42833      0.528086      0.480890      0.455002       1.23604       1.65779       1.78829       1.91376       1.97182       2.02875       1.98311       1.91690       1.79557       1.67139       1.50622       1.33489       1.14708      0.981539      0.832816      0.706031      0.576800      0.466147
  37  15 3598.7888    2.3454  4.0621 11.9477 -0.0006  0.0398   0.0188   0.1101    0.0289   0.0000   436.4033       12.3011       16.3391      0.187049      -2.25293      -2.88319      -5.62711      -8.74788      0.578775       1.11651       2.33673      -1.48947       1.61120      -1.60281     -0.921337      0.159254      -1.27016      0.421509       1.68425       2.20895       2.48534       2.70511       2.79975       2.81556       2.71065       2.60664       2.48612       2.29461       2.05694       1.82142       1.61138       1.36037       1.17885      0.961470      0.785630      0.626383
  37  16 3755.4876    1.8997  5.8633 11.4408 -0.0011  0.0523   0.0137   0.1454    0.0253   0.0000   437.0531       11.7553       17.5000       2.23428       2.26268      -9.84674       2.84957      -1.69692       1.75463      -3.01246      -2.05400      -1.91165      -1.81513      -1.16799       2.95455     -0.298215      -2.91146    -0.0267120       2.17183       2.94507       3.29413       3.58349       3.69019       3.72533       3.70394       3.45759       3.32826       2.98712       2.69797       2.37533       2.11042       1.80751       1.51711       1.25364       1.01912      0.814529
  37  17 3910.9936    1.5225  8.0059 11.1690 -0.0014  0.0707   0.0111   0.1962    0.0231   0.0000   438.0091       16.9473       16.6345      -7.06304      -9.01785      0.302211       11.1302      -10.4035      -8.28465      -9.33983      0.182805      -4.14139      0.948435     -0.360774      -1.08526     -0.850580      -1.69415      0.646994       2.89682       3.87884       4.42286       4.66305       4.87714       4.90864       4.78639       4.58746       4.33479       3.94221       3.60583       3.23712       2.83426       2.45017       2.09187       1.68454       1.40897       1.11626
  37  18 4066.0598    1.2755 10.4111 10.9244  0.0010  0.0937   0.0091   0.2594    0.0224   0.0000   442.6411       13.6023       21.7146       8.91748      -2.87810      -5.43552       14.4396      0.533363     -0.742157      -2.60186      -2.35253      -3.39892       1.63550      -5.15349     -0.690177     -0.849110     -0.205301     -0.395290       3.91683       5.12248       5.87300       6.27716       6.44898       6.56170       6.50328       6.23290       5.82296       5.30923       4.82173       4.35337       3.72083       3.21947       2.68717       2.26216       1.83690       1.46672
  37  19 4219.7257    0.9959 12.2607 10.7302 -0.0025  0.1226   0.0070   0.3224    0.0201   0.0000   441.8156       8.49046       22.4124      -4.38044       14.0366      -25.7935      -5.60502      -4.16883       24.1539      -12.7647      -1.71013       8.89261       4.69792      -2.44527       3.55884       1.99301      0.603709       1.37782       4.94178       6.61683       7.59539       8.16055       8.35573       8.43674       8.24272       7.92615       7.47245       6.86164       6.29586       5.60728       4.84021       4.20903       3.54881       2.97016       2.36841       1.91577
  37  20 4372.7670    0.8313 14.3138 10.5304  0.0003  0.1476   0.0062   0.3791    0.0190   0.0000   436.4841       13.5948       10.8056      -6.70258       3.09004      -13.1795      -8.05555      0.229331       13.7372      -10.3362      0.530843       4.27890       8.15905     -0.318671      -7.51609       1.22556     -0.698027       3.07231       5.99119       8.13613       9.19991       9.81316       10.1570       10.3416       10.1113       9.66244       9.11732       8.30710       7.66549       6.66828       5.97821       5.08071       4.29401       3.58376       2.85393       2.29992
  38   4 1713.0421    0.3148  0.3248  9.3102  0.0002  0.0111   0.0076   0.0233    0.0267   0.0000   441.1741      -1.08795       19.5314     -0.795420      -1.88011     -0.407814      0.392424    -0.0956789     -0.357283     -0.350882      0.269298     -0.326130      0.201961      0.206936      0.221973     -0.196201      0.179607      0.142398      0.465796      0.626479      0.729964      0.758254      0.800055      0.816790      0.756763      0.747793      0.690655      0.600720      0.571300      0.529330      0.488554      0.471487      0.408574      0.327705      0.259326      0.228589
  38   5 1908.8201    0.5114  0.5496  9.5952 -0.0026  0.0132   0.0094   0.0324    0.0358   0.0000   440.6322     -0.202453       20.7140     -0.484405      -3.04901       1.08698     -0.154336      -1.43919     -0.109242      0.117040      -1.26092     -0.297181      0.190641     0.0810238      0.404489      0.606773     -0.627176      0.215456      0.550739      0.762738      0.810597      0.920791      0.889176      0.992038      0.871702      0.858804      0.806874      0.775904      0.695216      0.630954      0.526006      0.463798      0.387840      0.312136      0.255285      0.217034
  38   6 2099.0000    0.7683  0.7094 10.1160 -0.0015  0.0148   0.0124   0.0359    0.0420   0.0000   443.0157     -0.992448       19.4045    -0.0744145     -0.170331      0.875873     -0.904584     -0.692266      -1.79283     -0.187634      -1.49714      0.151416     -0.541134     0.0228420      0.162007      0.217561     -0.217449    0.00719804      0.660438      0.905185      0.991340       1.00172      0.986131      0.987342       1.00022       1.02633       1.01318      0.939116      0.815846      0.680760      0.573415      0.508911      0.445159      0.376133      0.328365      0.261839
  38   7 2282.9867    1.1355  0.9534 10.7191 -0.0058  0.0175   0.0166   0.0452    0.0532   0.0000   440.8076       1.62890       19.4615     -0.583893      -1.17584     -0.473872      -1.06597     -0.162773      -3.04592      -1.87267      -2.36211       1.26921      0.379725     -0.370217     -0.705536      0.349382      0.738555      0.618901      0.707812       1.00443       1.03246       1.19713       1.19633       1.20243       1.17288       1.12536       1.03856       1.00030      0.916084      0.805079      0.682657      0.603933      0.492925      0.452041      0.363435      0.299894
  38   8 2460.0782    1.6371  1.1382 11.4444 -0.0023  0.0192   0.0224   0.0504    0.0561   0.0000   441.7860      0.782403       19.3414      -1.75949      -3.75946      0.304882       2.09003      -1.75970      -1.56065      -1.58679     -0.462689      -1.18436    -0.0162764     -0.222809     -0.436538    -0.0562928      0.451754      0.334196      0.789410       1.03993       1.13690       1.22441       1.31411       1.32856       1.27349       1.20444       1.15075       1.06501      0.980887      0.856979      0.759968      0.667248      0.572692      0.470475      0.394939      0.311945
  38   9 2633.8645    2.2870  1.2119 11.9924 -0.0023  0.0193   0.0299   0.0511    0.0574   0.0000   442.2415       5.34847       20.5512      -1.10249      -3.33291     -0.736931       1.12273     -0.962628     -0.266433      -2.20775      0.518677      0.664046    -0.0243031     -0.538557     -0.168295      0.276135    -0.0330847     -0.612199      0.797305       1.09976       1.19229       1.29317       1.31543       1.32714       1.29228       1.25360       1.16848       1.07212       1.01182      0.880881      0.831670      0.697155      0.603054      0.500843      0.403046      0.337388
  38  10 2806.2433    2.9704  1.1052 12.4058 -0.0046  0.0177   0.0394   0.0471    0.0641   0.0000   440.7425       4.59917       21.5608      0.534029     -0.113691      -2.18610       1.97809      -2.04087       1.70744      -2.79587      -1.32371     -0.758871      0.187459     -0.950101     0.0370040     -0.448144     -0.742368      0.147719      0.735309       1.00772       1.09128       1.21893       1.26839       1.25884       1.21811       1.19864       1.07446       1.00388      0.896502      0.819733      0.759527      0.655912      0.556660      0.467454      0.379045      0.300457
  38  11 2976.1513    3.6137  1.1034 13.0330 -0.0028  0.0183   0.0488   0.0472    0.0563   0.0000   440.3046       7.22841       17.9013       1.77427      -1.15586      -1.24285      0.394915      -2.82990      0.855092      -3.80682       1.31750      -1.53575     -0.196396      -1.15638      0.820479      0.510227      0.128976      0.124464      0.720238      0.985706       1.05910       1.17818       1.22866       1.23985       1.18978       1.18797       1.06141       1.01746      0.916491      0.819587      0.745161      0.599177      0.543594      0.454850      0.351241      0.294835
  38  12 3142.6166    3.9166  1.2438 13.2069 -0.0038  0.0198   0.0512   0.0515    0.0560   0.0000   439.9262       7.89125       17.3436     -0.717086      -1.81836      -5.07345       1.80501      -4.05480      -1.76867      -1.68731       1.25481      -1.19489     -0.705092     -0.712954      -2.18113      0.569562     0.0711622      0.190437      0.861297       1.18531       1.23019       1.35394       1.34476       1.37062       1.28207       1.31414       1.20043       1.16811       1.04842      0.973566      0.817117      0.706303      0.599659      0.488096      0.408375      0.332773
  38  13 3306.0481    3.4529  1.7483 13.0050 -0.0011  0.0247   0.0396   0.0653    0.0423   0.0000   440.7218       8.37189       17.0030     -0.695204      -2.60255      -5.18473      -1.10471      -3.71456     -0.168123      -3.67623      0.342188      -2.75194     -0.762173     0.0853201       1.23282      0.139352     -0.116785     -0.207909       1.02021       1.34161       1.53408       1.56718       1.67272       1.73002       1.67949       1.59506       1.47393       1.42600       1.25880       1.12324      0.981337      0.843648      0.718025      0.604797      0.487736      0.405647
  38  14 3467.1158    2.8666  2.9296 12.3709 -0.0003  0.0312   0.0250   0.0863    0.0316   0.0000   441.7390       10.5190       12.3179      0.195768     -0.635187      -7.85992      -3.29911      -5.96938       1.04501      -4.08205     0.0676329      -2.96541      -1.80858     -0.839800     -0.793983      0.800876     -0.529006     -0.498988       1.31615       1.73297       2.02183       2.10132       2.20805       2.23327       2.14844       2.09730       1.94523       1.76895       1.65038       1.47786       1.28519       1.12389      0.943962      0.769242      0.638848      0.529494
  38  15 3626.2415    2.3063  4.2708 11.7846 -0.0009  0.0401   0.0173   0.1096    0.0279   0.0000   442.4389       12.8424       12.6517       4.12412     -0.797601      -14.0234       1.91553      -5.95438     -0.396542      -1.57955      -2.61737      -3.04526     -0.368059      -3.71869      0.554040     0.0622137       1.52777      0.130547       1.59204       2.20933       2.45881       2.65475       2.71400       2.73849       2.67948       2.58040       2.46925       2.23897       2.08511       1.81096       1.61373       1.40406       1.17000      0.995385      0.791194      0.648228
  38  16 3783.8518    1.8240  5.9147 11.4623 -0.0007  0.0530   0.0133   0.1480    0.0241   0.0000   441.3151       8.81862       18.8400      0.477954      -5.34203      -7.34635      -3.92775      -4.91095      -2.00721      -7.69291       5.06059       1.41995       1.48988       3.44548      -1.12757     -0.562235       3.36092       3.65562       2.12056       2.93019       3.23974       3.43857       3.55814       3.61299       3.51295       3.41503       3.20394       2.97224       2.68402       2.44800       2.14336       1.88168       1.59167       1.32210       1.07756      0.863813
  38  17 3940.2639    1.4774  8.1716 11.1559 -0.0020  0.0716   0.0107   0.2013    0.0224   0.0000   440.6459       16.1617       17.8957     -0.884262       3.97973      -8.79203      0.202977      -15.6636      -1.15972      -2.68918       1.83847      0.281883      -2.12188       1.06280       2.34388       1.54287      -1.51595       2.26744       2.90002       3.82795       4.47434       4.76456       4.89217       5.04453       4.87013       4.66760       4.46387       4.01718       3.69968       3.30469       2.88385       2.49137       2.13829       1.78531       1.43307       1.15631
  38  19 4250.0450    1.0156 13.5117 10.6695  0.0028  0.1242   0.0067   0.3305    0.0190   0.0000   440.0084       5.44923     -0.362855       4.58564      -4.92867      -22.1558       7.18837      -16.1805      0.876743      -8.81122     -0.389874      0.140259       11.6878      -3.92998      -4.35001      -1.60532      -3.07440     -0.432462       4.93600       6.59156       7.51646       7.97977       8.36929       8.40440       8.32816       7.92141       7.60248       6.90916       6.32657       5.61977       5.00547       4.26146       3.70513       3.04685       2.48323       2.01265
  38  20 4404.0266    0.7956 14.7685 10.4834 -0.0009  0.1578   0.0059   0.3929    0.0182   0.0000   440.3127       14.4579       30.2425       9.03084       11.1302      -23.2093       2.11519      -33.8148      -3.91322       6.36764      0.514907       5.06730       2.44633      -12.6115       9.94356     -0.455539      -2.94583      -6.92685       6.16419       8.42885       9.44485       10.1028       10.6319       10.6366       10.3479       10.1663       9.45391       8.82094       7.96920       7.20234       6.32342       5.42635       4.65535       3.88642       3.10292       2.53932
  39   3 1516.0535    0.1655  0.1542  9.2403 -0.0101  0.0093   0.0064   0.0180    0.0196   0.0000   441.6426     -0.922085       20.4168     -0.424538      -3.13839     -0.835253      0.955315     -0.752904     -0.488907      0.269750      0.359418     -0.509837     -0.481113    -0.0428409     0.0750745     -0.259941     0.0627505      0.115672      0.404132      0.496752      0.570232      0.653222      0.576132      0.698003      0.705936      0.607956      0.522796      0.567990      0.474937      0.413355      0.398832      0.334368      0.297969      0.270737      0.227952      0.168703
  39   4 1728.2888    0.3293  0.3419  9.4142 -0.0028  0.0109   0.0076   0.0260    0.0263   0.0000   441.8642      0.286918       20.3964     -0.550036      -2.81395     -0.272661     0.0924302     -0.795696      0.869666      0.109723     -0.262065    -0.0481420     -0.115261     0.0848330      0.722614     0.0495658     -0.465418    -0.0874718      0.464061      0.592873      0.687031      0.735675      0.775905      0.730501      0.723675      0.707691      0.620871      0.590798      0.594385      0.544379      0.481419      0.410196      0.336829      0.277765      0.234076      0.189636
  39   5 1925.1909    0.5259  0.5936  9.5464  0.0005  0.0128   0.0091   0.0328    0.0376   0.0000   441.3562      0.316772       20.0394     -0.921357      -3.13188      -2.76151       1.25898     -0.497663      0.177015     -0.481108      0.594543     -0.584826     -0.312417    -0.0312714      0.574084     -0.248692     -0.369015    -0.0932867      0.532882      0.679986      0.757186      0.861413      0.838057      0.890034      0.865509      0.878263      0.786124      0.737296      0.645217      0.589005      0.485293      0.445394      0.393838      0.318712      0.261641      0.207638
  39   6 2116.6149    0.7966  0.7519 10.0789 -0.0002  0.0151   0.0121   0.0361    0.0459   0.0000   440.7853      0.621944       19.9572      -1.00201      -2.44503     -0.135379     -0.682555     -0.353252      0.889914      -1.07640      0.386593      0.230256     -0.772544     0.0510712      0.747750   -0.00954111     -0.145320      0.132115      0.567700      0.809527      0.884697      0.958626      0.989933       1.01226      0.981162      0.956359      0.862201      0.856999      0.739510      0.694944      0.578937      0.531478      0.427166      0.392204      0.319524      0.255433
  39   7 2301.2999    1.2298  1.0376 10.6356 -0.0021  0.0174   0.0168   0.0448    0.0609   0.0000   440.4316       1.78057       18.8507       1.21009      -4.03438     -0.691927      0.646507      -3.14533      0.677321     -0.396783      0.418816      0.458780       1.16261     -0.747193      -1.22413     -0.565059      0.310507    -0.0964199      0.713645      0.993274       1.11813       1.17465       1.26306       1.26312       1.25216       1.20414       1.10207      0.999600      0.916597      0.825584      0.712585      0.624206      0.512551      0.444235      0.362978      0.290578
  39   8 2479.1729    1.7321  1.2015 11.3178 -0.0034  0.0193   0.0224   0.0497    0.0614   0.0000   441.0419       2.31437       20.5023      -2.07811      -2.51454      -1.07522       1.92959      -1.55930     0.0752420       1.91450       2.15719      -1.77588      0.788673     -0.857481      0.240801      0.989514     -0.386241     -0.391532      0.778222       1.05525       1.19579       1.24026       1.34605       1.31138       1.27589       1.21635       1.16879       1.08363      0.989140      0.892923      0.795640      0.691046      0.612221      0.484571      0.402548      0.323334
  39   9 2654.0323    2.3555  1.1757 12.1587 -0.0005  0.0186   0.0312   0.0513    0.0579   0.0000   440.7521       2.16926       20.1963      -2.02677      -3.82649      -3.04440      0.405462      -1.55573      -1.33127      0.248717     0.0329277     0.0678616      0.612670     -0.341713     -0.653639     0.0238761     0.0873214     -0.149798      0.750987       1.00955       1.11488       1.22295       1.27852       1.23904       1.26208       1.17266       1.15500       1.05810      0.940967      0.842757      0.764142      0.644661      0.570740      0.472693      0.393662      0.311189
  39  10 2827.4562    3.1797  1.1211 12.6629 -0.0026  0.0181   0.0412   0.0465    0.0578   0.0000   440.8396       5.85506       18.2984      0.367907      -3.48776     -0.693693     -0.128730      -2.00847      -1.56959      -1.98191       1.41575     -0.399658      0.535734      0.130222      0.839691      0.298510      0.497067      0.408077      0.687951      0.991057       1.06732       1.12647       1.19832       1.17283       1.17060       1.12793       1.06123       1.00406      0.919097      0.823686      0.729287      0.612668      0.530467      0.438703      0.376753      0.301716
  39  11 2998.3666    3.7646  1.1136 13.0755 -0.0067  0.0179   0.0499   0.0464    0.0603   0.0000   441.2105       5.59503       19.9412      0.716315      -1.28685      -1.70186      -1.08473      -5.73366       1.57809      -1.79161     0.0882061      -1.93632      -1.21125      0.426629      0.534739       1.43031      0.285452      0.211363      0.733970      0.989956       1.09734       1.20818       1.20628       1.24129       1.18815       1.19052       1.09949       1.02281      0.938707      0.850537      0.749301      0.638598      0.525770      0.460281      0.374509      0.298548
  39  12 3165.9833    3.9006  1.3307 13.1918 -0.0027  0.0203   0.0483   0.0518    0.0525   0.0000   441.9291       9.13752       17.3528     -0.634056      -1.95399      -2.73904      -1.56977      -2.18581      -1.59004      -2.64611     0.0848942      -1.29283      0.441426      -1.86671     -0.441011      -1.23327     -0.180595     0.0551231      0.821129       1.10611       1.25301       1.32963       1.40843       1.37045       1.34226       1.31519       1.20088       1.13162       1.04366      0.943788      0.855684      0.747222      0.639430      0.546962      0.435877      0.366136
  39  13 3330.6612    3.3288  1.9298 12.9218 -0.0019  0.0254   0.0356   0.0690    0.0390   0.0000   441.4601       9.66341       16.0564      0.944739       1.45570      -3.32254     0.0606027      -4.61642       3.60359      0.750095     -0.906963      0.443795       2.60778      -1.70586     -0.436403      0.871360     -0.268687     -0.518957       1.03071       1.37436       1.53252       1.58611       1.72861       1.74990       1.73383       1.69158       1.52750       1.40527       1.28174       1.15068       1.05107      0.892012      0.771922      0.646702      0.542805      0.434849
  39  14 3492.9514    2.7200  3.0785 12.3555 -0.0011  0.0323   0.0231   0.0890    0.0299   0.0000   440.6546       8.28994       13.2709       1.08173      -2.18300      -13.5886       1.17761     -0.505116      -1.86938      -4.04210     -0.884854      -1.47642     -0.348526     -0.385890      -1.63165      0.318388      0.435423       1.03508       1.27702       1.70472       1.93262       2.04732       2.17412       2.16320       2.14677       2.04178       1.92432       1.79107       1.64951       1.49418       1.29860       1.12589      0.951819      0.818921      0.664575      0.540756
  39  15 3653.1780    2.1551  4.4605 11.9144 -0.0009  0.0424   0.0166   0.1169    0.0248   0.0000   438.4986       9.40674       15.5461      -1.49083      0.287685      -9.11749     -0.975640      -2.53245      -1.53560      -4.82372       2.06256       1.09258     -0.636769     -0.812632     -0.539060     -0.255601     -0.694178      0.168479       1.66935       2.22935       2.52424       2.68654       2.82368       2.79092       2.79759       2.67801       2.53795       2.32418       2.17767       1.92958       1.71497       1.48253       1.28180       1.08249      0.880618      0.716539
  39  16 3811.6417    1.7366  6.4954 11.4600 -0.0001  0.0577   0.0126   0.1583    0.0228   0.0000   440.2759       13.2127       12.0229    -0.0682700      -2.66785      -9.15998       3.48592      -1.76901       2.12989       2.05010     0.0455083       1.68884     -0.268346      -2.43476    -0.0711507       1.27464     0.0943172      -1.26727       2.27527       3.01097       3.36639       3.62511       3.79223       3.84087       3.87587       3.68554       3.46818       3.13513       2.92754       2.60751       2.31969       2.01265       1.69929       1.42535       1.15204      0.945233
  39  17 3968.7074    1.4250  8.8141 11.1839 -0.0009  0.0774   0.0101   0.2157    0.0212   0.0000   439.1438       15.0557       19.1156       2.51935      -12.0852      -17.2468      -6.16450       1.41240       9.39821      -11.6844       1.44115       9.28054       8.82773      -5.65166      0.527911       2.93879       1.40629       1.05080       3.07484       4.07660       4.63966       4.97911       5.14832       5.21074       5.07632       4.87145       4.71167       4.35782       3.95396       3.55713       3.14500       2.72767       2.34388       1.96682       1.61923       1.31060
  39  18 4125.1332    1.1508 10.8313 10.9288  0.0018  0.1011   0.0081   0.2730    0.0206   0.0000   438.4194       7.17215       7.76535       7.63387      -14.4323      -7.84517       1.74070      -18.1740      -2.53684       7.54795     -0.341544      -13.5609       3.64208       3.38428      -1.37788      -2.35204     -0.320485     -0.144640       3.90868       5.23854       5.99808       6.38596       6.70842       6.80976       6.67636       6.44777       6.13092       5.59632       5.12016       4.63134       4.09075       3.46510       3.03798       2.53962       2.02415       1.68078
  39  19 4280.5984    0.9098 12.3088 10.7167 -0.0005  0.1267   0.0065   0.3268    0.0190   0.0000   436.3786       34.3424       24.4764      -10.9758       2.35112       3.11793       3.39409      -11.9317      -3.90669      0.545383      -8.78901      -1.57840       2.80325       1.78322      -5.18247       7.09027       4.86713     -0.788277       4.83286       6.54458       7.45573       7.99280       8.32946       8.46871       8.20726       7.99856       7.54283       7.03065       6.41164       5.75235       5.04255       4.40558       3.77285       3.21265       2.54260       2.08301
  40   3 1530.3230    0.1776  0.1905  9.1786 -0.0149  0.0097   0.0061   0.0213    0.0201   0.0000   441.6689      0.179879       20.5272      0.425230      -2.77964     -0.518485       1.50198      0.235129      0.425294     0.0485043      -1.05697      0.211763     -0.462887     -0.189554     -0.184316    -0.0962919      0.102353     -0.365301      0.378126      0.542485      0.632972      0.743611      0.669992      0.651901      0.571837      0.583526      0.499930      0.511081      0.467096      0.485866      0.469714      0.462775      0.386785      0.371523      0.288515      0.238144
  40   4 1743.2530    0.3393  0.3527  9.3622 -0.0015  0.0104   0.0075   0.0255    0.0266   0.0000   441.5283      0.898170       19.6872     -0.775231      -2.91275      -1.11640      0.908039     -0.433065      0.468092     -0.140739     0.0713191      0.239655     -0.358868     -0.557934      0.657449    -0.0449550    -0.0661956      0.478383      0.408785      0.557434      0.644245      0.677660      0.727709      0.707494      0.738756      0.679499      0.638115      0.582932      0.546571      0.486043      0.415236      0.383361      0.315835      0.258349      0.219638      0.179246
  40   5 1941.4632    0.5580  0.5425  9.6707 -0.0006  0.0119   0.0097   0.0312    0.0358   0.0000   442.0021     -0.341321       21.1322     -0.597402      -2.14605     -0.100411     -0.606088      0.430780      0.213100      -1.35034     -0.348101      0.600382      0.755284     -0.242503      0.326202   0.000953693      0.156794    -0.0262034      0.483668      0.650687      0.714929      0.756016      0.779966      0.769770      0.770151      0.800781      0.739355      0.659745      0.605715      0.547435      0.477077      0.426878      0.384601      0.316161      0.262939      0.216778
  40   6 2133.9833    0.8503  0.9099 10.1051 -0.0002  0.0165   0.0122   0.0418    0.0504   0.0000   442.0005      0.887057       20.3754     -0.916077      -3.13086     -0.300865      0.381895      0.344908     0.0696531       1.76951     -0.245562    -0.0656159     -0.337374      0.444931     -0.242266     -0.176810     -0.217511      0.130274      0.648388      0.891619      0.923371       1.02966       1.08683       1.07498       1.05400       1.02129      0.974413      0.949275      0.867288      0.746995      0.648204      0.590466      0.482753      0.426958      0.341409      0.290279
  40   7 2319.3700    1.2438  1.1080 10.7530 -0.0002  0.0184   0.0165   0.0487    0.0570   0.0000   442.5853       2.76521       21.5852       2.32560      -1.11019      0.387600     -0.205178       2.07713       1.32763     0.0490274     -0.345162     -0.476371     -0.321663     -0.333660    -0.0256361      0.108559      0.487943     0.0256659      0.712804       1.01835       1.11528       1.19973       1.22179       1.23627       1.22523       1.16432       1.12925       1.02326      0.946759      0.849163      0.757436      0.658410      0.562927      0.468408      0.405616      0.318232
  40   8 2498.0003    1.7165  1.2083 11.5363 -0.0016  0.0200   0.0228   0.0509    0.0546   0.0000   442.1089       2.43467       19.8979      0.347487      -1.52424      -2.63641      -1.01628     -0.856547      0.788118      -1.18385     -0.801768     -0.519644    -0.0988082     -0.417202      -1.85020     -0.750667      0.289435      0.232078      0.761380       1.05605       1.18118       1.26039       1.33650       1.29087       1.28979       1.28986       1.18408       1.11514      0.998688      0.892184      0.804781      0.705242      0.611346      0.520236      0.419535      0.337682
  40   9 2673.9252    2.4998  1.2190 11.9428 -0.0014  0.0185   0.0305   0.0480    0.0585   0.0000   440.9554       5.51902       21.0712       1.05186      -1.89956      -4.75148      -2.10469     -0.802357    -0.0383426     -0.599064      0.586721     -0.628651     -0.736037      0.375144      0.172226     -0.645345      0.774670     -0.144857      0.708015      0.976762       1.05471       1.17833       1.18353       1.23052       1.20236       1.17266       1.08764       1.03613      0.933063      0.844778      0.745455      0.649567      0.538544      0.468101      0.379942      0.309206
  40  10 2848.4490    3.1891  1.0909 12.5465 -0.0040  0.0171   0.0409   0.0446    0.0613   0.0000   442.4608       5.57297       18.9073    -0.0805544      -1.10528     -0.112273       2.80266      -1.76660     -0.550504      -1.69629     0.0932317     -0.717082      0.526254      -2.64234     0.0739513   -0.00443986      0.404354      0.194175      0.648222      0.889322      0.978758       1.06723       1.11413       1.11383       1.14180       1.06849       1.04076      0.923812      0.877174      0.772267      0.668610      0.597483      0.495537      0.432893      0.344736      0.288967
  40  11 3020.3064    3.8895  1.1724 12.9878 -0.0002  0.0181   0.0491   0.0488    0.0628   0.0000   440.5484       7.16772       19.2016     -0.976985     -0.445354      -4.29206    -0.0647240      -2.89237     -0.500736      -1.06610       1.22062      -1.13886     -0.807696     -0.224080     -0.643810     -0.444224   -0.00607406      0.440446      0.695938      0.990856       1.04305       1.14479       1.17255       1.22084       1.14662       1.16594       1.04857       1.02391      0.915716      0.804076      0.736459      0.644193      0.557262      0.459265      0.380046      0.309695
  40  12 3189.0502    3.8614  1.3812 13.3477 -0.0001  0.0210   0.0476   0.0542    0.0455   0.0000   441.9145       7.64890       18.8786       1.35487      0.944970      -6.19192      -4.23317      -4.12959      -2.35717      -4.76123      -1.76763      0.369504      -1.23551      -1.53948     -0.522876     -0.110072      0.320861     0.0582817      0.820397       1.10250       1.20018       1.32567       1.34575       1.35557       1.38583       1.30365       1.21958       1.17995       1.05357      0.970051      0.845875      0.744184      0.624577      0.546194      0.441938      0.359792
  40  13 3354.9966    3.3799  2.0438 12.7975 -0.0008  0.0249   0.0340   0.0685    0.0388   0.0000   441.0053       8.15042       15.5143      -1.58683      0.951505      -2.96890      -1.55810      -2.79340       2.35399      -3.41267     -0.171175      0.153411     -0.922996     -0.788568     -0.503372      0.250324      0.167887       1.03363      0.973098       1.29354       1.42754       1.52403       1.65911       1.64564       1.61080       1.52438       1.47382       1.35755       1.29233       1.13663      0.998716      0.886562      0.746871      0.650961      0.521564      0.433753
  40  14 3518.4479    2.6268  3.4319 12.2088 -0.0004  0.0341   0.0208   0.0951    0.0273   0.0000   442.1729       10.4497       10.7570      -1.88765       4.99754      -3.35993      -3.80627      -4.92718      -1.51692      -1.07953     -0.245686      0.535145      -5.23720      -2.05268      0.744110       2.23852      0.416823     -0.552723       1.31847       1.81807       2.00859       2.16766       2.37406       2.26356       2.27944       2.23149       2.07962       1.95601       1.72687       1.57308       1.40517       1.21399       1.02767      0.867278      0.708288      0.584353
  40  15 3679.8174    2.0919  4.6674 11.7836 -0.0022  0.0436   0.0156   0.1175    0.0243   0.0000   439.1489       16.2049       17.1984     -0.517394      -2.97535      -13.4083      -5.22067      -4.37456       2.14168      -4.99417      -1.01049      -4.21261      -3.84818       1.29328      -1.56283     -0.266217      0.908502      -1.32480       1.65620       2.26410       2.51814       2.71596       2.84938       2.87170       2.82268       2.73056       2.61568       2.39827       2.21462       1.97573       1.73912       1.54789       1.30816       1.12132      0.924874      0.748990
  40  16 3839.1875    1.6880  6.7515 11.3806 -0.0008  0.0594   0.0120   0.1623    0.0226   0.0000   438.2470       11.3158       10.9273       1.46222      -2.02323      -17.1657      -6.89909       3.04840      -4.32524      -10.9388       2.19067       4.20111      -4.25749      -1.01349       1.97443       2.23483      0.211456       1.86228       2.22018       3.05848       3.47216       3.71653       3.87982       3.95291       3.85239       3.73795       3.53911       3.26736       2.99464       2.68550       2.42509       2.08175       1.77005       1.52576       1.23797       1.03899
  40  17 3997.2428    1.3684  9.1439 11.0888 -0.0004  0.0825   0.0095   0.2211    0.0213   0.0000   434.2545       12.4474       15.7211      -1.90806      -15.5430      -18.0299       2.79116     -0.197215       5.13019      -4.98875      -2.25517      -4.98850       4.69858      -3.60658      -3.00975      -2.26590     -0.632687      0.277707       3.10819       4.15493       4.77188       5.07654       5.33080       5.43613       5.31489       5.14624       4.86409       4.56264       4.17678       3.76408       3.27864       2.88217       2.47176       2.07143       1.69856       1.39230
  40  18 4153.7717    1.0876 11.0121 10.8788 -0.0025  0.1062   0.0075   0.2769    0.0199   0.0000   438.4374       8.91233       9.53996      -2.80580      -5.23821      -18.8699       9.37106      -2.65041       1.11386       1.60256      -8.88188       5.36989       10.5038      -4.10877      -5.26470    -0.0422522       1.80661       2.38764       4.07035       5.41387       6.13370       6.59641       6.89772       7.12138       6.90293       6.63287       6.28990       5.87570       5.38108       4.83082       4.35439       3.75191       3.20478       2.75312       2.21582       1.85271
  40  19 4310.0032    0.9414 14.3014 10.6020 -0.0009  0.1359   0.0059   0.3460    0.0178   0.0000   436.2484       9.51711       4.05454      -21.0826     -0.561825      -7.05924       10.7278      -2.36510      -2.25460      -3.76232      -14.3679     0.0308635       2.54534     -0.538779       2.83488      -6.41361       4.00291      -1.60773       5.12076       6.81228       7.75542       8.41298       8.85050       8.83383       8.67458       8.52105       7.95597       7.46293       6.82489       6.14572       5.49884       4.78300       4.08783       3.50141       2.79824       2.33741
  41   3 1544.3593    0.1959  0.2059  9.1934 -0.0007  0.0093   0.0061   0.0212    0.0202   0.0000   442.4051     -0.232658       19.5400     0.0573129      -2.87006     -0.211982      0.626016      0.528287     -0.610379     -0.187025      0.731704    -0.0437854     -0.180521     -0.280184     -0.268512   0.000669733     0.0301626     -0.275968      0.346250      0.435780      0.592642      0.601582      0.616912      0.643650      0.664731      0.581780      0.611239      0.595215      0.476221      0.472809      0.390756      0.362029      0.258332      0.244870      0.201945      0.168554
  41   5 1957.4895    0.5639  0.5746  9.7272 -0.0046  0.0133   0.0097   0.0305    0.0368   0.0000   441.7286      0.422384       20.6930     -0.256706      -2.97288    -0.0490289      -1.11916     -0.405563      -1.37569       1.50500       1.14808      0.855351      0.108441     0.0263058      0.756395      0.189425      0.113626      0.182357      0.523099      0.708649      0.829563      0.861985      0.955946      0.947736      0.907917      0.899565      0.816414      0.782102      0.713800      0.620151      0.552898      0.494234      0.415569      0.345155      0.281569      0.225542
  41   6 2151.1803    0.8717  0.8590 10.0808 -0.0041  0.0157   0.0125   0.0392    0.0511   0.0000   441.6789      0.885337       21.9758     -0.764154      -3.47914      -1.43111      0.829702      -1.75629      0.890551      -2.24989      -1.25528     -0.966746     -0.825850      0.100780      0.231080     -0.499584     -0.376840     0.0613860      0.601840      0.851910      0.954121       1.00477       1.05646       1.01861      0.978192      0.967340      0.900839      0.877332      0.798395      0.743530      0.673432      0.601001      0.494325      0.419498      0.347782      0.288956
  41   7 2337.2747    1.3043  1.1094 10.7506 -0.0022  0.0181   0.0169   0.0467    0.0587   0.0000   440.4266       2.15950       21.3569      -1.15800      -2.85156       1.35463       1.54810     -0.855076     -0.460295     -0.145788      0.767645    -0.0437754       1.57463     -0.259943     -0.175140      0.410070     -0.250337     -0.434898      0.680590      0.895796      0.968731       1.09416       1.15341       1.12136       1.13544       1.09391       1.03829      0.973208      0.912454      0.811671      0.700746      0.614186      0.541829      0.461515      0.386896      0.322775
  41   8 2516.6862    1.8684  1.2147 11.3864 -0.0074  0.0190   0.0230   0.0477    0.0592   0.0000   441.6692       2.57945       18.8408      0.509808      -4.57267     -0.378311       3.10927      -2.54506      0.230913     -0.635900      0.612792      0.728755      0.553722      0.250038     -0.183034      0.599392     0.0898131      0.620690      0.720074       1.01659       1.06388       1.20775       1.24103       1.23865       1.25453       1.20308       1.15168       1.05631       1.01703      0.852789      0.771536      0.689500      0.596649      0.480669      0.410904      0.340890
  41   9 2693.6603    2.5360  1.2068 11.9289 -0.0028  0.0185   0.0309   0.0460    0.0635   0.0000   441.9746       3.88735       19.1522     -0.502168     0.0552070      -2.33060       2.56196      -1.87438      -3.26564      0.287209      0.933745      -1.57865       1.06397      0.809397     -0.273168      0.684017      0.629408     -0.243801      0.704442      0.944320       1.03613       1.11521       1.18812       1.18306       1.17202       1.16445       1.09582       1.01203      0.918352      0.842661      0.740613      0.633278      0.572928      0.456604      0.392974      0.319649
  41  10 2869.1464    3.2843  1.1747 12.6085 -0.0022  0.0179   0.0404   0.0459    0.0588   0.0000   440.9027       5.48438       19.6207      0.689729      -3.76817      -3.57784       1.00906      -2.76160      -1.25635      -1.29264      0.643604   -0.00363966     -0.645702     -0.477627      0.206021      0.122856      0.842804    -0.0891694      0.707433      0.975449       1.07637       1.20486       1.22169       1.24799       1.23257       1.18037       1.09643       1.01959      0.944974      0.841353      0.764524      0.663447      0.561114      0.469484      0.405534      0.330573
  41  11 3041.9070    3.8700  1.2477 13.0690 -0.0023  0.0190   0.0477   0.0484    0.0558   0.0000   441.2249       5.43577       17.5497      0.170047      -2.41014      -5.89301      0.640272      -4.94677       1.30055     -0.564892      0.758173    -0.0731441      0.653618      0.380393     -0.231109     -0.118930      0.701390     -0.955791      0.732862       1.00619       1.09556       1.19533       1.22136       1.24546       1.20317       1.18107       1.09707       1.03519      0.967849      0.861531      0.799519      0.697995      0.609870      0.507353      0.439328      0.354986
  41  12 3211.6072    3.8304  1.4591 13.0647 -0.0015  0.0205   0.0439   0.0532    0.0469   0.0000   441.5538       6.64232       17.7043      -1.55427      -3.50593      -4.24556      -2.84451      -4.54652       1.77158      -4.31725       1.78986     -0.799007     -0.526203      -1.38098      0.110935      0.277004    -0.0835240      0.447553      0.783152       1.03578       1.17350       1.21740       1.35157       1.35500       1.31914       1.27631       1.19573       1.12352       1.07532      0.937386      0.834973      0.709087      0.617681      0.540110      0.437955      0.359061
  41  13 3378.8915    3.2611  2.2302 12.6110 -0.0005  0.0260   0.0302   0.0690    0.0366   0.0000   441.6408       7.38908       9.96547       2.21110       3.77527      -2.17130      -2.91068      -2.20801       1.62898      -3.49249      0.508560      0.190631      -1.28386     -0.842881       1.65101     -0.405439      0.867431      0.685887      0.970084       1.30352       1.48972       1.56165       1.68559       1.62356       1.68956       1.59410       1.49703       1.44636       1.31491       1.15005       1.05048      0.906153      0.778592      0.681759      0.552852      0.453806
  41  14 3543.7034    2.5275  3.5119 12.2309 -0.0007  0.0346   0.0201   0.0976    0.0261   0.0000   441.9131       10.3443       15.4158     0.0747391    -0.0133886      -6.66823      0.617897      -4.39788       2.61120      -2.39692      -1.25080      0.294172     -0.212959       1.20912      -1.44556      0.389623  -0.000854156      -1.06821       1.30919       1.72729       2.00016       2.13104       2.23235       2.26562       2.20301       2.21975       2.03535       1.91060       1.77205       1.57752       1.38418       1.21752       1.06419      0.894354      0.734420      0.600577
  41  15 3706.0404    2.0378  5.4523 11.6621 -0.0010  0.0473   0.0140   0.1300    0.0222   0.0000   442.9185       12.3507       8.99798      -1.79758       10.9590      -7.30244      -6.90989      -3.08664      -1.86154      -5.29731      -1.22001     -0.257388      0.315461       2.56882     -0.140504      0.696763       1.29648     -0.376667       1.77295       2.41010       2.73278       2.91418       3.11124       3.04483       3.03662       2.94251       2.80068       2.61511       2.42318       2.17064       1.91708       1.67196       1.45945       1.24017       1.02518      0.835476
  41  16 3866.5471    1.6668  7.6770 11.3128 -0.0009  0.0641   0.0110   0.1768    0.0211   0.0000   438.6261       4.92679       18.2417       4.47733      -2.98827      -9.04790       4.68044      -1.55117      -7.65877       1.23101     0.0383128     -0.915762       8.34550      -2.43779       2.91678      -2.05813      -1.79954      -1.90733       2.37128       3.18713       3.64459       3.86851       4.06172       4.11812       4.01363       3.95604       3.68468       3.44168       3.23354       2.93537       2.58035       2.29981       1.97684       1.67235       1.37822       1.14053
  41  17 4025.3403    1.3750  9.8718 11.0067  0.0003  0.0861   0.0086   0.2287    0.0204   0.0000   434.6591       15.9752       23.4084      -15.2308    -0.0708563       4.12520       5.21432      -18.8245      0.452072       2.32589       3.59384       4.12441      -1.47508      -1.67037       1.54224       4.35062     -0.990259      -2.17497       3.09417       4.26678       4.88512       5.19370       5.43746       5.50220       5.41695       5.26974       4.94816       4.64729       4.32920       3.85286       3.48142       3.04588       2.61151       2.24253       1.80339       1.49685
  41  18 4182.7573    1.1350 12.4014 10.7829  0.0015  0.1123   0.0068   0.2814    0.0185   0.0000   439.2595       24.8919      0.671670       2.03974       4.14153       3.73074      -13.8452      -9.87099      0.456947      -4.85727      -1.98394     -0.189681       2.39781     0.0565692       5.62774      -1.60230       1.44050       1.51454       4.04006       5.61074       6.31788       6.84755       7.19832       7.29896       7.16049       7.00976       6.48151       6.19576       5.60469       5.07523       4.56680       3.99418       3.37049       2.92883       2.34214       1.94179
  42   4 1772.6363    0.3651  0.4143  9.4293 -0.0038  0.0122   0.0075   0.0263    0.0276   0.0000   441.9566      0.296993       20.5614      0.289824      -2.76528     -0.220096       2.03542     -0.553637     -0.855846     -0.155519      0.191630     -0.501450      0.886964      0.241687   -0.00601910      0.633793     -0.396714    -0.0744298      0.428556      0.594374      0.613956      0.728037      0.750509      0.747384      0.746814      0.716731      0.672721      0.639605      0.566779      0.528400      0.494438      0.407118      0.341219      0.310286      0.253544      0.213941
  42   5 1973.3637    0.6021  0.6470  9.7273  0.0006  0.0134   0.0096   0.0327    0.0380   0.0000   441.2924      0.846090       20.3505       1.59704      -3.37212     -0.781576      0.548943     -0.717031     -0.178779     -0.564860       1.36303      -1.14852      0.102101    -0.0862682     0.0578569    -0.0980846    -0.0433480   -0.00564225      0.500124      0.696553      0.760748      0.842342      0.849240      0.871561      0.864254      0.830047      0.798931      0.696049      0.669844      0.616428      0.564806      0.519809      0.439442      0.385487      0.335392      0.262106
  42   6 2168.1632    0.9238  0.9054 10.1766 -0.0005  0.0158   0.0126   0.0401    0.0508   0.0000   439.8578       1.17257       21.2004    -0.0710958      -2.26367      0.375637      -1.08308      -1.29282      0.314584    -0.0217246       1.55857     -0.421525      0.151152     0.0370240     0.0143016      0.761032      0.741819     -0.606456      0.582616      0.796220      0.894995      0.994434       1.03004       1.01103      0.978797      0.991686      0.901682      0.852764      0.790336      0.722693      0.648460      0.577467      0.496795      0.418181      0.345630      0.290567
  42   7 2354.8842    1.3773  1.1662 10.7831 -0.0007  0.0181   0.0173   0.0474    0.0617   0.0000   441.0848       3.55053       20.4187      0.665793      -2.41701     -0.583912     -0.941914      -1.72044       1.11098     0.0903612      0.455313      0.248990      0.968337     -0.208265      0.561942     0.0737690    -0.0417256      0.113067      0.646530      0.909729      0.980685       1.08874       1.14018       1.16609       1.14647       1.13631       1.03159       1.02360      0.892385      0.820987      0.716276      0.650474      0.547022      0.472528      0.392063      0.314263
  42   8 2535.2055    1.9140  1.1977 11.6604 -0.0020  0.0186   0.0242   0.0480    0.0548   0.0000   440.7180       3.36274       17.9355      0.519216      -2.01580     -0.741939     -0.897849      -1.86924      0.554242     0.0743043     -0.478848      -1.54383     -0.122204      0.605659      -1.12836     -0.208675     -0.181619     -0.706866      0.676800      0.901777       1.01878       1.10274       1.14885       1.14585       1.16766       1.12985       1.06930       1.00665      0.932519      0.855470      0.725123      0.646893      0.564035      0.474673      0.399099      0.318932
  42   9 2713.1926    2.6162  1.2112 12.2099 -0.0066  0.0188   0.0321   0.0464    0.0550   0.0000   440.3925       6.07400       20.3984      0.666305      0.961633      -1.35631       1.44715      -3.53229     -0.547670      -2.98317     -0.427506     -0.334535      -1.43684     -0.465313       1.65637      0.500702      0.441649     -0.319094      0.738186       1.00276       1.06798       1.11302       1.19013       1.23583       1.23824       1.20618       1.13884       1.05382      0.949228      0.875167      0.763396      0.702728      0.586414      0.501130      0.430212      0.353170
  42  10 2889.6277    3.3969  1.1725 12.8208 -0.0022  0.0178   0.0422   0.0458    0.0557   0.0000   441.5853       5.53852       18.3912       1.04398      -2.44193     -0.618109     -0.163349      -3.43025       1.34650     -0.809139     -0.395678      -2.09123      0.300856      0.875328      0.775907    -0.0673930    -0.0934718      0.500324      0.695432      0.921230       1.03986       1.14747       1.21266       1.18844       1.18515       1.15182       1.07492       1.00285      0.912153      0.843499      0.749429      0.655782      0.577169      0.486620      0.399006      0.344826
  42  11 3063.2379    3.9434  1.1811 12.9995 -0.0007  0.0174   0.0483   0.0466    0.0601   0.0000   442.1360       6.70333       18.1969      0.638798      -2.47921      -2.32394      -2.23512      -3.25779      0.332352      -1.13712     -0.776357      -1.53889     -0.819335      0.633007      0.719530     0.0713064     -0.456842      0.459127      0.662272      0.887374      0.979091       1.06301       1.15059       1.11793       1.13877       1.11128       1.01396      0.974225      0.897838      0.786307      0.701382      0.637594      0.565584      0.481976      0.389021      0.329990
  42  12 3233.9674    3.8690  1.5435 13.1198 -0.0017  0.0203   0.0429   0.0566    0.0440   0.0000   439.5196       8.93938       19.1593       1.13412      -2.94334      -4.49690     -0.222723      -4.29993      -1.39389      -2.36045      0.681805     -0.987516      -1.61010      0.377050       1.06287      0.610697      0.159347     -0.286608      0.782727       1.05356       1.13968       1.24652       1.32464       1.29590       1.33700       1.27774       1.21540       1.14153       1.04046      0.944836      0.837021      0.734771      0.633697      0.540435      0.451905      0.372736
  42  13 3402.4043    3.2167  2.4971 12.5383  0.0001  0.0264   0.0277   0.0734    0.0337   0.0000   443.7264       9.30927       13.6473      0.621462       1.42990      -4.79257      -1.88986      -5.22065       1.55719      -4.93745     -0.920114     -0.369519     -0.423122      -1.52638     -0.789800      0.399532      0.551521      0.220589      0.994024       1.33062       1.49561       1.61392       1.69602       1.70220       1.64137       1.63434       1.54927       1.47109       1.35122       1.22178       1.09652      0.948095      0.815101      0.713579      0.613558      0.496771
  42  14 3568.4861    2.4713  3.9498 12.0943 -0.0003  0.0372   0.0185   0.1013    0.0255   0.0000   442.1842       8.47440       18.6774       2.17024      -1.00453      -1.35315      -1.12040      -1.25901      0.825243      -4.74642      -1.45640     -0.853214       1.35935      0.691270      0.910583     -0.956221     -0.213900      0.665384       1.38532       1.81730       2.07254       2.18650       2.31860       2.37886       2.35352       2.27903       2.16772       2.00578       1.86115       1.68231       1.50040       1.33025       1.14035      0.975195      0.811931      0.673803
  42  15 3732.0033    1.9867  5.7940 11.5520 -0.0015  0.0485   0.0128   0.1334    0.0216   0.0000   440.3455       9.23265       15.9720      0.520839      0.543274      -7.94801      0.533967      -4.55106       2.56049      -1.95330       1.34882      -2.39424      -1.87353       4.36890      -2.38132      -2.35339     -0.549690       1.54789       1.77893       2.38353       2.72570       2.86175       3.03061       3.04757       3.05430       2.96583       2.79026       2.65727       2.41453       2.19248       1.98107       1.70791       1.51516       1.27506       1.07120      0.889741
  42  16 3893.4700    1.5722  7.6317 11.3201 -0.0005  0.0655   0.0108   0.1793    0.0211   0.0000   440.1063       13.0005       18.1179       3.27999      -6.55192      -3.56048      -3.16099      -7.70932       1.78243      -8.77135      -4.51201      -3.14247     -0.160195       1.74313      0.744071     -0.964379       2.12655     -0.205273       2.39204       3.18858       3.65180       3.95660       4.09255       4.21314       4.08223       3.97966       3.79688       3.55837       3.26110       2.98704       2.69542       2.34448       2.05181       1.73015       1.41128       1.19122
  42  17 4053.0702    1.2714 10.5412 11.0254 -0.0009  0.0941   0.0078   0.2482    0.0193   0.0000   446.2403       14.6568       23.6564      -5.77393       9.89686      -1.69774       7.82430       1.69148       1.79143      -2.04755      -1.81826      -4.49926      -5.39902      -3.24250      -1.07114      -5.99512       1.67922      0.152855       3.36331       4.58344       5.14833       5.53585       5.84288       5.87984       5.87635       5.67985       5.42689       5.07858       4.69875       4.25541       3.75573       3.36045       2.85310       2.49051       2.02352       1.67448
  42  18 4211.7107    1.0259 12.3697 10.8014  0.0001  0.1192   0.0063   0.3047    0.0179   0.0000   439.8270       13.1250       15.4065       2.79846       1.04089       1.13385       1.02214     -0.599918       7.72035      0.215652      -5.13051      -8.62369      -3.38636      -2.14849      -2.85358       5.38874       2.40963     -0.258113       4.17636       5.67999       6.56685       7.07176       7.35740       7.47597       7.35802       7.23531       6.79308       6.44160       5.78936       5.41569       4.79386       4.19189       3.66709       3.12349       2.53151       2.08888
  43   3 1571.8024    0.2152  0.2097  9.2126 -0.0088  0.0088   0.0064   0.0187    0.0205   0.0000   441.8976      0.710253       20.3912     -0.260512      -3.13378      0.565343      0.647187     -0.320337      -1.70208     -0.942679      0.360250     0.0577548     -0.360377    -0.0807241      0.115463      0.361948      0.101042     -0.181470      0.315147      0.459597      0.500653      0.524355      0.558161      0.510000      0.535127      0.524112      0.537093      0.478044      0.451421      0.419972      0.353639      0.329304      0.277962      0.248940      0.190327      0.154725
  43   4 1787.0358    0.3867  0.4653  9.4111  0.0002  0.0121   0.0075   0.0286    0.0290   0.0000   441.5588      0.324332       21.6531      0.474788      -2.12203     -0.334734      0.851445     -0.475641     0.0141304     -0.347116      0.110716      0.353557     -0.816489      0.836573      0.498262      0.247236      0.257321     0.0440363      0.469797      0.590663      0.665345      0.760561      0.809391      0.782518      0.800099      0.756173      0.734161      0.646708      0.614333      0.565351      0.495349      0.445266      0.369041      0.325535      0.269704      0.236372
  43   5 1989.0746    0.6515  0.6548  9.7030 -0.0007  0.0129   0.0100   0.0318    0.0399   0.0000   441.1757      0.806292       20.8530      -1.09863      -2.18156     -0.812462      0.942192      -1.08268       1.10968     -0.557499     0.0237976     -0.864660      0.203971      0.496675      0.252116      0.592328      0.197809     -0.234558      0.481218      0.632168      0.706052      0.758060      0.771951      0.802851      0.787183      0.757984      0.739316      0.687001      0.640902      0.611308      0.510578      0.475429      0.405683      0.333009      0.302339      0.253956
  43   6 2184.9197    0.9579  0.8570 10.2194 -0.0011  0.0148   0.0130   0.0374    0.0500   0.0000   441.2717       1.76259       20.3212      -1.07242      -1.41408      0.285827      0.965598      -1.79403      0.228383      -1.02305      0.398565      0.793798     -0.501109     -0.686643      0.553439      0.428713     -0.410789      0.221873      0.548736      0.732761      0.832769      0.905698      0.971971      0.962375      0.911237      0.921284      0.868047      0.808360      0.759087      0.675488      0.607163      0.542575      0.475767      0.397743      0.337038      0.274191
  43   7 2372.3147    1.3738  1.1715 11.0202 -0.0019  0.0183   0.0175   0.0491    0.0521   0.0000   440.7821      0.344831       16.8803      -1.43520     -0.428597     -0.579365     -0.869232      0.917561      -2.23836     -0.498203       1.54803     -0.417217      0.572650       1.29745     -0.367527     -0.270286      0.145821      0.499067      0.687676      0.935373       1.03660       1.06942       1.13900       1.10907       1.10178       1.12080       1.06226       1.01543      0.935618      0.823647      0.769008      0.666179      0.584724      0.500615      0.417221      0.349393
  43   8 2553.4579    2.0538  1.2039 11.7139 -0.0024  0.0189   0.0256   0.0473    0.0575   0.0000   441.0488       2.88092       17.2572     -0.854995      -1.17100      -2.62034     0.0914294      -3.55332       1.49042      -3.19859       1.29143     -0.426058      -1.44561     -0.231360     -0.178418    -0.0911161     -0.175574     -0.429780      0.662733      0.947668       1.02647       1.11012       1.15040       1.15849       1.15411       1.15071       1.03532       1.04570      0.897761      0.871113      0.764095      0.702003      0.597480      0.511106      0.423558      0.364817
[truncated: 721,796 more chars]
