# Supplementary material for: Global-Mode Analysis of Full-Disk Data from the Michelson Doppler Imager and the Helioseismic and Magnetic Imager
Source: Sol Phys. 2018 Jan 31;293(2):29. doi: 10.1007/s11207-017-1201-5 (PMC6566312; doi:10.1007/s11207-017-1201-5)
Supplement: Supplementary file 3 — (TAR 230.0 MB) [file 11207_2017_1201_MOESM3_ESM.tar › MDI/mdifdasym.2980]

   1  14 2156.9733    1.1314  1.0813 14.7867  0.0000       4.03577  0.2159   0.0882   0.2495    0.1328   0.0000       4.19547  -240.4443       28.5855       0.00000       0.00000       0.00000       0.00000       368.489       108.423       0.00000       0.00000       0.00000       0.00000
   1  15 2292.3485    1.2245  1.9137 14.9055 -0.0099       2.00687  0.4140   0.0819   0.3688    0.1052   0.0000       2.12712   142.5402       206.815       0.00000       0.00000       0.00000       0.00000       756.163       199.365       0.00000       0.00000       0.00000       0.00000
   1  16 2425.7903    1.8669  0.9743 14.8695  0.0000      0.688233  0.1892   0.1404   0.2163    0.1549   0.0000       2.95844   498.9768       41.1733       0.00000       0.00000       0.00000       0.00000       311.505       100.926       0.00000       0.00000       0.00000       0.00000
   1  17 2559.1031    2.0584  0.7811 14.8156  0.0000      0.469114  0.1166   0.1581   0.1698    0.1607   0.0000       3.90677   533.8940       25.0584       0.00000       0.00000       0.00000       0.00000       107.842       75.2779       0.00000       0.00000       0.00000       0.00000
   1  18 2693.2277    2.7938  0.8807 14.8765  0.0000      -1.48923  0.1174   0.2365   0.2287    0.1857   0.0000       3.75929   300.8900       169.398       0.00000       0.00000       0.00000       0.00000       111.064       51.6067       0.00000       0.00000       0.00000       0.00000
   1  19 2828.3686    3.1043  0.9435 14.7885  0.0000      0.189052  0.1006   0.2159   0.2272    0.1963   0.0000       2.23131   403.9955       171.182       0.00000       0.00000       0.00000       0.00000       103.670       50.7819       0.00000       0.00000       0.00000       0.00000
   1  20 2963.4964    3.6655  1.2888 14.8794  0.0000      0.963837  0.1764   0.2036   0.2402    0.1890   0.0000       1.89100   434.9354       77.8419       0.00000       0.00000       0.00000       0.00000       210.839       76.5272       0.00000       0.00000       0.00000       0.00000
   1  22 3233.4454    4.0159  1.2355 14.7638  0.0000      0.254684  0.1826   0.2266   0.2280    0.2348   0.0000       2.31671   323.8489       70.2938       0.00000       0.00000       0.00000       0.00000       207.662       78.4802       0.00000       0.00000       0.00000       0.00000
   1  23 3368.9358    3.7362  2.0580 14.3862  0.0058       1.53268  0.2106   0.1671   0.3104    0.1854   0.0000       1.18464   233.9602       139.835       0.00000       0.00000       0.00000       0.00000       200.056       97.8067       0.00000       0.00000       0.00000       0.00000
   1  24 3504.7700    3.2387  3.9004 14.2673  0.0000      0.769690  0.2856   0.1084   0.5241    0.1116   0.0000      0.699108   120.8116      -189.367       0.00000       0.00000       0.00000       0.00000       322.180       133.103       0.00000       0.00000       0.00000       0.00000
   1  25 3640.7395    2.6632  4.1627 14.1965  0.0000     -0.294133  0.3708   0.0859   0.5470    0.0988   0.0000      0.875491   502.3586       92.0895       0.00000       0.00000       0.00000       0.00000       422.476       152.783       0.00000       0.00000       0.00000       0.00000
   1  26 3776.3278    2.2248  5.4537 14.0476 -0.0058      -1.35896  0.4221   0.0646   0.8351    0.0808   0.0000      0.624176   496.6365       138.987       0.00000       0.00000       0.00000       0.00000       502.591       182.050       0.00000       0.00000       0.00000       0.00000
   2  14 2217.8279    1.3072  1.0342 13.6336  0.0000       1.68244  0.1680   0.0714   0.2011    0.1429   0.0000       3.46047   427.7396      -19.8469       14.0146       6.02164       0.00000       0.00000       136.601       98.9326       52.2176       16.4470       0.00000       0.00000
   2  17 2619.7167    2.5427  1.1530 13.4394 -0.0127     -0.564742  0.1258   0.1152   0.1571    0.1986   0.0000       1.76574   456.6854       142.086       17.5189       4.78720       0.00000       0.00000       89.3616       72.7206       30.0401       8.54844       0.00000       0.00000
   2  18 2754.5507    3.0772  1.1676 13.1367  0.0000       1.04740  0.1051   0.1420   0.1615    0.2867   0.0000       1.94455   402.1290       70.8869      -15.3020       22.2724       0.00000       0.00000       65.0461       48.6184       27.3423       8.73079       0.00000       0.00000
   2  19 2889.6150    3.6647  1.1700 13.6675  0.0000     -0.941554  0.1052   0.1657   0.1538    0.2734   0.0000       1.88933   468.4205       55.8736      -20.3774      -3.92629       0.00000       0.00000       65.9862       44.1973       26.1725       8.22142       0.00000       0.00000
   2  20 3025.0652    4.1793  1.0105 13.0778  0.0095      0.373403  0.1264   0.1982   0.1330    0.3723   0.0000       1.12930   385.7364       104.420      -22.4276      -4.21994       0.00000       0.00000       93.6368       70.3662       28.3853       7.13896       0.00000       0.00000
   2  21 3160.0911    4.3011  1.2651 13.0901  0.0000       1.31248  0.1059   0.1902   0.1885    0.4276   0.0000       1.25178   451.6591       75.2709     -0.375656     -0.887486       0.00000       0.00000       71.5999       51.1826       29.1096       8.43226       0.00000       0.00000
   2  22 3295.2900    3.9746  1.6912 13.3097  0.0000       1.13805  0.1107   0.1516   0.2077    0.2472   0.0000       1.09910   456.3941       153.503       2.63019       1.74790       0.00000       0.00000       62.0243       50.8870       25.4242       9.05121       0.00000       0.00000
   3  13 2137.8494    0.7090  0.7739 11.7274  0.0088       14.5354  0.0776   0.0399   0.1482    0.1288   0.0000       4.92565   463.4745      -8.19257      -35.4667       21.5567       2.57566      -3.33082       34.1367       33.4206       22.8514       10.1633       5.19502       1.52882
   3  14 2273.4508    1.1108  0.5423 12.0015  0.0000       2.87018  0.0526   0.0634   0.0942    0.1423   0.0000       2.42795   402.1126       40.3522       12.2151      -6.69049       4.43383      -1.73635       26.2649       24.4824       16.3867       8.29313       3.78407       1.11423
   3  15 2407.7504    1.4565  1.0059 11.8024 -0.0009       3.98173  0.0808   0.0652   0.1412    0.2178   0.0000       1.84679   443.4080      -54.7856      -3.67214      -7.60197     -0.423321     -0.411116       31.9464       27.9513       22.1835       13.7224       5.70141       1.44717
   3  16 2541.8605    2.0529  0.9804 11.3580  0.0000       3.06439  0.0673   0.0859   0.1286    0.4495   0.0000       1.23212   402.5279       11.1532       10.1406       29.4662       2.03691      -3.14078       24.9216       27.0962       16.9860       11.1904       4.26616       1.69169
   3  17 2676.3300    2.2939  1.0015 12.2441  0.0000       3.32754  0.0769   0.0982   0.1307    0.3078   0.0000       1.70476   446.7816       53.3866       47.1612       2.91860      -2.29158      0.124056       25.7702       26.6687       18.4516       10.4940       4.96613       1.60814
   3  18 2811.6219    3.0042  0.9578 12.2252  0.0000       1.58182  0.0790   0.1243   0.1153    0.4295   0.0000       1.48952   424.6238      -9.30557       22.5030      -2.37280    -0.0429250     -0.315667       24.8700       26.8501       18.4799       12.6054       4.71563       1.83322
   3  19 2947.1406    3.9247  0.8533 11.9773  0.0019       1.35444  0.0649   0.1694   0.1099    0.6390   0.0000       1.09427   414.5344       1.38239       9.51984      -14.2022     -0.838194      -3.70632       32.5791       30.9479       19.0630       9.92261       3.98641       1.29362
   3  20 3082.6071    4.0851  1.3359 11.5960  0.0072       1.33671  0.0897   0.1459   0.1521    1.1015   0.0000       1.11779   407.5195       64.5179       14.1520       24.1517      -6.70010      -4.00629       30.4267       28.0086       20.9661       11.2516       5.45494       1.47151
   3  21 3218.0773    4.2493  1.3074 11.9793  0.0000       1.86417  0.0782   0.1564   0.1530    0.9989   0.0000       1.11369   419.9881       66.3232      -5.96510      -4.85439       9.54546     -0.111638       30.7633       27.4076       20.4570       11.8057       4.95845       1.33474
   3  22 3353.7904    3.7918  2.2158 11.6074  0.0000      0.890544  0.1128   0.1032   0.1849    0.5438   0.0000      0.597888   451.2960       32.7149       44.3231       2.44570       11.0587     -0.527195       37.7991       37.0591       26.6777       14.4110       6.98568       2.10162
   3  23 3489.8414    3.2511  2.8945 11.8347  0.0012      0.372832  0.1311   0.0808   0.2226    0.2976   0.0000      0.374225   421.4399       73.3447       4.26959       12.8698       9.48077      -1.34941       50.3628       46.6329       33.5669       18.4694       8.08796       2.24523
   3  24 3626.7936    2.7461  3.7430 11.7059  0.0000       1.05515  0.1497   0.0623   0.2743    0.2126   0.0000      0.291081   401.8880      -8.71237       74.0469      -21.9775      -5.58695      -2.32084       58.2167       53.9275       38.9316       21.0922       9.30546       2.61275
   4  12 2051.7156    0.6434  0.4158 12.6881  0.0000       13.8720  0.0403   0.0402   0.0816    0.0848   0.0000       4.37696   446.6368       18.6347       1.68044      -3.14534       5.24543       5.21887       10.8624       12.6130       9.32768       7.37700       4.41222       1.94177
   4  13 2188.4323    0.9025  0.5773 12.7789  0.0000       4.29618  0.0531   0.0414   0.0851    0.1061   0.0000       2.68018   429.5663       24.4111      -10.5241      -11.6969      -3.78831     -0.831665       13.8199       17.0743       12.0178       9.48253       6.03471       2.15385
   4  14 2324.3864    1.1726  0.6383 12.9019 -0.0010       6.57281  0.0728   0.0563   0.1134    0.1305   0.0000       2.39902   459.8694       29.1924      -1.67204      0.340828       7.95960      -2.58721       20.9967       17.9901       16.5988       12.5360       8.85751       4.21678
   4  15 2458.6882    1.6045  0.9187 12.9193  0.0000       3.18796  0.0646   0.0575   0.1154    0.1465   0.0000       1.67529   422.7926       5.54462       6.49706      -4.25748      0.788345      -1.92982       19.0556       21.1082       17.7566       11.0293       6.19141       3.32362
   4  16 2593.2263    2.1941  1.0923 12.9335  0.0000       2.81764  0.0823   0.0756   0.1343    0.1814   0.0000       1.50732   445.0551       3.08353       56.0181      -1.70444     -0.265648      -6.33972       27.0760       32.1553       22.5949       14.8287       7.59860       3.17626
   4  17 2728.6575    2.7066  1.0496 13.0583  0.0000       1.14861  0.0728   0.0911   0.1248    0.2020   0.0000       1.42447   459.8797       24.6203       23.6207       13.6076       14.1712      -1.43077       19.3548       21.8801       18.6950       12.1381       7.02224       3.60385
   4  18 2864.4836    3.2126  0.8853 13.1026  0.0000       3.16789  0.0895   0.1168   0.0959    0.2134   0.0000       1.66567   413.0953       28.4430      -9.19059      -9.31876      -5.68697    -0.0694521       30.2770       30.7974       24.2810       12.9721       6.59157       3.73180
   4  19 3000.2617    4.0951  0.9163 12.8790  0.0000     0.0462420  0.0576   0.1536   0.1117    0.3380   0.0000       1.32709   385.9076       14.5539      -18.6985       2.24058      -5.76372       2.55138       19.1673       20.1257       14.9286       9.93940       5.84000       2.29904
   4  20 3136.1465    4.2423  1.1942 12.9080  0.0000    -0.0262445  0.0716   0.1363   0.1182    0.3453   0.0000       1.04805   428.6640       19.1943       10.3865      0.866411       1.35221      -5.06483       21.5197       21.0972       17.3972       12.0902       6.73840       3.28673
   4  21 3271.8561    4.0199  1.6757 12.5522  0.0000      0.200393  0.0877   0.1101   0.1504    0.3211   0.0000      0.586509   440.6037       23.6987       6.44129       5.39327      -14.2508      -2.85532       23.7337       21.6049       18.5672       15.9287       9.59844       4.37007
   4  22 3408.4507    3.5972  2.2217 12.6610 -0.0005       1.37252  0.1027   0.0857   0.1712    0.1935   0.0000      0.507057   457.6809       37.6942       17.6801       6.68252       1.72213      -5.26540       28.8968       29.2131       24.0815       16.0727       8.84752       4.41735
   4  23 3544.9409    3.0236  3.3075 12.5539  0.0000      0.498681  0.1301   0.0580   0.2139    0.1294   0.0000      0.318575   431.6449       78.3000       10.0705       34.7898     -0.285998      0.993634       36.6078       36.3911       30.8927       20.8128       11.6715       5.91763
   4  24 3682.0018    2.5716  4.8340 12.5821  0.0000      0.533172  0.1586   0.0417   0.2648    0.0949   0.0000      0.178599   407.6402       80.5888       28.6806       22.6109       12.3613      -7.69199       45.6949       48.0384       39.0383       25.7090       13.9339       7.26565
   4  25 3819.6812    2.1698  6.0217 12.4775  0.0000      0.451709  0.1894   0.0321   0.3159    0.0808   0.0000      0.147718   445.6038       65.3631       9.31234      -16.5417      -6.00500      -9.22398       52.2537       54.0710       46.0999       31.2812       17.2651       9.16091
   5  12 2098.5666    0.6864  0.6611 11.2053  0.0000       6.96143  0.0628   0.0319   0.1064    0.1117   0.0000       2.70259   428.2489      -28.8570      -4.27059       8.01743       10.9095       1.77558       22.0455       17.5483       12.2256       14.9162       12.3492       6.89662
   5  13 2235.5567    0.9808  0.8767 11.0293  0.0000       5.62668  0.0508   0.0369   0.1062    0.1572   0.0000       1.60357   433.9095      -11.4210       15.2316      -8.17144      0.832557      -10.5100       13.2738       14.3697       12.4197       9.37077       5.91584       3.38292
   5  14 2371.1864    1.3541  0.8949 11.5434  0.0000       5.47060  0.0566   0.0517   0.0985    0.2041   0.0000       1.61173   440.0129       3.40791       10.8620      -3.23903       9.27996       3.67942       13.4106       15.1691       12.3241       10.5960       6.42633       3.68230
   5  15 2506.0686    1.8935  0.9661 11.3065  0.0000      0.916963  0.0555   0.0650   0.0976    0.3606   0.0000       1.13909   424.4087       17.3607       32.4381      -4.82320      -4.57011      -3.72136       15.9648       17.3938       14.6798       10.6744       6.86282       3.85839
   5  17 2777.5200    3.0027  0.9197 10.8324  0.0000       2.38976  0.0498   0.0993   0.0922    1.1619   0.0000       1.06480   429.0701       17.8738      -4.36100       12.2020      -1.07963      -3.00122       11.3702       12.5455       10.7052       8.56774       6.12304       3.51422
   5  18 2913.8666    3.6253  1.2287  8.8573 -0.0023       1.00330  0.0653   0.1074   0.1187    4.6140   0.0000       1.02005   451.9221       54.7175       6.18974      -1.83011       2.99205       3.28078       13.9043       15.4722       13.5137       10.5044       7.62312       4.34759
   5  19 3050.1130    3.8292  1.1788 10.1531  0.0018      0.826839  0.0713   0.1155   0.1186    8.7549   0.0000       1.01184   445.1311       57.3512       17.5529       19.7793      -5.72985      -4.83778       14.3580       15.4604       14.1715       11.5268       7.38695       4.35499
   5  20 3186.5148    4.3189  1.2675 12.5059  0.0000       1.55445  0.0750   0.1309   0.1225    0.6659   0.0000       1.20994   449.1632       42.7361      -4.60818      -4.81525      -2.86104      -3.02222       14.7558       15.8899       14.8310       11.5669       7.44511       4.59299
   5  21 3322.7672    3.9651  1.6823 -2.4474  0.0000     -0.155736  0.0848   0.1004   0.1351 1000.0000   0.0000      0.632088   455.3276       70.2514       29.0902       10.2465       4.84684      -7.41179       18.0297       19.7974       17.6106       13.5968       9.06602       5.22396
   5  22 3459.6620    3.4245  2.6848 11.1577  0.0000      0.571425  0.1020   0.0679   0.1810    0.5068   0.0000      0.305393   446.3173       64.8001       14.3948       24.6635      -4.04849      -3.75760       21.2980       23.0496       20.5147       16.5144       10.7151       6.41406
   5  23 3596.8640    2.9024  3.7218 11.1343  0.0000      0.541491  0.1262   0.0507   0.2199    0.2889   0.0000      0.227441   425.0764       39.0731      -12.1895       10.5610       4.97084      -1.92783       29.1663       32.7659       28.2550       20.4624       13.8593       7.69277
   5  24 3734.3847    2.4123  5.1976 10.9389 -0.0011     0.0882485  0.1479   0.0360   0.2631    0.1787   0.0000      0.143816   434.0919       42.2229       65.8000       13.9607      0.186284     -0.506837       31.7833       35.9839       31.1024       24.6057       15.7753       9.53900
   5  25 3872.1586    2.0898  7.5201 10.9454  0.0006      0.215538  0.1912   0.0276   0.3415    0.1029   0.0000      0.100600   454.6440       6.28533       8.28457       37.2266      -20.4002       20.9354       40.4717       44.9795       39.3374       30.9009       20.0252       12.1607
   5  27 4147.8851    1.4955 11.8707 10.7947  0.0000     0.0115144  0.3023   0.0175   0.5421    0.0712   0.0000     0.0899613   366.3763       109.483       12.9691      -44.4952      -13.2892     -0.513632       60.5303       71.3275       59.6007       46.0288       28.5886       16.7731
   6   9 1727.7843    0.3443  0.1973 10.7846  0.0000       21.3472  0.0227   0.0247   0.0467    0.0615   0.0000       8.15113   433.3699      -9.10634       4.57844      -8.34747       2.60724     -0.109301       4.93490       5.83415       5.10070       4.54857       3.44658       2.06253
   6  10 1866.1523    0.3901  0.2559 11.0135  0.0000       14.9666  0.0267   0.0233   0.0498    0.0655   0.0000       5.97191   431.0673      -2.13637       17.7886      -6.57024      -2.75208      -1.75977       6.56204       7.61334       6.46879       5.12038       4.22568       2.73795
   6  11 2004.1180    0.5755  0.4507 11.1238  0.0000       8.79665  0.0341   0.0266   0.0670    0.0828   0.0000       2.96502   432.5034       7.19662      -1.24148      -4.40497      -4.55709       1.90497       6.68332       7.51141       7.74128       6.24964       4.37663       2.67930
   6  13 2279.8710    1.1810  0.9268 11.0024  0.0000       2.14662  0.0491   0.0390   0.0897    0.1894   0.0000       1.29982   431.3038       9.16270       15.8027       23.3869       9.95955      -1.41531       9.50465       10.9241       10.5835       8.32053       5.95876       3.81375
   6  14 2415.5979    1.5426  0.8827 11.4963  0.0000       2.83401  0.0470   0.0508   0.0876    0.2006   0.0000       1.06551   434.0737       17.7362       6.92631      -15.8214       1.89293       3.96681       9.72165       11.4735       9.91611       8.38188       6.21822       4.00091
   6  15 2551.1989    2.0955  0.9655 11.1996  0.0000       2.46142  0.0493   0.0660   0.0895    0.3552   0.0000       1.02129   430.7509      -4.90981       14.9400       2.78498      -8.12520       5.09947       10.0635       11.9354       10.1597       8.62673       5.92532       3.88294
   6  16 2687.2744    2.7406  1.0003 11.2218  0.0000       1.75567  0.0511   0.0838   0.0899    0.5641   0.0000      0.968405   441.6714       24.2322       19.7771       3.39844       6.86837       1.82950       12.6142       14.6562       13.2892       10.0655       6.44895       4.07583
   6  17 2823.8229    3.4483  0.8145 11.9251  0.0000       1.11992  0.0396   0.1133   0.0768    0.4229   0.0000      0.927514   426.4445       10.8346       13.3129      -12.8470      -9.28252      -6.47589       9.01655       9.98960       9.22126       7.43769       5.42147       3.51919
   6  18 2960.8129    4.0082  1.0357 10.0349  0.0000       1.19489  0.0787   0.1184   0.0859    4.1495   0.0000      0.948303   429.8228       19.2275       6.08745       10.3434      -5.27504      -2.03781       22.9044       24.8383       18.6878       13.7308       9.30186       6.01636
   6  19 3097.4687    4.3533  1.1318 11.5060 -0.0009   -0.00292554  0.0574   0.1262   0.0971    1.3941   0.0000       1.06238   433.7659       40.6897       17.3395       7.66543       2.95226      -7.01360       11.9918       12.6130       11.4630       9.51403       6.93955       4.91077
   6  20 3234.1974    4.2546  1.3563 11.1819  0.0000     -0.151626  0.0655   0.1098   0.1084    1.3290   0.0000      0.746264   422.1563       38.2111      -1.37078       1.02086      -9.71783       2.30058       11.8594       12.9368       12.4186       9.45806       7.41670       4.94479
   6  21 3371.3977    3.7981  2.1226 10.8609  0.0013      0.929396  0.0816   0.0778   0.1443    0.6765   0.0000      0.414255   446.5039       38.4048       18.0955       26.3973       3.36192      -1.30441       14.5034       16.6032       16.0252       12.4562       8.97671       6.03567
   6  22 3508.4889    3.1706  3.0501 11.1212 -0.0020      0.284483  0.0976   0.0551   0.1832    0.3209   0.0000      0.267826   423.7597    -0.0244339      -18.0840      -6.84032      -11.6237      -2.87373       17.9132       21.0046       18.8403       15.5974       11.4505       7.43243
   6  23 3646.4230    2.7086  4.4241 11.1176  0.0000      0.344123  0.1317   0.0393   0.2144    0.1650   0.0000      0.153709   415.3789       6.82774       11.8660       4.33445      -31.8412       1.94235       25.0590       29.7701       26.9931       22.3185       15.1580       9.48724
   6  24 3784.5061    2.2528  5.9683 10.9437  0.0000      0.315224  0.1461   0.0288   0.2684    0.1153   0.0000      0.112507   414.7697       48.2628       16.9891      -21.4579       2.48653       8.13554       26.0580       31.3712       28.7844       23.0454       16.8749       10.9271
   6  25 3922.5684    1.9245  7.8234 11.0539  0.0000      0.155022  0.1850   0.0235   0.3495    0.0828   0.0000     0.0971836   479.2515      -1.54973      -10.1708      -43.1281       16.7743       19.7741       31.6643       36.5426       35.4215       28.7962       20.6445       13.3280
   7   9 1767.7790    0.3503  0.2455 11.2889  0.0000       12.7577  0.0311   0.0199   0.0438    0.0600   0.0000       5.58804   432.6037      -1.18300       5.49330       2.10625      -1.75604       1.95288       4.25186       6.81766       5.28065       4.93610       3.51581       2.47000
   7  11 2045.9228    0.6617  0.5082 11.4977  0.0000       5.44137  0.0353   0.0258   0.0602    0.0821   0.0000       2.57744   429.4256      -10.2643       19.8501       4.89703      -3.82330      -1.09678       6.16856       6.81737       6.25506       5.78183       4.92754       3.29432
   7  13 2322.3395    1.2587  0.7462 11.8718 -0.0007       4.03198  0.0448   0.0426   0.0701    0.1412   0.0000       1.45289   428.1821       6.98053       7.08631     -0.714078     -0.867366      -2.44609       8.20931       9.82444       8.44048       7.74772       6.24199       4.03458
   7  14 2458.2582    1.6002  0.9663 11.9741  0.0000       1.24946  0.0468   0.0481   0.0912    0.1657   0.0000       1.28512   445.5997       7.59444       7.44602       1.36999      -9.06619      -3.20500       8.94147       10.7382       9.97693       9.03658       6.29532       4.07037
   7  15 2594.3457    2.0781  1.1348 12.1289  0.0000      0.975906  0.0594   0.0574   0.0957    0.2136   0.0000      0.976673   432.2395       30.1199       27.2101      -3.02149       7.97933      0.778353       12.6088       15.3009       14.4418       11.8439       8.46389       5.20139
   7  16 2731.3865    2.9420  0.9286 12.2561  0.0013       4.18094  0.0415   0.0845   0.0784    0.2434   0.0000      0.908198   445.3071       9.96247       9.51288      -2.31113       6.52942       1.09927       7.46666       8.38879       7.97060       7.05680       5.22985       3.75557
   7  17 2868.5059    3.4227  0.9889 12.4860  0.0000       1.22243  0.0486   0.0978   0.0756    0.3411   0.0000      0.868146   443.6195       13.8828       12.9073       15.9144      -2.02109      -4.30939       9.55564       10.4898       9.97570       8.31108       6.23782       4.39767
   7  18 3005.8166    4.2605  0.9875 12.7620 -0.0017       1.83208  0.0570   0.1214   0.0775    0.3905   0.0000      0.926374   430.5088       27.3995       28.2051      -17.7820       8.85916       4.09639       13.7138       17.6345       15.6881       12.9376       8.29536       4.97597
   7  19 3142.9053    4.3580  1.3080 12.2697 -0.0043      0.346516  0.0596   0.1081   0.0948    0.6030   0.0000      0.748988   432.1807       29.7010       17.2138      -7.56787      -4.74649      -2.85793       10.9546       11.8401       11.4262       10.3720       7.45397       4.84622
   7  20 3280.2199    4.0350  1.3605 12.5105  0.0000      0.991461  0.0579   0.0974   0.0955    0.3573   0.0000      0.678897   428.2093       29.3110       9.13020      0.391540       1.91221       1.43230       9.79837       11.3548       10.9694       8.86496       6.80822       5.05708
   7  21 3417.8579    3.5552  2.0918 11.9713  0.0000      0.529290  0.0708   0.0697   0.1301    0.2795   0.0000      0.441447   448.3992       36.2849       6.44885     -0.689228       11.5320      -8.22311       11.5250       13.3715       12.7759       11.1622       8.40144       5.59984
   7  22 3555.7306    3.0055  3.1393 11.5538  0.0000      0.259172  0.0911   0.0464   0.1614    0.1913   0.0000      0.239016   419.7832       26.9843       5.98091       18.4782       1.69742      -10.3262       14.7582       17.2049       16.0788       13.8212       10.8055       7.70527
   7  23 3693.8014    2.5155  5.0057 11.5280  0.0000      0.249483  0.1289   0.0318   0.2185    0.1103   0.0000      0.132776   421.3507       49.2954       28.9193       34.5601       6.51700       7.04967       20.1489       23.0160       22.3542       19.7070       14.8652       10.5725
   7  24 3832.3412    2.1464  6.5916 11.3872  0.0004      0.190562  0.1508   0.0250   0.2757    0.0887   0.0000     0.0974730   427.3411       19.1659      -13.0373      -6.99920       1.14927      -10.3731       23.2441       28.5894       26.5895       23.3230       17.4923       12.1064
   7  25 3970.9608    1.8589  8.8202 11.2666  0.0000      0.148822  0.1886   0.0192   0.3314    0.0672   0.0000     0.0765842   413.6677       43.5194    -0.0455187       34.6316       18.7685       19.2919       27.3583       32.8195       31.6879       28.3084       20.7792       15.1633
   7  26 4109.4204    1.5713 11.0267 11.2536  0.0000    -0.0785618  0.2389   0.0158   0.4213    0.0579   0.0000     0.0733787   463.2440       74.5840      -23.0121      -44.5513       11.6017       6.24797       34.9799       40.8744       38.8952       33.9742       27.1133       18.1625
   8   7 1521.2731    0.1715  0.0575  9.6322  0.0000       51.0220  0.0146   0.0305   0.0285    0.0571   0.0000       33.7312   430.5377       2.54161       7.05660       3.19584      0.654014       2.08351       2.99653       2.97787       3.53307       2.78384       2.31333       1.89320
   8  10 1946.1523    0.5160  0.3902  9.7830  0.0000       12.8214  0.0306   0.0223   0.0457    0.0895   0.0000       2.63880   436.4076       5.47851       12.3430      -6.66740       5.36759      -2.41780       5.17757       6.23671       5.69527       4.80506       5.08064       3.54007
   8  11 2086.2631    0.6666  0.5564 10.1218  0.0000       10.1406  0.0330   0.0261   0.0685    0.1018   0.0000       1.94592   429.1150      -1.47691       16.3613       6.61221       1.53094       2.37536       6.10981       7.57836       6.89713       6.22848       4.97657       3.46956
   8  12 2225.2275    1.0007  0.7757  9.7751  0.0000       6.24052  0.0365   0.0317   0.0772    0.1929   0.0000       1.25021   432.9297      0.736312       1.58169      -2.52153      -6.75915      -1.28869       5.60881       6.57096       6.61205       5.73985       4.46018       3.29875
   8  13 2363.0421    1.3972  0.8200 10.4120  0.0000       4.20553  0.0468   0.0421   0.0747    0.1984   0.0000       1.09044   446.1566       14.8171       15.4498      -3.78818       6.30957       3.02299       9.23394       11.6488       11.6745       10.0327       7.42276       4.55889
   8  14 2499.5805    1.7723  0.9562 11.1202  0.0000       2.81432  0.0487   0.0519   0.0748    0.1981   0.0000       1.09184   439.2747       3.95397       14.1193       4.10885      -1.38587      -4.66671       6.75976       8.43141       7.61322       7.29281       5.40905       4.48668
   8  15 2636.3043    2.3503  0.9121 11.5105  0.0000       1.69653  0.0393   0.0682   0.0784    0.2144   0.0000      0.961954   445.0919       3.91012       11.5787     0.0670989       1.37741      -3.80647       5.60923       7.08929       6.38871       6.30615       4.73287       3.78241
   8  16 2773.8815    2.9420  0.8144 12.0917  0.0000       1.34390  0.0372   0.0895   0.0722    0.2053   0.0000      0.993362   433.0033       30.1737       6.27678      -3.42118       2.36947      -4.98506       6.04619       7.27106       6.74486       6.04815       4.76353       3.70731
   8  17 2911.7080    3.5980  0.7784 12.7144  0.0000       1.24436  0.0345   0.1146   0.0735    0.1717   0.0000       1.00557   426.7636       13.8874       18.3748       7.27164      -4.02477      -4.33560       5.32328       6.38984       6.07660       5.44411       4.46050       3.29143
   8  18 3049.3837    4.1262  0.9500 12.8096  0.0000       2.52428  0.0401   0.1220   0.0854    0.2146   0.0000      0.976793   430.0058       28.4605       7.75737       6.58650      -1.02986      -3.36088       6.58260       7.54831       7.41968       6.41582       5.42009       3.76305
   8  19 3186.8740    3.8371  1.1605 13.2516  0.0000       1.20595  0.0577   0.1138   0.0999    0.1920   0.0000       1.60328   440.4919       10.1972      -12.4458      -5.20125     -0.649819       3.23370       7.64840       9.73841       8.88517       8.37726       6.22130       4.80649
   8  20 3324.5271    3.7483  1.5224 12.6860  0.0000     -0.682973  0.0616   0.0927   0.1109    0.1809   0.0000      0.738405   413.1752       32.6858      -3.65564       35.1857       6.61845      0.668197       8.46074       10.2189       9.23106       8.67677       7.04175       5.33907
   8  21 3462.8078    3.2284  2.5677 11.8273  0.0008      0.603173  0.0782   0.0626   0.1430    0.1533   0.0000      0.269074   414.2614       41.1409       35.0978      -8.50914      -13.6009      -10.5884       10.6058       12.6402       12.0510       10.8188       9.02940       6.87233
   8  22 3601.3060    2.7095  3.4652 11.2704 -0.0004      0.421679  0.0948   0.0451   0.1704    0.1370   0.0000      0.230974   450.8794       22.3209       4.22004       15.6377       21.2510      -4.78456       12.7327       14.9691       14.6796       12.9519       10.7209       7.70879
   8  24 3878.7035    1.9490  6.8985 10.5127  0.0000      0.253055  0.1485   0.0246   0.2742    0.0883   0.0000     0.0986312   406.1830       26.5145      -12.8224       17.2559       3.81791      -7.93094       19.0053       23.6459       22.4758       20.4831       16.6853       12.2004
   8  25 4018.4130    1.6464  8.6147 10.2417  0.0000      0.315570  0.1792   0.0195   0.3332    0.0750   0.0000     0.0871642   420.7570       57.6747      -11.7393      -17.1215     -0.318072      -8.72158       22.7841       27.1179       26.8608       23.6140       19.2318       14.8432
   8  26 4157.2313    1.4101 11.4057 10.0540  0.0000     0.0783505  0.2267   0.0159   0.4300    0.0645   0.0000     0.0799469   432.3777       13.3095       26.8094      -25.0662       23.4197      -8.22371       27.0548       32.0390       31.8605       29.2053       23.3278       17.2756
   8  27 4295.8063    1.1931 13.5809  9.9685  0.0018     -0.236920  0.2927   0.0145   0.5267    0.0637   0.0000     0.0857539   437.2867       39.1049       12.4439       9.77096      -10.2234      0.194529       31.1839       38.5150       37.7076       33.2702       27.7148       21.1018
   9   7 1557.6962    0.1809  0.1008 10.6287  0.0000       34.6290  0.0145   0.0163   0.0296    0.0450   0.0000       24.0121   435.0344      -1.87024       13.5519       4.62109      -2.39803      -3.94817       2.23346       2.80073       2.65924       2.69074       2.22179       1.69023
   9   8 1702.4388    0.2801  0.2406 10.5403  0.0000       28.4873  0.0231   0.0159   0.0378    0.0524   0.0000       7.53010   432.7526     0.0889066       5.90706       8.03480      -3.66263      0.818330       3.66388       4.05325       4.10519       3.52019       3.35392       2.91656
   9   9 1843.6449    0.3962  0.3351 10.5415  0.0012       11.7146  0.0263   0.0175   0.0456    0.0581   0.0000       4.10315   441.7669      0.652056       14.0954       1.70615       7.78889      -1.58431       4.62910       6.93145       6.21072       6.19245       4.40142       3.31056
   9  10 1984.2553    0.5628  0.4446 10.8428  0.0000       9.88022  0.0254   0.0221   0.0562    0.0704   0.0000       2.60879   435.0259      -2.83370       20.4992       4.71812       1.61361      -2.29420       4.05595       4.91422       5.05805       4.33232       3.42101       2.80430
   9  11 2125.1665    0.7861  0.6175 10.7822  0.0000       5.38446  0.0339   0.0255   0.0640    0.1024   0.0000       1.54342   436.8978       9.80857       13.0928      -1.56650      -3.85356      -4.11860       5.91665       7.48438       7.41860       6.46972       4.96616       3.59902
   9  12 2264.7137    1.1554  0.7575 11.0117  0.0000       5.79666  0.0352   0.0342   0.0694    0.1335   0.0000       1.24172   439.6337       4.40548       6.02193      -8.40610      -2.52972      -1.89114       5.18593       6.52394       6.53742       6.14380       4.82476       3.70722
   9  13 2402.4871    1.4494  0.8817 11.4680  0.0000       4.71803  0.0396   0.0402   0.0729    0.1377   0.0000       1.15675   441.7263       11.1232       19.8622       17.4005      -4.36147      -3.18764       5.37907       6.02473       6.30101       6.05542       4.88462       3.75843
   9  14 2539.6427    1.8981  1.0104 11.7104  0.0000       1.23135  0.0459   0.0504   0.0821    0.1948   0.0000       1.07748   437.5998       6.68118       7.73529       9.70195      0.844148       1.97821       6.31250       7.81937       7.32504       6.60711       5.66673       4.47289
   9  15 2677.1433    2.5659  0.9833 12.2479 -0.0014      0.302548  0.0414   0.0702   0.0784    0.1944   0.0000       1.01622   431.6785       14.4304       1.63543       6.40254      -6.78605     -0.556787       5.34560       6.10457       6.43883       6.06514       4.78713       3.84141
   9  16 2815.3910    3.1352  0.8454 12.6476  0.0000      0.879470  0.0355   0.0890   0.0717    0.1816   0.0000      0.820868   437.2286       25.1228       11.3625      -2.22359      -1.46623      -2.46226       5.39395       6.19819       5.99130       5.87359       4.78607       3.59345
   9  17 2953.7637    3.7759  0.9749 12.5578  0.0000       1.64368  0.0397   0.0975   0.0740    0.2723   0.0000      0.797213   435.7354       34.4407       16.5199       3.07402       5.95775      -2.00972       5.29674       6.29879       6.08696       5.57838       4.93804       3.80424
   9  18 3091.6936    4.1552  1.0872 12.9522  0.0000       1.27798  0.0444   0.1051   0.0818    0.2626   0.0000      0.856375   441.1500       19.9946       13.5427      -4.20909      -5.70998      -4.13111       6.12150       7.02350       7.03647       6.77611       5.42814       4.13172
   9  19 3229.8395    4.0863  1.3793 12.8006  0.0000       1.62270  0.0508   0.0975   0.0915    0.2660   0.0000      0.656446   443.0897       26.3497       16.2451      -6.27442     -0.289266     -0.882855       7.06371       8.79994       8.69724       7.80330       6.45013       4.79109
   9  20 3367.9560    3.5513  1.9790 12.8353  0.0000      0.730674  0.0681   0.0695   0.1211    0.1283   0.0000      0.497503   448.0213       36.9575       25.7874      -13.7733       4.20453      -5.29276       9.76474       12.2016       12.5335       11.0869       8.59957       6.23351
   9  21 3506.6269    3.1462  2.4440 12.4824  0.0000      0.799316  0.0719   0.0576   0.1325    0.1203   0.0000      0.344349   450.6071       27.1175      -1.27235       16.1015       9.35882      -5.04304       8.95826       11.2028       10.7363       10.3180       8.38470       6.39892
   9  22 3645.4957    2.6440  3.8885 11.9163  0.0000      0.237706  0.0969   0.0387   0.1698    0.0946   0.0000      0.185346   459.5629       52.1315       9.96863       16.5475       11.8020       12.0000       11.8002       14.8416       14.1623       13.1506       11.0854       8.51650
   9  23 3784.8126    2.1753  5.8158 11.3325  0.0000      0.330045  0.1245   0.0257   0.2181    0.0765   0.0000      0.105573   448.7116       51.0761       4.98239       4.57564       8.09067       8.88832       15.2746       18.3536       17.8077       16.6723       13.9726       11.1806
   9  25 4063.6968    1.6098 10.8781 10.9284  0.0000      0.223275  0.2012   0.0159   0.3648    0.0509   0.0000     0.0671459   440.5512       86.0897       36.8031       21.9297      -5.05085      -12.2976       22.2432       27.4713       27.4134       25.2469       21.4831       16.5993
   9  26 4203.0932    1.3799 13.4431 10.7614  0.0001    -0.0529425  0.2645   0.0131   0.4604    0.0481   0.0000     0.0684924   441.9775       90.5937       60.7403      -38.6227       24.2251      -25.5364       27.1801       34.4353       33.9663       31.2652       25.8949       20.0438
   9  28 4483.3888    1.0554 19.9219 10.5595  0.0000    -0.0353298  0.4935   0.0087   0.7199    0.0427   0.0000     0.0864261   472.1877      -36.9128       46.5331       40.1261       18.7241      -6.03494       40.7961       51.8732       51.2058       46.4468       40.0978       30.4977
  10   8 1737.8649    0.3013  0.2075 10.3130  0.0000       19.0665  0.0167   0.0168   0.0386    0.0498   0.0000       6.94819   438.1533      -2.65252       13.6537       1.62596      -3.35847       4.09913       2.35484       2.94705       2.54071       2.35792       2.12997       2.03973
  10   9 1880.0345    0.4423  0.4229 10.2926 -0.0021       12.6738  0.0231   0.0171   0.0546    0.0646   0.0000       2.84138   443.6846       4.34530       8.89182      -6.14770      -3.84696       1.20699       3.13933       3.43433       3.66032       3.67660       2.86409       2.56489
  10  10 2021.5666    0.6188  0.4715 10.5683  0.0000       7.80538  0.0284   0.0220   0.0507    0.0757   0.0000       2.09971   446.9401     -0.699884       14.1648      -6.93998      -1.50733       2.72080       3.72458       4.15435       3.83785       3.77019       3.59555       3.08785
  10  11 2163.0706    0.8853  0.6391 10.5942  0.0000       7.61694  0.0281   0.0271   0.0644    0.1127   0.0000       1.39743   436.4435       3.93795       14.1029      -1.32033      0.439728       1.00398       3.50990       4.32503       4.15683       4.20867       3.44010       3.06141
  10  12 2302.9313    1.1992  0.7784 10.8249  0.0000       3.69545  0.0331   0.0342   0.0681    0.1597   0.0000       1.15754   430.6515       9.39579       4.62197       2.14104       3.85609      -4.77623       4.59848       5.65212       5.73205       5.36218       4.51796       3.51989
  10  13 2440.9383    1.6232  0.9419 11.2220  0.0000       1.90940  0.0386   0.0431   0.0734    0.1909   0.0000      0.908797   444.3897       4.52518       16.3587      0.390976      0.332172      -2.48183       4.83451       5.53376       5.89543       5.30474       4.77473       3.82683
  10  14 2578.8107    2.0899  0.9950 11.7007  0.0000       2.72293  0.0402   0.0539   0.0758    0.1875   0.0000      0.864060   443.2043      -7.26505       15.9626       1.56254      -1.19069      -6.13322       5.21549       6.47669       6.21649       5.82471       5.01343       4.24574
  10  15 2717.2314    2.7209  0.8161 12.4243  0.0000       3.32082  0.0334   0.0769   0.0655    0.1506   0.0000      0.911525   432.9811       21.5439       13.6250       5.65210       1.74415      -2.03514       4.59213       5.52007       5.73250       5.16049       4.19806       3.47781
  10  16 2855.8414    3.2680  0.9728 12.7333 -0.0007       1.99202  0.0392   0.0851   0.0757    0.1705   0.0000       1.02773   442.8555       19.0654       13.2408       2.84860       3.44732      -4.51276       4.73683       5.44223       5.44741       5.41558       4.61435       3.60351
  10  17 2994.6660    3.8903  0.9541 13.1788  0.0000      0.973322  0.0389   0.1038   0.0744    0.1652   0.0000       1.16022   438.7790       10.9669       16.1946       4.20971      -1.22107       2.23178       4.85826       5.93911       6.14506       5.79689       4.71423       3.70335
  10  18 3133.1478    4.1186  1.1144 12.9938  0.0000    -0.0183356  0.0427   0.0991   0.0812    0.2213   0.0000      0.811477   441.0695       23.5266       8.07260       3.77137      -5.42756      0.839828       4.71270       5.79809       5.95560       5.37136       4.82143       3.89288
  10  19 3271.6398    3.8633  1.5779 12.6238  0.0000       1.22408  0.0537   0.0814   0.0953    0.1820   0.0000      0.494688   443.8835       24.1553       1.77540       9.02913      -3.27727      -2.84759       6.33749       7.67771       7.77589       7.35840       6.17619       4.77684
  10  20 3410.4287    3.4615  1.9610 12.6224  0.0000      0.908384  0.0602   0.0655   0.1091    0.1256   0.0000      0.410179   430.5159       33.5974       14.8797       14.6128      -6.96338      -14.2669       6.67407       8.08213       8.18204       7.89647       6.61837       5.51531
  10  21 3549.5784    2.8629  3.3062 11.9369 -0.0000      0.822241  0.0835   0.0428   0.1462    0.0916   0.0000      0.225166   438.3839       9.76717       6.13384       2.00551       6.16077       7.18101       9.56447       11.8754       11.7902       11.2696       9.09475       7.74441
  10  22 3688.6767    2.3648  4.2139 11.8146  0.0000      0.344683  0.0984   0.0325   0.1841    0.0686   0.0000      0.180849   450.1987       40.0446      -6.99024      -7.11717       9.21536      -11.3710       10.6263       13.2706       13.0786       12.7579       10.6275       8.65450
  10  23 3828.5851    2.0770  6.2059 11.2140  0.0000      0.409183  0.1252   0.0242   0.2305    0.0670   0.0000      0.104963   449.6559       41.5460       21.5967      0.240380     0.0123480      -5.90496       13.1986       16.8420       16.5146       15.5456       13.2894       10.6843
  10  24 3968.2669    1.7165  7.7645 10.9432  0.0000      0.352699  0.1486   0.0184   0.2706    0.0574   0.0000     0.0903221   435.4463       51.8116       37.7700      -22.1974      -10.8803      -19.5475       15.4389       19.2479       19.1334       18.1127       15.9480       12.7902
  11   8 1772.2570    0.3464  0.2764  9.5860  0.0000       14.8264  0.0222   0.0163   0.0396    0.0553   0.0000       3.91766   435.0546      -4.56258       9.78673       1.59294      -4.96958      -1.80544       2.99547       3.45344       3.50395       3.08219       3.04840       2.37721
  11   9 1915.4997    0.4886  0.3385  9.5566  0.0000       14.8973  0.0211   0.0191   0.0376    0.0709   0.0000       2.52469   441.9212       1.69167       14.2909      -2.01783      -2.58322      -2.15204       2.63341       3.55656       3.44592       3.45687       3.01193       2.14065
  11  10 2058.1176    0.6481  0.6306  9.5331  0.0000       6.93773  0.0289   0.0196   0.0580    0.1018   0.0000       1.39340   437.7879      -2.14872       14.8313     -0.597465       2.97438       7.22010       3.21229       4.03164       4.40811       4.22807       3.54202       2.91959
  11  11 2199.9838    0.9407  0.7534  9.6218  0.0000       6.53026  0.0301   0.0261   0.0641    0.1630   0.0000       1.09707   437.6567      -2.29709      0.900610      -1.21010       7.87128      -2.28662       3.59395       4.28340       4.26007       4.09856       3.78693       3.10178
  11  12 2340.1481    1.3776  0.8138 10.2287  0.0000       4.68214  0.0335   0.0361   0.0598    0.1940   0.0000      0.912121   437.0974       3.40962      -1.12851      -6.21624      -5.15508       4.03770       3.81689       4.98686       4.87403       4.74754       4.07145       3.33975
  11  13 2478.6238    1.6851  0.9653 10.9466  0.0000       3.29135  0.0385   0.0435   0.0763    0.1834   0.0000      0.961824   430.4339       6.86692      0.643859       7.28632     -0.532851    -0.0392541       4.32974       5.38095       5.22700       4.77143       4.36819       3.64174
  11  14 2617.1194    2.1948  0.9095 11.7021  0.0000       3.03213  0.0365   0.0572   0.0688    0.1459   0.0000      0.991191   429.3452       3.82644       19.2392       5.57140       1.10794       2.96432       3.89469       4.80807       4.84398       4.70461       4.14300       3.39660
  11  15 2756.3019    2.8054  0.8596 11.8951  0.0000       1.93848  0.0325   0.0732   0.0675    0.1570   0.0000      0.908936   433.6724       4.31961       7.20316      -3.64610      -5.11062       9.56234       3.91952       4.64585       4.49225       4.40181       4.05509       3.12277
  11  16 2895.5603    3.4178  0.8966 12.1684  0.0000       1.38751  0.0355   0.0837   0.0611    0.1632   0.0000      0.808791   439.4521       18.7369       16.6730       4.55411       2.92261      -1.63969       3.92196       4.62309       4.90851       4.67840       4.04741       3.44967
  11  17 3034.7463    4.1665  0.9591 12.5400  0.0000       2.11982  0.0357   0.1022   0.0686    0.1795   0.0000      0.993352   439.1774       18.6632       9.90965       10.7154      -2.18213      -3.77786       4.02027       5.00188       5.16691       4.69114       4.06387       3.49221
  11  18 3173.6349    4.0361  1.1980 12.8480  0.0000    -0.0715698  0.0474   0.0938   0.0835    0.1523   0.0000      0.897096   440.1261       15.5894       10.2673      -5.03759       9.16142      -3.29384       4.65002       6.17416       5.87592       5.61773       4.86624       4.03759
  11  19 3312.6868    3.8262  1.5136 12.5631  0.0000       1.50803  0.0512   0.0793   0.0902    0.1343   0.0000      0.496530   430.8480       22.2153       14.8837       9.10375     -0.993025     -0.391100       5.23753       6.39735       6.74335       6.25047       5.60426       4.64050
  11  20 3452.0846    3.1900  2.2858 11.8644 -0.0001       1.11595  0.0616   0.0539   0.1179    0.1042   0.0000      0.344990   443.4226       33.4986       14.9506       8.04160      -3.11480      -8.24973       6.11694       7.36726       7.83919       7.46009       6.39528       5.52390
  11  21 3591.4982    2.6288  3.4531 11.3441  0.0000      0.682992  0.0805   0.0369   0.1468    0.0796   0.0000      0.202833   443.4420       45.0761       13.1541       13.9900       8.27994      -7.29569       8.22107       9.92832       10.2164       9.97686       8.63658       7.29313
  11  22 3731.3369    2.2434  4.6234 11.0610  0.0015      0.570290  0.1007   0.0287   0.1830    0.0659   0.0000      0.150194   452.1791       41.2343      -1.20297       13.1535       12.7787       18.6322       9.70518       11.8014       11.9458       11.5016       10.4557       8.59027
  11  23 3871.6206    1.9256  6.5178 10.6523  0.0000      0.537409  0.1243   0.0220   0.2302    0.0600   0.0000      0.100648   452.9445       47.7550       33.5542       1.38545       5.80357       1.68790       11.7295       14.2039       14.7515       14.0713       12.5041       10.3344
  11  24 4011.8124    1.6665  8.4190 10.3612  0.0000      0.434473  0.1497   0.0175   0.2741    0.0523   0.0000     0.0819832   437.7220       35.9280       21.7220       9.05191      -13.6453      -4.14567       13.6665       17.1341       17.7701       16.7920       14.4123       12.4627
  11  25 4151.9316    1.3664 10.5970 10.2494  0.0014      0.165919  0.1918   0.0144   0.3671    0.0453   0.0000     0.0806377   453.3792       20.9007      -16.1734      -18.2243       7.37143       2.32967       16.4433       20.7121       20.8675       20.6648       17.9190       14.8395
  12   6 1509.6987    0.1478  0.0755 10.1286  0.0000       23.5872  0.0141   0.0175   0.0321    0.0354   0.0000       44.1327   437.1728      -1.44560       12.3573       1.40980      -2.63679   -0.00368849       1.80177       1.87577       1.88048       1.64875       1.62431       1.35051
  12   7 1660.2802    0.2307  0.1217 10.1773  0.0000       5.47622  0.0142   0.0152   0.0236    0.0381   0.0000       13.1006   435.1416      -1.60593       12.0438       2.77077      -4.38557       2.04781       1.52937       2.21269       2.04718       2.14287       2.14920       1.84060
  12   9 1950.0638    0.4966  0.5188 10.0567  0.0000       11.3764  0.0253   0.0160   0.0547    0.0674   0.0000       2.31328   438.4889      -1.98652       16.7636       5.08303      -4.09325      -4.55405       2.81666       3.45582       3.76987       3.52895       2.98405       2.73050
  12  10 2093.7787    0.6819  0.5895 10.3922  0.0000       7.75402  0.0267   0.0208   0.0557    0.0793   0.0000       1.63647   433.4413       3.47113      0.408290      -6.74942      -4.23221      -2.07828       2.96310       3.67757       3.64693       3.64718       3.20406       2.73342
  12  11 2236.0812    0.9986  0.7713 10.4929  0.0002       6.57866  0.0334   0.0263   0.0610    0.1089   0.0000       1.17061   436.9885       6.28273       23.3044       6.03090      -3.52014      0.148165       3.65842       4.63905       4.97714       4.88188       4.58061       3.41856
  12  12 2376.4249    1.4051  0.8429 11.0037  0.0000       3.94523  0.0344   0.0351   0.0606    0.1327   0.0000      0.985779   433.3956       8.28534       17.0528      -8.72034      -3.94492     0.0973134       3.52284       4.32356       4.32980       4.17460       3.98157       3.20655
  12  13 2515.6498    1.8830  0.9516 11.1603  0.0000       4.33021  0.0349   0.0466   0.0696    0.1921   0.0000      0.889580   431.5196       9.02014       9.94981      -2.84607       3.48208      -6.40563       3.58218       4.49087       4.68132       5.02794       4.18240       3.45576
  12  14 2654.8389    2.4257  0.9984 11.4242  0.0000       3.74319  0.0373   0.0575   0.0698    0.2482   0.0000      0.790976   433.8669       3.86770       1.71419       3.27527      -6.17544       1.21790       4.04697       5.24797       5.25901       5.20698       4.39248       3.71481
  12  15 2794.6970    3.1117  0.8831 12.4904  0.0000       3.46605  0.0343   0.0787   0.0637    0.1595   0.0000      0.970868   434.9541       3.67309       6.01556      -4.25876      -2.46980       7.82107       3.82564       4.89261       4.92914       4.72790       4.01536       3.59253
  12  16 2934.4878    3.7498  0.8865 12.3861  0.0000      0.739231  0.0305   0.0892   0.0616    0.1910   0.0000      0.745148   442.6427       11.5411       15.2121      -1.13123      -2.31454     -0.730791       3.10668       3.81367       3.92319       3.61987       3.47996       3.04552
  12  17 3074.0919    4.0448  1.0618 12.9707  0.0000       2.05055  0.0380   0.0937   0.0729    0.1645   0.0000      0.985138   433.6483       21.3625       3.09691      -2.10196       4.43450      -4.07099       3.65462       4.57491       4.45948       4.30746       3.88920       3.60173
  12  18 3213.3645    4.0768  1.1888 13.1842  0.0000     -0.484371  0.0420   0.0896   0.0807    0.1422   0.0000      0.831015   434.2789       17.4691       3.15063       2.17112       4.28243      -6.82001       3.74089       4.79616       5.03610       4.74954       4.17021       3.63564
  12  19 3352.9778    3.6123  1.6325 12.8169  0.0000      0.938197  0.0511   0.0701   0.0938    0.1115   0.0000      0.448132   445.4226       12.6426       9.40464       9.82161      -2.40726       2.32557       4.93560       6.00756       6.40548       5.96807       5.26381       4.57129
  12  20 3492.7548    3.1042  2.6656 12.0054  0.0000      0.741607  0.0685   0.0463   0.1163    0.0881   0.0000      0.272651   428.8249       33.9277       17.3279       6.90431       2.91317       2.12990       5.98721       7.46686       7.70377       7.41390       6.67645       5.76953
  12  21 3632.9260    2.6031  3.8199 11.6028  0.0000      0.513121  0.0827   0.0336   0.1472    0.0684   0.0000      0.157472   432.6529       8.35148       18.0059       12.3596       3.31782      -11.6553       7.55710       9.42805       9.60781       9.30965       8.36932       7.19936
  12  22 3773.3242    2.1545  5.1741 11.3106  0.0000      0.871691  0.1029   0.0250   0.1847    0.0534   0.0000      0.126597   440.4872       14.7354       12.0571      -1.11837      -8.72532       4.25285       9.05022       11.3760       11.5523       11.2333       10.1261       8.74600
  12  24 4054.1394    1.5769  9.1714 10.7367  0.0000      0.130775  0.1550   0.0154   0.2908    0.0437   0.0000     0.0739200   428.9337      -11.4137      -27.5363       26.1005       11.0850      -22.4199       12.9632       16.4688       17.3782       16.7188       14.9864       12.6937
  12  25 4194.2694    1.3540 12.1979 10.5310 -0.0004     0.0399557  0.2113   0.0127   0.3773    0.0393   0.0000     0.0666503   467.6708       22.7668       41.0075      -22.7729       57.1686       6.67201       16.6464       21.5010       21.8136       21.1537       19.4605       16.1612
  12  26 4335.1787    1.1538 15.2875 10.4404 -0.0001     -0.136168  0.3021   0.0103   0.4801    0.0355   0.0000     0.0741520   390.8905      -20.8336       55.2096      -11.2279       16.4749       15.1230       20.8952       27.2461       27.6395       26.8627       24.5248       20.6750
  13   5 1382.3365    0.1022  0.0746  9.6521  0.0000       68.5079  0.0159   0.0113   0.0347    0.0416   0.0000       67.7088   434.7488     -0.228636       15.1687       1.93892     0.0919492       4.63813       1.70454       2.11060       2.14299       3.26093       3.29878       2.40229
  13   6 1541.1598    0.1632  0.1230  9.5880  0.0000       23.2715  0.0252   0.0139   0.0488    0.0380   0.0000       18.9112   433.8956     -0.657749       12.3083       2.35291      -2.22966      -2.29546       2.34065       2.01403       3.05483       2.77810       2.81602       2.58119
  13   7 1692.4063    0.3116  0.1929  9.6293  0.0000       7.25842  0.0173   0.0171   0.0357    0.0445   0.0000       5.59191   439.0303       1.59134       11.5101       2.77055     -0.625494      -1.95894       1.74233       2.61286       2.75065       2.68544       2.05549       2.27259
  13   8 1838.6700    0.4249  0.3715  9.6177  0.0000       7.14782  0.0197   0.0155   0.0418    0.0603   0.0000       2.35243   437.3765      -2.32701       13.1932      -2.90128       1.49658      -3.70521       2.24661       2.89520       3.28797       3.49849       3.26848       2.54066
  13   9 1983.9084    0.5576  0.5135  9.8520  0.0000       11.7469  0.0233   0.0180   0.0539    0.0712   0.0000       1.90614   437.5852      -2.12967       14.9849       1.10732      0.264701      -2.11307       2.48869       2.95375       3.05632       3.24346       2.97085       2.42924
  13  10 2128.6292    0.7971  0.6450  9.8146  0.0000       7.05146  0.0271   0.0212   0.0500    0.0971   0.0000       1.15056   438.0511       4.36473       11.9943      -2.52357       2.44261       3.22937       2.65734       3.44288       3.26737       3.47914       3.09221       2.64668
  13  11 2271.3017    1.1417  0.8061 10.1020  0.0000       5.62084  0.0289   0.0278   0.0586    0.1300   0.0000      0.922481   440.1843       3.09965       18.1688       3.90935      -3.53324      0.196616       2.80166       3.57510       3.80032       3.72615       3.23507       2.76255
  13  12 2412.0172    1.4647  0.9056 10.6871  0.0000       3.53089  0.0354   0.0341   0.0629    0.1387   0.0000      0.861118   440.8398       2.33236       16.2565       14.7466      -1.48974     -0.378999       3.92557       4.97052       5.18416       4.64760       3.97655       3.34795
  13  13 2551.9220    1.9694  0.9460 11.1181  0.0000       2.88593  0.0320   0.0467   0.0686    0.1697   0.0000      0.851223   438.3560       10.3914       5.46014      -5.78304       3.94683     -0.614800       3.01410       3.82815       3.98078       3.93088       3.55642       3.00873
  13  14 2691.8367    2.5559  0.9390 11.3937  0.0000       2.56278  0.0342   0.0586   0.0601    0.2195   0.0000      0.824122   434.1108      -4.90384       11.3917       1.22089      -1.68898       2.61978       3.19169       3.84447       4.22308       4.02471       3.60950       3.12607
  13  15 2832.3447    3.2644  0.8291 11.9808  0.0000       1.05654  0.0309   0.0788   0.0583    0.1955   0.0000      0.829400   439.0503       7.30656       12.6370       9.18428       2.32398      -6.59135       3.20623       4.06918       4.04481       3.94065       3.42329       2.99994
  13  16 2972.8202    3.7133  0.8502 12.9598  0.0000       1.86201  0.0305   0.0933   0.0645    0.1290   0.0000      0.678213   435.2574       13.3657       13.4060       2.20864      -5.23841      -5.80835       3.05847       3.92934       4.12290       3.98452       3.39870       3.03982
  13  17 3112.6465    4.1704  0.9791 12.9743  0.0000     -0.544140  0.0335   0.0965   0.0658    0.1404   0.0000      0.599424   435.1154       13.0591       9.98943       5.57295       8.83708      -3.70225       3.09318       3.75135       4.04631       4.12086       3.69131       3.11396
  13  18 3252.5623    3.6664  1.2920 13.0665 -0.0047     -0.123739  0.0461   0.0789   0.0818    0.1205   0.0000      0.731184   440.2230       15.3447       16.3389       7.44322      -2.00900      0.285561       4.17543       5.25841       5.42686       5.06141       4.73799       4.02579
  13  19 3392.5346    3.4167  1.8984 12.3064  0.0000     -0.197071  0.0562   0.0588   0.0950    0.1045   0.0000      0.371672   443.8635       23.5933       14.5610       11.6459     -0.216984      -12.6234       4.83096       6.03368       5.99268       6.12310       5.45190       4.79846
  13  20 3533.0036    2.8919  3.0579 11.6439  0.0000      0.523130  0.0718   0.0397   0.1235    0.0739   0.0000      0.190901   440.4296       27.9607       18.4750       7.66292      -3.46880      0.947718       5.71848       7.40217       7.49990       7.51816       7.10730       5.97336
  13  21 3673.5116    2.4248  4.3453 11.1425  0.0000      0.545555  0.0865   0.0285   0.1540    0.0624   0.0000      0.140494   434.8043       30.0613       3.67514       1.75389      -10.1026     -0.146966       7.12560       8.94242       9.32477       9.04409       8.14882       7.30074
  13  22 3814.1918    2.0564  5.7740 10.8229  0.0000      0.293357  0.1053   0.0219   0.1885    0.0545   0.0000      0.101213   442.3738       25.9890       29.5642      -4.32553      -9.70800       6.87861       8.49877       10.4693       11.1312       10.9292       10.1087       8.61662
  13  23 3955.4315    1.6973  7.8922 10.5195  0.0000      0.530310  0.1341   0.0170   0.2519    0.0491   0.0000     0.0840206   447.7221       14.2010      -2.34750      -12.4117       6.27183      -25.1191       10.1968       12.8974       13.7413       13.3175       12.0872       10.5021
  13  24 4095.8505    1.4485 10.0059 10.4667  0.0000     0.0684665  0.1721   0.0145   0.3167    0.0414   0.0000     0.0784699   440.1482       19.3237       15.1574      -17.9081       5.49577      -8.64499       12.9628       16.3376       16.9156       16.9533       15.5102       13.4293
  13  25 4237.1608    1.2490 12.2818 10.2488 -0.0004      0.124925  0.2164   0.0123   0.3920    0.0394   0.0000     0.0714157   427.4507       38.0029      -23.8547      -6.00747      -11.4451      -9.27555       15.0556       19.1776       20.1000       19.7523       17.9625       15.5159
  13  26 4378.4669    1.0389 15.9269 10.1471 -0.0027     0.0652524  0.3275   0.0096   0.5147    0.0346   0.0000     0.0808351   472.2509       22.2114       62.0675     -0.658377       11.2576       14.9511       19.7199       25.7661       27.1152       26.2426       24.3976       20.8660
  14   4 1242.5382    0.0799  0.0544  9.7932  0.0000       19.6660  0.0198   0.0119   0.0258    0.0303   0.0000       150.703   436.0600      -4.44105       17.9883      0.340364     -0.992241       1.18933       1.90552       2.58733       2.39599       2.42995       2.61263       2.22279
  14   6 1571.5937    0.1879  0.1953  9.6466  0.0000       28.6948  0.0207   0.0109   0.0356    0.0392   0.0000       11.5566   434.1699       1.23229       11.7415       6.10405      -4.90780       1.59880       2.31750       3.14450       3.13410       3.30220       2.72416       2.32735
  14   7 1723.5583    0.2818  0.2605  9.7154  0.0000       25.0263  0.0185   0.0127   0.0363    0.0433   0.0000       5.75148   435.9060      0.435355       5.70399      -3.40499      0.785138     -0.373516       1.87925       2.48399       2.49528       2.37360       2.07118       2.13920
  14   8 1870.8570    0.4448  0.4096  9.6245  0.0000       10.7951  0.0202   0.0152   0.0421    0.0605   0.0000       2.15440   437.6609      -3.37902       13.3035      -3.09058       3.19977      -4.31239       1.95617       2.39739       2.72052       2.72253       2.55147       2.03296
  14   9 2017.0950    0.6518  0.4641  9.6130  0.0000       6.13496  0.0202   0.0192   0.0387    0.0894   0.0000       1.36454   437.5265      0.576747       12.2972     -0.336357      -1.54500      -1.21894       2.11793       2.45126       2.59491       2.64328       2.33572       2.17020
  14  10 2162.6197    0.8670  0.6685 10.0362  0.0000       4.76279  0.0270   0.0218   0.0490    0.0969   0.0000       1.08619   436.4388      0.786366       17.1519      -2.80599       1.23501      -1.11337       2.32653       2.77486       3.16765       2.95938       2.86817       2.38255
  14  11 2305.8416    1.2186  0.7538 10.5088  0.0000       4.25667  0.0264   0.0300   0.0558    0.1129   0.0000      0.900185   437.2477      -1.65852       17.0165       2.31458      0.356747      -3.37450       2.39195       3.23862       3.29944       3.38162       3.04511       2.56694
  14  12 2446.8662    1.5644  0.9626 10.7418  0.0000       3.29623  0.0337   0.0346   0.0628    0.1481   0.0000      0.799252   434.8753       6.87497       11.5358       3.96873       3.42395      -2.54090       2.99255       3.54409       3.84721       3.74388       3.33326       2.94307
  14  13 2587.5058    2.1062  0.9728 11.5014  0.0000       2.59688  0.0339   0.0466   0.0638    0.1346   0.0000      0.848605   437.3078      0.491282       11.5460       2.57868      0.771677      -1.79588       2.83678       3.44070       3.71053       3.81297       3.42146       3.03571
  14  14 2728.3222    2.7335  0.8835 12.1045  0.0000       2.26969  0.0311   0.0628   0.0587    0.1415   0.0000      0.773718   439.1792       10.2132       13.1754      -2.42889      -1.67894     -0.533063       2.73823       3.44849       3.53367       3.51176       3.23403       2.92917
  14  15 2869.4744    3.2877  0.9939 12.0852  0.0000       3.90136  0.0336   0.0727   0.0647    0.1948   0.0000      0.819591   434.9411       11.7671       10.2511      -3.51405      -2.82650      -2.74783       2.73925       3.52927       3.81155       3.70494       3.42300       2.97153
  14  16 3010.3779    3.9316  0.9284 12.8046  0.0000       1.25475  0.0317   0.0904   0.0630    0.1629   0.0000      0.831619   439.3714       19.4969       12.4714       1.52375     -0.874648       5.52871       2.79569       3.63289       3.73157       3.96294       3.61394       3.14347
  14  17 3150.7975    4.2084  1.2552 12.6060  0.0000       1.74838  0.0414   0.0846   0.0743    0.1981   0.0000      0.708965   441.9802       13.3663       6.42244       4.48356       1.38640       7.07989       3.18724       4.17306       4.30027       4.14864       3.73571       3.32355
  14  18 3291.1088    3.8255  1.4761 12.6413 -0.0010      0.643006  0.0463   0.0710   0.0812    0.1272   0.0000      0.594275   439.7890       20.3178      0.493194       3.82514    -0.0303039      -3.14147       3.45888       4.49737       4.51972       4.82369       4.34513       3.76539
  14  19 3431.7950    3.2086  2.2141 12.1917  0.0000       1.13726  0.0562   0.0505   0.1049    0.0892   0.0000      0.335928   442.7673       25.1821       8.46680       12.4072       7.47184      -2.71079       4.37875       5.43982       5.64366       5.98593       5.51694       4.67708
  14  20 3572.4359    2.7586  3.3676 11.4852  0.0000      0.245605  0.0707   0.0349   0.1291    0.0734   0.0000      0.189367   435.8187       24.3902       1.93292       8.01404      -15.2549      -1.94232       5.48323       6.90684       7.18619       7.31664       6.72463       5.89339
  14  21 3713.7729    2.3000  4.6723 11.2493  0.0000      0.522652  0.0901   0.0260   0.1621    0.0551   0.0000      0.122047   423.9463       19.4563       13.1650       11.9504      -1.72770      -13.1543       6.79831       9.00623       9.22281       9.12904       8.38742       7.55505
  14  22 3854.9999    1.9307  6.4346 10.8335  0.0000      0.477573  0.1135   0.0196   0.2014    0.0485   0.0000     0.0938975   442.7993       30.4806       24.5240       1.28145       16.7184      -5.84125       8.25944       10.5499       10.8454       11.0120       10.1150       9.02358
  14  23 3996.2831    1.6535  8.3129 10.6009  0.0000      0.479951  0.1374   0.0161   0.2523    0.0441   0.0000     0.0788097   432.4159       22.2207       19.4107       20.9163      0.732419      -20.1001       9.80587       12.9201       13.3673       13.4883       12.4320       10.9298
  14  24 4137.3187    1.3807 10.4085 10.4549  0.0000      0.241599  0.1785   0.0137   0.3189    0.0408   0.0000     0.0746482   427.5228       35.4389       6.78842       10.2892      -5.76039       5.04726       11.9641       15.8130       16.2616       16.3455       14.9898       13.1753
  14  25 4279.0748    1.2170 13.8761 10.2904  0.0002      0.208267  0.2407   0.0112   0.4217    0.0356   0.0000     0.0701680   413.3995       54.6272       39.2613       33.8417      -12.6550      -22.9328       14.8093       19.0702       20.1941       20.0972       18.6864       16.2612
  15   5 1440.0555    0.1127  0.0707  9.7495  0.0000       87.5091  0.0171   0.0111   0.0241    0.0428   0.0000       59.7794   435.9275      -3.32356       15.5746      -1.39629      -1.99324       1.64926       1.76444       2.20929       2.51174       1.94965       2.21239       1.95699
  15   6 1601.0260    0.2106  0.1720  9.7523  0.0000       12.6427  0.0147   0.0115   0.0305    0.0366   0.0000       10.5247   437.7794       2.06325       15.1485      -1.48081      -1.29655      0.358019       1.50518       1.86448       1.98317       1.84787       1.49962       1.46202
  15   7 1753.8539    0.3184  0.2893  9.7657  0.0000       14.0491  0.0171   0.0128   0.0376    0.0466   0.0000       4.06488   437.2641     -0.833644       16.7308     -0.238197       1.27632       1.37564       1.81672       2.11227       2.08328       2.22035       2.16293       1.89272
  15   8 1902.3353    0.4861  0.4045  9.8701  0.0000       9.16575  0.0293   0.0160   0.0432    0.0620   0.0000       2.53371   437.8466      0.355796       9.02327      -2.83508       2.46545      -5.58101       3.45317       4.67483       4.72168       4.19326       3.29989       3.06954
  15   9 2049.7361    0.6555  0.5725  9.9062  0.0000       8.53504  0.0235   0.0178   0.0481    0.0774   0.0000       1.49008   434.2868       4.18759       14.3661      -2.73365     -0.443047       2.86806       2.09473       2.69880       2.93941       2.80008       2.45295       2.52096
  15  10 2195.9484    0.9289  0.7844 10.1705  0.0000       5.47061  0.0300   0.0224   0.0585    0.1124   0.0000       1.02650   440.7740      0.462548       18.2348      -1.87387      -1.01313      0.218539       2.74072       3.65837       3.66037       3.61923       3.42725       2.78728
  15  11 2339.6272    1.3189  0.8297 10.4599  0.0000       3.61016  0.0292   0.0292   0.0539    0.1306   0.0000      0.839802   436.2247       2.32350       15.6794      -3.61702      -4.59260      -5.17021       2.30139       3.05192       3.01646       3.15341       2.88521       2.63921
  15  12 2481.1677    1.7370  0.9032 11.1508  0.0000       1.90198  0.0310   0.0380   0.0576    0.1269   0.0000      0.798029   436.7359       2.42777       7.11316      -3.16318      -1.95553      -1.82283       2.50015       3.02166       3.13980       3.39296       3.04028       2.78804
  15  13 2622.5513    2.2465  1.0185 11.7021  0.0000       2.88651  0.0350   0.0478   0.0648    0.1291   0.0000      0.798068   438.0941      0.887602       11.1553       5.36457      -2.52081      -3.92062       2.52290       3.58735       3.49861       3.57074       3.17390       2.95566
  15  14 2764.3417    2.8443  0.8456 12.1604  0.0000       2.08102  0.0277   0.0643   0.0562    0.1269   0.0000      0.796227   437.4269       12.2373       15.8521       4.18575      -1.20366       2.35456       2.31400       2.68201       2.94280       2.95572       2.74976       2.49161
  15  15 2905.9596    3.3615  0.9129 12.4548 -0.0000       1.55427  0.0325   0.0754   0.0581    0.1653   0.0000       1.08618   437.4619       10.7992       11.4188       2.71731     -0.256229      -1.56106       2.96844       3.64726       3.80594       3.52550       3.22983       2.90134
  15  16 3047.1902    4.0111  1.0409 12.7457 -0.0002     -0.666293  0.0348   0.0860   0.0657    0.1820   0.0000      0.800584   437.1114       11.4306       15.5433      -2.86587      -4.07788      -6.28927       2.71134       3.43426       3.41908       3.46624       3.41453       2.86830
  15  17 3188.2851    4.0281  1.2159 13.3088  0.0000      0.899305  0.0403   0.0877   0.0834    0.1309   0.0000      0.681686   438.0166       17.4679       10.7043       1.47595      -1.12457      0.969085       3.01953       3.85200       3.94243       4.05555       3.60685       3.39765
  15  18 3329.2165    3.5655  1.7934 12.5637  0.0000       1.22644  0.0521   0.0621   0.0886    0.1221   0.0000      0.440639   438.0009       16.3652       10.0449       1.41905       5.74086     -0.647306       3.75829       4.98658       5.14139       5.34885       4.92824       4.36538
  15  19 3470.3188    3.1401  2.3389 12.0394  0.0000      0.648732  0.0593   0.0454   0.0991    0.0905   0.0000      0.325124   437.9006       24.2248       9.27914       4.23023      -1.81589     0.0574793       4.17035       5.41932       5.89514       5.94361       5.37039       4.76482
  15  20 3611.6076    2.6157  3.6596 11.5306  0.0000      0.374350  0.0731   0.0314   0.1369    0.0667   0.0000      0.164186   435.8505       16.5366       9.14305      0.772046       10.2364      -5.84918       5.34444       6.91804       7.26439       7.32229       6.62597       6.05929
  15  21 3753.0211    2.1984  5.1837 11.0896  0.0000      0.504076  0.0919   0.0230   0.1691    0.0543   0.0000      0.107185   439.3318       1.42450       7.71840       2.14006       7.00066      -10.2630       6.47468       8.30091       8.74466       8.91296       8.17345       7.26945
  15  22 3894.7216    1.8496  7.1286 10.8105 -0.0000      0.477303  0.1169   0.0178   0.2149    0.0458   0.0000     0.0824190   424.2320       28.7990       4.98176       6.55816       12.8910      -3.86228       8.04895       10.2649       10.8244       10.9781       10.1974       9.32404
  15  23 4036.5112    1.6168  9.6888 10.4658  0.0000      0.356525  0.1471   0.0141   0.2716    0.0424   0.0000     0.0647248   429.9211       8.07534       17.2207      -5.64309       6.89387       25.2117       9.60228       12.5797       12.9715       13.1565       12.3772       11.1474
  15  24 4178.1126    1.3294 11.6228 10.4134 -0.0007      0.315164  0.1919   0.0121   0.3401    0.0378   0.0000     0.0699710   456.2997       10.6218       11.3109       19.3369      -14.5397     -0.725197       11.8707       15.3157       16.1688       16.4613       15.2794       13.7295
  15  25 4320.1733    1.1396 14.8377 10.3185  0.0000     0.0883350  0.2685   0.0096   0.4483    0.0322   0.0000     0.0744236   431.9037       3.02320      -29.2027     -0.838268       2.68776       10.0327       14.9368       19.4965       20.4695       20.5638       19.5341       17.4768
  16   6 1629.5305    0.2459  0.1619  9.3768  0.0000       24.2455  0.0128   0.0123   0.0245    0.0400   0.0000       7.34203   438.9154     0.0405257       14.2002     -0.440001     0.0543609     -0.244052       1.24108       1.79165       2.00639       2.05888       1.85903       1.47367
  16   8 1933.2441    0.5079  0.4589  9.3954  0.0000       10.0593  0.0210   0.0148   0.0404    0.0669   0.0000       1.62202   438.1503       1.17893       10.7292      -1.66631       1.84422      -1.55117       1.70657       2.32954       2.48653       2.52657       2.36599       2.05889
  16   9 2081.7111    0.7276  0.5861  9.6382  0.0000       7.88985  0.0233   0.0186   0.0431    0.0861   0.0000       1.18342   439.8209      0.917428       9.54117   -0.00842251      -1.11236       1.72587       2.03185       2.56881       2.68107       2.88007       2.57316       2.16894
  16  10 2228.5339    0.9903  0.7908  9.8599  0.0000       5.29549  0.0270   0.0219   0.0519    0.1195   0.0000      0.898225   436.5943      -1.29637       16.7672       1.98682       3.49726     -0.488808       2.10148       2.65452       2.83287       2.96589       2.69581       2.42243
  16  11 2372.7035    1.3583  0.9696 10.2481  0.0000       3.16427  0.0329   0.0273   0.0586    0.1402   0.0000      0.815130   438.6285       2.30773       10.6618    -0.0973982      -1.97106       2.32068       2.49440       3.24717       3.42730       3.25117       3.21942       2.94960
  16  12 2514.9877    1.8151  0.9172 11.1284 -0.0003       2.49057  0.0298   0.0380   0.0585    0.1164   0.0000      0.771929   437.6824       4.49776       11.9663     -0.746972      -4.22148      -4.39349       2.07930       2.72549       2.83312       3.04312       2.74404       2.51106
  16  13 2657.0916    2.4217  0.9196 11.4808  0.0000       2.38627  0.0293   0.0495   0.0551    0.1248   0.0000      0.729063   436.1472       8.52908       14.0958     -0.496066       5.49681      -3.92250       2.19787       2.85068       2.93363       3.07117       2.63355       2.59877
  16  14 2799.6931    2.9906  0.8445 12.3153  0.0000       2.03552  0.0277   0.0660   0.0536    0.1066   0.0000      0.766671   433.4941       6.99474       14.2956       4.08429      -1.21875      -1.79819       2.21556       2.60471       2.74210       2.94158       2.67759       2.42178
  16  15 2942.0590    3.5934  0.8496 12.6942  0.0000       3.41795  0.0294   0.0782   0.0519    0.1053   0.0000      0.843225   438.9636       3.90018       12.8511       3.86138      -1.76701      -2.40731       2.16324       2.83766       2.96765       2.95404       2.74250       2.57042
  16  16 3083.7214    4.0125  1.0462 12.9342 -0.0002       1.45733  0.0344   0.0827   0.0630    0.1368   0.0000      0.928730   439.4554       18.7990       14.4371      0.821590      -1.12359      -2.73980       2.44780       3.10635       3.27668       3.22090       3.10546       2.84391
  16  17 3225.1895    4.1010  1.3837 12.5374  0.0000      0.143199  0.0403   0.0761   0.0763    0.1643   0.0000      0.585435   445.7684       10.8929       15.5601      -3.53365       1.48700       1.45598       2.90921       3.73913       3.88513       3.99165       3.51219       3.35730
  16  18 3366.7083    3.4498  1.8679 12.3513  0.0000       1.00875  0.0499   0.0574   0.0906    0.1094   0.0000      0.359516   438.1698       28.4412       10.2941       5.06812       4.91863      -5.12510       3.30537       4.51149       4.64790       4.73676       4.47383       4.18802
  16  19 3508.3022    2.9953  2.9097 11.6030  0.0000      0.694728  0.0618   0.0395   0.1140    0.0898   0.0000      0.209641   447.4383       23.7654       12.6997      -1.23592       2.14295       5.77075       4.30911       5.48182       5.86078       5.91154       5.42799       4.94166
  16  20 3650.3115    2.5062  4.1306 11.2228 -0.0001      0.775008  0.0772   0.0283   0.1430    0.0631   0.0000      0.141950   432.4475       27.3966       7.55356      -4.77233      0.292090      -8.00601       5.17778       6.71570       6.85756       7.14211       6.71845       6.14489
  16  21 3792.1890    2.0914  5.6328 10.8070  0.0000      0.445797  0.0943   0.0204   0.1740    0.0508   0.0000     0.0987129   429.2926       18.6035       16.4238       19.6793       12.5727      -9.24972       6.34612       8.24960       8.60878       8.64625       8.24190       7.63958
  16  22 3934.2960    1.8087  7.8359 10.4668  0.0000      0.484013  0.1192   0.0161   0.2189    0.0442   0.0000     0.0697203   434.0278       27.8338      0.181651      -15.0733       9.45692       17.5542       7.55185       9.90862       10.4054       10.5321       10.0066       9.05019
  16  23 4076.5614    1.5170 10.3374 10.2783  0.0000      0.395423  0.1565   0.0129   0.2867    0.0395   0.0000     0.0640376   444.2178       20.5408       28.9551      -5.59187       19.7051     -0.647971       9.27335       11.7988       12.8666       12.8978       12.1882       10.8922
  16  24 4218.8330    1.2587 12.4211 10.1916 -0.0001      0.491155  0.1997   0.0113   0.3596    0.0366   0.0000     0.0682484   450.6512       68.3299      -11.0571     -0.872506       28.6601       8.57835       11.4168       14.9498       15.5045       15.9839       14.8146       13.5662
  16  25 4360.8811    1.0737 15.5505 10.0729 -0.0002      0.194284  0.2762   0.0086   0.4508    0.0314   0.0000     0.0738268   444.4001       23.1566       40.5995      -7.90959      -5.14109      -20.5215       13.9805       18.4868       19.4080       19.6594       18.7664       16.9048
  16  26 4503.4277    0.8924 18.0225 10.0300 -0.0007      0.184356  0.3729   0.0075   0.5537    0.0278   0.0000     0.0869308   453.8893      -9.18343      -5.44203       7.32813      -16.4848      -3.62425       17.4903       22.9109       24.5832       24.5965       23.0179       20.9106
  17   4 1318.0749    0.0777  0.0325  9.7317 -0.0912      -9.87204  0.0312   0.0119   0.0106    0.0333   0.0000       182.093   435.3821      -3.29756       21.5074    -0.0229046      -2.95800     -0.446825       1.90905       1.99137       3.39847       3.33881       2.47178       2.93991
  17   5 1493.4844    0.1487  0.0996  9.6430  0.0000       41.5472  0.0156   0.0111   0.0256    0.0342   0.0000       26.7305   436.5853      -2.01359       13.7488     -0.308255     -0.789836      -1.35437       1.90826       1.94543       1.86729       1.87648       1.52861       1.52895
  17   6 1657.0894    0.2544  0.2223  9.6003  0.0000       26.4126  0.0154   0.0111   0.0310    0.0391   0.0000       6.29649   439.6825      0.799320       13.4472      -4.55213      -1.66990      0.665488       1.22913       1.55873       1.73581       1.67735       1.49802       1.46372
  17   7 1812.0358    0.3741  0.3374  9.6277  0.0000       15.6026  0.0177   0.0130   0.0351    0.0461   0.0000       2.94884   437.1420      -7.36741       12.6967      -7.25862      -3.67634     -0.260338       1.53701       1.94209       1.90774       2.11622       1.93116       1.66858
  17   8 1963.3883    0.5769  0.4424  9.7066  0.0000       10.2249  0.0190   0.0162   0.0355    0.0608   0.0000       1.55219   436.5795      0.498213       13.2523      0.507383     -0.895245      0.196078       1.56432       1.92833       1.82148       1.88497       1.95807       1.83188
  17   9 2113.0805    0.7668  0.7065  9.6828  0.0000       6.05086  0.0248   0.0177   0.0490    0.0978   0.0000       1.00737   439.5277      -1.68107       6.44420       4.31743       4.65902      0.700867       1.94388       2.43894       2.65612       2.66240       2.60309       2.21631
  17  10 2260.4144    1.0705  0.8693 10.0383  0.0000       4.22612  0.0290   0.0225   0.0558    0.1247   0.0000      0.848417   438.2135     -0.181372       15.1566     -0.503099      -5.66350      -1.01203       2.14519       2.92928       2.97506       3.17816       2.97622       2.61118
  17  11 2405.1425    1.5072  0.8580 10.6866  0.0000       4.27510  0.0272   0.0311   0.0527    0.1280   0.0000      0.798198   439.3726       2.27188       14.7511       3.05612       2.34724       2.78346       1.95136       2.42807       2.63954       2.69614       2.51304       2.27387
  17  12 2548.2004    1.9793  0.9082 11.3943  0.0000       1.29599  0.0278   0.0408   0.0590    0.1113   0.0000      0.794967   443.0456       2.51724       16.4461       4.36808       3.07213     -0.884143       1.86840       2.57146       2.68600       2.92265       2.68635       2.43721
  17  13 2691.1822    2.4972  1.0507 11.5021  0.0000       1.88353  0.0332   0.0485   0.0604    0.1524   0.0000      0.713345   439.4720       2.89989       15.9139      -1.20369       5.15673      -1.99690       2.30711       2.85234       3.00199       3.08319       2.85587       2.66875
  17  14 2834.5276    3.0450  1.0884 12.3133  0.0000       1.96568  0.0342   0.0592   0.0662    0.1220   0.0000      0.781594   435.8702       11.2042       15.6364     -0.979265      -2.10402      -5.57808       2.33696       2.91813       3.06104       3.22669       3.00114       2.83355
  17  15 2977.4252    3.7822  0.8809 12.8689  0.0000       1.54565  0.0272   0.0791   0.0549    0.1050   0.0000      0.615944   438.6419       5.53051       9.73057       3.13974      -3.86092     -0.197826       1.94157       2.44446       2.57669       2.69562       2.45212       2.25368
  17  16 3119.5374    4.1570  0.9270 13.2257  0.0000     -0.806829  0.0314   0.0879   0.0572    0.1117   0.0000      0.733087   436.5190       10.4440       3.23848       2.87548      -5.78810      0.225248       2.56355       3.50795       3.65798       3.65997       3.26149       2.75520
  17  17 3261.7478    3.8055  1.5625 12.4768  0.0000       3.15772  0.0439   0.0646   0.0771    0.1343   0.0000      0.743904   436.8979       18.6156       9.19017       9.56761      0.710186      -7.98555       2.80490       3.68765       3.85010       3.92312       3.76176       3.57997
  17  18 3403.6443    3.3748  2.1519 12.2947  0.0000      0.232984  0.0538   0.0511   0.0961    0.0992   0.0000      0.377694   440.8695       21.9248       13.0791       2.58762     -0.211332       8.33875       3.40806       4.39633       4.61670       4.61850       4.44879       4.06299
  17  19 3545.8944    2.9130  3.1191 11.5512  0.0000      0.568123  0.0615   0.0365   0.1162    0.0926   0.0000      0.168756   431.3176       20.9172       22.3016       3.56836      -3.57633       2.56139       4.08243       5.02105       5.47144       5.47775       5.20837       4.78102
  17  20 3688.1161    2.3759  4.3943 11.1928  0.0000      0.506994  0.0785   0.0257   0.1477    0.0619   0.0000      0.128581   439.3405       35.2681      -2.03335      -5.57438       5.06765      -4.94141       4.88153       6.24087       6.56588       6.55317       6.47889       5.99743
  17  21 3830.6932    2.0206  6.3178 10.6929  0.0000      0.387391  0.0992   0.0184   0.1804    0.0505   0.0000     0.0827938   435.5564       20.0791       17.5145      -25.1101       8.61269      -12.5273       6.14860       7.96793       8.22236       8.43540       8.18219       7.52338
  17  23 4115.9808    1.4679 10.6071 10.3517  0.0000      0.376028  0.1594   0.0122   0.2821    0.0374   0.0000     0.0628430   454.9531       38.8559       4.59325      -26.6056       21.1797       11.4969       9.22634       12.0111       12.7520       12.8263       12.1729       11.1909
  17  24 4258.2695    1.2478 14.6330 10.2802  0.0001      0.251088  0.2361   0.0097   0.3957    0.0316   0.0000     0.0662511   442.7783       13.8487       30.3991       17.9377       3.41426       7.40103       11.5571       15.1497       16.2934       16.6251       15.7664       14.3619
  17  25 4400.4243    1.0630 16.3842 10.1925  0.0025     0.0339765  0.2911   0.0082   0.4652    0.0286   0.0000     0.0694498   458.2582       34.0805      -9.26203      -11.4835       16.4832      -16.1396       13.4527       18.2009       19.2517       19.7631       18.6316       17.2265
  17  26 4544.0700    0.8684 19.6646 10.1002  0.0009      0.215412  0.4063   0.0070   0.5801    0.0252   0.0000     0.0849316   421.8226       59.1938      -2.95722      -15.1319       8.61635       6.36670       17.2271       22.6263       24.5511       24.8836       23.4045       21.3923
  18   5 1518.7520    0.1776  0.1263  9.5617  0.0000       19.0236  0.0140   0.0100   0.0206    0.0312   0.0000       15.4576   437.4494      -1.95848       12.3645       2.54761      -1.16123      0.704485       1.05406       1.65420       1.56306       1.69256       1.73580       1.51841
  18   6 1683.6711    0.2906  0.1847  9.5310  0.0000       18.2284  0.0139   0.0125   0.0216    0.0384   0.0000       5.15416   436.9979     -0.912285       14.7247      -2.06130      -4.29560      0.212600       1.04233       1.38223       1.20734       1.53297       1.32421       1.27361
  18   7 1840.0262    0.4361  0.3335  9.6028  0.0000       10.0432  0.0150   0.0142   0.0329    0.0496   0.0000       2.25891   440.4809       2.49611       9.50724     0.0627277      -2.46537      0.662696       1.13666       1.36482       1.63594       1.57757       1.65818       1.43839
  18   8 1992.9327    0.6083  0.4656  9.7403  0.0000       8.01640  0.0172   0.0166   0.0377    0.0644   0.0000       1.38809   438.9355       2.68812       12.9816      0.231073      -4.27304      -1.25477       1.30123       1.64841       1.72559       1.83721       1.63506       1.57020
  18   9 2143.7923    0.8118  0.6950  9.9390  0.0000       5.32687  0.0246   0.0182   0.0453    0.0849   0.0000       1.00181   437.3762     -0.472776       14.3947       3.20295     0.0575327     -0.523169       1.75798       2.21303       2.33090       2.43556       2.34542       2.07790
  18  10 2291.8126    1.1729  0.8257 10.2384  0.0000       5.26376  0.0264   0.0243   0.0508    0.1150   0.0000      0.816779   440.8720       3.22148       8.66777      -3.17746    -0.0532480      -2.97154       1.86617       2.35388       2.73479       2.80445       2.61069       2.30307
  18  11 2436.9687    1.6029  0.9776 11.0216  0.0000       4.01275  0.0312   0.0318   0.0591    0.1118   0.0000      0.875854   436.3887       1.80702       13.0332       1.89831      0.891787      0.539939       2.11705       2.58741       2.71986       2.79888       2.72514       2.49467
  18  12 2580.9763    2.1186  1.0652 11.0422  0.0000       1.31230  0.0311   0.0390   0.0596    0.1475   0.0000      0.706952   441.4484       6.43653       16.1012       3.89957      -1.25358       5.96716       1.97094       2.53797       2.73715       2.76872       2.64581       2.48255
  18  13 2724.9002    2.7121  0.9757 11.9567  0.0000       1.62576  0.0306   0.0529   0.0568    0.1236   0.0000      0.733244   436.2179       5.34275       11.7401       1.53574       3.24580      -2.67455       2.18869       2.76881       2.76057       2.91935       2.72798       2.54209
  18  14 2868.8377    3.3805  0.9157 12.1211  0.0000       1.00825  0.0275   0.0647   0.0520    0.1267   0.0000      0.690938   438.9613       3.06485       14.5937       2.73536       3.80400       2.07994       1.78570       2.36539       2.51665       2.52107       2.45342       2.32278
  18  15 3012.3597    3.9541  0.9546 12.9290  0.0000       1.58511  0.0301   0.0793   0.0562    0.1095   0.0000      0.845272   438.9494       17.6939       12.4865      0.710733       2.49251      -6.18223       2.16859       2.80831       2.98804       2.98858       2.68013       2.46213
  18  16 3155.0426    4.1252  1.0394 13.1241  0.0000      0.122140  0.0320   0.0801   0.0613    0.1150   0.0000      0.830328   437.8990       10.4636       15.7102       1.56550       3.75619       1.27521       2.14612       2.70831       2.86451       2.84117       2.69740       2.48513
  18  17 3297.6172    3.6913  1.3976 13.1609  0.0000      0.424463  0.0421   0.0675   0.0742    0.0917   0.0000      0.564352   437.9685       9.88341       13.7975     -0.434613     -0.646320      -2.05905       2.58038       3.34356       3.53547       3.80386       3.54035       3.18085
  18  18 3440.3510    3.2329  2.5161 11.6710  0.0000      0.957440  0.0545   0.0424   0.0984    0.1122   0.0000      0.231535   438.1173       19.2291       7.25815       4.94399      -6.49814      0.361055       3.32453       4.32911       4.52919       4.68084       4.49526       4.21359
  18  19 3583.2024    2.7201  3.5186 11.4478  0.0004      0.803165  0.0676   0.0321   0.1223    0.0786   0.0000      0.165243   443.9961       24.1207       15.3684      -4.14800      -1.61263       2.77587       4.13901       5.17873       5.45517       5.64210       5.36139       5.12028
  18  20 3725.9536    2.2973  4.8047 11.0481  0.0000      0.556473  0.0815   0.0233   0.1506    0.0601   0.0000      0.114603   432.4912       29.5857       15.0279       3.73463       6.49728      -7.99301       4.79751       6.33127       6.65155       6.78589       6.54277       5.97971
  18  21 3868.6320    1.9679  7.0043 10.5538 -0.0002      0.389760  0.1027   0.0166   0.1888    0.0471   0.0000     0.0739927   429.4741       39.5779       12.3863       13.2080      -5.51589      0.397381       6.10363       7.78691       8.36388       8.54797       8.21321       7.53772
  18  22 4011.7204    1.6647  9.3487 10.3517  0.0000      0.303350  0.1313   0.0130   0.2393    0.0393   0.0000     0.0584772   424.8942       6.47744       11.2409      -3.65343       28.6185      -10.9089       7.21910       9.51527       10.0889       10.4039       9.95914       9.22400
  18  23 4154.9735    1.4034 11.9139 10.2605 -0.0002      0.359042  0.1725   0.0109   0.3137    0.0358   0.0000     0.0614318   416.3349      -3.88354       4.96450       6.13152       4.35751       5.15914       8.97879       11.4710       12.5195       12.6949       12.1708       11.2588
  18  24 4297.7144    1.1678 13.8466 10.2718  0.0000     0.0793087  0.2302   0.0093   0.3831    0.0312   0.0000     0.0693119   462.4485       24.9078     0.0405237      -6.90626       18.2832       1.41134       10.7650       14.3136       15.5649       15.6954       15.0582       13.7274
  18  25 4440.8265    0.9756 17.9067 10.2055  0.0000      0.186471  0.3413   0.0074   0.5031    0.0259   0.0000     0.0761105   427.6311       37.6973       42.9903       12.4010       25.7217      -1.09435       14.0988       18.4001       20.0668       20.1511       19.7316       18.2010
  19   5 1543.0566    0.1874  0.1056  9.4639  0.0000       12.4435  0.0116   0.0107   0.0173    0.0311   0.0000       15.2762   438.1590      0.143453       16.9820      0.256126      -1.27143      0.851225      0.916302       1.44641       1.40403       1.52934       1.44411       1.75625
  19   6 1709.3999    0.2976  0.2805  9.3966  0.0000       12.5621  0.0150   0.0111   0.0332    0.0395   0.0000       3.64122   438.3905      -2.20365       15.7658      -1.28982       1.61318       2.20132       1.18639       1.53783       1.76142       1.63602       1.76757       1.76467
  19   7 1867.3772    0.4235  0.4737  9.4105  0.0000       13.7864  0.0187   0.0119   0.0433    0.0528   0.0000       1.97411   437.1276      0.892031       15.9609       1.47577      -2.74922      -1.67461       1.44709       1.78209       2.02780       1.88069       1.79422       1.70830
  19   8 2021.8577    0.6174  0.5629  9.5893  0.0000       7.72012  0.0202   0.0151   0.0406    0.0699   0.0000       1.20508   438.4934       1.88019       12.3610       3.56616      -1.79327      -3.17444       1.40458       1.77161       1.93907       1.96020       1.86114       1.82023
  19   9 2173.8615    0.8682  0.6842  9.9615  0.0000       6.98900  0.0225   0.0195   0.0456    0.0858   0.0000       1.00086   438.5169       2.79333       14.3184       3.43515       3.50964      0.923368       1.54299       1.99869       2.21284       2.10879       2.09984       1.92748
  19  10 2322.4585    1.2403  0.8651 10.4195  0.0000       4.44509  0.0267   0.0249   0.0513    0.1015   0.0000      0.831444   440.6986       4.14931       13.4446      -3.65561      -4.62645       2.63649       1.72635       2.25774       2.36736       2.42717       2.38017       2.15691
  19  11 2468.2147    1.6263  1.0352 10.9937  0.0000       3.11343  0.0320   0.0303   0.0586    0.1091   0.0000      0.802907   439.8471       5.67576       7.72422      -1.40098      -2.24416      -5.65566       1.92880       2.43180       2.72733       2.66970       2.71285       2.47841
  19  12 2613.1838    2.2692  0.9251 11.1614  0.0000       1.81510  0.0279   0.0432   0.0493    0.1509   0.0000      0.640550   435.3464       5.68564       9.62423      0.774035      -2.24091       1.13654       1.90936       2.55669       2.80581       2.79286       2.67928       2.60611
  19  13 2758.0558    2.7721  1.0365 11.8299  0.0000       1.96286  0.0302   0.0505   0.0551    0.1223   0.0000      0.710324   437.1977       6.60176       9.82895       1.02089      -1.31504      -2.64544       1.79482       2.34199       2.45880       2.53803       2.48256       2.22862
  19  14 2902.6710    3.5179  0.8848 12.3371  0.0000      0.702990  0.0251   0.0685   0.0518    0.1133   0.0000      0.692195   440.0325       7.81994       9.44803     -0.460802      -1.81124      -2.84434       1.63021       1.94547       2.10435       2.33529       2.21142       1.98826
  19  15 3046.7830    3.8842  1.1167 12.8998  0.0000       1.43219  0.0350   0.0715   0.0596    0.1140   0.0000      0.767416   434.2206       4.56205       11.6160       8.42570      -1.95749      -1.72388       2.06092       2.67428       2.71436       2.84693       2.69131       2.61851
  19  16 3190.0637    4.0059  1.3277 12.7553  0.0000     0.0884503  0.0385   0.0679   0.0670    0.1104   0.0000      0.606178   437.5670       12.2663       4.89144       3.08696      -1.31623      -3.90186       2.34157       3.00818       3.27414       3.40237       3.14714       2.94878
  19  17 3333.2017    3.5748  1.6795 12.8013  0.0000      0.747715  0.0460   0.0565   0.0788    0.0764   0.0000      0.418671   438.8759       14.2714       11.8130      -4.04182      -4.40000       2.39118       2.59209       3.39009       3.40776       3.65471       3.55900       3.22011
  19  18 3476.6612    3.0142  2.5207 12.1247  0.0000       1.28470  0.0555   0.0398   0.0999    0.0677   0.0000      0.251606   436.3370       12.8790       22.5551       6.46757      0.497144      -3.03182       3.05284       4.06506       4.35978       4.55040       4.32492       3.93491
  19  19 3620.0867    2.5410  3.8944 11.2403  0.0000       1.10021  0.0694   0.0273   0.1272    0.0653   0.0000      0.147160   432.2311       12.2668       18.3062      -2.20378      -2.49796      -2.36868       3.92337       5.07697       5.50221       5.58217       5.37273       5.07695
  19  20 3763.2353    2.1863  5.4924 10.8363  0.0000      0.695096  0.0874   0.0201   0.1580    0.0512   0.0000     0.0998437   430.6077       21.3250       13.9098       9.86976      -10.8046      -10.5375       4.73756       6.17956       6.51983       6.89614       6.60200       6.15307
  19  21 3906.4823    1.8772  7.6198 10.3578  0.0000      0.400249  0.1071   0.0148   0.1938    0.0437   0.0000     0.0669830   441.6741       31.8149      -5.13246      -2.26798       3.39416       4.04120       5.78891       7.67448       8.05515       8.35152       8.17618       7.57496
  19  22 4049.8322    1.5602  9.8639 10.2680  0.0000      0.280350  0.1404   0.0119   0.2476    0.0363   0.0000     0.0596385   434.5528       17.9889       26.8332      -23.9418      -10.2847       2.38523       7.17902       9.34453       10.0261       10.4993       10.0474       9.28080
  19  23 4193.4332    1.3239 12.5748 10.1939  0.0000      0.343469  0.1872   0.0098   0.3255    0.0323   0.0000     0.0607616   448.4671       17.2786       9.22431      -14.2035       5.68548      -3.07790       8.74980       11.5107       12.4064       12.9171       12.2575       11.3877
  19  24 4337.0130    1.0899 15.6598 10.1624  0.0000      0.317415  0.2706   0.0080   0.4175    0.0284   0.0000     0.0749223   440.2969       5.34056      -3.05923      -18.9808       4.08355      -14.4008       11.3153       15.3011       16.1123       16.7518       16.0826       14.9833
  20   4 1386.4854    0.1226  0.0784  9.5592  0.0000       28.1342  0.0130   0.0092   0.0187    0.0274   0.0000       42.0934   438.0875       1.13922       17.3976     -0.231332     -0.836133      -1.92103       1.09775       1.14011       1.14653       1.68172       1.89227       1.41638
  20   5 1566.5705    0.2002  0.1371  9.5376  0.0000       38.4002  0.0167   0.0106   0.0217    0.0354   0.0000       12.5406   439.3257     -0.521876       17.5951     -0.335324     -0.423449       1.69516       1.35678       1.51705       1.34675       1.30308       1.38963       1.28096
  20   6 1734.2397    0.3183  0.2837  9.6159  0.0000       13.0406  0.0153   0.0112   0.0304    0.0391   0.0000       3.64176   439.0147       3.33430       17.9058       1.60152      -3.29676       1.57770      0.998618       1.39845       1.37491       1.45006       1.45012       1.37353
  20   7 1893.9791    0.4969  0.3721  9.6223  0.0000       9.64147  0.0157   0.0140   0.0309    0.0507   0.0000       1.79408   439.8892      0.751062       15.5542      0.235843      -1.67222     -0.500633       1.06681       1.36570       1.45037       1.53335       1.54390       1.46589
  20   8 2050.1779    0.7086  0.5632  9.6682  0.0000       6.83062  0.0187   0.0165   0.0395    0.0735   0.0000       1.08165   439.7368       2.74381       16.0011       1.04992      0.641824    -0.0838374       1.23847       1.59142       1.79967       1.85062       1.73708       1.61330
  20   9 2203.2845    0.9472  0.7749 10.1554  0.0000       5.97409  0.0246   0.0197   0.0482    0.0884   0.0000      0.904966   438.7419       2.44250       12.1067      0.416902       3.01064      -1.53887       1.54653       2.05024       2.13652       2.31752       2.10586       2.01319
  20  10 2352.5991    1.3511  0.9453 10.3594  0.0000       4.19465  0.0273   0.0252   0.0541    0.1201   0.0000      0.748381   437.9516      0.163197       12.1007      -2.00148      -1.48698      -2.51291       1.67866       2.15884       2.31821       2.34698       2.26156       2.22933
  20  11 2499.1487    1.7335  0.9911 11.1802  0.0000       3.42384  0.0286   0.0329   0.0570    0.1105   0.0000      0.709488   436.2659       6.23981       15.8389      -2.81663       3.69259      -6.77054       1.80273       2.31954       2.44057       2.50084       2.50333       2.39675
  20  12 2645.0160    2.3548  1.0712 11.4102  0.0000       2.93289  0.0302   0.0424   0.0591    0.1303   0.0000      0.746352   436.1006       4.31936       13.0626       5.29871      -1.93410      -6.43925       1.74008       2.18204       2.23324       2.42384       2.31478       2.18915
  20  13 2790.8639    2.9855  0.9485 11.9257  0.0000       1.14291  0.0263   0.0553   0.0518    0.1170   0.0000      0.696639   437.4934       7.29544       15.1391       1.16490      -1.28580      -3.98045       1.57274       1.95419       2.16901       2.22574       2.11528       1.98638
  20  14 2936.1293    3.6113  0.8297 12.7592  0.0000       1.61792  0.0243   0.0717   0.0481    0.0965   0.0000      0.779948   438.2402       8.81534       15.6064     -0.228324      -2.25367     -0.696196       1.51571       1.96311       2.08710       2.15686       2.07026       1.89107
  20  15 3080.6671    4.0902  0.9464 12.9824  0.0000      0.233715  0.0286   0.0771   0.0510    0.1067   0.0000      0.776684   437.8491       9.34903       12.9400      0.513452      -1.83625      -3.85261       1.72921       2.25091       2.28733       2.49236       2.40949       2.27982
  20  16 3224.6694    3.9867  1.2653 12.8141  0.0000      0.386627  0.0343   0.0667   0.0662    0.1071   0.0000      0.557987   438.4504       7.08954       10.1325       2.04931      -1.82906       1.13034       1.84568       2.48189       2.65611       2.76706       2.53449       2.48473
  20  17 3368.3762    3.4675  1.9846 12.4147  0.0000      0.649852  0.0473   0.0471   0.0826    0.0696   0.0000      0.335477   437.1662       18.9511       12.2395       2.90240       1.12768      -1.12763       2.54539       3.30464       3.46035       3.59050       3.50907       3.38346
  20  18 3512.2359    2.9757  2.9872 11.6985  0.0000      0.551894  0.0570   0.0336   0.1057    0.0647   0.0000      0.185713   433.6293       21.6110       7.76738       13.1034      -1.54714      -4.66623       3.08217       3.92196       4.02065       4.49851       4.35610       4.07388
  20  19 3656.3107    2.5229  4.2793 11.1736  0.0000      0.940343  0.0740   0.0250   0.1261    0.0581   0.0000      0.121210   440.5569       17.6773       7.48925     -0.648179      -3.27614      0.153259       3.99911       5.27061       5.53222       5.84223       5.67664       5.23778
  20  20 3799.8599    2.1642  5.7524 10.7987  0.0000      0.532053  0.0885   0.0191   0.1562    0.0496   0.0000     0.0907784   443.5592       15.6952       5.70169       2.36223       20.0192      -13.6926       4.73414       6.09668       6.51825       6.82918       6.55958       6.04130
  20  21 3943.7094    1.7751  7.9406 10.5336  0.0000      0.337594  0.1132   0.0142   0.2037    0.0383   0.0000     0.0682532   433.6545       23.0958      -7.39346       21.0697     -0.780732      0.963786       5.79135       7.56394       8.20170       8.46289       8.20041       7.69063
  20  22 4087.4668    1.5103 10.7889 10.3178  0.0000      0.267671  0.1511   0.0111   0.2677    0.0328   0.0000     0.0584309   433.8641       26.3688       16.5286      -8.74806       4.13336      -8.95000       7.19273       9.44936       10.1334       10.3868       10.1452       9.63660
  20  23 4231.5366    1.2746 13.7758 10.2375  0.0005      0.269009  0.2065   0.0089   0.3454    0.0293   0.0000     0.0617746   435.0952       48.3473       30.0884       13.9040       1.29859       2.84112       8.85116       11.6445       12.6451       13.0449       12.6013       11.9074
  20  24 4374.8426    1.0496 16.1696 10.1978 -0.0000      0.108287  0.2853   0.0074   0.4374    0.0263   0.0000     0.0745617   422.6124       43.9877       42.5103      -2.12974       27.7744      -6.72136       11.2622       14.8529       15.9318       16.6983       15.9605       15.1512
  21   4 1408.0742    0.1227  0.0686  9.4882  0.0000       13.9278  0.0118   0.0093   0.0169    0.0261   0.0000       42.1982   441.0179     -0.616885       18.5794    -0.0856153      -3.22341     -0.253038      0.866757       1.00375      0.841414       1.23248       1.15421       1.07987
  21   5 1589.2972    0.2094  0.1945  9.3428  0.0000       30.0420  0.0148   0.0092   0.0261    0.0369   0.0000       8.41624   438.3540      -2.60033       17.3797       2.21687      -1.97573     -0.956885       1.12245       1.48557       1.73404       1.63182       1.63346       1.32404
  21   6 1758.2567    0.3658  0.2912  9.4098  0.0000       14.9185  0.0138   0.0117   0.0272    0.0410   0.0000       2.80284   437.5012     -0.250327       16.9675      0.240066     -0.495176     -0.136680       1.02949       1.25453       1.43073       1.42945       1.36502       1.32968
  21   7 1919.8818    0.5240  0.4411  9.4737  0.0000       9.40274  0.0180   0.0134   0.0321    0.0562   0.0000       1.54191   438.9495       1.33529       14.4258     -0.427792      -3.92304       1.74705       1.15067       1.55248       1.72895       1.83858       1.87869       1.64611
  21   8 2077.8286    0.7694  0.6064  9.5267  0.0000       7.36089  0.0198   0.0166   0.0389    0.0839   0.0000      0.967754   438.8815       3.10583       16.8582       2.48954     -0.229463       2.95540       1.25947       1.67345       1.85086       1.94745       1.90495       1.81714
  21   9 2232.0355    0.9731  0.8467  9.9669 -0.0001       5.29530  0.0254   0.0193   0.0502    0.1047   0.0000      0.825357   439.3634       1.61729       15.0671       2.21306     -0.375172       3.19040       1.54423       1.96735       2.06737       2.11962       2.11204       1.98632
  21  10 2382.0690    1.4148  0.9402 10.5741  0.0000       5.04493  0.0276   0.0264   0.0512    0.1073   0.0000      0.760408   438.9612      0.839005       15.7352      -2.93551     -0.797804     -0.631667       1.69848       2.25601       2.33343       2.45727       2.36771       2.36904
  21  11 2529.4001    1.9286  0.9558 11.2118  0.0000       1.63030  0.0269   0.0349   0.0515    0.1017   0.0000      0.731978   439.7593       1.76150       14.0730      -3.34960      -3.53497       1.00835       1.52729       1.91891       2.06948       2.14183       2.14119       1.97679
  21  12 2676.3205    2.4556  0.9877 11.7846  0.0000       1.29805  0.0275   0.0443   0.0543    0.1042   0.0000      0.694359   442.8673       8.73580       12.5115      -1.53683      -2.69171      -2.35261       1.56698       1.98984       2.18814       2.32079       2.21330       2.13404
  21  13 2823.1271    3.1340  0.9113 12.3441  0.0000       1.58347  0.0269   0.0583   0.0493    0.1042   0.0000      0.691053   439.2616       6.29897       17.8549       2.17038       1.00927       2.36323       1.55598       1.95291       2.10205       2.21994       2.10122       1.94439
  21  14 2969.0860    3.8534  0.9793 12.4953  0.0000       1.39082  0.0269   0.0681   0.0514    0.1093   0.0000      0.659798   438.6199       3.35504       10.6967       3.81693      -4.66766      -1.34758       1.60629       2.04382       2.17742       2.25985       2.14173       2.04734
  21  15 3114.1749    4.0667  1.1758 12.8888  0.0000       1.03007  0.0325   0.0699   0.0608    0.1125   0.0000      0.711214   439.2027       8.33467       15.3013       4.26579       1.78728      -6.59559       1.71419       2.19524       2.32877       2.49360       2.47842       2.29217
  21  16 3258.7930    3.8688  1.4596 12.7383  0.0000      0.556643  0.0373   0.0592   0.0693    0.0848   0.0000      0.540361   441.4720       10.4011       12.6442       1.90552      -1.58881     -0.478398       1.96420       2.41936       2.61564       2.77623       2.69189       2.60049
  21  17 3403.1650    3.2522  2.2124 12.2126  0.0000      0.473886  0.0474   0.0413   0.0877    0.0612   0.0000      0.275792   442.9986       17.1809       14.1275       5.74031     -0.690721      -9.98257       2.46207       3.16843       3.39737       3.50163       3.42665       3.23185
  21  18 3547.6423    2.8243  3.3020 11.5775  0.0000      0.745664  0.0597   0.0297   0.1067    0.0553   0.0000      0.158542   438.4336       19.9742       16.1032       5.09202       1.07454     -0.218507       3.04946       4.03581       4.19375       4.56845       4.40607       4.16817
  21  19 3692.0429    2.3658  4.8302 11.0699  0.0000      0.638268  0.0754   0.0216   0.1381    0.0488   0.0000      0.105601   437.6707       20.7437       2.23259       1.13150       9.83449      -2.68141       3.82626       4.97520       5.40924       5.53437       5.34321       5.08330
  21  20 3836.4624    2.0020  6.8782 10.5934  0.0000      0.565518  0.0940   0.0157   0.1769    0.0408   0.0000     0.0721393   442.5616       31.6834       12.8145     -0.439744      0.156946      -12.6859       4.73299       6.08524       6.67475       6.81247       6.82457       6.47481
  21  21 3980.5448    1.7170  8.9270 10.3705  0.0000      0.340847  0.1191   0.0127   0.2154    0.0355   0.0000     0.0596258   434.4811       24.2287       24.7225       9.31951       5.75899       2.09420       5.81959       7.56251       8.16318       8.44091       8.36269       7.92407
  21  22 4125.2138    1.4295 11.8589 10.2321 -0.0003      0.301517  0.1640   0.0098   0.2882    0.0310   0.0000     0.0598661   432.4692       36.2669       6.07521      -11.1453       8.24467      -9.47861       7.14958       9.41481       10.2220       10.6209       10.4447       9.86402
  21  24 4414.3638    1.0157 16.6646 10.1436  0.0000      0.468616  0.2774   0.0073   0.4343    0.0250   0.0000     0.0734152   435.4896       24.5127      -2.92848       7.24090       11.3280      -24.1425       10.3441       13.8301       14.9820       15.3890       15.0101       14.3855
  22   5 1611.3900    0.2369  0.1838  9.3576  0.0000       41.7859  0.0107   0.0101   0.0242    0.0358   0.0000       7.90013   439.5804    -0.0935695       19.3401       1.60666      -2.39110    0.00391154      0.698243      0.803664      0.902884      0.991241       1.00546      0.998190
  22   6 1781.5747    0.3759  0.3323  9.3818  0.0000       13.3318  0.0142   0.0115   0.0299    0.0423   0.0000       2.49118   440.2818      -1.76161       14.8054      0.897561      -2.63601     -0.308168      0.898981       1.12344       1.30766       1.15791       1.25216       1.14958
  22   7 1945.1532    0.5709  0.4913  9.4770  0.0000       10.5706  0.0174   0.0137   0.0346    0.0592   0.0000       1.33341   440.5473       1.99992       13.1091      0.697748      -3.06431      -1.63591       1.10787       1.35871       1.48209       1.51559       1.55103       1.44312
  22   8 2104.9077    0.7761  0.6371  9.8548  0.0000       7.65589  0.0206   0.0162   0.0399    0.0671   0.0000       1.05290   440.2102       1.36856       15.3828       3.85703      -3.51027      0.406409       1.14354       1.48761       1.63067       1.71523       1.57209       1.61554
  22   9 2260.1170    1.1525  0.8199 10.0113  0.0000       4.83556  0.0234   0.0213   0.0453    0.1031   0.0000      0.767259   438.5022       1.61361       11.9550      -2.78920      -3.86914       1.04145       1.38829       1.78633       1.93132       2.03424       2.10298       1.95833
  22  10 2410.9301    1.6000  0.8962 10.5715  0.0000       2.81787  0.0249   0.0288   0.0480    0.1170   0.0000      0.676907   437.5298       3.18669       11.7323       2.10017      -2.36590     -0.380480       1.48205       2.02768       2.09810       2.21405       2.03043       2.03202
  22  11 2559.3701    2.0917  1.0063 11.1677  0.0000       2.21382  0.0272   0.0366   0.0516    0.1218   0.0000      0.633495   439.1317       2.41598       12.6897       2.83670      0.258295      -1.03367       1.46946       1.88554       1.94986       2.22271       2.22594       2.08854
  22  12 2707.2902    2.6057  0.8959 11.8653  0.0000       2.58577  0.0251   0.0483   0.0480    0.1056   0.0000      0.655683   438.4246       7.41608       15.9091     0.0863522       3.23622     -0.104034       1.55869       2.06148       2.23072       2.31827       2.21313       2.10152
  22  13 2854.9430    3.3801  0.9828 12.0670  0.0000       1.86818  0.0257   0.0585   0.0514    0.1289   0.0000      0.660863   440.0183       5.84918       14.3615      -4.34710     0.0668405      0.912076       1.42713       1.83939       1.97766       2.03554       1.99198       1.87020
  22  14 3001.6012    3.9025  0.9185 12.8121  0.0000       1.03874  0.0269   0.0706   0.0473    0.0983   0.0000      0.752207   438.7985       10.1418       14.2537       4.84249      -1.09492      0.894742       1.54984       2.17480       2.24254       2.36746       2.25583       2.11377
  22  15 3147.2215    4.0958  1.2641 12.7372  0.0000      0.355216  0.0336   0.0658   0.0602    0.1053   0.0000      0.584705   441.1896       9.50335       12.7743      -1.72751       2.15503      0.394038       1.71641       2.15988       2.32115       2.44677       2.36459       2.30800
  22  16 3292.5317    3.8581  1.5448 12.6833  0.0000       1.08008  0.0368   0.0563   0.0702    0.0787   0.0000      0.437079   440.5295       17.9927       13.5809       3.26279      -1.10791       2.51180       1.89382       2.39118       2.57350       2.69211       2.64920       2.51988
  22  17 3437.5547    3.2868  2.2700 11.9663  0.0000      0.624826  0.0468   0.0388   0.0814    0.0629   0.0000      0.267225   438.9320       15.2970       9.49035       3.43665      -3.04033      -8.14968       2.38528       3.17469       3.33564       3.49539       3.38049       3.29193
  22  18 3582.4582    2.6731  3.4874 11.5900  0.0000      0.532699  0.0630   0.0271   0.1088    0.0480   0.0000      0.155631   436.5565       13.5580       17.6363      -4.85546       1.66693      -4.36766       3.00179       3.95965       4.09366       4.44552       4.25242       4.19211
  22  19 3727.6812    2.3089  4.9774 10.9710  0.0000      0.745589  0.0748   0.0202   0.1382    0.0457   0.0000     0.0993242   446.7457       33.0308       23.0404       2.56679      -2.38562      -8.78223       3.55624       4.71022       5.02390       5.35242       5.19544       4.93282
  22  20 3872.5103    1.9348  7.1766 10.5195  0.0000      0.495875  0.0976   0.0146   0.1738    0.0387   0.0000     0.0707729   431.8982       25.6090      -1.61828       4.89973      -18.6159       1.83879       4.61745       6.12264       6.48997       6.84293       6.70142       6.43749
  22  21 4017.0272    1.6500  9.4380 10.3441  0.0000      0.238706  0.1235   0.0117   0.2232    0.0332   0.0000     0.0574636   436.2241       10.1654       13.5928       4.75306     -0.823825       1.33328       5.63200       7.38405       7.98712       8.41236       8.19898       7.92633
  22  22 4161.9624    1.3727 11.8994 10.2544  0.0000      0.280923  0.1670   0.0094   0.2877    0.0292   0.0000     0.0603575   435.9617       28.5946      -5.86482       14.9786      -5.12970      -6.11880       6.94225       9.28299       9.95193       10.3685       10.1661       9.73716
  22  23 4306.0597    1.1334 14.4971 10.1537  0.0003     0.0515699  0.2292   0.0074   0.3702    0.0268   0.0000     0.0717192   439.4280       23.2545       15.7415       31.7149       15.6153      -7.47061       8.72668       11.7351       12.6373       13.1511       13.0302       12.3335
  23   3 1252.2413    0.0835  0.0771  9.5925  0.0000       72.5677  0.0183   0.0085   0.0258    0.0284   0.0000       93.0422   440.0862       2.44094       18.3609      -1.18966      -2.90428     -0.259953       1.03835       1.42928       1.37876       1.32851       1.37842       1.38049
  23   4 1449.6816    0.1386  0.1199  9.4538  0.0000       48.2618  0.0108   0.0081   0.0230    0.0302   0.0000       23.2913   438.2754       1.81592       18.4977      -1.17195      -1.37054     -0.810859      0.685767      0.846550       1.10514       1.19059       1.28998      0.945770
  23   5 1632.8304    0.2305  0.2183  9.4732  0.0000       23.1119  0.0135   0.0090   0.0273    0.0341   0.0000       6.83762   438.1729       1.39080       17.1582       1.88383      -2.91375      0.175082      0.778752       1.09669       1.16564       1.12870       1.17444       1.03576
  23   6 1804.2613    0.3920  0.3604  9.4518  0.0004       13.7129  0.0155   0.0109   0.0307    0.0425   0.0000       2.21539   441.1202       1.53948       17.5901       1.17958      -1.74811      0.981487      0.826681       1.29955       1.25309       1.45449       1.22725       1.24019
  23   7 1969.7155    0.5768  0.5973  9.5714  0.0000       10.0914  0.0208   0.0129   0.0394    0.0616   0.0000       1.24819   439.5506      -1.86488       17.9247       1.60021      -2.71156      0.638296       1.15252       1.57457       1.56406       1.77432       1.63798       1.70299
  23   8 2131.2245    0.8465  0.6821  9.8281  0.0000       5.71762  0.0204   0.0168   0.0399    0.0739   0.0000      0.907322   439.4701       3.04788       15.9460     -0.781121      0.427936     -0.336650       1.10958       1.46952       1.56277       1.71158       1.67923       1.57774
  23   9 2287.6642    1.1769  0.7676 10.2496 -0.0002       6.78514  0.0220   0.0222   0.0419    0.0928   0.0000      0.793157   439.5703       1.05947       17.6665      -1.26903      -1.05992       2.93232       1.18635       1.58179       1.69054       1.75296       1.84219       1.73492
  23  10 2439.3102    1.6352  1.0157 10.5869  0.0000       2.75022  0.0293   0.0274   0.0482    0.1296   0.0000      0.695539   439.6778       6.29193       15.3904       1.35144     -0.759273      -1.15382       1.40038       1.82198       1.89775       2.06511       2.03607       1.87969
  23  11 2588.8066    2.1720  1.0615 11.4525  0.0000       1.98933  0.0275   0.0368   0.0557    0.1088   0.0000      0.680181   439.5833       5.66231       14.3188     -0.297151      -4.16645       1.41274       1.45988       1.86295       2.08809       2.22884       2.23741       2.05215
  23  12 2737.7861    2.7383  0.9565 12.0205  0.0000       1.30703  0.0260   0.0471   0.0484    0.0947   0.0000      0.716865   437.0210       1.96202       18.2905      -1.71170      -5.48863      0.957441       1.37339       1.79475       1.92276       1.99336       1.97879       1.85011
  23  13 2886.2224    3.4311  1.0038 12.3827  0.0000      0.686482  0.0262   0.0588   0.0517    0.1133   0.0000      0.758966   437.6725       4.96565       11.2362       2.50912      0.851428      -1.06977       1.32501       1.67922       1.85265       1.90374       1.89389       1.79271
  23  14 3033.6065    3.9964  0.9762 12.9687  0.0000     -0.162937  0.0266   0.0709   0.0508    0.0995   0.0000      0.636593   436.1410       8.31742       14.9549       2.57560      -5.37832       2.70381       1.37179       1.84590       1.93097       2.12138       2.06867       1.92937
  23  15 3179.9997    4.0874  1.1823 12.8484  0.0000       1.41812  0.0317   0.0669   0.0581    0.1155   0.0000      0.538978   438.2884       10.5455       7.27433       1.86573     -0.802672      -2.75146       1.59611       2.14369       2.27002       2.39258       2.38895       2.27056
  23  16 3325.8679    3.7463  1.7122 12.5093  0.0000       1.23847  0.0389   0.0505   0.0688    0.0733   0.0000      0.377921   436.7079       12.5486       10.0770       4.28006       2.96285      -5.92870       1.87377       2.51689       2.71355       2.81432       2.80112       2.71765
  23  17 3471.6482    3.0637  2.5893 12.0285  0.0000      0.945817  0.0494   0.0339   0.0902    0.0523   0.0000      0.225310   438.9601       14.9438       12.7675      0.438610       3.17742      -1.78513       2.44731       3.18693       3.37611       3.51550       3.41756       3.31184
  23  18 3617.2299    2.5683  3.9330 11.3806  0.0000      0.795975  0.0635   0.0234   0.1127    0.0436   0.0000      0.130605   438.6476       12.3277       12.4672      -4.39206      -6.50213      -3.29788       2.93721       3.90663       4.13358       4.38894       4.23634       4.16374
  23  19 3762.6488    2.2018  5.5124 10.9233  0.0000      0.513754  0.0792   0.0176   0.1441    0.0400   0.0000     0.0923316   440.7614       15.3036       17.2681       4.72794      -6.86978       6.11810       3.54553       4.65240       5.02817       5.31746       5.29025       5.03098
  23  20 3908.0311    1.8690  7.7225 10.5190  0.0002      0.371320  0.0996   0.0133   0.1834    0.0357   0.0000     0.0639999   439.5670       21.8575      0.629570     -0.806852      -8.08323     -0.166934       4.53381       5.92024       6.47456       6.66140       6.72524       6.34501
  23  21 4053.0736    1.5561 10.4441 10.3754 -0.0008      0.220907  0.1388   0.0105   0.2409    0.0302   0.0000     0.0581498   440.6517       15.8332       20.4317      -9.63323      -6.90835      -6.15325       5.83014       7.78469       8.37958       8.67715       8.60258       8.24830
  23  22 4198.1930    1.3285 13.2834 10.2699  0.0004      0.141380  0.1869   0.0083   0.3148    0.0271   0.0000     0.0572834   428.4964       19.5990       10.5120      -6.11958       3.80699       16.8935       7.07648       9.28446       10.0945       10.5876       10.5323       10.1601
  24   3 1271.0059    0.0974  0.0594  9.4936  0.0000       46.1549  0.0117   0.0081   0.0167    0.0252   0.0000       80.9712   439.0804     -0.267223       18.2076     -0.508776      -1.88674       1.06528      0.707165      0.814581       1.07739       1.00774      0.906955      0.863961
  24   4 1469.7984    0.1663  0.1031  9.3967  0.0000       48.5792  0.0307   0.0096   0.0184    0.0318   0.0000       22.8244   439.9849      0.827957       19.2585     -0.867792      -1.24606      -2.14597       2.30641       1.47221       1.23359       2.40699       2.04315       1.28480
  24   5 1653.7209    0.2716  0.2130  9.3524  0.0000       19.5515  0.0131   0.0096   0.0213    0.0347   0.0000       4.80980   439.5951     -0.481191       18.9117       1.30685      -4.09257      0.376701      0.711981       1.03355       1.10532       1.21171       1.09230       1.00307
  24   6 1826.3749    0.4431  0.3492  9.3989  0.0000       11.9046  0.0137   0.0118   0.0267    0.0458   0.0000       1.94889   439.5669       1.74258       18.4913      -1.40469      -1.82590      -1.70648      0.859853       1.08997       1.18660       1.28775       1.15120       1.14553
  24   7 1993.6429    0.6266  0.5343  9.4234  0.0000       6.90437  0.0168   0.0137   0.0350    0.0665   0.0000       1.13567   438.8734     -0.294655       15.1992      0.526991      0.793378     -0.290900      0.946470       1.17760       1.33057       1.39038       1.32165       1.27639
  24   8 2156.8643    0.9296  0.7090  9.7342  0.0000       5.62928  0.0202   0.0173   0.0384    0.0858   0.0000      0.767606   438.5274       3.29413       13.8802      0.370235      -1.39935      0.704398       1.06515       1.44641       1.55436       1.69162       1.65702       1.50181
  24   9 2314.4757    1.2397  0.9457  9.9831  0.0000       4.31947  0.0241   0.0208   0.0502    0.1196   0.0000      0.694303   438.7256       2.85081       14.4842       2.61514     -0.703484     -0.481196       1.23257       1.61472       1.74125       1.90196       1.88870       1.78478
  24  10 2467.1538    1.7589  1.0083 10.8614  0.0000       2.13711  0.0274   0.0290   0.0483    0.1135   0.0000      0.648428   437.7700       5.25683       14.0842       2.66905     -0.461360     -0.402713       1.36260       1.81895       1.87597       1.91784       1.92347       1.82063
  24  11 2617.8393    2.1728  1.0880 11.5705  0.0000       1.85767  0.0298   0.0361   0.0533    0.1019   0.0000      0.684230   436.9905       4.77502       14.1197       1.25336     -0.934911      -1.69953       1.42785       1.87736       1.89481       2.05400       2.01285       2.06130
  24  12 2767.8524    2.9588  0.9429 12.0814  0.0000       1.18342  0.0248   0.0500   0.0469    0.0954   0.0000      0.657528   436.2634       5.44139       14.0635       1.74259      0.894798      -4.00191       1.25445       1.55697       1.77118       1.79938       1.84576       1.74915
  24  13 2917.1366    3.5974  0.9109 12.4725  0.0000       1.12773  0.0241   0.0621   0.0452    0.1021   0.0000      0.637863   438.8442       6.15523       14.6832       2.42041      0.600645      -1.31310       1.26179       1.63367       1.77866       1.94644       1.91777       1.77421
  24  14 3065.2018    3.9482  1.1567 12.8875  0.0000      0.970378  0.0308   0.0639   0.0572    0.1015   0.0000      0.687911   440.1460       8.72713       13.9714       4.46429       3.37723     -0.514770       1.39193       1.87377       1.96993       2.15265       2.10739       2.07269
  24  15 3212.2235    4.0616  1.3394 12.7900  0.0000      0.514864  0.0341   0.0606   0.0587    0.0931   0.0000      0.539032   441.8143       7.84333       16.1609       5.96689      -1.28596      -2.72638       1.61512       2.14750       2.25230       2.45428       2.41519       2.35406
  24  16 3358.7660    3.6171  1.9545 12.3000 -0.0007      0.668799  0.0406   0.0438   0.0729    0.0635   0.0000      0.307403   439.5577       11.5842       13.0681      0.117785      -1.09176      -3.60442       1.83398       2.42957       2.57487       2.77999       2.77235       2.57374
  24  17 3505.1535    2.9832  2.9044 11.6435  0.0001      0.364532  0.0505   0.0296   0.0902    0.0512   0.0000      0.172475   438.0727       12.8791       15.1905       2.15739      -7.92074      -4.04201       2.35638       2.99708       3.26145       3.33887       3.39432       3.17933
  24  18 3651.4799    2.4721  4.0615 11.3463  0.0000      0.585123  0.0627   0.0218   0.1156    0.0408   0.0000      0.114015   441.7893       16.4500       16.8840       13.4753       1.21027       1.17234       2.94893       3.88726       4.22907       4.40542       4.46871       4.20336
  24  19 3797.5883    2.0911  5.9944 10.9039  0.0000      0.696648  0.0834   0.0163   0.1514    0.0360   0.0000     0.0849377   429.6275       20.8244       15.9842      -4.93540      -5.08370      -7.84735       3.64748       4.78573       5.18489       5.37934       5.36117       5.13231
  24  20 3943.2727    1.7941  8.6826 10.4523  0.0000      0.296875  0.1095   0.0120   0.1952    0.0326   0.0000     0.0611766   445.0964       20.9557       9.93517      0.756794      -3.28607      -1.82567       4.56799       6.02293       6.51261       6.94907       6.79267       6.53433
  24  21 4089.0402    1.5058 10.7221 10.3284  0.0000      0.188321  0.1428   0.0098   0.2425    0.0291   0.0000     0.0571436   434.8092       29.7939       14.9756       10.4252      -4.16419      -3.34302       5.68195       7.53388       8.07185       8.47375       8.50650       8.16255
  24  22 4234.6707    1.2862 13.6383 10.2534  0.0006      0.174270  0.1965   0.0079   0.3192    0.0260   0.0000     0.0617598   434.1402       28.2010       5.51655       21.5349       11.7525      -15.6221       7.09590       9.42504       10.2489       10.8224       10.7507       10.2157
  25   4 1489.4679    0.1809  0.1029  9.4280  0.0000       44.3709  0.0106   0.0099   0.0183    0.0297   0.0000       15.7245   440.3743     0.0374003       18.7555      0.261605      -3.16802      0.121791      0.784340       1.05068      0.848363      0.685239      0.910551      0.967160
  25   5 1674.1280    0.2914  0.2156  9.4580  0.0000       25.3138  0.0102   0.0104   0.0247    0.0322   0.0000       4.72184   440.5746     -0.207144       19.2677      0.278050      -1.15608     -0.709364      0.629477      0.867425       1.18190       1.30274       1.31400       1.17451
  25   6 1847.9387    0.4727  0.4024  9.4723  0.0000       11.2617  0.0150   0.0118   0.0294    0.0477   0.0000       1.72608   440.7387       1.15728       18.5432     -0.514553      -1.76357     -0.287833      0.866107       1.10551       1.18704       1.18283       1.28499       1.17300
  25   7 2017.0593    0.6471  0.5992  9.6463  0.0000       9.76660  0.0187   0.0134   0.0378    0.0613   0.0000       1.19276   439.5824     -0.875885       18.6810      -1.24524      -3.63087      0.525052      0.970682       1.18895       1.41843       1.46051       1.48757       1.42636
  25   8 2181.8792    0.9592  0.7440 10.0124  0.0000       5.33412  0.0204   0.0177   0.0413    0.0789   0.0000      0.858852   438.7256       1.54928       12.8526     -0.930586      -4.03790       1.67932       1.01410       1.34108       1.39601       1.51001       1.50680       1.50243
  25   9 2340.7015    1.3007  0.9758 10.5153  0.0000       5.58358  0.0265   0.0216   0.0491    0.0915   0.0000      0.778471   441.5366       4.43873       14.4579       1.70318       1.70449       2.12707       1.23099       1.60668       1.79514       1.91723       1.89352       1.85497
  25  10 2494.4983    1.8115  1.0879 11.0353  0.0000       2.80580  0.0278   0.0291   0.0534    0.1053   0.0000      0.687782   440.2122       3.18259       11.9015       1.98324      -6.10751      -2.61720       1.31903       1.66608       1.78600       1.94272       1.96464       1.88127
  25  11 2646.3766    2.3761  1.0426 11.6179  0.0000       2.28027  0.0278   0.0393   0.0510    0.1114   0.0000      0.660359   439.5145       5.57753       13.3101     -0.545389      -1.88242       1.25499       1.33915       1.70339       1.72116       1.94759       1.91338       1.90039
  25  12 2797.5381    3.0203  0.9894 12.0533  0.0000       2.26617  0.0248   0.0496   0.0480    0.1037   0.0000      0.608673   438.2585       7.59732       11.9087       2.96749      0.368014     -0.934033       1.23340       1.56981       1.69921       1.82714       1.81880       1.75570
  25  13 2947.5680    3.8111  0.9233 12.4595  0.0000       1.72309  0.0227   0.0637   0.0453    0.1080   0.0000      0.683361   440.6046       9.79504       10.6133     -0.423818       2.48318      0.468341       1.09826       1.44148       1.53648       1.68231       1.71989       1.65436
  25  14 3096.3644    4.1154  1.1395 12.8009  0.0000      0.265689  0.0290   0.0651   0.0543    0.1199   0.0000      0.775077   436.7938       5.13733       14.3480      -3.93062      -1.91873      -4.29596       1.38629       1.74803       1.91070       2.08046       1.98503       1.93481
  25  15 3244.0712    3.9735  1.3516 12.9456  0.0000     -0.450805  0.0338   0.0593   0.0598    0.0849   0.0000      0.507530   440.7044       9.20815       14.5264   -0.00101009      -1.01605      -1.46796       1.54799       2.00594       2.06394       2.27124       2.24014       2.19413
  25  16 3391.3825    3.4372  2.0489 12.4464  0.0000      0.422594  0.0422   0.0417   0.0760    0.0605   0.0000      0.253726   439.4278       13.7930       16.7433       4.38663    -0.0846385      -3.93908       1.79934       2.43203       2.49164       2.72502       2.64681       2.60456
  25  17 3538.5051    2.8571  3.0778 11.7943  0.0000      0.768508  0.0521   0.0281   0.0967    0.0459   0.0000      0.169793   435.3841       16.0239       11.1852     -0.177858     -0.550916       3.53409       2.25325       2.95329       3.16830       3.38196       3.33040       3.22225
  25  18 3685.4122    2.3817  4.7379 11.1979  0.0000      0.614204  0.0685   0.0191   0.1211    0.0363   0.0000     0.0980352   445.5235       16.7769       10.6748       1.89312       3.80304      -12.2928       2.91385       3.80643       4.20798       4.31789       4.26563       4.19992
  25  19 3832.1113    1.9677  6.6631 10.8624  0.0000      0.666254  0.0886   0.0146   0.1601    0.0327   0.0000     0.0766362   435.7250       16.8088       14.4856       3.09249      -7.20671      -6.57358       3.69400       4.90138       5.36810       5.57780       5.70006       5.46344
  25  20 3978.0570    1.6644  8.8516 10.5791 -0.0004      0.259129  0.1154   0.0113   0.2048    0.0295   0.0000     0.0654293   441.5355       24.9366       14.0338      -6.03875      -11.8137       2.73944       4.59926       6.07575       6.58776       6.96853       6.91869       6.69549
  25  21 4124.6508    1.4162 11.7870 10.3926 -0.0003      0.254742  0.1622   0.0089   0.2717    0.0268   0.0000     0.0600120   434.6449       16.1077       32.4688       8.95196       10.2762      -20.0059       5.90136       7.77144       8.67613       9.05366       9.05960       8.70164
  25  22 4270.8794    1.1776 14.1406 10.3130 -0.0006      0.306541  0.2142   0.0072   0.3404    0.0240   0.0000     0.0691665   432.7468       33.1616     -0.692094      -13.3579       3.65346      -3.48253       7.18470       9.37837       10.3540       10.7512       10.9234       10.4703
  26   3 1307.5074    0.0927  0.0859  9.4848  0.0000       94.7599  0.0295   0.0080   0.0244    0.0320   0.0000       73.0754   438.5166      -1.28122       20.0069     -0.414972      -1.46050      -1.42216       1.79045      0.952070       3.04721       4.66647       3.60925       1.59366
  26   4 1508.7216    0.1704  0.1405  9.4129  0.0000       31.6169  0.0098   0.0080   0.0218    0.0288   0.0000       13.9203   439.3910       1.59030       18.8529     -0.352585      -4.09960      0.986103      0.589106      0.774011      0.858189      0.845870      0.864473      0.929677
  26   5 1694.0599    0.3195  0.2738  9.3606  0.0000       10.9704  0.0118   0.0098   0.0262    0.0356   0.0000       3.13547   439.5376     -0.518737       18.0433      0.366450      -3.86617       1.25302      0.678684      0.827913       1.01051      0.996786       1.04322      0.910528
  26   6 1869.1003    0.4951  0.3988  9.4074  0.0000       13.1070  0.0141   0.0120   0.0280    0.0468   0.0000       1.58487   440.6564       1.22733       18.1986      -2.26716      -3.22544       1.24583      0.724567      0.964791       1.12486       1.09178       1.07365       1.12308
  26   7 2039.8691    0.7019  0.5960  9.5652  0.0000       9.90928  0.0182   0.0140   0.0345    0.0663   0.0000       1.07003   440.9579     -0.846391       16.9212       1.89807      -2.82367       1.03312      0.890195       1.16456       1.28304       1.37142       1.34531       1.29342
  26   8 2206.1694    1.0309  0.7441  9.9992  0.0000       6.02014  0.0200   0.0185   0.0399    0.0841   0.0000      0.812931   442.3141      0.105373       16.7205       1.52355      -1.64262      0.880405      0.949730       1.28907       1.36083       1.49774       1.45658       1.40587
  26   9 2366.2533    1.4299  0.9499 10.6487  0.0000       5.11936  0.0242   0.0238   0.0492    0.0917   0.0000      0.784762   438.9411       2.97444       15.3890     -0.873058      -1.02710       3.04087       1.11738       1.44086       1.54504       1.70706       1.70913       1.71678
  26  10 2521.2909    1.9101  1.0229 11.0620  0.0000       1.69585  0.0257   0.0303   0.0483    0.1003   0.0000      0.630177   439.0098      0.797893       17.7505       2.05908     -0.863096      -2.39221       1.15256       1.52072       1.57540       1.78107       1.73844       1.74686
  26  11 2674.5663    2.5781  0.9961 11.7355  0.0000       3.22507  0.0251   0.0417   0.0478    0.1026   0.0000      0.748409   440.4274       2.53109       14.8958       2.13859      -2.12300     -0.350918       1.12145       1.45360       1.63062       1.66846       1.71966       1.70226
  26  12 2826.6777    3.2067  1.0037 12.1638  0.0000      0.136460  0.0253   0.0510   0.0486    0.1029   0.0000      0.703817   437.5775       5.39358       14.0671       2.68389       1.30878     -0.686878       1.15498       1.55912       1.63965       1.78205       1.74974       1.66701
  26  13 2977.6134    3.7662  1.0233 12.8266  0.0000      0.823150  0.0266   0.0611   0.0488    0.0879   0.0000      0.558900   438.2472       7.28699       15.8675       1.34228      -4.28509      0.110029       1.18133       1.61841       1.71247       1.83083       1.77500       1.74183
  26  14 3127.1806    4.1472  1.2112 12.7160  0.0000       2.01520  0.0302   0.0628   0.0549    0.1078   0.0000      0.614360   441.8110       7.62810       15.1963     -0.310302      -1.67166       1.35740       1.35950       1.82941       1.90010       2.04123       1.96493       1.86859
  26  15 3275.5923    3.8952  1.5816 12.3824  0.0000      0.271093  0.0349   0.0502   0.0612    0.0893   0.0000      0.447075   439.2585       12.0250       13.8917      -2.12673     -0.896548      0.502193       1.49648       1.88483       2.10193       2.28278       2.21234       2.20342
  26  16 3423.6100    3.3108  2.1888 12.3102  0.0000      0.151884  0.0436   0.0380   0.0758    0.0566   0.0000      0.258572   441.4958       10.4748       16.6865       2.60284      -3.19768      -3.86236       1.87894       2.42005       2.62124       2.71581       2.70341       2.62490
  26  17 3571.3917    2.7560  3.3288 11.6805 -0.0000      0.477174  0.0528   0.0257   0.1013    0.0430   0.0000      0.152524   434.9984       11.1010       12.8529       3.61819      -5.50389      -1.59305       2.20253       2.83083       3.11449       3.31890       3.20752       3.22150
  26  18 3718.7876    2.3043  5.0722 11.1176  0.0000      0.252431  0.0695   0.0178   0.1280    0.0353   0.0000     0.0899702   438.1607       15.7904       15.3611       7.98392      -5.29455     -0.404589       2.93246       3.84522       4.16973       4.40064       4.39454       4.21001
  26  19 3866.1310    1.9281  7.0622 10.7711  0.0000      0.431594  0.0904   0.0135   0.1640    0.0309   0.0000     0.0670826   438.4792       21.6537       11.6249       2.83852       6.00250      -6.06270       3.63464       4.86465       5.29881       5.61276       5.57333       5.47736
  26  20 4013.0057    1.6282  9.0709 10.5787  0.0000      0.305346  0.1154   0.0109   0.2074    0.0275   0.0000     0.0621970   440.6434       17.4688       20.8503      -10.5382      -1.06086      -6.81883       4.40997       5.85762       6.37473       6.71846       6.73159       6.57378
  26  21 4159.7706    1.3795 12.9082 10.3253 -0.0011      0.304439  0.1748   0.0080   0.2910    0.0255   0.0000     0.0581597   439.9000       19.3712       4.19686      -13.8871       2.16707      -1.46511       5.94759       7.77381       8.56760       8.99244       9.14724       8.77157
  26  22 4306.4901    1.1489 14.7292 10.2399  0.0002      0.350071  0.2212   0.0068   0.3381    0.0235   0.0000     0.0694128   450.6672       30.4884      -4.61710       1.06947       4.73928      -9.81673       6.91618       9.38371       10.1435       10.7027       10.7875       10.3779
  27   4 1527.5754    0.1960  0.1444  9.3526  0.0000       46.3870  0.0097   0.0083   0.0176    0.0299   0.0000       10.6123   440.2324     -0.556175       20.7470      0.594149      -1.41200      0.125239      0.499539      0.644230      0.697155      0.677685      0.799257      0.716519
  27   5 1713.6121    0.3377  0.2828  9.3797  0.0000       14.4774  0.0130   0.0098   0.0234    0.0347   0.0000       3.05953   440.5606      -1.32736       18.7918      0.749150      -1.87579      0.242029      0.758029      0.936783       1.06180       1.16987       1.09833       1.05793
  27   6 1889.8078    0.5115  0.5029  9.3073  0.0000       9.27408  0.0163   0.0111   0.0322    0.0542   0.0000       1.34044   440.2755      0.510254       19.8050      -2.03381      -2.08552       1.68432      0.833773       1.04687       1.17584       1.24989       1.27683       1.20579
  27   7 2062.1684    0.7585  0.6221  9.5296  0.0000       7.39507  0.0180   0.0142   0.0345    0.0687   0.0000      0.946185   440.1130       1.26200       17.1350       1.87503     -0.605845       2.34223      0.905663       1.16346       1.28568       1.35818       1.35342       1.29798
  27   8 2229.8870    1.0695  0.7988 10.1909  0.0000       7.32459  0.0208   0.0188   0.0421    0.0751   0.0000      0.849057   440.5970       3.14052       17.6995     -0.392248    0.00569567      0.838240      0.950645       1.24794       1.30889       1.40534       1.36985       1.46229
  27   9 2391.2029    1.4839  1.0404 10.4582  0.0000       5.51254  0.0260   0.0233   0.0501    0.1047   0.0000      0.699522   440.4105       3.05264       16.1170     -0.793609      -2.42848      0.651020       1.12716       1.47103       1.52827       1.64829       1.66534       1.60331
  27  10 2547.6742    2.0212  1.0606 11.0900  0.0000       2.54635  0.0265   0.0307   0.0478    0.1066   0.0000      0.634116   439.4764       1.22915       16.7503      0.800934      -2.70887     -0.848783       1.12359       1.46057       1.53593       1.76845       1.66448       1.63635
  27  11 2702.2049    2.6060  1.0638 11.4830  0.0000       1.63506  0.0264   0.0389   0.0471    0.1150   0.0000      0.590838   439.5456       3.38615       14.4545       1.08156     -0.732869      0.543085       1.13038       1.46200       1.58824       1.71071       1.75264       1.68600
  27  12 2855.5451    3.4193  0.9771 12.1958  0.0000       3.16445  0.0240   0.0545   0.0462    0.1069   0.0000      0.648168   437.4665       6.38378       16.3563       2.12007      0.982050     -0.792323       1.06244       1.41848       1.49995       1.63643       1.61828       1.57496
  27  13 3007.2707    4.0433  0.9168 12.7444  0.0000       1.18880  0.0229   0.0656   0.0435    0.0920   0.0000      0.657313   439.4765       5.69101       12.5906       1.60593      0.456113      -4.10099       1.08028       1.35644       1.47848       1.60859       1.62186       1.58601
  27  15 3306.7805    3.6350  1.7895 12.4702  0.0000      0.687392  0.0394   0.0449   0.0654    0.0701   0.0000      0.351638   438.6748       9.54839       12.1391       2.96750      -1.55163      -3.88720       1.58118       2.09491       2.18574       2.36625       2.36505       2.32543
  27  16 3455.6223    3.1657  2.3069 12.3067  0.0003      0.653893  0.0446   0.0358   0.0797    0.0526   0.0000      0.261283   438.5959       8.18708       14.0936       5.86198       2.16853      0.646624       1.80385       2.32934       2.55368       2.80327       2.70387       2.66442
  27  17 3603.9780    2.6492  3.8626 11.2739  0.0000      0.608841  0.0565   0.0222   0.1023    0.0431   0.0000      0.121945   439.5692       14.0440       14.3589       1.91222     -0.229480      0.358184       2.28207       2.94833       3.25413       3.45486       3.53077       3.35668
  27  18 3752.0091    2.1944  5.3936 11.0675  0.0000      0.316420  0.0731   0.0164   0.1338    0.0328   0.0000     0.0902372   436.6000       14.6932       13.9056       5.39757      -5.63776      -6.90474       2.85817       3.72608       4.09114       4.43851       4.43984       4.35673
  27  19 3899.9214    1.8303  7.5280 10.7417  0.0000      0.433174  0.0949   0.0125   0.1725    0.0284   0.0000     0.0675836   440.0177       15.1746       16.7960       2.70230      -4.03916       3.68573       3.64852       4.80133       5.24637       5.45071       5.53156       5.39591
  27  21 4194.4212    1.3298 13.3990 10.2956  0.0000      0.232345  0.1841   0.0074   0.2959    0.0239   0.0000     0.0607299   434.2763       23.6551       21.5551      -5.08910     -0.625367      -15.9082       5.83222       7.77675       8.53081       9.03277       9.11164       8.88120
  28   3 1342.6673    0.1024  0.1034  9.4872  0.0000       33.5712  0.0143   0.0069   0.0219    0.0237   0.0000       46.0638   440.3151      -1.02819       20.0519     -0.859147      -4.56416     -0.313370      0.808866      0.956582       1.04215      0.933982       1.22227       1.17386
  28   4 1546.0396    0.1961  0.1388  9.4234  0.0000       28.4600  0.0093   0.0084   0.0177    0.0276   0.0000       10.9956   440.3402     -0.213075       19.4069      0.815396      -2.85406      0.291947      0.516823      0.631171      0.714395      0.720570      0.749697      0.703483
  28   5 1732.7979    0.3395  0.3105  9.3945  0.0000       15.1473  0.0126   0.0094   0.0258    0.0367   0.0000       2.74700   441.1440      0.102745       18.2343     -0.734869      -2.52289     -0.605290      0.622706      0.807046      0.902798      0.980220      0.939148      0.930412
  28   6 1910.2243    0.5398  0.4946  9.5236  0.0000       10.2963  0.0157   0.0118   0.0321    0.0495   0.0000       1.42263   440.6034       1.28070       18.4092       1.02557      -2.87871      -1.73397      0.800142       1.01974       1.08540       1.20814       1.21270       1.19719
  28   7 2084.0193    0.7536  0.7451  9.6680  0.0000       7.06346  0.0207   0.0132   0.0389    0.0686   0.0000      0.905427   440.7767     -0.128176       19.6476     -0.221506      -2.98413     -0.465061      0.915634       1.16429       1.28086       1.35079       1.32560       1.31858
  28   8 2252.9397    1.1359  0.7876 10.2341  0.0000       5.46554  0.0205   0.0193   0.0393    0.0808   0.0000      0.755078   441.7618       1.03379       17.5926      -1.04218      -1.68088      -1.57789      0.962434       1.22161       1.29593       1.40803       1.41274       1.37393
  28   9 2415.4921    1.5313  1.0355 11.0244  0.0000       4.56088  0.0266   0.0242   0.0503    0.0795   0.0000      0.772690   441.6437       3.27913       18.9234    -0.0112482      -2.90237     -0.244110       1.07068       1.43214       1.47180       1.67131       1.59541       1.60478
  28  10 2573.4740    2.1613  1.0509 11.4359  0.0000       2.18410  0.0261   0.0330   0.0480    0.0957   0.0000      0.637373   439.1266       2.89176       15.3122      0.957365      0.296258      -2.80007       1.10756       1.45573       1.53043       1.63751       1.62577       1.63635
  28  11 2729.5331    2.6900  1.0617 11.9380  0.0000       2.94288  0.0261   0.0406   0.0497    0.0923   0.0000      0.643874   439.2133       7.65956       16.0464     -0.153400      -4.02386       1.09966       1.01076       1.39554       1.44219       1.61680       1.62083       1.59015
  28  12 2883.9136    3.4992  0.9454 12.5581  0.0000       1.76640  0.0237   0.0558   0.0439    0.0903   0.0000      0.673569   439.3968       5.86280       17.0406     -0.874229     -0.578534      -1.24676       1.01060       1.31095       1.44460       1.52757       1.49083       1.47338
  28  13 3036.4251    4.0267  1.1112 12.8661  0.0000       1.46137  0.0276   0.0603   0.0493    0.0924   0.0000      0.641399   438.0533       11.6531       13.1601       2.48016      -2.42675       2.45891       1.13489       1.49067       1.63433       1.70126       1.69179       1.72648
  28  14 3187.4166    4.1936  1.2879 12.8650  0.0000      0.934498  0.0302   0.0587   0.0533    0.0833   0.0000      0.558047   439.4790       8.54739       12.9552       3.22103       1.50873      -2.05044       1.19822       1.61064       1.70181       1.84478       1.85269       1.78660
  28  15 3337.5249    3.5799  1.7939 12.6753  0.0000      0.397845  0.0382   0.0446   0.0672    0.0640   0.0000      0.373224   440.6236       7.86784       13.7071      -3.06851      -2.63051      -2.32435       1.49303       2.02141       2.14785       2.36529       2.32500       2.31804
  28  16 3487.0477    3.0518  2.6593 12.0567  0.0000      0.388151  0.0471   0.0311   0.0843    0.0491   0.0000      0.202545   436.2377       13.7303       17.4328       4.99613       2.52299      -6.45450       1.81772       2.37513       2.54984       2.67972       2.68130       2.64759
  28  17 3636.1686    2.5445  3.9847 11.4615  0.0000      0.471688  0.0587   0.0215   0.1067    0.0392   0.0000      0.117260   436.7974       9.86754       16.2245     -0.641937       2.33077      -4.22779       2.26162       3.00317       3.22304       3.51366       3.49961       3.39379
  28  18 3784.9519    2.1159  6.0442 10.9073  0.0002      0.423810  0.0785   0.0147   0.1378    0.0314   0.0000     0.0781256   435.8525       8.42118       8.84747       6.39992     -0.283537     -0.208022       2.91373       3.79418       4.17938       4.44274       4.46896       4.34929
  28  19 3933.1067    1.7588  8.0559 10.6987  0.0000      0.316709  0.0999   0.0114   0.1811    0.0274   0.0000     0.0648743   440.6802       25.5840       16.1334     -0.996808      -5.16773       4.07757       3.61894       4.69548       5.21766       5.54982       5.60856       5.49200
  28  20 4081.3361    1.4811 10.7909 10.4599 -0.0004      0.326255  0.1391   0.0088   0.2379    0.0257   0.0000     0.0625446   440.6506       16.6655       15.6586       2.04268       14.1710      -6.98817       4.68371       6.10351       6.74275       7.17491       7.28340       7.17638
  28  21 4228.7658    1.2345 13.3440 10.3537 -0.0007      0.178376  0.1910   0.0070   0.3068    0.0232   0.0000     0.0688841   434.2699       4.40889       30.2705      -1.03964      -14.0251      -18.0736       5.91781       7.82062       8.55875       9.16083       9.14831       9.06925
  29   3 1359.7746    0.1018  0.0911  9.3874  0.0000       12.2918  0.0106   0.0067   0.0224    0.0217   0.0000       45.9969   440.2949     -0.907363       20.5096     -0.985584      -3.09477       1.45299      0.504410      0.697278      0.674253      0.914936      0.717054      0.755864
  29   4 1564.1581    0.2110  0.1970  9.3300  0.0000       28.1988  0.0112   0.0078   0.0218    0.0279   0.0000       7.49574   440.6002     -0.558534       18.6516      0.384844      -1.25048      0.212202      0.566369      0.778398      0.853785      0.881924      0.913851      0.916853
  29   5 1751.6012    0.3654  0.3527  9.3748  0.0000       16.3881  0.0132   0.0095   0.0274    0.0366   0.0000       2.45593   440.5305      0.467688       18.5269     0.0345390      -1.28287     -0.589218      0.641741      0.872285      0.953027      0.989607       1.09011       1.03732
  29   6 1930.2508    0.5637  0.4686  9.4913  0.0000       11.0629  0.0145   0.0119   0.0293    0.0497   0.0000       1.34272   440.2002     -0.203964       19.5053     0.0212379      -3.89492      -1.41774      0.716865      0.914515       1.05939       1.05202       1.07102       1.01711
  29   7 2105.3989    0.8128  0.7228  9.5799  0.0000       5.55274  0.0195   0.0141   0.0366    0.0786   0.0000      0.823504   441.2813      0.730961       16.9350       1.09587      -4.40430     -0.363636      0.896080       1.19484       1.27362       1.34663       1.30552       1.30516
  29   8 2275.5056    1.1424  0.8656 10.2693  0.0000       5.06991  0.0220   0.0184   0.0418    0.0792   0.0000      0.769060   440.7275       2.34935       19.0204      -1.39613      -3.01466      -3.77913      0.937324       1.17039       1.29973       1.43834       1.41177       1.38914
  29   9 2439.1929    1.7295  1.0045 10.9144  0.0000       2.94001  0.0247   0.0261   0.0461    0.0906   0.0000      0.680054   441.5977       2.79372       15.0602     -0.241289      -3.24594      -1.19392       1.00707       1.30929       1.49426       1.57579       1.62186       1.55560
  29  10 2598.8357    2.2056  1.0684 11.5845  0.0035       3.22668  0.0263   0.0332   0.0471    0.0839   0.0000      0.624074   437.0869       3.45634       18.0997     -0.821096      -1.59259      -1.07688       1.05944       1.35669       1.47168       1.61669       1.62688       1.62306
  29  11 2756.3725    2.8904  1.0633 12.0259 -0.0004       3.89683  0.0248   0.0437   0.0483    0.0871   0.0000      0.658635   438.1361       4.69474       16.5488       1.51352      -2.26936     -0.635374      0.975964       1.27667       1.37070       1.50367       1.55246       1.50167
  29  12 2911.8144    3.5921  0.9945 12.6361  0.0000       1.39143  0.0242   0.0561   0.0461    0.0871   0.0000      0.728407   436.7327       8.04426       12.8622       4.39458      -2.98820     -0.530185      0.996198       1.29359       1.39094       1.50140       1.51451       1.52360
  29  13 3065.1471    4.0734  1.0786 13.0018  0.0000      0.686055  0.0267   0.0622   0.0490    0.0900   0.0000      0.631275   437.9486       6.70489       14.1309      -1.07416     -0.556913      -2.25202       1.02656       1.37923       1.50694       1.61548       1.60310       1.60662
  29  14 3217.0751    4.0453  1.4330 12.5645  0.0000       1.17679  0.0312   0.0519   0.0558    0.0828   0.0000      0.412561   439.5755       9.45137       15.0536       2.75060     -0.553448     -0.732178       1.14700       1.53353       1.65958       1.76958       1.76325       1.77131
  29  15 3367.9841    3.5743  2.0810 12.2805  0.0000       1.17700  0.0376   0.0387   0.0709    0.0538   0.0000      0.281767   438.2278       8.68238       15.4652       2.73411      -2.90392      -2.55115       1.42774       1.88035       2.06177       2.21924       2.29387       2.17863
  29  16 3518.2771    2.9729  3.0603 11.7670  0.0000      0.504081  0.0490   0.0272   0.0874    0.0446   0.0000      0.169614   439.9608       11.7758       8.64423      -1.15892      0.133265      -2.33030       1.80078       2.38243       2.61824       2.76851       2.87286       2.75528
  29  17 3668.0600    2.4407  4.3830 11.2891  0.0000      0.579192  0.0606   0.0195   0.1126    0.0367   0.0000      0.105681   437.8511       15.4810       9.74627       10.5537      -3.71335      0.544534       2.24050       2.93107       3.27230       3.40663       3.46976       3.39902
  29  18 3817.3863    2.0817  6.3247 10.7681  0.0001      0.330719  0.0774   0.0138   0.1428    0.0312   0.0000     0.0728783   441.0178       11.0305       10.6793       5.46421      -5.72139      -7.10149       2.78692       3.73949       4.01065       4.30460       4.32558       4.25743
  29  19 3966.4788    1.7363  8.7460 10.5365  0.0002      0.351840  0.1035   0.0104   0.1879    0.0267   0.0000     0.0587562   443.5186       16.9117       16.6770      -8.11909      -5.00383       4.92361       3.62694       4.66521       5.26123       5.57511       5.66217       5.52025
  29  20 4114.8764    1.4554 11.3209 10.3849  0.0005      0.290226  0.1455   0.0085   0.2463    0.0254   0.0000     0.0582162   432.0308       22.1078       16.5261      -1.64788       2.37446       3.30873       4.70200       6.31655       6.86589       7.28763       7.45139       7.33644
  29  21 4263.7665    1.1939 14.4602 10.2585  0.0006      0.453903  0.2049   0.0065   0.3167    0.0220   0.0000     0.0679450   433.1796       27.9547       25.2662      -7.53123       1.62801      -13.5102       5.74983       7.69002       8.43918       8.97102       8.92059       8.86704
  30   2 1150.3811    0.0520  0.0342  9.5673 -0.0238       47.8956  0.0240   0.0086   0.0181    0.0207   0.0000       362.848   443.8855      -10.0463       15.4025       7.64743       5.55629     -0.275083      0.975206       1.03615       1.49892       1.47371       1.69807       1.62326
  30   3 1376.6042    0.1195  0.0823  9.4669  0.0000       19.1912  0.0141   0.0072   0.0178    0.0217   0.0000       40.6347   440.4790     0.0290052       20.0607      -1.17877      -3.86470      0.471109      0.823607      0.927154      0.767020      0.711542      0.732567      0.857865
  30   4 1581.9123    0.2166  0.2061  9.3463  0.0000       19.8947  0.0108   0.0076   0.0225    0.0280   0.0000       6.52306   441.1550     -0.229860       20.1609     -0.440770      -2.40402       1.03936      0.554570      0.681807      0.820743      0.848408      0.869430      0.815956
  30   5 1770.0901    0.3912  0.3805  9.2782  0.0000       12.5650  0.0135   0.0093   0.0268    0.0408   0.0000       1.95548   440.2296     -0.716398       19.7661       1.37828      -2.52791     0.0152182      0.660327      0.833324      0.909816      0.970585      0.978852      0.957831
  30   6 1950.0643    0.5751  0.5816  9.4167  0.0000       10.4131  0.0171   0.0110   0.0334    0.0557   0.0000       1.15945   440.4745     -0.951661       18.1396       1.77990      -2.29573      0.895147      0.767760      0.984982       1.12151       1.15396       1.20146       1.19363
  30   7 2126.4997    0.8517  0.7983  9.6424  0.0000       6.74883  0.0208   0.0139   0.0382    0.0783   0.0000      0.819306   441.4149      0.694719       21.3424       1.02495      -3.31253      0.558151      0.871599       1.15880       1.20735       1.32181       1.29684       1.28158
  30   8 2297.5069    1.2025  1.0388 10.4583  0.0000       4.92137  0.0261   0.0183   0.0483    0.0804   0.0000      0.779518   440.9566       2.69233       17.2960     -0.552667      -3.35065      0.235280       1.00110       1.29833       1.42017       1.55065       1.53787       1.52919
  30   9 2462.4449    1.7267  1.1715 10.7959  0.0000       3.34310  0.0278   0.0244   0.0516    0.1005   0.0000      0.698361   439.3092      0.941576       17.0012      0.122012      -1.59503     -0.359405      0.974079       1.28309       1.41614       1.51721       1.56183       1.48520
  30  10 2623.6400    2.3274  1.0565 11.5863 -0.0001       2.42454  0.0242   0.0349   0.0475    0.0911   0.0000      0.840000   440.1527       3.92457       18.1322       1.92523      -1.79907      -4.14141      0.919879       1.22529       1.30819       1.45947       1.41925       1.39373
  30  11 2782.5998    3.0479  1.0136 12.1402 -0.0004     -0.525848  0.0229   0.0450   0.0463    0.0884   0.0000      0.581747   438.2252       4.54489       13.5745      0.412153      -2.88987     -0.413012      0.944636       1.21966       1.34745       1.42639       1.48666       1.44058
  30  12 2939.2808    3.7122  1.0298 12.6912  0.0000       1.64199  0.0251   0.0547   0.0445    0.0849   0.0000      0.555626   437.4804       6.69815       11.8090    -0.0406439      -2.00266      -2.01795      0.951058       1.24270       1.39302       1.40940       1.42532       1.49273
  30  13 3093.5422    4.1757  1.1239 12.8994  0.0000      0.195795  0.0272   0.0608   0.0488    0.1018   0.0000      0.654276   440.4628       7.72837       14.5291       1.39100      -1.61057      -3.33032       1.05164       1.34711       1.38064       1.51955       1.52369       1.48542
  30  14 3246.1944    3.9290  1.4427 12.8665  0.0000      0.362898  0.0314   0.0507   0.0570    0.0670   0.0000      0.435914   442.0114       8.54179       11.3246       2.10333      0.316670       1.40699       1.14855       1.52616       1.65687       1.81179       1.80872       1.80763
  30  15 3397.9125    3.4554  2.0337 12.3816  0.0000      0.306655  0.0381   0.0375   0.0681    0.0527   0.0000      0.285956   436.7462       9.26322       16.0369       1.05248      -1.42729      -1.83000       1.41117       1.83357       2.02293       2.17944       2.14329       2.11450
  30  16 3549.0614    2.8391  3.3551 11.6708  0.0001      0.248192  0.0523   0.0243   0.0900    0.0419   0.0000      0.138049   442.9431       8.17330       11.5639      -1.39576       4.95219      -5.48210       1.85042       2.53010       2.70159       2.89190       2.88492       2.84931
  30  17 3699.7984    2.3470  4.8913 11.1455  0.0000      0.621299  0.0641   0.0173   0.1178    0.0344   0.0000     0.0894830   435.2798       13.7739       13.9764      0.451967      -5.29260      0.307685       2.30168       3.01928       3.37134       3.57169       3.62636       3.59162
  30  18 3849.6407    1.9738  7.1166 10.7300  0.0000      0.359442  0.0849   0.0123   0.1552    0.0287   0.0000     0.0683566   439.3365       13.1632       12.3378       6.36172      -8.68976      -6.85596       2.96230       3.86452       4.30539       4.56161       4.64199       4.62604
  30  19 3999.0297    1.6370  9.9365 10.5386  0.0000      0.289944  0.1209   0.0093   0.2097    0.0252   0.0000     0.0593492   439.8560       19.8109       9.20351       2.40761      -9.76994       4.29706       3.87084       5.20800       5.74038       6.03566       6.09751       6.05305
  30  20 4148.2948    1.3888 12.6375 10.3807 -0.0002      0.248236  0.1650   0.0073   0.2694    0.0238   0.0000     0.0636078   440.4772       18.1443       15.5786       7.45124       7.30777      -17.7115       4.84614       6.41010       7.15066       7.56314       7.75227       7.61492
  31   2 1164.9814    0.0684  0.0548  9.5763  0.0000       34.9591  0.0172   0.0074   0.0179    0.0204   0.0000       187.538   440.1711     -0.553610       20.1753      -1.41357      -1.91856     0.0508761      0.700889       1.03486       1.21194       1.30612       1.05452       1.03528
  31   4 1599.3303    0.2257  0.1780  9.4010  0.0000       24.7230  0.0103   0.0081   0.0184    0.0276   0.0000       6.88869   440.9174     0.0500346       20.8234      0.434243      -2.53312     -0.558958      0.462341      0.657362      0.701361      0.755700      0.823245      0.798960
  31   5 1788.3044    0.4165  0.3609  9.4232  0.0000       14.6072  0.0130   0.0099   0.0248    0.0385   0.0000       2.06884   440.0260      0.149174       21.2251       1.06803      -1.46037     -0.975711      0.603029      0.804398      0.889819      0.991090      0.967354      0.942669
  31   6 1969.5395    0.6256  0.5537  9.4040  0.0000       8.97698  0.0153   0.0118   0.0312    0.0571   0.0000       1.06160   440.8940   -0.00676700       19.9132      0.292778      -3.39251     -0.812687      0.665109      0.875009      0.991457       1.04161       1.02669       1.07345
  31   7 2147.1505    0.8933  0.8357  9.7633  0.0000       6.46471  0.0209   0.0142   0.0405    0.0789   0.0000      0.821253   441.4477     -0.742798       19.2859       1.44108    -0.0951066      -1.41328      0.844773       1.12330       1.19338       1.27856       1.28606       1.31838
  31   8 2319.0267    1.3435  0.9869 10.4301  0.0000       3.35890  0.0226   0.0198   0.0454    0.0868   0.0000      0.674898   440.8421      0.171777       19.6835    -0.0955332      -1.08921     0.0196410      0.852146       1.15287       1.21782       1.39711       1.42450       1.39737
  31   9 2485.1970    1.8054  1.1622 10.9354  0.0000       3.85796  0.0273   0.0253   0.0500    0.0971   0.0000      0.679444   438.1645       3.54366       16.6779      0.931152      0.858085      0.233060      0.948572       1.24287       1.38905       1.49125       1.58025       1.59294
  31  10 2647.9828    2.4331  1.0486 11.6783  0.0000       1.76584  0.0244   0.0353   0.0448    0.0900   0.0000      0.694893   441.2998       3.75885       17.1795       2.53529     -0.155106       1.40252      0.953116       1.22020       1.38276       1.49612       1.49422       1.45384
  31  11 2808.4493    3.1620  1.0195 12.3383  0.0000      0.488519  0.0244   0.0468   0.0442    0.0871   0.0000      0.655199   440.8732       5.76660       13.6696       2.26002      -2.48401      -1.98298      0.928036       1.20616       1.31010       1.43102       1.43698       1.49983
  31  12 2966.3239    3.9696  0.9321 12.6308  0.0000      0.968607  0.0211   0.0596   0.0417    0.0864   0.0000      0.513925   440.8011       6.59234       16.2902      0.955818     -0.216771      -3.26217      0.855334       1.06517       1.19232       1.22060       1.28076       1.24881
  31  13 3121.5599    4.1455  1.1799 13.0336  0.0000       2.23783  0.0285   0.0605   0.0505    0.0971   0.0000      0.624031   440.0782       9.46239       16.7193      0.138117      -1.68328      0.618144       1.00428       1.33698       1.42366       1.62288       1.57819       1.61330
  31  14 3275.0568    3.9286  1.5360 12.7497  0.0000      0.564384  0.0318   0.0488   0.0594    0.0687   0.0000      0.447903   441.7864       7.52309       16.5105       1.69647      -2.05546  -0.000229335       1.14478       1.46855       1.62762       1.71611       1.76095       1.78657
  31  15 3427.7349    3.2533  2.4705 12.0538  0.0011      0.954515  0.0412   0.0312   0.0750    0.0467   0.0000      0.210506   436.4359       10.3380       13.1907       4.33519       1.17832      -2.57253       1.40976       1.89926       2.07899       2.21182       2.24755       2.23917
  31  16 3579.6277    2.7481  3.5202 11.5889  0.0000      0.603803  0.0517   0.0224   0.0920    0.0386   0.0000      0.140361   436.7926       10.9513       15.8480       6.03777      -3.16548      -1.08234       1.80252       2.37494       2.56409       2.77124       2.82150       2.79847
  31  17 3730.8831    2.2750  5.5597 11.0800  0.0000      0.553561  0.0698   0.0158   0.1252    0.0313   0.0000     0.0807447   437.4800       15.5589       15.9143       2.57144      -1.69223      -1.93018       2.38464       3.16825       3.47472       3.73864       3.73687       3.73502
  31  18 3881.4563    1.9081  7.2967 10.7168 -0.0001      0.461442  0.0867   0.0118   0.1560    0.0280   0.0000     0.0656501   442.7494       17.1796       13.9588      -2.40890      -6.22683      -10.4824       2.90450       3.94249       4.22412       4.61100       4.66337       4.67707
  31  19 4031.5898    1.5879  9.9815 10.5153 -0.0005      0.357673  0.1228   0.0090   0.2109    0.0252   0.0000     0.0621966   446.4667       19.4942       8.82969       13.8599      -4.41883      0.120442       3.82150       5.02075       5.60127       5.91885       6.03705       5.97906
  31  20 4180.9258    1.3157 13.0815 10.3731 -0.0005      0.191418  0.1781   0.0067   0.2830    0.0228   0.0000     0.0689204   434.2485       34.5698       13.6980      -4.66917      -6.18308      -7.75334       4.96945       6.60863       7.27035       7.84889       7.95055       7.96120
  32   3 1409.4394    0.1365  0.1144  9.3923  0.0000       59.6041  0.0088   0.0068   0.0185    0.0256   0.0000       24.7415   441.3601     -0.636962       19.6287      0.241209      -2.76575     -0.514002      0.386744      0.490877      0.556582      0.573417      0.601539      0.595230
  32   4 1616.4636    0.2529  0.1941  9.3899  0.0000       24.9264  0.0095   0.0084   0.0196    0.0271   0.0000       5.55217   440.7522      0.711246       19.5465     -0.653097      -2.36153     -0.723292      0.484308      0.601333      0.601014      0.607103      0.647032      0.637604
  32   5 1806.2342    0.4237  0.3881  9.3831  0.0000       15.4141  0.0134   0.0097   0.0257    0.0387   0.0000       1.96970   441.0247     -0.167828       21.0935    -0.0730432      -1.54200      0.298879      0.636544      0.846415       1.01146       1.11489       1.13773       1.04787
  32   6 1988.7635    0.6287  0.5743  9.4879  0.0000       9.48893  0.0158   0.0115   0.0314    0.0562   0.0000       1.09599   441.1856      0.712099       18.4569     -0.610576      -4.09282      -1.17796      0.669895      0.859544      0.913681       1.01356       1.01388       1.01474
  32   7 2167.4867    0.9525  0.7634  9.8440  0.0000       6.68384  0.0186   0.0152   0.0369    0.0760   0.0000      0.804339   439.3711       1.67630       19.2930      -1.69120      -1.95478       2.51870      0.729611      0.955639       1.06342       1.14906       1.15592       1.18721
  32   8 2340.1798    1.3972  1.0826 10.1719  0.0000       3.64413  0.0247   0.0197   0.0461    0.1181   0.0000      0.629469   439.2729       3.54791       17.3183      -1.68075      -1.69631       1.53241      0.896356       1.17693       1.24516       1.34124       1.40971       1.33001
  32   9 2507.4797    1.8854  1.1288 11.3700  0.0000       4.14635  0.0274   0.0269   0.0482    0.0804   0.0000      0.745607   439.2728       4.19863       17.3335       1.60085       1.04446      -2.88996      0.927146       1.19989       1.35822       1.49465       1.46324       1.46005
  32  10 2671.7524    2.5831  1.1506 11.6270  0.0000      0.898552  0.0261   0.0357   0.0486    0.1033   0.0000      0.599881   439.5283       1.52234       15.8417       1.27587     -0.849751       1.40755      0.930635       1.19686       1.34693       1.42843       1.41735       1.43220
  32  11 2833.9168    3.3580  1.0064 12.2438  0.0000       2.26667  0.0229   0.0481   0.0428    0.0889   0.0000      0.684379   439.1625       5.08739       17.9627       1.39590     -0.570234     -0.287428      0.870561       1.11193       1.20167       1.31899       1.36361       1.33732
  32  12 2992.8556    3.9247  1.0544 12.8934  0.0000    -0.0611482  0.0240   0.0566   0.0466    0.0800   0.0000      0.637672   440.8829       6.25895       16.0710      0.719220     -0.284632      -2.49357      0.897207       1.14869       1.23395       1.37476       1.36037       1.36861
  32  13 3149.1242    4.1077  1.2617 12.9807  0.0000       1.17978  0.0284   0.0555   0.0510    0.0781   0.0000      0.484893   440.4612       8.57429       14.0116      -1.04725      -2.43732      0.991833       1.01346       1.36093       1.45910       1.56602       1.55428       1.57749
  32  14 3303.5665    3.8256  1.7360 12.4139  0.0000      0.545090  0.0332   0.0428   0.0590    0.0691   0.0000      0.328147   439.7305       8.61858       13.5410     -0.791848      -3.06059      -1.79888       1.11786       1.53610       1.64177       1.77921       1.78550       1.82934
  32  15 3457.0500    3.2121  2.6610 11.8611  0.0000      0.678978  0.0420   0.0289   0.0749    0.0466   0.0000      0.176447   438.8532       12.5262       16.5027       3.48996       3.42368      -3.90465       1.41661       1.87890       2.03483       2.23858       2.25216       2.19188
  32  16 3609.8391    2.6350  3.8446 11.4667 -0.0000      0.692156  0.0538   0.0204   0.0964    0.0366   0.0000      0.126621   438.5182       10.2763       14.3211     -0.472321      0.690710      -4.89356       1.79723       2.39431       2.66824       2.86945       2.92234       2.90820
  32  17 3761.6240    2.1808  5.6690 11.0049  0.0000      0.340759  0.0694   0.0146   0.1274    0.0306   0.0000     0.0822426   436.3228       13.6706       15.3723       3.19887      -2.26889      -2.80472       2.29836       3.01862       3.34824       3.64097       3.67023       3.58627
  32  18 3912.9254    1.8389  8.3311 10.6156  0.0000      0.314924  0.0943   0.0105   0.1727    0.0262   0.0000     0.0575911   436.6833       17.4545       14.2574      -4.78652      -7.51916    -0.0707037       3.00401       3.91011       4.36195       4.67174       4.83941       4.77483
  32  19 4063.9133    1.5347 10.6749 10.4947  0.0000      0.459478  0.1324   0.0084   0.2240    0.0242   0.0000     0.0599043   435.1149       11.3124       16.3868      -1.96531      -7.36432      -3.36050       3.86399       5.14287       5.72037       6.06319       6.09321       6.09082
  32  20 4214.4503    1.2790 13.7953 10.3513  0.0000      0.423557  0.1870   0.0063   0.2921    0.0215   0.0000     0.0664581   434.6771       16.8908       7.58902       1.76335       11.8475       7.46923       4.87161       6.53398       7.24918       7.76783       7.80904       7.79542
  33   2 1193.8650    0.0733  0.0766  9.5400  0.0000       45.4309  0.0180   0.0068   0.0249    0.0212   0.0000       116.469   440.8405       1.15988       18.1474    -0.0876819      -2.05348      -1.96684      0.544968      0.885844      0.934491      0.875975       1.07227       1.01587
  33   3 1425.4369    0.1371  0.1524  9.3644  0.0000       47.8059  0.0111   0.0062   0.0223    0.0258   0.0000       18.4092   441.2202     -0.276421       21.6137      0.207476      -3.59073      0.327434      0.483099      0.799507      0.792055       1.02692      0.998253       1.14693
  33   4 1633.2392    0.2613  0.2218  9.3753  0.0000       12.7712  0.0097   0.0082   0.0218    0.0279   0.0000       4.63831   440.9516     -0.689577       19.6137      -1.42695      -1.68964      -1.24359      0.419021      0.550912      0.651044      0.696290      0.685418      0.684617
  33   5 1823.9055    0.4428  0.4294  9.3853  0.0001       13.0130  0.0143   0.0095   0.0270    0.0408   0.0000       1.68169   441.1270      0.564323       18.5978     0.0979329      -3.56155       1.53141      0.593285      0.800165      0.796798      0.880286      0.896636      0.912423
  33   6 2007.7277    0.6650  0.6617  9.4706  0.0000       9.32320  0.0174   0.0112   0.0336    0.0585   0.0000       1.00975   441.0770     -0.539756       20.0130     -0.163291      -1.53245     -0.876565      0.639539      0.858492      0.922397       1.00014       1.02592       1.01781
  33   7 2187.4726    0.9942  0.7880 10.1593  0.0000       7.10043  0.0195   0.0158   0.0374    0.0674   0.0000      0.833557   440.2426       1.96113       18.6361       2.89116      -3.11090      0.618299      0.765344      0.992125       1.05855       1.13940       1.19059       1.15726
  33   8 2360.9734    1.4040  1.1714 10.6969  0.0000       4.67017  0.0284   0.0197   0.0506    0.0877   0.0000      0.748623   441.1091       3.59542       18.8944     -0.129033     -0.594690     -0.724058      0.901137       1.23980       1.25724       1.43430       1.40932       1.45244
  33   9 2529.2664    1.9779  1.1733 11.1576  0.0000       1.87578  0.0269   0.0269   0.0483    0.0968   0.0000      0.658926   440.1326       5.06142       18.2825       1.23588      -1.14328      0.309168      0.922581       1.27779       1.34671       1.48803       1.48981       1.52472
  33  10 2695.1841    2.7343  1.0722 11.8472  0.0000       1.48838  0.0235   0.0376   0.0453    0.0929   0.0000      0.567470   439.9917       3.71926       16.3014      -1.09555      -1.77471      0.840970      0.831065       1.07007       1.19444       1.28227       1.29911       1.28442
  33  11 2858.8076    3.4899  0.9814 12.4093  0.0000       2.94815  0.0215   0.0503   0.0426    0.0861   0.0000      0.580140   439.5736       6.08364       15.2954       3.18114      -1.22277     -0.619058      0.833786       1.09445       1.17411       1.31837       1.32014       1.30448
  33  12 3019.0118    4.0211  1.1098 12.7266  0.0000       1.10166  0.0254   0.0555   0.0451    0.0943   0.0000      0.730780   439.4113       8.09866       15.6309      0.164148      -2.31875      -1.86940      0.892914       1.17165       1.22323       1.39063       1.38372       1.32412
  33  13 3176.2587    4.1087  1.3261 12.9045  0.0000    -0.0631412  0.0288   0.0530   0.0510    0.0794   0.0000      0.519308   439.2825       6.89268       13.4902       3.56469       3.20063      -3.22220      0.997332       1.29284       1.43160       1.52745       1.57924       1.58218
  33  14 3331.6876    3.7293  1.8190 12.5368  0.0000      0.365362  0.0345   0.0405   0.0601    0.0572   0.0000      0.285049   440.4067       8.98678       15.3534       4.33751       1.43285       1.32786       1.09685       1.46060       1.62750       1.75344       1.73194       1.76855
  33  15 3486.1671    3.0902  2.8551 11.9149  0.0000      0.665006  0.0437   0.0271   0.0799    0.0421   0.0000      0.162890   440.5852       9.49740       12.2226       2.63916      -1.59744       2.95557       1.41881       1.90240       2.05351       2.28260       2.29442       2.27084
  33  16 3639.7737    2.5736  4.2204 11.3206  0.0000      0.817197  0.0557   0.0187   0.0992    0.0347   0.0000      0.105422   436.1636       10.2531       17.0842       5.90709       2.58251      -5.29721       1.78312       2.37631       2.56173       2.81735       2.85205       2.80399
  33  17 3792.3922    2.1214  6.1691 10.9942  0.0000      0.487776  0.0729   0.0135   0.1342    0.0280   0.0000     0.0782716   434.9042       8.81332       15.7379       1.42023      -1.25644      -6.08588       2.33220       3.09371       3.41072       3.70903       3.78057       3.73482
  33  18 3944.0990    1.7736  8.6174 10.5887  0.0000      0.280508  0.0993   0.0098   0.1737    0.0256   0.0000     0.0604276   435.7342       23.3670       9.15693     -0.727578       1.32467      -5.47669       3.00973       3.91615       4.41225       4.65119       4.77893       4.71422
  33  19 4095.7277    1.5267 11.6715 10.4162  0.0003      0.360577  0.1398   0.0076   0.2344    0.0241   0.0000     0.0577545   441.9482       15.2644       11.0818       2.13377      -9.05610      -9.38000       3.86495       5.21505       5.76554       6.22377       6.24582       6.26712
  34   3 1441.1572    0.1546  0.1568  9.3807  0.0000       41.9115  0.0122   0.0065   0.0200    0.0251   0.0000       15.1330   441.4896     0.0744756       19.4067     -0.143442      -1.25906    -0.0904959      0.586440      0.678976      0.855942      0.892743      0.995320      0.856884
  34   4 1649.7423    0.2860  0.2374  9.4191  0.0000       20.5145  0.0107   0.0083   0.0198    0.0288   0.0000       4.10361   441.8973      0.603091       20.6275     -0.561695      -3.63052    -0.0174967      0.465923      0.599639      0.639209      0.683128      0.728178      0.687515
  34   5 1841.3195    0.4697  0.4393  9.3480  0.0000       10.2396  0.0128   0.0097   0.0285    0.0424   0.0000       1.52363   440.6530      0.546245       19.9911     0.0115433      -1.44777     -0.491585      0.538677      0.717953      0.801774      0.865144      0.861215      0.864263
  34   6 2026.4675    0.6963  0.5594  9.6939  0.0000       10.2154  0.0146   0.0126   0.0306    0.0515   0.0000       1.09312   441.2832       1.15160       18.5177     0.0904644      -4.61480     -0.943434      0.611983      0.747530      0.824152      0.891835      0.895471      0.935787
  34   7 2207.1804    1.0036  0.8629 10.2323  0.0000       7.05937  0.0209   0.0154   0.0400    0.0645   0.0000      0.842806   441.5782       2.67907       17.9537     -0.318593      -2.45232     -0.607205      0.729341      0.951681       1.00377       1.14020       1.18695       1.18972
  34   8 2381.4205    1.4948  1.0980 10.9518  0.0000       5.24735  0.0254   0.0214   0.0489    0.0756   0.0000      0.769692   441.4030       4.69042       18.7609      0.106111      -4.29187     -0.244228      0.835009       1.10005       1.19461       1.31539       1.33297       1.34956
  34   9 2550.7995    2.0754  1.1311 11.4443  0.0000       2.41859  0.0260   0.0287   0.0463    0.0860   0.0000      0.650638   440.3401       2.99910       19.2858      0.776978      0.833721     -0.625561      0.895210       1.18600       1.33140       1.39984       1.43211       1.45805
  34  10 2718.1594    2.8123  1.1301 12.0317  0.0000       2.62019  0.0255   0.0386   0.0473    0.0864   0.0000      0.761376   441.7224       7.04155       17.9529     -0.408554      -1.40490      -1.15478      0.822234       1.10862       1.19184       1.35248       1.36449       1.35563
  34  11 2883.0759    3.5693  1.0594 12.4449  0.0000      0.260605  0.0238   0.0492   0.0426    0.0915   0.0000      0.587886   440.1757       4.77528       15.7676      0.591668      0.592482     -0.129376      0.814980       1.07354       1.13324       1.28005       1.24176       1.28824
  34  12 3044.7018    4.1074  1.1587 12.8110  0.0000       1.86061  0.0259   0.0557   0.0472    0.0906   0.0000      0.576523   439.0363       6.45426       16.4771       4.40154     -0.335587      -4.20700      0.905428       1.24606       1.38115       1.54738       1.54466       1.45903
  34  13 3203.0222    4.2135  1.3489 12.7737  0.0000      0.291448  0.0276   0.0522   0.0502    0.0757   0.0000      0.483176   440.3877       8.90244       17.1232       1.38194      -3.16706       1.05058      0.902091       1.18901       1.30874       1.43451       1.44252       1.43671
  34  14 3359.4794    3.6388  2.0228 12.3193  0.0000      0.799241  0.0357   0.0371   0.0643    0.0552   0.0000      0.264066   438.8716       10.8630       14.4680       2.23929      -1.14884    -0.0271542       1.14003       1.58164       1.63398       1.78350       1.79081       1.78239
  34  15 3514.7246    2.9913  3.1455 11.6548 -0.0002      0.453910  0.0450   0.0243   0.0817    0.0427   0.0000      0.144510   439.5164       9.15803       12.3255       1.93129       3.55438     -0.570880       1.45597       1.91103       2.15994       2.35088       2.45107       2.37372
  34  16 3669.2286    2.4635  4.7382 11.2134  0.0000      0.681851  0.0583   0.0168   0.1071    0.0314   0.0000     0.0911102   437.8101       10.4736       11.3413     -0.214519      -1.74607      -6.51419       1.81969       2.41077       2.69765       2.88005       2.91877       2.90414
  34  17 3822.5886    2.0326  6.7786 10.8609  0.0000      0.385117  0.0783   0.0122   0.1417    0.0276   0.0000     0.0702878   442.0957       9.08479       13.0296       3.30132      -3.66592      -4.74263       2.40180       3.20487       3.54355       3.81808       3.87838       3.88907
  34  18 3975.3736    1.7245  9.4210 10.5576  0.0002      0.370695  0.1075   0.0091   0.1895    0.0248   0.0000     0.0591814   437.9642       15.4980       17.4494       5.84922       2.29882      -9.53403       3.11484       4.11553       4.59576       4.96453       5.09305       5.05115
  34  19 4127.2483    1.4480 12.4359 10.3933  0.0004      0.251032  0.1562   0.0068   0.2484    0.0228   0.0000     0.0638764   429.9130       22.3669       23.3281      -2.21720      -7.44724      -5.33314       4.06297       5.37831       6.04539       6.44605       6.65224       6.63111
  35   3 1456.6359    0.1566  0.1278  9.3833  0.0000       52.5184  0.0087   0.0067   0.0171    0.0249   0.0000       16.0408   441.1092     -0.608578       20.0121    -0.0131496      -3.40084     -0.431033      0.371570      0.504448      0.576009      0.575495      0.593853      0.684077
  35   4 1665.9750    0.2838  0.2594  9.3333  0.0000       19.3434  0.0111   0.0078   0.0213    0.0308   0.0000       3.83517   441.2750     -0.784053       21.1460     -0.633944      -2.49268      0.868226      0.509337      0.608438      0.688264      0.664649      0.721734      0.739902
  35   5 1858.5305    0.4705  0.5213  9.3768  0.0000       10.9713  0.0149   0.0090   0.0307    0.0458   0.0000       1.41057   440.9581     -0.526764       20.5166    -0.0941862      -3.10129    -0.0578668      0.582731      0.777083      0.871167      0.965085       1.04353       1.03487
  35   6 2044.9634    0.7364  0.6260  9.6155  0.0000       8.10689  0.0154   0.0124   0.0314    0.0597   0.0000      0.927011   440.8981       1.04357       20.1877     -0.106729     -0.881916      -1.19566      0.619910      0.811907      0.885680      0.997443      0.979620      0.997799
  35   7 2226.5805    1.0725  0.9059 10.1622  0.0000       5.50326  0.0215   0.0156   0.0403    0.0756   0.0000      0.773453   440.5304       3.76335       19.6230       4.39680      -3.89509      0.275367      0.787724       1.07576       1.21513       1.35155       1.37280       1.31196
  35   8 2401.5153    1.5735  1.1467 10.7682  0.0000       4.44230  0.0248   0.0209   0.0482    0.0869   0.0000      0.666805   439.6361       3.36401       20.1864       1.09451      -2.40386     -0.103340      0.783678       1.02739       1.15975       1.26731       1.27575       1.29085
  35   9 2572.0009    2.1880  1.2410 11.3335 -0.0004       2.62083  0.0257   0.0278   0.0489    0.0839   0.0000      0.555536   440.4773       3.71424       19.8771       1.36355      -3.20780      -3.69922      0.833344       1.08979       1.23812       1.32664       1.34751       1.33624
  35  10 2740.7040    2.8787  1.0985 12.2099  0.0000       2.96516  0.0246   0.0391   0.0452    0.0778   0.0000      0.646758   440.2394       3.85119       17.3935     -0.429477      -1.95523      -2.85718      0.789210       1.06408       1.16269       1.22232       1.23349       1.27525
  35  11 2907.0560    3.7628  1.0166 12.6174  0.0000       2.17659  0.0223   0.0516   0.0409    0.0849   0.0000      0.632550   441.6391       5.77507       15.7221       1.78021      -1.87833      -2.72382      0.759262       1.02603       1.11375       1.18925       1.19569       1.25276
  35  12 3069.8247    4.2599  1.1797 12.8166  0.0000      0.868897  0.0251   0.0567   0.0470    0.0990   0.0000      0.607240   440.2957       8.53695       16.9269       3.37003      -2.27671      -2.33716      0.816165       1.02023       1.11697       1.25788       1.22832       1.25677
  35  13 3229.4173    4.0555  1.5218 12.7741  0.0000      0.718989  0.0296   0.0469   0.0537    0.0645   0.0000      0.392130   442.2088       7.05350       16.6074       1.09441      0.613999      -2.43350      0.948487       1.24531       1.35461       1.49307       1.48199       1.52264
  35  14 3386.9666    3.5126  2.0808 12.4443  0.0000      0.971938  0.0353   0.0353   0.0652    0.0491   0.0000      0.260549   439.4624       10.1944       14.6871      -1.65796      -2.21829      -2.30044       1.11660       1.47039       1.61745       1.73188       1.79078       1.83429
  35  15 3543.1626    2.8974  3.4266 11.6874  0.0000      0.734887  0.0472   0.0224   0.0871    0.0381   0.0000      0.143651   437.4667       10.7745       13.4843     -0.749655      -2.14387      -4.07109       1.46349       1.98704       2.16077       2.36668       2.46606       2.45790
  35  16 3698.3145    2.4043  5.1735 11.1193  0.0000      0.461630  0.0615   0.0154   0.1098    0.0316   0.0000     0.0817177   441.3317       11.8022       12.3965       6.87283      -2.36935      -5.62152       1.90692       2.51478       2.76370       3.05730       3.10770       3.09072
  35  17 3852.4988    1.9852  7.1578 10.7728  0.0000      0.456485  0.0804   0.0113   0.1440    0.0278   0.0000     0.0641952   434.8637       22.6352       16.0880       2.34957      0.701747      -3.36168       2.40845       3.26240       3.61048       3.86176       3.94516       3.92523
  35  18 4005.6440    1.6668 10.1358 10.5637  0.0001      0.286031  0.1174   0.0082   0.2002    0.0240   0.0000     0.0603588   431.3745       9.27092       8.96696      -3.87224      -1.03239      -7.02305       3.18173       4.27157       4.75513       5.11162       5.14098       5.15924
  35  19 4158.4752    1.3720 12.9802 10.4677 -0.0004      0.214536  0.1686   0.0063   0.2646    0.0214   0.0000     0.0655417   441.7393       19.9261       20.0278       8.18830      -1.44833      -8.92057       4.14489       5.47122       6.12083       6.61271       6.80417       6.83736
  36   2 1235.6512    0.0837  0.0748  9.5257  0.0000       53.8772  0.0163   0.0067   0.0157    0.0202   0.0000       90.7463   441.5002      0.601254       20.1554     0.0342130      -3.13717      -1.05163      0.572768      0.683867       1.00200      0.799965       1.01645       1.05634
  36   3 1471.8620    0.1637  0.1372  9.4116  0.0000       36.7512  0.0090   0.0066   0.0168    0.0237   0.0000       14.4538   441.1805     -0.735259       20.4478      -1.11742      -3.29495      0.292232      0.359377      0.508618      0.539450      0.607796      0.597611      0.585443
  36   4 1681.9493    0.2846  0.3400  9.3830  0.0000       27.2879  0.0136   0.0072   0.0261    0.0295   0.0000       3.66523   441.3864      0.564582       20.3712      -1.09509      -2.69110      0.811494      0.462376      0.662433      0.724806      0.792478      0.842647      0.783928
  36   5 1875.5190    0.5273  0.4753  9.4573  0.0000       12.5537  0.0132   0.0101   0.0268    0.0434   0.0000       1.35360   442.5048     -0.548758       20.2195       1.08840      -2.84657      0.288268      0.487919      0.648537      0.729605      0.792764      0.798045      0.785365
  36   6 2063.1853    0.7563  0.6528  9.7517  0.0000       8.00159  0.0166   0.0124   0.0314    0.0600   0.0000      0.926100   441.2598     -0.496941       20.7725      0.168064      -2.47813     -0.490670      0.641699      0.859253      0.965047       1.08105       1.11058       1.16844
  36   7 2245.6788    1.1249  0.8900 10.3224  0.0000       6.78975  0.0204   0.0164   0.0391    0.0698   0.0000      0.783727   442.6059       1.88140       18.9480       1.33752      -3.11112      0.429733      0.678167      0.892529      0.999204       1.12201       1.11601       1.15408
  36   8 2421.2950    1.6479  1.1159 10.7875  0.0000       3.12398  0.0246   0.0216   0.0454    0.0876   0.0000      0.669528   440.4943       2.94456       18.6159      -1.43339      -2.22220      -3.08650      0.755463       1.02856       1.06647       1.20644       1.21225       1.27072
  36   9 2592.9056    2.2566  1.1772 11.6066  0.0000       2.86809  0.0258   0.0297   0.0483    0.0854   0.0000      0.660373   441.7422       4.28381       16.8555      0.472902      -2.95314     -0.811563      0.778177       1.07331       1.14223       1.26592       1.29043       1.31225
  36  10 2762.8826    2.9431  1.1468 12.1348  0.0000       2.08396  0.0248   0.0389   0.0462    0.0845   0.0000      0.638836   440.9652       5.37394       17.1704      0.509624      -2.29898      -1.41512      0.783223       1.05157       1.17137       1.30228       1.31589       1.28003
  36  11 2930.4541    3.8748  1.0797 12.6872 -0.0000       1.71423  0.0227   0.0523   0.0438    0.0840   0.0000      0.636248   440.7346       5.38629       16.7506       2.38501      -2.39080      -3.24393      0.715484      0.960265       1.02913       1.15873       1.19624       1.17315
  36  12 3094.4854    4.1908  1.1672 13.0302  0.0000      0.729390  0.0254   0.0556   0.0466    0.0847   0.0000      0.645207   442.0871       5.61208       12.9006       1.59294      -2.38758      -2.13809      0.770406       1.04754       1.12295       1.23899       1.24930       1.23810
  36  13 3255.3562    4.0572  1.6024 12.6893  0.0000      0.499563  0.0296   0.0448   0.0543    0.0619   0.0000      0.341748   441.3660       5.65222       13.9717       2.57521     0.0889698      -2.67574      0.909439       1.25506       1.35974       1.49290       1.51425       1.52406
  36  14 3414.0240    3.3872  2.3516 12.2144 -0.0001      0.901324  0.0378   0.0311   0.0673    0.0446   0.0000      0.211268   440.8540       8.54525       12.6717     -0.447580      0.339852      -2.86853       1.13724       1.52000       1.67619       1.83055       1.88708       1.84676
  36  15 3571.2822    2.7987  3.7081 11.5553  0.0000      0.798477  0.0484   0.0206   0.0886    0.0359   0.0000      0.124537   440.5082       13.9565       9.24476       1.59876      -6.97358      0.489246       1.46890       1.96778       2.19529       2.36630       2.40736       2.41255
  36  16 3727.1723    2.2980  5.2450 11.1998 -0.0004      0.525703  0.0643   0.0147   0.1126    0.0288   0.0000     0.0883120   440.0907       5.64564       14.7962       5.19025       1.79648      -6.01596       1.83926       2.48112       2.72102       2.94192       3.01760       3.00802
  36  17 3882.1850    1.9324  7.5742 10.7487  0.0000      0.483713  0.0837   0.0106   0.1505    0.0262   0.0000     0.0630475   438.9716       11.7885       8.51185       2.15236      -3.70750      -2.11846       2.40146       3.19487       3.52211       3.77876       3.90054       3.96435
  36  18 4036.1955    1.5991 10.4920 10.5489  0.0000      0.342348  0.1233   0.0077   0.2094    0.0233   0.0000     0.0616905   441.5119       9.88875       18.2278       3.58834      -3.94838      -14.3768       3.23229       4.26740       4.78755       5.16846       5.30380       5.29375
  36  19 4189.7699    1.3190 13.8021 10.4420 -0.0004      0.371182  0.1829   0.0060   0.2780    0.0205   0.0000     0.0656145   440.3573       12.3057       5.47154       11.7823     0.0506339      -23.0189       4.31676       5.78212       6.41221       6.83284       7.16364       7.08600
  37   3 1486.8262    0.1798  0.1353  9.4038 -0.0004       32.5398  0.0078   0.0070   0.0164    0.0229   0.0000       12.6281   440.8505      -1.27127       19.8469      0.322542      -2.35621      0.710127      0.270876      0.358816      0.418214      0.430266      0.433657      0.442187
  37   4 1697.6435    0.3165  0.2907  9.3635  0.0000       15.0458  0.0108   0.0079   0.0219    0.0309   0.0000       3.11340   440.7366     -0.213811       19.4340     -0.410035      -2.22596     0.0520155      0.419012      0.536483      0.575678      0.677736      0.719768      0.705667
  37   5 1892.2983    0.5170  0.4755  9.5137  0.0000       11.2765  0.0129   0.0097   0.0278    0.0418   0.0000       1.42497   440.8844       1.63101       19.3086      -1.04248      -1.41457       1.32905      0.475956      0.592759      0.692534      0.728851      0.791053      0.801433
  37   6 2081.2636    0.7814  0.7403  9.7093  0.0000       7.65731  0.0177   0.0120   0.0347    0.0612   0.0000      0.881189   440.8761      0.903668       21.3682      0.187362      -3.05509       2.56460      0.607576      0.852758      0.937043       1.01733       1.00675       1.00692
  37   7 2264.4919    1.1771  0.9834 10.2632  0.0000       5.25900  0.0218   0.0162   0.0414    0.0778   0.0000      0.722870   441.7090       1.58636       20.5515      -2.01395      0.652733      -1.52228      0.686681      0.947564       1.00201       1.10770       1.09351       1.12896
  37   8 2440.8566    1.7363  1.1380 10.9575  0.0000       3.74347  0.0250   0.0225   0.0457    0.0867   0.0000      0.661078   441.8407       5.45634       18.8055     -0.650571      -1.72473       1.90592      0.731917       1.00497       1.05854       1.20904       1.23688       1.25296
  37   9 2613.5668    2.3178  1.2166 11.7052  0.0000       3.54779  0.0256   0.0299   0.0495    0.0765   0.0000      0.628459   440.7616       4.92688       19.0653      0.943403      -1.47296    -0.0538826      0.774627       1.01429       1.11242       1.24442       1.28767       1.35386
  37  10 2784.7511    3.1233  1.0784 12.2174  0.0000       2.69092  0.0230   0.0415   0.0424    0.0882   0.0000      0.581622   440.2967       4.75892       16.9838      0.937359     -0.779979      -1.27734      0.743616      0.956064       1.02371       1.13678       1.16597       1.19925
  37  11 2953.5283    3.9909  1.0805 12.5624  0.0000       2.43836  0.0224   0.0518   0.0412    0.0922   0.0000      0.649381   440.3745       7.19130       18.9444       1.76472      -2.51118      -2.85156      0.709545      0.941478       1.04823       1.15168       1.17877       1.17281
  37  12 3118.7299    4.2795  1.2555 13.0125  0.0000      0.215518  0.0261   0.0534   0.0477    0.0737   0.0000      0.554031   439.6158       6.14336       18.2377       1.88103     -0.520356       1.08289      0.776307       1.00277       1.13478       1.23414       1.21700       1.27779
  37  13 3280.9184    3.9590  1.7126 12.7156  0.0000       1.11673  0.0315   0.0418   0.0548    0.0541   0.0000      0.305294   440.6073       9.05391       14.9363       1.63660      -2.55331      -2.45379      0.910170       1.20588       1.35838       1.45148       1.48465       1.47774
  37  14 3440.7240    3.2803  2.4835 12.2135  0.0000      0.782388  0.0390   0.0291   0.0696    0.0405   0.0000      0.216389   440.8357       7.28550       13.4974       5.57655      -1.15082      -5.89279       1.17930       1.61563       1.75105       1.92435       1.94005       1.96239
  37  15 3598.9087    2.7378  4.0100 11.4832  0.0003      0.566862  0.0502   0.0192   0.0931    0.0335   0.0000      0.110582   440.5834       7.24666       15.5928       1.65539      -3.89702      -5.64275       1.46012       1.92763       2.13918       2.33132       2.42083       2.41481
  37  16 3755.8889    2.2660  5.8081 10.9862  0.0001      0.656102  0.0650   0.0135   0.1189    0.0285   0.0000     0.0720897   438.7718       9.99725       19.9728      -1.76396      0.182595      0.758083       1.87567       2.53321       2.73861       3.01569       3.09832       3.08304
  37  17 3911.6121    1.8517  8.4093 10.7138  0.0001      0.540876  0.0926   0.0097   0.1646    0.0248   0.0000     0.0627164   432.9518       11.6547       14.0900       5.16859       2.58090      -8.60259       2.47682       3.27349       3.64320       3.92551       4.08753       4.01287
  37  18 4066.5423    1.5588 11.5197 10.5035  0.0000      0.437185  0.1355   0.0071   0.2234    0.0224   0.0000     0.0631951   442.9098       16.8336       6.79665       10.5095       5.18217      -3.46979       3.28257       4.34722       4.85662       5.26789       5.39310       5.47222
  38   2 1262.5500    0.0887  0.0989  9.4426  0.0000       19.3535  0.0134   0.0058   0.0217    0.0191   0.0000       62.1794   441.5683     -0.424733       20.3352    -0.0247165      -1.66708      0.467033      0.384001      0.596659      0.600142      0.703853      0.720603      0.650731
  38   3 1501.5589    0.1928  0.1497  9.3991  0.0000       37.7322  0.0072   0.0072   0.0193    0.0231   0.0000       10.4564   441.1815      0.230354       20.3841      0.861223      -3.27708      0.150487      0.288148      0.381967      0.424037      0.477674      0.548716      0.497017
  38   4 1713.0698    0.3585  0.3183  9.3304  0.0000       17.8720  0.0112   0.0083   0.0209    0.0314   0.0000       2.47716   441.3931      0.665190       21.2795      0.546273      -2.94724     0.0573473      0.405368      0.560033      0.622815      0.614243      0.676823      0.637586
  38   5 1908.8853    0.5409  0.5914  9.4294  0.0000       11.4931  0.0157   0.0093   0.0304    0.0463   0.0000       1.21025   441.5273     -0.200892       21.5787      0.605395      -2.33360     -0.217703      0.552690      0.754631      0.817637      0.894622      0.946824      0.890700
  38   6 2099.0864    0.8479  0.7895  9.6764  0.0000       7.13699  0.0173   0.0124   0.0362    0.0664   0.0000      0.782911   440.6668       1.82416       18.6262     -0.831523      -1.98139       2.07443      0.569314      0.758474      0.818765      0.901261      0.938130      0.920773
  38   7 2283.0784    1.2621  1.0367 10.2455  0.0002       5.56099  0.0224   0.0167   0.0415    0.0828   0.0000      0.677682   440.3505     -0.445805       19.6854      -1.75282      -2.66342     -0.912220      0.688840      0.947023       1.03409       1.15951       1.18633       1.15255
  38   8 2460.1699    1.7944  1.1921 10.9109  0.0000       4.22965  0.0247   0.0224   0.0463    0.0835   0.0000      0.613264   440.4772      0.969638       19.3669       2.12745      -1.23955     -0.987594      0.731605       1.01282       1.10941       1.18308       1.20700       1.26231
  38   9 2633.9096    2.4954  1.1381 11.6292  0.0000       3.32197  0.0235   0.0318   0.0448    0.0884   0.0000      0.626455   441.2252       2.36211       19.8566       1.20438      -3.56894      -1.58679      0.698989      0.938221       1.00820       1.12438       1.13484       1.12485
  38  10 2806.2259    3.3086  1.1580 12.1454  0.0000       1.53026  0.0240   0.0414   0.0448    0.0924   0.0000      0.609417   440.4024       3.95432       18.2597      0.679848      -1.63058     -0.404489      0.706975      0.933692       1.01649       1.11866       1.16253       1.15143
  38  11 2976.1485    4.0468  1.0866 12.8574  0.0000       1.68608  0.0228   0.0532   0.0434    0.0782   0.0000      0.678393   440.2344       5.65554       18.1409       1.16729      -2.45935      -1.15316      0.691279      0.906269      0.987599       1.08552       1.12573       1.12664
  38  12 3142.5591    4.3021  1.2419 12.8671  0.0001      0.397749  0.0245   0.0524   0.0466    0.0775   0.0000      0.548978   440.7978       6.54887       18.5666       4.42119      -1.90715      -1.02514      0.739128      0.956693       1.07379       1.20706       1.23612       1.26606
  38  13 3305.9755    3.8361  1.8889 12.5716  0.0000      0.534640  0.0324   0.0380   0.0577    0.0494   0.0000      0.278482   440.8237       10.6720       15.3678     0.0455541      -4.87933      -1.36282      0.938973       1.26309       1.40751       1.52456       1.58571       1.58537
  38  14 3467.1163    3.1734  2.8322 12.0052  0.0000      0.757104  0.0407   0.0256   0.0727    0.0372   0.0000      0.162158   440.7455       8.36971       16.8640       2.34496      -3.34745     -0.621013       1.19302       1.56679       1.73690       1.92944       1.98309       1.96332
  38  15 3626.2596    2.5968  4.1837 11.4986  0.0000      0.778486  0.0530   0.0178   0.0935    0.0304   0.0000      0.112840   441.9035       10.6088       16.2405       1.32684       2.66972      -7.49491       1.48602       2.00103       2.20649       2.44417       2.43251       2.46171
  38  16 3783.7901    2.1525  6.4705 10.9521  0.0000      0.374562  0.0707   0.0122   0.1287    0.0262   0.0000     0.0708235   441.2534       13.5799       18.2929       2.51751      -3.28062      -4.09108       1.96334       2.57632       2.92795       3.13495       3.24533       3.20351
  38  17 3940.2468    1.8027  8.8905 10.7124  0.0000      0.328461  0.0984   0.0091   0.1730    0.0238   0.0000     0.0629448   441.2515       8.91626       10.9267       6.48333       2.97380       1.72078       2.53898       3.40248       3.74293       4.10119       4.28634       4.27061
  38  18 4095.6590    1.4949 12.2149 10.4804  0.0005      0.175514  0.1509   0.0064   0.2376    0.0214   0.0000     0.0645252   444.8913       16.1760       22.3720       5.24033       2.06786       1.29690       3.39392       4.64083       5.07340       5.51592       5.67464       5.67219
  39   2 1275.7307    0.1007  0.0793  9.4561  0.0000       61.1237  0.0099   0.0062   0.0197    0.0204   0.0000       57.1428   441.8561      0.122606       20.2009     -0.643935      -2.52330      0.817761      0.394893      0.496180      0.483482      0.580190      0.579282      0.703465
  39   3 1516.0577    0.1877  0.1488  9.4103  0.0000       25.1602  0.0077   0.0068   0.0167    0.0222   0.0000       10.7894   441.9262     -0.573537       19.4833      0.161084      -2.48114     -0.266002      0.290525      0.375056      0.420854      0.438167      0.466396      0.471937
  39   4 1728.3000    0.3536  0.3331  9.4027  0.0000       16.9284  0.0108   0.0081   0.0231    0.0302   0.0000       2.51496   441.6908      0.703152       20.5737      0.418302      -1.27584     -0.653153      0.408330      0.529893      0.600959      0.612791      0.667377      0.684663
  39   5 1925.2657    0.5753  0.5691  9.3337  0.0000       8.36665  0.0145   0.0096   0.0284    0.0512   0.0000       1.07028   440.7984      0.488319       20.8671      -1.36018      -1.96305     -0.255743      0.504461      0.653797      0.698412      0.779845      0.800523      0.819912
  39   6 2116.6924    0.8769  0.7899  9.6493  0.0000       7.18176  0.0173   0.0126   0.0347    0.0710   0.0000      0.742524   441.9400       2.31476       18.6299       1.22867     -0.879823      0.403310      0.564734      0.767591      0.831695      0.908273      0.967740      0.953339
  39   7 2301.4021    1.2946  0.9960 10.3890  0.0000       4.63031  0.0211   0.0173   0.0409    0.0799   0.0000      0.681230   440.4449       3.09171       19.5990      0.576355      -2.17055      -1.26043      0.652287      0.877864      0.948472       1.05218       1.07533       1.06650
  39   8 2479.2337    1.8552  1.2530 10.9915  0.0000       3.71832  0.0251   0.0223   0.0468    0.0773   0.0000      0.566176   441.5304       2.38057       20.6874       1.17851      -3.84245    -0.0519503      0.717430      0.937533       1.05594       1.11354       1.16926       1.18490
  39   9 2654.0871    2.5066  1.1974 11.9003  0.0000       3.08982  0.0255   0.0316   0.0460    0.0734   0.0000      0.626079   442.2102       4.85576       18.2080      0.677587      -4.83036      -1.06660      0.712797      0.974974       1.05620       1.15948       1.15429       1.18330
  39  10 2827.5302    3.3380  1.0766 12.6158  0.0000       3.27094  0.0233   0.0440   0.0431    0.0719   0.0000      0.714095   442.7895       3.09233       19.2550      0.287469      -2.63165      0.950133      0.680820      0.882930      0.945130       1.05929       1.11265       1.11008
  39  11 2998.3075    4.0403  1.2085 12.5892  0.0000      0.744518  0.0248   0.0488   0.0428    0.0885   0.0000      0.609898   441.0741       7.85297       16.4918       2.56095       1.21900    -0.0313707      0.691059      0.929116       1.02053       1.11171       1.12241       1.12706
  39  12 3165.9392    4.3664  1.3797 12.8573  0.0000      0.304710  0.0265   0.0498   0.0481    0.0692   0.0000      0.463575   441.0453       5.31238       16.3976       1.04648      -1.40443      -1.25571      0.738277       1.00396       1.10299       1.23350       1.20396       1.25509
  39  13 3330.6779    3.8279  1.8913 12.5586  0.0000      0.583796  0.0325   0.0377   0.0568    0.0513   0.0000      0.267324   441.3591       6.39633       19.3975       1.45918     -0.251211      -2.18954      0.914445       1.24949       1.36798       1.50389       1.56626       1.57970
  39  14 3493.1702    3.0710  2.9555 12.1630 -0.0001       1.13742  0.0428   0.0249   0.0773    0.0336   0.0000      0.178021   443.4806       13.7378       14.8645      0.394256      -1.72565     -0.400873       1.17896       1.55579       1.75661       1.91451       1.93730       1.96437
  39  15 3653.2642    2.5294  4.7501 11.4150  0.0000      0.451958  0.0560   0.0162   0.1012    0.0280   0.0000     0.0963007   440.1415       11.2187       16.2285       5.03551      -1.57858       2.06287       1.53930       2.08546       2.29179       2.49990       2.57005       2.62364
  39  16 3811.8843    2.0825  6.5882 11.0076  0.0000      0.506303  0.0733   0.0117   0.1320    0.0252   0.0000     0.0700099   437.9015       8.40653       19.3934     -0.279750      -6.25171      -6.17900       1.98078       2.66089       2.98553       3.25289       3.30189       3.34989
  39  17 3969.2142    1.7240  9.5258 10.6479 -0.0002      0.463395  0.1079   0.0082   0.1855    0.0236   0.0000     0.0635483   441.7419       17.3851       6.30099       13.3529     -0.592968      -17.1002       2.66801       3.56644       3.99461       4.31351       4.48004       4.46090
  39  18 4125.6070    1.4263 12.3323 10.4997  0.0004      0.375010  0.1560   0.0062   0.2407    0.0211   0.0000     0.0692828   443.1407       8.37992       23.7598       6.63905       4.05615      -1.95428       3.43092       4.59114       5.13859       5.56751       5.78327       5.77883
  40   2 1288.7390    0.0889  0.0650  9.4583  0.0000       24.2269  0.0109   0.0060   0.0150    0.0184   0.0000       79.8026   441.3927     -0.985355       20.3279      0.178281      -3.75888     -0.348074      0.431655      0.811754      0.743298      0.858610      0.768072      0.770370
  40   3 1530.3564    0.1838  0.2075  9.3634  0.0000       28.3278  0.0110   0.0061   0.0220    0.0229   0.0000       8.91530   441.8928      0.101678       21.1316      0.247054      -1.12843     -0.138339      0.462085      0.634050      0.692651      0.701619      0.684648      0.647748
  40   4 1743.2895    0.3774  0.3333  9.3623  0.0000       13.6436  0.0104   0.0083   0.0222    0.0318   0.0000       2.13013   441.4023    -0.0293683       20.2550      0.217950      -1.70814     -0.506065      0.388792      0.508938      0.561778      0.628819      0.627560      0.650877
  40   5 1941.5097    0.5844  0.6074  9.4084  0.0000       10.8432  0.0148   0.0095   0.0305    0.0499   0.0000       1.12840   441.0245     -0.365257       19.0355      0.967102      -1.70918     -0.498381      0.496822      0.675627      0.741466      0.798104      0.826391      0.821106
  40   6 2134.0475    0.9172  0.8009  9.7495  0.0000       6.07021  0.0173   0.0129   0.0346    0.0673   0.0000      0.765791   441.5182      0.704432       19.5711     0.0176921      -2.66618      0.537227      0.575603      0.723569      0.826134      0.889127      0.919911      0.930017
  40   7 2319.5175    1.3541  1.1304 10.3647  0.0000       4.16804  0.0237   0.0169   0.0440    0.0843   0.0000      0.657124   440.1752      0.316545       20.1369       2.03565     -0.657506      -1.59448      0.656497      0.882672      0.932789       1.06126       1.05208       1.09751
  40   8 2498.0727    1.8678  1.2122 11.2792  0.0000       3.23772  0.0258   0.0232   0.0461    0.0726   0.0000      0.622841   441.6821       2.93223       19.1137    -0.0849398      -2.61840     -0.921074      0.734259      0.951288       1.01143       1.12458       1.17646       1.18896
  40   9 2674.0054    2.6510  1.2283 11.8028  0.0000       2.63034  0.0244   0.0325   0.0455    0.0831   0.0000      0.547686   441.3802       4.70178       19.1121       3.10511      -2.14826      -1.38369      0.698021      0.921950       1.04193       1.12433       1.16027       1.14960
  40  10 2848.4650    3.4424  1.1495 12.2560  0.0000       2.45575  0.0231   0.0428   0.0435    0.0900   0.0000      0.633450   442.6661       5.11694       19.1341     -0.101537      -3.73911      0.930354      0.661271      0.871427      0.941767       1.03924       1.11179       1.09649
  40  11 3020.2561    4.2349  1.1872 12.8382  0.0000      0.679149  0.0229   0.0516   0.0455    0.0765   0.0000      0.573504   441.5960       6.20900       18.2832       1.32915      -2.10787      -2.30434      0.651447      0.862559      0.935516       1.04250       1.05474       1.08381
  40  12 3188.9477    4.2522  1.4996 12.6442  0.0000      0.976442  0.0272   0.0454   0.0487    0.0661   0.0000      0.411463   441.0313       9.63382       17.9632      0.334685     -0.954839      -1.08847      0.765653       1.01858       1.08137       1.21776       1.26735       1.26815
  40  13 3354.9417    3.7153  2.0127 12.3648  0.0000     0.0469924  0.0320   0.0344   0.0585    0.0477   0.0000      0.265336   440.9736       7.25115       20.0261       1.47866      -4.00925      -5.55578      0.892135       1.16212       1.30450       1.41463       1.44466       1.43523
  40  14 3518.5612    3.0115  3.3935 11.8785  0.0003      0.667443  0.0453   0.0221   0.0816    0.0320   0.0000      0.131934   443.3666       12.0700       18.2881       3.68770      -1.84216      -4.50849       1.19986       1.63420       1.77410       1.90239       1.96228       1.99675
  40  15 3680.0085    2.4773  4.9060 11.2969  0.0000      0.485233  0.0566   0.0152   0.1018    0.0274   0.0000     0.0897744   437.0646       9.10030       15.2337       2.37578      -1.95643      -1.44046       1.53559       2.02318       2.27843       2.44600       2.56366       2.57340
  40  16 3839.4591    2.0609  7.3470 10.8427  0.0000      0.463975  0.0777   0.0107   0.1395    0.0247   0.0000     0.0637949   441.7274       7.58886       21.8445       3.13607      -6.56759      -1.74805       2.02537       2.74248       3.01836       3.23737       3.36608       3.42193
  40  17 3997.6501    1.7133 10.7253 10.5615  0.0006      0.365736  0.1220   0.0073   0.1971    0.0223   0.0000     0.0609202   440.0616       16.6974       12.3002       6.65232      -6.06836      -3.69968       2.77730       3.72938       4.17710       4.50668       4.64836       4.72391
  40  18 4154.6106    1.4155 13.0885 10.4660  0.0013      0.340412  0.1629   0.0060   0.2504    0.0201   0.0000     0.0651260   437.7435       10.7056       19.9328       3.96855       3.19611       7.51603       3.38227       4.61677       5.17201       5.56989       5.72376       5.79427
  41   2 1301.5840    0.0986  0.1106  9.4922  0.0000       54.2607  0.0118   0.0056   0.0198    0.0201   0.0000       46.3918   441.3543     -0.484966       21.8732      0.755416      -3.24486      0.546935      0.390749      0.498319      0.635724      0.651483      0.706387      0.601266
  41   3 1544.3683    0.1971  0.1906  9.3878  0.0000       21.3249  0.0093   0.0063   0.0184    0.0233   0.0000       7.94925   441.9084     -0.328789       20.9769     -0.284700      -2.34516     -0.594587      0.327816      0.439509      0.482799      0.517837      0.501672      0.529341
  41   4 1758.0895    0.3847  0.3625  9.4344  0.0000       13.9821  0.0109   0.0081   0.0229    0.0322   0.0000       2.07169   441.9599     -0.344148       20.9795     -0.448453      -2.97863     -0.399702      0.383741      0.492505      0.537308      0.592436      0.612052      0.672299
  41   5 1957.5550    0.6114  0.6009  9.5341  0.0000       11.1773  0.0156   0.0098   0.0282    0.0507   0.0000       1.11331   441.0272      0.385890       18.6983      -1.04532      -1.27356      0.901748      0.482416      0.660927      0.704061      0.812255      0.854531      0.852217
  41   6 2151.2858    0.9676  0.8179  9.9185  0.0000       6.77383  0.0174   0.0134   0.0339    0.0653   0.0000      0.737589   441.6528       1.10267       21.9507       1.63601      -2.50207      0.262321      0.527827      0.691703      0.780628      0.861513      0.919126      0.890869
  41   7 2337.3616    1.4075  1.1046 10.4616  0.0000       5.52205  0.0221   0.0176   0.0435    0.0816   0.0000      0.657088   439.1809       2.73202       22.1871    -0.0574315      -2.18949      -2.37407      0.620697      0.841851      0.907946       1.01510       1.05601       1.09056
  41   8 2516.7434    2.0038  1.2243 11.3093  0.0000       3.09651  0.0249   0.0243   0.0447    0.0780   0.0000      0.622933   441.6653       2.21686       17.4900      -1.06397      -1.87769       1.60920      0.673709      0.904716      0.990966       1.12142       1.12752       1.15115
  41   9 2693.7003    2.7871  1.1737 11.9798  0.0002       1.62995  0.0238   0.0340   0.0441    0.0844   0.0000      0.601424   441.6991       4.05321       19.4500       2.84573      -3.80484       2.20687      0.677478      0.869203      0.963155       1.04673       1.08623       1.14528
  41  10 2869.1599    3.6175  1.1674 12.3488  0.0000       1.73199  0.0234   0.0434   0.0427    0.0907   0.0000      0.561694   442.2399       4.75967       20.1836       2.65852      -2.46640      -1.04799      0.649400      0.856918      0.947814       1.02037       1.05639       1.05079
  41  11 3041.8942    4.1504  1.1987 12.9900  0.0000       1.78456  0.0240   0.0502   0.0439    0.0719   0.0000      0.565488   441.2776       6.99744       19.0823      0.338196      -3.66171      -1.43527      0.649423      0.860475      0.956052       1.03772       1.05082       1.08006
  41  12 3211.6066    4.2054  1.5225 12.8149  0.0000       1.16267  0.0273   0.0447   0.0506    0.0601   0.0000      0.424053   441.5296       7.06027       19.8650       2.27852      -2.56724      -1.17065      0.749193      0.976935       1.08879       1.20628       1.22238       1.25031
  41  13 3378.9080    3.6009  2.3152 12.3117  0.0000      0.835203  0.0345   0.0307   0.0635    0.0420   0.0000      0.220339   441.8345       8.05384       16.2495       2.99993      -3.49496      -1.78277      0.901039       1.22896       1.35017       1.48757       1.50156       1.53435
  41  14 3543.7597    2.9294  3.5554 11.7979 -0.0002      0.919338  0.0450   0.0205   0.0826    0.0321   0.0000      0.135053   440.6938       12.7658       17.4289      -1.28835      -5.92244     -0.957419       1.20246       1.60899       1.76959       1.96318       2.01522       2.03862
  41  15 3706.1428    2.4020  5.4554 11.2603  0.0004      0.390398  0.0609   0.0138   0.1083    0.0258   0.0000     0.0856787   438.8106       9.49065       12.4131      -4.12475      -3.14310      -2.66759       1.54548       2.09072       2.30834       2.52385       2.59464       2.66270
  41  16 3866.5331    1.9841  8.1514 10.8533  0.0007      0.275467  0.0862   0.0096   0.1518    0.0238   0.0000     0.0627984   439.2315       14.5771       19.7005       1.85719     -0.345908       2.57986       2.09695       2.80193       3.10623       3.38820       3.53782       3.57090
  41  17 4025.6656    1.6305 10.9018 10.6757 -0.0009      0.295592  0.1285   0.0069   0.2057    0.0214   0.0000     0.0660039   438.6152       7.73145       16.4689       2.83838       2.55925      -9.92073       2.77134       3.74827       4.14383       4.53853       4.67662       4.70428
  41  18 4183.2578    1.3441 13.6596 10.4887 -0.0019      0.209640  0.1782   0.0055   0.2619    0.0195   0.0000     0.0668258   432.8951       10.6591       14.6058       17.0574      -7.49847      -5.51066       3.59759       4.82852       5.43760       5.90759       6.06085       6.10428
  42   2 1314.2450    0.1059  0.0892  9.4394  0.0000       20.3084  0.0097   0.0058   0.0162    0.0188   0.0000       44.7399   441.7603      0.394130       20.8445     -0.606719      -1.94616     -0.536566      0.354289      0.353767      0.417272      0.507848      0.539817      0.531059
  42   3 1558.2073    0.2222  0.1937  9.3368  0.0000       29.2913  0.0084   0.0067   0.0183    0.0237   0.0000       6.73278   442.0370     -0.836377       20.6225     -0.223792      -2.24642     -0.370899      0.299696      0.386929      0.477285      0.469448      0.490335      0.491267
  42   4 1772.6630    0.3902  0.4296  9.3447  0.0000       13.0701  0.0126   0.0076   0.0255    0.0350   0.0000       1.86413   442.3680     -0.601016       20.3344     0.0461381      -2.55011      0.260780      0.413152      0.571338      0.619973      0.690041      0.678857      0.692363
  42   5 1973.4637    0.6338  0.5903  9.5400  0.0000       12.6030  0.0137   0.0102   0.0292    0.0485   0.0000       1.13745   441.2624      0.308842       20.7275      -1.34810     -0.628289     -0.720308      0.435017      0.569145      0.629385      0.695539      0.713566      0.729186
  42   6 2168.2350    0.9540  0.8950  9.9433  0.0000       5.75236  0.0189   0.0129   0.0368    0.0678   0.0000      0.751762   441.4541      0.706975       19.2957    0.00366999      -2.29750     -0.863236      0.565528      0.739183      0.803705      0.887161      0.893650      0.874574
  42   7 2354.9561    1.4675  1.0715 10.7417  0.0000       3.71127  0.0226   0.0185   0.0411    0.0739   0.0000      0.683780   441.1815       2.61573       20.8300      0.619303      -1.41434      0.855521      0.609517      0.824676      0.888744      0.994961       1.03390       1.04719
  42   8 2535.2029    2.0404  1.3047 11.2194  0.0000       2.82512  0.0247   0.0231   0.0466    0.0695   0.0000      0.531649   441.1897       3.82002       20.4142      0.790005      -1.44233     -0.482195      0.645119      0.832189      0.945718       1.05090       1.04344       1.04993
  42   9 2713.2072    2.8264  1.1405 12.0699  0.0031       2.08888  0.0229   0.0346   0.0423    0.0788   0.0000      0.592105   441.7408       3.71128       18.9121      0.804329      -3.87219      0.219946      0.629771      0.812221      0.918204       1.02212       1.02911       1.02690
  42  10 2889.6400    3.5775  1.1090 12.7707 -0.0006       2.39695  0.0227   0.0448   0.0426    0.0681   0.0000      0.641900   441.8159       5.06083       20.6628       1.70832      -2.42906     -0.431666      0.587713      0.813571      0.856912      0.960803      0.970693       1.01285
  42  11 3063.1975    4.2715  1.2239 13.0763  0.0000       1.09189  0.0247   0.0517   0.0440    0.0719   0.0000      0.561722   440.3239       4.72613       17.3158       2.38279      -2.94740      -2.60298      0.651492      0.863679      0.948558       1.04532       1.05578       1.08353
  42  12 3233.9728    4.2626  1.6091 12.7573  0.0000       1.43582  0.0275   0.0436   0.0509    0.0575   0.0000      0.366616   440.2440       7.76791       19.8577       1.37696      -2.22410     -0.839108      0.752409      0.998138       1.09257       1.17271       1.20562       1.22696
  42  13 3402.3296    3.5156  2.3960 12.2567  0.0003      0.591562  0.0350   0.0293   0.0644    0.0408   0.0000      0.218481   443.1068       7.58540       19.1226       3.17399     -0.938213      -1.92639      0.907808       1.24484       1.33833       1.49179       1.54535       1.54982
  42  14 3568.6036    2.8362  3.9293 11.6985  0.0002      0.845203  0.0477   0.0190   0.0872    0.0299   0.0000      0.118410   441.8657       14.7050       17.3996       2.73820     -0.483430      -4.34807       1.24541       1.63674       1.80329       1.98894       2.08803       2.09628
  42  15 3732.1249    2.3401  5.8582 11.1699  0.0000      0.365121  0.0640   0.0129   0.1145    0.0250   0.0000     0.0833569   442.4147       11.4392       17.1797      0.197016      0.330640      -2.73033       1.61173       2.13059       2.35754       2.56466       2.64437       2.68815
  42  16 3893.5715    1.9279  8.3472 10.7918  0.0004      0.253656  0.0901   0.0090   0.1538    0.0233   0.0000     0.0655733   437.1959       14.7685       24.1795       3.07550       9.90187      -2.82336       2.14162       2.81792       3.18517       3.47424       3.59670       3.60339
  42  17 4053.0907    1.6231 11.9153 10.5875  0.0006      0.213840  0.1397   0.0064   0.2186    0.0209   0.0000     0.0621813   437.5190       13.8497       16.0524       8.58385      -3.42736       8.01209       2.92490       3.96105       4.43943       4.80853       4.97628       5.04830
  42  18 4212.0738    1.3046 14.0912 10.4315  0.0009      0.357411  0.1834   0.0053   0.2670    0.0186   0.0000     0.0679509   432.9513       18.1711       29.1254       7.96397      -1.89794      -1.56512       3.56121       4.80354       5.39042       5.77862       6.07333       6.14299
  43   1 1041.7190    0.0523  0.0270  9.6268  0.0021       112.212  0.0151   0.0069   0.0156    0.0179   0.0000       515.844   439.7728     -0.976376       21.8120       4.03249      0.324328     -0.327891      0.679529       1.00572       1.05141       1.08075      0.937276       1.04210
  43   2 1326.7322    0.1129  0.0902  9.4284  0.0000       28.2663  0.0084   0.0058   0.0179    0.0192   0.0000       40.0037   441.5759     -0.420379       21.1062      0.855119      -3.92364    -0.0111634      0.300252      0.304593      0.430158      0.514753      0.516339      0.554078
  43   3 1571.8288    0.2265  0.2081  9.3491  0.0000       32.4865  0.0085   0.0066   0.0189    0.0240   0.0000       6.14322   442.0260     0.0705389       20.7176     -0.176871      -3.52577     -0.472649      0.302420      0.389336      0.449545      0.481895      0.491967      0.505899
  43   4 1787.1068    0.4156  0.4063  9.3783  0.0000       16.4874  0.0115   0.0081   0.0242    0.0347   0.0000       1.80757   441.8185      0.771051       19.4466      0.586492      -2.21747     -0.598839      0.368199      0.482317      0.575964      0.603686      0.620635      0.650354
  43   5 1989.1872    0.6794  0.6118  9.5288  0.0000       9.98965  0.0142   0.0103   0.0281    0.0531   0.0000      0.993720   441.8253      0.228933       20.1465     -0.268724      -2.36025     -0.666378      0.428244      0.569258      0.618348      0.688365      0.707710      0.733266
  43   6 2185.0136    1.0095  0.9216 10.0076  0.0000       5.68766  0.0191   0.0132   0.0374    0.0696   0.0000      0.731433   441.3210       1.83546       20.5996      0.516633     -0.752530     -0.332411      0.544543      0.732807      0.813854      0.889482      0.925879      0.945066
  43   7 2372.4330    1.5102  1.1772 10.7409  0.0000       4.49868  0.0241   0.0182   0.0448    0.0778   0.0000      0.678365   440.6380       2.28391       20.0514      0.204433      -1.23830      0.979113      0.623044      0.850369      0.928408       1.02853       1.03298       1.07459
  43   8 2553.4838    2.0435  1.2446 11.5810  0.0000       2.92417  0.0251   0.0242   0.0456    0.0637   0.0000      0.605923   441.7179       3.34003       19.9813       2.21127      -1.90655      0.685037      0.661914      0.874507      0.983552       1.07217       1.11589       1.14985
  43   9 2732.5743    2.9005  1.2029 12.0051  0.0000       2.47261  0.0235   0.0341   0.0432    0.0798   0.0000      0.754037   441.3486       3.17671       21.5802      0.805099      -1.34089      0.262914      0.615325      0.811620      0.884330      0.964890       1.01078       1.02315
  43  10 2909.8008    3.8251  1.1690 12.7115  0.0000     -0.399656  0.0228   0.0460   0.0431    0.0788   0.0000      0.666040   441.0879       4.13870       20.8214       2.13890      -2.44849      -1.29763      0.614980      0.809983      0.908303       1.00340       1.04429       1.02352
  43  11 3084.1765    4.3369  1.3205 12.7383  0.0000      0.186355  0.0243   0.0476   0.0447    0.0752   0.0000      0.414726   441.9423       4.92015       18.4450       2.88598      -1.48154     -0.324984      0.623432      0.836896      0.941633       1.01468      0.992611       1.05424
  43  12 3255.9128    4.1636  1.7462 12.7833  0.0000      0.418407  0.0298   0.0403   0.0522    0.0507   0.0000      0.305381   442.1414       7.88013       18.0754       1.82381     -0.368302      -1.21906      0.760962       1.02181       1.12071       1.23471       1.28520       1.30028
  43  13 3425.6061    3.4444  2.6439 12.1897  0.0000      0.904316  0.0371   0.0270   0.0671    0.0374   0.0000      0.184198   441.5809       6.54997       16.2684     -0.544673      0.415141      -3.55305      0.923720       1.22824       1.35515       1.49161       1.51010       1.55826
  43  14 3592.9872    2.7883  4.0214 11.6717  0.0005      0.701064  0.0466   0.0182   0.0896    0.0290   0.0000      0.115880   439.3865       8.95852       17.2386       3.78825      0.757659      -4.24244       1.19215       1.58884       1.77465       1.93909       1.99324       2.06525
  43  15 3757.6685    2.2609  6.3967 11.0891 -0.0006      0.421723  0.0675   0.0117   0.1238    0.0246   0.0000     0.0763985   439.5701       11.2447       13.4953       5.30594      -1.54271      -2.25285       1.65093       2.20340       2.46873       2.70461       2.77317       2.80186
  43  16 3920.2355    1.8708  9.1661 10.8113  0.0012      0.304009  0.1002   0.0083   0.1697    0.0223   0.0000     0.0666978   438.8576       11.2898       19.6260       1.60012      -4.01541      -6.38952       2.22294       2.97561       3.32497       3.65361       3.79948       3.86675
  43  17 4080.6600    1.5213 12.0055 10.6274 -0.0005      0.232444  0.1466   0.0061   0.2257    0.0201   0.0000     0.0684556   438.4401       6.40145       14.2190       4.40950      0.187634      -15.2893       2.93976       3.91591       4.43816       4.72494       5.01237       5.05552
  44   2 1339.0967    0.1096  0.0879  9.4227  0.0000       112.457  0.0083   0.0059   0.0166    0.0229   0.0000       43.8066   442.1796     -0.628378       21.2393      0.122818      -2.89529     -0.202721      0.294883      0.349940      0.363721      0.389125      0.435088      0.410153
  44   3 1585.2412    0.2363  0.2395  9.3750  0.0000       25.9572  0.0093   0.0065   0.0205    0.0233   0.0000       5.53996   441.8379    -0.0897377       20.7583     -0.693235      -2.79713      0.862915      0.307906      0.402020      0.464311      0.484379      0.504682      0.499345
  44   4 1801.3058    0.4376  0.4639  9.3571  0.0000       13.9233  0.0124   0.0080   0.0260    0.0369   0.0000       1.62936   441.3969      0.309277       21.2121      -1.24342      -2.50984     -0.215296      0.398613      0.525976      0.593016      0.663740      0.697307      0.713516
  44   5 2004.7652    0.7010  0.6394  9.6357  0.0000       10.9084  0.0146   0.0105   0.0283    0.0494   0.0000      0.972079   441.4595     0.0898302       21.4781     0.0620004      -2.94573     -0.398615      0.423437      0.567013      0.625335      0.713550      0.737363      0.761554
  44   6 2201.5978    1.0642  0.8888 10.0251  0.0000       6.83206  0.0178   0.0138   0.0360    0.0702   0.0000      0.714650   441.8767       2.17119       19.9690      0.531066      -1.44426      0.217600      0.507507      0.666736      0.740087      0.808131      0.871166      0.891883
  44   7 2389.6052    1.5671  1.1698 10.8346  0.0000       3.66983  0.0247   0.0186   0.0421    0.0760   0.0000      0.664894   442.0925       1.94151       20.4433     -0.655912     -0.136957       1.40016      0.612594      0.823550      0.899774       1.01200       1.03090       1.03371
  44   8 2571.6791    2.2025  1.2730 11.4286  0.0000       3.55827  0.0242   0.0248   0.0444    0.0710   0.0000      0.540047   440.8326       3.58967       20.2938       1.36318      -2.17476     -0.227571      0.606218      0.818402      0.909113      0.995686       1.03446       1.06586
  44   9 2751.7526    2.9700  1.1066 12.2921 -0.0004       2.59694  0.0221   0.0363   0.0422    0.0725   0.0000      0.636716   441.6324       3.85021       21.7770     -0.953669      -2.99540     -0.191157      0.582796      0.796814      0.862416      0.922235      0.946732      0.971017
  44  10 2929.8814    3.9048  1.1674 12.5730  0.0000       1.71552  0.0231   0.0454   0.0408    0.0835   0.0000      0.561004   441.4244       4.74728       21.1482       1.10510      -1.18227     0.0615082      0.590835      0.789777      0.862701      0.957860       1.02574       1.00691
  44  11 3105.1015    4.3086  1.2685 13.0535  0.0000       2.66981  0.0250   0.0497   0.0437    0.0683   0.0000      0.570270   442.0914       6.67328       19.3645       1.04882      -2.38323       2.59662      0.627791      0.841002      0.929243       1.03555       1.06617       1.08986
  44  12 3277.6667    4.0955  1.8081 12.7457  0.0000      0.688909  0.0294   0.0387   0.0533    0.0471   0.0000      0.325206   441.7107       6.90239       19.6334      -1.13328      -2.53758     -0.628390      0.735322      0.977262       1.05049       1.18267       1.19944       1.21956
  44  13 3448.4596    3.3515  2.8823 12.0578  0.0000       1.24273  0.0388   0.0246   0.0684    0.0345   0.0000      0.173559   440.5133       8.22530       19.1615       1.22853      -3.44489      -1.30000      0.947865       1.26761       1.40653       1.53239       1.60406       1.65663
  44  14 3616.7770    2.6779  4.4644 11.4700  0.0000      0.442145  0.0509   0.0161   0.0923    0.0284   0.0000      0.105592   440.0406       11.3121       15.4555      0.620167       1.61996      -3.47748       1.24977       1.65681       1.85882       2.03465       2.05749       2.12932
  44  15 3782.8202    2.1966  6.6211 11.0484 -0.0004      0.502195  0.0710   0.0111   0.1256    0.0243   0.0000     0.0761835   439.1060       13.8300       15.4279       1.23093      -5.36726      -6.86235       1.65083       2.23795       2.48520       2.72718       2.78240       2.85608
  44  16 3946.3188    1.8048  9.3142 10.8125 -0.0006      0.188668  0.1061   0.0078   0.1759    0.0218   0.0000     0.0724887   442.4806       13.2591       12.8669     0.0253805     -0.449516      -6.12885       2.25676       3.03636       3.37214       3.67201       3.84268       3.87473
  44  17 4108.0139    1.5024 12.9734 10.5743  0.0011      0.248935  0.1578   0.0058   0.2396    0.0194   0.0000     0.0655494   437.3376       13.3424       14.4358       5.27214     -0.968249       2.29336       3.04506       4.07846       4.56923       4.90887       5.22899       5.30519
  45   2 1351.2727    0.1080  0.1015  9.4278  0.0000       32.7821  0.0097   0.0054   0.0161    0.0186   0.0000       40.0981   442.0860     -0.388590       21.0867     -0.436055      -2.48530     -0.837378      0.283047      0.364139      0.494794      0.441083      0.468446      0.594565
  45   3 1598.4233    0.2500  0.2181  9.3616  0.0000       17.6317  0.0090   0.0067   0.0174    0.0226   0.0000       5.16846   442.7973     -0.172556       20.2095      0.805192      -2.51786    -0.0625894      0.306823      0.427858      0.504885      0.539992      0.543472      0.562616
  45   4 1815.3532    0.4531  0.4658  9.4178  0.0000       14.5916  0.0123   0.0081   0.0252    0.0363   0.0000       1.55816   441.6821       1.01665       20.4698     -0.132690      -1.87203      0.407481      0.382003      0.506882      0.576346      0.614831      0.659151      0.662330
  45   5 2020.1180    0.7180  0.7320  9.4643  0.0000       7.10060  0.0158   0.0100   0.0310    0.0581   0.0000      0.853380   441.8392     -0.183886       20.8113      0.122667      -3.09538     -0.351399      0.438297      0.596348      0.637085      0.711855      0.726188      0.737061
  45   6 2217.9655    1.0974  0.9449 10.1736  0.0000       6.55927  0.0190   0.0138   0.0372    0.0671   0.0000      0.721530   442.3871    -0.0525505       19.6583      0.831150      -2.70087      0.998396      0.495661      0.671556      0.729159      0.805966      0.824167      0.862068
  45   7 2406.6825    1.6293  1.2587 10.8064  0.0000       4.57105  0.0234   0.0184   0.0457    0.0703   0.0000      0.585171   442.4810       2.11817       20.7914      0.868195      -2.75312     -0.408456      0.582343      0.772297      0.860349      0.934586      0.975302       1.00350
  45   8 2589.6342    2.3535  1.2295 11.6060  0.0000       2.84582  0.0239   0.0270   0.0429    0.0745   0.0000      0.564162   441.4237       2.78217       19.3284       1.31119      -1.36719     -0.974537      0.609916      0.793918      0.877147      0.963610       1.01050       1.01003
  45   9 2770.7645    3.1516  1.2313 12.1825  0.0000       3.60448  0.0240   0.0360   0.0429    0.0767   0.0000      0.696866   442.7183       3.89087       21.3578      0.301795      -2.17534      -1.44215      0.580933      0.781000      0.847440      0.910822      0.997882       1.02844
  45  10 2949.6359    4.0880  1.2033 12.6906  0.0000     0.0671290  0.0225   0.0466   0.0411    0.0771   0.0000      0.532103   442.2427       4.89156       19.5258      0.410458      -2.32426     -0.930763      0.557388      0.739428      0.834469      0.900193      0.906440      0.945206
  45  11 3125.6982    4.3248  1.3949 12.9785  0.0000       1.55776  0.0253   0.0463   0.0453    0.0588   0.0000      0.396981   441.8883       7.40181       18.2207       1.43828      -3.29497     -0.373531      0.640663      0.856483      0.930991       1.03766       1.08992       1.12574
  45  12 3299.1790    4.0407  1.8139 12.5260  0.0000      0.816434  0.0288   0.0370   0.0515    0.0516   0.0000      0.299409   442.1167       4.17827       18.5585      0.869698      -1.87931    -0.0361448      0.713072      0.957913       1.05233       1.13402       1.17539       1.19828
  45  13 3470.8997    3.2924  3.0551 12.0213  0.0000       1.04755  0.0394   0.0234   0.0709    0.0334   0.0000      0.157937   440.1298       10.2512       16.9729       3.62190      -4.46331      -4.93013      0.944622       1.25922       1.38365       1.53007       1.55970       1.60676
  45  14 3640.5399    2.6173  4.9052 11.3977  0.0001      0.621749  0.0537   0.0149   0.0988    0.0269   0.0000     0.0968310   441.7248       12.1492       14.4321     -0.864689      -1.07484     -0.207600       1.27972       1.72431       1.91134       2.06628       2.15448       2.20664
  45  15 3807.7834    2.1443  7.4957 10.9511  0.0000      0.491390  0.0794   0.0098   0.1381    0.0237   0.0000     0.0709164   442.9827       11.5721       19.4478       3.13523      -6.57326      -5.18823       1.76863       2.36383       2.64772       2.91081       3.02855       3.10792
  45  16 3972.5447    1.7462  9.7939 10.8002  0.0000      0.549830  0.1110   0.0074   0.1861    0.0213   0.0000     0.0742061   437.2489       12.0481       14.7069       6.07730      -4.83583     0.0749835       2.28979       3.07606       3.44441       3.79686       3.93110       4.01006
  45  17 4134.9052    1.4388 13.0121 10.5430  0.0000      0.199306  0.1650   0.0054   0.2438    0.0191   0.0000     0.0707170   439.1802       8.79837       16.8206      -10.2560       4.00062      -3.51907       3.06385       4.11110       4.65468       5.07251       5.19193       5.32143
  46   3 1611.4475    0.2586  0.2278  9.4056 -0.0006       17.6975  0.0087   0.0068   0.0182    0.0234   0.0000       4.77447   442.0780      0.227344       20.6145      0.281235      -2.76699      0.716359      0.256146      0.342405      0.400880      0.390074      0.444822      0.411209
  46   4 1829.2580    0.4682  0.4669  9.4268  0.0000       12.0791  0.0118   0.0082   0.0253    0.0368   0.0000       1.44627   441.7305    0.00595627       20.9796      -1.05009      -3.03379      0.648067      0.361482      0.459717      0.534584      0.588430      0.595070      0.636929
  46   5 2035.3971    0.7364  0.7370  9.6895  0.0000       8.96505  0.0154   0.0103   0.0320    0.0518   0.0000      0.886632   441.6518      0.475009       19.5824     -0.401146      -1.22875    0.00521634      0.424568      0.576151      0.641563      0.722773      0.762254      0.749907
  46   6 2234.1215    1.1524  0.9590 10.3426  0.0000       6.16474  0.0192   0.0145   0.0370    0.0642   0.0000      0.712113   441.4894       1.58200       19.8897      0.548674      -1.92844      0.327053      0.506450      0.679053      0.732345      0.797685      0.836964      0.865913
  46   7 2423.5134    1.7106  1.2225 10.9478  0.0000       3.99775  0.0234   0.0195   0.0436    0.0721   0.0000      0.602772   441.4997       1.80473       20.0447      0.352696      -3.21915     -0.832954      0.571841      0.749463      0.801545      0.885766      0.932730      0.964736
  46   8 2607.4374    2.4076  1.2704 11.6510  0.0000       2.69567  0.0235   0.0264   0.0437    0.0658   0.0000      0.524186   442.3459       2.53915       20.6550      0.568179      -1.20594      0.165496      0.560947      0.739678      0.826323      0.899017      0.952471      0.975419
  46   9 2789.6148    3.2202  1.2014 12.1447  0.0000       3.91474  0.0223   0.0363   0.0418    0.0752   0.0000      0.637134   442.4384       3.21928       18.6430      0.492019     -0.536316     -0.915950      0.553186      0.717956      0.780062      0.877109      0.871926      0.890053
  46  10 2969.2267    4.0600  1.2330 12.6563  0.0000      0.332986  0.0231   0.0451   0.0421    0.0782   0.0000      0.565789   442.2706       5.00579       20.3847       1.28863      -2.81059      -2.90023      0.573973      0.769681      0.844883      0.919139      0.952339      0.980041
  46  11 3145.9566    4.4024  1.3818 12.8662  0.0000       1.02700  0.0245   0.0464   0.0443    0.0660   0.0000      0.413770   440.9878       7.97992       19.6526      0.400609      -1.85977      -1.99236      0.594268      0.799290      0.877263      0.980207      0.996485       1.03622
  46  12 3320.3560    3.9641  2.0520 12.4169  0.0000      0.662354  0.0307   0.0337   0.0551    0.0473   0.0000      0.261505   441.0712       8.54064       19.7686       3.79920      -2.39010      -1.98114      0.734643      0.993504       1.06981       1.18151       1.22425       1.24081
  46  13 3493.1070    3.2263  3.3723 11.9157  0.0001      0.683599  0.0411   0.0218   0.0748    0.0329   0.0000      0.133861   441.7747       10.0467       17.4808       3.08260      -3.29274     -0.992328      0.977319       1.33528       1.46060       1.63163       1.68948       1.71880
  46  14 3663.7922    2.5760  5.0478 11.3858  0.0000      0.520374  0.0546   0.0142   0.1011    0.0262   0.0000     0.0908768   440.5628       7.49774       17.2177      -1.55525      -1.41329       2.48203       1.27015       1.69539       1.90053       2.08039       2.17121       2.21853
  46  15 3832.3097    2.1127  7.8948 10.9182  0.0000      0.607825  0.0836   0.0094   0.1439    0.0240   0.0000     0.0713953   439.5557       6.90293       13.0670       2.21926      -5.34646      -2.76242       1.81542       2.43596       2.72051       2.99892       3.11143       3.14118
  46  16 3997.9290    1.7213 10.9358 10.7738  0.0000      0.410620  0.1271   0.0068   0.1974    0.0205   0.0000     0.0700166   437.5292       10.0938       17.1812      0.690207      -1.87168     -0.478190       2.44966       3.28845       3.69411       4.01074       4.15616       4.22188
  47   2 1375.1956    0.1292  0.0959  9.4389  0.0000       59.1471  0.0086   0.0059   0.0123    0.0191   0.0000       29.5287   441.9841     -0.212549       21.0644    -0.0427409      -2.94599     -0.457237      0.253203      0.307809      0.346044      0.395776      0.432279      0.423773
  47   3 1624.2709    0.2593  0.2564  9.3589  0.0000       25.4564  0.0093   0.0065   0.0196    0.0242   0.0000       4.40052   441.8784      0.446661       20.7392     -0.265875      -2.16814     0.0176143      0.292451      0.388492      0.423248      0.456138      0.468432      0.460232
  47   4 1843.0030    0.4796  0.5076  9.4039  0.0000       12.1889  0.0130   0.0080   0.0255    0.0377   0.0000       1.39227   442.0092      0.725877       20.3533      0.161952      -2.38633     -0.641752      0.377535      0.550183      0.571611      0.654356      0.671453      0.706189
  47   5 2050.4158    0.7886  0.7301  9.5479  0.0000       7.08735  0.0147   0.0107   0.0308    0.0589   0.0000      0.807408   441.9233      0.576017       20.7932     -0.106044      -1.88643     -0.753292      0.390699      0.517612      0.571403      0.616844      0.663053      0.655752
  47   6 2250.0881    1.1828  1.0584 10.1977  0.0000       4.81852  0.0209   0.0140   0.0384    0.0738   0.0000      0.687082   441.8170      0.772146       19.4149      0.282856      -2.18186      0.310098      0.513631      0.688701      0.784574      0.846588      0.883080      0.902873
  47   7 2440.1375    1.7398  1.2424 10.9946  0.0000       2.75552  0.0232   0.0195   0.0435    0.0687   0.0000      0.570403   441.4732       2.24543       19.1607      0.443492      -2.89466     -0.926587      0.577248      0.803367      0.876116      0.986391       1.02221       1.02481
  47   8 2625.0746    2.4898  1.2511 11.6101  0.0000       1.57759  0.0226   0.0271   0.0429    0.0707   0.0000      0.520206   441.1238       2.14412       22.0620       1.32557      -2.66177      0.715876      0.548106      0.724909      0.803527      0.893269      0.920546      0.940936
  47   9 2808.2142    3.3295  1.2438 12.1957  0.0023       1.93951  0.0220   0.0367   0.0427    0.0768   0.0000      0.505377   441.8752       4.29767       21.1550      0.706315      -1.86595     -0.812552      0.537082      0.701365      0.788190      0.882730      0.892489      0.921218
  47  10 2988.7120    4.1742  1.2435 12.6968  0.0000       2.01800  0.0224   0.0458   0.0407    0.0754   0.0000      0.521131   442.0525       4.81482       20.0932      0.487518      -2.19430      -1.90366      0.546622      0.743905      0.808179      0.892053      0.920013      0.945476
  47  11 3166.1103    4.2762  1.5256 12.7542  0.0000      0.575043  0.0254   0.0427   0.0478    0.0589   0.0000      0.403644   441.9136       6.06436       17.8099       1.44037      -3.05740      -1.74886      0.613336      0.810803      0.888233      0.962599       1.02547       1.02321
  47  12 3341.4432    3.8490  2.1921 12.4253  0.0000       1.15963  0.0310   0.0314   0.0583    0.0405   0.0000      0.235481   441.4866       6.05278       19.7661       2.77955     -0.407555     -0.917892      0.722016      0.984009       1.08548       1.22499       1.24691       1.27785
  47  13 3515.0301    3.1684  3.5569 11.7817  0.0001      0.534575  0.0419   0.0202   0.0760    0.0315   0.0000      0.127163   441.8835       9.61083       19.6367       3.65850      -2.13421      -1.09315      0.969153       1.31376       1.42495       1.59100       1.69322       1.69368
  47  14 3686.8574    2.5019  5.4735 11.3744 -0.0000      0.803555  0.0592   0.0133   0.1068    0.0250   0.0000     0.0904896   441.8590       8.09441       21.9199       2.94134      -4.35587      0.278448       1.32877       1.78804       1.98685       2.22984       2.27926       2.34561
  47  15 3856.1722    2.0634  8.3364 10.9071 -0.0006      0.356084  0.0900   0.0087   0.1523    0.0235   0.0000     0.0793418   440.0287       9.52079       20.2203       1.08972      -3.97586       4.32667       1.88151       2.50908       2.82494       3.06390       3.18601       3.25756
  47  16 4022.8934    1.6573 11.7673 10.7683  0.0005      0.127548  0.1445   0.0062   0.2128    0.0197   0.0000     0.0708039   440.5944       5.54185       24.8732       7.08884       1.14578      -8.70721       2.57239       3.46924       3.87314       4.22551       4.42604       4.50335
  48   1 1091.5919    0.0553  0.0378  9.5643  0.0000       2.01309  0.0138   0.0068   0.0125    0.0158   0.0000       357.324   440.0848      -1.04561       18.5438      -1.14140      -4.02988      -1.59748      0.443317      0.718484      0.699947      0.903226      0.851392      0.657623
  48   2 1386.9267    0.1373  0.1406  9.3980  0.0000       15.6432  0.0080   0.0053   0.0181    0.0182   0.0000       18.6753   442.2776    -0.0625309       20.7097     -0.175909      -2.46134     -0.313496      0.236078      0.299201      0.321357      0.392866      0.342448      0.380672
  48   3 1636.9056    0.2853  0.3030  9.3010  0.0000       18.8717  0.0105   0.0064   0.0198    0.0263   0.0000       3.36887   442.2522      0.341692       20.1012      0.115129      -2.66983      0.145994      0.306087      0.402798      0.430811      0.498896      0.527397      0.520831
  48   4 1856.6034    0.5070  0.5144  9.4615  0.0000       11.9314  0.0124   0.0083   0.0259    0.0387   0.0000       1.31009   441.9526    -0.0128256       21.8566      0.498113      -2.85668      0.606803      0.354313      0.451249      0.508041      0.539575      0.580150      0.599312
  48   5 2065.3913    0.8156  0.7732  9.6209  0.0000       8.32395  0.0154   0.0107   0.0313    0.0606   0.0000      0.791254   441.3630       1.10295       19.5459     -0.426168     -0.909504     -0.267760      0.418615      0.544621      0.625075      0.673383      0.719447      0.718862
  48   6 2265.9038    1.2244  1.0578 10.3818  0.0000       4.94918  0.0206   0.0147   0.0388    0.0705   0.0000      0.688180   441.5879       1.91606       20.2294       1.23262      -2.16264      -2.48902      0.510015      0.679608      0.745880      0.809969      0.851288      0.854092
  48   7 2456.6241    1.8020  1.2365 11.2196  0.0017       2.78735  0.0235   0.0203   0.0430    0.0672   0.0000      0.606109   441.5885       1.34517       19.5735      0.552885      -1.44282     -0.696617      0.540254      0.724981      0.784721      0.915438      0.897816      0.970826
  48   8 2642.6587    2.5561  1.3146 11.5693  0.0000       2.63241  0.0234   0.0270   0.0418    0.0710   0.0000      0.491900   441.9907       2.38966       20.5604      -1.36162      -3.82503      -1.24050      0.533631      0.705202      0.771599      0.886468      0.904746      0.914190
  48   9 2826.6698    3.4820  1.2425 12.1982  0.0023       1.74250  0.0221   0.0378   0.0416    0.0808   0.0000      0.576065   440.8545       4.06727       20.3566       1.54850      -1.82850     -0.435203      0.528350      0.691311      0.779920      0.840922      0.895684      0.890318
  48  10 3007.9069    4.3084  1.1830 12.8594  0.0000      0.591860  0.0225   0.0486   0.0397    0.0792   0.0000      0.579492   441.6829       4.50334       19.5699       1.03047      -2.13331      -3.41653      0.535032      0.704953      0.781643      0.848783      0.873824      0.890278
  48  11 3186.1366    4.2610  1.5554 12.8575  0.0000      0.911421  0.0260   0.0416   0.0468    0.0538   0.0000      0.353130   441.6492       6.00762       18.4977       1.40200      -1.87649      -1.69309      0.595768      0.812691      0.914340       1.00393       1.05664       1.04902
  48  12 3362.2096    3.7261  2.2776 12.5124 -0.0001       1.10595  0.0325   0.0300   0.0596    0.0384   0.0000      0.242497   441.2751       8.60825       18.1677       2.96783      -1.47877      -6.09978      0.742130      0.988891       1.11850       1.22151       1.24893       1.28430
  48  13 3536.7848    3.1135  3.8077 11.6555 -0.0001      0.562240  0.0428   0.0188   0.0786    0.0310   0.0000      0.115268   440.9639       11.4195       17.2149       2.90676     -0.225644      0.648663      0.986037       1.31657       1.48093       1.62138       1.72049       1.74398
  48  14 3709.6096    2.4533  6.0738 11.2254 -0.0001      0.784906  0.0633   0.0121   0.1128    0.0253   0.0000     0.0798858   439.8185       12.7860       18.3928      -5.00389      -6.04085     -0.914470       1.39194       1.83782       2.06475       2.26407       2.40079       2.42671
  48  15 3880.0705    1.9654  8.7400 10.9554 -0.0010      0.575146  0.0978   0.0081   0.1629    0.0227   0.0000     0.0825248   439.9350       7.25686       16.0150       2.81097     -0.833314     -0.759554       1.91613       2.56743       2.87525       3.14694       3.33748       3.44116
  48  16 4048.0027    1.5792 11.6090 10.8359  0.0000      0.334611  0.1466   0.0062   0.2170    0.0191   0.0000     0.0797140   439.5475       9.78906       15.8493       11.0367      -4.01022     -0.220964       2.56656       3.47933       3.86340       4.25805       4.43321       4.55714
  49   1 1101.2248    0.0475  0.0214  9.5738  0.0000       56.9349  0.0126   0.0064   0.0078    0.0157   0.0000       625.990   440.7066     -0.396122       20.3765     -0.590310      -2.70280      0.517600      0.357547      0.434072      0.509326      0.543232      0.714062      0.716067
  49   2 1398.5256    0.1445  0.1219  9.4496  0.0000       35.3997  0.0075   0.0057   0.0153    0.0184   0.0000       20.2248   442.1782    -0.0590867       20.5449     0.0502322      -2.63948      0.163128      0.223394      0.269716      0.324215      0.352544      0.415500      0.477612
  49   3 1649.3544    0.3111  0.3018  9.2827  0.0000       22.4670  0.0099   0.0067   0.0187    0.0265   0.0000       2.93848   441.9761      0.276081       20.1778     -0.125412      -2.85649     -0.743871      0.283162      0.359416      0.436977      0.451467      0.472877      0.483087
  49   4 1870.0644    0.5213  0.5744  9.4023  0.0000       10.8279  0.0131   0.0081   0.0275    0.0419   0.0000       1.18192   441.7063     -0.907462       20.3868       1.45241      -1.53849      0.633315      0.350309      0.473508      0.534981      0.567317      0.612441      0.615506
  49   5 2080.1865    0.8243  0.8234  9.7214  0.0000       7.71278  0.0167   0.0105   0.0320    0.0583   0.0000      0.801861   442.4031      0.480823       21.5673       1.66893     -0.887343      0.231744      0.422043      0.560288      0.614741      0.675323      0.744645      0.782839
  49   6 2281.4549    1.2678  1.1039 10.3089 -0.0001       4.50411  0.0209   0.0145   0.0393    0.0764   0.0000      0.649865   441.9226       1.88787       19.6935       1.32302      -2.81158     -0.812855      0.472928      0.646941      0.704281      0.801644      0.839586      0.838458
  49   7 2472.9720    1.8760  1.3396 11.0922 -0.0000       3.56286  0.0239   0.0195   0.0430    0.0612   0.0000      0.521111   441.5575       1.06913       19.8374      0.807371      -1.27572      0.610956      0.527598      0.715290      0.774056      0.889194      0.890412      0.945048
  49   8 2659.9578    2.6844  1.3106 11.7037  0.0000       1.51506  0.0233   0.0279   0.0409    0.0695   0.0000      0.484289   442.0380       2.84516       20.8511      0.188673      -1.95696      -2.33065      0.534532      0.699883      0.786394      0.868873      0.891165      0.904810
  49   9 2845.0154    3.5431  1.2152 12.4371  0.0000       1.99057  0.0222   0.0389   0.0401    0.0745   0.0000      0.510884   441.9216       2.41571       20.6743      0.277877      -5.29565      -1.06471      0.519269      0.689770      0.747495      0.842006      0.848367      0.874808
  49  10 3027.0300    4.2257  1.2683 12.9313  0.0000       1.92281  0.0230   0.0453   0.0418    0.0643   0.0000      0.543228   441.5155       5.47671       20.9901      0.898994      -3.51188     -0.941192      0.512703      0.673569      0.753493      0.844345      0.858778      0.889033
  49  11 3205.9358    4.3394  1.5802 12.9450  0.0000      0.838456  0.0262   0.0418   0.0466    0.0526   0.0000      0.367814   440.6658       6.14962       19.0298       1.44338     -0.615219      0.565635      0.595802      0.806364      0.872595      0.965931      0.996143       1.02694
  49  12 3382.9868    3.7296  2.5363 12.3689 -0.0000       1.57065  0.0335   0.0280   0.0617    0.0365   0.0000      0.201279   440.9323       7.76238       18.5508      0.980901      0.141164      -2.91652      0.746654       1.00742       1.11279       1.23018       1.25404       1.27779
  49  13 3558.1966    3.0066  4.0516 11.6298  0.0000      0.463330  0.0448   0.0176   0.0815    0.0301   0.0000      0.115629   442.9580       8.17972       17.7170     -0.160970      -1.17976      -2.68417       1.01280       1.33909       1.48428       1.62524       1.70737       1.74512
  49  14 3731.9200    2.4196  6.9301 11.1501  0.0000      0.508359  0.0702   0.0110   0.1248    0.0254   0.0000     0.0730768   440.8792       13.0346       19.3734       2.99687      -3.43090       1.90576       1.47581       1.95494       2.20498       2.41815       2.53255       2.56910
  49  15 3903.4887    1.9610  9.4153 10.9520  0.0006      0.493219  0.1065   0.0077   0.1667    0.0222   0.0000     0.0771967   443.2744       5.13237       19.6631     -0.500401      -6.04135      -5.56231       1.95668       2.68519       2.97566       3.26746       3.35837       3.46088
  50   1 1110.7787    0.0517  0.0520  9.5657  0.0000       4.64058  0.0187   0.0064   0.0188    0.0156   0.0000       330.839   440.8819      0.550337       20.1095     -0.512346      -1.84792      0.452495      0.556832      0.642036      0.599292      0.734021       1.11382       1.00951
  50   2 1409.9822    0.1400  0.1262  9.4258  0.0000       16.9404  0.0078   0.0055   0.0157    0.0178   0.0000       20.1254   441.9440   -0.00343196       20.5370     -0.141657      -2.90923     -0.560604      0.245036      0.314492      0.375464      0.371328      0.419069      0.450586
  50   3 1661.6390    0.3104  0.3278  9.3360  0.0000       18.9020  0.0100   0.0065   0.0213    0.0267   0.0000       2.82988   441.5924      0.565725       20.4926     0.0866592      -2.85507     -0.275335      0.275283      0.366034      0.421152      0.451115      0.457832      0.506193
  50   4 1883.3728    0.5459  0.5628  9.4304  0.0000       11.6141  0.0129   0.0085   0.0261    0.0429   0.0000       1.15117   441.8065      0.571867       20.1528      0.128216      -2.28104     -0.788799      0.350849      0.453358      0.495169      0.569438      0.569258      0.596277
  50   5 2094.7858    0.8766  0.8226  9.7084  0.0000       7.15336  0.0163   0.0110   0.0313    0.0626   0.0000      0.754647   442.1016      0.314259       20.2599     -0.249348      -2.90259     -0.334151      0.418532      0.562837      0.621012      0.690240      0.706419      0.733308
  50   6 2296.9280    1.3226  1.1690 10.2713  0.0000       4.26182  0.0221   0.0146   0.0400    0.0815   0.0000      0.651749   441.8096       2.01920       21.2199      0.146455      -2.78043     -0.641880      0.491414      0.662477      0.720602      0.826444      0.856054      0.890832
  50   7 2489.2013    1.9706  1.2725 11.2284  0.0000       2.55689  0.0232   0.0211   0.0422    0.0685   0.0000      0.564002   442.2259       2.41309       19.1719       1.97172      -2.27014      0.841406      0.522022      0.687198      0.755998      0.852691      0.859813      0.893093
  50   8 2677.2212    2.7602  1.1988 11.9309  0.0000       1.50478  0.0220   0.0299   0.0396    0.0697   0.0000      0.552267   441.4509       3.07482       20.1993     -0.189684      -2.04888      0.589898      0.498397      0.668845      0.751746      0.817889      0.823668      0.900058
  50   9 2863.1933    3.5869  1.1712 12.6568  0.0000       1.78998  0.0220   0.0401   0.0404    0.0676   0.0000      0.609321   442.0539       4.73993       20.5180       1.30902      -1.85947      -1.69096      0.492653      0.632919      0.712025      0.799518      0.825625      0.821719
  50  10 3045.9273    4.3432  1.3254 12.8949  0.0000       1.00495  0.0241   0.0447   0.0411    0.0626   0.0000      0.531926   441.0687       5.11639       20.4957      0.281666      -2.00905      -2.96304      0.538309      0.707188      0.787496      0.872997      0.910574      0.887692
  50  11 3225.5327    4.3566  1.6053 12.8798  0.0001      0.470831  0.0255   0.0410   0.0467    0.0506   0.0000      0.350561   441.9242       5.45763       19.6721      0.617257     -0.655395     0.0335594      0.580974      0.787165      0.857424      0.945276      0.995226       1.03563
  50  12 3403.2936    3.6466  2.7048 12.2877  0.0000      0.800782  0.0344   0.0263   0.0630    0.0341   0.0000      0.171186   441.5371       8.41379       19.0702       1.74588      -1.76633      -2.19413      0.741524       1.00102       1.09043       1.20740       1.26280       1.29900
  50  13 3579.5257    2.8690  4.2544 11.7694  0.0000      0.595661  0.0475   0.0168   0.0877    0.0267   0.0000      0.120652   441.7600       7.18305       19.5282       1.15088      -4.45991     -0.946534       1.00666       1.37428       1.50520       1.68602       1.75423       1.79982
  50  14 3753.8640    2.3241  6.6744 11.2435  0.0001      0.213857  0.0712   0.0108   0.1229    0.0242   0.0000     0.0882183   442.5835       11.1371       20.4806      0.496051      -1.68629      -4.39334       1.43341       1.92737       2.14785       2.35987       2.47247       2.53396
  50  15 3926.1601    1.9193  9.8090 10.9384  0.0007      0.110307  0.1122   0.0072   0.1767    0.0215   0.0000     0.0756485   435.3819       3.18149       21.1306      -1.08635       1.89349       2.30827       2.01072       2.72754       3.04372       3.36452       3.48711       3.58824
  51   1 1120.2081    0.0695  0.0539  9.5397  0.0000       6.36686  0.0127   0.0056   0.0136    0.0155   0.0000       194.637   440.8914    -0.0120812       20.2645     -0.604879      -3.50751      0.512096      0.263420      0.438141      0.428372      0.541165      0.551918      0.522471
  51   2 1421.2781    0.1588  0.1287  9.3846  0.0000       26.2127  0.0079   0.0056   0.0134    0.0185   0.0000       15.6959   442.1644    -0.0112503       21.2283     -0.685993      -2.89885      0.251387      0.248992      0.328552      0.374198      0.393439      0.400997      0.381922
  51   3 1673.7686    0.3175  0.3287  9.3063  0.0000       19.4926  0.0103   0.0065   0.0201    0.0268   0.0000       2.81435   441.6238     -0.270007       21.1276      0.137325      -2.32462      0.265595      0.284698      0.351517      0.412197      0.460328      0.455581      0.466551
  51   4 1896.5508    0.5615  0.5571  9.4321 -0.0000       10.2545  0.0128   0.0083   0.0245    0.0422   0.0000       1.14336   442.0685      0.167266       20.1385      0.743591      -2.99791     -0.519816      0.335568      0.432052      0.495567      0.525831      0.583158      0.578407
  51   5 2109.2834    0.8786  0.8740  9.8904 -0.0005       6.81126  0.0177   0.0108   0.0332    0.0574   0.0000      0.820561   441.9819       1.08594       21.0775      0.196407      -3.22214     -0.883432      0.417471      0.549217      0.602656      0.649837      0.707059      0.752395
  51   6 2312.1829    1.3729  1.2074 10.3656  0.0001       4.77193  0.0221   0.0147   0.0409    0.0746   0.0000      0.616337   442.1936     -0.524873       20.2373       1.52440      -1.46913     -0.881782      0.488518      0.670408      0.745727      0.828499      0.864105      0.886233
  51   7 2505.2362    2.0106  1.2903 11.2185  0.0000       2.85751  0.0231   0.0210   0.0414    0.0666   0.0000      0.526360   440.6324       2.04739       21.4505    -0.0562611      -1.78247     -0.370916      0.521432      0.688851      0.756598      0.851197      0.879220      0.916799
  51   8 2694.3452    2.7769  1.2681 11.9823  0.0000       2.29337  0.0227   0.0295   0.0413    0.0661   0.0000      0.593108   441.2007       2.22266       20.8148       1.45313      -3.19252       1.17039      0.503221      0.658610      0.726622      0.831265      0.862329      0.882596
  51   9 2881.1459    3.7465  1.1677 12.5593  0.0000      0.497648  0.0212   0.0414   0.0388    0.0793   0.0000      0.602109   441.2014       4.46903       20.6773      0.367320      -2.66879     -0.960281      0.466855      0.620950      0.686799      0.762338      0.763909      0.827045
  51  10 3064.5784    4.4063  1.2918 12.8964  0.0000      0.509896  0.0222   0.0457   0.0409    0.0646   0.0000      0.483638   441.3540       5.79953       20.3262       1.79710      -3.29510    -0.0805661      0.487498      0.651093      0.724617      0.797993      0.835500      0.855974
  51  11 3244.9396    4.2384  1.7447 12.7374  0.0000      0.145173  0.0277   0.0377   0.0473    0.0504   0.0000      0.337190   442.2054       5.71890       20.1157       1.15276      -2.29151      -1.31152      0.588805      0.800044      0.864601      0.967908       1.00084       1.02143
  51  12 3423.4415    3.5458  2.8742 12.1866  0.0000     0.0948129  0.0351   0.0244   0.0658    0.0334   0.0000      0.156884   439.4354       8.74433       20.1672       2.04433      -2.44745      -1.50867      0.756593       1.01188       1.12011       1.23746       1.30775       1.32183
  51  13 3600.5091    2.8689  4.6453 11.5618  0.0002      0.413460  0.0490   0.0155   0.0887    0.0268   0.0000     0.0900865   440.2971       11.3685       21.6463       1.77998      -2.36098      -2.94114       1.04017       1.38156       1.54278       1.68941       1.75803       1.79797
  51  14 3775.9443    2.2346  6.8422 11.2375 -0.0008      0.573569  0.0748   0.0103   0.1289    0.0241   0.0000     0.0876095   439.7690       7.47360       25.1423       4.95105      0.980202      -3.23521       1.48920       1.98033       2.23319       2.46430       2.57418       2.64077
  51  15 3949.1643    1.8093 10.1425 10.9781 -0.0018      0.340751  0.1231   0.0068   0.1897    0.0206   0.0000     0.0860856   440.1663       8.94331       23.9263       2.73253       4.48839      -8.24777       2.10566       2.86113       3.18701       3.49016       3.64427       3.72972
  52   1 1129.5455    0.0652  0.0397  9.5510  0.0000       99.6124  0.0163   0.0059   0.0129    0.0165   0.0000       261.175   440.5965     -0.354451       20.2715     -0.639490      -2.98992     0.0490166      0.243116      0.580443      0.434535      0.570090      0.552034      0.533722
  52   2 1432.4560    0.1558  0.1604  9.4163  0.0000       42.6830  0.0085   0.0053   0.0173    0.0188   0.0000       15.5463   442.1125    -0.0652924       21.2242     0.0816312      -2.87126     -0.433279      0.230081      0.309574      0.397103      0.396099      0.429867      0.420517
  52   3 1685.7279    0.3268  0.3723  9.3283  0.0000       18.6294  0.0114   0.0064   0.0217    0.0280   0.0000       2.56044   442.1994     -0.380134       20.5664      0.134903      -3.50950      0.744925      0.293614      0.413414      0.462132      0.501295      0.515571      0.533892
  52   4 1909.6657    0.5919  0.5745  9.4484  0.0000       12.7027  0.0124   0.0086   0.0253    0.0420   0.0000       1.11082   442.3416      0.637469       19.9680      0.409372      -2.61916     -0.838418      0.307673      0.412828      0.458020      0.512281      0.525360      0.550385
  52   5 2123.6542    0.9336  0.8547  9.8420  0.0000       8.14518  0.0164   0.0114   0.0320    0.0623   0.0000      0.735503   442.8335      0.974741       21.4310     -0.111359      -3.49814     -0.444164      0.398933      0.540014      0.592049      0.650760      0.671098      0.702096
  52   6 2327.2843    1.4280  1.2001 10.4750  0.0000       5.82091  0.0217   0.0154   0.0398    0.0727   0.0000      0.598165   442.0485       1.96238       20.9245    -0.0814263      -2.01053     -0.187465      0.469374      0.624895      0.702400      0.781728      0.818244      0.824956
  52   7 2521.1879    2.0421  1.3441 11.3167  0.0000       4.21926  0.0240   0.0210   0.0420    0.0603   0.0000      0.526530   441.9237       2.69214       19.8254      0.235985      -2.25626     -0.119081      0.519572      0.693393      0.762274      0.854924      0.900279      0.907949
  52   8 2711.2951    2.8631  1.2917 11.9919  0.0000       2.07453  0.0221   0.0295   0.0415    0.0645   0.0000      0.499165   441.9257       2.83477       20.3082      0.415830     -0.418518     -0.338801      0.474995      0.649840      0.705052      0.799113      0.830082      0.851749
  52   9 2899.0330    3.7260  1.2229 12.6566  0.0000       1.98705  0.0219   0.0396   0.0407    0.0669   0.0000      0.638066   441.6850       3.10184       19.2848     -0.449839     -0.724014      -2.17377      0.486355      0.634445      0.712961      0.780467      0.817417      0.856863
  52  10 3083.1381    4.3889  1.2817 13.2701  0.0000      0.195442  0.0230   0.0474   0.0429    0.0583   0.0000      0.543476   441.5128       4.66550       18.9269      0.327548      -2.66599      -1.47040      0.497708      0.682481      0.735884      0.842651      0.860679      0.900446
  52  11 3264.3821    4.1657  1.8315 12.7194  0.0000       1.16604  0.0279   0.0358   0.0491    0.0466   0.0000      0.284576   441.5634       5.06498       19.9475       2.55900     -0.280202    -0.0770621      0.588666      0.786938      0.870812      0.937265       1.01527       1.04664
  52  12 3443.6431    3.4424  2.8859 12.1614  0.0000      0.597601  0.0360   0.0234   0.0639    0.0330   0.0000      0.176090   441.6834       6.02370       22.3399       1.35806      -2.20283      -1.52449      0.760065       1.03939       1.13805       1.26445       1.30923       1.34114
  52  13 3621.3775    2.7409  4.9272 11.5565 -0.0000      0.437556  0.0518   0.0144   0.0945    0.0259   0.0000     0.0941946   439.6280       6.97390       17.9015      0.498715      -3.61035      0.787805       1.06689       1.44456       1.60306       1.75864       1.84851       1.88206
  52  14 3797.9290    2.2307  7.6467 11.1791  0.0013      0.731077  0.0819   0.0095   0.1361    0.0235   0.0000     0.0799569   438.9720       7.64131       19.7634       7.39797      0.573233      -7.16858       1.53240       2.04469       2.29377       2.53092       2.64296       2.72748
  52  15 3972.2263    1.7698 10.4601 10.9896  0.0003      0.596511  0.1264   0.0067   0.1888    0.0198   0.0000     0.0860723   437.6330      0.853378       18.7962      -1.21486      -5.64725       1.63937       2.11295       2.86420       3.20975       3.51651       3.65686       3.76146
  53   2 1443.5024    0.1565  0.1596  9.4274  0.0000       34.4469  0.0081   0.0052   0.0170    0.0189   0.0000       14.6646   442.0047    -0.0235194       20.7850      0.114433      -1.94266     0.0126640      0.228476      0.301649      0.309333      0.351827      0.384219      0.396271
  53   3 1697.5164    0.3290  0.3661  9.3710  0.0000       19.4793  0.0109   0.0063   0.0213    0.0279   0.0000       2.61359   441.9651      0.388353       21.3256     -0.377447      -3.29902      0.407311      0.269139      0.367903      0.416672      0.474010      0.486904      0.505149
  53   4 1922.5857    0.6019  0.6503  9.4023  0.0000       10.5915  0.0137   0.0082   0.0270    0.0465   0.0000       1.03021   441.8110      0.886776       19.9715     -0.341520      -2.13590      0.288761      0.335424      0.425979      0.491429      0.542659      0.547419      0.582040
  53   5 2137.8563    0.9439  0.9339  9.9340  0.0000       6.77759  0.0176   0.0111   0.0339    0.0614   0.0000      0.735490   442.0739      0.531322       21.0596     -0.641181      -3.16297      0.372048      0.391579      0.519929      0.589210      0.633713      0.662665      0.685656
  53   6 2342.1977    1.4644  1.2488 10.6070  0.0000       4.66044  0.0219   0.0155   0.0410    0.0674   0.0000      0.562144   441.8982       1.66386       20.1106      0.131271      -1.76835      0.554248      0.457435      0.618252      0.677558      0.741974      0.788937      0.808732
  53   7 2536.9639    2.1311  1.3344 11.4236 -0.0009       3.25980  0.0233   0.0216   0.0418    0.0606   0.0000      0.500264   443.1405       1.99224       21.3248     -0.486891      -3.56871      -1.69950      0.493732      0.682070      0.747226      0.855971      0.893307      0.893408
  53   8 2728.1406    2.9666  1.2562 12.1791  0.0000       2.86004  0.0218   0.0309   0.0407    0.0634   0.0000      0.540747   442.2957       3.34131       20.2241       1.71456      -2.58797      -1.29598      0.466494      0.624538      0.719232      0.817497      0.837107      0.871713
  53   9 2916.7241    3.9104  1.2639 12.5854  0.0000       1.52870  0.0213   0.0404   0.0399    0.0696   0.0000      0.518391   442.3727       3.39130       19.7646       2.17332      -3.34830      -2.35289      0.469045      0.634067      0.689307      0.760334      0.783727      0.806846
  53  10 3101.5637    4.3913  1.3747 12.9386  0.0000      0.883560  0.0229   0.0432   0.0421    0.0591   0.0000      0.434182   441.6681       4.69292       21.1639       1.18863      -2.75401      0.915447      0.482854      0.672019      0.729662      0.811139      0.825597      0.858958
  53  11 3283.5595    4.1340  1.9125 12.7469  0.0000       1.48066  0.0279   0.0344   0.0495    0.0420   0.0000      0.298985   441.1276       6.47362       20.1346      0.950849      -2.74647      -3.21628      0.576029      0.779435      0.864294      0.970619       1.02485       1.04080
  53  12 3463.5388    3.3749  3.3303 12.0000  0.0000      0.212993  0.0379   0.0210   0.0702    0.0314   0.0000      0.149767   442.4359       8.61812       20.0584     -0.230720     -0.643496      -1.88540      0.789364       1.05907       1.17680       1.30415       1.35209       1.41239
  53  13 3642.1506    2.6731  5.2350 11.5930 -0.0003      0.351028  0.0547   0.0136   0.0999    0.0250   0.0000     0.0962255   441.0879       8.44374       18.9886       4.08378      -5.03637      0.670335       1.09382       1.47799       1.65617       1.80656       1.91923       1.98223
  53  14 3818.8981    2.2028  8.3897 11.1318 -0.0001      0.119523  0.0912   0.0085   0.1456    0.0233   0.0000     0.0808839   442.6091       13.4010       18.4644       3.76780       4.83315      0.345680       1.62310       2.17517       2.45533       2.70098       2.84726       2.90513
  54   2 1454.4014    0.1686  0.1459  9.4125  0.0000       36.6348  0.0067   0.0055   0.0161    0.0188   0.0000       13.5360   442.5040     0.0960731       20.8984      0.154209      -3.08545    -0.0299541      0.170900      0.235373      0.267463      0.295903      0.345403      0.357151
  54   3 1709.1897    0.3590  0.3564  9.3431  0.0000       23.0159  0.0099   0.0067   0.0199    0.0273   0.0000       2.38917   441.8598      0.102463       20.8791      -1.18189      -2.41919     -0.203494      0.246776      0.334179      0.370810      0.409444      0.430092      0.414144
  54   4 1935.4510    0.6172  0.6561  9.4541  0.0000       10.9928  0.0136   0.0083   0.0273    0.0453   0.0000       1.02679   442.7032     -0.152406       20.4915      0.534030      -2.21370     -0.685478      0.317076      0.433058      0.460147      0.546093      0.550927      0.572501
  54   5 2151.8964    0.9882  0.9270  9.9536  0.0000       6.27305  0.0177   0.0114   0.0325    0.0627   0.0000      0.726560   442.3053      0.762069       20.0418      0.327954      -2.07329      -1.19754      0.377864      0.529024      0.575319      0.648691      0.668218      0.714010
  54   6 2356.9069    1.4916  1.2375 10.6964  0.0000       3.13647  0.0212   0.0156   0.0411    0.0651   0.0000      0.561210   441.3703       1.30146       19.0220      0.931666      -2.63815     -0.208915      0.451526      0.600790      0.659381      0.742625      0.762017      0.784801
  54   7 2552.6005    2.2048  1.3319 11.5961  0.0000       3.08653  0.0228   0.0225   0.0430    0.0585   0.0000      0.522798   441.3289       2.52737       20.1781     -0.502801      -3.32289     -0.742597      0.467081      0.627029      0.697679      0.778463      0.807130      0.844317
  54   8 2744.8619    3.0783  1.2936 12.0178  0.0022       2.66408  0.0220   0.0304   0.0390    0.0659   0.0000      0.573336   441.5223       3.44384       20.0265     -0.589257      -2.21748     -0.485783      0.464220      0.649190      0.702210      0.774972      0.821507      0.840963
  54   9 2934.2146    3.9685  1.2281 12.8510  0.0000     0.0707343  0.0219   0.0421   0.0390    0.0677   0.0000      0.579632   441.6782       4.67004       20.1646      0.473319      -3.39313       1.29900      0.463376      0.615950      0.683988      0.770789      0.818101      0.822159
  54  10 3119.8230    4.4857  1.4860 12.7836  0.0000      0.720486  0.0234   0.0417   0.0431    0.0598   0.0000      0.349999   441.2452       4.81038       19.1632      0.691819      -3.94784     -0.955570      0.497319      0.641487      0.697126      0.778574      0.823007      0.849069
  54  11 3302.5171    4.0959  2.1158 12.4597  0.0000      0.763651  0.0285   0.0316   0.0517    0.0428   0.0000      0.238644   441.0713       5.30028       18.1143     -0.429417       1.13962      0.625521      0.590459      0.795996      0.881745      0.972097       1.03047       1.06021
  54  12 3483.3725    3.3040  3.3581 12.0349  0.0000      0.396366  0.0387   0.0203   0.0696    0.0303   0.0000      0.135655   441.6125       7.35396       18.9023       3.14793    -0.0756988     -0.187432      0.789674       1.07303       1.18599       1.31743       1.36359       1.41065
  54  13 3662.8595    2.6153  5.4428 11.5188 -0.0005      0.656841  0.0575   0.0130   0.1008    0.0254   0.0000     0.0966800   440.3770       6.37582       22.2330       1.45947      -1.72877      -3.95259       1.10837       1.48793       1.64907       1.83107       1.90473       1.95871
  54  14 3840.3821    2.0638  8.0640 11.1773 -0.0006      0.232284  0.0923   0.0082   0.1498    0.0226   0.0000     0.0945900   439.2863       8.84527       18.1653      -3.79317      -2.83836      0.417381       1.58788       2.12648       2.38690       2.61633       2.76306       2.81601
  55   2 1465.1773    0.1815  0.1705  9.3900  0.0000       36.7060  0.0077   0.0054   0.0157    0.0193   0.0000       10.8602   442.3560     -0.292503       20.1996     -0.197686      -3.34941     -0.123757      0.211430      0.290072      0.340286      0.397084      0.410757      0.412670
  55   3 1720.6819    0.3602  0.3678  9.4226  0.0000       18.2535  0.0103   0.0068   0.0207    0.0274   0.0000       2.30252   442.3322     -0.393407       20.5592     -0.127153      -2.32414     -0.148996      0.282857      0.367246      0.421627      0.442428      0.478661      0.494232
  55   4 1948.1722    0.6238  0.6907  9.5881  0.0000       11.5995  0.0146   0.0084   0.0277    0.0447   0.0000       1.01984   441.9976      0.447740       19.9248      0.471212      -1.72693     -0.377508      0.332834      0.444842      0.508110      0.563351      0.582721      0.621363
  55   5 2165.8049    1.0307  0.9332 10.0784  0.0000       6.60799  0.0170   0.0118   0.0335    0.0599   0.0000      0.729789   442.6087      0.501979       21.6189      -1.73682      -3.36339     -0.976381      0.370753      0.502880      0.551628      0.626350      0.658186      0.663169
  55   6 2371.4903    1.5481  1.2363 10.7676  0.0000       3.53440  0.0214   0.0160   0.0400    0.0635   0.0000      0.579006   441.9111       1.31496       20.6143      0.521593      -2.03023      0.907247      0.454631      0.580493      0.660281      0.736326      0.752359      0.782430
  55   7 2568.0836    2.2658  1.3328 11.4805 -0.0000       2.67656  0.0226   0.0224   0.0406    0.0635   0.0000      0.487727   443.3546       3.48605       20.5840     -0.191879      -3.12112       1.15083      0.456939      0.613493      0.697439      0.778070      0.773441      0.819205
  55   9 2951.6554    4.0914  1.2991 12.6781  0.0001       1.46717  0.0213   0.0407   0.0400    0.0647   0.0000      0.498492   442.0155       5.93240       21.3045     -0.204725      -2.27390     -0.399154      0.443667      0.595519      0.649233      0.739404      0.782152      0.809490
  55  10 3137.9741    4.4764  1.4909 12.8450  0.0000      0.977688  0.0233   0.0415   0.0425    0.0569   0.0000      0.398472   441.2017       4.85810       18.2596       1.04225      -2.65552      -1.90957      0.471479      0.622159      0.693329      0.773967      0.800329      0.817226
  55  11 3321.4061    4.0423  2.1092 12.6287  0.0000      0.847565  0.0284   0.0312   0.0519    0.0381   0.0000      0.244686   441.5676       7.43953       20.8506     -0.693774      -1.38166      -2.46402      0.570615      0.751087      0.854666      0.937099      0.973791       1.02542
  55  12 3503.0610    3.1921  3.5033 12.0239  0.0000      0.584486  0.0395   0.0191   0.0729    0.0284   0.0000      0.140948   440.3147       7.91761       21.7085     -0.476520      -3.29606      -1.20196      0.771538       1.05260       1.16226       1.29658       1.35889       1.39774
  55  13 3683.1662    2.5983  6.0044 11.4380  0.0006      0.425803  0.0615   0.0120   0.1073    0.0249   0.0000     0.0866482   443.2696       9.56058       19.2948      0.861759      -2.93447      -2.42162       1.15038       1.54315       1.72759       1.91207       1.99127       2.05864
  55  14 3861.5931    2.0476  9.0673 11.1312 -0.0006      0.511308  0.1042   0.0076   0.1642    0.0223   0.0000     0.0875064   440.0253       5.43033       19.1748     -0.563467     -0.400775      -4.11618       1.72285       2.34972       2.58289       2.87548       3.05294       3.08817
  56   1 1165.8891    0.0710  0.0856  9.4666  0.0000       70.3892  0.0171   0.0052   0.0216    0.0165   0.0000       131.087   440.9153     0.0308526       20.3001      0.407805      -2.24996      0.601401      0.451489      0.425296      0.414124      0.758880       1.01110      0.795034
  56   2 1475.8164    0.1737  0.1683  9.3508  0.0000       46.3649  0.0076   0.0053   0.0158    0.0192   0.0000       11.5266   442.0127      0.344017       20.9793     -0.288316      -2.74884      0.629149      0.190696      0.259458      0.274287      0.319854      0.362933      0.338822
  56   3 1732.0180    0.3812  0.4145  9.3979  0.0000       13.9158  0.0110   0.0066   0.0221    0.0293   0.0000       1.99577   442.0770     -0.212994       21.0357      0.143627      -2.44311      0.678669      0.300561      0.394352      0.462298      0.508452      0.538427      0.553390
  56   4 1960.7642    0.6607  0.6621  9.4605  0.0000       9.91335  0.0130   0.0087   0.0271    0.0474   0.0000      0.962179   442.1451     -0.602579       20.3326      0.300734      -3.86012     -0.184877      0.306138      0.411866      0.461789      0.509905      0.547783      0.551264
  56   5 2179.5652    1.0493  0.9463 10.1989 -0.0001       6.47641  0.0176   0.0120   0.0338    0.0574   0.0000      0.756343   441.8671      0.795505       19.6514       1.01588      -1.32426     -0.154426      0.376763      0.504529      0.557401      0.621161      0.649847      0.684504
  56   6 2386.0198    1.6220  1.3132 10.7229  0.0010       4.00921  0.0218   0.0160   0.0421    0.0634   0.0000      0.553408   442.5645       1.47770       20.3989     -0.322916      -4.42967      -2.22519      0.436139      0.583301      0.653880      0.707034      0.742359      0.767463
  56   7 2583.4682    2.3072  1.3509 11.6219  0.0000       2.18501  0.0230   0.0230   0.0411    0.0582   0.0000      0.498017   443.1328       2.08582       21.9407      0.628210      -2.11360       1.10511      0.465475      0.626989      0.668017      0.766638      0.800806      0.836736
  56   8 2777.8810    3.2745  1.3053 12.1445  0.0000       1.84850  0.0210   0.0321   0.0399    0.0618   0.0000      0.470663   441.9755       2.64746       20.5489      0.506079      -3.25351      -1.86053      0.421012      0.563830      0.614069      0.708352      0.721305      0.757327
  56   9 2968.9052    4.1375  1.2564 12.6557  0.0000       1.60146  0.0212   0.0411   0.0376    0.0674   0.0000      0.564786   442.0506       4.83950       20.0820       1.08488      -2.94551      -1.14822      0.426689      0.576167      0.632242      0.714879      0.735500      0.749350
  56  10 3155.8780    4.4072  1.5756 12.8172  0.0000     0.0935856  0.0237   0.0392   0.0444    0.0504   0.0000      0.392141   442.8820       5.66107       19.7453      0.481066      -1.86360      -1.86655      0.469625      0.622562      0.693815      0.771077      0.810935      0.822986
  56  11 3340.1689    3.9459  2.2798 12.3941  0.0000      0.482351  0.0296   0.0289   0.0531    0.0395   0.0000      0.195207   442.0247       8.00595       18.7894       1.25773     -0.426479      -1.19783      0.584358      0.796627      0.880341      0.984045       1.04779       1.06731
  56  12 3522.5635    3.1628  3.9763 11.7099  0.0001      0.535832  0.0415   0.0173   0.0776    0.0292   0.0000      0.115423   442.0995       7.72562       22.5859       1.06775      -1.33883      0.905920      0.821520       1.11641       1.23584       1.37257       1.42588       1.47178
  56  13 3703.2615    2.4863  6.1494 11.4220 -0.0003      0.260575  0.0648   0.0113   0.1117    0.0245   0.0000     0.0940923   443.8263       9.07596       18.9033       7.87502      -6.23030      -1.93880       1.19708       1.58978       1.81371       1.94902       2.09475       2.15978
  56  14 3882.4785    2.0296  9.5574 11.0927  0.0021      0.380298  0.1085   0.0074   0.1690    0.0216   0.0000     0.0845234   442.6967       9.57551       20.2817      0.508196      -4.42904      -6.04872       1.71272       2.31541       2.63078       2.86429       3.03885       3.14564
  57   1 1174.7651    0.0779  0.1071  9.4986  0.0010       33.2382  0.0137   0.0051   0.0214    0.0156   0.0000       89.1110   440.6622      0.428366       20.2487      0.112500      -2.96160      0.518776      0.304177      0.474274      0.503965      0.540283      0.596830      0.607866
  57   2 1486.3315    0.1952  0.1778  9.3282 -0.0006       24.5303  0.0072   0.0054   0.0155    0.0195   0.0000       8.91586   441.7332      0.252890       20.8024      0.682766      -2.69920      0.109493      0.187072      0.251562      0.299141      0.334008      0.340152      0.347983
  57   3 1743.2516    0.4070  0.3775  9.3877  0.0000       15.6168  0.0099   0.0070   0.0193    0.0294   0.0000       1.89672   442.0772     -0.129437       21.1061     -0.293538      -3.41744      0.546418      0.250649      0.316877      0.364304      0.401290      0.439012      0.434391
  57   4 1973.3221    0.6736  0.7478  9.5417  0.0000       10.3379  0.0149   0.0085   0.0287    0.0491   0.0000      0.928776   442.4485      0.556692       20.0748     -0.351928      -2.56608     -0.433764      0.333184      0.444892      0.501604      0.552011      0.592610      0.616208
  57   5 2193.2338    1.0604  1.0505 10.1654  0.0000       7.08301  0.0192   0.0117   0.0360    0.0618   0.0000      0.730481   441.7358     -0.150794       20.3216      0.169076      -2.22488    -0.0943308      0.391216      0.520146      0.587624      0.659994      0.702909      0.728461
  57   6 2400.3260    1.6540  1.3942 10.7779  0.0012       3.97216  0.0228   0.0157   0.0425    0.0602   0.0000      0.513825   441.8551       1.85053       20.5742      0.749933      -2.32092     -0.501985      0.428959      0.584488      0.636380      0.702382      0.733184      0.764375
  57   7 2598.7712    2.4312  1.4302 11.3796  0.0000       2.77427  0.0228   0.0224   0.0408    0.0626   0.0000      0.515252   441.6368       2.29666       21.4629      0.943515      -2.36645      0.850366      0.445451      0.593365      0.661967      0.749507      0.763891      0.785082
  57   8 2794.0967    3.2269  1.2768 12.4179  0.0000      0.282019  0.0216   0.0327   0.0404    0.0603   0.0000      0.628508   441.8786       3.19393       20.7823       1.72290      -2.58314      0.319775      0.435517      0.584454      0.640152      0.727560      0.755835      0.784192
  57   9 2985.9918    4.2733  1.3290 12.7455  0.0000      0.159131  0.0216   0.0408   0.0392    0.0629   0.0000      0.422590   441.9547       5.07298       20.7167      0.979890      -1.98079     -0.990536      0.418572      0.558636      0.623196      0.693254      0.722594      0.759138
  57  10 3173.7849    4.4070  1.5318 12.9703  0.0000      0.850176  0.0240   0.0401   0.0437    0.0515   0.0000      0.370010   442.0741       4.47219       21.4266      0.482182      -2.00076      -2.79075      0.457240      0.620629      0.672791      0.757033      0.786429      0.818989
  57  11 3358.7332    3.8730  2.3962 12.4085  0.0000      0.476491  0.0306   0.0274   0.0549    0.0366   0.0000      0.207069   441.5568       6.85312       20.8746       3.78427      -1.66819     -0.959396      0.589056      0.784436      0.848057      0.952119       1.01075       1.03734
  57  12 3541.9569    3.0580  4.0225 11.8943 -0.0001      0.637225  0.0438   0.0168   0.0783    0.0268   0.0000      0.116472   442.3075       9.12145       18.9407      0.965427     -0.915507     -0.752909      0.822171       1.10402       1.23833       1.35925       1.42589       1.46061
  57  13 3723.5643    2.4609  6.3913 11.3700 -0.0001      0.635761  0.0669   0.0107   0.1139    0.0245   0.0000     0.0960656   441.3621       6.35991       19.4286       3.13491      0.861526     -0.951914       1.18837       1.60349       1.79755       1.97566       2.09258       2.13677
  57  14 3902.9489    1.9241  9.2843 11.1264 -0.0012      0.113708  0.1114   0.0071   0.1696    0.0216   0.0000     0.0973617   441.3540       8.92801       20.1869      -1.12809      -4.92760      0.611059       1.71715       2.31714       2.60759       2.88106       3.01814       3.11120
  58   1 1183.5456    0.0780  0.0906  9.5030  0.0000       15.7839  0.0113   0.0050   0.0199    0.0151   0.0000       99.4465   440.9666     -0.143620       20.9031     0.0302315      -3.05937     -0.175574      0.254573      0.350051      0.403655      0.384955      0.485771      0.458199
  58   2 1496.7135    0.1972  0.1625  9.3156  0.0000       46.3291  0.0067   0.0055   0.0136    0.0195   0.0000       9.33219   441.9768     -0.290847       21.0312      0.198022      -2.88100      0.324966      0.168008      0.205608      0.252132      0.264541      0.301155      0.298341
  58   3 1754.3804    0.4056  0.4628  9.3223  0.0000       15.6262  0.0113   0.0065   0.0223    0.0321   0.0000       1.70935   442.7149     -0.339042       20.6638      0.764605      -3.52043     -0.128203      0.265516      0.348626      0.389723      0.445710      0.467157      0.490475
  58   4 1985.6738    0.6855  0.7840  9.5768  0.0000       8.90962  0.0152   0.0084   0.0295    0.0486   0.0000      0.907155   441.8385      0.276167       21.0634      0.153978      -3.50609     0.0336673      0.328978      0.433828      0.488596      0.531894      0.554987      0.581909
  58   5 2206.6472    1.1164  1.0480 10.1737  0.0000       4.78952  0.0183   0.0122   0.0361    0.0649   0.0000      0.687901   442.6000      0.296863       20.7995     0.0223216      -1.99121      -1.38956      0.363379      0.500944      0.553423      0.619153      0.646147      0.679958
  58   6 2414.5022    1.6957  1.3278 11.0862 -0.0006       3.94738  0.0227   0.0168   0.0419    0.0560   0.0000      0.568586   442.4782       1.11159       20.3129      0.334348      -3.14669       1.35097      0.426770      0.598774      0.658610      0.741024      0.782812      0.803386
  58   7 2613.9584    2.4971  1.3631 11.5100  0.0000       2.28922  0.0218   0.0233   0.0396    0.0625   0.0000      0.470446   442.3479       1.55006       20.6084      0.771350      -2.72207      -1.07732      0.415721      0.551385      0.618222      0.693664      0.721606      0.761042
  58   8 2810.3456    3.3299  1.2991 12.4077  0.0000       2.04185  0.0216   0.0324   0.0398    0.0576   0.0000      0.490368   441.8290       3.52018       22.1019    -0.0364481      -3.09093      0.653696      0.418452      0.579942      0.641108      0.718361      0.750523      0.770689
  58   9 3003.0112    4.2685  1.3334 12.7199  0.0007       2.19069  0.0215   0.0401   0.0390    0.0592   0.0000      0.457670   441.6994       3.74804       20.8612       1.33361      -2.36170      -1.02534      0.414678      0.559271      0.614519      0.691403      0.729155      0.741903
  58  10 3191.5123    4.3879  1.5895 12.9867 -0.0003       1.38075  0.0242   0.0388   0.0442    0.0474   0.0000      0.410257   441.3650       5.37303       21.0648       1.70374      -1.46497      -2.43645      0.456287      0.616611      0.681165      0.774720      0.786968      0.845259
  58  11 3377.2256    3.7720  2.4659 12.4709 -0.0001      0.539579  0.0316   0.0263   0.0556    0.0347   0.0000      0.211086   440.8825       6.66293       20.7570       1.85763     -0.878993      -2.53093      0.590325      0.799132      0.873552      0.978139       1.00827       1.05640
  58  12 3561.2888    3.0289  4.4378 11.7388  0.0001      0.792403  0.0447   0.0156   0.0837    0.0265   0.0000      0.107049   442.8412       8.55884       22.1919      0.722399      -4.41914      -1.74277      0.837792       1.11952       1.24673       1.38277       1.47416       1.51944
  58  13 3743.4734    2.4025  7.0624 11.3977  0.0004      0.358963  0.0746   0.0099   0.1251    0.0234   0.0000     0.0919151   440.6112       7.11933       18.3262       5.40805      -6.30299      -2.45224       1.24628       1.69402       1.88071       2.09908       2.23684       2.27356
  58  14 3924.1289    1.9052 10.1479 11.0844  0.0001      0.617563  0.1197   0.0068   0.1832    0.0207   0.0000     0.0891758   437.6272       6.24658       24.4450       1.70376      -5.30084      -1.99747       1.82573       2.42364       2.75995       3.05723       3.17836       3.26786
  59   2 1506.9663    0.1966  0.1992  9.3698 -0.0001       34.7702  0.0081   0.0052   0.0160    0.0193   0.0000       8.57735   441.9743      0.214297       20.8759     0.0434772      -2.65652      0.564121      0.195890      0.252248      0.283013      0.338343      0.356952      0.359171
  59   3 1765.3443    0.4280  0.4535  9.4052  0.0000       17.4833  0.0108   0.0069   0.0221    0.0305   0.0000       1.71330   442.3493      0.269479       20.9203      0.400745      -2.35634     -0.341885      0.257921      0.335630      0.378438      0.416954      0.444291      0.461820
  59   4 1997.9342    0.7222  0.7491  9.5810  0.0000       8.86118  0.0142   0.0088   0.0291    0.0503   0.0000      0.892450   442.2625      0.368365       20.6385     -0.492853      -2.81163     -0.776515      0.300561      0.415404      0.436212      0.518631      0.553259      0.576951
  59   5 2220.0169    1.1417  1.0937 10.2690  0.0000       6.11238  0.0196   0.0122   0.0371    0.0629   0.0000      0.727819   442.4866       1.19602       21.2511      -1.06818      -3.36170     -0.959435      0.369248      0.508579      0.547746      0.622850      0.655795      0.679391
  59   6 2428.5552    1.7360  1.3400 11.0121  0.0015       3.51931  0.0225   0.0169   0.0403    0.0605   0.0000      0.537192   442.3541       2.58485       20.3122    -0.0709666      -1.58761     -0.824174      0.418107      0.567312      0.624736      0.722020      0.758910      0.768626
  59   7 2629.0348    2.4718  1.3753 11.7275  0.0000       2.61993  0.0225   0.0233   0.0413    0.0560   0.0000      0.490826   441.7539       3.01412       20.5929     -0.199319      -2.74795      0.330848      0.420236      0.561741      0.601443      0.685195      0.725111      0.740500
  59   8 2826.4524    3.4304  1.2668 12.5939 -0.0004       2.40144  0.0216   0.0346   0.0387    0.0584   0.0000      0.532276   441.7470       4.38950       21.1003      0.533660      -3.19223      -1.85567      0.417495      0.555093      0.619953      0.697908      0.709413      0.736971
  59   9 3019.8542    4.3492  1.2561 12.9642  0.0000       1.70786  0.0212   0.0431   0.0374    0.0626   0.0000      0.493067   442.6451       3.94696       21.3801      0.602390      -1.60254     -0.182113      0.421439      0.564306      0.619187      0.679113      0.716367      0.745873
  59  10 3209.0886    4.4059  1.6582 12.9790  0.0000       1.62748  0.0244   0.0381   0.0442    0.0448   0.0000      0.344817   442.0777       4.88608       20.2301       1.81425      -2.13361      -1.50555      0.468580      0.647408      0.706288      0.785964      0.798308      0.850318
  59  11 3395.6209    3.6948  2.6491 12.2827 -0.0000      0.835814  0.0318   0.0244   0.0581    0.0335   0.0000      0.199630   441.9784       6.69238       20.6961       2.52785      -1.39655      0.357515      0.592586      0.809415      0.899629       1.00042       1.05015       1.07066
  59  12 3580.2622    2.9652  4.6727 11.5822 -0.0000      0.457248  0.0470   0.0146   0.0843    0.0270   0.0000      0.106713   442.3762       6.65878       18.6396       4.10912      -1.12204     -0.344927      0.844125       1.14480       1.26475       1.40834       1.46222       1.51534
  59  13 3763.0668    2.3198  7.2129 11.3896 -0.0000      0.246804  0.0785   0.0094   0.1308    0.0232   0.0000     0.0930743   442.2866       8.04196       19.5443       6.55976      -2.51912      -6.90364       1.26510       1.71784       1.92276       2.10797       2.24326       2.31078
  60   2 1517.1215    0.2179  0.2065  9.3600  0.0000       27.7046  0.0081   0.0053   0.0151    0.0197   0.0000       6.99049   442.1128     -0.123181       21.1770      0.782589      -2.92043     0.0740013      0.194880      0.261238      0.272845      0.309018      0.325360      0.343034
  60   3 1776.1826    0.4420  0.5156  9.3029 -0.0002       12.3513  0.0120   0.0065   0.0228    0.0336   0.0000       1.45845   442.2699      0.821373       21.1341     -0.356944      -2.50175      0.367128      0.266465      0.375299      0.412025      0.463887      0.470848      0.497936
  60   4 2010.1938    0.7368  0.7997  9.5916  0.0000       9.82787  0.0149   0.0087   0.0295    0.0521   0.0000      0.881235   441.6938      0.528305       21.3480     -0.197273      -2.51001      0.167781      0.316334      0.415138      0.466615      0.513849      0.539555      0.560955
  60   5 2233.2464    1.1796  1.1684 10.3061  0.0000       6.18951  0.0208   0.0122   0.0382    0.0650   0.0000      0.703156   443.0226      0.573322       19.3604     -0.821208      -2.62314   0.000498953      0.383488      0.517149      0.560564      0.635547      0.665341      0.691333
  60   6 2442.4687    1.8005  1.3594 11.1831  0.0000       3.24312  0.0223   0.0172   0.0413    0.0528   0.0000      0.534393   442.8767       2.17130       18.8367    -0.0308749      -1.97493     -0.343247      0.410211      0.552173      0.617320      0.698373      0.709707      0.741449
  60   7 2644.0531    2.5760  1.3972 11.8470  0.0000       3.40561  0.0221   0.0240   0.0408    0.0523   0.0000      0.464526   442.2849       2.25950       20.2343       1.37272      -2.28046      -1.39426      0.421399      0.558500      0.627175      0.697748      0.718892      0.748785
  60   8 2842.4014    3.5998  1.2700 12.5327  0.0000       2.28726  0.0208   0.0348   0.0379    0.0605   0.0000      0.533193   441.2848       3.93230       19.9066     0.0252845      -2.05137     -0.986194      0.391206      0.533943      0.590630      0.658829      0.683627      0.728561
  60   9 3036.5359    4.3748  1.3738 12.9092  0.0000       1.18694  0.0216   0.0412   0.0392    0.0589   0.0000      0.539483   442.1249       3.19798       20.9511      0.681623      -3.06990      -1.57743      0.399787      0.542551      0.583637      0.670527      0.688984      0.706637
  60  10 3226.4035    4.2794  1.8420 12.8536  0.0000     -0.190357  0.0257   0.0345   0.0473    0.0410   0.0000      0.309710   441.4077       5.14675       20.7822       1.35246      -1.56882      -1.71010      0.476890      0.644003      0.724707      0.798416      0.836261      0.860842
  60  11 3413.8626    3.6550  2.8766 12.2753  0.0000      0.633527  0.0330   0.0230   0.0607    0.0313   0.0000      0.149676   441.8307       8.07212       21.5485      -1.59896      -4.81748     -0.482542      0.608157      0.813082      0.891983       1.01071       1.08495       1.09030
  60  12 3599.2167    2.9081  4.8889 11.5923  0.0000      0.371053  0.0495   0.0138   0.0875    0.0267   0.0000      0.100970   441.1010       5.60000       20.6253       4.35123      -2.64226      -3.64951      0.878975       1.19604       1.34523       1.47498       1.54340       1.60475
  60  13 3782.7756    2.2558  7.8682 11.3707 -0.0003      0.442266  0.0888   0.0087   0.1396    0.0227   0.0000     0.0965907   443.6899       8.24075       21.9548       1.98453     -0.476441      -1.67456       1.35578       1.84931       2.06697       2.29110       2.40031       2.50977
  61   1 1209.4018    0.0875  0.0806  9.4750  0.0000       102.775  0.0110   0.0049   0.0140    0.0168   0.0000       86.6879   440.1640    -0.0431388       20.8325      0.437962      -3.78876    -0.0609931      0.238653      0.264872      0.414685      0.368275      0.422181      0.571124
  61   2 1527.1462    0.2160  0.2192  9.3842  0.0000       33.4468  0.0079   0.0052   0.0163    0.0196   0.0000       6.92870   442.0736     -0.354410       20.7083    0.00643744      -2.64412     0.0575848      0.187303      0.248566      0.291106      0.327647      0.334033      0.324593
  61   3 1786.9284    0.4534  0.4728  9.4198  0.0000       14.1216  0.0110   0.0068   0.0214    0.0322   0.0000       1.56987   442.3186      0.420113       21.3845   -0.00331082      -2.87435      0.183640      0.253650      0.334694      0.383859      0.426846      0.450724      0.459044
  61   4 2022.3028    0.7534  0.8096  9.6637  0.0000       10.2228  0.0146   0.0089   0.0300    0.0507   0.0000      0.871625   442.3817      0.358298       19.8856      0.862762      -2.67826     -0.100842      0.301756      0.401397      0.448671      0.502738      0.526272      0.545578
  61   5 2246.3027    1.2254  1.1185 10.3827  0.0003       5.38434  0.0197   0.0127   0.0363    0.0647   0.0000      0.679877   442.9113       1.40728       21.1897     0.0102511      -2.75390     -0.479210      0.365551      0.481387      0.543924      0.611624      0.638661      0.676418
  61   6 2456.3254    1.8641  1.4296 11.0090  0.0000       4.04160  0.0225   0.0169   0.0407    0.0568   0.0000      0.476543   442.3464       1.89960       21.0995       2.18143      -2.09385       1.62566      0.414535      0.557476      0.618408      0.698243      0.728882      0.761937
  61   7 2658.8737    2.6836  1.4229 11.8156  0.0000       2.59053  0.0223   0.0242   0.0396    0.0542   0.0000      0.438214   441.4598       2.78727       20.3855      0.267822      -3.53020      -1.41100      0.400734      0.544699      0.592987      0.682243      0.700489      0.724659
  61   8 2858.2288    3.6368  1.3463 12.4677  0.0000       2.57530  0.0210   0.0338   0.0386    0.0573   0.0000      0.496194   441.5692       3.93321       20.6549      0.425386      -2.85617      -1.88242      0.392303      0.513306      0.568678      0.645658      0.680829      0.706288
  61   9 3053.0978    4.3804  1.3418 12.9915  0.0000      0.641379  0.0209   0.0408   0.0386    0.0549   0.0000      0.486044   441.6346       3.26151       20.9122      0.616825      -2.57424     -0.307187      0.387915      0.518396      0.577057      0.646984      0.671328      0.694355
  61  10 3243.7565    4.2393  1.8883 12.8216  0.0000      0.421015  0.0260   0.0331   0.0480    0.0407   0.0000      0.292431   442.0822       5.69113       21.4259      0.126617      -2.72200     -0.471553      0.461770      0.634161      0.698731      0.768383      0.830141      0.841719
  61  11 3431.9765    3.5071  3.0611 12.2691 -0.0004      0.548423  0.0345   0.0214   0.0634    0.0294   0.0000      0.149142   442.0434       6.29299       18.0912       1.02377      -3.49592      -2.61424      0.616678      0.837567      0.929343       1.04343       1.09025       1.12480
  61  12 3618.2891    2.8230  5.1301 11.5872  0.0001      0.684926  0.0513   0.0132   0.0925    0.0265   0.0000      0.100136   441.9919       8.52985       18.3638       1.79396      -4.20308      -1.69985      0.897809       1.19846       1.34697       1.46555       1.54785       1.59657
  61  13 3802.4665    2.2208  8.0075 11.3670  0.0003      0.460629  0.0882   0.0084   0.1429    0.0225   0.0000     0.0963213   439.6720       6.93313       17.2202       8.80454      -1.42485      -2.87871       1.34169       1.81212       2.06040       2.29682       2.39733       2.47196
  62   1 1217.8478    0.0823  0.0862  9.4813  0.0000       54.1584  0.0101   0.0049   0.0174    0.0152   0.0000       90.3194   440.8516      0.464984       20.5539      -1.09636      -1.94733      0.569590      0.213665      0.273719      0.329640      0.340253      0.303773      0.408798
  62   2 1537.0352    0.2315  0.2472  9.3600 -0.0003       29.9808  0.0082   0.0053   0.0174    0.0200   0.0000       5.60812   442.0682     -0.397699       20.4643      0.235283      -2.88506     0.0974340      0.188700      0.248618      0.283208      0.307787      0.326109      0.342508
  62   3 1797.5865    0.4715  0.4874  9.4166  0.0000       16.5804  0.0103   0.0070   0.0229    0.0322   0.0000       1.50307   442.0447      0.329438       20.5869     -0.502585      -3.05176     -0.953226      0.223853      0.297776      0.339459      0.369432      0.390683      0.414322
  62   4 2034.2853    0.7723  0.8041  9.7235  0.0000       9.17531  0.0149   0.0090   0.0292    0.0503   0.0000      0.875268   442.2699      0.651530       20.3492    0.00614334      -2.56181      0.557704      0.302703      0.418596      0.474966      0.516802      0.547171      0.568468
  62   5 2259.2139    1.2551  1.1825 10.4722 -0.0025       4.84644  0.0203   0.0127   0.0377    0.0599   0.0000      0.660927   442.1000       1.47171       21.7680      0.490573      -2.13591      0.361990      0.370087      0.492606      0.557046      0.614323      0.640223      0.681203
  62   6 2469.9835    1.9361  1.4004 11.1469  0.0000       3.28297  0.0221   0.0175   0.0395    0.0541   0.0000      0.489783   442.3506       2.01512       20.9805      0.891056      -2.06474     -0.852876      0.402258      0.533567      0.585949      0.659634      0.699967      0.731867
  62   7 2673.5792    2.7437  1.4152 11.9461  0.0000       1.73943  0.0220   0.0250   0.0398    0.0525   0.0000      0.443446   442.4402       2.40464       20.8105     -0.300027      -4.42120      0.402087      0.403385      0.540780      0.591997      0.675308      0.695291      0.732100
  62   8 2873.9224    3.7361  1.3229 12.5431  0.0000       2.34479  0.0207   0.0350   0.0381    0.0594   0.0000      0.481722   442.0830       3.14279       20.7771       1.32864      -2.32116      -1.08948      0.379707      0.512497      0.565664      0.630284      0.649695      0.678213
  62   9 3069.5336    4.3518  1.4045 13.0748  0.0000      0.979514  0.0221   0.0399   0.0401    0.0507   0.0000      0.457890   442.6536       5.38559       20.6296      0.206908      -1.90916     0.0571093      0.404621      0.550983      0.592731      0.683923      0.720990      0.740913
  62  10 3261.0852    4.2168  2.0318 12.6919  0.0000      0.995806  0.0266   0.0312   0.0488    0.0392   0.0000      0.270185   441.7760       5.12576       21.1820       1.11432      -3.16642      0.587972      0.478073      0.636864      0.717006      0.800762      0.843753      0.848517
  62  11 3449.9200    3.4467  3.3044 12.1545  0.0000      0.455806  0.0355   0.0200   0.0666    0.0287   0.0000      0.147553   441.9289       8.31705       19.9788       1.11265      -3.28458     -0.324156      0.618488      0.837596      0.926489       1.03679       1.08215       1.12675
  62  12 3636.8851    2.7410  5.5610 11.5750  0.0003      0.469527  0.0555   0.0121   0.0983    0.0250   0.0000     0.0977390   442.7337       9.22067       18.8518       1.55439      -2.88623      0.291967      0.915963       1.25494       1.40650       1.53159       1.63034       1.70446
  62  13 3821.8064    2.1751  8.6211 11.3536  0.0002      0.418717  0.0987   0.0078   0.1518    0.0215   0.0000     0.0962756   441.3793       10.1631       20.9991       3.96827      -1.33419      -1.58272       1.43347       1.93600       2.19431       2.39822       2.54391       2.63000
  63   1 1226.2371    0.0941  0.0902  9.4859  0.0000       57.6361  0.0090   0.0047   0.0160    0.0154   0.0000       69.5689   441.1918     -0.198634       20.8484    -0.0500175      -2.96099   0.000113459      0.185320      0.250578      0.280529      0.313053      0.374858      0.379041
  63   2 1546.8260    0.2173  0.2483  9.3534  0.0000       28.2376  0.0087   0.0050   0.0176    0.0199   0.0000       6.09568   442.3923    -0.0157527       21.0057      0.170479      -2.70568    -0.0460771      0.184717      0.251147      0.279337      0.316397      0.351602      0.355625
  63   3 1808.0959    0.4755  0.5526  9.3882  0.0000       13.2792  0.0118   0.0067   0.0242    0.0346   0.0000       1.39008   441.6503      0.714686       20.8008    -0.0643307      -2.81691     -0.856772      0.249945      0.323136      0.372366      0.413058      0.438764      0.451837
  63   4 2046.1851    0.7943  0.8071  9.7909  0.0000       8.59746  0.0148   0.0091   0.0287    0.0501   0.0000      0.853903   441.9395       1.09210       21.0671     -0.354869      -4.11231    -0.0337423      0.289567      0.385507      0.451829      0.484775      0.522038      0.538602
  63   5 2272.0459    1.2858  1.2289 10.5422  0.0001       5.25058  0.0210   0.0128   0.0390    0.0607   0.0000      0.654613   442.3452       1.27876       20.5318      0.602232      -2.26892   -0.00191563      0.379001      0.503713      0.552215      0.621451      0.673156      0.693237
  63   6 2483.5014    1.9771  1.3658 11.3079  0.0000       3.00829  0.0222   0.0181   0.0397    0.0544   0.0000      0.530236   442.7893       1.54592       21.3029     -0.178882      -2.81131     -0.873335      0.387221      0.537632      0.577225      0.655610      0.686080      0.725867
  63   7 2688.2233    2.7815  1.4300 12.0574  0.0000       1.60916  0.0219   0.0251   0.0412    0.0492   0.0000      0.472713   442.1285       3.93885       20.3294      0.354818      -2.59244      -1.16502      0.385763      0.512105      0.573579      0.630385      0.668133      0.702277
  63   8 2889.5022    3.7414  1.4036 12.5382  0.0000       1.51311  0.0211   0.0334   0.0390    0.0537   0.0000      0.402817   442.1476       4.86119       21.0954      0.972755      -2.55620      -1.24019      0.373233      0.523429      0.567528      0.644469      0.663428      0.697515
  63   9 3085.9209    4.4524  1.4583 13.0493  0.0000       1.85522  0.0222   0.0393   0.0398    0.0473   0.0000      0.413231   442.2044       4.07624       21.7223    -0.0555934      -2.66300      -1.29293      0.393284      0.542716      0.585343      0.661337      0.675671      0.725294
  63  10 3278.1408    4.2632  2.0123 12.6353 -0.0000       1.04497  0.0262   0.0309   0.0465    0.0396   0.0000      0.273470   441.9415       6.35343       20.5597       2.10183      -2.24050     -0.102254      0.463775      0.619388      0.689785      0.769472      0.819438      0.844626
  63  11 3467.8648    3.3902  3.3629 12.1087  0.0000      0.523364  0.0367   0.0192   0.0655    0.0291   0.0000      0.152402   441.6373       7.37318       20.3660       2.47352      -1.71727      -3.77851      0.634409      0.856022      0.966694       1.07285       1.13842       1.19170
  63  12 3655.3063    2.7393  5.9805 11.5437  0.0005      0.223330  0.0596   0.0115   0.1045    0.0252   0.0000     0.0957197   439.7230       5.35334       19.2087      0.460309      -3.04713      -3.14345      0.975468       1.30282       1.47693       1.62030       1.73115       1.79322
  63  13 3840.8765    2.1226  8.9133 11.3318  0.0015      0.323315  0.1026   0.0075   0.1553    0.0210   0.0000     0.0924449   439.7160       6.55748       24.6188       2.22491     -0.315064      -3.92619       1.43688       1.95052       2.18998       2.45759       2.53276       2.64751
  64   1 1234.5400    0.0904  0.1147  9.4620  0.0000       58.1598  0.0090   0.0046   0.0213    0.0156   0.0000       63.0482   440.7913      0.214379       21.2803      0.277097      -3.25845    -0.0597401      0.204274      0.277465      0.316913      0.329177      0.339945      0.343393
  64   2 1556.5035    0.2285  0.2557  9.3202 -0.0000       27.4531  0.0094   0.0051   0.0170    0.0204   0.0000       5.62080   442.1783     -0.576459       21.3454      0.386741      -2.98911    -0.0289708      0.229563      0.280333      0.311523      0.363292      0.406675      0.408434
  64   3 1818.5269    0.4804  0.5732  9.3614  0.0000       13.2757  0.0121   0.0067   0.0244    0.0357   0.0000       1.34060   442.2364     0.0791755       20.6397     0.0337769      -3.17103      0.223645      0.253056      0.352269      0.389729      0.446174      0.446192      0.473195
  64   4 2058.0082    0.8140  0.8737  9.8320  0.0000       9.82986  0.0159   0.0092   0.0301    0.0506   0.0000      0.843561   442.1504      0.722367       20.6580     0.0698874      -2.95441    -0.0534571      0.303224      0.408846      0.449707      0.500284      0.522347      0.555388
  64   5 2284.7526    1.3291  1.2484 10.5386  0.0000       4.43299  0.0204   0.0129   0.0386    0.0571   0.0000      0.606568   442.9853       1.55928       20.9363      0.482141      -2.48780     -0.274385      0.356591      0.477402      0.521396      0.593050      0.613104      0.652246
  64   6 2497.0384    2.0177  1.4628 11.2119  0.0000       4.13556  0.0228   0.0177   0.0397    0.0518   0.0000      0.465192   442.1800       3.54887       20.2902      0.590713      -3.01341       1.53157      0.392598      0.532301      0.586280      0.655775      0.680221      0.724043
  64   7 2702.7983    2.8751  1.3676 12.1837  0.0003       2.14866  0.0218   0.0262   0.0394    0.0493   0.0000      0.502636   442.4269       3.57432       20.5837       1.06139      -1.96152     -0.227434      0.369412      0.504380      0.540427      0.620529      0.645931      0.680094
  64   8 2904.9805    3.9243  1.3157 12.4887  0.0000       1.90995  0.0201   0.0357   0.0365    0.0637   0.0000      0.459104   442.2277       3.53064       20.7435       1.13301      -3.20302     -0.520769      0.354853      0.487642      0.531197      0.599519      0.626257      0.649138
  64   9 3102.0630    4.4414  1.5102 12.9056  0.0000       1.03775  0.0218   0.0380   0.0402    0.0491   0.0000      0.388194   442.4909       5.58764       20.6472     -0.389747      -1.87288      -2.10332      0.381619      0.512680      0.585274      0.650592      0.682301      0.705957
  64  10 3295.1398    4.1779  2.1314 12.5765 -0.0000      0.895416  0.0267   0.0296   0.0491    0.0385   0.0000      0.238357   442.2884       7.36819       20.8414       3.01846      -1.42007     -0.914856      0.463334      0.615852      0.682942      0.766641      0.815780      0.835562
  64  11 3485.6673    3.3188  3.6747 11.9844 -0.0000      0.833380  0.0380   0.0178   0.0702    0.0279   0.0000      0.134195   441.7223       7.71263       19.7772       2.52130      -2.38171     -0.885651      0.647329      0.885513      0.983065       1.10456       1.15600       1.20400
  64  12 3673.9293    2.5585  5.8847 11.6557 -0.0018      0.431422  0.0619   0.0111   0.1067    0.0235   0.0000      0.112181   440.4168       5.60345       22.6693       1.34297      -6.29026      -3.21346      0.967764       1.30803       1.46712       1.62776       1.70526       1.76640
  64  13 3860.2311    2.0590  9.1368 11.2591 -0.0007      0.405765  0.1068   0.0071   0.1597    0.0207   0.0000     0.0959912   440.7314       6.31400       21.4876      0.476187     -0.815339      -1.15737       1.47253       1.98485       2.23542       2.47005       2.62862       2.70685
  65   1 1242.7774    0.1066  0.0958  9.4375  0.0000       66.8442  0.0081   0.0046   0.0130    0.0155   0.0000       51.9171   440.6491     -0.236886       20.7591      0.203503      -2.68666     -0.305718      0.149249      0.222477      0.231516      0.256248      0.294576      0.280411
  65   2 1566.0488    0.2503  0.2678  9.3585  0.0000       28.4568  0.0082   0.0053   0.0177    0.0205   0.0000       4.70843   442.3452     -0.240001       20.9080    -0.0296997      -3.17097     -0.262278      0.180950      0.247784      0.274494      0.302864      0.326131      0.334428
  65   3 1828.8656    0.4937  0.5450  9.4118  0.0000       14.0345  0.0114   0.0068   0.0232    0.0356   0.0000       1.35116   442.0471      0.243929       21.0405      0.588804      -4.09548     -0.426784      0.241035      0.313840      0.356333      0.399508      0.400577      0.430221
  65   4 2069.7065    0.8490  0.8470  9.9587  0.0000       7.99169  0.0153   0.0095   0.0289    0.0485   0.0000      0.834374   442.6890     -0.322753       20.3761     0.0910930      -3.05804    -0.0204590      0.285592      0.385844      0.427603      0.490406      0.513753      0.524939
  65   5 2297.3002    1.3794  1.3201 10.5863  0.0000       4.49339  0.0210   0.0129   0.0397    0.0559   0.0000      0.581283   442.7395      0.949430       20.5658     -0.378343      -2.21395     -0.380353      0.357998      0.473998      0.538623      0.599557      0.636097      0.645074
  65   6 2510.3684    2.0459  1.5502 11.1848  0.0000       2.65813  0.0224   0.0171   0.0416    0.0485   0.0000      0.412934   442.1368       2.39034       21.4500      0.372091      -3.34097     -0.832217      0.387415      0.508869      0.582941      0.636976      0.676334      0.715186
  65   7 2717.2404    2.9578  1.4396 12.0275  0.0000       2.33408  0.0219   0.0257   0.0395    0.0523   0.0000      0.501166   442.9014       2.61439       22.3879       1.04772      -2.29328    -0.0915063      0.363942      0.508198      0.553175      0.624793      0.657198      0.688638
  65   8 2920.2486    4.0210  1.3853 12.6620  0.0000      0.482309  0.0209   0.0355   0.0377    0.0559   0.0000      0.468990   441.6661       2.89051       20.2556       1.29776      -2.97202     -0.991646      0.362841      0.481340      0.543760      0.611726      0.630051      0.659623
  65   9 3118.1899    4.5262  1.5552 13.0278  0.0000      0.598314  0.0225   0.0378   0.0409    0.0443   0.0000      0.348270   441.8110       5.39629       21.1757       1.55581      -2.22478     -0.453538      0.376828      0.518682      0.566596      0.632888      0.666801      0.692775
  65  10 3312.0169    4.0430  2.1845 12.7378 -0.0000      0.850165  0.0278   0.0286   0.0501    0.0341   0.0000      0.236629   442.7507       4.86224       20.5457       1.52536      0.379005      -2.38072      0.462951      0.634364      0.695355      0.787650      0.814525      0.850089
  65  11 3503.2917    3.2626  3.8667 11.9095 -0.0000      0.642826  0.0392   0.0169   0.0712    0.0280   0.0000      0.121702   441.8028       6.05293       19.5867       2.71562      -2.35700      -1.66668      0.656387      0.883391      0.977563       1.09151       1.15465       1.18708
  65  12 3692.4319    2.5748  6.4729 11.5795  0.0008      0.554059  0.0671   0.0105   0.1133    0.0242   0.0000     0.0976211   442.4075       7.36197       22.8548       2.44797      -2.39011     -0.957971       1.02756       1.37805       1.56534       1.73436       1.84760       1.92194
  66   1 1250.9380    0.1117  0.1257  9.4170  0.0000       28.1654  0.0079   0.0045   0.0164    0.0149   0.0000       37.8346   440.9621     -0.257177       21.3379      0.245260      -3.05309      0.487826      0.163493      0.227895      0.264546      0.295892      0.301785      0.317110
  66   2 1575.4908    0.2573  0.2996  9.3201  0.0000       24.9829  0.0085   0.0051   0.0199    0.0210   0.0000       4.24481   442.1865    -0.0183167       20.7817     0.0168598      -2.64539      0.265838      0.183562      0.253595      0.281636      0.313529      0.332862      0.357906
  66   3 1839.1031    0.5186  0.5765  9.4385  0.0000       14.2027  0.0117   0.0069   0.0234    0.0346   0.0000       1.30411   442.1765      0.295621       21.7953       1.36459      -2.89887      0.284406      0.230235      0.308031      0.350707      0.386111      0.397265      0.426724
  66   4 2081.3066    0.8666  0.9381  9.7472  0.0000       7.01931  0.0162   0.0091   0.0309    0.0567   0.0000      0.768377   442.5494      0.695867       20.5298      0.368520      -2.98294     -0.415318      0.301368      0.395042      0.433175      0.508518      0.512619      0.536091
  66   5 2309.7102    1.3852  1.3796 10.5021  0.0000       3.82965  0.0221   0.0123   0.0394    0.0548   0.0000      0.556057   441.6692       1.09302       19.4722      0.888673      -3.21275     -0.359533      0.366789      0.507950      0.547124      0.640643      0.668595      0.689597
  66   6 2523.5751    2.1509  1.5205 11.1495  0.0000       2.38088  0.0219   0.0179   0.0405    0.0544   0.0000      0.414607   442.1760       1.71879       21.0157      0.843356      -2.83603     -0.281384      0.371112      0.491560      0.563123      0.625852      0.660449      0.689283
  66   7 2731.6271    3.0336  1.4016 12.1020  0.0000       2.50836  0.0213   0.0266   0.0376    0.0519   0.0000      0.478937   442.3267       2.82759       21.7400      0.931113      -4.10102     -0.533114      0.361850      0.487401      0.530542      0.598349      0.631048      0.662965
  66   8 2935.5174    4.0508  1.3641 12.6454  0.0000      0.645342  0.0203   0.0358   0.0377    0.0557   0.0000      0.492614   442.2618       3.72726       20.0635      0.912211      -1.82067      -1.01661      0.346502      0.458128      0.510966      0.566379      0.590511      0.609283
  66   9 3134.1376    4.5924  1.5320 12.8581  0.0000      0.429914  0.0217   0.0382   0.0395    0.0519   0.0000      0.362549   442.0339       3.82295       22.2419       1.19299      -1.47944      0.341048      0.374851      0.508110      0.573672      0.636881      0.662123      0.693227
  66  10 3328.7312    4.0472  2.4306 12.4285  0.0000      0.451958  0.0281   0.0263   0.0516    0.0356   0.0000      0.186321   441.9179       6.31678       22.7728      0.680637     -0.370499      -1.27041      0.477355      0.641670      0.719805      0.797811      0.848525      0.870915
  66  11 3520.8335    3.2444  3.9029 11.9273  0.0000      0.563386  0.0393   0.0167   0.0723    0.0276   0.0000      0.121746   441.5611       6.93860       17.8626       1.67737      -2.44641      -1.01363      0.643506      0.866820      0.960690       1.06628       1.13064       1.18498
  66  12 3710.5353    2.5229  6.7068 11.5563  0.0000      0.346596  0.0709   0.0099   0.1162    0.0239   0.0000      0.103564   442.1063       9.29491       19.4952       2.65399      -1.35717      -1.86687       1.02694       1.38392       1.56657       1.74003       1.79839       1.88323
  67   1 1259.0289    0.1075  0.1221  9.4787  0.0000       14.2693  0.0088   0.0045   0.0161    0.0147   0.0000       42.6839   440.7313    -0.0176396       20.9171     -0.203792      -3.11792    -0.0981327      0.171653      0.243335      0.297141      0.349884      0.389045      0.336206
  67   2 1584.8278    0.2606  0.2725  9.3575  0.0000       23.4362  0.0083   0.0053   0.0170    0.0213   0.0000       4.31948   442.1837      0.348852       20.6150     0.0195954      -2.67840      0.451144      0.164088      0.239911      0.249649      0.284988      0.303032      0.327365
  67   3 1849.2419    0.5397  0.5732  9.4238  0.0000       13.1319  0.0114   0.0070   0.0230    0.0372   0.0000       1.19804   441.9433      0.336098       20.8653     0.0398058      -2.36315      0.136959      0.229775      0.297752      0.351320      0.374360      0.384652      0.419187
  67   4 2092.8373    0.8973  0.9974  9.7821  0.0004       7.11640  0.0167   0.0093   0.0329    0.0617   0.0000      0.736560   442.7081      0.582388       20.7859      0.339804      -2.82951     -0.231026      0.308595      0.421688      0.478450      0.541801      0.570459      0.592316
  67   5 2322.0677    1.4389  1.3317 10.6729  0.0000       4.85613  0.0208   0.0132   0.0395    0.0562   0.0000      0.575797   443.2742       1.88872       20.9537       1.36703      -2.84073     -0.839613      0.349145      0.472639      0.523579      0.578757      0.604691      0.650389
  67   6 2536.7803    2.1740  1.4831 11.4648  0.0000       2.98990  0.0229   0.0185   0.0392    0.0508   0.0000      0.507693   441.7620       1.97487       21.1360      0.941526      -2.64787      0.319907      0.373849      0.503068      0.552337      0.629138      0.665217      0.701337
  67   7 2745.7986    3.0751  1.4316 12.1322  0.0000      0.670487  0.0209   0.0263   0.0392    0.0532   0.0000      0.496197   442.5870       1.43755       19.9780     -0.216726      -1.68747     -0.435238      0.357575      0.470732      0.527599      0.578426      0.614450      0.647995
  67   8 2950.6313    4.1600  1.3458 12.8771  0.0000      0.358296  0.0200   0.0368   0.0376    0.0513   0.0000      0.457755   442.7900       3.69353       20.7693       1.36711      -3.15590      -1.09433      0.329442      0.452826      0.487330      0.567854      0.576217      0.610195
  67   9 3149.9922    4.5422  1.6496 12.9319  0.0000      0.383232  0.0226   0.0362   0.0411    0.0448   0.0000      0.310681   442.5541       4.56356       21.1438      0.449202      -2.57423     -0.725256      0.383101      0.516014      0.571036      0.645137      0.669109      0.698440
  67  10 3345.3741    3.8896  2.4780 12.5289 -0.0001      0.573190  0.0291   0.0248   0.0527    0.0321   0.0000      0.192633   442.1528       6.03328       20.5719       1.72554      -1.65023     -0.332566      0.475717      0.650771      0.728853      0.800453      0.856253      0.872007
  67  11 3538.2517    3.1018  4.2189 11.9711  0.0000      0.581010  0.0424   0.0153   0.0773    0.0258   0.0000      0.120706   444.0776       7.62486       19.1481     -0.600514      -1.51298      -2.60792      0.680307      0.915410       1.04006       1.14610       1.21652       1.26104
  67  12 3728.6337    2.4722  7.0872 11.5671  0.0007      0.335743  0.0762   0.0093   0.1235    0.0233   0.0000      0.106793   438.1404       9.55599       19.4420       3.58013     -0.410151      -4.61138       1.07504       1.44115       1.63040       1.81172       1.90665       1.97149
  68   0  842.3295    0.0440  0.0117  9.8524  0.0000       109.247  0.0128   0.0108   0.0079    0.0130   0.0000       2407.11   436.5106     -0.873998       20.3709      0.817110      -2.06904      -1.08575      0.252803      0.384987      0.471812      0.694582      0.816008      0.563739
  68   1 1267.0675    0.1077  0.1173  9.4320  0.0000       68.1295  0.0094   0.0045   0.0144    0.0157   0.0000       41.8439   440.9639     -0.394854       20.3283     -0.169978      -3.01287     -0.462526      0.173238      0.271517      0.269349      0.326060      0.303504      0.317530
  68   2 1594.0662    0.2675  0.2800  9.3339  0.0000       32.7713  0.0083   0.0053   0.0166    0.0214   0.0000       4.22058   442.0834     0.0919811       20.8620      0.382817      -2.94602     0.0427145      0.180263      0.237060      0.276150      0.311396      0.337158      0.349047
  68   3 1859.3107    0.5466  0.6513  9.3956  0.0000       11.8625  0.0124   0.0068   0.0255    0.0390   0.0000       1.14694   442.4565      0.208210       21.1612     -0.165923      -3.15918      0.241220      0.241501      0.306781      0.351846      0.404370      0.431433      0.449221
  68   4 2104.2832    0.9108  0.9728 10.0247  0.0000       7.71484  0.0169   0.0096   0.0320    0.0533   0.0000      0.798769   442.4015      0.933116       21.4913      0.608022      -2.92704      -1.32944      0.294662      0.388650      0.424137      0.492389      0.534008      0.536299
  68   5 2334.2682    1.5047  1.3766 10.5204  0.0000       3.98858  0.0208   0.0132   0.0382    0.0590   0.0000      0.517917   442.2373      0.826624       21.1104      0.399056      -2.44489      0.289917      0.343885      0.468710      0.523255      0.591536      0.622019      0.653120
  68   6 2549.8399    2.2744  1.5894 11.2914 -0.0029       2.37185  0.0223   0.0181   0.0409    0.0496   0.0000      0.385306   442.5335       2.27657       20.5385      0.216205      -2.38225     -0.865678      0.367812      0.497736      0.542581      0.609213      0.627955      0.654033
  68   7 2760.0630    3.1551  1.4539 12.1864  0.0000       2.50467  0.0216   0.0265   0.0383    0.0492   0.0000      0.440373   442.3771       2.89819       20.9228      0.320560      -2.85989     -0.324328      0.358327      0.484547      0.537182      0.594901      0.626845      0.658638
  68   8 2965.6788    4.1780  1.3999 12.7613  0.0005       1.20604  0.0205   0.0356   0.0368    0.0520   0.0000      0.476592   441.6620       3.83906       21.4958       1.16793      -2.73232      -2.05898      0.335191      0.437870      0.490880      0.556298      0.571979      0.601683
  68   9 3165.7415    4.5178  1.6696 12.9445  0.0000      0.267380  0.0234   0.0355   0.0414    0.0436   0.0000      0.369306   442.8883       4.69380       21.6425     0.0845424      -2.25370      -1.75792      0.377764      0.501435      0.548117      0.617087      0.645077      0.668415
  68  10 3361.9065    3.9094  2.7054 12.3151  0.0000      0.378651  0.0298   0.0234   0.0541    0.0329   0.0000      0.162876   442.6842       5.30305       20.8520      -1.18650      -1.06686     -0.656951      0.482633      0.650427      0.735027      0.818157      0.858549      0.882878
  68  11 3555.5854    3.0712  4.6002 11.8527  0.0005      0.574913  0.0456   0.0143   0.0811    0.0260   0.0000      0.105396   441.8826       7.09971       21.2716      -1.04168      -5.63427      -2.14242      0.707082      0.960974       1.06959       1.18497       1.27326       1.32139
  68  12 3746.9928    2.3931  7.1042 11.5434 -0.0010      0.751429  0.0769   0.0091   0.1247    0.0230   0.0000      0.108879   439.8321       6.37914       22.7378     -0.949898      -7.76484      -1.76696       1.06213       1.45169       1.63836       1.83846       1.91110       1.97806
  69   2 1603.1846    0.2727  0.3255  9.3442  0.0000       26.3185  0.0089   0.0051   0.0195    0.0215   0.0000       3.89755   441.9395     -0.317577       21.6424     -0.149683      -3.15616      0.478078      0.179516      0.242493      0.269969      0.307365      0.319625      0.331992
  69   3 1869.2975    0.5580  0.6157  9.4578  0.0000       13.0560  0.0115   0.0070   0.0245    0.0377   0.0000       1.16371   442.6445     0.0981325       21.3254   -0.00343027      -3.29551      0.384850      0.220123      0.292427      0.325306      0.368980      0.377000      0.396581
  69   4 2115.5789    0.9530  1.0008  9.7695  0.0000       7.08489  0.0163   0.0095   0.0324    0.0616   0.0000      0.734488   442.6917      0.463932       21.1658     0.0563790      -2.82579      0.611417      0.273105      0.375856      0.417344      0.460799      0.480553      0.506989
  69   5 2346.3544    1.5016  1.3495 10.7700  0.0000       3.92113  0.0207   0.0134   0.0392    0.0512   0.0000      0.551843   442.5645       1.42462       21.2127     -0.358656      -2.62423     -0.250765      0.331937      0.458533      0.514975      0.581301      0.613002      0.643080
  69   6 2562.8395    2.2949  1.4597 11.5446  0.0000       2.98926  0.0217   0.0194   0.0390    0.0502   0.0000      0.462713   442.8203       2.19335       20.5936      0.138833      -2.61271     -0.250924      0.344758      0.466164      0.521838      0.585841      0.615223      0.638242
  69   7 2774.0860    3.2610  1.4603 12.0941 -0.0000       1.53821  0.0206   0.0270   0.0383    0.0521   0.0000      0.415359   442.9669       3.21006       21.2614       1.80540      -1.66438     -0.830100      0.332853      0.461511      0.506689      0.572025      0.598751      0.628133
  69   8 2980.6166    4.1804  1.3931 12.8847  0.0015       1.64513  0.0208   0.0361   0.0374    0.0511   0.0000      0.438277   442.6639       4.32284       21.5938    -0.0545055      -1.89055      -1.85697      0.331769      0.449634      0.499498      0.562531      0.605978      0.606673
  69   9 3181.4361    4.4465  1.7954 12.8207  0.0000       1.51012  0.0238   0.0333   0.0433    0.0422   0.0000      0.329957   442.5977       3.59950       20.5816      0.889435      -3.43494      -1.16629      0.380154      0.516905      0.561613      0.624051      0.649050      0.690592
  69  10 3378.3760    3.7961  2.7951 12.3582  0.0000      0.553551  0.0305   0.0225   0.0568    0.0314   0.0000      0.185331   442.5951       5.69324       20.8557      0.724051      -2.47610      -2.77764      0.493648      0.673183      0.751228      0.838786      0.883792      0.920248
  69  11 3572.7998    2.9928  4.9506 11.7987  0.0000      0.503204  0.0492   0.0133   0.0855    0.0256   0.0000      0.109746   441.1828       7.94610       21.9518       2.08364      -2.07241     -0.419175      0.737697       1.00416       1.12253       1.24781       1.32930       1.38097
  69  12 3764.6821    2.3734  7.8286 11.4724  0.0000      0.442397  0.0853   0.0083   0.1317    0.0223   0.0000      0.105238   442.0731       7.17165       21.6819      0.260684      -7.55117      -2.76416       1.11292       1.50985       1.70491       1.89263       2.01083       2.09947
  70   1 1282.9160    0.1088  0.1183  9.3920  0.0000       72.1073  0.0077   0.0043   0.0163    0.0160   0.0000       41.8033   440.8250     -0.310136       21.2452     0.0574907      -3.27502     -0.181832      0.168130      0.232236      0.268699      0.272298      0.274812      0.266509
  70   2 1612.1872    0.2846  0.3112  9.3188  0.0000       26.0133  0.0083   0.0053   0.0180    0.0213   0.0000       3.59962   442.0314      0.149056       21.1788     -0.263934      -2.55716      0.188412      0.167410      0.216152      0.239616      0.285633      0.304045      0.321848
  70   3 1879.1877    0.5712  0.6844  9.4007  0.0000       12.3404  0.0128   0.0068   0.0258    0.0409   0.0000       1.09563   442.6656      0.352275       20.3349      0.455284      -2.53730    -0.0490761      0.242163      0.317679      0.352897      0.405400      0.428403      0.447949
  70   4 2126.8392    0.9532  1.0879  9.8989 -0.0000       7.28649  0.0182   0.0094   0.0347    0.0595   0.0000      0.789301   442.0336      0.568886       21.0561     -0.250142      -2.11690      0.837958      0.292586      0.407739      0.444699      0.515030      0.543107      0.546462
  70   5 2358.3291    1.5474  1.3472 10.8906  0.0000       4.34366  0.0209   0.0138   0.0388    0.0491   0.0000      0.561810   441.8510       1.65232       21.3678      0.439907      -2.23656     -0.938409      0.337017      0.466207      0.520822      0.584784      0.612881      0.640523
  70   6 2575.7880    2.3491  1.5185 11.5774  0.0000       3.27947  0.0220   0.0194   0.0398    0.0469   0.0000      0.440013   441.8000       1.79415       19.9393      0.894361      -2.89110     -0.506464      0.350544      0.472829      0.521705      0.578133      0.619233      0.635897
  70   7 2788.0859    3.2856  1.4341 12.3500  0.0000       2.09644  0.0212   0.0280   0.0377    0.0493   0.0000      0.478959   442.0905       3.56323       21.3705     -0.749802      -3.28615      -1.44794      0.345014      0.460675      0.518878      0.571540      0.608898      0.633237
  70   8 2995.3600    4.2732  1.4821 12.8173  0.0000      0.793968  0.0213   0.0354   0.0379    0.0481   0.0000      0.407522   442.3723       3.93898       20.3355     -0.400667      -2.96554      -1.69025      0.343284      0.455296      0.506492      0.559123      0.582866      0.595778
  70   9 3197.0254    4.4835  1.8368 12.8704  0.0000       1.16288  0.0236   0.0332   0.0434    0.0397   0.0000      0.284831   441.8200       5.02991       21.1832     -0.150146      -2.67284      -1.47256      0.371021      0.509167      0.560543      0.627092      0.667560      0.688996
  70  10 3394.7884    3.7341  2.9684 12.2184  0.0000      0.778363  0.0317   0.0213   0.0582    0.0321   0.0000      0.168077   440.8914       5.97655       21.4735       1.45622      -3.00157     -0.585558      0.503351      0.661198      0.729286      0.824160      0.879275      0.924771
  70  11 3589.8927    2.9639  5.1556 11.7412  0.0000      0.512771  0.0506   0.0126   0.0889    0.0252   0.0000      0.118829   442.2494       7.37428       19.5327       2.41017      -3.52850      0.673043      0.748489       1.01119       1.13598       1.26689       1.33377       1.39678
  70  12 3782.2546    2.3175  8.1605 11.4642  0.0007     0.0430866  0.0902   0.0080   0.1392    0.0216   0.0000      0.106718   440.8101       7.86978       21.4136       1.27897      -4.55205      -2.34457       1.14383       1.55166       1.74586       1.94911       2.04366       2.12904
  71   2 1621.1136    0.2944  0.3151  9.3362  0.0000       23.5456  0.0083   0.0054   0.0183    0.0218   0.0000       3.39137   442.0018     -0.165792       20.8762      0.149680      -3.36773     -0.121592      0.171493      0.226519      0.247925      0.278490      0.288399      0.315703
  71   3 1888.9871    0.5786  0.6744  9.4063  0.0000       13.0113  0.0123   0.0069   0.0255    0.0395   0.0000       1.11766   442.0839      0.305115       21.3551    -0.0574673      -2.51771     -0.166180      0.223308      0.301588      0.329248      0.369058      0.395274      0.415117
  71   4 2138.0356    0.9814  1.0765 10.0755  0.0000       9.26345  0.0179   0.0099   0.0342    0.0539   0.0000      0.789260   442.5775      0.718980       20.7806     -0.244456      -2.67402      0.391339      0.286132      0.378933      0.427184      0.488680      0.525599      0.547616
  71   5 2370.1696    1.6033  1.4435 10.7154  0.0000       3.67639  0.0213   0.0133   0.0392    0.0515   0.0000      0.499303   443.1333       1.35758       20.1938      0.670432      -2.22553      0.127413      0.334209      0.454087      0.494142      0.574001      0.587824      0.631800
  71   6 2588.5336    2.4168  1.5352 11.5231  0.0000       2.24459  0.0218   0.0194   0.0394    0.0485   0.0000      0.435242   442.4931       2.62336       22.1222      0.966998      -3.00509     -0.256311      0.341393      0.463046      0.515788      0.581425      0.616971      0.638448
  71   7 2801.9225    3.4057  1.4129 12.2623  0.0000       1.39762  0.0202   0.0284   0.0372    0.0523   0.0000      0.510043   442.5206       3.15023       21.0849       1.54504      -2.29149      -1.16177      0.321988      0.429520      0.479856      0.539853      0.572547      0.585839
  71   8 3010.0243    4.3251  1.4333 12.7857  0.0000     0.0416429  0.0204   0.0360   0.0374    0.0533   0.0000      0.427186   442.8155       4.34779       20.7465       2.42844      -2.11580      -1.76916      0.327808      0.444627      0.489935      0.540002      0.575981      0.595970
  71   9 3212.4103    4.3848  1.8551 12.8407  0.0001      0.544944  0.0236   0.0320   0.0435    0.0384   0.0000      0.251503   441.7049       5.02839       20.4726       1.48508      -2.15243      -1.36967      0.375955      0.506214      0.555067      0.630594      0.645764      0.684301
  71  10 3411.0486    3.6766  3.0479 12.2842  0.0000      0.821048  0.0320   0.0205   0.0596    0.0288   0.0000      0.157501   442.1178       6.75422       23.1548    0.00352847      -4.77237      -1.71624      0.486358      0.661843      0.740713      0.821055      0.880733      0.908875
  71  11 3606.8894    2.8887  5.3068 11.7187 -0.0012      0.487314  0.0527   0.0122   0.0934    0.0255   0.0000      0.118701   440.0238       8.40912       21.1229       2.29770      0.725811      -4.72254      0.763960       1.03366       1.14980       1.29103       1.38967       1.42263
  71  12 3800.1556    2.2351  8.1789 11.5237 -0.0004      0.251284  0.0934   0.0079   0.1434    0.0208   0.0000      0.111115   441.9552       3.44819       20.4431       3.81481      0.604378     -0.993002       1.16816       1.57960       1.78831       1.99041       2.10650       2.20289
  72   1 1298.5058    0.1129  0.1315  9.4006  0.0000       71.4323  0.0073   0.0042   0.0165    0.0158   0.0000       34.7055   440.7606     -0.160527       20.6863     -0.285999      -3.79302     -0.270053      0.138688      0.198362      0.219077      0.253196      0.270170      0.277156
  72   2 1629.9220    0.3032  0.3194  9.3689  0.0000       22.7694  0.0087   0.0054   0.0170    0.0221   0.0000       3.32521   441.8739      0.185755       20.8959      0.436213      -2.61198     -0.313273      0.167412      0.221389      0.252405      0.264699      0.298049      0.317286
  72   3 1898.7458    0.6118  0.6858  9.4793  0.0000       12.2411  0.0123   0.0071   0.0250    0.0401   0.0000       1.06400   442.4621      0.577978       20.4728      0.187748      -3.13231     -0.866962      0.221655      0.304337      0.332080      0.374920      0.392531      0.410985
  72   4 2149.0265    1.0082  1.1001 10.0873 -0.0005       5.81042  0.0182   0.0097   0.0342    0.0565   0.0000      0.749230   442.5007      0.666793       21.2449      0.531730      -2.54140     0.0115100      0.291660      0.388191      0.418571      0.486162      0.500993      0.539529
  72   5 2382.0062    1.6552  1.4170 10.9046 -0.0000       5.08686  0.0208   0.0140   0.0389    0.0489   0.0000      0.533577   442.0995       2.46371       20.2152      0.541570      -3.71749     -0.889825      0.322957      0.429033      0.481342      0.533392      0.569218      0.607546
  72   6 2601.2567    2.4811  1.5499 11.6561 -0.0000       2.06670  0.0213   0.0198   0.0400    0.0456   0.0000      0.416095   441.9431       2.14456       19.9268       1.49391      -3.44471      -1.40143      0.338445      0.464314      0.513918      0.595608      0.628947      0.661761
  72   7 2815.7208    3.4705  1.4220 12.4182  0.0000       1.62431  0.0205   0.0287   0.0372    0.0490   0.0000      0.457188   443.0205       3.14996       20.7066      0.743101      -2.62450      -1.62311      0.316872      0.426893      0.474445      0.527141      0.570288      0.597764
  72   8 3024.6280    4.3881  1.4854 12.8712  0.0000      0.901980  0.0207   0.0356   0.0386    0.0487   0.0000      0.422353   442.6810       3.62131       21.0102       1.35990      -1.84258     -0.517037      0.318595      0.441909      0.474015      0.545404      0.576332      0.594758
  72   9 3227.7525    4.3942  1.9214 12.8949 -0.0000      0.689033  0.0245   0.0316   0.0438    0.0377   0.0000      0.276713   442.6715       5.31406       20.8121   -0.00943843      -2.29367      -1.27371      0.373293      0.506859      0.557388      0.623150      0.659662      0.702326
  72  10 3427.2034    3.6089  3.2509 12.2829  0.0000      0.729565  0.0338   0.0195   0.0609    0.0277   0.0000      0.145978   442.2023       5.72135       21.1806      0.343756      -2.62574      -1.83041      0.504255      0.694466      0.759473      0.858136      0.891637      0.941089
  72  11 3623.9284    2.8386  5.5379 11.7452 -0.0007      0.761618  0.0554   0.0117   0.0959    0.0256   0.0000      0.115147   443.0215       5.28282       22.6978       4.43398      -2.89315      -1.06052      0.775129       1.05597       1.19025       1.31832       1.38784       1.47007
  72  12 3817.7825    2.1304  8.2744 11.5708 -0.0002      0.432046  0.0986   0.0076   0.1477    0.0205   0.0000      0.122327   440.8740       7.40573       22.7078       2.60360      -4.67474      -1.88811       1.20460       1.62717       1.83222       2.05330       2.18147       2.27379
  73   1 1306.2178    0.1151  0.1224  9.4010  0.0000       71.0252  0.0081   0.0043   0.0147    0.0154   0.0000       35.3140   440.7057    0.00344592       21.0248      0.336967      -3.22293     -0.375726      0.158867      0.218405      0.269084      0.312025      0.295564      0.308017
  73   2 1638.6464    0.3133  0.3465  9.2903  0.0000       23.7824  0.0087   0.0053   0.0180    0.0230   0.0000       2.90694   441.9017     -0.152541       20.7421    0.00755026      -3.54366      0.517405      0.169968      0.227556      0.263650      0.294677      0.291558      0.298006
  73   3 1908.4229    0.6115  0.6951  9.5386  0.0000       11.9359  0.0125   0.0071   0.0257    0.0397   0.0000       1.05949   442.2011      0.259196       21.1692     -0.134083      -2.52071   -0.00941290      0.221946      0.296835      0.326659      0.366550      0.378558      0.399494
  73   4 2159.9907    1.0334  1.1187 10.0457  0.0000       6.55463  0.0182   0.0099   0.0346    0.0598   0.0000      0.745286   442.7722    -0.0856948       21.2031      0.283305      -2.38164      -1.14380      0.284947      0.388950      0.432828      0.490029      0.516838      0.529018
  73   5 2393.6461    1.6775  1.4711 10.9853  0.0000       4.18495  0.0215   0.0140   0.0397    0.0461   0.0000      0.508875   442.9411       2.09162       21.0360    -0.0731743      -2.93621     -0.353724      0.325371      0.436500      0.499478      0.554401      0.582335      0.609596
  73   6 2613.9177    2.4865  1.5591 11.7703 -0.0001       2.16908  0.0219   0.0197   0.0409    0.0424   0.0000      0.464970   442.4859       2.52845       21.2281      0.981566      -3.03819      0.222652      0.334487      0.451752      0.513514      0.560865      0.603696      0.633875
  73   7 2829.3945    3.6214  1.4739 12.1799  0.0003       1.00533  0.0203   0.0287   0.0364    0.0543   0.0000      0.408070   443.1987       3.13808       20.3418       1.32641      -1.97085     -0.836319      0.311827      0.418385      0.466438      0.520649      0.550743      0.574536
  73   8 3039.1453    4.3511  1.5612 12.8851  0.0000       1.04548  0.0212   0.0342   0.0396    0.0431   0.0000      0.406132   442.8095       4.43740       21.3628     -0.174722      -1.85782      -1.52589      0.319713      0.432879      0.478485      0.536074      0.553636      0.580291
  73   9 3243.0015    4.3628  2.0256 12.7813  0.0000      0.318722  0.0249   0.0298   0.0445    0.0361   0.0000      0.269254   442.8660       5.01066       21.4107       1.21756      -2.51262     -0.542582      0.376288      0.507800      0.566400      0.637429      0.664626      0.699845
  73  10 3443.1983    3.5884  3.4512 12.1142 -0.0004      0.454451  0.0344   0.0184   0.0624    0.0285   0.0000      0.134813   442.4509       5.02862       19.4807      0.563653      -1.64034     -0.866961      0.519274      0.691698      0.776762      0.863900      0.915717      0.957909
  73  11 3640.4685    2.8447  6.0860 11.6666  0.0010      0.249459  0.0614   0.0109   0.1014    0.0255   0.0000      0.104430   443.0222       7.70774       18.7080       2.43543      -1.49832      -1.71126      0.835038       1.11631       1.25214       1.40251       1.48374       1.54478
  74   1 1313.8553    0.1256  0.1273  9.3971  0.0000       34.0015  0.0068   0.0043   0.0140    0.0149   0.0000       28.9830   440.7867     0.0912096       20.7926     0.0914610      -2.95112     -0.148435      0.131681      0.182191      0.207223      0.239001      0.285658      0.274879
  74   2 1647.2797    0.3082  0.3644  9.3566  0.0000       25.6205  0.0093   0.0052   0.0187    0.0229   0.0000       3.03200   441.6450     -0.222744       20.7115     -0.274865      -3.10612      0.129096      0.181349      0.238882      0.271688      0.302873      0.319162      0.317442
  74   3 1918.0144    0.6361  0.7030  9.6122  0.0000       11.0335  0.0126   0.0073   0.0252    0.0396   0.0000       1.02877   442.5271     0.0253846       21.1877      0.485119      -3.33457     -0.553393      0.219805      0.306014      0.340363      0.376643      0.404314      0.417627
  74   4 2170.8806    1.0450  1.1193 10.3424  0.0000       8.14830  0.0187   0.0102   0.0352    0.0507   0.0000      0.818464   442.0643      0.523851       21.4071     -0.185469      -3.22783     -0.497305      0.276175      0.379768      0.413970      0.482905      0.493196      0.503049
  74   5 2405.1801    1.7485  1.5137 10.8761  0.0002       3.01989  0.0216   0.0138   0.0382    0.0479   0.0000      0.456335   442.4532       1.26649       20.5036       1.17232      -1.82028      -1.01140      0.322027      0.439662      0.490275      0.553242      0.597455      0.620303
  74   6 2626.5356    2.5615  1.5791 11.7767  0.0000       2.75313  0.0222   0.0200   0.0397    0.0443   0.0000      0.444528   443.2203       2.89389       20.6410       1.16548     -0.767942     -0.462029      0.335881      0.446046      0.504662      0.553783      0.596911      0.621228
  74   7 2842.9909    3.6557  1.4180 12.5540  0.0000      0.982869  0.0203   0.0300   0.0367    0.0476   0.0000      0.446893   442.3212       3.17037       20.1768      0.843415      -1.58246     -0.444953      0.304486      0.411492      0.461382      0.507809      0.538237      0.562949
  74   8 3053.5559    4.4515  1.6049 12.6944 -0.0004       1.78624  0.0207   0.0337   0.0385    0.0466   0.0000      0.348841   442.2211       5.02410       20.3612       1.10037      -3.68674      -1.79081      0.319384      0.423141      0.475188      0.539987      0.558937      0.588672
  74   9 3258.1425    4.2972  2.0864 12.7810  0.0000      0.498482  0.0252   0.0289   0.0463    0.0353   0.0000      0.280032   441.9420       4.73420       21.2252       1.35549      -1.60536      -2.74657      0.377185      0.505505      0.557790      0.634921      0.673947      0.696852
  74  10 3459.2258    3.5019  3.6419 12.0796  0.0000      0.466488  0.0359   0.0174   0.0659    0.0282   0.0000      0.133206   442.2380       4.49591       21.0834       1.13906      -3.57720      -2.51315      0.528523      0.707520      0.794808      0.879403      0.943846      0.979685
  74  11 3657.3392    2.6904  6.0882 11.7095  0.0001      0.401790  0.0629   0.0104   0.1054    0.0246   0.0000      0.113860   441.0874       5.21810       21.8942      0.744200      -3.38809      -1.98694      0.825541       1.10632       1.25364       1.38825       1.48149       1.55729
  75   1 1321.4387    0.1204  0.1145  9.3959  0.0000       71.4543  0.0067   0.0043   0.0129    0.0152   0.0000       32.8255   440.7880   -0.00607738       20.7547      0.304844      -2.86616     -0.146516      0.127515      0.167937      0.197065      0.218020      0.227472      0.227464
  75   2 1655.7991    0.3298  0.3803  9.3233  0.0000       21.3479  0.0091   0.0053   0.0189    0.0234   0.0000       2.55945   441.9054    -0.0291594       21.4154     -0.255126      -3.51586     -0.413496      0.167748      0.225131      0.234203      0.277524      0.304573      0.307377
  75   3 1927.5323    0.6390  0.7608  9.6035  0.0000       10.2020  0.0132   0.0071   0.0270    0.0406   0.0000       1.00954   442.2787      0.499011       20.6311      0.268101      -3.29804     -0.623455      0.219963      0.298638      0.326928      0.369047      0.398237      0.416507
  75   4 2181.6064    1.0890  1.1574 10.2645  0.0000       6.33186  0.0186   0.0103   0.0357    0.0571   0.0000      0.759224   442.5228       1.45767       21.2497      0.705193      -2.70393      0.296729      0.280979      0.373284      0.408673      0.466091      0.501262      0.530532
  75   5 2416.6572    1.7956  1.4691 11.0364  0.0000       3.06384  0.0212   0.0146   0.0386    0.0486   0.0000      0.489700   442.7022       1.14674       20.3839      0.321012      -2.57303      -1.44945      0.315880      0.432935      0.476713      0.551695      0.560626      0.586338
  75   6 2639.0159    2.6576  1.5498 11.7232 -0.0000       2.64722  0.0208   0.0206   0.0389    0.0468   0.0000      0.402057   442.5591       2.45320       20.8658     -0.349117      -2.86912      0.368233      0.313826      0.426681      0.477562      0.533831      0.559356      0.593879
  75   7 2856.5437    3.6557  1.4270 12.5719  0.0000       1.85770  0.0203   0.0301   0.0365    0.0486   0.0000      0.480090   442.4505       3.42177       21.3935       1.50615      -2.56044      -2.24990      0.308181      0.409285      0.460768      0.513402      0.556882      0.573905
  75   8 3067.7490    4.5104  1.5462 12.9429  0.0000      0.658166  0.0206   0.0349   0.0377    0.0435   0.0000      0.374372   442.8007       3.96427       20.2691       1.64165      -3.02561      -1.39195      0.308917      0.413190      0.464491      0.524415      0.541784      0.569481
  75   9 3273.2795    4.2610  2.1742 12.7387  0.0000      0.859150  0.0255   0.0276   0.0468    0.0344   0.0000      0.239641   442.8288       5.65863       20.9239       1.44465      -3.04197      -1.30697      0.378219      0.501472      0.557568      0.627809      0.669631      0.700684
  75  10 3475.0436    3.4421  3.6926 12.1392  0.0000      0.468650  0.0368   0.0170   0.0663    0.0273   0.0000      0.143093   441.9220       5.76043       18.8911       2.09013      -2.69909      -1.02932      0.532811      0.716825      0.816758      0.909465      0.964905       1.00311
  75  11 3673.9369    2.6707  6.5746 11.7342  0.0007      0.331162  0.0690   0.0099   0.1116    0.0237   0.0000      0.111096   441.9207       4.19189       21.3075       2.18551      -2.46475      0.553079      0.874932       1.17280       1.32382       1.49311       1.55615       1.63397
  76   1 1328.9615    0.1159  0.1258  9.3785  0.0000       84.6682  0.0065   0.0041   0.0155    0.0157   0.0000       33.2686   440.9568     -0.374816       21.1138      0.500647      -3.02100     -0.464165      0.118108      0.158564      0.190782      0.232703      0.259408      0.270409
  76   2 1664.2137    0.3487  0.3826  9.2947  0.0000       17.8953  0.0091   0.0054   0.0179    0.0245   0.0000       2.37573   441.8874      0.287815       21.4360      0.183752      -3.49185     -0.134365      0.176121      0.226756      0.253109      0.278828      0.297638      0.311595
  76   3 1937.0374    0.6659  0.8115  9.5427  0.0001       10.4446  0.0138   0.0071   0.0270    0.0425   0.0000      0.922294   442.2686     -0.138384       20.7545      0.523352      -2.61575     -0.199960      0.225264      0.303878      0.346614      0.393196      0.421424      0.438721
  76   4 2192.2944    1.1205  1.2210 10.2225  0.0000       6.39112  0.0191   0.0103   0.0360    0.0562   0.0000      0.700531   442.3802      0.598355       21.1835      0.160255      -2.64329     -0.274045      0.277112      0.384975      0.424168      0.487886      0.523092      0.552075
  76   5 2428.0691    1.7915  1.5727 11.0453  0.0000       3.62629  0.0219   0.0141   0.0403    0.0450   0.0000      0.453920   442.4772       2.40357       20.0540     -0.350228      -1.41046       1.67448      0.321432      0.430840      0.477961      0.535917      0.576351      0.597856
  76   6 2651.4897    2.6992  1.5893 11.7360  0.0000       2.74301  0.0214   0.0205   0.0397    0.0471   0.0000      0.439350   443.1293       2.10079       20.6539    0.00332832      -3.50541     -0.635145      0.320506      0.427195      0.481584      0.537266      0.577087      0.604768
  76   7 2869.9328    3.8185  1.4795 12.4721  0.0000      0.869166  0.0199   0.0303   0.0371    0.0505   0.0000      0.418657   442.3828       3.06560       21.9677      0.774839      -1.73668      -1.17162      0.293176      0.394107      0.433213      0.492679      0.510283      0.534273
  76   8 3081.9918    4.5829  1.5828 12.9561  0.0000       1.02379  0.0211   0.0353   0.0385    0.0451   0.0000      0.348213   443.0190       4.55093       20.0948      0.695684      -2.36397      -1.06942      0.314238      0.421811      0.468348      0.514718      0.547760      0.574055
  76   9 3288.2469    4.2660  2.2371 12.6429 -0.0001       1.17235  0.0258   0.0270   0.0473    0.0352   0.0000      0.232558   442.8188       5.28966       21.9388       1.60355      -1.44936      -2.38215      0.375777      0.513191      0.568922      0.639429      0.662535      0.696922
  76  10 3490.8992    3.3735  3.9247 12.0778  0.0000      0.747844  0.0382   0.0161   0.0694    0.0265   0.0000      0.138551   443.4539       5.74306       20.9491     -0.957615      -3.97790      -3.35740      0.540060      0.740904      0.824775      0.913774      0.968255       1.00982
  76  11 3690.5189    2.5394  6.4836 11.7675 -0.0016      0.409876  0.0714   0.0096   0.1148    0.0233   0.0000      0.126673   442.9301       5.80950       20.1373       1.28205      -1.87448      -3.89274      0.888911       1.20644       1.36477       1.51894       1.59826       1.67266
  77   1 1336.4264    0.1298  0.1352  9.4050  0.0000       40.3749  0.0072   0.0042   0.0142    0.0145   0.0000       26.3672   440.8536     -0.151397       21.3090     0.0457471      -3.37274      0.409039      0.144183      0.178226      0.190890      0.207984      0.220405      0.231240
  77   2 1672.5815    0.3384  0.4227  9.3579  0.0000       20.7337  0.0096   0.0052   0.0207    0.0245   0.0000       2.48650   442.0038    0.00651119       21.3354    -0.0942804      -2.46756      0.100611      0.171880      0.227898      0.258529      0.279956      0.299824      0.313149
  77   3 1946.4062    0.6868  0.7912  9.5555  0.0000       8.06311  0.0130   0.0073   0.0269    0.0444   0.0000      0.889786   442.3209      0.258168       21.5436      0.501428      -3.04522     -0.168914      0.213650      0.288713      0.326426      0.375038      0.397331      0.406038
  77   4 2202.8763    1.1324  1.2863 10.2233  0.0000       5.41005  0.0196   0.0099   0.0362    0.0520   0.0000      0.628720   442.3035       1.15782       21.0119    0.00641071      -2.84595      0.625990      0.284441      0.394042      0.430833      0.485046      0.515006      0.537891
  77   5 2439.3202    1.8766  1.6600 10.9124  0.0000       2.72197  0.0218   0.0138   0.0404    0.0452   0.0000      0.388471   442.3613       2.36327       20.4904     -0.578205      -2.71050    0.00939259      0.310905      0.421223      0.475073      0.519670      0.563131      0.582109
  77   6 2663.8776    2.7747  1.6519 11.7122  0.0000       3.33559  0.0213   0.0204   0.0396    0.0442   0.0000      0.373580   442.2480       2.11160       21.1997      0.882052      -2.14048      -1.16376      0.308030      0.422206      0.473266      0.527469      0.576372      0.593482
  77   7 2883.3023    3.7934  1.4177 12.7240  0.0000       1.38133  0.0200   0.0309   0.0365    0.0459   0.0000      0.497758   443.2687       2.93358       21.4569      0.475566      -2.60720     -0.792530      0.288558      0.385053      0.431931      0.471809      0.500170      0.536202
  77   8 3096.0698    4.5430  1.5850 13.0373  0.0000      0.597914  0.0212   0.0349   0.0390    0.0426   0.0000      0.366387   443.0220       3.68261       20.0509      0.646555      -2.14946     -0.877958      0.299148      0.416993      0.460377      0.517174      0.539962      0.561096
  77   9 3303.1934    4.1781  2.4212 12.6487 -0.0001       1.25066  0.0268   0.0252   0.0494    0.0311   0.0000      0.212826   442.7619       5.29276       19.9092      0.475180      -1.94380      0.158830      0.382365      0.518565      0.581783      0.656522      0.696198      0.722070
  77  10 3506.4910    3.2942  4.1227 12.1018  0.0001      0.382034  0.0405   0.0153   0.0719    0.0253   0.0000      0.131340   442.0512       7.02315       20.0370       1.52514      -2.29553      -1.78947      0.550284      0.752669      0.838332      0.930202      0.983971       1.03061
  77  11 3707.0470    2.5457  7.1184 11.7003 -0.0014      0.886340  0.0773   0.0090   0.1209    0.0228   0.0000      0.115161   441.8678       8.32042       18.7387       1.48781      -1.74081      -5.31454      0.934206       1.26295       1.42778       1.57928       1.68365       1.76707
  78   1 1343.8266    0.1334  0.1491  9.3754  0.0000       30.0985  0.0074   0.0041   0.0142    0.0144   0.0000       22.0508   440.7602     -0.203845       20.9820     -0.101852      -3.19359      0.127540      0.123353      0.176139      0.192217      0.197142      0.216751      0.213721
  78   2 1680.8405    0.3465  0.3956  9.3820  0.0000       22.2602  0.0091   0.0052   0.0190    0.0242   0.0000       2.51977   441.9205     -0.158461       21.0442      0.195347      -3.02968    -0.0290964      0.166381      0.224379      0.250874      0.277172      0.285826      0.294890
  78   3 1955.7586    0.6942  0.7954  9.5789  0.0000       9.26780  0.0134   0.0073   0.0264    0.0455   0.0000      0.900764   442.2432      0.671273       20.8666      0.390183      -3.65020     -0.522826      0.218155      0.295530      0.342212      0.377495      0.405607      0.419549
  78   4 2213.3831    1.1505  1.2842 10.1664 -0.0046       5.28336  0.0196   0.0098   0.0365    0.0562   0.0000      0.660230   442.0611      0.986649       21.0029     -0.280301      -3.26345     -0.338193      0.279509      0.384843      0.426166      0.487866      0.511293      0.524200
  78   5 2450.5135    1.9042  1.5669 11.1213  0.0000       2.40919  0.0213   0.0145   0.0398    0.0451   0.0000      0.453027   442.4511       1.84837       21.0255      0.601143      -1.95993     -0.563297      0.297097      0.409998      0.453118      0.502683      0.531733      0.562166
  78   6 2676.0763    2.8257  1.5643 11.8753  0.0000       1.84396  0.0208   0.0214   0.0379    0.0461   0.0000      0.392874   442.6196       3.05200       20.9708    -0.0775046      -2.70836     -0.527800      0.303782      0.410118      0.457214      0.512902      0.552879      0.557308
  78   7 2896.5524    3.8951  1.4706 12.7072  0.0000       1.45906  0.0202   0.0309   0.0370    0.0457   0.0000      0.442150   442.6500       3.43970       20.0330      0.564720      -2.86967      -1.32949      0.289642      0.390872      0.427972      0.481109      0.505437      0.530101
  78   8 3110.0461    4.5698  1.6166 12.9746  0.0000      0.971148  0.0208   0.0342   0.0387    0.0421   0.0000      0.358922   443.0906       4.15675       20.7446      0.403548      -2.07952      -1.53229      0.296299      0.390711      0.445227      0.491383      0.528868      0.549701
  78   9 3317.9351    4.1389  2.5578 12.5625  0.0000      0.883857  0.0275   0.0241   0.0500    0.0316   0.0000      0.201997   442.4997       5.92794       21.5439      0.578311      -2.61822      -1.02845      0.388362      0.519710      0.592305      0.660421      0.703636      0.723808
  78  10 3522.1035    3.2873  4.4647 11.9768  0.0000      0.396741  0.0427   0.0145   0.0755    0.0268   0.0000      0.122756   443.5457       5.65857       19.5320       1.04603     -0.560207      0.250499      0.576208      0.786721      0.877909      0.984748       1.04367       1.09955
  78  11 3723.3210    2.5673  7.4740 11.6522  0.0025      0.517740  0.0783   0.0086   0.1227    0.0221   0.0000      0.108512   443.4297       7.17830       23.2105       2.22776      -5.18590      0.686837      0.910677       1.23637       1.41784       1.55356       1.66569       1.72125
  79   1 1351.1886    0.1304  0.1590  9.3998  0.0000       34.6590  0.0077   0.0040   0.0165    0.0146   0.0000       22.2174   440.8378     -0.304971       21.1078      0.421723      -3.17657      0.295401      0.148745      0.197620      0.235587      0.262021      0.289125      0.295781
  79   2 1689.0163    0.3595  0.4309  9.3621  0.0000       23.1417  0.0092   0.0053   0.0206    0.0255   0.0000       2.30370   441.5146     0.0109907       20.6969     -0.401837      -2.54663     0.0331547      0.162126      0.213922      0.240865      0.274235      0.284063      0.281845
  79   3 1965.0544    0.6931  0.8373  9.6782 -0.0001       9.77034  0.0140   0.0072   0.0278    0.0439   0.0000      0.947685   442.4167     0.0946768       21.2015    -0.0324319      -3.76529     -0.107158      0.223871      0.293001      0.336979      0.380536      0.413450      0.424556
  79   4 2223.8423    1.1966  1.2776 10.4169  0.0000       7.61688  0.0193   0.0104   0.0368    0.0513   0.0000      0.691830   442.8146      0.940161       21.5239      0.213816      -3.42531     -0.405610      0.270004      0.360485      0.408273      0.460269      0.482767      0.511494
  79   5 2461.7257    1.9412  1.6820 11.0242 -0.0000       3.48760  0.0223   0.0141   0.0404    0.0461   0.0000      0.416420   442.4390       1.55308       20.2746       1.84702      -1.78235     -0.979112      0.307979      0.421871      0.472901      0.532617      0.580596      0.609211
  79   6 2688.2871    2.8704  1.6121 11.9356  0.0000       2.13675  0.0211   0.0212   0.0383    0.0437   0.0000      0.381427   442.6386       2.41248       21.7662     -0.147251      -1.36539      -1.24779      0.300851      0.402972      0.448824      0.498878      0.536834      0.564929
  79   7 2909.7111    3.8740  1.4686 12.9858  0.0000       1.87299  0.0207   0.0313   0.0374    0.0400   0.0000      0.481451   442.6806       3.60546       21.5900      0.551431      -2.62003    -0.0656395      0.286634      0.383180      0.430039      0.475832      0.503725      0.537154
  79   8 3123.9882    4.5439  1.7022 12.9652  0.0000      0.680076  0.0215   0.0325   0.0389    0.0395   0.0000      0.347624   442.9882       3.92575       21.1183       1.39196      -2.82731    -0.0880743      0.303714      0.407384      0.457088      0.511623      0.542360      0.562017
  79   9 3332.6159    4.0126  2.6927 12.5735 -0.0006      0.577831  0.0288   0.0226   0.0525    0.0294   0.0000      0.203573   441.5691       6.24774       21.2283       1.11680      -2.45693      -1.84439      0.403199      0.545147      0.608267      0.676241      0.710767      0.734545
  79  10 3537.6556    3.1672  4.5767 12.0836  0.0000      0.136620  0.0446   0.0139   0.0800    0.0254   0.0000      0.141788   440.7454       5.40048       20.9354       2.96798      -1.24602      -1.87292      0.585064      0.789824      0.893358      0.992684       1.05199       1.10169
  79  11 3739.1040    2.4706  7.6874 11.6991  0.0007     -0.185053  0.0845   0.0082   0.1295    0.0214   0.0000      0.110490   441.9230       6.42460       22.8422       1.89652      -4.08577      -3.77657      0.953053       1.29590       1.46954       1.62512       1.72844       1.81910
  80   1 1358.4871    0.1445  0.1367  9.3775  0.0000       44.2066  0.0059   0.0042   0.0129    0.0144   0.0000       20.8412   440.6218     -0.158312       20.9714      0.163623      -3.12257      0.310220      0.104903      0.130660      0.153429      0.175495      0.218427      0.213045
  80   2 1697.1124    0.3698  0.4557  9.2948  0.0000       21.1868  0.0097   0.0051   0.0202    0.0259   0.0000       2.15220   441.6083     -0.448299       20.8109      0.185787      -3.21296     -0.584158      0.165400      0.222975      0.255764      0.303886      0.313876      0.340101
  80   3 1974.2618    0.7163  0.8629  9.7056  0.0000       10.1639  0.0142   0.0073   0.0285    0.0438   0.0000      0.935668   442.3906       1.01393       22.0003     -0.677749      -3.09740     -0.640612      0.219285      0.288868      0.336897      0.371664      0.404465      0.431214
  80   4 2234.1660    1.2277  1.3671 10.3696  0.0000       5.69586  0.0201   0.0102   0.0368    0.0472   0.0000      0.600500   442.3330      0.587815       21.6175      0.746794      -2.91185     -0.656455      0.275813      0.382504      0.423605      0.476608      0.495355      0.530533
  80   5 2472.7697    1.9558  1.6515 11.1679  0.0000       3.67773  0.0221   0.0144   0.0394    0.0427   0.0000      0.424182   442.6218       1.80265       20.5881       1.27290      -2.54397     -0.590807      0.308067      0.420332      0.475028      0.530705      0.554059      0.583298
  80   6 2700.4364    2.9547  1.5446 12.0520 -0.0000       1.67368  0.0205   0.0224   0.0374    0.0424   0.0000      0.422490   443.0478       1.88065       20.7965      0.441163      -2.84365     -0.538934      0.284387      0.382183      0.422448      0.472977      0.506388      0.525284
  80   7 2922.7420    4.0010  1.4963 12.7968  0.0000       1.30872  0.0198   0.0309   0.0370    0.0408   0.0000      0.412266   443.3807       3.77574       22.2465      0.894366      -3.17070     -0.234040      0.278303      0.377832      0.417698      0.471711      0.505405      0.535400
  80   8 3137.8221    4.5679  1.7828 12.8544  0.0000       1.05086  0.0223   0.0320   0.0395    0.0403   0.0000      0.305973   442.8492       4.45126       21.1175       1.37995      -3.38217      -1.34269      0.317374      0.429711      0.475626      0.535199      0.571664      0.601876
  80   9 3347.3506    3.9712  2.7508 12.5354 -0.0001       1.14512  0.0285   0.0220   0.0532    0.0286   0.0000      0.190932   443.0128       5.92725       20.1628       1.11175      -1.28167     -0.547366      0.389813      0.526158      0.593592      0.659467      0.705927      0.733598
  80  10 3553.1654    3.1056  4.7824 12.0467  0.0007      0.496118  0.0475   0.0134   0.0831    0.0254   0.0000      0.134828   441.5762       5.98175       22.9068       2.44795      -1.76523      -2.21123      0.610026      0.822900      0.927255       1.04623       1.09677       1.16247
  80  11 3755.7028    2.3482  7.6075 11.6646 -0.0017      0.504718  0.0881   0.0080   0.1331    0.0217   0.0000      0.124883   443.6172       5.99383       22.2411     -0.234309     -0.712937      -2.24528      0.995630       1.36114       1.53321       1.68609       1.80586       1.88255
  81   1 1365.7195    0.1428  0.1613  9.3619  0.0000       30.7238  0.0067   0.0041   0.0158    0.0146   0.0000       18.9446   440.7020     -0.310080       21.1112     0.0935949      -2.86215     -0.300381      0.121890      0.150541      0.176718      0.200030      0.216650      0.234845
  81   2 1705.1102    0.3747  0.4678  9.3084  0.0000       22.0493  0.0100   0.0053   0.0203    0.0265   0.0000       2.07209   441.7466      0.158852       20.9583     -0.235652      -2.69426     -0.453472      0.169459      0.229886      0.256729      0.285135      0.304327      0.321684
  81   3 1983.4637    0.7299  0.8922  9.7644  0.0000       10.4003  0.0147   0.0074   0.0289    0.0429   0.0000      0.956480   442.2679      0.443237       21.0311      0.472544      -3.47168      0.110525      0.216313      0.288912      0.325429      0.362639      0.385257      0.408783
  81   4 2244.3621    1.2652  1.3158 10.3483  0.0000       5.02374  0.0191   0.0105   0.0355    0.0517   0.0000      0.600236   442.9889       1.14560       20.8773      0.672986      -3.16913     -0.803872      0.266699      0.355949      0.402343      0.444915      0.476513      0.509861
  81   5 2483.6930    2.0161  1.6613 11.1213  0.0000       2.95431  0.0215   0.0144   0.0403    0.0438   0.0000      0.419671   442.3865       1.39377       21.6337      0.927700      -2.26631     -0.681720      0.305581      0.408951      0.457665      0.509290      0.552857      0.579087
  81   6 2712.4284    3.0353  1.5784 11.9624  0.0000       1.53173  0.0207   0.0224   0.0377    0.0463   0.0000      0.423179   442.7867       2.82016       21.7162      0.526252      -3.28715      -1.13358      0.286292      0.382413      0.419940      0.480470      0.517878      0.538188
  81   7 2935.6923    4.0736  1.5387 12.6724  0.0000      0.825697  0.0205   0.0306   0.0365    0.0446   0.0000      0.446662   443.0535       4.16171       20.9103       1.27819      -2.04026      -1.16776      0.280388      0.372388      0.419642      0.474756      0.500676      0.512805
  81   8 3151.5033    4.5969  1.8181 12.8083  0.0000      0.204760  0.0218   0.0314   0.0402    0.0396   0.0000      0.301544   442.4565       3.64655       21.2274       1.09994      -3.73016      -2.05326      0.298496      0.403702      0.444544      0.487757      0.526838      0.542263
  81   9 3361.7739    3.8864  2.9156 12.4947  0.0000      0.317715  0.0298   0.0210   0.0547    0.0278   0.0000      0.161858   442.4932       5.10777       20.6470       1.60524      -2.34845      -2.13976      0.410284      0.547839      0.616719      0.692734      0.735931      0.765598
  81  10 3568.5432    3.0386  4.8589 12.0429 -0.0006      0.496909  0.0493   0.0130   0.0842    0.0253   0.0000      0.122201   442.9428       5.35220       21.0268      0.901814      -2.57724      -2.43360      0.621349      0.849101      0.949325       1.05035       1.11253       1.16308
  82   1 1372.8936    0.1459  0.1697  9.3826  0.0000       32.6437  0.0080   0.0040   0.0141    0.0148   0.0000       17.6248   440.7164     0.0821338       20.8855     -0.266328      -3.13865     -0.138983      0.119929      0.179367      0.186658      0.223350      0.216878      0.243944
  82   2 1713.0319    0.3843  0.5099  9.3493  0.0000       18.3420  0.0104   0.0052   0.0217    0.0267   0.0000       1.90024   441.7681    -0.0859424       21.0324      0.202284      -3.18040      0.315666      0.169885      0.233883      0.268385      0.294294      0.329867      0.343822
  82   3 1992.5406    0.7457  0.9162  9.7231  0.0000       9.44749  0.0147   0.0073   0.0291    0.0449   0.0000      0.923578   442.0822      0.963802       20.6723     -0.327058      -2.47313      0.416613      0.213305      0.281547      0.321856      0.357911      0.399747      0.417058
  82   4 2254.4570    1.2799  1.3335 10.5685  0.0013       3.94015  0.0200   0.0108   0.0367    0.0500   0.0000      0.644579   442.1694       1.21005       20.8413     0.0539171      -1.80782     -0.971345      0.265530      0.360564      0.402538      0.458301      0.480723      0.497314
  82   5 2494.5842    2.0873  1.6914 11.2765  0.0000       3.06799  0.0220   0.0149   0.0409    0.0429   0.0000      0.411519   442.1639       1.38429       20.9939      0.590838      -3.59934     -0.893812      0.301047      0.402770      0.450240      0.505750      0.527552      0.549332
  82   6 2724.5056    3.0560  1.6727 12.0292  0.0000       2.24676  0.0209   0.0217   0.0396    0.0410   0.0000      0.403028   442.6333       2.30029       20.6201       1.10554      -2.61889     -0.700222      0.287748      0.386357      0.437049      0.480909      0.513387      0.540018
  82   7 2948.6176    4.0667  1.5035 12.8887  0.0000      0.769093  0.0199   0.0312   0.0376    0.0417   0.0000      0.463065   443.2229       3.28228       19.9836     -0.126364      -2.40622     -0.611217      0.270316      0.369979      0.412494      0.467589      0.494527      0.522629
  82   8 3165.1919    4.5503  1.8577 12.8647 -0.0001      0.429091  0.0223   0.0306   0.0407    0.0385   0.0000      0.301575   442.7684       3.73974       21.8539      0.697886      -2.45727      -1.15664      0.305452      0.407682      0.456948      0.505230      0.539523      0.561595
  82   9 3376.2814    3.9040  2.9252 12.5696 -0.0001      0.366547  0.0300   0.0211   0.0556    0.0283   0.0000      0.167166   443.2677       5.24488       19.3613       2.19052      -2.31129      -2.00833      0.400171      0.541491      0.607981      0.688947      0.729995      0.766755
  82  10 3583.8458    3.0203  5.3609 11.9940  0.0001      0.769004  0.0541   0.0118   0.0907    0.0248   0.0000      0.121021   441.5532       5.75405       19.9818       2.17022      -1.96462      -1.10826      0.656622      0.888005       1.00586       1.10883       1.19234       1.24560
  83   1 1380.0471    0.1437  0.1682  9.3449  0.0000       66.3959  0.0072   0.0040   0.0145    0.0152   0.0000       17.7275   440.6208     -0.205608       21.3284      0.335362      -3.84235     -0.438387      0.124350      0.158490      0.182024      0.209255      0.217037      0.218538
  83   2 1720.8582    0.3960  0.4964  9.3877  0.0000       15.8924  0.0097   0.0053   0.0217    0.0266   0.0000       1.87330   441.3626     0.0182369       20.9660    -0.0945990      -2.96827      0.367145      0.159916      0.211795      0.235863      0.269811      0.286164      0.300368
  83   3 2001.5731    0.7570  0.9366  9.7819  0.0000       9.44421  0.0152   0.0074   0.0291    0.0445   0.0000      0.894004   442.8549      0.868759       21.0495      0.161895      -3.20355    -0.0238291      0.217221      0.291063      0.329083      0.366752      0.392054      0.411747
  83   4 2264.5615    1.2855  1.3924 10.4736  0.0028       6.09898  0.0204   0.0104   0.0372    0.0500   0.0000      0.611273   441.9793       1.18453       21.1974      0.742709      -2.85070      -1.11488      0.267859      0.362437      0.407528      0.454308      0.478684      0.505012
  83   5 2505.4576    2.1115  1.7460 11.2435 -0.0012       3.50756  0.0226   0.0149   0.0404    0.0429   0.0000      0.395255   442.0762       2.61955       21.1595      0.602546      -3.23497     -0.621964      0.298748      0.410134      0.460866      0.516316      0.541890      0.569553
  83   6 2736.4078    3.1314  1.6148 12.1309  0.0005       1.85315  0.0206   0.0228   0.0380    0.0421   0.0000      0.395130   443.0408       3.43230       21.1097      0.889439      -3.16256      0.164365      0.274779      0.379614      0.419990      0.474067      0.498166      0.527411
  83   7 2961.3994    4.2636  1.5709 12.6118  0.0000       1.21853  0.0199   0.0309   0.0359    0.0462   0.0000      0.373144   442.6257       4.30787       20.7537      0.373505      -3.13147     -0.856130      0.274770      0.365756      0.404757      0.452829      0.477103      0.511652
  83   8 3178.7739    4.5973  1.8672 12.8275  0.0000      0.933916  0.0219   0.0307   0.0408    0.0391   0.0000      0.300489   442.8941       4.59788       21.2994       1.10854      -2.47279      0.163777      0.291004      0.392646      0.435416      0.492089      0.532882      0.560095
  83   9 3390.6848    3.8099  3.1287 12.4468 -0.0001      0.515378  0.0315   0.0197   0.0571    0.0278   0.0000      0.170096   443.0057       5.34389       20.3469       1.05461      -1.36610      -1.59984      0.417622      0.562071      0.631966      0.708640      0.754996      0.791989
  83  10 3598.9063    2.9844  5.5469 11.9120 -0.0002      0.476557  0.0558   0.0112   0.0937    0.0249   0.0000      0.124358   443.2704       5.31738       21.1631       2.91851     -0.995244      0.293114      0.658375      0.886465       1.00619       1.11262       1.19307       1.25097
  84   1 1387.1191    0.1497  0.1856  9.3554  0.0000       22.9702  0.0078   0.0039   0.0150    0.0145   0.0000       15.8032   440.5292     -0.185138       21.3441      0.421747      -3.67801      0.172153      0.121939      0.174533      0.198567      0.234357      0.228232      0.241551
  84   2 1728.6353    0.4013  0.5120  9.3124  0.0000       16.4734  0.0102   0.0052   0.0208    0.0278   0.0000       1.83144   441.4208    -0.0308191       21.1594      0.151507      -3.21749     -0.237648      0.167988      0.225151      0.245320      0.279432      0.306040      0.323126
  84   3 2010.5476    0.7805  0.9387  9.7342 -0.0003       7.24684  0.0151   0.0074   0.0288    0.0467   0.0000      0.874286   442.1926      0.587356       21.6767     -0.204504      -3.72737     0.0680376      0.219142      0.291668      0.332000      0.377052      0.403543      0.422310
  84   4 2274.5856    1.3206  1.4684 10.5254 -0.0002       6.47996  0.0209   0.0103   0.0378    0.0432   0.0000      0.582036   443.0427       1.63691       21.4035    -0.0669495      -2.76022      -1.41860      0.266002      0.365024      0.402691      0.468389      0.492973      0.519601
  84   5 2516.1428    2.1430  1.7480 11.3106 -0.0011       2.15137  0.0220   0.0149   0.0406    0.0402   0.0000      0.398936   442.6415       2.06056       21.5625       1.37888      -2.84119     -0.313760      0.291297      0.383667      0.437658      0.490554      0.517580      0.536558
  84   6 2748.2578    3.1547  1.6474 12.2694  0.0010       1.61602  0.0212   0.0230   0.0382    0.0397   0.0000      0.398570   441.9716       3.02393       20.8443      0.192897      -2.09982     -0.277397      0.285404      0.387152      0.431449      0.490483      0.518570      0.542036
  84   7 2974.1861    4.2376  1.5125 12.9599  0.0000       1.01356  0.0202   0.0322   0.0361    0.0410   0.0000      0.422031   442.9203       3.39282       21.5496      0.323492      -2.08415      -1.13478      0.266537      0.357202      0.400811      0.446129      0.477742      0.495423
  84   8 3192.2705    4.5099  1.9568 12.8994  0.0001      0.959662  0.0227   0.0292   0.0422    0.0340   0.0000      0.300804   442.7678       3.81479       21.6399      0.385053      -2.61917     -0.991407      0.296390      0.398299      0.450875      0.497712      0.528295      0.552717
  84   9 3404.9620    3.7610  3.3476 12.3373 -0.0001      0.285443  0.0329   0.0186   0.0589    0.0280   0.0000      0.152796   443.1027       5.38841       19.8096       1.54653      -2.28209      -2.11510      0.431813      0.578974      0.654655      0.722810      0.784982      0.804830
  84  10 3614.1075    2.9083  5.8233 11.8725 -0.0002      0.670991  0.0597   0.0105   0.0990    0.0247   0.0000      0.122797   442.4127       7.19109       21.4054       3.22040      -3.16505      -4.04682      0.675980      0.922216       1.03270       1.16395       1.24237       1.28705
  85   1 1394.1486    0.1500  0.2022  9.3587  0.0000       32.9770  0.0078   0.0039   0.0175    0.0152   0.0000       14.8337   440.5331     0.0540929       21.0760    -0.0287681      -3.17995     -0.231553      0.126609      0.169440      0.194788      0.210006      0.226232      0.236267
  85   2 1736.3363    0.4223  0.5106  9.3703  0.0000       18.0456  0.0102   0.0054   0.0203    0.0277   0.0000       1.79976   441.5312      0.387939       21.2441      0.259344      -2.93934    -0.0668194      0.162266      0.224706      0.253945      0.279645      0.291885      0.307876
  85   3 2019.5243    0.7864  0.9464  9.8355  0.0000       9.93466  0.0151   0.0076   0.0295    0.0459   0.0000      0.916273   441.8453      0.504503       21.5531      0.162043      -2.70120     -0.604502      0.208045      0.279044      0.319811      0.358509      0.379499      0.404723
  85   4 2284.4509    1.3690  1.4540 10.6052  0.0000       4.99380  0.0200   0.0108   0.0374    0.0444   0.0000      0.541339   442.5514       1.05085       21.3959       1.65159      -3.23744    -0.0174672      0.265132      0.354488      0.402501      0.451396      0.484475      0.500240
  85   5 2526.8145    2.1938  1.7363 11.3673  0.0000       2.63186  0.0221   0.0152   0.0403    0.0415   0.0000      0.411211   442.5862       2.40987       21.1443     0.0221982      -2.42877      -1.50732      0.284245      0.380409      0.431518      0.491517      0.518716      0.539091
  85   6 2760.0672    3.2336  1.6032 12.2321  0.0000       1.28990  0.0202   0.0234   0.0375    0.0407   0.0000      0.393467   443.4590       2.67214       21.4359      0.956662      -2.75948     -0.309189      0.275719      0.378021      0.415353      0.462135      0.491645      0.509598
  85   7 2986.8113    4.3198  1.6032 12.8466  0.0000      0.991170  0.0203   0.0311   0.0366    0.0401   0.0000      0.360188   442.8020       3.74708       21.1175      0.959308      -2.80250     -0.628830      0.271444      0.365584      0.408728      0.460959      0.482630      0.507571
  85   8 3205.6749    4.4936  2.0186 12.7968  0.0000       1.12145  0.0229   0.0285   0.0424    0.0364   0.0000      0.285354   443.0443       4.27658       20.9058      0.323902      -3.20115     -0.887852      0.304821      0.407478      0.457016      0.507644      0.545730      0.565617
  85   9 3419.2243    3.6780  3.5122 12.3615  0.0000      0.196657  0.0342   0.0176   0.0629    0.0267   0.0000      0.158200   442.0804       5.71697       20.1376      0.263465      -3.39084      -1.96839      0.439844      0.586799      0.661149      0.744475      0.794329      0.831019
  85  10 3629.1970    2.9041  6.1604 11.8695  0.0010      0.629735  0.0627   0.0102   0.1010    0.0241   0.0000      0.118068   442.0258       5.68466       22.2081       1.96798      -3.46082      -1.23028      0.699937      0.932177       1.07621       1.18634       1.26761       1.31918
  86   1 1401.1141    0.1568  0.1943  9.3284  0.0000       50.6344  0.0073   0.0039   0.0154    0.0156   0.0000       13.6573   440.3592     -0.165008       21.0359     -0.113586      -3.19613    -0.0315035      0.116152      0.155454      0.183553      0.197227      0.217335      0.231997
  86   2 1743.9680    0.4253  0.5264  9.3875  0.0000       17.9798  0.0102   0.0053   0.0212    0.0284   0.0000       1.75030   441.6175     -0.196841       21.2777      0.336682      -2.83238     0.0721135      0.152378      0.214573      0.235561      0.264213      0.280581      0.302360
  86   3 2028.3730    0.7986  0.9923  9.8695  0.0000       9.60723  0.0156   0.0076   0.0307    0.0475   0.0000      0.895096   441.9221       1.15939       21.8856     -0.152518      -3.79868    -0.0512749      0.217641      0.292324      0.327149      0.370327      0.400228      0.424983
  86   4 2294.2464    1.4233  1.4885 10.5276  0.0000       3.89569  0.0204   0.0107   0.0364    0.0470   0.0000      0.520246   442.1888      0.496655       20.5396       1.56771      -2.78094      -1.11573      0.256644      0.347968      0.390248      0.435736      0.475591      0.490307
  86   5 2537.4571    2.2235  1.7706 11.4075  0.0002       2.93464  0.0223   0.0151   0.0406    0.0401   0.0000      0.400387   442.7007       2.18534       21.4012    0.00932769      -3.43448     -0.199981      0.282958      0.383046      0.420590      0.483986      0.498750      0.531402
  86   6 2771.7646    3.2652  1.6605 12.3139  0.0000       1.33426  0.0211   0.0230   0.0378    0.0386   0.0000      0.419639   442.8951       2.62679       20.9823      0.317884      -2.97103     -0.479284      0.276206      0.374989      0.406120      0.462098      0.496192      0.524570
  86   7 2999.3512    4.4387  1.6048 12.8106  0.0000      0.424011  0.0197   0.0313   0.0362    0.0422   0.0000      0.350158   443.0130       3.56873       20.7326       1.17360      -2.60165     -0.915332      0.262882      0.350797      0.382919      0.435224      0.451208      0.485438
  86   8 3219.0627    4.5184  2.1536 12.6986 -0.0001      0.827742  0.0235   0.0272   0.0437    0.0360   0.0000      0.230646   442.5969       4.17979       20.6275       1.38533      -3.59455      -1.57025      0.305543      0.419236      0.451671      0.523622      0.556255      0.586289
  86   9 3433.4531    3.6824  3.6431 12.2387 -0.0001      0.560958  0.0349   0.0170   0.0628    0.0283   0.0000      0.160969   442.4592       6.71729       20.8315      0.442963      -3.61108      -1.79267      0.441655      0.596968      0.670709      0.745115      0.792132      0.835190
  86  10 3643.8563    2.7844  6.2647 11.9313  0.0004   0.000843793  0.0666   0.0098   0.1050    0.0235   0.0000      0.130454   441.4328       4.22104       21.5111       1.51946      -1.61169      -5.17415      0.726117      0.985948       1.10876       1.23806       1.34095       1.39445
  87   1 1408.0588    0.1637  0.2128  9.3308  0.0000       47.4536  0.0076   0.0039   0.0162    0.0153   0.0000       12.4887   440.5807    -0.0800392       20.9247      0.289696      -3.30740      0.211374      0.126443      0.166729      0.200403      0.215216      0.243137      0.251147
  87   2 1751.5274    0.4353  0.5556  9.3895  0.0000       18.9040  0.0108   0.0054   0.0215    0.0291   0.0000       1.70981   441.5309    -0.0114413       21.2756      0.289288      -3.03504     -0.637417      0.168676      0.228394      0.263404      0.295776      0.301527      0.318756
  87   3 2037.2054    0.8372  1.0536  9.8611  0.0000       8.45262  0.0164   0.0078   0.0315    0.0490   0.0000      0.868613   442.2286      0.402262       21.3407      0.108431      -2.16172     -0.457076      0.217957      0.293742      0.328271      0.365591      0.391168      0.406396
  87   4 2303.9445    1.4247  1.5213 10.6346  0.0000       3.13594  0.0210   0.0107   0.0375    0.0439   0.0000      0.519005   442.9336      0.525153       20.1778      0.130461      -2.31910     -0.461565      0.265763      0.365763      0.402846      0.460191      0.478833      0.507614
  87   5 2548.0045    2.2788  1.7677 11.4729  0.0000       2.93048  0.0220   0.0156   0.0404    0.0399   0.0000      0.399337   443.1648       1.95012       21.0695       1.30093      -2.23957      0.869489      0.286135      0.386886      0.436074      0.484528      0.523854      0.543667
  87   6 2783.4341    3.3624  1.6051 12.3448  0.0000      0.969065  0.0202   0.0241   0.0369    0.0402   0.0000      0.417036   443.9233       2.57602       22.0379      0.501295      -3.19882     -0.536767      0.259632      0.349687      0.391310      0.442121      0.459019      0.487766
  87   7 3011.8666    4.4454  1.6015 12.8151  0.0000      0.700712  0.0195   0.0312   0.0363    0.0419   0.0000      0.334042   443.0100       3.66985       20.7492       1.33960      -3.48475     -0.529144      0.254309      0.343457      0.382233      0.426791      0.448127      0.469397
  87   8 3232.3608    4.4351  2.1506 12.8749  0.0000       1.29424  0.0242   0.0270   0.0434    0.0325   0.0000      0.258763   442.7214       4.53787       21.3660       2.30899      -3.91812     -0.642393      0.306144      0.417269      0.463941      0.512942      0.545821      0.575804
  87   9 3447.5509    3.5962  3.7969 12.2575  0.0000      0.412217  0.0366   0.0163   0.0649    0.0274   0.0000      0.160552   442.9784       5.08750       20.7874       1.13107      -2.57134   -0.00772943      0.447363      0.602626      0.678092      0.768763      0.809316      0.859798
  87  10 3658.8024    2.7069  6.5183 11.9399 -0.0016      0.264526  0.0719   0.0094   0.1114    0.0228   0.0000      0.133921   442.0683       5.90870       20.3025      0.618542      -2.29086      -2.22890      0.760036       1.03146       1.16456       1.29411       1.39212       1.45222
  88   1 1414.9190    0.1632  0.2346  9.3493  0.0000       33.6726  0.0084   0.0038   0.0178    0.0153   0.0000       12.1080   440.5525     -0.231985       20.8324    0.00140299      -3.26685    -0.0959313      0.122430      0.171390      0.193638      0.218031      0.214444      0.234811
  88   2 1759.0058    0.4463  0.5654  9.4059  0.0000       17.3434  0.0107   0.0055   0.0218    0.0286   0.0000       1.63272   441.3925    -0.0171711       20.9401      0.579416      -2.73600      0.185844      0.155635      0.216271      0.231661      0.265634      0.277792      0.304132
  88   3 2045.9662    0.8412  1.0890  9.8768  0.0000       7.52695  0.0170   0.0078   0.0319    0.0504   0.0000      0.843757   442.3504      0.542481       21.3180    -0.0395291      -3.07302      0.431536      0.223422      0.305043      0.339266      0.387663      0.400924      0.431916
  88   4 2313.5978    1.4617  1.5470 10.6123  0.0000       4.14913  0.0201   0.0107   0.0384    0.0427   0.0000      0.496207   442.5544      0.956495       20.8776       1.06357      -2.91978     -0.226607      0.251143      0.340584      0.394219      0.432839      0.470313      0.498421
  88   5 2558.5268    2.3587  1.7625 11.5737  0.0001       2.73620  0.0217   0.0161   0.0402    0.0379   0.0000      0.392683   442.8932       1.89376       20.3657       1.95901      -2.88289     -0.235684      0.273020      0.370487      0.411817      0.468746      0.496002      0.525140
  88   6 2795.0102    3.3888  1.5731 12.4769  0.0000       1.47741  0.0204   0.0245   0.0371    0.0394   0.0000      0.517366   442.6644       2.61196       21.6722     -0.369993      -2.83698     -0.450461      0.262811      0.355405      0.406279      0.447667      0.478920      0.499444
  88   7 3024.2618    4.4380  1.6597 12.8781 -0.0000    -0.0507641  0.0203   0.0307   0.0374    0.0386   0.0000      0.382020   443.1121       4.21872       20.9968      0.717411      -2.14936     -0.863452      0.256710      0.350456      0.390063      0.429942      0.462441      0.480761
  88   8 3245.4361    4.3797  2.2962 12.8309  0.0000      0.356535  0.0247   0.0258   0.0458    0.0307   0.0000      0.225099   442.1607       4.98159       20.7744     -0.281668      -2.45177      -1.26491      0.312738      0.421895      0.480857      0.536413      0.567317      0.588384
  88   9 3461.4439    3.5246  4.0723 12.2835 -0.0004     0.0834310  0.0395   0.0155   0.0702    0.0263   0.0000      0.139852   443.3133       6.53748       22.9053      0.988949      -3.76911      -1.31806      0.464756      0.641147      0.718603      0.803292      0.854499      0.892349
  88  10 3673.7444    2.7043  6.9380 11.8701  0.0006      0.601347  0.0763   0.0090   0.1159    0.0225   0.0000      0.124016   442.2572       6.53530       20.3621      0.793476      -4.20342      -1.53688      0.779090       1.06072       1.19677       1.32420       1.42757       1.48800
  89   1 1421.7632    0.1597  0.2122  9.3537  0.0000       46.2537  0.0076   0.0038   0.0168    0.0153   0.0000       12.8923   440.1306    -0.0491609       21.3111      0.169838      -3.16918     -0.463783      0.114437      0.143759      0.178291      0.189053      0.198340      0.205175
  89   2 1766.3975    0.4634  0.5708  9.3586  0.0000       12.2122  0.0103   0.0054   0.0212    0.0309   0.0000       1.46673   441.6387    -0.0803609       21.1755     -0.163751      -3.15483      0.617719      0.153632      0.207064      0.231764      0.264074      0.271036      0.294052
  89   3 2054.6647    0.8462  1.0741  9.9733  0.0000       6.28557  0.0166   0.0077   0.0323    0.0475   0.0000      0.881348   442.2194      0.231583       20.7208      0.975090      -3.70698     0.0669310      0.214626      0.290699      0.332206      0.376488      0.393109      0.410303
  89   4 2323.1397    1.4989  1.6234 10.6892  0.0000       3.19494  0.0212   0.0107   0.0383    0.0414   0.0000      0.476371   442.5111       1.38028       21.0555      0.389190      -2.26232     -0.282000      0.261793      0.352024      0.397504      0.448462      0.474094      0.496600
  89   5 2568.8971    2.4092  1.7699 11.6650  0.0000       1.80388  0.0219   0.0163   0.0399    0.0375   0.0000      0.381016   442.7169       2.09515       20.7998      0.543070      -3.13813      0.133312      0.276480      0.374050      0.416156      0.465943      0.489370      0.508350
  89   6 2806.5799    3.4742  1.6104 12.4063  0.0000       1.68569  0.0201   0.0244   0.0371    0.0408   0.0000      0.394270   442.7049       2.61326       21.4403      0.692807      -3.44349     -0.937338      0.248846      0.339191      0.372579      0.419792      0.449476      0.465510
  89   7 3036.6655    4.4532  1.6523 12.9162  0.0000       1.14228  0.0203   0.0306   0.0368    0.0393   0.0000      0.394993   442.8044       3.30451       20.4692      0.959088      -3.01965     -0.279947      0.253200      0.342566      0.377324      0.431270      0.457567      0.478777
  89   8 3258.5419    4.4105  2.3720 12.7327  0.0000      0.333669  0.0246   0.0250   0.0457    0.0313   0.0000      0.221826   443.0836       4.74862       21.1146      0.915714      -3.59026     -0.880371      0.306311      0.413495      0.461185      0.512998      0.558781      0.588097
  89   9 3475.5408    3.4579  3.9308 12.3637 -0.0001      0.711557  0.0383   0.0155   0.0695    0.0257   0.0000      0.148648   443.0130       5.07306       21.0714       2.30709      -1.87489      -1.32119      0.447710      0.606196      0.679590      0.755625      0.805657      0.838300
  89  10 3688.3550    2.6617  7.0273 11.8792 -0.0001      0.567850  0.0770   0.0088   0.1173    0.0222   0.0000      0.134682   442.6725       4.70008       22.3223      0.179926      -2.13292       3.80162      0.775995       1.05677       1.18836       1.32715       1.42170       1.47093
  90   1 1428.5252    0.1666  0.2214  9.3988  0.0000       53.6717  0.0079   0.0039   0.0161    0.0154   0.0000       11.7151   440.7255      0.187882       20.7619      0.197169      -3.05027     -0.256258      0.119436      0.152106      0.182657      0.200930      0.210614      0.226561
  90   2 1773.7677    0.4547  0.6099  9.4353  0.0002       16.5677  0.0112   0.0053   0.0224    0.0307   0.0000       1.54360   441.2611     0.0725924       21.4812     0.0512086      -3.56956     -0.142770      0.163280      0.219350      0.245662      0.281221      0.300151      0.318008
  90   3 2063.3591    0.8747  1.0475  9.9112 -0.0002       8.54840  0.0157   0.0078   0.0310    0.0509   0.0000      0.858893   442.2909      0.879655       21.4043      0.103010      -3.36753     -0.341234      0.203495      0.280625      0.309769      0.354252      0.369590      0.391805
  90   4 2332.6622    1.5120  1.5848 10.9494  0.0000       3.08554  0.0212   0.0111   0.0391    0.0385   0.0000      0.521658   442.4646       1.32628       21.7960      0.154122      -2.21446     -0.173671      0.255854      0.344430      0.379342      0.435184      0.459524      0.490190
  90   5 2579.3253    2.3956  1.7767 11.6630 -0.0000       2.17397  0.0219   0.0159   0.0402    0.0379   0.0000      0.390996   442.5682       1.41472       21.4441      0.854728      -2.67858     -0.515143      0.268876      0.360813      0.407833      0.463740      0.488574      0.512783
  90   6 2818.0474    3.5319  1.6803 12.3920  0.0000       1.61971  0.0204   0.0240   0.0373    0.0400   0.0000      0.372326   442.7328       2.63398       21.1237    -0.0262856      -3.08245      -1.34726      0.254261      0.346629      0.384655      0.436165      0.464743      0.487434
  90   7 3048.8771    4.4844  1.7400 12.9716  0.0000       1.02839  0.0206   0.0302   0.0384    0.0375   0.0000      0.393192   442.1225       3.34281       21.2895       1.14193      -2.95152      -1.46269      0.255186      0.346421      0.385907      0.433720      0.455544      0.488386
  90   8 3271.5813    4.2355  2.4313 12.8161  0.0000     0.0553010  0.0256   0.0240   0.0478    0.0302   0.0000      0.240307   443.3048       4.92016       20.8519      0.346902      -1.49584     -0.411580      0.316577      0.426881      0.474779      0.533941      0.571186      0.607213
  90   9 3489.3123    3.5064  4.4247 12.2378  0.0017      0.216039  0.0423   0.0144   0.0734    0.0266   0.0000      0.127015   443.5431       6.97112       21.7388       1.35065      -2.21490      -2.84225      0.492627      0.669740      0.758478      0.848213      0.904858      0.943086
  91   0  970.0243    0.0327  0.0070  9.7079  0.0024       193.440  0.0096   0.0057   0.0044    0.0115   0.0000       4071.80   437.1250     0.0132938       20.8172      0.560500      -2.48840     -0.150707      0.155272      0.143286      0.210974      0.211855      0.187301      0.212323
  91   1 1435.2545    0.1755  0.2563  9.3842  0.0000       21.1866  0.0083   0.0038   0.0184    0.0153   0.0000       9.50863   440.4015    -0.0685981       21.4111     0.0826047      -3.64853      0.241814      0.126670      0.171901      0.194117      0.209548      0.223154      0.238912
  91   2 1781.0562    0.4743  0.6516  9.4081  0.0000       14.2246  0.0115   0.0052   0.0232    0.0315   0.0000       1.39319   441.3129     0.0986099       21.5107      0.113442      -3.19878     -0.112156      0.160707      0.222049      0.250103      0.285646      0.305736      0.318624
  91   3 2071.9839    0.8976  1.0755 10.0544  0.0000       9.34224  0.0166   0.0081   0.0308    0.0493   0.0000      0.882719   442.0914      0.121133       21.0445      0.778702      -2.73661     -0.106422      0.206378      0.278987      0.307605      0.346153      0.373633      0.390069
  91   4 2342.0581    1.5486  1.6379 10.8830  0.0000       2.52631  0.0213   0.0109   0.0393    0.0403   0.0000      0.497498   442.2929       1.25005       20.8515      0.806568      -3.30745     -0.878733      0.260240      0.348551      0.391992      0.449065      0.477335      0.497852
  91   5 2589.5845    2.5081  1.7800 11.6105  0.0001       1.82772  0.0217   0.0163   0.0390    0.0406   0.0000      0.379409   442.6052       1.53728       20.9805      0.580294      -2.71671    -0.0202734      0.259543      0.360350      0.401782      0.448787      0.476807      0.499056
  91   6 2829.4541    3.5855  1.6865 12.4241  0.0001       1.38925  0.0206   0.0242   0.0371    0.0407   0.0000      0.383365   443.1830       2.75402       22.0502      0.354529      -3.31988     -0.561239      0.248451      0.336989      0.375497      0.420866      0.450580      0.478959
  91   7 3061.1019    4.5165  1.6418 13.0979  0.0000      0.837675  0.0203   0.0313   0.0369    0.0392   0.0000      0.397921   442.9273       4.26492       21.1340   -0.00771816      -1.76229     -0.255741      0.249734      0.333935      0.379694      0.425775      0.450610      0.472845
  91   8 3284.6403    4.2931  2.5213 12.7385  0.0000      0.467258  0.0260   0.0233   0.0475    0.0308   0.0000      0.215185   442.7621       5.19047       21.3807       1.38490      -3.17618      -2.11657      0.314635      0.433221      0.485754      0.542829      0.575287      0.603167
  91   9 3503.2130    3.3361  4.3657 12.3203 -0.0022      0.464078  0.0433   0.0138   0.0760    0.0255   0.0000      0.148694   443.0083       6.73775       22.7903      0.607144      -1.52437     -0.231520      0.485208      0.664961      0.743265      0.833869      0.893840      0.929558
  92   0  975.1379    0.0311  0.0164  9.6983  0.0000       327.684  0.0111   0.0062   0.0130    0.0122   0.0000       2506.83   436.9628      0.837853       21.0789     -0.331837      -3.04477     -0.375914      0.151272      0.201757      0.370111      0.284638      0.291496      0.445584
  92   1 1441.9454    0.1834  0.2027  9.3675 -0.0003       28.4686  0.0065   0.0040   0.0141    0.0150   0.0000       10.1943   440.4464    -0.0699282       21.0681     0.0627252      -3.29884      0.149130     0.0997774      0.131095      0.149991      0.173707      0.177919      0.194691
  92   2 1788.2851    0.4740  0.6441  9.4572  0.0000       13.8551  0.0114   0.0053   0.0233    0.0318   0.0000       1.46721   441.5013      0.228131       21.1264      0.206582      -3.58689      0.308441      0.157823      0.209963      0.237111      0.266768      0.290375      0.303825
  92   3 2080.5027    0.9082  1.1395 10.0447  0.0000       8.34536  0.0172   0.0080   0.0325    0.0494   0.0000      0.860725   441.8839      0.798284       21.0589    -0.0259027      -4.00896     -0.213071      0.210342      0.279813      0.316063      0.366164      0.382872      0.403064
  92   4 2351.4208    1.5708  1.6669 10.8570  0.0000       3.40936  0.0215   0.0108   0.0391    0.0396   0.0000      0.475071   442.7764       1.83906       21.1916      0.275846      -3.12402      0.437633      0.257058      0.345964      0.386750      0.440577      0.472524      0.494268
  92   5 2599.8891    2.5354  1.8462 11.5267  0.0000       2.05562  0.0218   0.0161   0.0401    0.0420   0.0000      0.363208   442.7583       2.51072       21.5631    -0.0599240      -3.22417     -0.466167      0.268272      0.368559      0.414046      0.463920      0.499932      0.527194
  92   6 2840.7414    3.6338  1.6630 12.5899  0.0000       1.50040  0.0203   0.0248   0.0376    0.0375   0.0000      0.382863   443.1636       2.92106       20.6494      0.529740      -1.96373      -2.18255      0.242054      0.330569      0.366085      0.415934      0.441021      0.457575
  92   7 3073.2213    4.6092  1.7442 12.9234  0.0000       1.46477  0.0208   0.0306   0.0371    0.0404   0.0000      0.354243   442.8100       3.46760       21.1380       1.71071      -3.27274      -1.32150      0.253619      0.342494      0.379181      0.431755      0.453169      0.480834
  92   8 3297.5483    4.2548  2.5564 12.7869  0.0000      0.516420  0.0264   0.0231   0.0486    0.0298   0.0000      0.228911   443.4162       5.45612       21.3148       1.27019      -3.81436     -0.576891      0.310658      0.420005      0.471142      0.535224      0.574521      0.595154
  92   9 3516.9721    3.3828  4.8161 12.2081  0.0029      0.501672  0.0468   0.0129   0.0797    0.0257   0.0000      0.135020   443.2875       4.85251       19.8612       2.11307      -2.17220      -1.29175      0.512760      0.688151      0.781840      0.872762      0.937672      0.988260
  93   1 1448.5985    0.1835  0.2145  9.4282  0.0000       46.4912  0.0070   0.0040   0.0148    0.0149   0.0000       10.0709   440.4402     0.0839763       21.1707   -0.00517137      -3.10905      0.231447      0.109799      0.148350      0.175468      0.187355      0.202823      0.214080
  93   2 1795.4605    0.5030  0.6596  9.4656  0.0000       16.0480  0.0112   0.0055   0.0231    0.0322   0.0000       1.37165   441.2252    -0.0385859       21.1874      0.323802      -3.42275      0.311130      0.156687      0.211000      0.234859      0.269581      0.299812      0.306695
  93   3 2088.9802    0.9352  1.1106 10.1250  0.0000       6.66124  0.0169   0.0083   0.0314    0.0507   0.0000      0.837143   441.9556      0.842729       21.5348     0.0536978      -2.81937      0.235391      0.203956      0.276141      0.307065      0.354776      0.380713      0.392700
  93   4 2360.6641    1.5948  1.7184 10.9805  0.0003       3.21664  0.0219   0.0109   0.0406    0.0376   0.0000      0.470328   442.3774       1.47278       21.7705     -0.515894      -3.61849      -1.01535      0.258322      0.350274      0.389040      0.437167      0.457804      0.478410
  93   5 2610.1137    2.5670  1.8380 11.7751  0.0000       2.33722  0.0222   0.0166   0.0397    0.0382   0.0000      0.372909   442.7835       1.86717       20.8419      0.804683      -2.17421     -0.227737      0.263312      0.363208      0.404548      0.458005      0.492805      0.513177
  93   6 2852.0432    3.7457  1.6609 12.5277 -0.0001       1.53986  0.0199   0.0252   0.0363    0.0399   0.0000      0.398596   443.0943       2.88653       21.2300      0.856495      -3.11434     -0.420432      0.238965      0.316509      0.367926      0.410609      0.440241      0.465295
  93   7 3085.2141    4.5750  1.8251 13.0246  0.0000      0.647278  0.0212   0.0294   0.0386    0.0350   0.0000      0.329178   442.7849       4.04236       21.5889     -0.172489      -2.92478      -1.57320      0.249676      0.336294      0.378317      0.422902      0.449161      0.468339
  93   8 3310.4536    4.1493  2.7339 12.8113 -0.0000      0.821393  0.0280   0.0219   0.0506    0.0280   0.0000      0.198215   443.6666       4.85290       21.3586      0.509302      -2.01618      -1.21635      0.324053      0.443891      0.499873      0.555413      0.591887      0.623565
  93   9 3530.6994    3.2059  4.9311 12.2924 -0.0027      0.639764  0.0506   0.0123   0.0842    0.0250   0.0000      0.153509   443.0304       4.79800       20.4698       1.01650      -2.56873      -1.21811      0.531599      0.715098      0.816398      0.907642      0.968547       1.02320
  94   1 1455.1713    0.1838  0.2404  9.3834  0.0000       20.5880  0.0077   0.0038   0.0159    0.0151   0.0000       9.18091   440.1832     0.0248891       21.3011      0.512548      -3.30303      0.307418      0.112577      0.156416      0.184953      0.200257      0.208706      0.217992
  94   2 1802.5288    0.5026  0.6317  9.4642  0.0000       12.8803  0.0110   0.0055   0.0216    0.0319   0.0000       1.37467   441.2295      0.314856       20.9162      0.151033      -3.37633     -0.403190      0.154772      0.210504      0.237265      0.264644      0.280707      0.294659
  94   3 2097.4773    0.9286  1.2682  9.9299  0.0000       7.54985  0.0188   0.0076   0.0335    0.0503   0.0000      0.760855   441.9833      0.296253       21.3041     -0.383784      -2.86429     -0.279717      0.216459      0.296674      0.333687      0.377295      0.403802      0.418715
  94   4 2369.9212    1.6461  1.7660 10.9238  0.0000       3.66303  0.0220   0.0110   0.0404    0.0391   0.0000      0.455463   442.4841      0.580472       21.5580      0.539842      -3.47417      -1.08647      0.256616      0.356101      0.397910      0.446171      0.475486      0.498384
[truncated: 194,389 more chars]
