# Supplementary material for: Global-Mode Analysis of Full-Disk Data from the Michelson Doppler Imager and the Helioseismic and Magnetic Imager
Source: Sol Phys. 2018 Jan 31;293(2):29. doi: 10.1007/s11207-017-1201-5 (PMC6566312; doi:10.1007/s11207-017-1201-5)
Supplement: Supplementary file 3 — (TAR 230.0 MB) [file 11207_2017_1201_MOESM3_ESM.tar › MDI/mdifd.5454.18]

   0  19 2764.1974    3.2263  1.0926  1.9943  0.0000  0.1538   0.4830   0.6021 1000.0000   0.0000     0.0000       0.00000       0.00000       0.00000       0.00000       0.00000       0.00000       0.00000       0.00000       0.00000       0.00000       0.00000       0.00000       0.00000       0.00000       0.00000       0.00000       0.00000       0.00000       0.00000       0.00000       0.00000       0.00000       0.00000       0.00000       0.00000       0.00000       0.00000       0.00000       0.00000       0.00000       0.00000       0.00000       0.00000       0.00000       0.00000
   0  24 3438.6291    3.6947  1.7340  7.3337  0.0000  0.2218   0.4836   0.6561  178.9272   0.0000     0.0000       0.00000       0.00000       0.00000       0.00000       0.00000       0.00000       0.00000       0.00000       0.00000       0.00000       0.00000       0.00000       0.00000       0.00000       0.00000       0.00000       0.00000       0.00000       0.00000       0.00000       0.00000       0.00000       0.00000       0.00000       0.00000       0.00000       0.00000       0.00000       0.00000       0.00000       0.00000       0.00000       0.00000       0.00000       0.00000
   1  11 1749.1534    0.4939  0.6882  9.5409  0.0000  0.1631   0.0698   0.2727    0.2834   0.0000   282.1111       23.7928       0.00000       0.00000       0.00000       0.00000       0.00000       0.00000       0.00000       0.00000       0.00000       0.00000       0.00000       0.00000       0.00000       0.00000       0.00000       0.00000       284.680       138.936       0.00000       0.00000       0.00000       0.00000       0.00000       0.00000       0.00000       0.00000       0.00000       0.00000       0.00000       0.00000       0.00000       0.00000       0.00000       0.00000
   1  12 1884.9042    0.4616  1.0451 10.0709  0.0000  0.3517   0.0559   0.2476    0.2742   0.0000   568.7295      -121.386       0.00000       0.00000       0.00000       0.00000       0.00000       0.00000       0.00000       0.00000       0.00000       0.00000       0.00000       0.00000       0.00000       0.00000       0.00000       0.00000       491.548       212.355       0.00000       0.00000       0.00000       0.00000       0.00000       0.00000       0.00000       0.00000       0.00000       0.00000       0.00000       0.00000       0.00000       0.00000       0.00000       0.00000
   1  13 2020.8561    0.5466  0.7274 10.1640  0.0000  0.1927   0.0585   0.1926    0.2483   0.0000   492.3589       82.6676       0.00000       0.00000       0.00000       0.00000       0.00000       0.00000       0.00000       0.00000       0.00000       0.00000       0.00000       0.00000       0.00000       0.00000       0.00000       0.00000       282.181       104.938       0.00000       0.00000       0.00000       0.00000       0.00000       0.00000       0.00000       0.00000       0.00000       0.00000       0.00000       0.00000       0.00000       0.00000       0.00000       0.00000
   1  14 2156.8049    0.8012  1.0135  9.5022  0.0000  0.2037   0.0747   0.2405    0.5791   0.0000   455.4887      -73.6586       0.00000       0.00000       0.00000       0.00000       0.00000       0.00000       0.00000       0.00000       0.00000       0.00000       0.00000       0.00000       0.00000       0.00000       0.00000       0.00000       282.410       114.790       0.00000       0.00000       0.00000       0.00000       0.00000       0.00000       0.00000       0.00000       0.00000       0.00000       0.00000       0.00000       0.00000       0.00000       0.00000       0.00000
   1  16 2425.3710    1.3955  1.5762  9.2477  0.0000  0.1352   0.0923   0.3347    1.1338   0.0000   368.7849       29.9745       0.00000       0.00000       0.00000       0.00000       0.00000       0.00000       0.00000       0.00000       0.00000       0.00000       0.00000       0.00000       0.00000       0.00000       0.00000       0.00000       169.564       78.8595       0.00000       0.00000       0.00000       0.00000       0.00000       0.00000       0.00000       0.00000       0.00000       0.00000       0.00000       0.00000       0.00000       0.00000       0.00000       0.00000
   1  19 2828.1641    2.9476  0.9077  0.3608  0.0000  0.0824   0.2328   0.2368 1000.0000   0.0000   268.0502      -7.76793       0.00000       0.00000       0.00000       0.00000       0.00000       0.00000       0.00000       0.00000       0.00000       0.00000       0.00000       0.00000       0.00000       0.00000       0.00000       0.00000       96.6331       60.7599       0.00000       0.00000       0.00000       0.00000       0.00000       0.00000       0.00000       0.00000       0.00000       0.00000       0.00000       0.00000       0.00000       0.00000       0.00000       0.00000
   1  25 3640.0127    2.3864  4.5421 10.3825  0.0000  0.2444   0.0923   0.7262    0.5972   0.0000    -1.0936       311.724       0.00000       0.00000       0.00000       0.00000       0.00000       0.00000       0.00000       0.00000       0.00000       0.00000       0.00000       0.00000       0.00000       0.00000       0.00000       0.00000       286.914       182.833       0.00000       0.00000       0.00000       0.00000       0.00000       0.00000       0.00000       0.00000       0.00000       0.00000       0.00000       0.00000       0.00000       0.00000       0.00000       0.00000
   1  26 3775.8487    2.2863  5.5087  9.6196  0.0000  0.2620   0.0746   0.7950    0.8120   0.0000   443.3248       62.6605       0.00000       0.00000       0.00000       0.00000       0.00000       0.00000       0.00000       0.00000       0.00000       0.00000       0.00000       0.00000       0.00000       0.00000       0.00000       0.00000       290.963       204.348       0.00000       0.00000       0.00000       0.00000       0.00000       0.00000       0.00000       0.00000       0.00000       0.00000       0.00000       0.00000       0.00000       0.00000       0.00000       0.00000
   2  13 2081.9477    0.7131  0.8866  8.6927  0.0000  0.0913   0.0492   0.1928    0.6598   0.0000   495.0768       69.2544       34.6726      -7.48742       0.00000       0.00000       0.00000       0.00000       0.00000       0.00000       0.00000       0.00000       0.00000       0.00000       0.00000       0.00000       0.00000       0.00000       79.0171       57.2146       31.5809       9.42076       0.00000       0.00000       0.00000       0.00000       0.00000       0.00000       0.00000       0.00000       0.00000       0.00000       0.00000       0.00000       0.00000       0.00000
   2  14 2217.6371    1.0718  0.7417  9.1962  0.0000  0.0816   0.0738   0.1348    0.7563   0.0000   389.8565       9.59395       13.6862       1.13955       0.00000       0.00000       0.00000       0.00000       0.00000       0.00000       0.00000       0.00000       0.00000       0.00000       0.00000       0.00000       0.00000       0.00000       61.7466       47.1015       30.6793       8.91523       0.00000       0.00000       0.00000       0.00000       0.00000       0.00000       0.00000       0.00000       0.00000       0.00000       0.00000       0.00000       0.00000       0.00000
   2  15 2352.1945    1.4141  0.8980  9.4604  0.0000  0.0955   0.1020   0.1620    1.4562   0.0000   429.3297      -12.9183      -9.09125       11.0668       0.00000       0.00000       0.00000       0.00000       0.00000       0.00000       0.00000       0.00000       0.00000       0.00000       0.00000       0.00000       0.00000       0.00000       71.3352       54.7473       28.9695       9.30397       0.00000       0.00000       0.00000       0.00000       0.00000       0.00000       0.00000       0.00000       0.00000       0.00000       0.00000       0.00000       0.00000       0.00000
   2  16 2485.7514    1.8778  1.1359 -1.7663  0.0000  0.1211   0.1129   0.1897 1000.0000   0.0000   511.3518       47.6902       25.2233       13.9905       0.00000       0.00000       0.00000       0.00000       0.00000       0.00000       0.00000       0.00000       0.00000       0.00000       0.00000       0.00000       0.00000       0.00000       108.410       79.2173       34.6228       9.66116       0.00000       0.00000       0.00000       0.00000       0.00000       0.00000       0.00000       0.00000       0.00000       0.00000       0.00000       0.00000       0.00000       0.00000
   2  19 2889.5453    3.5114  0.8482  2.2093  0.0000  0.0660   0.2267   0.1541 1000.0000   0.0000   440.3016       13.8801       28.1896      -4.30033       0.00000       0.00000       0.00000       0.00000       0.00000       0.00000       0.00000       0.00000       0.00000       0.00000       0.00000       0.00000       0.00000       0.00000       51.8136       43.0595       24.1654       7.90668       0.00000       0.00000       0.00000       0.00000       0.00000       0.00000       0.00000       0.00000       0.00000       0.00000       0.00000       0.00000       0.00000       0.00000
   2  20 3024.6359    4.2635  0.7580  5.8068  0.0000  0.0688   0.2814   0.1351  363.3668   0.0000   443.9250      -5.85522       25.5390       4.83918       0.00000       0.00000       0.00000       0.00000       0.00000       0.00000       0.00000       0.00000       0.00000       0.00000       0.00000       0.00000       0.00000       0.00000       49.3867       38.9205       28.0097       8.87656       0.00000       0.00000       0.00000       0.00000       0.00000       0.00000       0.00000       0.00000       0.00000       0.00000       0.00000       0.00000       0.00000       0.00000
   2  22 3294.9150    3.7942  1.6528  3.1135  0.0000  0.0919   0.1894   0.2375 1000.0000   0.0000   321.5707      -73.9985       20.6091      -22.0678       0.00000       0.00000       0.00000       0.00000       0.00000       0.00000       0.00000       0.00000       0.00000       0.00000       0.00000       0.00000       0.00000       0.00000       63.7263       55.2490       33.6340       12.5289       0.00000       0.00000       0.00000       0.00000       0.00000       0.00000       0.00000       0.00000       0.00000       0.00000       0.00000       0.00000       0.00000       0.00000
   2  24 3566.7616    2.6907  3.0569  9.8106  0.0000  0.1316   0.0974   0.3446    1.4721   0.0000   427.0949      -117.151     -0.555490       34.9554       0.00000       0.00000       0.00000       0.00000       0.00000       0.00000       0.00000       0.00000       0.00000       0.00000       0.00000       0.00000       0.00000       0.00000       90.7094       74.7338       50.4874       17.7984       0.00000       0.00000       0.00000       0.00000       0.00000       0.00000       0.00000       0.00000       0.00000       0.00000       0.00000       0.00000       0.00000       0.00000
   3  12 2001.1557    0.6082  0.4313  9.3725  0.0000  0.0603   0.0490   0.1023    0.2114   0.0000   417.6541     -0.993659       17.1827      -8.77781      -2.42244      -1.78004       0.00000       0.00000       0.00000       0.00000       0.00000       0.00000       0.00000       0.00000       0.00000       0.00000       0.00000       0.00000       24.4683       31.0154       19.6666       15.1250       5.59302       2.29276       0.00000       0.00000       0.00000       0.00000       0.00000       0.00000       0.00000       0.00000       0.00000       0.00000       0.00000       0.00000
   3  14 2273.4126    1.1174  0.6069  9.6138  0.0000  0.0499   0.0727   0.1053    0.3841   0.0000   460.0102       5.81069       18.7692      -29.1498       1.12131      -2.33239       0.00000       0.00000       0.00000       0.00000       0.00000       0.00000       0.00000       0.00000       0.00000       0.00000       0.00000       0.00000       23.0264       22.9968       17.5473       11.5027       4.95087       1.55195       0.00000       0.00000       0.00000       0.00000       0.00000       0.00000       0.00000       0.00000       0.00000       0.00000       0.00000       0.00000
   3  15 2407.5297    1.4181  0.8621  9.5006  0.0000  0.0559   0.0882   0.1678    1.0590   0.0000   473.0203     0.0317589      -13.8474       4.20268      -10.6992       1.15784       0.00000       0.00000       0.00000       0.00000       0.00000       0.00000       0.00000       0.00000       0.00000       0.00000       0.00000       0.00000       26.5807       26.3039       19.4500       12.5493       5.21631       1.72090       0.00000       0.00000       0.00000       0.00000       0.00000       0.00000       0.00000       0.00000       0.00000       0.00000       0.00000       0.00000
   3  18 2811.4048    2.9067  0.8404 11.3794  0.0000  0.0602   0.1750   0.1572    0.6808   0.0000   410.5989       24.4523       47.9716      -5.93653       2.05112     -0.301696       0.00000       0.00000       0.00000       0.00000       0.00000       0.00000       0.00000       0.00000       0.00000       0.00000       0.00000       0.00000       23.8535       26.7958       21.0214       11.4492       6.57787       2.04407       0.00000       0.00000       0.00000       0.00000       0.00000       0.00000       0.00000       0.00000       0.00000       0.00000       0.00000       0.00000
   3  19 2946.8738    3.5087  0.9835 10.5545  0.0000  0.0642   0.1902   0.1660    2.3196   0.0000   433.7640      -15.8439      -12.5024      -23.5696       7.25866      0.293740       0.00000       0.00000       0.00000       0.00000       0.00000       0.00000       0.00000       0.00000       0.00000       0.00000       0.00000       0.00000       30.6899       30.3978       22.0191       15.5190       5.84825       2.01392       0.00000       0.00000       0.00000       0.00000       0.00000       0.00000       0.00000       0.00000       0.00000       0.00000       0.00000       0.00000
   3  21 3217.6403    3.9478  1.2769  3.1257  0.0000  0.0901   0.2001   0.1775 1000.0000   0.0000   480.0435       68.0984       21.4561      -7.50971      -1.18754      -3.09133       0.00000       0.00000       0.00000       0.00000       0.00000       0.00000       0.00000       0.00000       0.00000       0.00000       0.00000       0.00000       49.6605       47.4480       34.8566       15.5071       9.12778       2.41363       0.00000       0.00000       0.00000       0.00000       0.00000       0.00000       0.00000       0.00000       0.00000       0.00000       0.00000       0.00000
   3  22 3353.3630    3.5696  1.7044 10.6843  0.0000  0.0888   0.1622   0.2270    1.5139   0.0000   424.0057      -25.6284       28.3641       16.5755      -2.90334       3.65970       0.00000       0.00000       0.00000       0.00000       0.00000       0.00000       0.00000       0.00000       0.00000       0.00000       0.00000       0.00000       52.8530       49.5631       31.8674       18.7856       6.79557       2.31487       0.00000       0.00000       0.00000       0.00000       0.00000       0.00000       0.00000       0.00000       0.00000       0.00000       0.00000       0.00000
   3  23 3489.3363    3.1451  2.2263  1.3961  0.0001  0.0884   0.1177   0.2570  327.3101   0.0000   402.3406       66.2101       55.5597      -6.19438      -10.4756      0.950742       0.00000       0.00000       0.00000       0.00000       0.00000       0.00000       0.00000       0.00000       0.00000       0.00000       0.00000       0.00000       46.4560       44.1284       32.4758       18.1407       8.64850       2.47918       0.00000       0.00000       0.00000       0.00000       0.00000       0.00000       0.00000       0.00000       0.00000       0.00000       0.00000       0.00000
   3  24 3625.9789    2.4933  3.4652  9.8314  0.0000  0.1154   0.0790   0.3555    0.7851   0.0000   403.8522       33.7925       106.388      -2.34857       8.06293     -0.172743       0.00000       0.00000       0.00000       0.00000       0.00000       0.00000       0.00000       0.00000       0.00000       0.00000       0.00000       0.00000       58.2260       58.9364       41.8722       22.7499       11.0551       3.47237       0.00000       0.00000       0.00000       0.00000       0.00000       0.00000       0.00000       0.00000       0.00000       0.00000       0.00000       0.00000
   4  12 2051.6661    0.6081  0.6444  9.3145 -0.0065  0.0545   0.0374   0.1075    0.2101   0.0000   442.9887      -26.5250      0.715541       14.8384       3.56932      -6.03804       1.16060    -0.0531663       0.00000       0.00000       0.00000       0.00000       0.00000       0.00000       0.00000       0.00000       0.00000       0.00000       23.1557       23.7683       18.1226       13.8919       7.55011       3.68970       1.18282      0.349923       0.00000       0.00000       0.00000       0.00000       0.00000       0.00000       0.00000       0.00000       0.00000       0.00000
   4  14 2324.1782    1.2336  0.7892  9.7330  0.0026  0.0642   0.0711   0.1317    0.5484   0.0000   461.0289      -1.08098      -12.0638      -17.8240       3.80532      -1.67385      -1.09369      0.924094       0.00000       0.00000       0.00000       0.00000       0.00000       0.00000       0.00000       0.00000       0.00000       0.00000       24.8581       27.5552       22.4535       13.8403       8.48536       4.06803       1.72817      0.480694       0.00000       0.00000       0.00000       0.00000       0.00000       0.00000       0.00000       0.00000       0.00000       0.00000
   4  17 2728.3910    2.4894  0.9284  8.4805 -0.0007  0.0581   0.1264   0.1535    6.4462   0.0000   451.4538       24.0063       5.60701      -13.2347       6.68686      -2.39823       2.86651      0.332180       0.00000       0.00000       0.00000       0.00000       0.00000       0.00000       0.00000       0.00000       0.00000       0.00000       22.7941       23.4652       19.8563       13.8347       8.13407       3.94713       1.42412      0.356101       0.00000       0.00000       0.00000       0.00000       0.00000       0.00000       0.00000       0.00000       0.00000       0.00000
   4  20 3135.8992    4.1423  0.9542 10.6049 -0.0062  0.0679   0.2139   0.1587    4.3987   0.0000   464.3808       17.8586      -27.2659       18.2152     -0.657714       3.04006      0.452822     -0.662867       0.00000       0.00000       0.00000       0.00000       0.00000       0.00000       0.00000       0.00000       0.00000       0.00000       33.7724       36.1679       27.2826       14.8546       7.64040       3.01428       1.35986      0.366813       0.00000       0.00000       0.00000       0.00000       0.00000       0.00000       0.00000       0.00000       0.00000       0.00000
   4  21 3271.5724    3.4397  0.8732 12.6441 -0.0085  0.0605   0.1945   0.1464    0.3948   0.0000   453.0977      -28.3094       1.11865      -13.7289       1.49386      0.386464       2.05801     -0.329304       0.00000       0.00000       0.00000       0.00000       0.00000       0.00000       0.00000       0.00000       0.00000       0.00000       26.4575       27.4762       20.8052       14.8986       8.52359       3.72559       1.33251      0.350984       0.00000       0.00000       0.00000       0.00000       0.00000       0.00000       0.00000       0.00000       0.00000       0.00000
   4  22 3407.9908    3.4176  2.4791  9.4147 -0.0040  0.0888   0.1061   0.2196    2.4442   0.0000   404.3906       1.93591      0.800416       14.7971     -0.977083      -1.16867      -2.16571      0.898492       0.00000       0.00000       0.00000       0.00000       0.00000       0.00000       0.00000       0.00000       0.00000       0.00000       34.5144       37.8043       28.9168       21.5651       11.4999       6.05184       2.08040      0.634284       0.00000       0.00000       0.00000       0.00000       0.00000       0.00000       0.00000       0.00000       0.00000       0.00000
   4  23 3544.5391    2.7258  3.1532  9.5620 -0.0009  0.1091   0.0757   0.2541    0.9675   0.0000   397.1598       18.7728       5.11614       9.80466      -4.00558      -2.46338      0.183423      0.316789       0.00000       0.00000       0.00000       0.00000       0.00000       0.00000       0.00000       0.00000       0.00000       0.00000       38.6383       40.2766       35.9613       24.8646       14.2804       7.90573       2.95251      0.761991       0.00000       0.00000       0.00000       0.00000       0.00000       0.00000       0.00000       0.00000       0.00000       0.00000
   4  24 3681.5653    2.2955  5.2236  8.8127 -0.0032  0.1357   0.0482   0.3566    0.8955   0.0000   491.2830      0.310440       26.6689       16.7787      -15.7763       13.6645       5.34196      0.436856       0.00000       0.00000       0.00000       0.00000       0.00000       0.00000       0.00000       0.00000       0.00000       0.00000       50.0712       52.8744       45.5856       31.2559       18.6497       9.43536       3.73335      0.936743       0.00000       0.00000       0.00000       0.00000       0.00000       0.00000       0.00000       0.00000       0.00000       0.00000
   4  25 3818.7643    1.9113  5.8403  9.3166 -0.0006  0.1548   0.0413   0.4069    0.4160   0.0000   456.2562      -40.5598      -2.27617      -14.7505      -16.3149       3.56106       3.87374     -0.333876       0.00000       0.00000       0.00000       0.00000       0.00000       0.00000       0.00000       0.00000       0.00000       0.00000       53.8424       58.9294       50.6048       34.5914       21.5294       10.4804       4.37306       1.11001       0.00000       0.00000       0.00000       0.00000       0.00000       0.00000       0.00000       0.00000       0.00000       0.00000
   4  26 3956.3559    1.6552  8.8115  8.7928  0.0003  0.2001   0.0298   0.5365    0.3990   0.0000   423.3361       53.9010       91.1918       41.0243       25.0604       5.71113       1.40389       1.96153       0.00000       0.00000       0.00000       0.00000       0.00000       0.00000       0.00000       0.00000       0.00000       0.00000       82.9737       89.3537       70.6400       46.5046       25.2404       13.0285       4.87780       1.33832       0.00000       0.00000       0.00000       0.00000       0.00000       0.00000       0.00000       0.00000       0.00000       0.00000
   5  14 2371.0771    1.2599  0.9490  9.8233  0.0095  0.0550   0.0593   0.1525    0.3516   0.0000   418.8532      -6.75114       14.5446       4.11226      -5.74858      -8.02396       4.65027      0.501862     -0.510415    -0.0888402       0.00000       0.00000       0.00000       0.00000       0.00000       0.00000       0.00000       0.00000       18.5903       19.0605       18.1256       13.2719       8.68428       5.13785       2.67822       1.10908      0.347070     0.0732155       0.00000       0.00000       0.00000       0.00000       0.00000       0.00000       0.00000       0.00000
   5  15 2505.9612    1.6675  1.0795  9.0603  0.0106  0.0526   0.0723   0.1369    0.9182   0.0000   428.9879       1.82416       10.8981      -4.75811      -4.63693      -2.93917      -2.58504      0.357940     -0.656113   -0.00892473       0.00000       0.00000       0.00000       0.00000       0.00000       0.00000       0.00000       0.00000       15.2803       16.9678       15.1410       12.5017       8.08440       4.99861       2.76788       1.11296      0.372382     0.0905115       0.00000       0.00000       0.00000       0.00000       0.00000       0.00000       0.00000       0.00000
   5  16 2641.1269    2.4107  0.7131 11.2146 -0.0205  0.0439   0.1330   0.1105    0.4599   0.0000   431.5370      -13.6048       21.2537      -2.76796      -5.79319       4.12306       1.54624       1.88213      0.314331    -0.0721427       0.00000       0.00000       0.00000       0.00000       0.00000       0.00000       0.00000       0.00000       15.1867       15.2703       14.0092       10.9072       6.72985       4.16878       2.27337      0.921063      0.278621     0.0601809       0.00000       0.00000       0.00000       0.00000       0.00000       0.00000       0.00000       0.00000
   5  18 2913.6511    3.7456  0.7634  1.6473  0.0000  0.0481   0.1894   0.1088 1000.0000   0.0000   441.8818      -15.1885       12.8297       11.5846      -2.45156      -1.33411       0.00000       0.00000       0.00000       0.00000       0.00000       0.00000       0.00000       0.00000       0.00000       0.00000       0.00000       0.00000       12.2483       16.6426       13.7228       11.5076       8.28017       4.25543       2.87247      0.996384      0.407973      0.106555       0.00000       0.00000       0.00000       0.00000       0.00000       0.00000       0.00000       0.00000
   5  20 3186.1974    4.2415  1.1203  4.8106  0.0000  0.0593   0.2203   0.1588 1000.0000   0.0000   442.6525       14.0833       23.3382       4.59899       2.33844      -2.39497       0.00000       0.00000       0.00000       0.00000       0.00000       0.00000       0.00000       0.00000       0.00000       0.00000       0.00000       0.00000       14.5675       19.0991       16.8575       12.8390       9.71040       5.60922       2.96558       1.26604      0.483892      0.113024       0.00000       0.00000       0.00000       0.00000       0.00000       0.00000       0.00000       0.00000
   5  21 3322.5064    3.6391  1.6893 -0.2872  0.0000  0.0693   0.1349   0.1778 1000.0000   0.0000   441.3277      -26.4765       26.3081       5.57551       7.81554      -1.59969       0.00000       0.00000       0.00000       0.00000       0.00000       0.00000       0.00000       0.00000       0.00000       0.00000       0.00000       0.00000       20.5490       23.5962       22.4480       15.7194       10.9013       6.27145       3.54332       1.50606      0.550565      0.114525       0.00000       0.00000       0.00000       0.00000       0.00000       0.00000       0.00000       0.00000
   5  22 3459.2302    3.1346  2.6571  4.0924  0.0000  0.0835   0.0882   0.2355  334.3322   0.0000   476.8211       41.3714      -17.5223       8.26193       2.60044      -3.61225       0.00000       0.00000       0.00000       0.00000       0.00000       0.00000       0.00000       0.00000       0.00000       0.00000       0.00000       0.00000       23.9468       25.4572       25.6316       19.2101       12.9876       7.87605       4.37699       1.88414      0.641399      0.134487       0.00000       0.00000       0.00000       0.00000       0.00000       0.00000       0.00000       0.00000
   5  23 3596.6057    2.4830  3.4597 10.6191 -0.0026  0.1042   0.0689   0.3010    0.3632   0.0000   434.7618       28.1496       12.0963      -19.7640       9.31576       12.0093     -0.965905       1.26088     -0.687618    -0.0197583       0.00000       0.00000       0.00000       0.00000       0.00000       0.00000       0.00000       0.00000       29.6066       35.0517       30.6992       24.0272       16.8081       10.1293       5.08645       2.23828      0.810167      0.187630       0.00000       0.00000       0.00000       0.00000       0.00000       0.00000       0.00000       0.00000
   5  24 3733.5666    2.0038  4.8609  9.9209 -0.0019  0.1238   0.0453   0.3520    0.2824   0.0000   430.3401      -36.1362      -10.0924       12.9293      -41.3775       9.95699       2.57303      -2.44148     0.0521663     0.0711229       0.00000       0.00000       0.00000       0.00000       0.00000       0.00000       0.00000       0.00000       37.3806       42.5471       37.1603       30.2013       20.3078       11.9908       6.38234       2.65099      0.903206      0.215145       0.00000       0.00000       0.00000       0.00000       0.00000       0.00000       0.00000       0.00000
   5  25 3871.1318    1.7213  6.5906  9.2464  0.0001  0.1512   0.0345   0.4156    0.3003   0.0000   461.6110      -128.544       74.7615      -3.41965      -33.4352       24.2465       1.26743      -1.71457      0.840163      0.480235       0.00000       0.00000       0.00000       0.00000       0.00000       0.00000       0.00000       0.00000       46.6781       52.4034       47.0130       36.3031       23.9832       14.3701       7.46183       3.16967       1.10579      0.256891       0.00000       0.00000       0.00000       0.00000       0.00000       0.00000       0.00000       0.00000
   5  27 4147.4482    1.2753 10.6296  9.1007  0.0023  0.2197   0.0234   0.6335    0.1768   0.0000   530.9589       128.243       61.5911       67.6630       7.82484       19.0413       9.90133      -6.28060      -3.62844     0.0871670       0.00000       0.00000       0.00000       0.00000       0.00000       0.00000       0.00000       0.00000       66.6615       75.5343       68.4840       52.8786       35.8014       20.6321       11.4589       4.68378       1.69362      0.374025       0.00000       0.00000       0.00000       0.00000       0.00000       0.00000       0.00000       0.00000
   6  12 2142.4422    0.7663  0.5704  9.1149 -0.0078  0.0389   0.0441   0.0916    0.2002   0.0000   423.3154      -23.2039      -1.03764      -17.1249       6.09450      -4.60319       1.80952      -1.19608     -0.219375     -0.117376     0.0210126     0.0139904       0.00000       0.00000       0.00000       0.00000       0.00000       0.00000       11.6647       11.1859       10.0859       9.32148       7.37672       4.62399       2.79732       1.52977      0.601162      0.204147     0.0587112     0.0123751       0.00000       0.00000       0.00000       0.00000       0.00000       0.00000
   6  14 2415.4103    1.3298  1.0638  9.6622  0.0006  0.0549   0.0561   0.1493    0.3894   0.0000   458.9548      -18.5310       10.9924      -8.01171       14.0036      -1.57379      -2.91954      0.308806      0.148396     -0.324838     0.0156456     0.0309248       0.00000       0.00000       0.00000       0.00000       0.00000       0.00000       15.7163       18.8022       17.7498       12.5846       8.40698       5.34216       2.75668       1.57279      0.635817      0.288965     0.0822248     0.0178893       0.00000       0.00000       0.00000       0.00000       0.00000       0.00000
   6  15 2551.0235    1.7390  1.1147 10.1653  0.0028  0.0517   0.0691   0.1360    0.4447   0.0000   454.9344       20.9750      -6.64544       14.1650      -17.8475       10.6064      -1.42197       2.46906      0.563946   -0.00234604     0.0279184  -0.000113408       0.00000       0.00000       0.00000       0.00000       0.00000       0.00000       11.8009       15.1486       12.6902       12.0410       7.98472       5.79115       3.20471       1.94996      0.764513      0.332388     0.0908510     0.0243732       0.00000       0.00000       0.00000       0.00000       0.00000       0.00000
   6  16 2687.0464    2.4586  1.0704  9.6524 -0.0009  0.0485   0.0947   0.1138    1.1636   0.0000   436.3123      -6.56744       6.41246       7.46600     -0.861296      -1.38953      -1.63989      -1.70890      -1.02676     -0.357744     0.0513296   -0.00192015       0.00000       0.00000       0.00000       0.00000       0.00000       0.00000       11.5949       14.0980       12.7910       10.7108       7.97864       5.23624       3.11116       1.68548      0.748318      0.298259     0.0944919     0.0209157       0.00000       0.00000       0.00000       0.00000       0.00000       0.00000
   6  17 2823.5800    3.0342  0.8594 10.9796 -0.0015  0.0452   0.1307   0.1188    0.5177   0.0000   420.6701      -13.6217      -2.43377      -3.82653      -7.49970      0.554400      -1.81591      -1.72945      0.203195      0.238336    -0.0880642    0.00681665       0.00000       0.00000       0.00000       0.00000       0.00000       0.00000       13.3336       14.9528       14.3729       10.9375       7.72844       5.04156       2.77151       1.49158      0.681864      0.266482     0.0794750     0.0146372       0.00000       0.00000       0.00000       0.00000       0.00000       0.00000
   6  18 2960.6202    3.6350  0.8541 10.9451 -0.0184  0.0408   0.1568   0.1066    1.1941   0.0000   436.7467      -16.1913      -8.49694     -0.908328       1.00836      -3.12770      -4.00625       1.01914      0.327806      0.139885      0.113971   -0.00174802       0.00000       0.00000       0.00000       0.00000       0.00000       0.00000       10.8630       11.4646       10.8006       9.49664       6.92001       4.53144       2.71565       1.57551      0.593680      0.250483     0.0733940     0.0148711       0.00000       0.00000       0.00000       0.00000       0.00000       0.00000
   6  19 3097.2510    4.1815  0.8598 11.7065 -0.0080  0.0399   0.1930   0.1158    0.5885   0.0000   442.7670      -18.1363       6.92441      -10.1852      -10.7440    0.00829587       1.02291      0.926653      0.230898     -0.305434     0.0264635    -0.0199737       0.00000       0.00000       0.00000       0.00000       0.00000       0.00000       11.5631       12.4786       10.3393       9.40198       7.16916       5.02731       2.72131       1.34475      0.553403      0.212155     0.0592856     0.0146576       0.00000       0.00000       0.00000       0.00000       0.00000       0.00000
   6  20 3233.9115    3.8299  1.1263 12.2410 -0.0015  0.0605   0.1698   0.1463    0.4663   0.0000   425.8946      -35.1144       13.8814       8.76195       5.32425       4.98179       7.88165      -2.68284      0.537233     -0.138428    -0.0140293     0.0386437       0.00000       0.00000       0.00000       0.00000       0.00000       0.00000       15.2583       16.8565       16.5834       12.9681       9.39176       6.93458       3.78363       1.91915      0.897761      0.382395      0.101484     0.0216076       0.00000       0.00000       0.00000       0.00000       0.00000       0.00000
   6  21 3370.7936    3.4174  2.1308 10.1992 -0.0021  0.0700   0.0956   0.1845    0.9497   0.0000   440.8090      -11.4798       18.1826       7.45841     -0.612033       5.72731       1.39131      -3.12226      0.924497    -0.0487252    -0.0407840     0.0180959       0.00000       0.00000       0.00000       0.00000       0.00000       0.00000       16.7893       20.4693       18.1787       15.2489       11.8458       7.87533       4.55102       2.39667       1.05967      0.427860      0.137502     0.0295409       0.00000       0.00000       0.00000       0.00000       0.00000       0.00000
   6  22 3508.0940    3.1056  2.5382 10.0740 -0.0073  0.0777   0.0858   0.2057    0.9255   0.0000   412.9799       31.0277       36.7082       22.3687      -7.09094      -1.36764       4.22907      -2.40248       2.26612     -0.424588      0.104221     0.0438665       0.00000       0.00000       0.00000       0.00000       0.00000       0.00000       19.9302       22.7766       21.4211       17.0886       13.4407       8.71426       5.15832       2.74906       1.20057      0.470389      0.148165     0.0297195       0.00000       0.00000       0.00000       0.00000       0.00000       0.00000
   6  23 3645.9048    2.3470  3.8007 10.4068 -0.0054  0.1081   0.0574   0.2795    0.2630   0.0000   412.3208      -77.7299       36.0473       10.6663      -4.79917       5.57347      -14.2802      -4.33906       2.21366      -1.32289    -0.0294911     0.0951911       0.00000       0.00000       0.00000       0.00000       0.00000       0.00000       27.9946       34.0218       31.8560       24.5563       18.6725       12.0354       7.11069       3.61076       1.69657      0.672367      0.222068     0.0448569       0.00000       0.00000       0.00000       0.00000       0.00000       0.00000
   6  24 3783.7046    2.0359  5.4656  9.5213 -0.0018  0.1204   0.0392   0.3521    0.2744   0.0000   401.8525       22.5589       11.9223       23.5226       14.3319      -1.86226      -3.93490      0.425261      0.983673       1.27950      0.171883    -0.0833644       0.00000       0.00000       0.00000       0.00000       0.00000       0.00000       30.2789       35.4989       32.5510       27.3676       21.2273       13.8664       8.11589       4.37428       1.86882      0.761524      0.242925     0.0504168       0.00000       0.00000       0.00000       0.00000       0.00000       0.00000
   6  25 3921.9896    1.6486  6.8059  9.3804 -0.0006  0.1475   0.0310   0.4056    0.2085   0.0000   455.1042       25.7161       3.56545       38.5577       18.6459      -4.64779      -9.45072       11.4165       1.33773    -0.0702028     0.0946418     0.0157679       0.00000       0.00000       0.00000       0.00000       0.00000       0.00000       37.3325       43.0942       40.2083       34.2364       26.0611       17.1585       10.2761       5.38277       2.45493      0.948044      0.300222     0.0611901       0.00000       0.00000       0.00000       0.00000       0.00000       0.00000
   7  12 2184.5196    0.9602  0.6429  9.0650 -0.0055  0.0411   0.0447   0.0879    0.2429   0.0000   434.6897      -4.33469       12.1410       19.8176       1.90057       1.59183     -0.406229      0.811813   -0.00389918      0.247888     -0.209674    -0.0341117    -0.0212369   -0.00277398       0.00000       0.00000       0.00000       0.00000       7.19001       10.5102       8.45739       8.12031       6.69506       4.79629       3.29140       1.75610       1.11485      0.405140      0.215520     0.0678120     0.0227615    0.00494217       0.00000       0.00000       0.00000       0.00000
   7  14 2458.1150    1.5352  1.2224  8.7957  0.0002  0.0572   0.0516   0.1154    0.7391   0.0000   414.4048      -24.1721       8.39905       15.4420      -10.4837       7.10288      0.521503      0.360047      -1.35774      0.257116      0.100891    -0.0371374     0.0172877   -0.00119781       0.00000       0.00000       0.00000       0.00000       10.7672       14.6432       13.3326       10.4990       10.3532       5.78050       4.55124       2.67426       1.24157      0.749201      0.232605     0.0947766     0.0346898    0.00598569       0.00000       0.00000       0.00000       0.00000
   7  15 2594.1053    1.9547  1.1018  9.9671  0.0047  0.0545   0.0718   0.1174    0.4587   0.0000   439.3565       6.46190       9.35537       12.7373       1.94046      -4.70103       2.47199      -1.98215       1.68360      0.347741     -0.260242     0.0109903     0.0161362   -0.00965109       0.00000       0.00000       0.00000       0.00000       12.7690       12.4782       13.5211       12.3997       9.70358       6.13794       4.15066       2.79764       1.62391      0.677478      0.266306     0.0860358     0.0237094    0.00413505       0.00000       0.00000       0.00000       0.00000
   7  16 2731.0695    2.4884  0.8603 10.9046 -0.0095  0.0419   0.1010   0.1056    0.3472   0.0000   435.9647       4.47926       10.3194      0.788903      -8.94984      -2.22555      -2.45836       3.63818     -0.513272     -0.904696     -0.169312    -0.0645431     0.0364899    0.00425965       0.00000       0.00000       0.00000       0.00000       8.26311       11.3618       10.0840       9.21460       6.84284       4.71864       3.12633       1.96912      0.909962      0.548692      0.186196     0.0747221     0.0217853    0.00480931       0.00000       0.00000       0.00000       0.00000
   7  17 2868.2843    3.3814  0.7952 11.6944 -0.0028  0.0463   0.1431   0.0961    0.3250   0.0000   441.8984      -5.89875       12.5827       3.05748      -7.44312       3.71271       1.24921      0.271308     0.0162375      0.440489     -0.202376    -0.0243796    0.00974886   0.000991973       0.00000       0.00000       0.00000       0.00000       9.64597       11.0481       10.8620       8.59033       7.96712       5.39131       3.55775       2.13038       1.07088      0.521821      0.199375     0.0772399     0.0239593    0.00390994       0.00000       0.00000       0.00000       0.00000
   7  18 3005.5826    3.9026  0.7705 11.5396  0.0023  0.0368   0.1746   0.0878    0.3748   0.0000   411.9950      -2.64110       17.0341       16.5941       1.04773       4.67124      0.525659      -1.73577      -2.05488      0.388419     -0.311478     -0.125804   -0.00401333  -0.000677681       0.00000       0.00000       0.00000       0.00000       8.88835       8.77337       8.94855       8.65263       6.36716       4.13806       2.83306       1.87010       1.08949      0.486910      0.184524     0.0580289     0.0148284    0.00294572       0.00000       0.00000       0.00000       0.00000
   7  19 3142.6769    4.1685  0.8417 12.3322 -0.0062  0.0466   0.1784   0.1018    0.3267   0.0000   433.6239      -2.81573      -16.5068       11.3193      -10.5724       3.14138       3.22394     -0.993984     -0.295872      0.215226      0.108546    -0.0639511     0.0150251   0.000932780       0.00000       0.00000       0.00000       0.00000       11.5812       13.4869       13.8784       11.0446       7.95145       5.33464       3.18783       2.02703       1.11961      0.509819      0.220740     0.0804051     0.0214400    0.00371215       0.00000       0.00000       0.00000       0.00000
   7  20 3279.7524    3.5048  1.3550 12.1704 -0.0038  0.0575   0.1257   0.1430    0.2726   0.0000   461.9971      -15.2191     -0.948123      0.767348       10.5262      -12.4538      -8.30855       1.81072      0.259594     -0.632920      0.176309      0.127188    -0.0135278   -0.00300973       0.00000       0.00000       0.00000       0.00000       12.2554       14.3136       14.6668       11.8368       10.2700       6.46114       4.33186       2.80517       1.43785      0.699248      0.262456      0.103290     0.0310209    0.00516516       0.00000       0.00000       0.00000       0.00000
   7  21 3417.3324    3.4600  1.9010  9.4606 -0.0067  0.0627   0.0937   0.1421    2.2795   0.0000   451.1453      -11.7242       32.2434     -0.795814       1.33570       19.4482       1.36759     -0.939782      0.634312       1.10350     -0.162071     0.0167951    0.00782123     0.0114852       0.00000       0.00000       0.00000       0.00000       15.4307       18.5312       17.5691       14.8456       10.6567       7.41948       4.55324       2.85727       1.34432      0.761650      0.266992      0.105257     0.0273810    0.00575486       0.00000       0.00000       0.00000       0.00000
   7  22 3555.0187    2.6600  3.1224 10.1967 -0.0009  0.0817   0.0594   0.2067    0.3554   0.0000   445.1128       20.1768       25.7444       10.3975       5.25117       3.15780       4.72209      0.726716      0.301252     -0.552818      0.180050     -0.219956    -0.0397036  -0.000923939       0.00000       0.00000       0.00000       0.00000       18.7762       21.2989       20.0408       18.1583       14.0643       10.1162       6.51522       3.92410       2.14913      0.933648      0.407599      0.138052     0.0373265    0.00752291       0.00000       0.00000       0.00000       0.00000
   7  23 3693.2775    2.3624  4.3484  9.5603 -0.0010  0.0983   0.0461   0.2565    0.3856   0.0000   462.4847      -40.0005      -4.31905      0.841088       11.6165      -5.76618       13.9371      0.940131      -2.52461      0.783443      0.171475    -0.0569300     0.0651816    0.00472100       0.00000       0.00000       0.00000       0.00000       21.6989       26.5639       25.0728       21.0183       16.6304       11.8768       7.69219       4.45020       2.34406       1.10155      0.473278      0.170322     0.0488741    0.00925065       0.00000       0.00000       0.00000       0.00000
   7  24 3831.7930    1.8523  6.2266  9.4767  0.0012  0.1217   0.0305   0.3295    0.1825   0.0000   444.5273      -7.55876       18.9353       33.5577      -21.9272     -0.466275     -0.800387       12.4119       7.28028      -1.60107     -0.815253    -0.0948925   1.65937e-05     0.0192905       0.00000       0.00000       0.00000       0.00000       27.9050       32.0766       31.1850       26.9223       21.3097       15.4501       10.0141       5.91225       3.09420       1.48948      0.608815      0.220853     0.0616032     0.0113414       0.00000       0.00000       0.00000       0.00000
   8  11 2086.1070    0.6753  0.5325  9.2531 -0.0103  0.0474   0.0383   0.0847    0.1381   0.0000   437.2973      -10.8192       7.76144       1.97212      -8.32614      -2.12197       4.25209      -3.59671      -1.16833      0.554801     -0.128398     -0.116309    -0.0168875     0.0269578    0.00757341   -0.00236214       0.00000       0.00000       7.45866       9.94763       9.99097       9.38365       7.09481       5.76560       4.04178       2.28985       1.77616      0.849872      0.425870      0.187561     0.0855743     0.0235786    0.00656847    0.00124439       0.00000       0.00000
   8  12 2225.1159    0.9921  0.7102  9.2488 -0.0002  0.0447   0.0415   0.0827    0.2335   0.0000   439.0763       4.64160       10.6345      -6.17236      -7.39635       6.43779      -4.13195      0.291498     -0.194231    -0.0595508      0.385428     0.0332549     0.0439191    -0.0126189   0.000767219  -0.000550523       0.00000       0.00000       8.48839       9.47644       9.02074       7.67061       7.83987       5.51616       4.38758       2.54047       1.54269      0.854327      0.320596      0.176775     0.0578716     0.0194833    0.00610670   0.000881545       0.00000       0.00000
   8  13 2362.8333    1.2470  0.8449  9.7161 -0.0033  0.0447   0.0521   0.0971    0.2405   0.0000   439.2493      -1.32360       12.8792       4.83741       4.98487       6.07350      -5.55591      -3.34819       1.71964      0.322925    -0.0991766     -0.328060    -0.0343976    0.00729585   -0.00893145  -0.000545844       0.00000       0.00000       7.56582       10.4885       9.38896       9.20447       7.15187       5.72050       3.43566       2.85189       1.33989      0.874216      0.383933      0.190634     0.0587703     0.0255704    0.00581001    0.00128235       0.00000       0.00000
   8  14 2499.4590    1.8169  0.9477  9.7212 -0.0008  0.0420   0.0634   0.0922    0.4046   0.0000   432.3731      -7.31341       11.4568       10.1739     -0.820919     -0.214797     -0.368355     -0.131944      -1.90486     -0.696419      0.273448     0.0603375     0.0367725    -0.0114828   -0.00261932   0.000231889       0.00000       0.00000       7.71034       8.58548       10.0787       8.09624       6.80652       5.15775       3.43772       2.31455       1.37964      0.796090      0.360580      0.177360     0.0652882     0.0228830    0.00556904   0.000855330       0.00000       0.00000
   8  15 2636.0331    2.2008  1.0346 10.1175 -0.0007  0.0403   0.0806   0.1127    0.4586   0.0000   429.9006      -10.6176       7.16755       6.37749      -10.8674      -7.08281      -3.10047       3.45788      0.347191     0.0258536     0.0164085    -0.0383659    -0.0515203    -0.0200371    0.00230713   0.000372183       0.00000       0.00000       8.09635       8.76394       9.49685       8.34742       7.09725       4.80006       3.50047       2.37619       1.32445      0.742807      0.380511      0.154871     0.0571463     0.0190248    0.00521741   0.000775293       0.00000       0.00000
   8  16 2773.6766    2.8651  0.9458 10.1432 -0.0084  0.0423   0.0992   0.0935    0.6932   0.0000   440.9964       4.91889       9.35838      -3.95197      -5.38674       2.28598       2.99238      -2.52892      0.724469      0.813090     -0.304954    -0.0741247     0.0875454  -2.59644e-05   -0.00579811  -0.000787639       0.00000       0.00000       8.45602       10.1648       10.6236       8.78811       6.98428       5.44925       3.59218       2.09762       1.45877      0.794555      0.288241      0.171619     0.0680115     0.0213747    0.00541469   0.000941207       0.00000       0.00000
   8  17 2911.4228    3.7252  0.7481 11.2320 -0.0005  0.0383   0.1544   0.0865    0.4067   0.0000   447.1304       16.6238       5.35984       7.35899      -3.45896      0.747917      -1.62687     -0.572362     -0.875623      -1.03901     -0.400340     -0.198871    -0.0121510    0.00448062   -0.00660018   0.000408141       0.00000       0.00000       7.69261       7.98496       7.00973       7.29180       6.66376       4.90989       3.27073       2.24235       1.41280      0.724211      0.345568      0.127601     0.0469928     0.0148986    0.00401221   0.000743850       0.00000       0.00000
   8  18 3049.0863    4.0045  0.9468 10.8055 -0.0083  0.0428   0.1461   0.0899    0.8785   0.0000   441.9131       4.01160       25.9100      -6.89063      -5.87106       8.12604      -4.17506       4.55687      0.502462     -0.720149     -0.222805     -0.343394     0.0833106    -0.0234982   -0.00103184  -0.000315146       0.00000       0.00000       9.17745       11.2051       10.8949       9.37010       7.48818       5.58914       3.71982       2.31134       1.43722      0.740247      0.324345      0.155852     0.0610771     0.0191395    0.00507983   0.000915740       0.00000       0.00000
   8  19 3186.7584    4.1301  1.0550 11.8933 -0.0072  0.0494   0.1490   0.1107    0.3968   0.0000   427.8534      -8.76039       21.8056      -4.17680      0.183012       5.19495      -2.60643      -1.29368      -1.48609      0.689559      0.427119     -0.375316     0.0560883   -0.00669371    0.00846679  -0.000196896       0.00000       0.00000       9.83425       11.1645       11.0794       10.1273       8.92730       5.73775       3.96228       2.87288       1.65726      0.943424      0.464946      0.185716     0.0624598     0.0234855    0.00659246    0.00105533       0.00000       0.00000
   8  20 3324.2835    3.4794  1.6362 11.3756 -0.0092  0.0543   0.1024   0.1395    0.2760   0.0000   443.1392      -3.84335       17.9599       26.0474       10.0513      -6.29014     -0.763482       3.70255      -2.27816      -1.69139     -0.580456     -0.147242      0.245673    -0.0133450    0.00968753  -0.000753637       0.00000       0.00000       10.7028       12.7110       12.9068       11.2331       8.86325       6.90773       4.65697       2.97649       1.79103      0.945253      0.472504      0.203908     0.0842662     0.0267162    0.00666594    0.00119689       0.00000       0.00000
   8  21 3462.3952    3.0981  2.4626  9.9747  0.0077  0.0656   0.0709   0.1658    0.3740   0.0000   439.1198       20.7234       1.73354      -8.76410      -10.0797       9.69196      -4.16914       1.89337       1.76978     -0.120142      -1.28666     -0.184166      0.135911    -0.0145742    0.00276605   -0.00121126       0.00000       0.00000       13.0277       14.5288       13.8069       13.5329       11.2349       8.28165       5.70572       3.88017       2.32522       1.22714      0.618607      0.242774     0.0916633     0.0297504    0.00763038    0.00144867       0.00000       0.00000
   8  22 3600.7242    2.5466  3.1507 10.5659  0.0028  0.0794   0.0547   0.2038    0.1901   0.0000   428.0179      -41.4803       14.8540       14.4578      -4.57460       2.40554       7.55582       1.97160     -0.865762      -1.56048    -0.0519703      0.254891     0.0156972    -0.0102426    0.00345569   0.000217776       0.00000       0.00000       15.2259       17.2388       17.0304       16.9591       12.8713       9.78758       6.80736       4.53608       2.72723       1.53034      0.726278      0.325141      0.117710     0.0371263    0.00926477    0.00186447       0.00000       0.00000
   8  23 3739.2644    2.1476  4.6083  9.6292 -0.0005  0.0960   0.0382   0.2501    0.2284   0.0000   430.7018      -37.3519       13.3814       11.8901       22.2977      -17.0436       2.26365      -1.32740       1.16237     -0.430721     -0.775733      0.658557      0.255944    -0.0203388   0.000720073   -0.00108142       0.00000       0.00000       19.3391       21.5057       21.1324       19.9686       16.5118       12.0557       8.56223       5.73178       3.26376       1.76282      0.930080      0.365533      0.138527     0.0448422     0.0114890    0.00206393       0.00000       0.00000
   9  11 2125.0625    0.7637  0.5788  9.3520 -0.0081  0.0411   0.0376   0.0798    0.1523   0.0000   429.4407      -8.13166       10.7258       9.80520      -2.19672      -2.99034      -4.82140      -4.81333      0.319855     -0.381083     -0.448850     -0.116998    -0.0397158   -0.00893998     0.0100699   -0.00129838  -0.000696941  -0.000297441       9.32691       11.3617       11.5931       10.0290       7.58529       5.65874       4.02147       2.69639       1.46833      0.794892      0.439562      0.228217      0.105264     0.0406513     0.0137087    0.00400351   0.000994431   0.000173395
   9  12 2264.4360    0.9772  0.7550  9.8064  0.0078  0.0598   0.0400   0.0919    0.1592   0.0000   428.7079       12.6286       7.79349      -11.8361      -9.68749       8.33531       7.78373      0.989718      -2.05397      -1.06904      0.737114      0.167570     -0.175609    -0.0477453    0.00786699    0.00348545   0.000277783  -0.000105060       8.34658       10.8815       11.4402       9.12311       9.97718       6.76557       4.16538       3.77715       2.23359       1.61433      0.939002      0.323839      0.231560     0.0604401     0.0268686    0.00980160    0.00217805   0.000341507
   9  13 2402.2428    1.4802  0.8318  9.5231 -0.0056  0.0388   0.0536   0.0778    0.2906   0.0000   437.3931      -18.3073       17.9283     -0.102362      -5.67237       1.72293     -0.322648     0.0528514       1.55138      0.350122     -0.789009     -0.103861      0.169582    -0.0410038    0.00304071    0.00268862   0.000623099   3.95299e-05       6.91154       7.77352       8.04205       7.17948       6.38649       5.02261       3.78195       2.35282       1.66224       1.00803      0.509114      0.246677      0.106189     0.0494353     0.0167067    0.00470904    0.00124048   0.000186396
   9  14 2539.4790    1.8895  0.8626 10.3255 -0.0002  0.0432   0.0715   0.0888    0.2877   0.0000   443.3302      -8.56194     -0.502986      -9.25810     -0.394487       5.95761      -6.25204       1.00076     -0.789232     -0.179097     -0.482834    -0.0366271      0.167306    -0.0125377    -0.0236216   -0.00155039   0.000894902  -7.75527e-05       7.41995       10.1044       9.12196       9.68505       6.45952       5.62104       3.54558       2.90823       1.35590      0.990869      0.453099      0.303524      0.113312     0.0548589     0.0138294    0.00604975    0.00100031   0.000292649
   9  15 2676.9439    2.5092  0.7146 10.6335 -0.0091  0.0337   0.1008   0.0806    0.2853   0.0000   426.2680       9.49646       11.9459       5.27871      -3.82792       12.2569     -0.486224      0.788100      0.700743       1.93904     -0.275340     0.0886137    -0.0122051     0.0560488    -0.0192884   -0.00981286  -0.000821331   0.000306326       6.39569       7.10401       7.00020       6.46414       5.78854       4.56880       3.08968       2.23018       1.45813      0.863660      0.441526      0.227545     0.0855755     0.0367247     0.0133917    0.00425977   0.000933894   0.000162705
   9  16 2815.1415    3.2268  0.8324 11.3772 -0.0035  0.0538   0.1276   0.1004    0.2568   0.0000   435.0924      -9.53765     -0.171489       22.3358      0.957515       4.66302       4.29064       2.87012      -1.37451     -0.573005      0.625675    -0.0767760     -0.166182     0.0226243   -0.00369924   -0.00175885   0.000394121   5.18342e-05       14.0541       17.9357       17.6817       14.9394       11.1340       7.99234       5.39857       3.21314       1.74679      0.876649      0.432841      0.205719     0.0925940     0.0365615     0.0132696    0.00385226   0.000924997   0.000161613
   9  18 3091.3788    4.2565  0.8405 11.6899 -0.0168  0.0366   0.1595   0.0930    0.3913   0.0000   429.6037     -0.204522       8.34560       7.38306      0.638442      -7.86106       1.63397      -3.51579       1.02089     -0.757998     -0.631313      0.174635      0.200988   -0.00947015    0.00914732    0.00642186   0.000679393   2.82174e-06       7.90281       9.40256       8.94047       8.83765       7.21993       4.87286       3.15599       2.09098       1.51574      0.953551      0.496786      0.237087     0.0920919     0.0370938     0.0117832    0.00351261   0.000975832   0.000156082
   9  20 3367.6081    3.2835  1.7590 11.5008 -0.0055  0.0579   0.0879   0.1392    0.2042   0.0000   440.6442      -4.19592     -0.876797      0.108092      -8.99229      -6.92333      0.720307       6.27388       1.85391      -2.34946      0.465225    -0.0577332   -0.00856188    -0.0364480     0.0239595    0.00179373    0.00172815  -0.000457821       9.36684       11.7081       11.4167       10.7670       9.43497       7.00870       5.23850       3.42765       2.32778       1.44848      0.742505      0.363741      0.159613     0.0692035     0.0238792    0.00740008    0.00199144   0.000336715
   9  21 3506.0206    2.8689  2.8316 10.5626 -0.0028  0.0663   0.0594   0.1737    0.1811   0.0000   448.4848      -24.6916       26.6170       6.32803      -6.91649      -16.9028      -11.9675       2.12943       2.61810      0.129482      0.284299      0.309593      0.137205      0.149408    -0.0159954   -0.00890199   -0.00143107   0.000855456       11.9444       13.6854       13.6611       13.0795       10.9989       8.27497       6.50973       4.42741       2.74097       1.56485      0.887527      0.459140      0.204932     0.0802471     0.0273175    0.00808477    0.00207666   0.000353335
   9  22 3644.8978    2.4148  3.8313 10.1780 -0.0051  0.0811   0.0452   0.2065    0.1715   0.0000   437.0640      -16.7560      -20.0653       25.8814       1.75775       3.81665       5.75224       2.84423      0.974875      -1.65137       1.07841     -0.767656      0.562596    0.00155468     0.0252092     0.0127466    0.00479019  -0.000936878       14.7603       16.9619       17.4895       15.1618       13.6142       10.9290       7.64184       5.43762       3.44447       1.90058       1.07148      0.529553      0.227888     0.0901526     0.0356001     0.0109671    0.00253940   0.000397392
   9  23 3783.9657    2.0056  5.3254  9.7409  0.0009  0.0989   0.0323   0.2565    0.1478   0.0000   434.3800       16.8626       12.6378       16.2206       13.4131      -5.31015      0.209901      -3.57074       3.63766       1.33044     -0.782172     -0.226901      0.290424     0.0828926     0.0248684    0.00454082   0.000324710   0.000236497       17.1368       21.5132       21.2895       19.6268       16.1062       12.9342       9.56073       6.26802       4.00525       2.33918       1.28103      0.596514      0.299656      0.118211     0.0438363     0.0130651    0.00331070   0.000576528
   9  24 3923.4169    1.6650  6.8811  9.5602 -0.0028  0.1172   0.0243   0.3274    0.1165   0.0000   440.6631      -26.1096      -7.61993       9.82377      -7.93945      -1.90443      -3.67456      -7.37759       1.71482     -0.495303       1.19673      0.499768      0.559003     -0.242039     -0.115967    -0.0130534   -0.00582022  -0.000199098       19.8019       25.0482       24.1574       23.0153       19.1376       15.3449       11.0180       7.61428       4.80259       2.86166       1.54628      0.760217      0.351460      0.142665     0.0512671     0.0161734    0.00398095   0.000711254
   9  26 4202.4898    1.1755 10.4020  9.0380 -0.0046  0.1685   0.0155   0.4667    0.0942   0.0000   459.0248      -44.8852       64.9674       1.81664      -25.5914       26.8185       3.02766      -6.90571      -5.81426      -4.03594       5.45420       1.02776     -0.230104     -0.144964    -0.0559787    -0.0348977     0.0130095   0.000946725       28.7145       36.4623       36.6881       33.5131       28.4315       21.9527       16.0367       10.9955       6.95879       4.12629       2.26841       1.12733      0.520387      0.211517     0.0775163     0.0243240    0.00604634   0.000995680
  10  11 2162.8671    0.8112  0.6768  9.2052 -0.0083  0.0362   0.0321   0.0816    0.1714   0.0000   434.8292       5.23640       2.79186     -0.435618     -0.151028       2.87274       6.48270      0.237303      0.472290      0.697153      0.859694      0.184066   -0.00710135     -0.103553    -0.0353086   -0.00170654    0.00103863   0.000403113       6.24124       7.57099       6.38060       5.52764       5.19753       5.00589       4.33607       3.05912       1.98403       1.09289      0.599525      0.295410      0.149306     0.0683215     0.0295636     0.0110273    0.00390771    0.00105447
  10  12 2302.7289    1.1759  0.7803  9.5890 -0.0056  0.0354   0.0457   0.0812    0.2137   0.0000   431.3700      -1.53908       15.1508       5.03362       1.07849      -2.45565      -7.24455      -1.82191       3.62758      0.443471      0.173310     0.0601064     0.0596688    -0.0595521     0.0162349    0.00658906   -0.00148887    0.00273682       5.26655       6.65068       6.05860       6.65796       5.41834       4.61053       3.31935       2.43970       1.66867       1.11681      0.608592      0.366479      0.170862     0.0834469     0.0316241     0.0133158    0.00388727    0.00124851
  10  13 2440.8226    1.5025  0.8760 10.2432  0.0040  0.0578   0.0536   0.0935    0.1835   0.0000   432.2943     -0.960068       19.1162       1.12035      -4.36466       4.45816       4.82820       1.52990     -0.743273      -1.17089      0.110009    -0.0574368     -0.128121    -0.0910784   -0.00430733   -0.00988739    0.00322168    0.00254442       5.74333       11.9259       7.71103       11.5263       7.51061       7.88631       5.13457       4.02149       2.89683       1.62115       1.26565      0.439536      0.386726     0.0834745     0.0786859     0.0140166    0.00904377    0.00215903
  10  14 2578.6207    1.8283  0.9966 10.6144 -0.0129  0.0415   0.0635   0.0929    0.2405   0.0000   424.9210      -5.92078       1.84446       2.05867       5.77250      -2.61685      -4.44412      0.299765       1.08305       4.17372     -0.464534     -0.283263     -0.304739     -0.140329    -0.0467216    0.00901737   -0.00188269  -0.000820935       6.34332       7.38446       8.13303       7.52521       6.27407       5.31226       3.93582       2.65423       2.00344       1.24670      0.720294      0.398546      0.207033     0.0912443     0.0408368     0.0162812    0.00571783    0.00142085
  10  15 2716.9528    2.5662  0.9585 10.4842 -0.0093  0.0369   0.0858   0.0912    0.3653   0.0000   438.0869      -9.88289       11.4174      -2.36161       3.23130      -1.45714       2.43772     -0.313512      0.348601      0.142444      0.222325      0.105476     0.0400665    -0.0979146    -0.0390829     0.0263758    0.00543778   0.000290630       6.19677       6.54499       6.71487       6.73968       6.27404       5.06225       3.42945       2.18971       1.69695       1.27363      0.778875      0.389218      0.173021     0.0858443     0.0345221     0.0135029    0.00433787    0.00117693
  10  16 2855.6161    3.1676  0.9447 11.0229 -0.0195  0.0422   0.1104   0.0842    0.4561   0.0000   434.6847      -4.59570       18.5418      -9.65762       3.81280       3.16331      -1.39545      -2.00641       1.15572      0.296722     -0.548137     -0.288797     -0.262592     -0.171554    -0.0326419    -0.0286574   -0.00886200   0.000530021       6.17387       8.31653       8.05477       7.31157       6.85453       4.98262       4.25626       2.83545       1.92634       1.13977      0.602806      0.382223      0.196770     0.0932973     0.0365726     0.0189457    0.00465575    0.00186240
  10  17 2994.3834    3.9803  0.7999 11.8163 -0.0021  0.0325   0.1395   0.0782    0.2446   0.0000   445.3269       2.15351       8.54131      -3.53864      -1.94960       8.45621      -4.57276       1.51111      0.224407     -0.432209     -0.218335     -0.204755  -0.000551157     0.0229455     0.0143938   -0.00713287  -4.70426e-05  -4.76399e-06       5.16978       5.63900       6.50242       5.98029       5.12215       4.24295       2.98831       2.25930       1.49776      0.964082      0.626774      0.322994      0.159312     0.0857478     0.0326226     0.0125737    0.00442609    0.00124662
  10  18 3132.8969    3.9292  0.9743 11.4099 -0.0003  0.0379   0.1251   0.0859    0.3752   0.0000   428.9508      -8.31193       13.5958       2.31847      -1.19577      -7.25404      -1.82717      0.545742      0.185276       1.40802      -1.22604     -0.115785     0.0936839     -0.121687    -0.0206643    0.00464840    0.00503864   -0.00108917       6.02447       7.95776       7.99126       7.21959       6.41162       4.91671       3.77225       2.60934       1.76246       1.10205      0.678984      0.341082      0.196997     0.0776109     0.0397034     0.0130854    0.00482987    0.00141748
  10  19 3271.2056    3.8570  1.2030 11.8620 -0.0010  0.0472   0.1164   0.0995    0.2883   0.0000   449.1158      0.742131       6.28561       8.25548     -0.734491      -7.62691      -5.87061      0.329664       2.23924     -0.128295     -0.490888      0.118525      0.183685    -0.0229191     0.0699787    0.00955711    0.00415227   7.63872e-05       7.76015       8.86503       9.27155       7.97471       7.12467       6.29692       5.16274       3.54485       2.45906       1.40458      0.763822      0.456041      0.217739      0.103570     0.0420997     0.0181154    0.00587850    0.00157549
  10  20 3410.0341    3.2306  2.1206 10.9828 -0.0035  0.0559   0.0715   0.1363    0.2000   0.0000   437.0305       13.5860       27.0208      -2.94771      -2.66938       3.13092       5.71552       4.14765      -3.42219      0.245972      0.848116   -0.00942616     0.0969321     0.0398023    -0.0261096    0.00160464    0.00308269    0.00121009       9.02759       10.5552       10.6097       10.2161       9.07057       7.18999       5.46188       3.95676       2.69806       1.71185      0.925743      0.571226      0.286947      0.120632     0.0522491     0.0201379    0.00651247    0.00195400
  10  21 3549.0072    2.7052  3.0488 10.4917 -0.0013  0.0653   0.0509   0.1751    0.1420   0.0000   424.2653      -13.2734       24.4236      -3.55121      -2.69214      -10.9979      -11.1391       3.68318      -1.29015      -2.29053       1.22544      0.504773    -0.0734795     -0.405213    -0.0275183     0.0326275    0.00673270   -0.00316360       10.1473       12.6206       12.2997       11.8753       10.2601       8.57604       6.45739       4.58029       3.20915       1.91073       1.18026      0.622899      0.322663      0.146983     0.0629403     0.0233705    0.00847813    0.00227241
  10  22 3688.2847    2.2146  4.2842 10.3475 -0.0040  0.0835   0.0381   0.2192    0.1144   0.0000   430.2129       16.7132       20.7776      -14.2508      -5.62340       9.63484      -8.40530      -6.07895      -1.51932      0.363356      -1.12996      -1.06367      0.476078     0.0656096     0.0469394     0.0224521     0.0109037    0.00281516       13.2987       16.2511       16.2223       15.3294       13.6665       10.7868       8.47359       5.88782       3.99924       2.57796       1.49339      0.830560      0.387898      0.199540     0.0773248     0.0318378    0.00997834    0.00300687
  10  23 3827.8489    1.8404  6.0270  9.5856 -0.0005  0.1018   0.0258   0.2717    0.1206   0.0000   427.0931      -10.6241       45.5760       19.5304      -21.5341       13.5725     -0.737973      -1.36665      -2.36589     -0.900330      0.816862      0.355175     -0.845515    -0.0670933     0.0279437     0.0253835    0.00794673    0.00294258       15.3414       18.8629       19.5421       18.5316       16.0357       12.6116       10.0653       7.18285       4.85527       2.99170       1.75540      0.991157      0.529712      0.236450      0.105516     0.0391595     0.0130921    0.00377407
  10  24 3967.3917    1.5794  7.5368  9.2829 -0.0009  0.1142   0.0201   0.3282    0.1039   0.0000   431.1638      -6.23670      -5.90592       20.7699      0.915198      -29.8457       2.94024       14.6641       5.82888      -4.74118      -4.01604       1.58024     -0.419590    -0.0808125     0.0587036     0.0364920    -0.0222654   -0.00993562       17.8195       21.4191       22.0005       21.1221       18.3076       14.7462       11.3719       7.99983       5.42792       3.57300       2.09188       1.14932      0.559431      0.277453      0.113825     0.0450307     0.0143923    0.00422809
  10  25 4107.5549    1.3051  9.6015  9.0695 -0.0012  0.1423   0.0159   0.4043    0.0906   0.0000   419.2409      -15.8510       34.7336       1.88037       19.2851       3.78357      -8.80720      -12.5337     -0.488432      -11.9206      -6.27763    -0.0123830     -0.760727      0.280254     0.0911634    -0.0709814   -0.00390006   -0.00648440       21.6004       27.2977       26.9401       26.8488       22.6453       18.6621       13.7939       10.1622       6.76039       4.49843       2.55189       1.49241      0.717169      0.354311      0.140525     0.0579896     0.0178909    0.00541522
  11  11 2199.7797    0.9030  0.6530  9.2515 -0.0005  0.0358   0.0363   0.0765    0.1704   0.0000   441.6659       1.37440       4.21284       3.36247      -1.27457      -1.55016      0.681424       2.22522    -0.0484666     0.0178815     -0.510264      0.592894      0.430586      0.132152    -0.0161504   -0.00355421    0.00676945   0.000143227       4.61071       5.74630       6.54251       5.08927       5.09471       4.36554       3.03808       2.58841       1.62147       1.07289      0.774568      0.423204      0.218373      0.107715     0.0591713     0.0227654    0.00984038    0.00363686
  11  12 2339.9985    1.2134  0.9510  9.4357  0.0023  0.0378   0.0392   0.0884    0.2612   0.0000   444.8605      -7.21621      -5.11519     -0.238059     -0.124222     -0.455534      -4.15507       1.30912       1.74607     -0.321248     -0.984574     -0.171409     0.0422680     0.0832256    -0.0702838     0.0354432     0.0152689   -0.00126517       5.29553       6.79124       6.64374       6.41598       5.52355       4.79259       3.95399       2.90081       2.02620       1.32847      0.795402      0.474787      0.247274      0.130389     0.0611408     0.0282805     0.0111644    0.00406718
  11  13 2478.4562    1.5433  0.9837 10.0461 -0.0087  0.0386   0.0517   0.0864    0.2628   0.0000   445.0481       6.53308       14.5596      -8.52141      -1.70172       6.29125      -2.38855       4.74322      -1.55200      0.919046       1.32973     -0.132220      0.416009    -0.0428138     0.0717141     0.0136783   -0.00282236    0.00554909       5.80078       6.08808       6.96124       6.42487       5.92457       5.22339       3.57687       3.05530       2.06625       1.28461      0.919225      0.532306      0.270292      0.145426     0.0718634     0.0293772     0.0109058    0.00418476
  11  15 2756.1094    2.7998  0.7427 10.9748 -0.0022  0.0305   0.0967   0.0685    0.2484   0.0000   437.7315      -5.35706       1.76470      -2.81568      -7.09515      -2.33636      -3.20984      -1.56856       1.14480     -0.534757     -0.423255      0.773265     -0.239115     -0.123656    -0.0138433   -0.00297902    0.00127747    0.00131428       4.91172       5.64877       6.02200       6.03929       5.18088       3.82998       3.11767       2.32346       1.63535      0.971889      0.634844      0.384936      0.215451      0.115603     0.0566062     0.0229515    0.00865775    0.00304035
  11  17 3034.4769    4.2334  0.8277 11.4664 -0.0023  0.0303   0.1406   0.0745    0.3231   0.0000   442.1390       2.66168       6.20163      -2.02446       1.37070      0.148328      -1.21148       2.30486      -1.04448       2.33172      0.270804      0.391391     -0.374121    0.00358785    -0.0455250    -0.0222034    0.00168521    0.00138482       4.57342       5.23823       5.55529       5.11180       4.79423       4.15696       2.97327       2.28973       1.63377       1.09954      0.720990      0.418067      0.224998      0.120161     0.0479030     0.0247217    0.00860152    0.00323435
  11  18 3173.4522    4.0867  1.0242 11.7228  0.0013  0.0355   0.1257   0.0891    0.2805   0.0000   436.0756      -11.2607       10.9377       3.17698      -3.59709      -4.48605       3.75355       1.53004      -2.19094       1.26389     -0.288113    -0.0272166    -0.0376316     -0.192182     0.0967743    0.00657355   -0.00665332   -0.00409718       5.05519       5.73258       6.79626       5.86087       5.41475       4.71745       3.48930       2.58941       2.01079       1.26385      0.771944      0.488123      0.248679      0.139294     0.0636037     0.0268336     0.0110792    0.00513323
  11  19 3312.2155    3.6694  1.5218 11.1886  0.0001  0.0487   0.0926   0.1060    0.2588   0.0000   427.5976     -0.104720       8.21100       6.03848       4.54741      -11.1356      0.942041      -1.35943      -1.47007      -1.16877      0.291889      0.629379      0.329664   -0.00268254     -0.149986     0.0758809     0.0120220  -0.000787829       8.91043       11.2871       11.5267       10.5135       8.75442       7.32987       5.63380       4.01619       2.72974       1.71468      0.983842      0.560470      0.298266      0.147917     0.0721790     0.0308833     0.0135360    0.00463823
  11  20 3451.3620    2.9797  2.4173 10.8192 -0.0095  0.0564   0.0610   0.1403    0.1471   0.0000   421.9357       13.7653       31.9748       2.87561       7.46824      -12.8036      -1.28113      -3.67587       7.04171      -1.14029      -1.33786    -0.0796892     -0.853080     -0.295553   -0.00168298      0.152556   1.60008e-05    -0.0107957       8.70349       10.4790       9.75712       9.42436       8.62508       7.63864       6.21135       4.52891       3.27347       2.13080       1.31933      0.745450      0.406594      0.200423     0.0905333     0.0413448     0.0160485    0.00592736
  11  21 3590.8862    2.4716  3.4110 10.6399 -0.0033  0.0689   0.0441   0.1774    0.1102   0.0000   448.8997       10.0409       27.7553       34.4349      0.474327      -8.91250      -1.83217       6.86372      -5.02039       3.17830     0.0528857      -1.32720      0.795303      0.171165     -0.149033     0.0335850   -0.00390113    -0.0112712       9.93179       12.2307       12.6842       12.0393       10.4865       8.98522       6.96194       5.30476       3.60933       2.38791       1.53262      0.865684      0.486962      0.238561      0.124513     0.0515764     0.0217186    0.00742999
  11  22 3730.6583    2.0654  4.7564 10.1163 -0.0015  0.0881   0.0312   0.2167    0.0995   0.0000   431.4699       20.2583      -36.2824       21.9483       30.4828      -3.17177      0.925199      -2.50275       1.73602      0.761484     -0.883033     -0.337973      0.163670      0.367688     -0.317360     0.0707976    0.00422164    0.00521978       12.2396       15.5441       15.9295       15.6173       13.2956       11.0447       8.97611       6.59910       4.89627       2.98366       1.81992       1.08319      0.635607      0.324595      0.159607     0.0664459     0.0276587     0.0100891
  11  23 3870.5037    1.7429  6.3701  9.5190 -0.0022  0.1004   0.0234   0.2711    0.1073   0.0000   431.8509       4.03695       35.4212      -5.60723      -9.76911      -11.6548       17.1360       13.2670      -1.70139      -7.54268       1.68201     -0.284140      0.721072      0.354297     -0.171233   -0.00279036   -0.00862795    0.00262287       14.6040       18.1877       18.1291       17.4487       15.7644       12.8329       10.4301       7.72065       5.62759       3.48015       2.22843       1.28692      0.722090      0.367432      0.179805     0.0749661     0.0295940     0.0108298
  11  24 4010.6484    1.4527  7.6989  9.4212 -0.0029  0.1203   0.0187   0.3247    0.0885   0.0000   445.6300      -32.8447       26.6723       7.62709      0.821288      -9.04042       22.1962      -4.41744       13.7297      -10.2297      -3.22934      0.706232     -0.511021      0.583430      0.349063     0.0473639    -0.0176158   -0.00395454       16.5134       21.3665       21.5490       20.8833       18.2953       15.8309       12.2567       8.98318       6.60039       4.25111       2.72599       1.54016      0.892318      0.443311      0.207425     0.0936461     0.0376942     0.0138682
  11  25 4151.5074    1.2231 10.2441  9.1857 -0.0023  0.1483   0.0150   0.4161    0.0789   0.0000   458.6594       23.2905       37.8152      -15.7315      -47.3833       2.09674       1.07405       14.1717      -13.2504      -1.74182      -1.36430       3.35147     -0.270212      -1.31505      0.468108     0.0356964      0.126323   -0.00732263       21.1420       26.4402       26.5948       25.5992       23.0491       19.3697       15.6568       11.5322       8.12851       5.39927       3.48858       1.95140       1.11578      0.565115      0.261380      0.122113     0.0470358     0.0167035
  11  26 4291.8588    1.0382 12.0383  9.1014 -0.0005  0.1796   0.0128   0.5016    0.0702   0.0000   411.0018      -8.91362       51.9138      -42.5914       62.7833       20.3206      -3.55470       13.6170      -8.82843       3.82925       1.75218      -2.43639     -0.697535      0.453464     0.0707676    -0.0367963     0.0330884    0.00390010       24.6317       30.9340       31.8306       29.8972       27.7938       22.3903       19.0737       13.8145       9.99687       6.52249       4.05043       2.39259       1.33282      0.679007      0.333328      0.142140     0.0586774     0.0207646
  12  10 2093.5894    0.6816  0.6361  9.0802 -0.0090  0.0328   0.0255   0.0673    0.1253   0.0000   441.0086    -0.0726747       6.20612      -5.57199       8.58999       10.9069      -2.17939      -2.16234       1.10284      0.516236     -0.640068     -0.817997     -0.321406     0.0215551     0.0659325    -0.0215808    -0.0146005    0.00816954       4.52533       5.48299       5.99955       6.02471       4.96168       4.42128       3.29276       2.55224       1.87384       1.39948      0.751840      0.474368      0.333007      0.185627     0.0909051     0.0476319     0.0182949    0.00825095
  12  12 2376.2709    1.3319  0.8516  9.9530  0.0031  0.0354   0.0442   0.0824    0.1873   0.0000   441.0612      0.841319       5.89593      0.962894      -6.76675       7.52098     -0.752163      -4.58462     -0.960025      0.131887       1.64693     -0.305697     -0.280364      0.387024     0.0172561    -0.0294195    -0.0133306     0.0114266       4.79647       5.90380       5.75191       6.04500       5.09154       4.38481       3.50152       2.84691       1.95639       1.29842      0.936311      0.560695      0.313568      0.167181     0.0901716     0.0436695     0.0221875    0.00787111
  12  13 2515.4144    1.8174  0.8889  9.9872 -0.0045  0.0320   0.0577   0.0806    0.2895   0.0000   434.8571      -8.33625       6.16846       5.43953     -0.414604      -1.67801      -2.64884      -2.63187       2.82364     -0.481146      -1.46726      -1.02751     -0.102416     0.0645041    -0.0515073    -0.0506034   -0.00876591    0.00431210       4.26941       5.12582       5.48498       4.96445       4.50103       4.05550       3.24622       2.62681       1.97145       1.25124      0.829182      0.508593      0.275028      0.167869     0.0830761     0.0412747     0.0180457    0.00801859
  12  14 2654.5691    2.3197  0.9552 10.7207 -0.0015  0.0406   0.0731   0.0792    0.2754   0.0000   438.3148       9.44844       1.64710      -3.46188      -5.49081       2.33298      -4.16019       4.51919       1.88770       2.20205     -0.370635      0.454112      0.115103      0.186215     -0.110725    -0.0231097    0.00675204   -0.00289262       6.23394       7.04469       7.11620       7.92194       7.20183       5.18855       3.75591       3.25529       2.57889       1.60035      0.900648      0.528873      0.398208      0.243691      0.130816     0.0580477     0.0226771    0.00896101
  12  15 2794.4108    2.9737  0.9247 10.9338  0.0044  0.0343   0.0918   0.0730    0.2935   0.0000   428.0245      -4.23631       19.2136       2.05448       3.20185      -11.2720      -8.17537       3.54244       3.68325      -2.23448      -1.27576      0.460590      0.303041   -0.00735619    -0.0725665     0.0215569    -0.0100729    0.00255233       4.80564       5.79882       6.27779       5.91275       5.54682       4.30426       3.66666       2.70979       1.89540       1.36510      0.842969      0.540741      0.335062      0.167070     0.0967042     0.0472018     0.0192244    0.00845476
  12  16 2934.2890    3.6963  0.8979 10.7253 -0.0019  0.0334   0.1091   0.0775    0.4094   0.0000   438.8245      -2.18743       13.3375       3.26793     -0.539078       1.30599     -0.524995     -0.957942      0.174031      -1.65933     0.0870370     -0.341339      0.222445     0.0146750     0.0102891    -0.0304328     0.0138738   -0.00435310       4.69274       6.05042       5.34556       5.89769       5.22231       4.80898       3.38664       2.54833       1.89311       1.32127      0.957769      0.565046      0.354041      0.176710     0.0909931     0.0407882     0.0176484    0.00728967
  12  17 3073.6989    4.0689  0.8979 11.9517  0.0011  0.0300   0.1300   0.0811    0.2333   0.0000   433.1202       5.35709       8.63067       2.73059       2.92632      -1.38820      -8.45660     0.0478105       2.02154      -2.47863    -0.0202981    0.00669319      0.149518      0.119741     0.0278410    -0.0203005    -0.0207112   0.000647629       4.07419       4.83250       4.87188       4.84624       4.52603       3.76858       3.06597       2.39804       1.71945       1.19323      0.793569      0.484712      0.287545      0.164031     0.0812675     0.0405519     0.0178113    0.00738297
  12  18 3213.1716    3.9771  1.1873 11.7812 -0.0018  0.0375   0.1081   0.0916    0.2487   0.0000   440.2856       7.16943       6.45251      0.712242     -0.703991     -0.766313       1.07515      -2.82116     -0.791756     -0.108857      0.509598     -0.450325      0.348366      0.319140     0.0378020     0.0470834    -0.0146104    0.00553242       4.97888       5.95085       6.41780       6.34309       5.66266       4.71383       3.71273       2.82982       2.09798       1.48116      0.937314      0.593728      0.369745      0.198093      0.107692     0.0501886     0.0229274    0.00950335
  12  19 3352.5672    3.4217  1.7017 11.2496 -0.0053  0.0441   0.0776   0.1134    0.1832   0.0000   440.4057      -2.93300      -2.20620      -14.1017      0.708090      -4.39097      -9.40523     -0.521741       4.12032     -0.192403      -1.35420     0.0619183     -0.148835      0.113617      0.110837    -0.0415016   -0.00829100   -0.00568131       5.95941       7.37678       7.84195       7.47135       6.33264       5.56750       4.72126       3.54519       2.57931       1.71090       1.15009      0.674021      0.376132      0.224348      0.112385     0.0532141     0.0271181     0.0113585
  12  20 3492.2844    2.9395  2.5177 10.7302  0.0005  0.0569   0.0551   0.1372    0.1481   0.0000   444.1868       1.38692       22.7742      -10.9093      -10.6076       9.67921       5.30192      -6.04413       1.68427       3.52577      -2.70403      0.761091      0.661572      0.135067    -0.0289105    -0.0125893    -0.0644926    0.00194974       7.77165       9.48466       9.83235       9.89726       8.77237       7.08613       5.86657       4.43033       3.23033       2.26199       1.42927      0.880071      0.538969      0.302597      0.158236     0.0762787     0.0336808     0.0145882
  12  21 3632.2127    2.3677  3.7150 10.3025  0.0013  0.0684   0.0378   0.1795    0.1028   0.0000   441.1201      -4.21674       15.3436       3.96780       5.91991     -0.742604     -0.623466      -10.6161      -5.13033     -0.161025       3.25502      0.650195     -0.328985     -0.570490     0.0202828      0.136625    -0.0235264    -0.0164560       9.01201       10.6377       11.2245       11.2156       10.0234       8.71106       6.72231       5.53156       3.85095       2.74473       1.75688       1.14782      0.648340      0.369806      0.191941     0.0936955     0.0425263     0.0169337
  12  22 3772.3724    1.9623  5.1176 10.0403 -0.0009  0.0868   0.0279   0.2219    0.0904   0.0000   438.7378      -27.7488       21.5373      -2.45760      -9.84927       12.1546       6.75145       3.00672      -3.82113      0.405638     0.0702297     -0.495577     0.0911456     -0.124317    -0.0862411     0.0149197    0.00905060     0.0368453       11.1360       14.3084       14.5930       14.1261       12.6454       11.2422       8.74754       6.96158       5.01487       3.45987       2.26618       1.38247      0.822875      0.460107      0.231210      0.117783     0.0489166     0.0218941
  12  23 3912.5511    1.6648  7.1830  9.5815 -0.0015  0.1035   0.0207   0.2896    0.0843   0.0000   446.6499      -16.6796       39.8260      -9.20316      -4.40777      -2.08759       7.08124      -7.32998       13.0170       4.25929       3.95424       1.37483       1.21121      -1.34680      0.320557     0.0221716     -0.117189     0.0217793       13.9794       17.2152       18.2628       16.8288       15.6016       13.3650       10.8753       8.61447       6.23273       4.16883       2.80912       1.67340      0.989595      0.554879      0.279693      0.143271     0.0617135     0.0267100
  12  24 4053.3429    1.3950  8.5343  9.4147 -0.0003  0.1257   0.0169   0.3320    0.0769   0.0000   453.3467      -28.2145      -15.1496       25.2902       21.5850      -25.9866      -9.53744     -0.933674      0.647229      -4.16027      0.750874      0.201325     0.0688119      0.256809     -0.131083      0.271960    0.00116624    0.00955729       15.7011       20.6163       20.3113       21.0096       18.2880       15.9420       12.7239       10.0639       7.30525       4.98340       3.38522       1.98991       1.23515      0.672905      0.350316      0.171043     0.0754487     0.0322734
  12  25 4193.9302    1.1616 10.9316  9.1330 -0.0019  0.1523   0.0135   0.4426    0.0745   0.0000   449.9685       16.1500       8.62583      -8.41271      -16.3934      -14.4305       20.1749      -6.98221      -17.6408       11.7905       6.04579       3.95793      -1.18029      -1.19182      0.158226    -0.0949032    -0.0114387    0.00303935       19.5646       24.4750       25.6925       25.2044       22.8582       18.9385       15.9885       12.1496       8.77002       5.97804       4.13670       2.55915       1.47699      0.812795      0.426407      0.213115     0.0986358     0.0399903
  12  26 4335.2138    0.9754 12.8609  9.1023 -0.0021  0.1860   0.0115   0.5104    0.0637   0.0000   432.5413      -5.84783       14.0283      -3.41937       15.8519       13.0385       6.26179      -13.7687       8.83592      -7.40571      -9.64557       5.52220      -1.59123     -0.784574      0.185598      0.523036   -0.00407095    0.00520153       23.5185       29.7862       31.2268       30.2213       27.3866       23.5519       19.5168       14.8623       11.0515       7.65476       5.09861       3.19480       1.88019       1.05998      0.544140      0.273312      0.118288     0.0516013
  13   9 1983.7589    0.5163  0.5921  8.9392 -0.0069  0.0472   0.0204   0.0815    0.1011   0.0000   434.2938      -8.53536       15.5421      0.355011       1.74403       5.46288     -0.396516       5.65226     -0.258495     -0.710557     -0.816779       1.00332     0.0981526     -0.248080   0.000707937    0.00295115   -0.00658975    0.00349289       6.41965       8.13228       5.31994       4.85768       6.13633       6.97699       5.21372       4.17684       2.64290       2.05367       1.62225       1.14032      0.703674      0.368121      0.173549     0.0745580     0.0314361     0.0144156
  13  10 2128.4805    0.7500  0.5871  9.3608 -0.0045  0.0327   0.0277   0.0604    0.1053   0.0000   440.1239      -6.18032       10.0505       5.47090      -2.33067      -3.89139      -1.30502      0.942640      0.808527     -0.457658     -0.952058     -0.525345     0.0518426    -0.0432149      0.171432     0.0704023     0.0213472   -0.00121964       4.19787       4.71148       4.96439       5.80242       4.94290       3.82947       3.22952       2.56801       1.97641       1.31572      0.877324      0.678138      0.400015      0.206992      0.117567     0.0666220     0.0373037     0.0146615
  13  12 2411.7995    1.3394  0.9945 10.1258  0.0019  0.0446   0.0411   0.0889    0.1667   0.0000   442.6509       5.12706       16.5233      -2.99809      -6.59285       10.5403      -3.97281     -0.183026      -4.08463       1.61610     -0.555741      0.420189      -1.08137     0.0621748     0.0576023    -0.0247289    -0.0464526     0.0155969       6.84718       8.21672       7.48783       6.58489       5.75570       5.86462       5.54549       4.67536       3.72471       2.64897       1.52303      0.889352      0.503226      0.301584      0.153485     0.0828188     0.0385375     0.0151707
  13  13 2551.6314    1.8545  1.0905 10.2606 -0.0048  0.0365   0.0530   0.0952    0.2540   0.0000   436.4871      -4.83089       6.91277      -6.53771      -2.66160      -4.15054      -3.63287      -1.73379      -3.44424       1.22530      0.126798     -0.507253     -0.669352     0.0324982     -0.112251    -0.0645238    -0.0149477   -0.00478716       4.62228       5.64589       5.90424       6.06071       5.44144       4.36069       3.60976       3.08665       2.20561       1.50247       1.05224      0.644375      0.414519      0.234528      0.136468     0.0735997     0.0362607     0.0168669
  13  14 2691.5755    2.4593  0.9082 10.1666 -0.0026  0.0335   0.0749   0.0727    0.4021   0.0000   440.8126       2.55682       6.35516      0.349216      -1.55027       8.97328      -4.26458       2.55710     -0.415010      0.533138      -2.39089      0.430499     -0.274857     -0.224484    -0.0124818      0.219391  -0.000381866    0.00279728       4.20980       4.96392       4.95625       5.45909       4.66789       3.81742       3.53615       2.87314       2.20449       1.42515       1.03080      0.684498      0.394279      0.224881      0.121467     0.0714779     0.0355075     0.0169213
  13  15 2832.0911    2.8467  0.9605 11.3877 -0.0082  0.0372   0.0885   0.0789    0.2514   0.0000   434.0420      -3.78204       13.9634       11.5480       5.74487       6.34849      -5.34097      -1.41916      -5.98987     -0.834358     -0.403005     -0.805216     -0.212533     -0.185978     -0.120021     0.0227724     0.0495237    0.00615450       4.39124       5.45404       5.29290       5.99484       5.06588       4.54970       3.72937       3.03266       2.29968       1.57991       1.12137      0.682184      0.437763      0.258532      0.138121     0.0742094     0.0402344     0.0167189
  13  16 2972.4891    3.8186  0.7500 11.9444 -0.0008  0.0308   0.1250   0.0634    0.2104   0.0000   438.6179      -6.14561       12.9206       5.66612       8.13865      -3.38909       2.20095       4.78708      -1.10843    -0.0274014      0.334107     0.0923397      0.345626     0.0689496    -0.0549730    0.00251932     0.0194150    -0.0284901       4.57265       5.90802       6.26202       5.91217       5.19088       4.39369       3.54104       2.74364       1.83926       1.33577      0.890720      0.551394      0.343590      0.185856     0.0979429     0.0527753     0.0248629     0.0122942
  13  17 3112.3766    4.1033  0.9478 11.8081 -0.0015  0.0328   0.1153   0.0724    0.2446   0.0000   441.9032      0.949959       10.3158      -7.63056      0.312338       2.00798     -0.508934      -1.88440      0.639818    -0.0778664    -0.0227055      0.485086      0.147787      0.144076     0.0291415    -0.0856709     0.0124735    -0.0149444       3.83953       5.16143       4.95884       5.09259       4.41296       4.10566       3.30609       2.56242       1.96482       1.41145      0.946616      0.600169      0.386899      0.214188      0.123968     0.0626449     0.0295450     0.0136263
  13  18 3252.2477    3.7265  1.2228 12.0669 -0.0030  0.0410   0.0992   0.0943    0.1946   0.0000   434.0675      0.265485       18.8243      -1.31763      -5.55315       1.40305      -1.29301     0.0388619      -1.44743      -1.70721      0.112039    -0.0872004    -0.0332543     0.0444518    -0.0534465     0.0178504     0.0345494    -0.0214527       5.52880       5.98008       5.80350       6.46054       6.63979       5.35653       3.82220       3.14617       2.59305       1.91411       1.23014      0.739088      0.522087      0.329209      0.183510     0.0994652     0.0471725     0.0182007
  13  19 3392.2288    3.2797  1.9423 11.1955 -0.0041  0.0484   0.0672   0.1129    0.1498   0.0000   435.9633    -0.0411499       12.5097       8.38112       12.0345      -2.12375      -1.45207       1.35512       2.84282       1.24097       1.14167      -1.83320     0.0420742     -0.132828     -0.213594     -0.182545    -0.0552907     0.0341350       5.77065       7.50150       7.36230       7.58095       6.82442       6.02300       4.97646       3.82101       2.81513       2.12250       1.42986      0.909480      0.594791      0.328184      0.194742     0.0935841     0.0468903     0.0212583
  13  20 3532.4514    2.7943  2.9189 10.4777 -0.0011  0.0570   0.0467   0.1393    0.1281   0.0000   434.8881      -8.59897       17.8853      -5.24337      -1.21738      -5.10257      0.938820       8.91085     -0.100123      -4.21956     -0.338741    -0.0501067       1.55769     -0.599054     0.0852105     0.0347354    -0.0963783    -0.0173795       6.96422       8.45399       8.87775       8.69176       8.18483       7.24281       5.72392       4.67157       3.40918       2.50461       1.70393       1.11681      0.690332      0.409259      0.222723      0.117673     0.0560764     0.0263416
  13  21 3673.0354    2.2919  4.1859 10.2595 -0.0011  0.0723   0.0336   0.1842    0.0930   0.0000   442.1891      -8.46648       22.6787       15.8364       16.7449      -2.36775      -2.54223      -5.71961      -5.40895       1.33003       1.01400      -2.18469       1.03822      0.159656     -0.320831     -0.131422      0.192922    -0.0285474       9.22610       11.5151       11.9983       11.9983       11.2121       9.30339       7.24860       5.96469       4.57564       3.17663       2.06715       1.37896      0.843535      0.519304      0.282899      0.155124     0.0771377     0.0337636
  13  22 3813.5981    1.8497  5.9912  9.7657 -0.0010  0.0896   0.0234   0.2432    0.0827   0.0000   418.3070      -12.5155       18.8880       8.01124      -13.2198       8.37955      -3.55002      -8.75979       2.01055       3.14953       2.14916      -1.03680     -0.157453     -0.376748      -1.26675     -0.188548      0.233703    0.00387648       10.6295       13.6130       14.2863       14.0082       13.0867       10.9040       9.40841       7.18378       5.54526       3.93350       2.65696       1.74257       1.06844      0.627537      0.361350      0.182423     0.0903962     0.0420454
  13  23 3954.0186    1.5821  7.3872  9.5088 -0.0000  0.1031   0.0187   0.2869    0.0788   0.0000   445.9429      -9.73039      0.279718       34.0006       41.6937      -21.8288      -11.4549      0.257503       13.4211      -1.30117      -3.79095     0.0165407      0.257321      0.448649      -1.41638      0.100092      0.174696    -0.0261956       12.5838       15.8013       16.7875       16.3420       15.0380       13.0789       10.6257       8.47645       6.35113       4.51990       3.11809       2.01492       1.24046      0.740569      0.410078      0.213522      0.105398     0.0482458
  13  24 4095.1309    1.3016  9.4345  9.3320 -0.0020  0.1296   0.0149   0.3571    0.0694   0.0000   435.2487      -17.6046       11.4567       3.66140       46.6549       26.2448       1.80783       7.76352      0.263861      -9.03005       1.95730      -3.00731       1.80179       1.90184     -0.945843     -0.568562     -0.113895     0.0411383       15.0790       19.8112       19.6173       19.4427       18.1735       15.9620       13.6796       10.8403       8.15608       5.87872       4.08209       2.58039       1.62121      0.937526      0.511376      0.270120      0.126733     0.0595489
  13  25 4236.4730    1.1212 11.9400  9.0755 -0.0011  0.1575   0.0121   0.4472    0.0673   0.0000   434.8244       55.1596       4.39696       12.8252       14.7105       22.0101      -39.2079      -13.6559      -4.34939       5.31320      -2.82747      -1.98917      -1.75470     0.0890468     0.0762178     -0.931284     -0.253336     0.0533450       18.6488       23.9821       24.6119       24.6852       22.6950       19.9997       16.3885       12.8432       9.60848       6.92284       4.84919       3.16700       1.99442       1.14283      0.646249      0.329588      0.163733     0.0744802
  13  26 4377.5134    0.9549 14.6319  9.0551 -0.0018  0.2094   0.0101   0.5585    0.0570   0.0000   395.9285       1.68585       113.474      -53.0658       35.5929       1.99971       22.8622       20.6765      -13.4307      -9.11337       8.22518       12.8421       3.09126      -3.19507      -1.19370     0.0523150      0.272216    -0.0660607       24.7666       32.7618       34.2437       32.3328       31.0163       25.9124       22.5051       16.9551       13.0500       9.43960       6.43333       4.18706       2.62168       1.54376      0.845131      0.451212      0.206863     0.0977109
  13  27 4519.6086    0.7796 15.9010  9.0294 -0.0037  0.2505   0.0086   0.6470    0.0487   0.0000   483.0558       17.6437      -21.9811      -31.5773       9.28806       30.6181       15.8057      -67.3659      -58.0034       5.60077      -24.0418       4.98180       1.32717       2.80065    -0.0804070     -0.783422     -0.106017    -0.0624654       28.9974       37.5269       39.0651       37.9609       35.9841       30.8256       26.6515       20.4895       15.6781       11.3772       7.90145       5.18041       3.22075       1.90715       1.06845      0.552505      0.261699      0.124363
  14   9 2016.9907    0.6515  0.4741  9.1221 -0.0028  0.0252   0.0256   0.0541    0.0912   0.0000   434.5840       1.82842       12.7355     -0.818638      -7.09577     -0.176507       2.51640      0.511031      -2.08367     -0.150943       1.07257     0.0661725    -0.0446588     -0.259643     0.0691894    -0.0167294    0.00203181     0.0102534       2.96249       3.49476       3.43417       3.39506       3.44643       3.10903       2.62676       1.85045       1.57324       1.15012      0.826907      0.549716      0.369957      0.231323      0.132968     0.0709643     0.0361029     0.0171863
  14  10 2162.5261    0.8290  0.7184  9.3192 -0.0090  0.0325   0.0276   0.0686    0.1376   0.0000   440.1182       2.36556       17.8358       2.37736    -0.0871125      -3.75071       4.04583       2.60482      -4.38225      0.176001       1.39016   -0.00122843      0.556677      0.176080     -0.119061    -0.0932240     0.0256213  -0.000157766       4.34690       5.80144       6.07943       5.60493       5.20911       4.46283       3.79547       3.03763       2.29143       1.67508       1.06626      0.765386      0.419111      0.266702      0.153115     0.0821025     0.0410985     0.0201155
  14  12 2446.6741    1.5947  1.0112  9.7957 -0.0020  0.0337   0.0444   0.0762    0.2325   0.0000   438.7822       4.10080       15.3414      -2.65077       4.85840       4.13438       2.44989      0.861985     -0.407991      -1.67656      -1.67011     0.0554103      0.665734     -0.167044     -0.273495    -0.0301598    0.00218881    -0.0143913       4.18768       5.15887       5.46615       5.10387       4.67056       4.02918       3.74763       3.10275       2.35661       1.71517       1.17439      0.769459      0.482473      0.279113      0.156540     0.0893498     0.0471247     0.0229476
  14  13 2587.2248    1.9940  0.9696 10.6963 -0.0034  0.0492   0.0570   0.0811    0.1881   0.0000   434.0557      -2.47153       12.7624     -0.334419      -3.47128      -1.82927       1.83321      -3.45470      0.204880     -0.881104       1.22040       1.11923     -0.103537    -0.0813498     -0.108355    -0.0677357    -0.0696422    -0.0257380       5.89615       4.55097       6.18608       7.27349       6.11136       4.09445       3.91086       3.74987       2.97596       1.50899       1.26967       1.03437      0.716255      0.370935      0.166865     0.0989415     0.0808209     0.0478975
  14  14 2728.1200    2.5594  0.9615 10.8867 -0.0087  0.0353   0.0761   0.0745    0.2712   0.0000   445.6693     0.0570161       6.91517     -0.764938      -7.78662      -2.08601     -0.297551      -1.26237      0.509006      -1.29845       1.05583      0.995401     0.0732950     0.0587963     -0.163040     -0.163478   -0.00408720     0.0593669       4.28990       4.98693       5.08914       5.41851       5.46891       4.32935       3.32794       2.62143       2.21299       1.83635       1.19482      0.711035      0.448212      0.301194      0.206669      0.120271     0.0614951     0.0290835
  14  15 2869.1654    3.2645  0.7755 11.5609 -0.0025  0.0278   0.1040   0.0665    0.2169   0.0000   436.4999       10.1348       17.3840       2.09590     -0.476104       2.72851      -2.82925      -1.13928      -3.56820      -2.18163     -0.628528      0.654237      0.202599     0.0991497      0.203952     0.0145274    -0.0205713    -0.0147043       3.11909       3.97795       4.12742       3.85068       3.70512       3.32654       2.84141       2.39071       1.77453       1.41127      0.923942      0.607180      0.405089      0.228169      0.142101     0.0757693     0.0405337     0.0198979
  14  16 3010.0393    3.8726  0.8858 11.5747 -0.0091  0.0285   0.1120   0.0739    0.3242   0.0000   438.3489      0.921416       6.28456       2.63383      -5.51837       2.53244       4.82241      -3.65751      -1.87045       1.80331      0.294896      0.853983    -0.0198943      0.114338    -0.0686834     0.0742879      0.100603    -0.0117573       3.17066       4.06266       4.14867       4.34392       3.80624       3.37359       3.02909       2.21868       1.85304       1.24688      0.963118      0.596408      0.408561      0.237634      0.147867     0.0821181     0.0403153     0.0207460
  14  17 3150.4541    3.8200  1.0431 12.3378 -0.0103  0.0341   0.1122   0.0845    0.1931   0.0000   432.9710       7.61696       21.1345       5.46799      -4.74012       3.03274      -7.46759       1.93952      0.873778      -1.91432       2.25424      -1.35704      0.482013      0.331843     -0.195490      0.205733     0.0470308     0.0329939       4.06695       4.93536       4.86003       5.11469       4.58186       4.29070       3.40092       2.98354       2.27748       1.69686       1.18495      0.766012      0.475166      0.306436      0.178157      0.101523     0.0529714     0.0261127
  14  18 3290.7202    3.8083  1.4182 11.4727  0.0028  0.0368   0.0872   0.1006    0.2113   0.0000   446.3354     -0.382322       4.36102      -5.34042      -2.63216      0.483421      -2.51777      -5.90897       3.46763      0.833840     -0.670358     -0.828833      0.691767     0.0562392    -0.0696218      0.120848     0.0786578     0.0205367       4.24008       5.14395       5.46530       5.62511       4.75482       4.57302       3.87086       3.00218       2.32765       1.80506       1.23304      0.783939      0.514857      0.316387      0.193762      0.106362     0.0548526     0.0264817
  14  19 3431.3219    3.0475  2.0897 11.3494 -0.0042  0.0482   0.0603   0.1179    0.1257   0.0000   430.6063      -3.36229       9.35469      0.935261      -7.54662      -12.4876      -2.87652       1.01372      -3.72603       1.34236       2.08233       1.45493      0.429718     -0.149886    -0.0265523      0.155749      0.150274    -0.0332733       5.47469       6.67502       7.28069       7.23857       6.86197       5.90268       4.95998       4.12583       2.88630       2.12632       1.62483       1.08073      0.710915      0.438659      0.252099      0.135722     0.0746625     0.0364166
  14  20 3572.0845    2.6470  3.1266 10.7597  0.0012  0.0600   0.0431   0.1460    0.1001   0.0000   444.4973       4.59789      -9.93335       14.1684       16.3354      0.813589      -1.04392     -0.508889       9.52370      -4.39213       2.96900       1.21027     -0.948760       1.03180      0.354974      0.425928     -0.107239     0.0590785       6.80139       8.63786       8.84272       9.09688       7.98838       7.48943       6.15245       4.98755       3.92142       2.90013       1.92951       1.36086      0.873870      0.529296      0.302831      0.175363     0.0898524     0.0464064
  14  21 3713.0977    2.1425  4.8438  9.9203 -0.0009  0.0733   0.0278   0.1974    0.0951   0.0000   444.2106       2.51301       13.7753       7.96209      0.720029       5.26963       2.87138       1.25199      -3.22111       1.69900      0.448562       1.68267      -3.52818     -0.125854      0.390169     -0.239208    -0.0429560     0.0519854       8.12084       10.3595       11.0223       10.6151       9.93007       8.81773       7.61271       6.21757       4.75813       3.48720       2.51365       1.63088       1.07537      0.631148      0.382437      0.206922      0.106306     0.0533382
  14  22 3854.0228    1.7612  6.2390  9.7291 -0.0006  0.0876   0.0212   0.2439    0.0781   0.0000   443.1406      -4.46402       12.5916       1.26605       15.9588      -5.06466       1.09845       7.38794       4.91359      0.739676      0.886241       1.63322      0.611421     -0.307235     -0.614741      0.325103    -0.0135428     0.0904360       9.79293       12.2771       13.1022       12.9404       12.0332       10.7493       8.97989       7.30144       5.78688       4.14240       3.00631       1.97610       1.26478      0.782811      0.466020      0.259506      0.132162     0.0677041
  14  23 3994.9215    1.5172  7.9545  9.5870 -0.0010  0.1077   0.0176   0.2952    0.0716   0.0000   457.7389       2.68580       16.4313      -27.9143      -17.3003      -2.14735       2.64679     -0.564113      0.203765      0.211513      -6.02707      0.456352      0.574183     -0.614692     -0.825445     -0.474442      0.252236      0.115031       12.3770       15.5656       16.4424       16.0247       15.1481       13.3138       11.4827       9.03687       7.13574       5.22479       3.77970       2.44016       1.58423      0.992934      0.574900      0.328888      0.162039     0.0824786
  14  24 4136.6272    1.2474 10.1286  9.3850  0.0000  0.1332   0.0139   0.3701    0.0624   0.0000   432.4665      -28.9018      -2.94906       13.9041       35.6137      -20.5798      -11.3670       8.59067       18.3407       7.07709      -3.22085      -1.81058      0.598785    -0.0567712    -0.0584986     -0.143208    -0.0107317     0.0125906       14.6369       18.5786       19.5835       19.5847       17.8344       16.2488       13.5927       11.2907       8.60662       6.22652       4.57041       3.04937       1.97238       1.20232      0.711537      0.400330      0.199500      0.103063
  14  25 4278.2147    1.0862 12.7197  9.0517  0.0001  0.1633   0.0110   0.4538    0.0629   0.0000   413.4884      -1.42270       50.8484      -7.68557      -25.4978     -0.807624      -30.4218      -30.1357       4.53930       13.2916       4.05505      -3.63224      0.250713       1.47982      0.420205     -0.648455      0.105912      0.352161       17.9939       23.4385       24.1623       24.3211       22.4726       20.4005       16.9836       13.6434       10.6211       7.79900       5.60804       3.74985       2.48010       1.49421      0.891406      0.494306      0.250048      0.126212
  15   8 1902.2936    0.4747  0.4655  8.7690  0.0002  0.0330   0.0192   0.0527    0.0808   0.0000   439.2655      -3.81994       11.8329      -1.61880       3.39205       4.04648       1.43293    -0.0233083      0.911458      0.677767     -0.822061     0.0435237      0.476321     -0.167722    0.00755314     0.0612531   -0.00601984    -0.0189120       2.35331       4.18385       3.85049       3.72153       4.30879       2.55594       3.27062       1.96706       1.77140       1.33986      0.819904      0.726377      0.399162      0.285831      0.161740     0.0963718     0.0506283     0.0266052
  15  10 2195.7347    0.8412  0.7677  9.3518 -0.0082  0.0310   0.0261   0.0706    0.1258   0.0000   436.5625      -3.51505       16.7571      -7.58545       2.20723      -4.05910      0.648141     -0.731422     -0.363140      0.462624      -1.53942      0.253547      0.118941      0.503022      0.308078     0.0668365    -0.0491199   -0.00967898       3.11723       4.08215       4.12445       4.26918       3.71262       3.38614       3.08699       2.57509       1.97776       1.61140       1.18333      0.687223      0.482322      0.315589      0.187536      0.109272     0.0651923     0.0333711
  15  11 2339.4467    1.1974  0.9265  9.6407 -0.0053  0.0347   0.0330   0.0702    0.1656   0.0000   440.5091      -2.55042       10.4465       2.58116      -3.21157      -6.64809       1.45289       4.93700      -3.22642      0.104927       2.07832     -0.340960     -0.540276     -0.118471     0.0428209     0.0669826     0.0742107   -0.00270815       3.48174       4.21417       5.03578       4.74797       4.54703       4.03955       3.14294       2.83982       2.29060       1.54757       1.15911      0.841928      0.553203      0.334468      0.221470      0.119363     0.0725751     0.0372915
  15  12 2480.9842    1.5508  1.0879 10.1847 -0.0097  0.0340   0.0412   0.0800    0.1745   0.0000   437.9478     -0.771387       10.6740       4.21350       3.12275       1.42224      -2.04380       1.36242      -2.10611      -1.71162      -3.49609     -0.212418      -1.54049      0.151660     -0.182445      0.153300      0.136761    -0.0208214       3.60583       4.50351       4.74928       4.76215       4.28151       4.08138       3.51738       2.82995       2.35722       1.60451       1.30374      0.863437      0.585412      0.365431      0.229180      0.124113     0.0726935     0.0366812
  15  13 2622.3509    1.9722  0.9179 10.9909 -0.0092  0.0294   0.0580   0.0810    0.1430   0.0000   430.6969       5.46586       7.18001       18.1151      -1.12249     -0.848249       2.83870      0.766605       1.03293      0.729799     -0.129846     -0.227155      -1.25473     -0.338131     -0.295510     0.0744327     0.0666947    -0.0611543       3.46437       4.28697       4.65082       4.62727       4.44662       3.87673       3.18002       2.47456       1.90316       1.52077       1.07726      0.686084      0.515187      0.303432      0.190207      0.120564     0.0641148     0.0342994
  15  14 2764.1141    2.7286  0.9506 10.7726 -0.0012  0.0278   0.0731   0.0738    0.2351   0.0000   438.8023      -1.28458       8.68456       7.70803      -1.19972       1.08127      -1.59596      -2.72886    -0.0292564       1.57549     -0.196789      0.447093     0.0707768     -0.540892   -0.00479874      0.200595    -0.0184833    -0.0157360       3.03388       3.91630       4.08482       4.07602       3.88270       3.32699       2.85727       2.39441       1.85115       1.41307       1.00904      0.690388      0.451342      0.281176      0.181958      0.102591     0.0566169     0.0319076
  15  15 2905.7203    3.5253  0.7516 11.4020  0.0006  0.0268   0.1074   0.0628    0.2284   0.0000   444.1509      -1.54034       10.9715      -5.34037     -0.722464      -1.38191      -1.89215       2.58075     0.0977557       2.03059    -0.0128369     -0.418413     -0.335720      0.204128    -0.0834431     0.0212555     0.0157369    -0.0213635       3.21872       3.72590       4.27571       4.24744       3.63051       3.42810       3.06616       2.25396       1.80773       1.40325       1.04141      0.637340      0.441354      0.278787      0.173161      0.101185     0.0576855     0.0288636
  15  16 3047.0691    3.8334  0.8913 11.9559 -0.0047  0.0334   0.1107   0.0667    0.2341   0.0000   436.9413       1.60578       6.14384       4.70798       6.38937      -5.21149      -1.58346      -2.70767      -1.79792     -0.441145      0.397302    -0.0279027      -1.19479      0.179772    -0.0597030     -0.120848    -0.0763454   -0.00306869       3.70279       5.16188       5.38269       5.27341       5.07501       4.28469       3.66691       2.77026       2.18513       1.53989       1.16939      0.766998      0.546944      0.349605      0.201455      0.113940     0.0653120     0.0333821
  15  17 3187.9504    3.9127  1.0565 12.0132 -0.0027  0.0327   0.1070   0.0859    0.2545   0.0000   443.0304      -1.94663       6.79941       4.03534       5.07297      0.330194      -3.77226       2.55189      0.453073       1.59577      0.973878      0.852375     -0.221303      0.301303      0.251320     0.0639623    -0.0721626   -0.00590433       3.75307       4.97505       4.90983       5.03763       4.49213       3.93204       3.54171       2.94258       2.38040       1.72224       1.29258      0.817477      0.568283      0.319385      0.210179      0.116612     0.0678666     0.0330265
  15  18 3328.7741    3.6575  1.5524 11.6375 -0.0053  0.0407   0.0832   0.1001    0.2231   0.0000   437.3755      -12.3754       13.6201       9.48392      -7.00753      -9.12910      0.622477      -4.60388       3.39548      -3.12625     -0.978032      -1.76600      0.703357    -0.0479497    -0.0579996      0.105477    -0.0630645     0.0128250       4.49353       5.68601       5.75478       5.77586       4.97581       4.73229       4.26664       3.70659       2.84927       2.24451       1.59118       1.05882      0.665060      0.419025      0.259460      0.148673     0.0803933     0.0431430
  15  19 3469.8198    2.9920  2.3910 11.0279 -0.0007  0.0510   0.0527   0.1228    0.1356   0.0000   438.2747      -6.58472       16.0533      -4.54460      -10.5582       5.60790       7.60084       5.16769       1.98806     0.0508135      0.422073      0.906678      0.462009     -0.238624   -0.00920879     -0.107651    -0.0490281    -0.0229675       5.39469       6.81589       7.07536       7.17777       6.60795       6.03520       5.14350       4.36528       3.44173       2.61740       1.89833       1.30972      0.829168      0.543899      0.338249      0.198697      0.105152     0.0591363
  15  21 3752.2480    2.0848  4.9901  9.9733 -0.0004  0.0749   0.0265   0.1937    0.0881   0.0000   429.0442      -2.59144       21.5947      -9.68526      -5.78452       7.53443      0.540641      -5.37572      -3.77873       9.12373      -3.33949      0.306938     -0.293974    -0.0295159     0.0723974     -0.460569    -0.0996384     0.0255699       7.72895       10.0488       10.1479       10.4063       9.87856       8.94228       7.49483       6.49222       4.94506       3.85963       2.75992       1.91734       1.27569      0.820887      0.497192      0.284709      0.162661     0.0853953
  15  22 3893.9118    1.6876  6.8217  9.6332 -0.0009  0.0931   0.0193   0.2487    0.0760   0.0000   424.5702       1.15844       5.06182       20.1844       10.4687      -10.7940       9.75634       1.69604      -4.64821      -2.59550      0.711240       2.27900     -0.333938      -1.18971      0.276219      0.175870      0.260156     -0.231596       9.73259       12.5669       13.2397       13.3312       12.6359       11.0710       9.88912       7.78036       6.21679       4.45366       3.42536       2.34455       1.62048       1.00607      0.621991      0.361088      0.192619      0.103927
  15  23 4035.4106    1.3744  9.3017  9.4613 -0.0007  0.1179   0.0148   0.3477    0.0641   0.0000   446.8349      -2.35815       23.2130      -3.72762      -8.15611     -0.401270      -2.22818      -2.37364       9.03286      -12.4492      -5.34111     -0.758887       3.10005      0.382630      0.545541      0.272390     -0.592967     0.0212393       11.9495       15.2932       15.9945       16.4773       15.1931       13.7230       12.0513       9.79506       7.99683       5.92383       4.41720       2.97370       2.04135       1.26059      0.812964      0.458698      0.260263      0.136716
  15  24 4177.2012    1.1327 11.3391  9.3978 -0.0026  0.1511   0.0125   0.4185    0.0571   0.0000   447.5066      -1.46737       37.3499       18.3032       21.0041       12.2267       18.3841       16.2152       1.86107      -4.22420       8.61366      0.990192       7.82299      -1.21124     -0.715147      0.577717      0.313764    -0.0757333       15.5070       20.4121       22.1528       21.6933       20.7603       18.6864       15.3127       12.8867       10.0243       7.46083       5.51770       3.81449       2.60618       1.66996       1.01381      0.589488      0.324345      0.175414
  15  25 4319.3882    0.9846 13.3658  9.2066 -0.0016  0.1828   0.0101   0.5002    0.0533   0.0000   445.9331      -40.7577      -43.5966      -2.25248       14.8883       8.96152      -7.66213       12.6530      -7.47538       4.84201      -6.22409       3.39874       1.71337       2.12951      0.131522      0.216873      0.115410     -0.435466       17.8740       23.8823       23.9552       25.9685       23.7299       21.5088       18.5040       14.9588       12.2783       9.19274       6.72287       4.62766       3.18204       1.98843       1.25054      0.724602      0.405955      0.214781
  15  26 4460.9377    0.8174 16.0447  9.1276 -0.0015  0.2293   0.0081   0.6164    0.0456   0.0000   435.7877      -2.36081       3.24274      -21.2514       8.52973       24.6485       63.5175      -27.9583       1.66565      -16.9157      -6.53482      -2.16671       2.96327      -5.24601      0.818799      0.475147       1.36591     -0.344142       22.6353       28.7986       31.7957       31.6148       29.7660       26.9795       23.3788       19.0023       15.2503       11.4060       8.71650       5.85629       3.99347       2.62500       1.61002      0.945439      0.521138      0.276653
  16   9 2081.5614    0.6586  0.6975  9.0057  0.0027  0.0279   0.0211   0.0666    0.1114   0.0000   438.3324       2.75535       13.0429      -1.72843     -0.466551      -1.69911      -1.76237      -1.40248     -0.248744      -1.91839      0.446449     -0.893317      0.420408    -0.0337619     0.0126907      0.148848     0.0210127    -0.0348807       2.74737       3.54321       3.64375       3.51098       3.75117       3.12648       2.86114       2.31401       1.88532       1.44480       1.07120      0.774957      0.494337      0.344588      0.214871      0.133153     0.0832639     0.0497037
  16  11 2372.5624    1.3024  1.0302  9.6525  0.0015  0.0349   0.0327   0.0790    0.1676   0.0000   434.3614     -0.726188       6.96005      0.891038      -4.00429       4.48343      -3.44411     -0.840298       3.44732       1.42645     -0.539501      0.402889      0.745104    -0.0585362     -0.311321      0.217371     0.0452518     0.0305900       3.82889       4.26342       4.86151       4.71634       4.12174       4.19143       3.91053       2.92097       2.59337       2.05112       1.36689      0.986597      0.761688      0.464170      0.277815      0.161243     0.0946634     0.0551859
  16  12 2514.7836    1.7310  1.0935 10.1111 -0.0070  0.0359   0.0434   0.0803    0.1988   0.0000   438.4870       4.10685       8.74537       2.27594       6.44032      -5.97330      -3.29298       2.63258      -3.48593     -0.789023     -0.647091       1.88224      0.878287      0.194096     -0.379649     -0.149909     0.0541721    -0.0335172       3.79876       5.07295       5.29867       5.59300       4.95915       4.82181       4.52948       3.48598       2.43934       1.97332       1.85417       1.34713      0.706862      0.444388      0.336863      0.254223      0.145899     0.0649789
  16  13 2656.8886    2.2544  0.9884 10.5999 -0.0062  0.0302   0.0583   0.0704    0.2162   0.0000   437.0219      -2.26003       18.5488       3.77069      -8.27758      -4.55972       3.68541       1.99692       1.46616      -1.73305      0.795130     -0.819754      0.651176      0.586166     -0.261938     -0.136858      0.129376   -0.00489864       3.15263       4.19795       4.25808       4.34697       4.15486       3.73055       3.30245       2.60500       1.99482       1.60202       1.10232      0.859078      0.580477      0.393903      0.241627      0.141132     0.0855466     0.0444626
  16  14 2799.4678    2.9720  0.7640 11.3782 -0.0024  0.0288   0.0877   0.0612    0.1776   0.0000   438.7640      -9.80893       10.5543       2.87950       6.00160      -1.64534       3.99273       1.48900       3.73219      -1.18608      -1.26898     -0.824487     -0.217602     -0.265678     -0.252590    -0.0145708     0.0709668     0.0611878       3.10455       3.95834       3.78538       3.89909       3.29348       3.26215       3.04645       2.67861       2.12627       1.61421       1.14585      0.843447      0.580300      0.353744      0.233242      0.125099     0.0771625     0.0386031
  16  15 2941.7031    3.6946  0.8147 11.5380 -0.0050  0.0262   0.1036   0.0626    0.2166   0.0000   437.7092      -1.97428       9.40353       3.04904      -5.11396       5.14854       7.19853      0.247462      -1.17515     -0.461416    -0.0312402     -0.903686      0.269487      0.717542    -0.0185224      0.114565   -0.00125739    -0.0311394       2.51114       3.13234       3.53112       3.40766       3.44596       2.87570       2.58573       2.21556       1.71716       1.30634      0.980039      0.672827      0.479900      0.333120      0.201437      0.115694     0.0740111     0.0394710
  16  16 3083.3801    3.9513  0.9046 12.0361 -0.0135  0.0296   0.1111   0.0684    0.2271   0.0000   439.5299      -7.75422       13.5931       3.63953      -3.98289       1.44901      -3.14614      -4.62341      -3.41309       3.01484    0.00510462      -1.34661     0.0232525      0.280845     -0.636972    -0.0920045     0.0193515    0.00236783       3.16508       4.07372       4.27588       4.44849       4.20188       3.92975       3.36811       2.52811       2.16246       1.60681       1.06242      0.794513      0.659106      0.410270      0.271752      0.150758     0.0826139     0.0469134
  16  17 3224.8995    3.8385  1.1809 11.8209 -0.0152  0.0331   0.0965   0.0840    0.2698   0.0000   440.6262       3.73425       14.8836      -2.63648       5.66094       2.16985      -4.10243      -5.66171      -4.43780       1.21618      -2.14812       2.79659      0.378045    -0.0290186      0.262621      0.188494    -0.0701767    -0.0136396       3.33104       4.09969       4.13088       4.43696       4.31996       3.67761       3.41580       2.73353       2.26181       1.65599       1.29614      0.940138      0.626495      0.423970      0.267113      0.167592     0.0958881     0.0540072
  16  18 3366.2100    3.2698  1.6694 11.8575 -0.0092  0.0414   0.0722   0.1069    0.1542   0.0000   441.3953       8.27333       16.8546      -6.10210       1.30875     -0.227111      -7.62611       4.64888       2.15648     -0.209959     -0.846251     -0.652931      0.545207      0.440596    -0.0729183     -0.514803      0.158394      0.188371       4.26408       5.29775       5.47058       5.41592       5.22758       4.89578       4.33621       3.60873       2.81445       2.16527       1.62481       1.18084      0.833890      0.554523      0.342793      0.207776      0.116246     0.0674069
  16  19 3507.8453    2.7408  2.6128 10.9253 -0.0044  0.0529   0.0469   0.1303    0.1320   0.0000   440.2842      0.130016     -0.627643       4.86974      0.681905      -5.87841       7.27295       4.50013     -0.942816     -0.636105      -3.14354       1.72740       1.29399      -1.50158     -0.429340     0.0414324     0.0580460    -0.0296471       5.00604       6.78306       6.76568       7.20470       6.36737       6.20098       5.27255       4.46265       3.64010       2.80894       2.09481       1.45430       1.04283      0.642378      0.434958      0.249103      0.143654     0.0808458
  16  20 3649.5266    2.3648  4.0065 10.3252  0.0006  0.0653   0.0323   0.1626    0.0975   0.0000   446.2448      -17.7390       8.45544      -15.7051      -8.03858       6.84893       2.87128      0.942265       3.42786      0.756576      -1.43028      0.901799       1.01415     -0.786997     -0.996919      0.499895     -0.117859     -0.149974       6.50693       8.20062       8.64469       8.99997       8.71849       7.70496       6.48925       5.31890       4.58899       3.43172       2.50757       1.78803       1.22564      0.804327      0.522165      0.318719      0.185529      0.105599
  16  21 3791.3124    1.9644  5.5476  9.6931 -0.0005  0.0764   0.0228   0.2066    0.0893   0.0000   428.1991      -17.4629       16.8306      -9.97039      -5.71238      -4.63125      -14.2657       4.88179       1.66623      -3.57422      -1.65561      -2.97102       1.10817     -0.649092      0.281840      0.621162     0.0708843    -0.0563663       7.49711       9.40307       10.0942       10.0786       9.55273       8.84640       7.77784       6.53502       5.13997       3.97213       3.00222       2.14443       1.49669      0.980629      0.621086      0.387832      0.216267      0.121007
  16  22 3933.2370    1.6406  7.5898  9.5152 -0.0016  0.0990   0.0176   0.2569    0.0734   0.0000   451.7695      -22.5981       7.88948       10.3794      -22.1529       9.96393       23.9566      -5.01302      -5.31427       2.33104      -4.96822      -6.12595      -1.98576       1.77441     -0.246009     -0.635734     -0.676732      0.154376       9.75941       12.8427       13.1698       13.8908       12.8656       11.7891       10.2627       8.55835       6.89457       5.22972       3.83500       2.83789       1.92895       1.28695      0.780850      0.493249      0.275538      0.152624
  16  23 4075.1258    1.3591  9.6972  9.3332 -0.0001  0.1185   0.0138   0.3254    0.0633   0.0000   423.7450       9.70429       11.4596       6.36192      -18.5755      -16.1481       13.3440       3.13412      -2.99288      -6.84072      -2.90433      -4.38081      0.679942       2.87576      0.788222      0.849058     -0.443075     -0.159712       11.6618       14.8535       15.9016       16.2694       15.1526       13.7029       12.2349       10.1444       8.13477       6.31415       4.75085       3.34658       2.29018       1.50837      0.966328      0.584443      0.345086      0.188294
  16  25 4359.2493    0.9616 14.7983  9.1777 -0.0013  0.1884   0.0090   0.5116    0.0480   0.0000   484.5778      -43.2963       11.3486       5.40877       14.0435       31.4509       26.5537       16.6237       19.5970      -27.6982       8.02051       2.68596      -9.21099      0.924124      -1.33974       1.23151    -0.0345500      0.210895       18.4005       23.8750       25.3953       25.7757       24.2170       21.9254       19.5459       16.0973       13.1537       10.0291       7.60339       5.40658       3.73133       2.46176       1.60534      0.960571      0.542478      0.315216
  17   7 1811.9655    0.3742  0.2956  8.9071 -0.0154  0.0216   0.0191   0.0462    0.0588   0.0000   436.3937      -2.06027       11.9364      -1.70692      -1.18098       2.06009       1.41478      0.438071       3.16264      -1.30831      0.349870      0.251857     -0.553445    -0.0275536      0.220158     0.0489591    -0.0239101    -0.0517633       1.87019       2.49284       2.39206       2.51810       2.32794       2.10105       2.31162       1.57846       1.67927       1.12440      0.997765      0.570145      0.520407      0.283898      0.203456      0.116312     0.0739900     0.0438928
  17   9 2112.9387    0.7366  0.7381  9.0593 -0.0089  0.0311   0.0214   0.0604    0.1178   0.0000   439.2088      -7.14174       16.9345       2.03807     -0.849928      0.701726      -2.26875       3.34842      -2.63184       2.02631       1.11163       1.03427     -0.131336     -0.303732      0.405514     0.0873999    -0.0671248     0.0322244       2.82178       3.31563       3.74698       4.07791       3.53323       3.15693       3.17470       2.58167       1.77077       1.59351       1.23799      0.877418      0.562114      0.401006      0.307605      0.160013      0.102715     0.0628478
  17  10 2260.2622    1.0671  0.8031  9.3857  0.0009  0.0291   0.0287   0.0627    0.1492   0.0000   441.3456     -0.688590       12.6589      -3.27825     -0.652386      -3.41279       1.35891       4.36389      0.899198      0.563588      -1.11311      0.625193     -0.487505     -0.302336     -0.316855     0.0604475  -0.000630528  -0.000200179       2.68066       3.51011       3.85157       3.74774       3.66283       3.49477       3.05640       2.43000       2.10853       1.35099       1.24581      0.813702      0.622599      0.461906      0.276658      0.174535     0.0994473     0.0577139
  17  11 2404.9277    1.3587  1.0709  9.9028 -0.0050  0.0317   0.0341   0.0729    0.1646   0.0000   437.4537       2.21558       7.60582     -0.165582      -4.15074      0.999771       3.64382      -3.30996      0.929407      0.446919       1.61670       1.04080      0.127395      0.142943     -0.373555      0.200758     0.0685699    -0.0957774       2.92241       3.63614       4.05723       3.80644       3.88598       3.79066       2.96422       2.62379       2.17642       1.60184       1.33601      0.955424      0.639831      0.449854      0.311047      0.189256      0.115292     0.0683849
  17  12 2548.1038    1.7956  1.0251 10.3330 -0.0048  0.0321   0.0439   0.0741    0.1727   0.0000   437.1205       1.80827       15.1242     -0.784624      -4.77018       2.56144      -6.30385       2.86309      -1.43383       1.12052      0.637289      -1.45524      0.127530     -0.320889      0.555277     -0.214412      0.209329    -0.0885096       3.21410       4.11336       3.91846       3.91983       3.77133       3.75831       3.51156       2.79296       2.18662       1.68107       1.34790       1.01182      0.725063      0.503063      0.319222      0.199081      0.117289     0.0642052
  17  13 2690.9365    2.3318  1.0155 10.9192 -0.0052  0.0312   0.0580   0.0685    0.1748   0.0000   437.7968       2.38209       16.0054       1.82060      -2.52087      -3.11715      -3.50546       1.04736     -0.943876      0.520416     -0.112444      -1.00182     -0.346363     0.0611519      0.385921    -0.0183582     0.0358648     -0.125907       3.02779       3.57916       3.77668       4.06355       3.65446       3.47882       3.25871       2.68020       2.06700       1.56326       1.26029      0.933828      0.671297      0.471752      0.307992      0.204050      0.113501     0.0642641
  17  15 2977.1429    3.8519  0.7665 11.6385 -0.0048  0.0228   0.1112   0.0625    0.1884   0.0000   438.4726      -3.85595       12.2899       4.60531      -3.61658       2.28313      -2.05983      -2.49518       1.91401      0.678851       1.63657      0.603880      -1.08596     -0.448485      0.451771      0.207190     0.0377925   -0.00697118       2.17088       2.78410       2.67466       2.85970       2.78685       2.80966       2.24239       1.93509       1.48373       1.17550      0.928929      0.710648      0.476900      0.342217      0.215194      0.141254     0.0868126     0.0541177
  17  16 3119.2628    4.1227  0.9451 11.6941  0.0028  0.0263   0.1046   0.0660    0.2366   0.0000   440.7783      0.864924       14.3464       4.74668      -6.08038      0.628615      -5.81584       3.32909      0.208827      -1.64827      -1.05592       1.00273      0.870996     0.0306119    -0.0840149    -0.0295430    -0.0804186     -0.150667       2.46849       3.18023       3.37459       3.56435       3.29453       3.02870       2.63584       2.28773       1.87557       1.42078       1.07998      0.808909      0.558558      0.368475      0.252448      0.153330     0.0924625     0.0536143
  17  17 3261.3508    3.6955  1.3807 11.8601 -0.0014  0.0369   0.0834   0.0902    0.1920   0.0000   437.4236      -5.45848       11.6432       8.34894       3.73141      -2.53663       2.84768       2.95364     -0.219821      0.847308       1.70139      0.891176     -0.394098     -0.382551      0.612020    -0.0648018      0.176760     -0.131481       3.55584       4.12913       4.72907       4.99966       4.35067       4.11625       3.79433       3.02170       2.46878       2.08417       1.49273       1.09578      0.747654      0.533192      0.338979      0.211641      0.131704     0.0785823
  17  18 3403.1754    3.1422  2.1777 11.3042 -0.0017  0.0471   0.0579   0.1118    0.1534   0.0000   437.9303       4.49977      0.948670       6.06229       8.26310      -1.00169     -0.671343       5.90489      -1.86423       2.19911      -1.63295      0.140117     -0.190815     -0.782466      0.273876      0.139595     -0.236425     -0.155424       4.39305       5.79420       6.01251       6.24601       5.98595       5.62632       4.73921       4.00781       3.10270       2.60762       1.95958       1.37902      0.986578      0.668120      0.432581      0.286221      0.173524     0.0987383
  17  19 3545.3606    2.7229  3.0137 10.5882 -0.0029  0.0524   0.0409   0.1333    0.1389   0.0000   429.0641      0.579979       19.3228       2.87032      -9.80781       9.56836       4.01123       7.79174       6.74433       2.01351       1.84531      0.413665      -2.12105     -0.695769    -0.0673293      0.510117    -0.0127938     0.0568972       5.18516       6.51077       7.03697       7.26379       7.04752       6.37915       5.43455       4.39494       3.65786       2.97615       2.25117       1.55740       1.05953      0.739629      0.501794      0.306266      0.192549      0.114630
  17  20 3687.6923    2.2359  4.6330 10.1176 -0.0000  0.0679   0.0284   0.1825    0.0967   0.0000   443.4387      -1.56884       7.68101       8.71459      -1.52420       2.62735       10.7134      -3.62086       2.59181       1.12508     -0.917849      -1.65093      0.106298     -0.203705     -0.301735     -0.283241     -0.131728    -0.0231176       6.33864       8.20936       8.52684       8.57625       8.25735       7.70557       6.77650       5.81571       4.79051       3.78792       2.88742       2.10961       1.46366      0.980531      0.666521      0.396433      0.244583      0.142521
  17  21 3829.8826    1.8600  6.0075  9.7772 -0.0008  0.0807   0.0211   0.2180    0.0807   0.0000   439.7113      -2.08445       5.50834      -24.7347       6.38583       3.98788       4.53019       9.01209      -4.34758       1.42859      -5.59328      -1.76309     -0.399196      0.980300      0.327757      -1.05871      0.231570    -0.0859370       7.76062       9.90086       10.8606       10.5555       10.4327       9.35718       8.41126       6.91131       5.78740       4.51819       3.49289       2.46577       1.79504       1.14218      0.780768      0.487963      0.294448      0.173024
  17  22 3971.8862    1.5562  8.0496  9.4792 -0.0022  0.0984   0.0156   0.2783    0.0665   0.0000   435.1032       4.22036      -14.1259      -13.0126      -11.0633       3.26690       7.41283     -0.621520      -11.9093       5.31657       5.17866       4.65827    -0.0832285       1.41110     -0.954645     -0.559397      0.692815    -0.0886461       9.20021       12.1175       12.6625       12.9519       12.2075       11.3965       9.99068       8.62566       6.76817       5.44822       4.16661       3.05133       2.12051       1.45294      0.927682      0.590494      0.367404      0.209446
  17  24 4257.1390    1.0911 12.5546  9.2537 -0.0013  0.1552   0.0104   0.4249    0.0533   0.0000   457.9995      -26.7330       21.1405       43.5641      -18.0311      -18.8097       11.5137       44.9474       4.28512      0.236540       1.72813      0.512202     -0.323206      0.106485     -0.485998      -1.60898      0.519250     0.0342364       14.0137       18.4559       19.4493       20.0328       19.7175       17.5697       15.5002       13.2607       10.6743       8.51935       6.48838       4.66791       3.38322       2.25143       1.52264      0.942942      0.569583      0.332337
  17  25 4399.9432    0.8989 15.0547  9.1998 -0.0011  0.2000   0.0085   0.5299    0.0461   0.0000   430.0208      -26.1011       37.7199       23.4213       13.1130      -12.2456      -23.6185      -22.2290       2.59113       13.3848       4.54865       1.93432      -4.52874      0.671330       4.96182       1.14397     -0.675190      -1.23682       17.6846       24.1190       25.8633       25.9852       24.8472       22.9561       20.1798       17.0203       14.0091       10.9391       8.29136       6.04025       4.43911       2.93969       1.97612       1.22064      0.705169      0.415651
  18   8 1992.8076    0.5648  0.5797  8.9453 -0.0141  0.0232   0.0193   0.0549    0.0917   0.0000   438.0827      -1.46399       16.7415      -2.46854       1.16300       5.34835       1.03974     -0.683622      0.449572      -2.55456      0.637991      -1.12302     -0.411496      0.185705      0.197802    -0.0240252      0.212046     0.0687206       2.13073       2.83534       2.94494       2.94683       2.91545       2.74381       2.43833       2.04309       1.73077       1.37707      0.943465      0.718379      0.564096      0.412905      0.283121      0.187009      0.106704     0.0587314
  18   9 2143.6402    0.7845  0.7947  8.7864 -0.0006  0.0279   0.0209   0.0615    0.1317   0.0000   437.4456       2.20457       14.5315      0.964044      -1.30282       2.24492       1.13958      -3.94126       1.50032       2.68456      0.186831      -1.29881      0.104885     -0.562386     -0.271848    -0.0638505    -0.0574740     0.0614153       2.16079       3.05689       2.88696       3.36759       2.84560       2.99296       2.42241       2.44839       1.69583       1.50970       1.07035      0.856775      0.572403      0.437123      0.312157      0.187450      0.112040     0.0732198
  18  10 2291.5325    1.0837  0.9312  9.3966  0.0006  0.0289   0.0276   0.0724    0.1632   0.0000   432.6886     -0.924069       16.1494      -2.32164      -3.00750       3.73804      -3.23582      -4.72550       1.62181     -0.384449      0.140421      0.273474     -0.950991     -0.125137   -0.00582152    -0.0633217    0.00756472    -0.0154799       2.65428       3.12953       3.36134       3.54303       3.56053       3.18213       2.71992       2.42829       2.01787       1.58028       1.21502      0.904442      0.667080      0.470035      0.312456      0.191562      0.132593     0.0840358
  18  11 2436.7741    1.5056  0.9985  9.9707 -0.0035  0.0302   0.0361   0.0689    0.1719   0.0000   438.2661      -8.60620       13.6387    -0.0907001      -2.54924     0.0283865      -2.54416     -0.388423       1.77239      -2.73600     -0.343159     0.0951434       1.12123     -0.480774      0.155278    -0.0794935     -0.195067    -0.0135973       2.61427       3.38227       3.58323       3.75216       3.40714       3.39528       2.98621       2.48009       2.02820       1.62602       1.26315      0.965076      0.652829      0.481887      0.329793      0.203929      0.130758     0.0793607
  18  12 2580.7326    2.0260  0.8966 10.7541 -0.0051  0.0267   0.0523   0.0665    0.1581   0.0000   439.1306       2.27516       7.46820      -3.18031      -3.65795      0.532279       1.61994      -1.00285       1.09858      -1.53136     -0.148804   -0.00621258     -0.529277     -0.333730   -0.00784095     -0.527976     -0.262755     0.0659038       2.46263       3.05725       3.17206       3.37812       3.09302       2.94991       2.56110       2.25132       1.94129       1.60802       1.18045      0.895636      0.657720      0.428377      0.284763      0.191877      0.117448     0.0747901
  18  14 2868.5577    3.2709  0.8484 11.1039 -0.0049  0.0269   0.0837   0.0599    0.2054   0.0000   434.4247      -5.13156       7.40140       2.63826      -6.68231      0.770378      -2.04216       1.79312      0.644355      -2.40452       1.37922      0.941075      0.255932     -0.337148     0.0504367      0.224435     0.0196089      0.103393       2.79712       3.27802       3.12841       3.03755       3.18803       3.31016       3.02567       2.47930       1.85738       1.45047       1.12018      0.888936      0.709534      0.505068      0.339970      0.226405      0.133787     0.0739950
  18  15 3012.0386    3.9713  0.8517 11.6387 -0.0018  0.0249   0.1020   0.0616    0.1966   0.0000   438.0516      -1.20046       9.14635       6.41917       2.88460       4.37831      -4.49858      -3.02566       1.45039      0.706051     0.0339538      0.565565      0.419673   -0.00471738      0.164786      0.288942    -0.0183479     0.0891312       2.45911       3.14328       3.26089       3.30657       3.15069       2.82904       2.72856       2.21614       1.84283       1.41651       1.10740      0.854168      0.589541      0.411214      0.267919      0.179981      0.119468     0.0692724
  18  16 3154.7904    4.0970  1.0414 11.6456 -0.0028  0.0276   0.0993   0.0728    0.2476   0.0000   438.1516       2.06398       10.8849      0.641308      -1.26795      0.519701       1.92279      -1.03010      0.247163       1.34235      0.434845      0.572653       1.35989     -0.604442      0.164855      0.263410      0.302900      0.201423       2.34133       3.03153       3.30119       3.14148       3.17136       2.95363       2.58578       2.31092       1.87706       1.53263       1.25121      0.865726      0.659723      0.448863      0.292339      0.195252      0.125511     0.0767028
  18  17 3297.1948    3.6250  1.3924 12.0654  0.0002  0.0353   0.0806   0.0881    0.1558   0.0000   441.3977      -2.80801       12.5734       1.72432       2.73754     -0.263739       2.86067      -3.11901       3.45182      0.532586      0.310358      0.393807     0.0569497      0.635509      0.538666    -0.0115157     -0.138009    0.00680667       3.30218       4.39987       4.74785       4.91150       4.65303       4.33132       3.81922       3.03077       2.49945       2.05425       1.48090       1.12016      0.806542      0.557759      0.382730      0.240088      0.156971     0.0906597
  18  18 3439.8782    3.1209  2.4425 10.8968 -0.0030  0.0463   0.0515   0.1163    0.1669   0.0000   450.3720      -7.94873       13.8150       3.24051      -5.61637       4.35007       4.49139      -1.27546      -5.59538      0.563039      0.741578      0.799096     -0.409415    -0.0929952     -0.150136     -0.130110    -0.0402487     0.0726352       4.12619       5.13751       5.32965       5.62690       5.62739       5.00265       4.74349       3.64561       3.20169       2.56115       2.01741       1.46115       1.06914      0.752486      0.504617      0.328425      0.220940      0.127679
  18  19 3582.4933    2.5382  3.4332 10.4917 -0.0014  0.0578   0.0362   0.1390    0.1190   0.0000   444.9661       1.72555       16.2680      -17.0306      -21.5236       16.7813       6.81714       1.07506      -1.66926       4.75031       4.08269     -0.660372      0.209308       1.32242       1.15857      0.444761     -0.218671     0.0535168       5.46081       6.91609       7.09896       7.17098       6.90540       6.19258       5.78939       5.09180       4.42617       3.49259       2.78483       1.99969       1.46153      0.990279      0.655428      0.413400      0.264809      0.160615
  18  20 3725.1830    2.1435  4.7819 10.1551 -0.0014  0.0687   0.0257   0.1763    0.0834   0.0000   436.6062      -5.68415       23.8707       2.95798      -3.61099      -5.35196       2.85501       7.44048      -1.02758       5.34168     0.0753219      -3.47278       2.57265      0.960668     -0.469491     0.0146931      0.524029     0.0667036       5.94039       7.67109       8.24785       8.54103       8.04483       7.68041       6.71891       5.71920       4.85972       3.85843       2.97652       2.19315       1.59724       1.14458      0.756086      0.509041      0.296284      0.177990
  18  21 3868.0335    1.7679  6.6619  9.7437 -0.0014  0.0870   0.0189   0.2289    0.0692   0.0000   432.0845      -14.9234       13.8916       5.08585      -8.79979    -0.0145235       14.2456       11.5837      0.423279      -2.35361       7.35520      -5.67119       2.04794       2.00196      -1.73829     -0.371535      0.160038     0.0930610       7.43106       9.96504       10.4413       10.9546       10.6251       9.64261       8.88244       7.22221       6.21947       4.74093       3.64053       2.73832       2.04806       1.43212      0.958911      0.625117      0.386415      0.223551
  18  22 4010.5313    1.4673  9.1921  9.4411  0.0002  0.1089   0.0141   0.2945    0.0597   0.0000   438.0340       5.80750       18.6296       1.53565      -13.8711       16.2179       6.65584      -2.44566       22.1611      -7.58898      -8.65403      -4.36117      -3.89305      -4.81390      0.397334      0.827699     -0.579333     0.0541272       9.54780       12.5256       12.9529       13.3081       12.8245       12.0530       10.7880       9.42874       7.89047       6.25399       4.85237       3.60851       2.68635       1.83256       1.24679      0.792055      0.499339      0.294877
  18  23 4153.5905    1.2589 10.7267  9.4049 -0.0003  0.1267   0.0121   0.3523    0.0533   0.0000   466.7182      -9.54841      -1.84537      -3.22280       12.4625      -3.79903       6.41171       14.8783      -1.07990      -4.05591       1.99580       6.04207      -3.29273       2.21484      -2.26947      0.742359     -0.197242     -0.409383       11.2241       14.9391       15.3989       16.0417       15.4079       14.3200       12.4804       10.7993       9.21225       7.44551       5.87628       4.24639       3.03037       2.04850       1.41672      0.899758      0.565334      0.342470
  18  25 4439.2182    0.8498 16.3555  9.1986 -0.0006  0.2108   0.0075   0.5704    0.0413   0.0000   438.3932      -43.7439      -27.4140      -32.0846       10.7019       22.1073      -50.1913       6.01240       16.1905      -18.0153      -16.5008      -6.83711       1.12552      -6.90215       1.31524    -0.0945715      -1.36212     -0.146209       17.5836       23.9096       24.9314       25.8716       25.4691       23.3540       21.3788       17.3526       14.8386       11.6785       9.11563       6.93601       4.99058       3.54182       2.38355       1.54657      0.969325      0.585041
  18  26 4582.4947    0.7163 17.4881  9.0931  0.0005  0.2410   0.0066   0.6246    0.0370   0.0000   461.8874      -7.48848       47.8924      -61.8508       36.9560       53.7740      -24.8077      -4.85585       5.81478       19.7752       17.4734       12.1076       5.91925     0.0831057      -3.53581      -3.05399       2.19128      0.446306       20.4579       26.8916       29.5612       29.1417       28.5905       26.5051       23.3670       20.7702       16.9788       13.8619       10.6952       8.06894       5.86778       4.00036       2.76946       1.80286       1.08073      0.662834
  19   8 2021.7533    0.5876  0.6078  9.0452 -0.0108  0.0268   0.0188   0.0565    0.0869   0.0000   439.8214     -0.456074       12.5377       3.24816     -0.264787      -1.22939      -1.78504      -1.44221      -1.04697     0.0378309       1.09154      -1.45153     -0.449251      0.452236      0.112681     -0.233341    0.00136805    -0.0248110       2.45935       3.16194       3.36983       2.88084       2.80131       2.44252       2.44487       2.42866       2.07030       1.78861       1.47500       1.13311      0.762549      0.502217      0.334433      0.215298      0.135853     0.0762391
  19   9 2173.7228    0.8804  0.7199  9.3028 -0.0042  0.0231   0.0243   0.0583    0.1139   0.0000   437.6317      -3.78385       15.0927      0.465617     -0.773957     -0.175027       2.97066      -2.27880     -0.788848     -0.744637       1.01710     -0.764175     -0.219030     -0.145722      0.131216     -0.129568      0.147280    -0.0577773       1.92447       2.44030       2.58548       2.70360       2.56774       2.47068       2.28650       1.84178       1.55392       1.27444       1.01080      0.756692      0.568852      0.420529      0.272986      0.203750      0.123617     0.0753695
  19  10 2322.2820    1.1364  0.9762  9.5190  0.0001  0.0286   0.0270   0.0679    0.1430   0.0000   435.1172      0.297650       9.48445      -1.58899      -4.03616      -1.64403       1.10462       1.41580       1.99149      -1.07666      -1.91465      -1.19543      0.165140     -0.332241     -0.546460      0.106329      0.117125    -0.0567853       2.33825       3.09441       3.47373       3.59143       3.53170       3.09661       2.80495       2.38184       1.99796       1.55432       1.17858      0.924014      0.682700      0.474121      0.322647      0.222585      0.142676     0.0871957
  19  11 2468.1173    1.6268  1.0670  9.9372 -0.0051  0.0381   0.0388   0.0807    0.1895   0.0000   438.9328      -3.20819       14.1079       2.43004      -2.15795       1.88125       4.77639       2.40271     -0.620993     -0.192759    -0.0313124      0.941486       1.02209      0.487738     -0.129208     0.0907396      0.147921     -0.167176       4.51015       5.34695       4.36813       3.49364       3.66902       4.71605       5.54512       4.61816       3.08125       1.87278       1.23918       1.16926       1.40435       1.10042      0.733408      0.481216      0.284856      0.179552
  19  12 2613.0536    2.0356  0.9985 10.4166 -0.0069  0.0290   0.0485   0.0648    0.2002   0.0000   433.6309     -0.114811       16.0579      -7.89618      -3.50157       2.72476       1.42084      0.403958       2.11846     -0.624058       1.43552      -1.92294       1.94595      0.146431     -0.138217      0.149299    -0.0979161     0.0837564       2.41353       3.33384       3.51929       3.70347       3.72459       3.22411       2.92370       2.50349       2.08851       1.60000       1.22276       1.00085      0.697858      0.531351      0.344817      0.241338      0.146332     0.0973586
  19  13 2757.8957    2.8350  0.9948 10.5579 -0.0010  0.0269   0.0658   0.0647    0.2575   0.0000   437.5415      0.443300       9.03880    -0.0285126      -2.57493      0.126931    -0.0233084      0.540236       3.40716     -0.161874     -0.321653      -1.74730     -0.783541      0.213340     -0.344622     -0.360120     0.0486688      0.124230       2.27019       3.06427       3.23228       3.26026       3.10747       2.81690       2.60387       2.22074       2.07169       1.58398       1.30342      0.954881      0.711645      0.485346      0.325051      0.214157      0.134296     0.0870142
  19  14 2902.4807    3.5309  0.8099 11.4535 -0.0029  0.0243   0.0888   0.0567    0.1796   0.0000   439.4626     -0.483045       17.2428       2.88003      -1.81787       1.82453       2.07833      -1.46757     -0.222160       1.06501      0.923582     -0.964786      0.511476    -0.0949887     -0.333490   -0.00148365    -0.0251519    -0.0325822       2.09606       2.55173       2.79123       2.85926       3.04440       2.37983       2.31242       2.07133       1.64702       1.37440       1.08196      0.832068      0.586579      0.415463      0.287151      0.192678      0.122157     0.0764885
  19  15 3046.4367    4.0021  0.9590 11.6380  0.0002  0.0265   0.0916   0.0617    0.2075   0.0000   440.1746      -1.30608       15.6523       1.15113      -1.31875      -2.71480      -1.79728      0.430184      0.573036       1.20997      -1.42840      0.359026      0.190007     0.0235321   -0.00159418    -0.0846801    -0.0287318     0.0522433       2.22664       2.81854       2.97942       3.11439       2.90941       2.88850       2.59641       2.03744       1.89280       1.50049       1.18641      0.934899      0.648212      0.475101      0.315814      0.211175      0.149956     0.0873139
  19  16 3189.7332    3.9295  1.0926 11.8081 -0.0055  0.0311   0.0863   0.0683    0.2112   0.0000   440.1453       1.40220       12.1956       2.93630      -3.04011       4.55305       6.00571      0.850621     -0.295256     -0.581385       1.32632     -0.758816      0.393679     -0.221946     -0.224333     -0.104276      0.190225    0.00289542       2.49191       3.41124       3.26348       3.45198       3.51994       3.18687       3.15718       2.47731       2.18158       1.56088       1.30561      0.981766      0.803562      0.545878      0.412230      0.256702      0.176786      0.107775
  19  17 3332.8060    3.5425  1.6554 11.4640  0.0008  0.0353   0.0659   0.0884    0.1392   0.0000   436.4604      -9.60986       13.6769     -0.323248      -1.41692      -1.26524       2.20803      0.372060       5.42414      -1.32435       3.32618       1.18832      0.603206      -1.00271      0.706287      0.340772     0.0469876    -0.0592995       3.10908       3.85129       4.25520       4.53619       4.19658       3.85921       3.50723       3.11033       2.54860       2.04210       1.69083       1.26847      0.919310      0.616970      0.428469      0.293472      0.193008      0.118403
  19  18 3475.9679    3.0057  2.6876 10.7166 -0.0024  0.0469   0.0440   0.1181    0.1345   0.0000   441.4111      -3.37310       20.3840      -3.69935      -3.94010      0.343669      -7.56263      -4.06758      0.858060     0.0441000     -0.441562      -1.51428     -0.835206       1.13031     -0.125127   -0.00359431      0.460518     -0.259386       3.91711       5.06316       5.12793       5.53010       5.39346       5.17364       4.64794       3.83246       3.32658       2.63724       2.12236       1.57318       1.17949      0.852982      0.591881      0.390050      0.259830      0.158889
  19  19 3619.2358    2.4447  3.9150 10.3483 -0.0018  0.0577   0.0311   0.1503    0.1013   0.0000   433.6305       5.53070       15.4582      -4.67060       4.40860       2.20280      -7.23280       8.55611       2.92486       1.26016       6.65831       3.46127      -3.25207     -0.815228      -1.05879      0.280701      0.149375     0.0914119       4.89290       6.17063       6.62016       6.84702       6.65344       6.14541       5.74257       4.86282       4.12664       3.30579       2.73532       1.99419       1.51399       1.04957      0.730768      0.490044      0.317079      0.197411
  19  20 3762.3639    2.0363  5.6091  9.8896 -0.0005  0.0725   0.0219   0.1949    0.0789   0.0000   434.8972      -18.1504       11.4670       16.0620      -18.0346      -3.97704      0.910524       6.91264       8.54202      -3.68809      -2.14524       4.28218       3.80378     -0.230720    -0.0605102      0.556345      0.510934    -0.0538454       6.19727       7.78890       8.41882       8.54319       8.39277       7.94206       7.21405       6.16765       5.21642       4.15142       3.36510       2.55315       1.93623       1.33296      0.909836      0.618116      0.410427      0.256991
  19  21 3905.3686    1.6999  7.3586  9.5348 -0.0013  0.0881   0.0165   0.2335    0.0676   0.0000   437.0628      -2.82428       11.2320      -1.99622       11.1733      -9.47068      -13.4077       3.02546      -3.20249      -8.41756      -2.56630       2.94281       3.21363      -2.31112      -2.15354      0.167961      -1.05417      0.103655       7.41676       9.46230       10.1180       10.3454       10.1837       9.45085       8.57890       7.45412       6.39140       5.11651       4.12325       3.12579       2.30751       1.62421       1.10020      0.747001      0.487915      0.301512
  19  23 4192.2895    1.1826 12.1866  9.2400 -0.0010  0.1383   0.0100   0.3815    0.0515   0.0000   440.9170       7.86434       12.4932      -3.97960       20.3122       30.7165       24.7685       15.0385      -2.66036       9.82448       2.54792       1.68554       1.64748      0.652011       2.58717     -0.651778      0.129801      0.864918       11.2770       15.0413       16.0911       16.6854       15.9700       14.9581       13.8010       11.6010       9.92715       7.94509       6.31594       4.77616       3.55769       2.52189       1.74508       1.16786      0.742471      0.459266
  19  24 4335.5567    0.9878 14.4881  9.2122 -0.0006  0.1723   0.0084   0.4641    0.0458   0.0000   429.6993      -19.7239       9.66576       26.9415       7.69872      -19.1885      -10.0404      -5.47617       2.39370       7.72704       10.5000      -5.14903      -1.29885       1.72916       3.65299       1.09572     0.0926574      -1.13966       13.9533       18.7827       19.5837       20.3883       20.1336       19.0623       16.4806       14.5964       12.2641       10.0101       7.88344       5.98271       4.41493       3.15254       2.20382       1.47502      0.919089      0.582643
  20   7 1893.8503    0.4416  0.4692  8.9453 -0.0021  0.0223   0.0156   0.0501    0.0650   0.0000   441.8269      -3.04031       13.2458     -0.370796      -3.03511       3.76644      0.404068       1.74891      0.950467      -1.00527      0.670840      0.612417     -0.836055      0.713589     -0.337294     -0.171648      0.134455      0.243777       1.70140       2.20620       2.28291       2.39027       2.50098       2.26186       1.98000       1.63977       1.48045       1.34323       1.05446      0.746351      0.558514      0.466253      0.292220      0.193351      0.127860     0.0817585
  20   8 2050.0008    0.6595  0.6676  8.9471 -0.0074  0.0234   0.0188   0.0570    0.0947   0.0000   434.3477      -4.29281       14.4465       3.06658     -0.835856      0.271993       5.34191     -0.664925       2.09435       1.86299    -0.0311995     -0.204114     -0.440744     -0.355473   0.000447918    -0.0385288     -0.146126     -0.140916       1.77500       2.17711       2.38687       2.50510       2.38473       2.45540       2.06324       1.79656       1.53232       1.27769       1.08335      0.808430      0.597329      0.425713      0.304244      0.220569      0.136779     0.0914692
  20   9 2203.1383    0.8980  0.8280  9.0178 -0.0024  0.0260   0.0228   0.0578    0.1501   0.0000   438.3663      -4.77819       17.4693      -4.05200      0.278634      -1.38031       2.93161     -0.726143      -2.23277      -3.05446    -0.0791585      0.861785      0.736020      0.344418     0.0189098     -0.240786    -0.0475362    -0.0354976       2.05497       2.60625       2.91477       2.80208       2.77358       2.60597       2.45247       2.24057       1.77068       1.55894       1.18061      0.864652      0.730259      0.511767      0.363763      0.254743      0.166599      0.107215
  20  10 2352.3777    1.2005  0.9799  9.6455 -0.0054  0.0275   0.0282   0.0652    0.1520   0.0000   437.7046      0.782067       10.8185      -6.29056      0.207306      -2.35528       2.14093       1.81187       3.35852      0.964432      0.631278      0.503181      0.391455     -0.760280   -0.00207923     -0.140609    -0.0860142    -0.0768324       2.22843       2.69174       3.11568       3.18831       3.11562       2.84207       2.48270       2.40360       1.97907       1.52924       1.21251      0.977613      0.736604      0.518774      0.360072      0.256410      0.169460      0.105799
  20  11 2498.8692    1.6884  1.0536 10.0787 -0.0053  0.0289   0.0388   0.0699    0.1942   0.0000   438.9861       1.08415       11.9502      -1.51310       2.12118      -2.53866      -1.77679       5.32979       2.08402     -0.634317      0.899015     -0.418301      0.442933     0.0692968      0.575614     -0.140938     -0.165301     0.0723376       2.39435       3.05525       3.36402       3.47205       3.36145       2.92065       2.67363       2.58669       2.09784       1.73824       1.36670       1.07311      0.789485      0.570374      0.381122      0.270418      0.174681      0.105088
  20  12 2644.8091    2.1918  0.9769 11.0910 -0.0094  0.0271   0.0536   0.0686    0.1377   0.0000   437.3571      -3.07702       15.6620       1.80659      -3.60244      -1.05847       1.14567       3.53888     -0.595039     -0.345486       1.09513     0.0187367       2.52539      0.653718      0.603589      0.147047    -0.0152089    -0.0938739       2.31428       2.86269       3.33153       3.46890       3.21130       3.12912       2.71935       2.33234       1.96057       1.58620       1.26337      0.960378      0.726486      0.531196      0.351404      0.245164      0.174374      0.105656
  20  13 2790.6489    2.8593  0.9770 10.9430 -0.0041  0.0253   0.0640   0.0626    0.1841   0.0000   442.2586      -5.45243       14.6834      -4.32384       1.42464       1.46689     -0.522096      -2.40540      0.800115      -5.46639      -1.51877     -0.943015      0.458005     -0.459241     -0.607082      0.345166     -0.282758    -0.0219370       1.96639       2.62640       2.87213       3.03355       2.81396       2.72636       2.43914       2.07634       1.80763       1.46857       1.16852      0.871907      0.672853      0.471742      0.343555      0.241796      0.150312     0.0939200
  20  14 2935.8445    3.5540  0.8779 11.4807 -0.0006  0.0237   0.0840   0.0614    0.1779   0.0000   437.6335       5.14159       10.5828      -2.03193       3.30628      0.154649       1.12810      -1.22257       1.61050     -0.687901      0.274960      0.449401       1.05182     -0.574110      0.106269      0.360824    -0.0290328     0.0294970       1.93677       2.45432       2.94194       2.85887       2.81181       2.73654       2.33535       2.00534       1.74778       1.32334       1.17002      0.803996      0.637190      0.446333      0.333978      0.214053      0.138895     0.0964127
  20  15 3080.3110    3.9755  0.9646 11.5396 -0.0010  0.0259   0.0883   0.0618    0.2039   0.0000   436.3562      0.754676       14.0753     -0.465779     -0.416048    -0.0243110      -3.70248     -0.670413      -1.04371     -0.137210      -1.27118      0.827828      0.426719     -0.222393     -0.659259     -0.288538    -0.0683300      0.122109       2.18356       2.89497       2.93439       2.80353       2.78992       2.51590       2.44384       2.20683       2.00760       1.68679       1.32759       1.03637      0.737928      0.571484      0.380913      0.258224      0.162863      0.104743
  20  16 3224.3215    3.9512  1.1692 11.8761 -0.0002  0.0314   0.0840   0.0757    0.1937   0.0000   435.2283      -3.27914       14.0373       7.12861       4.97835     -0.533177      -1.88298       2.32406      0.467426      -3.07242    -0.0629694     -0.188274    -0.0559629      0.529311    0.00683816     -0.270000     0.0166869     0.0825920       2.78339       3.78348       4.06102       4.47265       4.14979       3.99921       3.34347       2.74954       2.25425       1.89724       1.47715       1.08805      0.791003      0.563899      0.384493      0.269233      0.180622      0.114231
  20  17 3367.9929    3.2935  1.8004 11.7597  0.0000  0.0397   0.0589   0.0949    0.1044   0.0000   437.1017      0.201535       10.3870       2.23437      -5.00809      -3.87314       2.38090      -3.40595       1.85346      -3.07760      -1.84349     -0.344496      0.604920     -0.772972     -0.353199      0.315106     -0.265177     0.0564421       3.24014       4.27208       4.50095       4.51461       4.14959       4.12341       3.72946       3.48594       2.90987       2.44656       1.92286       1.45967       1.13969      0.814684      0.599528      0.390381      0.258229      0.163223
  20  18 3511.7460    2.8738  2.6484 10.9000 -0.0015  0.0450   0.0417   0.1168    0.1052   0.0000   438.1159     -0.387708       14.1446       4.56254      -7.92207      -8.47406      -1.20755       2.27348      -4.56539      -3.21989       1.45231      0.809025      0.242691    -0.0862418     -0.145906      0.128176      0.169279      0.358427       3.65291       4.84282       5.23252       5.43959       5.35696       4.98287       4.45164       3.84500       3.27773       2.64222       2.11098       1.63170       1.21428      0.885191      0.612156      0.416396      0.282610      0.181629
  20  19 3655.4810    2.2980  4.2629 10.0189 -0.0021  0.0581   0.0268   0.1589    0.0988   0.0000   434.1827      0.644128       35.5459     -0.365666      0.112169      -4.22877     -0.113794      -5.70184      -4.75968   -0.00365378       1.38505     -0.308167      0.261231      -1.98317    -0.0690622      0.880343     -0.292564     -0.354567       4.74189       6.13678       6.55041       6.98767       6.83802       6.24499       5.64009       4.85686       4.27239       3.47284       2.76310       2.07300       1.57621       1.13721      0.826221      0.536984      0.362382      0.226836
  20  20 3798.9583    1.9483  5.9728  9.8388 -0.0004  0.0753   0.0200   0.2005    0.0704   0.0000   437.5631       2.91353       22.6966      -2.29116       1.89021       4.18528      -7.25418       3.46147      -1.50535       11.0725       3.29386       1.46498      -1.03251       1.20707      0.861419      -1.11275     -0.745657     0.0604376       6.09358       8.29495       8.73848       9.13085       8.58908       8.18765       7.17970       6.54102       5.60495       4.72327       3.75090       2.88791       2.11947       1.53605       1.02952      0.708392      0.463635      0.289891
  20  21 3942.8079    1.6027  7.8247  9.5623 -0.0003  0.0901   0.0150   0.2518    0.0584   0.0000   451.8156       2.81292       31.1272       3.35421       13.3254       13.9557      -2.50918      -9.96114       6.48027      -1.82448      0.407145       2.42792      0.663433      0.569473     -0.186176      0.489701     -0.459314    -0.0971814       6.97180       9.33230       10.0209       10.2900       10.2432       9.59229       8.66455       7.63612       6.38384       5.19398       4.19246       3.21611       2.45910       1.75803       1.26571      0.840347      0.567934      0.361424
  20  23 4230.2202    1.1184 12.6578  9.2822 -0.0003  0.1462   0.0092   0.3964    0.0458   0.0000   420.7218      -14.8492       4.41393      -9.28078       1.61699       3.54122      -7.47663       12.7121       18.4215      -6.98425      -2.98681      -5.03810      -6.10720      -8.82807     -0.531125       2.61082     -0.597688     0.0544091       11.1173       14.6000       15.8836       16.0787       16.1461       14.7795       14.0393       11.7219       10.2951       8.53158       6.99216       5.34867       3.97663       2.91156       2.04186       1.40892      0.921417      0.582957
  20  24 4374.0138    0.9334 14.7654  9.1927 -0.0019  0.1737   0.0077   0.4806    0.0429   0.0000   457.2181       13.4566       61.2624      -12.2573      -38.3600       13.4548       20.4346      -34.5592      -16.7837       14.8027       6.41433       9.86128      -1.73902      -6.42513       3.11044       2.35212     -0.915200       1.71602       13.2663       17.6460       18.9709       19.6860       19.2513       18.1988       16.4666       14.4085       12.3665       10.1949       8.20967       6.36090       4.85225       3.45168       2.47452       1.64914       1.10365      0.721762
  20  25 4518.5402    0.7583 17.7780  9.2082 -0.0027  0.2336   0.0064   0.6209    0.0340   0.0000   415.1150     -0.925663       32.6901      -38.8402       8.89716       46.5119       22.2146      -26.9766      -12.9976       2.26952      -10.7363      -4.43198       8.02270      -9.30377      -3.10439       1.07111      -3.58027      0.413053       17.4005       23.8292       25.0779       26.1021       25.5131       24.0659       22.0001       19.2529       16.8967       13.6419       11.3928       8.57076       6.58563       4.71349       3.33918       2.26413       1.47526      0.948090
  21   8 2077.7372    0.7059  0.5735  9.1307 -0.0094  0.0215   0.0211   0.0460    0.0894   0.0000   438.5682      -2.87021       14.8330      -4.07585      -1.61796       2.20876      -3.53464       2.28522      0.211070       1.81618       1.73717      0.838029      0.588871      0.346054     0.0232275     -0.106556      0.141111     0.0198570       1.65357       2.21409       2.28305       2.20213       2.26763       2.17494       2.11006       1.83479       1.60666       1.33675       1.02609      0.806628      0.625528      0.479701      0.384365      0.245217      0.148874      0.112870
  21   9 2231.8580    0.9440  0.8255  9.4100  0.0013  0.0283   0.0234   0.0624    0.1192   0.0000   439.1707     -0.192873       15.3195     -0.949914     -0.588560      0.312443       1.84248     -0.112394       2.16050      0.232753     -0.397604     -0.680695      0.564412   -0.00714591     -0.179394      0.307452    -0.0234754     0.0240287       2.00562       3.08943       2.67517       3.12020       2.48851       2.93668       2.42512       2.32202       1.96072       1.62479       1.31117       1.05976      0.828253      0.615971      0.402894      0.295057      0.185882      0.134768
  21  10 2381.8419    1.3963  0.9668  9.5860 -0.0068  0.0256   0.0315   0.0605    0.1708   0.0000   435.1421      -3.54266       17.9664      -8.29449     -0.896375     -0.662527       2.31837       5.19226      0.765869       1.38477      0.300436      -1.07715      0.892584     0.0840636    -0.0386999     -0.709503    -0.0659578      0.210985       2.06323       2.52909       2.74458       2.79619       2.70210       2.69738       2.51882       2.24831       1.91212       1.52178       1.19310       1.06099      0.789174      0.578261      0.410307      0.286252      0.199974      0.138194
  21  11 2529.2530    1.9080  0.9044 10.0808 -0.0034  0.0245   0.0450   0.0650    0.1816   0.0000   434.0404      -4.32996       14.8878       1.04982       1.41821       2.12857       1.62964      0.496659     -0.819397      -2.06041      0.795223     -0.420842    -0.0568970     -0.588284     -0.314612      0.424143     -0.271994     0.0301755       2.04743       2.62885       2.87539       3.30065       3.11530       2.77862       2.55846       2.29190       1.87601       1.47876       1.14057      0.870353      0.680324      0.507036      0.358395      0.264102      0.175562      0.110471
  21  12 2676.1230    2.3446  0.9708 10.6360 -0.0062  0.0302   0.0524   0.0604    0.1886   0.0000   439.7254      -1.29408       10.2272      -2.70630      -4.71227       7.13028      0.814490      -3.86545      -2.51164     -0.212807       1.13722     -0.489119     -0.664533      -1.33564     -0.519352    -0.0551873     -0.313736    -0.0713454       2.71550       3.44485       3.18610       3.24669       3.18062       3.57292       3.56948       3.11170       2.21778       1.56329       1.33859       1.34141       1.04310      0.753717      0.478312      0.331255      0.211073      0.136733
  21  14 2968.8054    3.7238  0.9047 11.3171 -0.0014  0.0238   0.0822   0.0554    0.2264   0.0000   443.4084      -2.31713       14.5920     0.0722908     -0.444951       3.46185      -1.39625     -0.553393    -0.0498803     -0.685191    -0.0909795     -0.131245     -0.395410     -0.322888     -0.150601      0.208761      0.101774     -0.179468       1.85080       2.41775       2.74207       2.65648       2.86104       2.45618       2.22905       2.05480       1.67921       1.49451       1.13930      0.879069      0.686758      0.513310      0.351298      0.243787      0.170912      0.107286
  21  15 3113.8089    3.9899  1.0055 11.5415  0.0002  0.0259   0.0845   0.0587    0.2164   0.0000   440.0621       1.02211       12.2440       1.08346      -2.72156       1.62239    0.00643121      -1.75406    -0.0246493      0.686401       1.58221      -1.20848      0.920949    -0.0843559      0.182893      0.135299    -0.0400636     0.0454396       1.88154       2.46640       2.59097       2.77498       2.67944       2.66411       2.32177       2.00317       1.83339       1.49195       1.18491      0.951435      0.706864      0.536575      0.387730      0.273306      0.176720      0.119446
  21  16 3258.4016    3.7055  1.3749 11.8738 -0.0049  0.0318   0.0732   0.0768    0.1466   0.0000   440.2998     -0.573451       12.0785       7.54055      0.167926     -0.123706      -2.71398       6.04910       3.74689      0.963490       1.25504       1.32044     -0.590103       1.65979     -0.233424     -0.341211    0.00571214     0.0422911       2.41559       3.07465       3.32255       3.38098       3.52514       3.34391       2.98479       2.60631       2.21853       1.93703       1.55640       1.10625      0.892546      0.679846      0.498267      0.351601      0.232295      0.149153
  21  17 3402.7500    3.1577  2.0754 11.4978  0.0020  0.0392   0.0506   0.1008    0.0938   0.0000   441.3416      -7.69503       11.4713       4.51307       1.51622       3.09320      -1.21207      -1.09075      0.905644       1.72825      0.725298     -0.228981      0.929509      0.646561      0.352372     -0.773538      0.375048      0.216587       2.95926       3.95037       4.37276       4.53132       4.47810       4.16879       3.86051       3.26623       2.78713       2.34328       1.84511       1.42953       1.09199      0.810804      0.597816      0.399295      0.279441      0.183790
  21  18 3547.0392    2.6131  2.9449 10.8133 -0.0011  0.0477   0.0360   0.1234    0.0851   0.0000   438.5878      -6.49244       3.35345      -3.09456       4.07379      -2.26203      -2.91468       12.2391     -0.980922     -0.438806       1.36301      -1.12826      0.477806      0.176428     -0.869240     -0.614592     -0.354091      0.206737       3.48844       4.71149       4.96087       5.31662       4.92026       4.95143       4.25155       3.91288       3.42066       2.83999       2.27198       1.83295       1.42466      0.986431      0.722943      0.486853      0.338362      0.219466
  21  19 3691.3108    2.2406  4.3836 10.3128 -0.0019  0.0605   0.0257   0.1565    0.0756   0.0000   438.6067       5.08424       11.3222      -12.6396      -11.8788       3.65745       7.31659       6.91191      -2.91033      -2.83444       1.74064      0.880534     -0.622787     -0.201600       1.12872     -0.511125      0.868450     -0.378729       4.55937       5.75763       6.28700       6.54674       6.47620       5.94870       5.69115       4.90867       4.29576       3.57727       2.90020       2.31021       1.72227       1.32005      0.925272      0.631865      0.442263      0.291265
  21  20 3835.4207    1.8548  6.3763  9.7340  0.0003  0.0771   0.0178   0.2033    0.0671   0.0000   426.8990      0.793405       5.02302       4.96885      -6.83205       10.6249      -1.95552      -3.99491       12.5204       2.87749      -4.76790      -1.32709       3.13530       1.50371      -1.20380       1.17588      0.467408     -0.630420       5.90971       7.80401       8.35643       8.50283       8.59312       7.87410       7.49303       6.36623       5.70187       4.58728       3.72826       2.95408       2.21516       1.67035       1.19211      0.843997      0.568703      0.365085
  21  21 3979.6879    1.5481  7.8356  9.6959 -0.0004  0.0931   0.0145   0.2463    0.0534   0.0000   428.0542      -16.6131       23.1146      -3.46395      -25.0172       19.0112       3.88770       3.50759      -4.69672      -1.68366      -2.14715      -2.59497      -2.77556       1.58198      0.454932      -1.38262      0.581435      0.382577       6.91315       9.27062       9.99160       10.3734       10.1279       9.71139       8.80192       7.87424       6.71061       5.52896       4.49892       3.46687       2.76244       1.98670       1.45065      0.982008      0.672898      0.449968
  21  22 4124.0156    1.2887 10.3575  9.3004 -0.0009  0.1148   0.0107   0.3099    0.0514   0.0000   440.1355      -6.07772      -8.58566      -13.6998       21.8527       11.7410       25.7600      -18.1262       4.07190       4.03621      -2.93079      -5.25414      0.506841       4.08990      -1.89217      -1.04129     -0.190878      0.273346       8.48737       11.3547       12.3465       12.7243       12.7667       11.7121       10.8480       9.34146       8.37985       6.77804       5.59908       4.40148       3.30694       2.47874       1.73658       1.19879      0.814748      0.533763
  21  23 4267.8937    1.0605 13.4220  9.2817 -0.0003  0.1513   0.0084   0.4105    0.0437   0.0000   465.4538       3.72754       10.7459       4.11198       14.0585       36.3561      -14.9762       6.15659      -8.74240       4.19744      -5.70530      0.690429       7.85517     -0.475506       2.58937      -1.28230       1.21552      0.485060       11.2045       14.7343       15.9096       16.4954       16.0896       15.5264       14.2347       12.4930       10.8920       8.99770       7.36621       5.67882       4.43511       3.25285       2.38770       1.67875       1.11222      0.731668
  22   5 1611.3432    0.2047  0.1783  8.8455 -0.0035  0.0148   0.0135   0.0330    0.0370   0.0000   438.8157      -1.56378       21.4322      0.903117      -3.25735     -0.195021      -1.56661      -2.15554      0.773541     0.0280969      0.425882     -0.374117     -0.164037     0.0626628     -0.124235     -0.147399     0.0546709     -0.198739       1.18287       1.68060       1.92647       1.97541       1.89802       1.75083       1.67717       1.48694       1.15411      0.937278      0.715871      0.570493      0.395079      0.314897      0.238544      0.186650      0.145391      0.100720
  22   6 1781.5198    0.3589  0.3296  8.8888 -0.0039  0.0216   0.0147   0.0369    0.0508   0.0000   441.3556      -3.42393       17.6782      0.324778      -2.67054      -2.56089     -0.308264     -0.306477     -0.355959      0.691541      -1.09094     -0.535193      0.482043      0.375858     -0.157342      0.322998     0.0841789      0.115627       1.26415       1.92441       1.99399       2.17146       1.97985       2.07715       1.88451       1.49643       1.46915       1.09362       1.01751      0.659990      0.682898      0.402605      0.321010      0.240921      0.142205      0.115674
  22   7 1945.0140    0.5234  0.5618  8.9261 -0.0027  0.0221   0.0158   0.0528    0.0701   0.0000   437.4697      -2.54177       18.9652      -3.21290     -0.532197      -3.62743       2.90082      0.658371     -0.317439     -0.910842      -1.37090       1.03460      0.693803     -0.440676      0.550228      0.141307     0.0278246      0.169020       1.78990       2.28537       2.39136       2.09899       2.10396       2.37686       2.41070       1.95263       1.80254       1.35384      0.956935      0.745243      0.658520      0.550044      0.465455      0.349647      0.245823      0.160017
  22   8 2104.7251    0.6913  0.7753  9.0369 -0.0032  0.0252   0.0174   0.0570    0.0982   0.0000   439.7775      -1.31063       16.4564     -0.298322      -3.95831      -2.80267       2.64507       5.01218      -2.03343       1.29195     -0.608582     -0.248300     0.0106680     -0.442184     -0.482029     -0.262657    -0.0716800     0.0239821       1.84625       2.31004       2.45185       2.65287       2.58125       2.49966       2.35250       1.88696       1.72308       1.53748       1.24797       1.00113      0.720793      0.593380      0.393936      0.283510      0.205733      0.132680
  22   9 2259.9322    1.0641  0.8932  9.2662 -0.0021  0.0260   0.0245   0.0579    0.1447   0.0000   438.4393       2.26332       15.4429      0.834437      -1.38490       2.46436      -1.31869      -2.14552     0.0521759      0.992946       2.23577      0.112417      0.327395      0.229453     -0.272486     -0.477930   -0.00988732      0.255698       1.93563       2.56898       2.80380       2.82663       2.73989       2.56424       2.24031       2.12876       1.81788       1.68095       1.47576       1.20566      0.894574      0.659729      0.420774      0.317320      0.200189      0.138386
  22  11 2559.1270    1.9785  0.8883 10.6333 -0.0043  0.0246   0.0464   0.0579    0.1428   0.0000   442.7686       1.09299       11.1152       1.18451      -2.39224      -1.20852      -2.46280     -0.272920      0.775994       1.25274      -2.12890      -1.58105     -0.212158     -0.382504     -0.695228     -0.115279     -0.104917    -0.0155173       1.97872       2.53372       2.59054       2.59344       2.54422       2.43110       2.29596       2.07994       1.94155       1.63452       1.31805       1.01359      0.829158      0.605038      0.464593      0.337717      0.221449      0.145947
  22  12 2707.0263    2.5075  0.9266 10.9152 -0.0015  0.0228   0.0573   0.0630    0.1617   0.0000   439.9166      -2.88321       17.7028      0.547214      -3.35704      -4.57889    -0.0245616     -0.619432       4.10604       1.60889      0.395032      -1.45555      0.265527       1.06807      0.454034   -0.00386347     0.0835049     0.0501927       1.78400       2.07920       2.44732       2.63654       2.63939       2.41188       2.18718       1.95300       1.72782       1.39514       1.06800      0.878017      0.699981      0.519636      0.371401      0.256766      0.184945      0.132625
  22  13 2854.6912    3.2415  0.9378 11.2146 -0.0018  0.0264   0.0709   0.0588    0.1872   0.0000   438.5391      -3.16266       13.5488      0.143406      -2.40789       1.23682       2.14958      0.819588      0.107426     -0.664580      -2.14319      0.597874       1.06008      0.158948     0.0147262     -0.508126    -0.0173486     -0.144557       2.37111       3.20825       3.66824       3.58265       3.30414       2.97699       2.67993       2.53467       2.26767       2.02808       1.67717       1.32375      0.997771      0.704989      0.473162      0.317660      0.204401      0.133902
  22  14 3001.2908    3.8728  1.0157 11.4979 -0.0024  0.0254   0.0824   0.0642    0.2251   0.0000   439.4545      -1.57058       15.8216     -0.310388      -1.70720       3.54727      -2.18663     -0.266636     -0.698727     -0.819132      0.867923       1.43213     -0.878760     0.0668289     -0.749138     -0.210326     0.0550493      0.104393       1.95367       2.22611       2.65741       2.76834       2.63627       2.47611       2.37613       2.16849       1.72812       1.48265       1.30669      0.930771      0.722077      0.576493      0.406731      0.309077      0.203124      0.129110
  22  15 3146.9610    4.0780  1.0833 11.7117  0.0010  0.0265   0.0846   0.0671    0.1984   0.0000   442.2899       2.01533       11.7969      0.748623     -0.902003    -0.0817695      -5.15285       4.78436       3.69826      0.629268       1.22826     -0.706278     -0.562337      0.504181      0.197740     -0.357542     -0.232257      0.139097       1.99471       2.47990       2.54891       2.70833       2.68012       2.58032       2.44883       2.01849       1.90624       1.57789       1.32765       1.06808      0.820019      0.599619      0.426607      0.318394      0.219341      0.142901
  22  16 3292.0813    3.5486  1.5567 11.7564 -0.0044  0.0320   0.0638   0.0836    0.1161   0.0000   441.8840      0.797388       15.8382      -3.23438     -0.768556      0.481204     -0.236726       7.90016       1.62796      -1.67628      -1.34898      -1.06431     -0.358330      -1.93414      0.871574     0.0809872      0.603415    -0.0339952       2.41165       2.98619       3.21974       3.50154       3.47184       3.30625       3.05277       2.55575       2.32023       1.86833       1.54769       1.22282      0.952896      0.732554      0.526060      0.359872      0.249718      0.183077
  22  17 3437.0646    3.0999  2.2886 10.9712 -0.0022  0.0390   0.0450   0.1003    0.0995   0.0000   441.2033       1.05887       18.7507      0.234250      -4.43510      -2.86440       4.65477       6.19518     -0.751844      0.418734      -1.96236      -1.67369       2.87003      0.925992     -0.193586     -0.988084     -0.319774      0.142703       2.80933       3.74232       4.09152       4.35813       4.26208       4.11071       3.63423       3.26749       2.88427       2.35971       1.86123       1.45802       1.14770      0.881484      0.658976      0.464997      0.319112      0.214724
  22  18 3581.9029    2.5098  3.5315 10.7010 -0.0013  0.0514   0.0306   0.1334    0.0702   0.0000   440.9553      -6.85456       7.25831      -9.71699      0.302485       5.42469      -5.18452      -4.13477      -1.69843      -5.29106     -0.824617      -1.93766      -1.45927     0.0661903     -0.947895       1.74574    -0.0714219     -0.799826       3.76510       4.77791       5.21872       5.55962       5.45282       5.13004       4.91146       4.17166       3.63739       3.04053       2.50466       1.92955       1.56293       1.15617      0.853467      0.593218      0.433253      0.284423
  22  19 3726.8570    2.0843  5.0953 10.0774 -0.0007  0.0646   0.0220   0.1701    0.0696   0.0000   443.7498       7.24469       5.26085       11.0131      0.248347      -7.38299       9.66516     -0.403957      0.821471      -6.72217      -2.02108       4.28727      0.261978      -1.38292      0.349319      0.740744     -0.246221    -0.0372448       4.70030       6.22176       6.71584       6.96155       6.85476       6.48526       6.07234       5.26094       4.76453       3.92615       3.24864       2.53613       1.97359       1.47241       1.09146      0.783692      0.525311      0.349156
  22  20 3871.3369    1.7459  7.3465  9.8081 -0.0014  0.0842   0.0160   0.2216    0.0534   0.0000   435.0663      -10.6958       8.55241       1.09788      -1.91926       6.52518      -8.09650      -15.3502      -6.90232      0.773878      0.255332       6.82346      0.119628      0.437907     -0.216061     -0.644718      0.418214      0.792288       6.12094       8.00214       8.63935       9.16284       9.05718       8.60038       7.78037       6.93470       6.06157       5.14285       4.19721       3.32869       2.56686       1.89139       1.42256       1.00122      0.683406      0.462292
  22  21 4016.1189    1.4761  9.2046  9.5324  0.0000  0.1018   0.0126   0.2720    0.0494   0.0000   446.4139      -9.98167       18.5047      0.296419       20.9812      -24.9029      -16.2774       4.83836      -5.94153     -0.854686       8.54307      0.688085      -1.49936      -1.56260       2.33371     -0.227423      0.456164       1.09868       7.30152       9.83595       10.2528       10.8045       10.6221       10.1288       9.48093       8.56613       7.39953       6.18918       5.12166       3.95864       3.13381       2.36331       1.73734       1.24896      0.882336      0.583330
  22  22 4160.9152    1.2477 11.3672  9.3168  0.0002  0.1218   0.0098   0.3346    0.0463   0.0000   434.3287      -14.8968       21.0448       16.6580      -17.4668      -18.9164       4.59614      0.946741      -14.8042     -0.831365     -0.345808      -1.53162       4.01987      -2.13026      -1.19620      0.167384     0.0219679      0.440086       8.72129       11.6026       12.4971       13.1748       12.6512       11.9455       11.1559       9.90836       9.00069       7.46104       6.31330       4.92380       3.83373       2.86891       2.07719       1.46124      0.992632      0.656990
  22  25 4594.2233    0.6830 18.4467  9.1372  0.0010  0.2409   0.0057   0.6256    0.0308   0.0000   450.5979      -7.71881      -18.0861      -10.5198       33.7802       28.5754      -8.09969    0.00203592       43.1257      -24.0318      -24.6601       9.76645     -0.271456       1.73433      -2.45602       2.76630     -0.582524     -0.196807       16.5731       22.3051       24.5888       25.2575       25.4415       23.6081       22.0314       19.7825       17.2956       14.3923       11.9081       9.39783       7.50256       5.54951       4.03148       2.89824       1.98575       1.31646
  23   5 1632.7889    0.2309  0.2153  8.8748 -0.0114  0.0188   0.0118   0.0361    0.0377   0.0000   440.5135      -2.78101       23.3333     -0.239949      -4.53448     -0.478977     0.0337177       1.25187      0.946275    -0.0628210      0.519059      -1.16420      0.584780     -0.253100     -0.241114     -0.103248      0.258775      0.119386       1.21180       1.47124       1.51164       1.76454       1.42607       1.79277       1.32933       1.26391       1.06868      0.951836      0.736984      0.648381      0.480403      0.365318      0.286073      0.208341      0.153886      0.109307
  23   6 1804.2056    0.3666  0.3382  8.9445 -0.0074  0.0191   0.0143   0.0384    0.0492   0.0000   440.1044      -4.37882       22.6458       4.97586      -5.81995      -1.00093       1.50644      0.746098      -1.03611      0.759786      0.862933      0.896395     -0.775521      0.235357     -0.163692      0.213428      0.123555      0.169633       1.23734       1.72352       1.79952       2.15116       1.72018       1.88740       1.60284       1.48373       1.30574       1.13317      0.923640      0.747022      0.569512      0.445977      0.313146      0.234394      0.150844      0.111269
  23   7 1969.5874    0.5558  0.5525  9.0337 -0.0073  0.0210   0.0165   0.0504    0.0739   0.0000   440.3203     -0.823000       17.3144       2.32308      -1.53777      0.116221      -1.45278       1.31203      -4.19206     -0.899088      -1.45185     -0.671468     -0.913957     -0.247594     -0.283313     -0.199638      0.221149     0.0579736       1.42742       1.93892       1.96783       2.20010       2.19351       1.99524       1.76299       1.63421       1.51873       1.33879       1.04102      0.826731      0.648398      0.533244      0.359002      0.265470      0.175781      0.121879
  23   8 2131.0600    0.8041  0.7594  9.2095  0.0011  0.0235   0.0201   0.0531    0.0958   0.0000   439.5051       1.75261       17.3526       3.31124      -4.24251      -1.53791      0.558893     -0.723125     -0.178974      0.580762      -1.33998     -0.117460       1.73256    -0.0212343     -0.106839     -0.259492     -0.105403     0.0906209       1.54979       2.11829       2.17994       2.31000       2.24897       2.16136       2.16437       1.81258       1.61855       1.38648       1.09651      0.957293      0.714398      0.529297      0.413198      0.289753      0.220747      0.145966
  23   9 2287.4333    1.0884  0.8955  9.5459 -0.0013  0.0234   0.0242   0.0598    0.1211   0.0000   438.0845      -3.87536       14.0875      -5.23619      -1.74784       4.76370      -2.11457      -1.02626     0.0683545      -1.16408      -1.22870     -0.510804      0.431313    -0.0314690     -0.115233     -0.228831      0.119083     0.0244304       1.62826       2.10890       2.32340       2.45663       2.39926       2.27993       2.19944       1.91836       1.64823       1.35180       1.11965      0.926931      0.700742      0.550237      0.414970      0.293470      0.202830      0.140964
  23  10 2439.1330    1.5683  0.9976 10.0367  0.0017  0.0261   0.0332   0.0620    0.1585   0.0000   440.4109       1.90223       13.8907      -2.55796      -3.31684     -0.546138      -1.60408       1.28239       1.59228       2.00035      0.747047      -1.06457     -0.593335     -0.454194      0.594396     0.0563718     -0.132085     -0.101757       1.71977       2.29354       2.48700       2.81539       2.71534       2.54509       2.40058       2.07466       1.87636       1.47259       1.30340      0.975235      0.799162      0.580566      0.441879      0.329763      0.224545      0.151799
  23  11 2588.5937    2.0257  0.9010 10.5498 -0.0005  0.0235   0.0447   0.0571    0.1405   0.0000   438.9240      -1.12802       19.3344      -3.88827       2.53740       2.71262      -2.40572    -0.0582090      0.532359     -0.214788      0.190353      -1.20767      -1.02789     -0.187571      0.121426    -0.0941534     -0.463186    -0.0599816       1.62885       2.14869       2.27840       2.29151       2.22906       2.21749       2.18347       1.93210       1.67028       1.35647       1.11149      0.885922      0.720156      0.572445      0.415521      0.301837      0.218607      0.145316
  23  12 2737.5127    2.6059  1.0077 10.9289 -0.0044  0.0243   0.0550   0.0599    0.1697   0.0000   439.0984     -0.513664       12.7967       2.65103     -0.901167      -2.12219       2.57568       1.78732       3.46119      -2.85436     -0.625631      0.175505     -0.603750     -0.359264      -1.30568      0.432777     -0.320807     0.0735328       1.78855       2.37472       2.59178       2.60761       2.65049       2.47308       2.37913       2.13929       1.93001       1.59454       1.23208      0.947306      0.744405      0.593345      0.481980      0.364455      0.261931      0.170791
  23  13 2885.9830    3.4410  0.7664 11.6464 -0.0038  0.0220   0.0801   0.0488    0.1514   0.0000   438.4188       1.77886       14.3148      -3.63241     -0.529447      -3.15153      -1.96210      -4.12999      -2.81102      0.186530       1.16377      0.398846     -0.964295     -0.121015     -0.296648     -0.486723     0.0615743    -0.0891215       1.61686       2.04400       2.32334       2.48607       2.42941       2.27608       2.13563       1.90722       1.67488       1.25624       1.08141      0.840355      0.648425      0.505051      0.384639      0.283425      0.197642      0.132175
  23  14 3033.3345    4.0431  0.8581 11.9576 -0.0020  0.0237   0.0911   0.0528    0.1663   0.0000   440.1405      -3.80778       17.4039      -2.34726      0.144278      -2.56072      0.400750     0.0439266      -2.10837     -0.505690     -0.682653      0.973151    -0.0416185      0.552798     0.0660630     -0.474292     -0.120516    -0.0524653       1.69501       2.34834       2.23367       2.58949       2.37192       2.38967       2.13293       1.95039       1.74143       1.44535       1.21487       1.01604      0.764271      0.583286      0.415588      0.302506      0.210443      0.145785
  23  15 3179.5828    3.9051  1.1285 11.7948 -0.0010  0.0264   0.0789   0.0646    0.1914   0.0000   438.1478      0.263884       9.95190       3.30855      -3.00549      0.833743       1.27692      -1.40616       2.59393      0.986863       1.69503      0.144792      0.262128      0.713747     -0.309670     -0.686158    -0.0142454      0.113052       1.94343       2.43505       2.67903       2.79534       2.81678       2.51308       2.43482       2.09269       1.92526       1.66996       1.36939       1.11617      0.861155      0.625322      0.480790      0.359780      0.238176      0.157776
  23  16 3325.4203    3.5439  1.6676 11.5984 -0.0008  0.0340   0.0590   0.0815    0.1121   0.0000   441.3268      0.686276       15.2145      -2.88892       4.59673      -1.60831      -1.39536       3.49165      0.209314       1.71513      -1.59737     0.0357520      -1.06826       1.49796     -0.885736     -0.142443     -0.286172    -0.0904300       2.23525       3.04137       3.01701       3.57014       3.25170       3.30925       2.86578       2.88173       2.35629       2.01433       1.53562       1.42061       1.00805      0.836320      0.564346      0.433593      0.297022      0.205418
  23  17 3471.0973    2.9871  2.4912 10.9607 -0.0002  0.0395   0.0398   0.1022    0.0809   0.0000   438.6443       1.08976       13.6482      -3.30175       1.03380       1.40660     -0.666057    -0.0619372       2.13351       1.01453      -3.46741      0.415418     -0.197113      -1.28832       1.68240   -0.00118175     -0.444754      0.567760       2.85545       3.62853       3.91142       4.22762       4.22788       4.03786       3.66552       3.24313       2.82035       2.39884       2.06740       1.57411       1.29157      0.923532      0.704845      0.504147      0.359420      0.250206
  23  18 3616.6060    2.4706  3.7337 10.5658 -0.0010  0.0502   0.0284   0.1327    0.0662   0.0000   437.7764      -9.21290       15.0070       16.1790       4.57132     -0.347752       2.02060     -0.254224       5.70932      -2.40706       2.17797       4.99186      -2.01138      0.860246      0.633522      0.160924     -0.647644     -0.323240       3.48726       4.55467       4.95289       5.25562       5.18161       4.96373       4.48980       4.11546       3.61806       3.01670       2.53036       2.07541       1.59640       1.19802      0.904318      0.660252      0.450366      0.309551
  23  19 3761.7176    2.0424  5.1171 10.1323 -0.0011  0.0640   0.0211   0.1660    0.0644   0.0000   442.2987       1.26179       17.8116      -5.49826       10.0181      -4.81512       17.0728      -1.47451     -0.998214     -0.542523      0.227237      0.251545      -2.50426       1.65311     -0.287688     -0.448879     -0.348505     -0.818710       4.50072       5.81702       6.33386       6.74329       6.77372       6.39030       5.83098       5.28074       4.57774       3.87059       3.25175       2.60638       2.03637       1.56942       1.13463      0.834011      0.565727      0.399164
  23  20 3906.9763    1.6836  7.2181  9.7811 -0.0015  0.0805   0.0151   0.2179    0.0539   0.0000   438.4341      -1.29297       11.6577      0.894126      -7.34441     -0.906007      -10.8086      -16.8123     0.0443733      -1.07629      -4.25043      -6.63035     -0.294118       1.98018       1.08338      -1.56502      0.861402      0.130788       5.60180       7.44017       8.04764       8.43900       8.19005       8.00387       7.21878       6.71002       5.86352       4.95949       4.13378       3.32837       2.58760       1.97119       1.47186       1.07462      0.746439      0.502412
  23  21 4052.2081    1.3846  9.7706  9.6009  0.0001  0.1066   0.0115   0.2863    0.0445   0.0000   437.2137      -25.3808       12.8936       22.8459      0.697719      -1.66580      -2.82412       1.75428       13.4027      -4.11146       7.13948      -4.88346      -4.90681      -3.23548      -1.73164      -1.86183     -0.597593     -0.829090       7.24824       9.55144       10.4552       10.8147       10.9488       10.4117       9.62113       8.71285       7.44503       6.51950       5.35419       4.32004       3.44090       2.60236       1.90626       1.38249      0.967678      0.667799
  23  24 4487.7349    0.7723 16.4671  9.2389 -0.0021  0.2043   0.0060   0.5472    0.0336   0.0000   451.6623       19.2458      -15.4278       9.81577      -1.65257       16.7015       7.13376       20.4442      -24.8993      -26.1873       19.3928      -13.6484       1.87952      -4.99742       3.47865       1.41795       1.82722      -1.12049       13.3540       18.1976       19.5941       20.7281       20.2240       19.6700       17.8738       16.6264       14.3264       12.5478       10.2884       8.26003       6.49226       4.99412       3.75054       2.70889       1.86249       1.27910
  24   5 1653.6903    0.2523  0.2905  8.8449 -0.0000  0.0196   0.0110   0.0391    0.0397   0.0000   438.5766      -1.93353       20.4168     -0.956412      -4.31233       1.33209      -1.13610    -0.0553391    -0.0336602      -1.21499     -0.643589       1.38299     -0.641406    -0.0623959    -0.0507340     0.0375802     -0.231628    -0.0932159       1.36955       1.85234       2.25143       2.11842       2.41718       2.30085       1.94425       1.76331       1.41316       1.27902      0.994641      0.836411      0.572730      0.500613      0.336251      0.274348      0.198575      0.119099
  24   6 1826.2498    0.3837  0.4920  8.8551 -0.0156  0.0210   0.0131   0.0493    0.0566   0.0000   441.5697      -3.93563       17.0751       3.23337      -2.08991     -0.461569      -1.91839       1.95835       1.82997     -0.306743     -0.603150      -1.80211      0.829346     -0.529694     -0.827165      0.732467   -0.00357766      0.125328       1.54198       2.13820       2.31182       1.95090       1.94288       2.02507       2.16294       1.86655       1.75110       1.51904       1.07354      0.862978      0.708267      0.538419      0.485512      0.392918      0.286922      0.198115
  24   7 1993.5223    0.5575  0.6914  8.9359 -0.0021  0.0239   0.0147   0.0535    0.0765   0.0000   441.0275      -1.26015       17.6674      -2.28616      -2.25594      0.871326      0.872287    -0.0929078    0.00458640      -1.49052      0.631855      -1.60702     -0.199629     -0.414925    -0.0982347    0.00598524     -0.170505      0.204037       1.55343       1.93869       1.97144       2.16920       2.44807       2.30231       2.01726       1.79963       1.53517       1.33949       1.19552      0.930086      0.742215      0.503660      0.418480      0.332992      0.218178      0.156200
  24   8 2156.7365    0.8160  0.8464  9.2159 -0.0011  0.0247   0.0188   0.0573    0.1057   0.0000   435.5302      -1.77651       18.0726     0.0630152      -4.15684      0.362646       2.24943      -1.06739       1.48256       1.62074      0.399337     -0.274609     -0.353799      0.645646     0.0669347      0.190169     0.0185679     0.0861019       1.58975       2.00910       2.06716       2.39267       2.34871       2.17415       2.05788       1.96634       1.67615       1.35686       1.12635      0.966587      0.756133      0.588599      0.429667      0.338354      0.236801      0.162178
  24   9 2314.2732    1.1810  0.9032  9.8010 -0.0059  0.0237   0.0262   0.0571    0.1145   0.0000   439.9721    -0.0378660       14.1953       3.95363      -4.87895     -0.763432       4.79343       2.64761    -0.0771141      -1.35327      0.558720      -1.49443      0.576482      0.608955     0.0225418     -0.602804      0.250225     0.0572745       1.53911       2.06828       2.13992       2.27060       2.29700       2.14192       2.03747       1.86151       1.61739       1.49238       1.21316      0.989598      0.767932      0.600901      0.456519      0.349101      0.238801      0.167207
  24  10 2466.9767    1.6328  1.0882 10.1871 -0.0085  0.0256   0.0344   0.0678    0.1636   0.0000   438.7099       1.48646       13.3498      -2.03080      0.237839       2.94431      0.925941       1.17218      -2.88003      -1.66835       2.38889   -0.00437454     -0.745611     -0.376391    -0.0336427     -0.565916      0.319102     -0.193022       1.82594       2.43658       2.58160       2.66654       2.51510       2.46241       2.24739       2.09956       1.88544       1.64759       1.45848       1.17098      0.949650      0.717278      0.512126      0.374224      0.269047      0.180540
  24  11 2617.6412    2.2227  1.0090 10.6869 -0.0029  0.0257   0.0464   0.0617    0.1641   0.0000   439.9547       1.49298       15.4597       2.15466      -4.95562     -0.174631       2.66075       1.39074      0.169488      -1.35499       1.29188       1.28067      0.258692     -0.253788     0.0672083      0.272737    0.00774932      0.156185       1.87600       2.35757       2.43924       2.76416       2.82013       2.71385       2.36438       2.05956       1.77930       1.66315       1.35227       1.03431      0.832000      0.638448      0.453065      0.352882      0.260898      0.174206
  24  12 2767.6169    2.7399  0.9732 11.1447 -0.0023  0.0236   0.0574   0.0589    0.1605   0.0000   438.2322    -0.0921926       12.6656      -1.23653      -3.59552      -4.69943     -0.343133       4.24060       1.43600      -2.17659      0.621338     -0.194528      0.328506     -0.774015      0.472711     -0.256653     0.0531047     0.0365798       1.61529       2.03951       2.17805       2.22957       2.25715       2.21672       2.09771       1.91101       1.71373       1.38411       1.18731      0.961534      0.765761      0.615332      0.445859      0.340083      0.242305      0.170412
  24  13 2916.8844    3.6605  0.7736 11.6764 -0.0023  0.0204   0.0857   0.0493    0.1514   0.0000   439.4872      -2.76554       11.3851      -2.33449       1.59638      0.912170     -0.769266      -1.60229      -1.25238     -0.424183      -3.21896      0.102026      0.660404     -0.918015      0.620564     -0.202256    -0.0419601     0.0922239       1.34370       1.73646       1.91690       1.98226       2.03360       1.93314       1.83276       1.71246       1.49984       1.18942       1.14806      0.771736      0.668516      0.537735      0.389462      0.295990      0.213749      0.147176
  24  14 3064.9242    3.8170  1.0241 11.9073 -0.0010  0.0248   0.0787   0.0616    0.1587   0.0000   437.1370      -4.66058       14.3290       5.18982      0.751924      0.595711      0.710503      0.598023     -0.272082      -3.19482     -0.505474    -0.0412349     -0.147847      -1.08323      0.317833      0.291645      0.362815    -0.0278473       1.58743       2.09850       2.20168       2.41361       2.41388       2.35574       2.12988       2.00356       1.70293       1.42001       1.19614      0.974924      0.760037      0.614503      0.456952      0.326031      0.253968      0.172390
  24  15 3211.8797    3.9215  1.2839 11.8054 -0.0026  0.0282   0.0723   0.0689    0.1685   0.0000   438.4365     0.0557661       16.8368      -2.46787      -1.54674       1.95657      -2.11714     -0.589037     -0.703513      0.788505       2.48150       1.31802      0.780284     -0.223475     0.0403569      0.447535     -0.549377    -0.0250053       1.93223       2.43113       2.72954       2.82876       2.75823       2.77133       2.56867       2.23007       2.00232       1.70070       1.44221       1.13870      0.945727      0.705500      0.517310      0.394409      0.283103      0.198238
  24  16 3358.3581    3.2934  1.7584 11.4427 -0.0013  0.0350   0.0518   0.0795    0.1024   0.0000   435.0310     -0.244967       10.3620     -0.813044      -3.15324       3.25967      0.962417       3.02179      0.869767      -1.74680      -2.15419     -0.862566      0.203091     -0.882226     -0.151440       1.11718     -0.496644     -0.205799       2.28353       2.82506       3.40031       3.24572       3.19957       3.37545       3.00804       2.71396       2.55129       1.99489       1.75888       1.35907       1.09211      0.863317      0.654795      0.497553      0.354325      0.252317
  24  17 3504.6840    2.7489  2.7590 11.0563 -0.0005  0.0441   0.0353   0.1074    0.0694   0.0000   439.5690      -8.02503       21.0198      0.327246       4.00882      -6.51611       1.85763     -0.697372       1.22248       4.35667      -1.11382     -0.768284     -0.173750     0.0904242     -0.939806     -0.852253      0.178822     -0.132482       3.07798       4.10565       4.48002       4.64032       4.75316       4.45960       4.31352       3.80994       3.23910       2.68500       2.22454       1.80211       1.40904       1.10655      0.842548      0.619780      0.430552      0.311198
  24  18 3650.7427    2.2963  4.0545 10.5172 -0.0004  0.0545   0.0248   0.1370    0.0581   0.0000   441.9097      -1.27936       20.5974      -3.21359      -4.48471      -8.20539      -6.08604      -2.71743       11.1881      -1.50203       1.47444      0.769529      0.904304       2.22202      0.569903     -0.278709      0.198629     -0.379097       3.53536       4.71572       5.11157       5.35153       5.40081       5.23170       4.80713       4.22347       3.87435       3.32827       2.77073       2.23246       1.75749       1.40853       1.02501      0.775680      0.530393      0.375169
  24  19 3796.6206    1.9324  5.9893 10.0252 -0.0003  0.0695   0.0180   0.1816    0.0542   0.0000   431.0407       4.10319       8.38647       11.3006       1.11161      -3.61396      -3.67406      -3.91274      0.287307       3.72399      -6.35764     -0.584316     -0.671531    -0.0313734      0.124918      0.917190     -0.834703      0.150683       4.61696       6.06669       6.48817       6.97223       6.91028       6.64479       6.25198       5.63689       4.90361       4.30414       3.54575       2.82511       2.27137       1.77508       1.33846      0.992097      0.698822      0.497360
  24  20 3942.2991    1.5926  8.2912  9.6887 -0.0002  0.0885   0.0133   0.2383    0.0480   0.0000   435.8489       8.22310       20.8419     -0.432324      0.107903       15.6256       1.81538      -2.27229      -5.60504       1.40048       4.51615      -4.79558       2.71614      0.981503       2.93554      -2.08906      -1.05549       1.00976       5.80051       7.62096       8.07568       8.88169       8.69170       8.56382       7.77113       6.98531       6.23147       5.47060       4.49773       3.63520       2.95182       2.26574       1.69238       1.22499      0.893195      0.616916
  24  21 4087.9464    1.3275 10.2449  9.5035 -0.0001  0.1085   0.0106   0.2950    0.0446   0.0000   439.4341       11.0491       13.2828       11.1996       6.67373       13.1848       9.58205     -0.419648     -0.942069      -3.38082       3.67127      0.234623      -2.35061      -4.19202       1.52202       2.50887     -0.964293       1.31529       7.18256       9.32289       10.2585       10.7779       10.7032       10.3124       9.81556       8.71583       7.72820       6.64319       5.50028       4.49849       3.54393       2.77203       2.10399       1.53947       1.12731      0.774362
  24  22 4233.7262    1.0942 12.5031  9.3549  0.0014  0.1369   0.0083   0.3733    0.0405   0.0000   440.6398       1.82504       11.3223      -28.9901      -2.53997       16.1066      -6.13681      -14.8771       11.7023       6.04998      -7.31226       4.26218      -6.85268       1.53639      0.897782      -3.58037      0.176175      0.207636       8.84823       12.0443       13.0004       13.8491       13.8191       13.3002       12.2635       11.1365       9.85247       8.44677       6.88345       5.63592       4.44058       3.50762       2.60286       1.95530       1.36700      0.962510
  25   8 2181.7242    0.9009  0.8079  9.2423 -0.0023  0.0224   0.0206   0.0528    0.1041   0.0000   441.1772      -4.35986       20.7900       2.76754      -2.57812      0.479991      -2.46022       2.89440      -1.61993      -1.45722      0.243729      0.625032     -0.545334     -0.238411      0.689399      0.415935      0.207220      0.182012       1.41534       1.85436       1.92701       2.02005       1.99635       2.14703       1.95240       1.66061       1.51285       1.26061       1.15785      0.954267      0.732616      0.544763      0.438389      0.330430      0.254912      0.174167
  25   9 2340.4731    1.2639  1.0344  9.6426 -0.0032  0.0247   0.0257   0.0618    0.1485   0.0000   437.3609     -0.365431       15.1445      0.809971      -4.47487      -2.63759     -0.328958       1.03582      -2.17854      -1.28598     -0.719330      0.382347      -1.40917     -0.845545     -0.534599      0.619422     0.0479754      0.268114       1.52981       2.07824       2.13776       2.32874       2.38472       2.27692       2.16078       1.88953       1.72308       1.45396       1.22649       1.01078      0.812345      0.612893      0.486521      0.351850      0.263833      0.193527
  25  10 2494.3163    1.7590  0.9430 10.1802 -0.0018  0.0228   0.0362   0.0545    0.1547   0.0000   437.8778      -5.47641       17.6331     -0.714104      0.689667      -1.40054      -2.21142      0.322872     -0.869114     -0.452969      0.583100      0.492156     -0.818513      0.543465      0.125826     -0.305284     -0.413763      0.211188       1.43475       1.90999       2.01631       2.22719       2.08770       2.07981       2.00692       1.77902       1.58487       1.42366       1.12777      0.949845      0.746092      0.614423      0.457181      0.348821      0.246975      0.174041
  25  11 2646.1596    2.2440  1.0801 10.6628 -0.0044  0.0259   0.0449   0.0633    0.1926   0.0000   439.9288     -0.519121       12.8615       1.80724      -3.57036      -3.09761      -1.22305      -1.70346    -0.0898769       1.40027      0.210059     -0.103833      0.912808   -0.00928891     -0.491750     0.0495911     -0.284799      0.194104       1.84574       2.34938       2.37386       2.52799       2.69069       2.60031       2.21919       2.03098       1.85507       1.70476       1.45044       1.16241      0.956885      0.757194      0.566680      0.414252      0.280244      0.196145
  25  12 2797.2789    2.9555  0.9310 11.2839  0.0010  0.0217   0.0616   0.0559    0.1488   0.0000   436.7729      -1.82691       16.2730       3.34700      -4.95074      0.696795     -0.989985      0.238781      0.647259      0.608911      -1.97662      0.745880       1.15495     -0.908701     -0.920129    -0.0222792    -0.0311801    -0.0625885       1.42211       1.81274       1.95082       2.03276       2.03198       1.98858       1.82388       1.70750       1.53993       1.34536       1.13673      0.945877      0.764316      0.563846      0.471425      0.334092      0.243458      0.173150
  25  13 2947.3281    3.6641  0.9001 11.8185 -0.0001  0.0224   0.0763   0.0538    0.1340   0.0000   438.2005       1.78708       12.2839     0.0935477      -3.54656     -0.316678       1.52051       1.48146     -0.991389      0.459530     -0.617834      -1.03427       1.47413     -0.168111      0.305690     0.0352225     -0.214539      0.136541       1.46365       1.79805       1.83652       1.90563       2.09302       2.04930       1.97575       1.74904       1.42445       1.28121       1.09297      0.958636      0.772338      0.594237      0.436089      0.313740      0.236065      0.172743
  25  14 3096.0495    3.9734  1.0116 12.0481 -0.0015  0.0249   0.0813   0.0606    0.1571   0.0000   436.9738       3.46953       9.46902     -0.882439      -1.82637       1.42978      -2.63619       1.27212      -2.64172     -0.547177     -0.480512      0.807474      0.793243     -0.607597     -0.646466      0.154398      0.240344    -0.0650626       1.74476       2.27781       2.47086       2.66641       2.60269       2.32467       2.23061       1.99964       1.92351       1.63352       1.35826       1.09438      0.916081      0.679716      0.496583      0.388962      0.278197      0.191082
  25  15 3243.7376    3.7541  1.3001 12.1338 -0.0001  0.0281   0.0689   0.0701    0.1229   0.0000   441.3658    -0.0959042       14.2673       3.78638      -3.05100      -3.39770      -5.50359       2.42984      0.138850      -1.85371     -0.702594     -0.798903      0.782206      0.903688      0.118689    -0.0751586      0.266009     0.0776343       1.82907       2.46212       2.73158       2.84290       2.85009       2.67549       2.53368       2.28937       2.08204       1.71227       1.47170       1.21239      0.948935      0.757665      0.538768      0.429958      0.309548      0.221927
  25  16 3390.8766    3.3220  1.8652 11.6501 -0.0031  0.0339   0.0506   0.0830    0.0906   0.0000   437.6022      -1.26723       13.3423       2.79976      -5.48183      -7.12549       2.28508      -1.08999      -2.05284       3.66733       2.56378       2.34372      -1.65786     -0.529725     0.0349362     0.0759016      0.389037   -0.00813635       2.17437       2.83255       2.98128       3.22966       3.15620       3.14891       2.94203       2.63970       2.36816       2.04261       1.76950       1.39292       1.14310      0.914402      0.686190      0.523870      0.365376      0.262892
  25  17 3537.9087    2.6462  3.0808 10.9834 -0.0010  0.0466   0.0314   0.1120    0.0622   0.0000   441.8662       5.67972       3.82362       1.98975      -1.44611       3.49283       1.97654     -0.219197      0.527203       3.60954      0.361467      0.544276      -3.27439      -1.55521      0.206578      0.309156      0.642154     -0.260970       2.76348       3.86059       3.94529       4.26785       4.34518       4.13603       3.98473       3.49133       3.20556       2.73764       2.40233       1.91110       1.54267       1.20608      0.921472      0.677705      0.501193      0.355840
  25  18 3684.5407    2.1904  4.6996 10.3819 -0.0003  0.0574   0.0217   0.1493    0.0536   0.0000   435.8639       4.22478       17.7199      -2.98561      -4.84788       5.87652       1.90749       2.40851      -3.39786       1.75365       3.23672       4.20405     0.0744912      0.125336    -0.0417476      0.515333     -0.701456     -0.400896       3.66314       4.88944       5.25730       5.62727       5.56000       5.30715       4.93373       4.55192       4.02571       3.66195       3.01601       2.53212       1.96406       1.58398       1.16873      0.881811      0.641581      0.458482
  25  19 3831.0459    1.8282  6.4564 10.0251 -0.0008  0.0724   0.0164   0.1917    0.0504   0.0000   436.9455      -14.6274       6.15999       3.81168      -12.2633     -0.202289      -8.64135     -0.105619      -2.38548       1.26936      -2.95538      -3.39234   -0.00207134       2.36028      -2.05647       1.46605     -0.352439     -0.500457       4.62829       6.10069       6.59176       6.88993       6.92761       6.65455       6.32533       5.86718       5.14722       4.45154       3.71926       3.14085       2.55324       1.95379       1.54091       1.10885      0.796957      0.566661
  25  20 3977.2459    1.5023  8.5112  9.7765 -0.0002  0.0913   0.0126   0.2469    0.0451   0.0000   426.8585      -3.34602       7.07174       28.9820       2.16097      -6.86360      -6.38967     -0.197581      -3.00642      0.592610      -2.43142       2.01515      -3.64551      -2.04839      -1.04261       1.05171      0.729781     -0.754671       5.92117       7.62108       8.38121       9.02288       9.01282       8.73961       8.01014       7.29893       6.46156       5.75786       4.70212       3.91492       3.11101       2.43939       1.91294       1.40794      0.998145      0.708298
  25  21 4123.5982    1.3311 11.4316  9.4479  0.0010  0.1143   0.0097   0.3115    0.0433   0.0000   434.1850      -3.35410       15.9921      -3.56571       13.2878       17.1180       8.10068       5.41865       4.36217      -1.18821     -0.944214      0.726549     -0.364829      -6.34074       2.81138      0.351376     -0.744530     -0.179660       7.21466       9.37340       10.4102       10.7582       11.0013       10.3470       9.88220       9.18168       7.99122       6.93089       5.95353       4.89073       3.91364       3.08240       2.37245       1.77248       1.25382      0.910193
  25  22 4269.5274    1.0885 13.9772  9.3788  0.0009  0.1421   0.0074   0.4021    0.0371   0.0000   434.5598      -20.5233       30.3754       16.0253      -10.7805       13.3745       17.7241      -9.43443      -1.87286      -9.53855       9.05994      -1.00432       3.26572      -1.45668     -0.300817     0.0558397       2.36132     -0.915437       8.89859       11.8175       13.0300       13.3229       13.5813       13.1402       12.2314       11.2515       10.1522       8.68679       7.37690       5.98314       4.92915       3.80369       2.94300       2.18100       1.57845       1.12994
  25  23 4415.3295    0.8640 15.8176  9.2511 -0.0001  0.1759   0.0061   0.4791    0.0353   0.0000   443.4738      -15.5119       13.4598       10.3742      -14.5710       6.52646       19.0329      -13.7518       1.29565      -4.44000      -5.85685      -3.17058       4.83165       2.08732      -2.61407       2.85138       4.55607       1.60904       11.0798       14.7831       15.8480       16.9611       16.7777       16.1430       15.2522       13.9991       12.4720       10.8106       9.18884       7.62259       6.10920       4.78715       3.67157       2.72343       1.95512       1.39107
  26   5 1694.0350    0.2724  0.2786  8.8451 -0.0162  0.0203   0.0128   0.0351    0.0408   0.0000   441.2774     -0.176621       20.4842     -0.323791      -2.34606      0.843696   -0.00313774       1.34329     -0.495922      -1.19815     0.0363440     -0.369881     0.0385511      0.422470      0.173130    -0.0762580    -0.0418532     -0.220043       1.72760       2.49875       2.95921       3.22373       3.41693       3.29931       2.86419       2.41104       2.00139       1.67042       1.34779       1.08203      0.676440      0.520624      0.363787      0.347142      0.256909      0.216467
  26   6 1869.0007    0.4347  0.4430  8.9548 -0.0081  0.0212   0.0147   0.0450    0.0545   0.0000   440.0313      -3.36122       15.9022    -0.0191109      -2.55283      0.691462      -3.95448      0.458675      0.669210     -0.875983      0.430147       1.16303     -0.356039     -0.450903     -0.339348      0.219445     0.0322036     0.0194120       1.48057       2.03169       2.35428       2.68294       2.69074       2.54733       2.26772       1.92015       1.91144       1.39384       1.15917      0.812964      0.678019      0.517475      0.418608      0.307942      0.228697      0.156185
  26   7 2039.6995    0.6462  0.6605  9.1005 -0.0018  0.0208   0.0162   0.0489    0.0753   0.0000   441.6088      0.277522       21.1686      -1.79900      -4.57766      -1.99483      -1.80846     -0.215461     -0.236843      0.203063     -0.768711      0.620810     -0.522525      0.871445    -0.0783031     0.0432946     -0.164203    -0.0639399       1.26681       1.73675       1.75709       2.03691       1.89588       1.98603       1.65924       1.54522       1.40672       1.34667       1.05512      0.942027      0.695015      0.597552      0.444595      0.343190      0.236493      0.165172
  26   8 2206.0485    0.9627  0.7851  9.3210 -0.0088  0.0268   0.0225   0.0498    0.1062   0.0000   438.8139      0.611948       17.0752      -1.43945      -4.11470      0.346696       4.02365      -3.30060      -1.99292      -1.51080      -1.10494       2.19345     -0.417416       1.62441      0.610644      0.355602     -0.335494     -0.404167       2.24304       2.76120       2.72318       2.36209       2.26192       2.56088       2.97357       2.86963       2.37624       1.75288       1.25693      0.982376      0.921184      0.918332      0.763460      0.580939      0.389044      0.232543
  26   9 2366.0051    1.3113  0.9243 10.1365 -0.0025  0.0238   0.0280   0.0605    0.1044   0.0000   441.0205       1.00807       15.3358       1.41448     -0.871982       1.64299     -0.936550      0.560539      0.179145     -0.556181       1.44839     -0.379210      0.256120     -0.137629      0.434685     -0.446674     0.0360578     0.0255261       1.35438       1.80771       2.03456       2.08113       2.16263       2.10390       1.83777       1.78975       1.59024       1.38711       1.18595      0.933530      0.809912      0.600412      0.493318      0.366839      0.261488      0.188892
  26  10 2521.1373    1.8411  1.1590 10.2205  0.0024  0.0261   0.0348   0.0655    0.1525   0.0000   438.9390      0.424329       14.0433      -2.44115      -3.08252      -1.32025     -0.863132      -2.03070      0.353426       2.74521      0.550491     -0.961793     0.0801598     0.0552397      0.109427      0.239709     -0.434378     -0.162437       1.74187       2.34017       2.60266       2.70749       2.49702       2.43800       2.21553       2.10987       1.87217       1.69591       1.60038       1.37439       1.12596      0.867002      0.638080      0.459176      0.346903      0.235910
  26  11 2674.2990    2.3703  1.0275 10.5873 -0.0010  0.0239   0.0481   0.0594    0.1884   0.0000   437.2262     -0.214735       11.3064       1.21525      -3.05658       2.35903       1.78730      -2.91790       3.36378       1.69684      0.608687     -0.822927     -0.912967      0.687811      0.565636      0.138623     -0.457333     -0.151509       1.58494       1.99103       2.19422       2.46628       2.53014       2.36028       2.21257       1.93035       1.75552       1.51128       1.25014      0.995204      0.810195      0.656114      0.506146      0.366352      0.269340      0.206267
  26  12 2826.5576    3.0335  0.9028 11.1962 -0.0037  0.0216   0.0619   0.0518    0.1465   0.0000   440.7202      -1.75887       16.1098       1.76825     -0.558333      -2.54011      0.757733      0.366405      -1.51505       1.50005       1.97630      -1.05283     -0.648193     -0.124434    -0.0391437      0.654927      0.536330    -0.0596234       1.31772       1.75600       1.81227       2.00913       2.00703       1.84754       1.93269       1.65058       1.53479       1.22489       1.14765      0.904350      0.739538      0.573232      0.461114      0.334445      0.256626      0.196787
  26  13 2977.3476    3.8595  0.9591 11.4220 -0.0006  0.0217   0.0759   0.0536    0.1827   0.0000   438.9871       3.70154       12.6580    -0.0695682      -4.03642      -1.56190      -1.12472       1.66062       1.11903       1.28915      -1.49265     -0.362472      0.560129      0.426112    0.00102904      0.220356     -0.317710     0.0349912       1.40765       1.85546       2.05998       2.16891       2.17862       2.18069       2.04620       1.75155       1.63041       1.37976       1.09888      0.964067      0.733125      0.580479      0.459892      0.335903      0.264083      0.191792
  26  14 3126.7978    4.0588  0.9809 12.0004 -0.0007  0.0232   0.0813   0.0575    0.1435   0.0000   439.7418      -1.69974       15.3599      0.927532      -2.52195       2.16810      -1.02905       1.42797     0.0568703       1.50331     -0.122028     -0.187968      0.653262    -0.0321888      0.164846      0.153011   -0.00168374     -0.145409       1.59951       2.05707       2.05178       2.18397       2.20328       2.28004       2.09091       1.85813       1.68176       1.42773       1.31575       1.04945      0.856081      0.619762      0.498660      0.380678      0.290545      0.208247
  26  15 3275.2550    3.7406  1.3745 11.9364 -0.0019  0.0297   0.0666   0.0686    0.1275   0.0000   438.3573     -0.101616       13.6427       3.86571     -0.485600       1.60263      -5.17877      -3.36570     -0.325222       1.63155       2.52349      0.984493      0.585780      0.973332      -1.15630    -0.0284102     -0.137440     -0.256618       1.75161       2.38000       2.44678       2.72995       2.71199       2.70660       2.52133       2.37748       1.98720       1.80024       1.47435       1.22280       1.03514      0.787511      0.627464      0.452028      0.339280      0.252305
  26  16 3423.1110    3.1707  2.0690 11.4520 -0.0010  0.0369   0.0451   0.0864    0.0830   0.0000   441.1209      -2.04650       15.8400       4.27403      -2.97260      -1.80682       1.77039       1.40542      -1.67462      0.637190      -1.34685     -0.646248      0.196227     -0.704477      0.632624    -0.0429646     -0.979242     -0.199156       2.19929       2.99155       3.29249       3.42150       3.29933       3.25732       3.10420       2.81008       2.58119       2.25530       1.91888       1.57643       1.28935       1.01278      0.780987      0.593324      0.438393      0.313590
  26  17 3570.8028    2.6067  3.3649 10.6622 -0.0019  0.0454   0.0290   0.1158    0.0644   0.0000   440.7733      -1.17960       9.84406       2.21397       1.30520      -1.51572       3.52596     -0.999253      0.810967       2.75745      -1.85117       3.69835      0.337473       2.04922     -0.231665      -1.58756     -0.231816    -0.0760862       2.76737       3.67758       3.94697       4.17600       4.09421       4.19533       3.88513       3.61444       3.13114       2.78089       2.35094       1.96632       1.55778       1.26317      0.976632      0.734400      0.533432      0.407944
  26  18 3718.2197    2.1001  5.0320 10.3355 -0.0018  0.0602   0.0200   0.1544    0.0480   0.0000   442.7820      -3.94029       16.2858      -4.79617      -2.60665       1.62145       3.35983       6.90910       2.01804       3.88759      -6.28543     -0.992516       1.43786      -2.13692      -4.71291      0.759320     -0.359054      0.633458       3.69673       4.82797       5.24044       5.53154       5.55109       5.24876       5.15784       4.68599       4.17402       3.70731       3.15280       2.67435       2.16067       1.69047       1.33501      0.975726      0.740123      0.525180
  26  19 3865.0909    1.7582  7.2433  9.8500 -0.0005  0.0746   0.0144   0.2101    0.0458   0.0000   440.9798      -1.65309       22.9254       9.46369      -12.3138      -9.89237      -1.46384     -0.931173       5.30397       1.22281       7.32346     -0.229126      -1.71230       1.68680      -1.02524      0.626981      0.723950      0.268173       4.55441       5.90127       6.36836       6.75629       7.00293       6.90744       6.36515       5.84341       5.17298       4.57361       3.81885       3.16388       2.54069       2.04385       1.59928       1.19399      0.895188      0.645345
  26  20 4011.9411    1.4668  9.6371  9.6404 -0.0004  0.0975   0.0113   0.2674    0.0414   0.0000   443.3888       2.63648       21.3585       9.39697       2.12201       5.82650       3.73455       11.5228      -6.72602     -0.709637      -3.30129      0.189627       2.28433      0.477153       2.83597     -0.782290     -0.978976     -0.565604       5.97287       7.97143       8.71487       9.25324       9.40301       8.97339       8.56370       7.78248       7.02633       5.92335       5.24486       4.24294       3.34551       2.73240       2.06960       1.59329       1.19599      0.864736
  26  21 4158.7644    1.2335 11.1403  9.4043 -0.0011  0.1141   0.0091   0.3107    0.0412   0.0000   444.9791      -1.00009       12.1034      -13.0604       11.7316       21.7599       3.24835       8.08450       6.03556       7.94500       13.1275      -1.01782      -1.33375      -2.82220      0.940948      -2.16843      0.954471      0.304251       7.03770       9.25014       10.2410       10.7959       10.6379       10.4797       9.83271       9.09972       8.20272       7.06652       6.04036       4.93023       4.11055       3.23874       2.50810       1.87668       1.38421      0.997155
  26  22 4304.9165    1.0065 14.3226  9.2798 -0.0008  0.1501   0.0067   0.4122    0.0351   0.0000   461.6547      -14.1567       7.03274     -0.684184       2.77538       3.06253       16.5217      -1.48786      -4.10209       14.6554      -9.99375      -11.4772       3.35445       9.90057       1.19605      -2.67936     -0.294734       2.86078       8.78373       11.9464       13.0638       13.8678       14.0916       13.6098       12.7277       11.7067       10.4872       9.07443       7.69253       6.50109       5.20825       4.16433       3.21670       2.42087       1.72999       1.27870
  26  23 4450.9628    0.8585 17.7585  9.1243  0.0020  0.1913   0.0057   0.5053    0.0324   0.0000   434.3726      -15.2388      -4.83167      -20.2242      -2.02611       12.2671       11.5209       26.9694      -10.0440       2.63672      -4.38740       6.99595      -5.91614      0.443730       3.31505      -5.48942      -3.29969      -1.08527       11.5449       15.3605       16.8561       17.6916       18.0294       17.2265       16.6550       14.9719       13.4763       11.6529       9.98738       8.25005       6.91966       5.29864       4.18681       3.10581       2.29055       1.65814
  27   6 1889.7279    0.4706  0.5446  8.9269 -0.0058  0.0233   0.0135   0.0458    0.0611   0.0000   441.4482      -2.84794       19.5586     -0.460773       1.29941      -1.47499       1.75750      -3.32725       1.72702      -2.40823     -0.842821      0.506003      0.979797      0.301011     -0.230546     0.0628136    -0.0899032     0.0556330       1.78024       2.68609       3.22327       3.48659       3.60392       3.37288       3.20019       2.84184       2.36628       1.98412       1.40862       1.07333      0.834597      0.614960      0.484649      0.375967      0.270829      0.206343
  27   7 2062.0465    0.6966  0.7199  9.0158 -0.0017  0.0221   0.0165   0.0489    0.0900   0.0000   441.3127      -2.59384       20.4198     -0.421087      -3.37315      0.910048     -0.998366       1.54322      0.233889      -2.51875     -0.946363     -0.733290     -0.613459     -0.519155     -0.540311     -0.121400      0.139698    -0.0177702       1.42374       1.89320       2.16723       2.22593       2.11095       2.14005       2.06012       1.80712       1.79412       1.43312       1.19277       1.01285      0.801100      0.669562      0.521693      0.364159      0.282846      0.219839
  27   8 2229.6680    0.9911  0.8967  9.5653 -0.0007  0.0226   0.0212   0.0548    0.1020   0.0000   438.3765      -3.28244       15.8510      -4.76819      -2.09294       3.20996     -0.881981      -2.18786       2.97454       1.63156      -1.59390      -2.58220      0.713719     -0.591922      0.811936     0.0975222     -0.212446     -0.468383       1.35773       1.79538       1.90730       2.14112       2.10785       1.98799       1.82147       1.79135       1.58052       1.42517       1.17113       1.01075      0.838640      0.642435      0.506949      0.389812      0.295581      0.202299
  27   9 2390.9577    1.4508  1.0826  9.6195 -0.0022  0.0247   0.0276   0.0596    0.1631   0.0000   439.9595      -2.85762       17.2335       3.46333       1.02806      -1.58677       4.03924      0.524872    -0.0446124     -0.920167     0.0504869      0.934879       2.39883      0.308132      0.180482      0.367369     -0.154565     -0.226409       1.49413       1.87868       1.96111       2.32020       2.29251       2.17472       2.03485       1.87564       1.73898       1.41920       1.24865       1.09488      0.878157      0.680566      0.547405      0.420104      0.290158      0.222226
  27  10 2547.4313    1.9311  1.1543 10.4327  0.0008  0.0253   0.0361   0.0637    0.1512   0.0000   443.6469      0.514441       12.4808       1.38334      -2.57571       2.98073     -0.413279    -0.0826955     -0.456371       1.05916     -0.168366      0.195306      -2.98748     -0.446461      0.208435     -0.174084     -0.584125    0.00864291       1.57098       2.07454       2.15931       2.35693       2.30050       2.29770       2.16819       1.99087       1.86793       1.56319       1.34050       1.10092      0.978504      0.731659      0.565325      0.434911      0.333846      0.249157
  27  11 2701.9853    2.5235  1.0040 11.2019 -0.0057  0.0227   0.0509   0.0592    0.1390   0.0000   438.9412       1.38963       17.4668       2.12004      0.772821      0.495100       2.53218     -0.906336      -2.70751      -1.91913       1.70039      0.986792     -0.742637      -1.17841    -0.0148287     -0.713690     -0.409626   -0.00323426       1.40598       1.79111       2.02833       2.11339       2.14272       2.08067       1.99610       1.76836       1.67474       1.45864       1.14042       1.01026      0.807301      0.662828      0.524886      0.388402      0.296886      0.220275
  27  12 2855.2385    3.2099  0.9848 11.1211 -0.0002  0.0229   0.0624   0.0551    0.1996   0.0000   439.2559      -2.64485       10.3431      -4.44132      -2.51290     -0.284090       1.20484     -0.467195       2.43804      -1.15809     -0.603759     -0.574215       1.54410       1.06450      0.688063      0.239952      0.553414      0.172438       1.41375       1.77058       1.97415       2.24084       2.19691       2.14557       2.03428       1.82959       1.54754       1.40659       1.29311      0.957897      0.804020      0.637314      0.522172      0.398672      0.282684      0.198879
  27  13 3006.9219    3.8443  1.0008 11.8387 -0.0020  0.0239   0.0768   0.0580    0.1591   0.0000   441.0255      -1.02692       14.2639     -0.900419      -3.77978     -0.204583       1.07312      0.342608       1.39139     -0.532383      0.433608       1.44876      0.412718      0.617053     0.0957455      0.178244      0.297014     -0.135354       1.73683       2.28603       2.56534       2.58718       2.29052       2.07119       1.87497       1.90198       1.86873       1.77881       1.58404       1.33666       1.04015      0.805183      0.604462      0.461565      0.341706      0.234063
  27  14 3157.1399    3.9979  1.1271 11.8396 -0.0023  0.0244   0.0738   0.0592    0.1706   0.0000   440.7639       1.78676       16.3644     -0.568991     -0.971371       3.08133       1.12701       1.91022      -2.58998      0.604258       1.85602     -0.316124     -0.898670     -0.738938      0.173018     -0.122801      0.305993     -0.473037       1.44776       1.79083       2.04493       2.18553       2.10928       2.10711       2.08330       1.89872       1.63306       1.50395       1.25604       1.04437      0.832182      0.677737      0.529805      0.436614      0.320391      0.243309
  27  15 3306.4432    3.5637  1.6695 11.6776 -0.0000  0.0311   0.0546   0.0760    0.1126   0.0000   442.4292      -7.11995       8.84231      -2.92283       2.67706      -3.85211     -0.481983       1.51183      -3.12031      -1.30472      0.722526       1.19965     -0.340904      0.512491     0.0146683      0.174745     0.0328710     -0.147865       1.83563       2.44086       2.54952       2.76614       2.76333       2.77263       2.66108       2.40524       2.23484       1.88949       1.56727       1.28194       1.09555      0.857776      0.689079      0.525606      0.412343      0.295436
  27  16 3455.0555    2.9373  2.3971 11.3639  0.0009  0.0398   0.0395   0.0960    0.0759   0.0000   439.1378     -0.894917       8.50587       4.82711       1.16129      -6.32818      -4.70660      -5.38477       3.80622     -0.156481      -1.53362      -2.18644     -0.639767      0.221135      0.438357     -0.907859     -0.391419     -0.281764       2.27206       3.19908       3.42027       3.70448       3.65960       3.49932       3.23204       3.09456       2.84144       2.42424       2.05512       1.75551       1.44316       1.15845      0.881676      0.675017      0.496498      0.355327
  27  17 3603.3058    2.4658  3.7183 10.7723 -0.0006  0.0492   0.0269   0.1266    0.0585   0.0000   436.1355     -0.853789       15.3296       2.02947      -6.21183      -4.65194       2.44103       1.98518      -1.71476      -1.47339      -1.73405      -1.33044       1.87579     -0.532622      0.327455     -0.409944     -0.829654     -0.290547       2.81349       3.82728       4.14725       4.42544       4.38764       4.42137       4.16615       3.76573       3.43104       2.93104       2.60071       2.09979       1.76252       1.37857       1.08150      0.850467      0.618635      0.455835
  27  18 3751.2962    2.0159  5.7696 10.1625  0.0005  0.0631   0.0177   0.1711    0.0481   0.0000   443.6844      -4.43751       5.69086       3.62477      -11.1496      0.972901      -8.08774       1.75977       8.51152       4.44891      -3.07846    -0.0399076      0.578707      -2.83222      -1.00184      -1.41751      0.562008     -0.688438       3.65160       4.87007       5.35553       5.72258       5.78535       5.61999       5.39858       4.79165       4.45701       3.79075       3.26041       2.71537       2.22666       1.80536       1.40690       1.06324      0.786312      0.567448
  27  19 3898.9036    1.6942  7.5014  9.8490 -0.0005  0.0773   0.0136   0.2117    0.0456   0.0000   443.8458      -9.80942       12.1609       6.95822      -7.58612      -4.50320     -0.648737       16.0713      -2.47275      -1.08990      -2.80967      -2.23156     -0.106109      -1.81293    -0.0404208      -2.42292     -0.229298     -0.611133       4.52347       5.95357       6.38690       7.03259       6.97613       6.95034       6.46286       6.07534       5.27477       4.65646       4.10872       3.32529       2.71320       2.20603       1.73582       1.32440      0.980020      0.714332
  27  20 4046.2723    1.3793 10.2551  9.6884 -0.0008  0.1046   0.0103   0.2849    0.0397   0.0000   445.0070      -5.99100       13.4255      -3.49162      -8.22664       4.29878       4.57721      -3.24890      -4.31732      -2.75654      0.851596       4.35147     -0.255414      -1.49952      -4.94160     -0.958541      0.614301      0.113704       6.00165       7.97623       8.70619       9.13927       9.51567       9.03182       8.63981       7.96060       7.17672       6.45074       5.43354       4.54164       3.78627       2.95897       2.37872       1.79122       1.35155      0.982586
  27  21 4193.5191    1.1478 12.5641  9.4590  0.0001  0.1284   0.0079   0.3520    0.0374   0.0000   447.2658      -6.10675       40.7796      -18.0541      -14.3474       1.81303      -5.38267      -3.45165      -9.91762       8.30420       4.35932      -1.16130      -6.78207       1.36803       1.83625      -2.62306      0.195647      0.908213       7.40702       9.72490       10.7825       11.2449       11.6125       11.2134       10.6880       9.76703       8.80536       7.77057       6.65309       5.67700       4.63850       3.72295       2.94021       2.19293       1.62364       1.19215
  27  22 4340.4563    0.9753 14.7790  9.2930 -0.0004  0.1560   0.0064   0.4134    0.0348   0.0000   435.9257     -0.277898      -1.10712       4.19355       9.92011      -18.2064      -44.9211       19.4155      -5.19721      0.388063      -9.89859      0.686706      -1.72732      -6.06259       3.03362       1.06896      0.442272     -0.986505       9.04231       11.9818       13.3895       13.7549       14.1599       13.5253       12.8509       12.0116       10.7815       9.50000       8.32966       6.95671       5.72297       4.60112       3.58169       2.72288       2.01882       1.47046
  28   5 1732.7155    0.3082  0.3345  8.9160  0.0001  0.0167   0.0108   0.0333    0.0407   0.0000   439.6672      -1.47172       20.2666      0.322517      -4.21787       1.08567      0.349479      -1.62984      0.406981      0.536790      0.833008      0.108071     -0.606110     -0.729945      0.452240      0.210223    -0.0726494     0.0489908       1.07284       1.31887       1.54200       1.72625       1.73774       1.59518       1.47650       1.44267       1.23172       1.06473      0.956410      0.760955      0.642504      0.524329      0.451311      0.318141      0.214338      0.181915
  28   6 1910.1046    0.5130  0.5068  8.9730 -0.0093  0.0199   0.0145   0.0408    0.0635   0.0000   439.2022     -0.834219       19.1866      -1.56340     -0.400034     -0.529957       1.38556      0.835898      -1.25962      0.312394     -0.709303     -0.603259     -0.436061    -0.0116937      0.182764     -0.623435      0.252184     -0.107193       1.02070       1.38032       1.52068       1.69566       1.55482       1.71162       1.48675       1.51282       1.23560       1.12011      0.945166      0.830136      0.603807      0.518650      0.422539      0.335338      0.251994      0.174309
  28   7 2083.9196    0.7520  0.6991  9.1529 -0.0034  0.0196   0.0172   0.0453    0.0834   0.0000   441.2430      -2.31603       20.1415       1.62205      -1.74565       2.43433      -1.01596      -1.75064    -0.0947085      0.702272     0.0149034      0.906275     -0.495034      0.293307       1.09742     0.0394657     -0.169334    -0.0629666       1.10528       1.52477       1.67580       1.83952       1.81934       1.72128       1.63803       1.53228       1.37479       1.25842       1.06164      0.892754      0.722197      0.563624      0.455610      0.357001      0.268008      0.200975
  28   8 2252.7555    1.0580  0.9780  9.5088 -0.0016  0.0228   0.0210   0.0565    0.1118   0.0000   439.3848     -0.795621       16.3908       4.87806     -0.986925     -0.921767     -0.529840     -0.384099     -0.261602      -1.43307      -1.78204     -0.435751      0.774261      0.181314     -0.525035      0.125113      0.263484     -0.390643       1.35441       1.73651       1.88600       1.99669       2.02133       2.06511       1.93914       1.78550       1.66519       1.37861       1.21537      0.939112      0.825305      0.662156      0.535715      0.404848      0.311282      0.233556
  28   9 2415.2361    1.5456  1.0977  9.8319 -0.0011  0.0233   0.0283   0.0603    0.1536   0.0000   439.3146      0.655653       20.6827     -0.732360       1.48924      -5.67277      0.569101       1.85919       2.91713     -0.432936     -0.407306     -0.266996     -0.220065    -0.0139480       1.23552      0.221090     -0.237226     -0.171836       1.37665       1.78162       1.96622       2.05968       2.02762       1.95216       1.95217       1.81653       1.60585       1.40187       1.28285       1.08001      0.872683      0.699907      0.541479      0.442040      0.324283      0.245718
  28  11 2729.2371    2.6822  1.0592 10.8480  0.0002  0.0232   0.0491   0.0559    0.1628   0.0000   439.4686      0.258937       12.8470      -2.94524      -5.51599       3.78731     -0.123097      -1.26067      -1.28084      0.974797     -0.808163      -1.33981     -0.165216       1.00956    -0.0285766     -0.350598     -0.269979     -0.122114       1.35685       1.66944       1.98650       2.15631       2.02632       2.08093       1.98835       1.73028       1.57682       1.45594       1.21581       1.02602      0.834804      0.644672      0.523354      0.416104      0.310911      0.229438
  28  12 2883.6280    3.4074  0.9590 11.1942 -0.0003  0.0208   0.0659   0.0535    0.1937   0.0000   438.7616      -3.40537       9.50569      -2.59156      -1.50040       1.74061     -0.500749     0.0233510     -0.237647      0.572598     0.0126649      -1.04670      0.562471     -0.964091     -0.312963      0.334035    -0.0200030    -0.0431494       1.24284       1.60629       1.81273       2.01144       1.99571       1.90916       1.83179       1.71718       1.47743       1.25859       1.11563      0.958150      0.809032      0.630223      0.480583      0.365695      0.281530      0.198744
  28  13 3036.1499    3.8958  0.9554 11.8632 -0.0024  0.0218   0.0753   0.0518    0.1498   0.0000   438.1739      -1.44877       17.6182       1.84200     -0.178220       1.99617       1.67533      -1.37074      -1.05223      -1.21572     -0.201953     -0.673994      0.101789     0.0192520      0.637816      0.612852      0.330738    -0.0926325       1.32368       1.69490       1.96631       1.99994       2.03667       1.97543       1.84792       1.70234       1.57297       1.40536       1.20788      0.975320      0.855803      0.654513      0.558041      0.394877      0.309984      0.240625
  28  14 3187.0600    3.9950  1.1508 11.9014 -0.0013  0.0246   0.0736   0.0591    0.1724   0.0000   436.6986       1.51362       15.2749      -4.78835      -4.11450      -1.80866       1.73436       1.06550   -0.00395658      0.921189       2.07376      0.813615     -0.227962      0.815849       1.26531      0.526102     -0.290662     -0.275031       1.41684       1.85084       1.96733       2.28886       2.21536       2.18265       2.01516       1.89154       1.70850       1.52843       1.25294       1.07057      0.899587      0.727311      0.582407      0.430756      0.317107      0.251902
  28  15 3337.1313    3.5226  1.7648 11.6803  0.0006  0.0311   0.0526   0.0771    0.0975   0.0000   439.0059       5.02474       15.3611       3.88785     -0.791515      -3.05952      -4.06979    -0.0275617     -0.583939       1.91560     -0.551855      -1.99544     -0.485168     0.0428031    -0.0614198      0.657200     -0.352041     -0.375058       1.86520       2.25196       2.51379       2.76422       2.60897       2.63594       2.50314       2.34538       2.19797       1.85058       1.62559       1.36362       1.13318      0.941286      0.731238      0.545882      0.432011      0.331291
  28  16 3486.5592    2.9105  2.7186 11.0225 -0.0010  0.0394   0.0351   0.0989    0.0788   0.0000   436.8383       1.77184       8.45003       3.39344      -6.58053       2.94815      -2.48470       2.14708      -2.12633      -1.00572       2.18080      -1.60748     -0.990205      0.479913      0.343148      0.118657      0.566564     -0.668271       2.24674       2.96475       3.33957       3.45145       3.63248       3.48916       3.30822       3.10176       2.77628       2.42150       2.00735       1.76337       1.43060       1.13458      0.902208      0.704850      0.530947      0.398672
  28  17 3635.4422    2.3649  3.9711 10.7013 -0.0010  0.0509   0.0245   0.1293    0.0553   0.0000   437.6914      0.185162       20.2912       1.31960      -4.28335      0.954659       2.52915       1.55112      -1.01440      0.846319       1.87388      -4.75367      -4.44930       2.92188      0.853299      0.927187      -1.48466    0.00902991       2.73348       3.80898       4.05165       4.47186       4.43022       4.37596       4.19460       3.86158       3.50567       3.08570       2.60717       2.13346       1.81893       1.43578       1.17952      0.889257      0.668862      0.502671
  28  18 3784.0561    1.9386  6.0620 10.1232 -0.0005  0.0652   0.0165   0.1724    0.0466   0.0000   435.3983      -3.08501       6.12565      -2.37853      0.177470      -12.6394      -3.82225       5.20637      -8.71470      -5.74349       3.65755     -0.934836     -0.320881      -1.32009      -1.73658     -0.927168     -0.796012      0.107877       3.74309       5.06339       5.56707       5.82682       5.98404       5.80480       5.43450       5.05145       4.55460       4.09513       3.51434       2.98100       2.42824       1.94489       1.56513       1.19303      0.905606      0.659800
  28  19 3932.3401    1.6480  8.4790  9.8407  0.0002  0.0832   0.0124   0.2285    0.0416   0.0000   431.0415       4.27064       16.2748       6.39800      -10.4940       20.8531       2.29155       1.77484       5.37326       7.48692      -4.52594       4.76489      -2.93573      -1.80757       1.91167      -1.89197    -0.0630760     -0.309379       4.77693       6.24071       6.90443       7.33957       7.56521       7.35257       6.91501       6.46427       5.90564       5.11873       4.38823       3.74548       3.00135       2.48474       1.93163       1.49963       1.17242      0.870346
  28  20 4080.2035    1.3655 10.6549  9.6857  0.0006  0.1053   0.0099   0.2908    0.0389   0.0000   449.3980      -11.7788       1.15958       17.1574       7.01964       12.3751       15.4247      -10.5681      -20.8075      -7.87307      -6.24161       7.13099     -0.442933     -0.644465     -0.574027     -0.155159      0.937839     -0.282925       5.99059       7.82238       8.92977       9.23353       9.44952       9.26003       8.87854       8.11154       7.30995       6.48121       5.54710       4.65339       3.91462       3.11679       2.48197       1.93233       1.42665       1.05041
  28  21 4227.9789    1.1267 13.3272  9.4910 -0.0002  0.1355   0.0074   0.3605    0.0351   0.0000   438.6961      -18.8461       11.8057      -6.31561       2.20191       6.20487       10.1417     -0.405519     -0.886658      -14.0781       3.19891     -0.412482     -0.903140     0.0267586       1.59629     -0.542622       1.16003      -3.24019       7.48928       9.98995       11.0137       11.6624       11.8163       11.5325       11.0901       10.1787       9.32531       8.22845       7.09509       5.97703       4.98250       4.02553       3.17109       2.49127       1.84075       1.35678
  29   6 1930.1885    0.5327  0.5763  9.0484 -0.0061  0.0213   0.0138   0.0429    0.0653   0.0000   441.3783      -1.64531       20.6059      0.473802      -5.19659       1.06777       1.15472      0.467688     -0.458164      0.936010      0.682057      0.827949     -0.242386      0.525927      0.524006     -0.440546     -0.292122     -0.166313       1.17840       1.66645       1.88481       1.91307       2.04112       1.90078       1.89737       1.73912       1.57314       1.43462       1.11792      0.943415      0.730758      0.603663      0.450774      0.363483      0.315757      0.232210
  29   7 2105.2752    0.7552  0.8592  9.1578 -0.0038  0.0218   0.0161   0.0525    0.0928   0.0000   440.8447      0.859456       16.5627     -0.941431      -3.51003      -4.32774     -0.105994      -2.06055     -0.487420      -3.34617    -0.0712037      -1.10370    -0.0169698     -0.868349     -0.340419      0.365708    -0.0808758     -0.295562       1.29695       1.65317       1.85120       1.81343       1.86457       1.87844       1.91265       1.71816       1.55520       1.37381       1.10647      0.964443      0.807902      0.685388      0.541868      0.418065      0.314686      0.248006
  29   8 2275.2782    1.1405  0.9402  9.6092 -0.0007  0.0226   0.0226   0.0552    0.1177   0.0000   439.2250       1.14672       18.9970      0.956654      -3.36843      0.334720      -1.89912     -0.536504       1.80148      0.855084     -0.670695      0.878630      -1.20462     -0.587720      0.972843      0.281244     0.0957260     -0.157446       1.22130       1.65083       1.77521       2.00061       1.85592       1.87801       1.86189       1.70605       1.46976       1.39720       1.12559      0.988701      0.810970      0.716734      0.529100      0.431948      0.308710      0.231267
  29   9 2439.0266    1.5803  1.0835 10.4377 -0.0014  0.0252   0.0300   0.0613    0.1120   0.0000   440.2844      -3.33876       16.6037       3.10061      -4.41385      -1.01461       3.44767      -1.84215     -0.245686     -0.714379       1.24825       1.87858       1.70756      -1.21911     -0.261221     0.0731543    -0.0878687     0.0730472       1.25536       1.81547       1.80052       2.12463       2.02256       2.05613       1.88844       1.74222       1.63274       1.48329       1.23509       1.09874      0.926562      0.756788      0.597945      0.442240      0.349757      0.247885
  29  10 2598.5901    2.0870  1.0315 11.1200 -0.0035  0.0220   0.0405   0.0636    0.1039   0.0000   438.5806     -0.264457       12.8389      0.827876       1.98025      -4.67986      0.540120       1.25155     -0.287975       1.44820       1.78539       1.54755     -0.646816      0.269240      0.893684     -0.544139      0.245476      0.185804       1.19543       1.60106       1.70079       1.85977       1.83863       1.83054       1.76714       1.66925       1.46076       1.38070       1.09420      0.980592      0.841883      0.691382      0.555718      0.428579      0.310151      0.233677
  29  11 2756.0531    2.7754  1.0691 11.0507 -0.0045  0.0232   0.0509   0.0558    0.1642   0.0000   438.4726     -0.765939       12.3696     -0.211328      -3.16583      0.977484       1.02009     -0.921309      -1.16113     -0.955418       3.12575     -0.520192    -0.0948170     -0.216476      0.642156     -0.192462   -0.00896900    -0.0513081       1.31779       1.68974       1.89688       2.07644       2.13832       2.03786       1.84488       1.83628       1.60784       1.45181       1.25036       1.00434      0.885393      0.701000      0.561567      0.424203      0.327476      0.263641
  29  12 2911.5412    3.5495  1.0493 11.4579 -0.0019  0.0213   0.0654   0.0563    0.1683   0.0000   439.6522     -0.920719       15.5510       4.27803      -2.08874      0.286842      -1.85979       1.57391      0.153357      0.468901       2.17697      0.369563     -0.110056      0.944825     -0.170254     -0.373987    -0.0271425      0.210734       1.17714       1.50260       1.66997       1.77467       1.76049       1.79405       1.65015       1.61719       1.47904       1.24836       1.11622      0.917000      0.768114      0.636216      0.496190      0.397286      0.320515      0.237861
  29  13 3064.9081    4.0161  1.0458 11.8927 -0.0025  0.0242   0.0759   0.0581    0.1592   0.0000   439.7807     0.0670492       14.3227       3.56526      -1.44533      -1.12136      -2.22103       1.29517      0.933189      -4.20976      -1.13741       1.19583      -1.58348     -0.495818      0.382418      0.862026      0.312647      0.427804       1.57804       2.24653       2.62310       2.74602       2.77199       2.61721       2.45392       2.24210       1.98800       1.76596       1.48371       1.23033      0.999329      0.739068      0.576257      0.447896      0.336079      0.246223
  29  14 3216.6237    3.8775  1.2806 12.0652 -0.0010  0.0253   0.0666   0.0643    0.1196   0.0000   438.6073       2.72435       15.2920      -2.70424      -1.27723       1.30354      0.399612     -0.891493       1.58770       1.34007      -3.00183      0.159468       1.06577     -0.584048      -1.07609     -0.791840      0.716486      0.157412       1.39491       1.79894       1.97692       2.16362       2.22950       2.13421       1.96294       1.95982       1.70392       1.51702       1.32619       1.09194      0.895513      0.761356      0.599172      0.484709      0.351093      0.262242
  29  15 3367.4567    3.3280  1.9745 11.7124 -0.0024  0.0325   0.0463   0.0829    0.0741   0.0000   438.9436      0.402212       15.1161       1.58329      -1.48929      -2.18058       2.33925      -3.36727       1.48730      0.447125      0.275257      -1.02937      -2.50293     -0.681519      0.594860     0.0104560     -0.577289      0.833836       1.78274       2.40107       2.59390       2.76976       2.66965       2.76907       2.61212       2.43843       2.32254       1.99259       1.67953       1.45032       1.20820      0.971051      0.824188      0.636836      0.476643      0.349844
  29  16 3517.7634    2.7991  2.9219 11.1553 -0.0013  0.0409   0.0327   0.1032    0.0658   0.0000   441.7066      -3.66698       10.1843      -2.75675       1.64373      0.897503       7.55451      -3.25397       1.88154     0.0476206       2.16362      -3.28270      -2.84135     -0.656079     -0.318748     -0.441061     -0.727424    -0.0434730       2.25094       2.96413       3.35665       3.55622       3.55100       3.58869       3.35901       3.11358       2.77305       2.48091       2.15971       1.88015       1.55633       1.25911      0.985152      0.754843      0.600900      0.443022
  29  17 3667.3787    2.2865  4.2343 10.6374  0.0002  0.0510   0.0229   0.1336    0.0530   0.0000   437.5381      -3.56863       14.6716       4.00465       7.58951       7.27862       2.61706       10.7138       1.67774     -0.940404      -2.75780      0.434177       2.20340       3.13512       1.31149     -0.822460      0.236722      0.638978       2.77810       3.68885       3.97247       4.40638       4.42993       4.34431       4.03452       3.91868       3.43851       3.06431       2.69877       2.30680       1.88764       1.53989       1.24276      0.946699      0.748256      0.542754
  29  18 3816.6634    1.8888  6.1606 10.1422  0.0000  0.0657   0.0159   0.1724    0.0450   0.0000   450.9134       6.77921       24.2276     -0.778672      0.573301       1.45870      -1.06253       2.96879      0.709034      -2.29527       4.42464       2.60138       2.48080      0.855535       2.81297       1.68328      -2.09992     0.0991125       3.63072       4.82767       5.26242       5.59395       5.73880       5.69124       5.48799       4.97130       4.54239       3.97996       3.50498       2.92460       2.46541       2.00033       1.58321       1.23414      0.945276      0.727568
  29  19 3965.3417    1.5269  8.8614  9.8587 -0.0010  0.0889   0.0113   0.2383    0.0383   0.0000   434.1992      -10.6612       16.3831       1.27621       3.49939      -5.21137      -3.94207    -0.0561440      -10.7940       6.13150       4.34468       4.12723      0.226260      0.810286      -2.13835      -1.17530     -0.695773     0.0618183       4.77358       6.31219       7.20161       7.38171       7.74383       7.38006       7.19553       6.62613       5.97023       5.38696       4.66156       4.01361       3.36679       2.70101       2.16694       1.68392       1.27734      0.951148
  29  20 4113.8986    1.2991 11.1134  9.6130 -0.0022  0.1104   0.0090   0.2952    0.0385   0.0000   436.6821      -2.70756       11.6756      -11.4375     -0.533780       4.81973      -15.2499      0.742602      -1.91148     -0.579024       4.67773      -13.0288      -6.92482      -1.43078       1.24133       3.66389       2.88851      0.278982       6.02826       8.05221       8.80113       9.54113       9.62809       9.49933       8.96601       8.32125       7.63922       6.86654       5.76365       5.02040       4.10789       3.41996       2.72529       2.13248       1.57551       1.18920
  29  21 4262.1410    1.0493 13.7857  9.5261 -0.0005  0.1430   0.0070   0.3770    0.0331   0.0000   434.7045       4.66256       34.3095     -0.312334      -26.4796     -0.386855      -10.2410      -3.21897      -14.1355      -15.2514      -2.46520       15.9399      0.799253       2.35255      -7.57117       3.10930       2.16317    -0.0993338       7.64855       10.3026       11.3250       12.1803       12.3739       12.2083       11.5432       10.7991       9.93086       8.60449       7.49088       6.41701       5.33073       4.36560       3.45491       2.69596       2.06008       1.53156
  30   5 1770.0551    0.3466  0.3395  8.9145 -0.0045  0.0157   0.0115   0.0320    0.0415   0.0000   439.8583      -1.49181       21.1396      0.349282      -3.86210      -1.92580      0.353747      0.432800      0.362928      0.691979     -0.229008     -0.601268     -0.202816     -0.183869     -0.485601    -0.0820615    -0.0464956      0.188174      0.842248       1.17984       1.29876       1.48068       1.50840       1.50501       1.40953       1.22433       1.13702      0.999844      0.810700      0.713806      0.548941      0.457524      0.358458      0.315681      0.197385      0.166616
  30   6 1949.9486    0.5238  0.6137  8.9481 -0.0061  0.0237   0.0133   0.0435    0.0681   0.0000   440.4396      -1.54026       19.8523       1.16412     -0.995851      -1.21019      -2.02364       3.03467       1.69461     -0.843780    -0.0211051     -0.231608    -0.0519611      0.183636      0.108284      0.438979      0.374976     -0.219009       1.34666       1.75036       2.01948       2.10749       2.02186       1.88904       1.69284       1.55768       1.43386       1.41476       1.35826       1.24071       1.02216      0.888479      0.671043      0.555434      0.453219      0.289416
  30   7 2126.3021    0.8096  0.8229  9.0657 -0.0022  0.0204   0.0167   0.0493    0.0953   0.0000   439.6163      -2.94222       22.3357       1.05186      -3.21034      -1.37521     -0.291146       2.21941     -0.497933      0.267568      0.108717    -0.0323256     -0.697644     -0.673056     -0.275856      0.447612     0.0808649      0.225522       1.14019       1.50807       1.69621       1.79975       1.87289       1.87384       1.80069       1.57171       1.41845       1.23839       1.09581      0.902007      0.764724      0.628926      0.493235      0.370246      0.299294      0.220993
  30   8 2297.2808    1.1806  1.0943  9.3839  0.0006  0.0236   0.0214   0.0583    0.1366   0.0000   439.1378      -4.00237       15.9858       2.20371      -2.59389      -3.43599      -2.62057    -0.0268974      0.481038      0.300922      0.189324     -0.751000    -0.0792233      0.150799      0.884773      -1.01214     -0.173794      0.235463       1.28317       1.67961       1.80330       2.03237       2.04363       2.00316       1.88483       1.85095       1.64805       1.40330       1.27288       1.00263      0.871649      0.700017      0.565774      0.461490      0.344477      0.269296
  30   9 2462.1994    1.7152  1.1566  9.9325  0.0003  0.0238   0.0299   0.0574    0.1665   0.0000   440.0315    -0.0479519       15.6299       2.21760      -1.59970      -1.95289      -1.57766      -1.02707      -3.24196      0.923242      0.106508     -0.446653     -0.222486      0.868786      0.612159     0.0878219     -0.376851      0.166443       1.33256       1.70142       1.94384       2.03167       2.02741       2.00060       1.85226       1.81269       1.66362       1.43487       1.30975       1.11971      0.950322      0.763214      0.629886      0.480093      0.371821      0.280092
  30  10 2623.4025    2.3108  0.9871 10.7444 -0.0018  0.0219   0.0431   0.0515    0.1395   0.0000   438.8085      0.165946       18.6714      0.170408      -3.23069     -0.629942       2.18604      -1.26440     -0.825975      -1.14558     -0.448964     -0.765823      -1.41288      0.312699      0.908417      0.247627     -0.155117      0.101013       1.17331       1.51975       1.61180       1.84351       1.80426       1.81903       1.68840       1.65406       1.42990       1.34686       1.11960      0.963016      0.832033      0.689916      0.556304      0.419905      0.324722      0.258404
  30  11 2782.4047    2.9577  0.9835 11.3090  0.0015  0.0218   0.0553   0.0540    0.1424   0.0000   440.5584     -0.501409       13.4946       4.80935      -3.87688       1.99482       2.38868      -1.60320      0.371109      0.999968      0.574110     -0.790073      -1.69536       1.11803      0.896967      0.331038     -0.683875     -0.130507       1.16893       1.55067       1.63008       1.77975       1.74069       1.75142       1.78858       1.62556       1.47721       1.30963       1.08142      0.955478      0.775373      0.666327      0.530573      0.417000      0.329008      0.251410
  30  12 2939.0026    3.6758  0.8972 11.9415 -0.0037  0.0204   0.0718   0.0498    0.1289   0.0000   438.2879     -0.986794       17.4135     0.0967268      -1.38197      -2.10124      -1.37631      0.460548       1.61379      0.655865     -0.660804      -1.50740      0.296560     -0.295602     -0.821286     -0.388827      0.627607     0.0603765       1.15999       1.43756       1.47996       1.71279       1.75745       1.73123       1.59757       1.44045       1.37732       1.31824       1.06634      0.917205      0.759418      0.661094      0.522828      0.404160      0.330933      0.234051
  30  13 3093.2656    4.0752  1.0715 11.6121  0.0010  0.0214   0.0721   0.0578    0.1905   0.0000   439.0491      -2.94031       14.2046     -0.913590      0.656361      -2.34762      0.261121      -2.11137      -2.06423       1.84740      0.779043     0.0443695     -0.187761      0.895454       1.07179     -0.301386      0.127428      0.458705       1.17404       1.50332       1.65685       1.68601       1.78172       1.70239       1.64480       1.55354       1.45944       1.29463       1.12937      0.957343      0.827219      0.687262      0.539824      0.443145      0.331445      0.255415
  30  14 3245.8066    3.8864  1.3691 11.8993 -0.0010  0.0252   0.0632   0.0660    0.1191   0.0000   440.1168       1.09031       12.9714       2.25791       3.61652       2.71480      -2.89044     0.0800060      0.105423     -0.585199      0.758208       2.56825      -1.39379    -0.0805026     -0.338477      0.536471     -0.416071      0.391582       1.33345       1.75935       1.92402       2.15483       2.14422       2.12988       2.01567       1.91005       1.70335       1.51285       1.30304       1.13352      0.971045      0.761066      0.645626      0.475380      0.384319      0.282207
  30  15 3397.5955    3.2810  1.9843 11.3622 -0.0000  0.0311   0.0433   0.0774    0.0793   0.0000   438.4403      -1.65179       13.4784       8.93352      -1.94272      -2.15538      -2.74296      -3.83196       2.57792      0.868943       2.63842     -0.159212      -2.30836      0.208296      0.411840     -0.638013     -0.202156     -0.150166       1.71813       2.26296       2.57278       2.76587       2.77471       2.67513       2.59626       2.35186       2.17354       1.96361       1.72371       1.45745       1.20527      0.993404      0.791935      0.629535      0.479273      0.360344
  30  16 3548.5796    2.6529  3.1938 10.9498  0.0006  0.0417   0.0287   0.1068    0.0586   0.0000   440.1106      -5.85510       14.8031     0.0253297     -0.708053       1.21666     -0.398357       1.41414      -1.72114       1.28833       4.74630     0.0818500      -1.10809      0.359661       1.59607      0.148329     -0.246050     -0.291488       2.27841       2.91880       3.31138       3.53680       3.55786       3.59262       3.30103       3.17118       2.85199       2.56862       2.23385       1.87713       1.58924       1.30923       1.02579      0.829047      0.642934      0.486664
  30  17 3699.0276    2.1274  5.0463 10.2799 -0.0007  0.0566   0.0190   0.1459    0.0507   0.0000   438.2761      -6.40881       14.2958       10.3779       8.48846      -5.83994      0.175029       1.64258       4.58451      -3.05703       2.30276     0.0722802      -3.37257       2.67301     0.0183835     -0.677477     -0.300703      0.208930       2.90301       3.94824       4.30143       4.57745       4.63929       4.61825       4.45139       4.18012       3.83761       3.37762       2.96845       2.54606       2.05721       1.77180       1.37212       1.12292      0.854922      0.643645
  30  18 3848.6214    1.7973  7.0057  9.8468 -0.0009  0.0699   0.0136   0.1855    0.0447   0.0000   443.3150       1.74118       14.0482       16.0999      -2.69213      -1.34469       3.09267      -6.67681       6.12052     -0.721686       5.70137       5.66866      -5.50998      -2.96788       2.39329       3.65524       1.01352     -0.854816       3.67390       4.79466       5.25627       5.62740       5.76344       5.69108       5.60820       5.15389       4.69613       4.15106       3.66181       3.11209       2.63067       2.11954       1.78134       1.34640       1.06743      0.812169
  30  19 3998.1520    1.4800  9.2230  9.7533 -0.0006  0.0901   0.0106   0.2442    0.0382   0.0000   437.6265      -5.13873       15.6337      -1.56438      -7.93181       8.59010       6.72007       5.57964      -3.15732      -13.2806      -6.23935       1.66665      -4.73681       2.29412      -2.27748       1.52767       1.56966       1.83236       4.72689       6.29400       6.96806       7.46968       7.59084       7.43467       7.09931       6.64490       6.05405       5.53524       4.83747       4.09257       3.41584       2.83084       2.29965       1.81085       1.37283       1.05180
  30  20 4147.1919    1.2625 12.0166  9.5027 -0.0001  0.1161   0.0080   0.3126    0.0371   0.0000   440.7060       8.86405       4.51469       2.93092       2.24033       16.8294      0.515764      -15.2816       23.3016       9.26344      -2.07783      0.869627      -1.23947       4.98001      0.320175      0.637545      -1.16373       1.26742       6.01309       8.07764       8.93240       9.68345       9.75736       9.70786       9.26282       8.64105       7.91440       6.99396       6.20738       5.22592       4.32794       3.64435       2.85186       2.29272       1.75851       1.33317
  30  21 4296.0263    1.0012 14.4427  9.4382 -0.0002  0.1490   0.0063   0.4020    0.0324   0.0000   448.4760      -5.41342      -5.12776       19.2312      -25.9939      -2.11392       15.6499      -9.99062      -19.4618       12.9468     0.0317488    -0.0204486      -2.39832       1.97380      0.553728      -8.15605      -4.27799     -0.281073       7.63688       10.4836       11.3926       12.1128       12.4827       12.1336       11.6111       10.9682       10.0342       9.10141       7.85710       6.78577       5.63555       4.66712       3.69099       3.00809       2.25501       1.73212
  31   5 1788.2151    0.3836  0.4517  8.8623 -0.0050  0.0174   0.0114   0.0392    0.0482   0.0000   440.2557      -2.42623       20.1078      -1.14101      -3.27499       1.15951       1.69096      0.754780      -1.53969     -0.540638     -0.430141      -1.76188      0.341377      0.125726    -0.0796054     -0.120948      0.154515    -0.0977311      0.866840       1.15534       1.30143       1.40701       1.33188       1.40227       1.40184       1.29194       1.17705       1.09086      0.804043      0.825345      0.657227      0.571645      0.467751      0.370045      0.278627      0.213214
  31   6 1969.4017    0.5972  0.5759  9.0796 -0.0017  0.0181   0.0151   0.0415    0.0662   0.0000   440.3995      -1.84131       21.0434       1.17687      -4.84572      0.823158      -1.75255      0.179961      0.344860      0.894634      -1.34140       1.12107     -0.656253     -0.222716      0.269226      0.761357     -0.408817     -0.256845      0.955525       1.23063       1.38045       1.46888       1.49181       1.40858       1.42607       1.32005       1.17799       1.08684      0.979584      0.811671      0.696515      0.591624      0.445141      0.376074      0.286680      0.213820
  31   7 2147.0020    0.8505  0.8803  9.2605 -0.0024  0.0222   0.0169   0.0512    0.0924   0.0000   438.9412     -0.708004       19.6655     -0.543000      -2.02335       1.30654       2.24076       1.18136       2.07273      -1.06158       1.65568     -0.758348     -0.486070     -0.173258      0.522570      0.273919     -0.250056     -0.521454       1.29471       1.79482       1.98755       2.08693       2.14836       2.15928       2.10579       1.98959       1.78073       1.45704       1.29960      0.999309      0.847300      0.706717      0.552297      0.463243      0.369073      0.280542
  31   8 2318.8824    1.2598  1.1140  9.6147 -0.0041  0.0236   0.0226   0.0589    0.1291   0.0000   438.6900      0.406401       17.3451       1.07155      -5.73849      0.133550      0.602813      0.547124      -1.87758       1.54387    -0.0228474     -0.672171    -0.0680959      0.231901     -0.489129    -0.0544263      0.842815     -0.345568       1.28136       1.67916       1.78593       1.88606       1.91873       1.87480       1.82224       1.64171       1.50389       1.44914       1.29146       1.16803      0.987825      0.769635      0.638556      0.520356      0.411562      0.304927
  31   9 2484.9069    1.7837  1.1468 10.0676 -0.0016  0.0234   0.0314   0.0579    0.1604   0.0000   440.7681       1.70790       18.5768      0.816890      -4.05952      0.824730      0.205602       2.77408    -0.0813021     0.0623892      -1.55427      0.608991      0.976888      0.571054      -1.13515     -0.356885      0.519597      0.877690       1.17339       1.58666       1.74117       1.83798       1.86605       1.82629       1.75008       1.68575       1.51688       1.44413       1.21847       1.07722      0.869495      0.735620      0.608737      0.476124      0.373582      0.291712
  31  10 2647.8028    2.4017  1.0123 10.7679 -0.0020  0.0221   0.0433   0.0513    0.1506   0.0000   440.1098      -2.55360       18.4020       1.35080      -2.89248      -1.19729       4.00364     0.0844591      -2.17173      -2.86793     -0.285710    -0.0182138     -0.210024       1.16444      -1.02362     -0.377955      0.180839      0.307874       1.10067       1.48479       1.58890       1.71333       1.75572       1.74031       1.73503       1.58306       1.47152       1.30112       1.12494      0.942764      0.828335      0.694235      0.547141      0.444636      0.338256      0.254487
  31  11 2808.2252    3.0380  1.0272 11.2309 -0.0037  0.0216   0.0542   0.0519    0.1485   0.0000   440.2856       1.59721       10.2587      -1.46500      -1.93841      0.780980       1.39212     -0.180027     -0.143370     -0.707605       1.56622      -1.14230     -0.188176      0.900609      0.558408     -0.403674     -0.193334     -0.583573       1.12932       1.49144       1.59014       1.75419       1.80677       1.73060       1.72150       1.56988       1.52212       1.30162       1.16574      0.941071      0.797358      0.678974      0.550958      0.445313      0.334680      0.275541
  31  12 2966.0053    3.8383  0.9459 11.5432 -0.0005  0.0199   0.0692   0.0483    0.1489   0.0000   439.7845      0.676875       18.1083       1.34589      -2.49969     -0.898292      0.710648      0.278789       1.76463     -0.964710     -0.357283      0.506576     -0.300626     -0.989675     -0.115242      0.333906     -0.265186      0.105136       1.01887       1.40328       1.51130       1.68932       1.68998       1.70242       1.67369       1.53708       1.39985       1.19895       1.06261      0.889605      0.768735      0.592182      0.492141      0.403241      0.312150      0.227747
  31  13 3121.2160    4.1117  1.1341 11.4244 -0.0011  0.0221   0.0702   0.0560    0.2219   0.0000   437.9564     -0.658069       18.9063      0.270922      -1.53886     -0.102259      -3.30718      -1.56897     -0.309755      0.617934     -0.473315      -1.09323      -1.66045    -0.0274308      0.869434     -0.613168     0.0501026      0.448088       1.19046       1.59306       1.72590       1.81387       1.79097       1.78428       1.82879       1.72180       1.60633       1.39701       1.19446      0.990484      0.809858      0.707002      0.565957      0.453002      0.373111      0.285476
  31  14 3274.6720    3.8355  1.5206 11.5610  0.0002  0.0258   0.0576   0.0699    0.1257   0.0000   439.0454      0.100822       12.1883       1.44305       3.35281     -0.531548     -0.593358       1.11635       2.73256      -1.19188     -0.373662      -1.02256       1.10501       1.89666      0.137794     -0.418918     -0.235954     -0.419510       1.35857       1.72769       1.94684       2.09417       2.09403       1.99129       1.99235       1.91198       1.71661       1.55395       1.36710       1.21446       1.01077      0.807117      0.644663      0.528988      0.426214      0.325993
  31  15 3427.1633    3.1184  2.4985 11.1666 -0.0009  0.0361   0.0359   0.0895    0.0667   0.0000   440.3656     -0.601654       15.2094      -1.38122       1.66473       1.68664       4.69002      -1.17310     -0.775255       1.86559     0.0622076       1.26046     -0.769382       1.16025       1.27635      -1.27404     -0.266650    -0.0223559       1.73203       2.36236       2.59362       2.89215       2.80885       2.85641       2.72979       2.60498       2.32442       2.13531       1.81039       1.58242       1.32538       1.11879      0.894724      0.723354      0.545312      0.415216
  31  16 3578.9782    2.5347  3.6893 10.8168 -0.0007  0.0459   0.0254   0.1164    0.0527   0.0000   441.9433      -1.51231       14.9277      -1.80968      0.203237       6.36010      -3.96413      -2.58999       2.63486       7.40140      0.399337      -2.68887     -0.517334       1.38345      0.683177      -2.82516     -0.697197      0.878470       2.32456       3.21369       3.34323       3.71167       3.64915       3.70487       3.44699       3.44896       3.06301       2.84119       2.43809       2.13259       1.75705       1.39767       1.17119      0.958029      0.737103      0.586206
  31  17 3730.1397    2.0998  5.3758 10.2448  0.0001  0.0581   0.0179   0.1504    0.0474   0.0000   433.8478       1.91447       21.1790    -0.0189631      -8.48623      -6.51941     -0.109077      -3.78527       2.63785      0.681159      -2.71535      0.342579       1.51848       3.41026      0.300952     -0.982401     -0.764067      0.115597       2.91140       3.88654       4.28752       4.65804       4.82680       4.68541       4.48016       4.25935       3.90688       3.44150       3.02100       2.68315       2.21061       1.83846       1.46197       1.16681      0.924052      0.695667
  31  18 3880.5196    1.7752  7.7180  9.8400 -0.0002  0.0729   0.0127   0.1997    0.0406   0.0000   441.4017     -0.445301       10.2531      0.614133      -5.73426      -1.90425       8.74786       1.28348       1.41890      -3.00820      -1.66402      -5.63467       3.58862     -0.845995       2.30537      -1.62543      0.362865      -1.06424       3.67668       4.87563       5.42481       5.87438       5.89093       5.97129       5.56303       5.29023       4.79280       4.42472       3.87010       3.34648       2.81736       2.33247       1.85805       1.51723       1.16145      0.897996
  31  19 4030.7589    1.4344 10.2691  9.6443 -0.0014  0.0979   0.0094   0.2628    0.0373   0.0000   441.1465       1.70233       15.2382       10.5143      -21.8524       1.35673      -10.0681      -8.15147       9.47006       11.6896       6.35379       6.25714     -0.931708       2.37952       3.33401      0.133238     -0.299286     0.0506248       4.98755       6.72672       7.44026       8.00756       8.17527       8.18191       7.73752       7.31548       6.68058       5.95683       5.22522       4.43311       3.77206       3.13924       2.52985       2.00404       1.55533       1.19508
  31  20 4180.1569    1.1773 12.9692  9.4978 -0.0026  0.1282   0.0072   0.3367    0.0347   0.0000   452.6577      -2.85854      -1.34274      -5.89737       11.2955      -3.75339      -1.38423       7.57975     -0.230734      -4.70858       2.41573      -9.12626       10.1563       5.72717       6.74293      -5.61863       2.48216      -1.01610       6.32206       8.41350       9.39202       10.1875       10.1647       10.3459       9.68197       9.24830       8.50787       7.59091       6.62838       5.80088       4.86052       4.05420       3.32059       2.61880       2.01635       1.55127
  32   4 1616.4061    0.2320  0.2112  8.7869 -0.0020  0.0147   0.0097   0.0276    0.0327   0.0000   440.4965      0.920639       21.8781      0.105220      -3.54785      0.696899       1.77136       1.55375      0.340151     0.0158909      0.464037     -0.460492     0.0249095     0.0903510     -0.384864     -0.406570    -0.0609823   -0.00233269      0.865060       1.18254       1.42954       1.55797       1.56746       1.58952       1.59182       1.44601       1.26118       1.04429      0.878349      0.691856      0.589715      0.422911      0.392834      0.297953      0.214446      0.163131
  32   5 1806.1146    0.4036  0.4100  8.8704 -0.0055  0.0161   0.0121   0.0343    0.0468   0.0000   439.6344     -0.405627       18.3308       2.84381      -1.99827      0.751588       1.15118     0.0267386     -0.677516      0.833965       1.14732     -0.749580     -0.845700     -0.456138    -0.0697816     -0.412664     -0.700291      0.316723      0.800398       1.02297       1.15417       1.19778       1.22911       1.21748       1.23099       1.11689       1.10945      0.912256      0.837607      0.746345      0.608562      0.514350      0.394406      0.322235      0.296511      0.215874
  32   6 1988.6173    0.5879  0.6289  8.9931 -0.0049  0.0198   0.0139   0.0427    0.0695   0.0000   439.6352      -2.53197       20.2291      -2.04611      -1.20522      0.564805     -0.541101      -1.99122       2.46594      0.363682       1.09205      -1.38196       1.48144      0.364045      0.347269      0.192849     -0.352869     -0.171509       1.09029       1.40554       1.39965       1.40794       1.53803       1.68992       1.62912       1.49491       1.26723       1.20111       1.07160      0.952415      0.794666      0.620062      0.477549      0.411913      0.360930      0.263076
  32   7 2167.3207    0.8895  0.8841  9.2425 -0.0007  0.0207   0.0172   0.0505    0.0962   0.0000   438.8554      0.331309       21.7430     -0.815280      -1.30997       1.35090     -0.255872     -0.524296      0.484780     -0.437015      0.111340    -0.0823167       1.49563      0.101950     -0.151572     -0.289094     -0.148517      0.146442       1.05995       1.41456       1.52678       1.66432       1.65902       1.67941       1.63293       1.50082       1.32282       1.29053       1.09475      0.990605      0.808141      0.708224      0.519157      0.461660      0.348988      0.271577
  32   8 2340.0135    1.3281  1.0778  9.6542 -0.0015  0.0223   0.0234   0.0573    0.1234   0.0000   440.7214     -0.562849       17.3231       1.74287      -2.75303      -1.81138     -0.202596       2.67208      0.526241     -0.647337     -0.167961     -0.614454     -0.161554  -0.000403773     -0.355775    -0.0133671     -0.482292      0.477867       1.11538       1.44079       1.64034       1.76482       1.68731       1.70301       1.59622       1.52801       1.43994       1.31396       1.18319       1.04426      0.920072      0.739089      0.626249      0.502157      0.376995      0.294779
  32   9 2507.1618    1.8365  1.2205 10.2099  0.0000  0.0233   0.0303   0.0612    0.1299   0.0000   440.3267       1.61330       19.3776      -1.06995      -1.56081      -3.75789      -2.74265       1.70633    -0.0876616       1.72418      0.765413      -1.10934      0.536226      -1.14262    -0.0953527     -0.348228     -0.521592     -0.158108       1.17312       1.53129       1.65734       1.80975       1.85982       1.88321       1.83050       1.66339       1.53363       1.37082       1.23994       1.06324      0.876817      0.739409      0.581621      0.480030      0.381241      0.304585
  32  10 2671.5475    2.4605  1.1883 10.3849 -0.0003  0.0226   0.0413   0.0581    0.2051   0.0000   440.7045       1.80972       17.5613     -0.597497       1.22045      -1.08280      -1.26996       1.52930      0.461120      0.937326       1.58806      -1.92888     0.0422332    -0.0577974     -0.577531     -0.605292     -0.480276     0.0760781       1.13745       1.49360       1.61663       1.75399       1.77775       1.79739       1.75652       1.67829       1.46043       1.31782       1.17499       1.02211      0.860464      0.727943      0.612755      0.465255      0.363705      0.286378
  32  11 2833.5986    3.3305  0.9825 11.0282 -0.0016  0.0191   0.0607   0.0526    0.1628   0.0000   439.4830     -0.196966       15.5248      0.209978      0.219977       1.49098      0.311251      -1.22991      0.671528       2.25084     -0.414327     -0.854455      -1.31989       1.17551      0.620613      0.980390    0.00708386      0.352430       1.09410       1.43059       1.53353       1.68887       1.74793       1.75329       1.69670       1.52560       1.35093       1.24905       1.11555      0.970330      0.796610      0.672887      0.517210      0.410893      0.334778      0.263660
  32  12 2992.6001    3.8590  0.9401 11.8984 -0.0003  0.0198   0.0709   0.0487    0.1285   0.0000   439.7937      -1.39546       16.6457      0.527342      -2.68119      0.265002      -4.33700      -1.74852       1.05768      0.383624     0.0150766      -1.04764     -0.326765     -0.575245      0.266420    0.00105044    -0.0582933     -0.219555       1.01534       1.30864       1.41254       1.54354       1.59011       1.55218       1.53362       1.34282       1.35596       1.18284       1.03291      0.922307      0.790294      0.669573      0.529606      0.427656      0.344514      0.270586
  32  13 3148.7843    4.1740  1.1768 11.8215 -0.0011  0.0219   0.0694   0.0594    0.1660   0.0000   439.2168     -0.842531       13.7498   -0.00544423      -2.16536       1.26157     -0.748677     -0.214969       1.71403      -1.31625     -0.620964     -0.122153     -0.185224     -0.317451      0.243435      0.297686     0.0705112      0.511438       1.12494       1.45506       1.60823       1.70016       1.78139       1.76458       1.68022       1.54732       1.45994       1.28387       1.18208       1.01021      0.876939      0.746699      0.646004      0.470969      0.380454      0.292491
  32  14 3303.1214    3.6730  1.7070 11.5910 -0.0001  0.0275   0.0507   0.0711    0.0978   0.0000   439.7466      -3.32038       15.5871     0.0371878      -4.56980      -1.88347       1.43054      -2.01504      0.122726      0.726138     -0.616529      0.692838       1.07655      0.867130       1.08946     -0.231642     -0.711993      0.340560       1.39590       1.83628       1.99475       2.26227       2.21245       2.29818       2.08174       2.04760       1.80157       1.69879       1.44060       1.27448       1.06853      0.872437      0.737901      0.606605      0.441839      0.360831
  32  15 3456.4872    3.1173  2.6687 11.0072 -0.0002  0.0358   0.0342   0.0899    0.0673   0.0000   440.9331      0.496269       13.0477      0.777603    -0.0712523      -1.26172      -1.43050       5.59919      -1.69015      -4.47677      -1.04087       1.06549     -0.321005     -0.938122     -0.885862      -1.58888     -0.429369      0.561900       1.74303       2.35515       2.59529       2.77627       2.86670       2.85260       2.74793       2.48303       2.38973       2.09181       1.92977       1.63021       1.40323       1.16351      0.955707      0.752060      0.603102      0.456242
  32  16 3609.0822    2.5059  3.7698 10.6678 -0.0006  0.0444   0.0240   0.1141    0.0519   0.0000   438.2659       1.64181       14.5488      -9.95270      -7.10684      0.711501       3.52312     -0.645692     -0.486598      0.988701     -0.251693      -1.84763      0.663231      0.706392       1.63946      0.312225       2.14031      0.440765       2.20534       2.84908       3.18815       3.49800       3.59086       3.51150       3.46347       3.17862       2.96217       2.66518       2.32119       1.96985       1.69500       1.42046       1.17657      0.922214      0.736392      0.569075
  32  17 3760.9971    2.0403  5.8800 10.1057 -0.0005  0.0588   0.0161   0.1586    0.0445   0.0000   431.3001      -4.77142       11.2349      -3.48181      -3.98415      -3.65110      0.991831       5.47264       1.45266     -0.867562       8.94489     -0.832500      -1.65215      0.485587       1.41033      0.262309     -0.419448     -0.194491       2.90982       3.86677       4.29000       4.60508       4.76327       4.67225       4.51188       4.31940       3.93444       3.55534       3.08783       2.71724       2.27374       1.96238       1.57078       1.24415      0.977931      0.762485
  32  18 3912.0572    1.6590  7.6946  9.8689 -0.0013  0.0749   0.0120   0.2014    0.0390   0.0000   438.8931     -0.128752       22.4984     -0.337808      -5.81416       2.99833      -9.52258       5.11282      -2.34924      -6.69966       1.58302      -3.75824       1.68145       2.93188      -2.37895      0.344880     0.0899780       1.67459       3.81661       5.02678       5.67028       5.90576       6.13115       6.03295       5.83944       5.55277       5.09347       4.57359       4.00467       3.49002       2.96984       2.48535       2.04174       1.64099       1.28403      0.982049
  32  19 4062.8756    1.4096 10.6049  9.5482 -0.0001  0.0985   0.0088   0.2663    0.0374   0.0000   448.2769      -7.32477       30.8832      -9.72620      -5.00564      -9.03877       18.7152      0.339955      -4.13036      -1.40054       6.37992      -1.39313      -2.94650      -2.72703      0.948428       2.94925      -3.94909     0.0952300       4.94516       6.57977       7.21862       7.80082       7.86018       7.94234       7.63773       7.19295       6.56440       6.05662       5.25289       4.60617       3.84852       3.21666       2.61795       2.13992       1.67485       1.32036
  32  20 4213.1125    1.1641 13.8048  9.3781 -0.0003  0.1291   0.0065   0.3491    0.0341   0.0000   422.0830       10.1972       24.4803       2.59125      -5.19108       16.4989       1.25948       13.6525       14.3605      -6.85982       3.47752     -0.744390     -0.261836      -1.58978      -1.53500       3.37032       2.54320      -2.22923       6.15262       8.34934       9.33335       9.92060       10.1284       10.1398       9.76758       9.20347       8.55832       7.73228       6.69865       5.94222       4.95915       4.23474       3.36438       2.75154       2.15192       1.65396
  33   6 2007.6088    0.6475  0.6847  8.9967 -0.0011  0.0191   0.0141   0.0426    0.0726   0.0000   440.2227      -1.05700       20.7901      -1.37332      -4.33462       3.03599      0.459222      -2.83336      -1.27897     -0.532527     -0.260713      0.595164      -1.47174     -0.234069     0.0657756     -0.117310    -0.0547901     -0.390279      0.923541       1.22711       1.33538       1.48953       1.53957       1.58206       1.47199       1.40329       1.27100       1.13167      0.998202      0.851605      0.705054      0.585255      0.484659      0.406744      0.306888      0.251614
  33   7 2187.3169    0.9453  0.9780  9.3697 -0.0038  0.0210   0.0179   0.0550    0.0971   0.0000   438.3972      -1.09634       21.1807      -1.02830      -4.61256      0.460961       1.77137     -0.719575       1.26664      0.191811       1.00152       1.03603     -0.964623      0.874624      0.754376      0.235764      0.196869     -0.152498       1.04697       1.36972       1.53322       1.66639       1.58951       1.64529       1.55702       1.53764       1.42721       1.30860       1.13209       1.00558      0.817418      0.693802      0.561546      0.466761      0.370022      0.289271
  33   8 2360.7807    1.3552  1.1029  9.9747  0.0002  0.0237   0.0235   0.0557    0.1051   0.0000   439.7041      0.721401       20.2085      -2.18700     -0.435600       1.78653     -0.962542     -0.269408      0.198141     -0.914475    -0.0309229     -0.682752      0.660751     -0.184448      0.621954      0.310007     -0.198586     -0.330569       1.07618       1.57131       1.60436       1.88043       1.83256       1.87697       1.80257       1.69990       1.56140       1.42206       1.19903       1.06092      0.883188      0.751481      0.628166      0.506083      0.391818      0.296995
  33   9 2529.0906    1.8812  1.2431 10.3387 -0.0006  0.0229   0.0304   0.0617    0.1178   0.0000   441.9115       1.44257       19.8829       2.81553       2.81988      0.209737     -0.688969      -1.44461      0.247591      0.153289     0.0833411     -0.279568     0.0653805     -0.584495     -0.547547     -0.399372     -0.792403     0.0529963       1.14007       1.49587       1.72042       1.88471       1.85703       1.83143       1.76449       1.62585       1.60153       1.39173       1.21637       1.09611      0.951926      0.757193      0.640658      0.522129      0.402014      0.321707
  33  10 2694.9629    2.6147  1.1519 10.4651 -0.0008  0.0221   0.0422   0.0535    0.1948   0.0000   440.0705      0.772234       17.1377      0.650379      -1.45998       2.29330      0.616722      -1.60927     -0.131551       1.70642     -0.727058     -0.558915     -0.715990      0.237376      0.391112      0.559984      0.167132     -0.151397       1.09762       1.49964       1.62574       1.77599       1.80784       1.82560       1.74564       1.60183       1.49635       1.32328       1.22282       1.00879      0.890148      0.749954      0.608168      0.473593      0.398724      0.297473
  33  11 2858.4532    3.3681  0.9666 11.5094 -0.0041  0.0200   0.0597   0.0494    0.1332   0.0000   438.0821      -2.14702       17.5109       3.24418      -2.44589      0.517941      -1.20497     0.0634952      0.973961      0.316938      0.630356     0.0751165      0.111709     0.0551847      -1.47242     -0.197249      0.600017    -0.0836069       1.00938       1.28254       1.51805       1.64837       1.63371       1.62695       1.55201       1.42196       1.34657       1.22494       1.09335      0.949006      0.807032      0.676256      0.539674      0.432079      0.357231      0.274662
  33  12 3018.6966    3.9196  1.0491 11.9853  0.0039  0.0213   0.0687   0.0553    0.1241   0.0000   440.3758      0.218398       17.4927      -1.08308      0.161468      0.889909     -0.984872      -1.11936      0.891469     -0.500782     -0.155312      -2.03083      -1.04643      0.106052       1.00178     -0.226849     -0.344436     -0.546278       1.05682       1.48053       1.62693       1.85013       1.81748       1.80162       1.73335       1.62285       1.53008       1.30975       1.14228      0.991825      0.848026      0.706522      0.583431      0.473231      0.349920      0.280709
  33  13 3175.9523    4.1708  1.2288 11.7201  0.0009  0.0230   0.0666   0.0559    0.1614   0.0000   440.2582      -3.96039       14.6726       3.16471      -1.20106     -0.810624     -0.241578      0.246218       1.81105      -1.25166      -1.16752      0.186981    0.00739650     -0.668850      0.428625      0.710284     -0.579587    -0.0774334       1.12059       1.49322       1.61371       1.82323       1.80622       1.74711       1.71411       1.68255       1.54440       1.36586       1.21106       1.06945      0.878983      0.753128      0.631446      0.509549      0.385532      0.318752
  33  14 3331.3193    3.6375  1.6596 11.8026  0.0008  0.0277   0.0518   0.0699    0.0951   0.0000   439.3856     -0.213701       13.5910     -0.905005      -2.07462      -2.16862     -0.814002       3.04812      0.493272      -3.17157     0.0984140      0.682855     -0.624088     -0.249670      0.764985      0.263129     0.0104146      -1.11897       1.32071       1.75485       1.90913       2.09774       2.14008       2.12387       2.07635       1.99424       1.78421       1.62215       1.44821       1.25980       1.06558      0.884727      0.726913      0.598452      0.473528      0.374124
  33  15 3485.5575    2.9300  2.7681 10.9864 -0.0015  0.0359   0.0319   0.0935    0.0664   0.0000   438.0079     -0.635658       11.3790       1.88800    -0.0198054     -0.451534      -3.29965      -2.45761      0.391563      -2.08528       1.18987      0.428359      -1.43733      -2.76468     0.0714609      -1.25820    -0.0568949     -0.298962       1.76719       2.34106       2.54719       2.77798       2.76871       2.86369       2.78615       2.64532       2.42843       2.10830       1.91230       1.63594       1.40522       1.18239      0.962924      0.790554      0.617867      0.488032
  33  16 3639.0309    2.3739  4.3255 10.4906 -0.0008  0.0473   0.0210   0.1249    0.0476   0.0000   438.4629      -3.78660       18.5364       4.75598       3.10085      -1.59328      -3.50153      0.201373      -3.37832      -3.96351      -4.28072      -1.77779      -2.68205      0.705912       1.35472      0.935030     -0.813912      0.357028       2.21981       2.96641       3.26893       3.61164       3.59772       3.59307       3.54058       3.28586       3.06516       2.75933       2.47356       2.18099       1.84561       1.54525       1.29454       1.03000      0.813872      0.636312
  33  17 3791.5362    1.9450  6.0613 10.1261  0.0000  0.0606   0.0151   0.1650    0.0412   0.0000   431.1253       1.98144       15.0928      -6.16696      -5.11382      0.494316       4.48099      -3.77556      -4.92015      -1.56506       6.88325       3.08134      -4.00968      -1.43307       2.01776       1.06259       1.37932      0.398325       2.85538       3.83277       4.34408       4.58824       4.75265       4.76775       4.65113       4.27437       4.09168       3.55928       3.19162       2.75605       2.38811       1.95340       1.62661       1.33022       1.04429      0.811981
  33  18 3943.4212    1.6161  8.8842  9.7410  0.0002  0.0818   0.0107   0.2208    0.0373   0.0000   437.5960     -0.293173       10.2438      -1.37855     -0.714873      -7.27499       2.70027      0.783881      -4.74227       12.0248      0.696944      -3.00331       3.61627      0.372204      -4.07240      -3.99877     -0.693296      -1.17571       3.96991       5.29287       5.83889       6.21924       6.43566       6.43980       6.21639       5.82417       5.34860       4.90094       4.44474       3.83942       3.20911       2.77454       2.21965       1.85898       1.44784       1.12028
  33  19 4094.5796    1.3340 11.0789  9.5426 -0.0012  0.1030   0.0080   0.2824    0.0350   0.0000   438.8596       2.03155       4.29056       2.78870       1.80872      -5.18688      -12.4136      -10.7444       7.77469       5.78708      -12.1576      0.891342      -2.51002       1.20485      -2.03537       1.19199       3.29107      0.182862       4.89424       6.59341       7.25924       7.89943       8.09930       8.05818       7.81582       7.32193       6.77012       6.19316       5.43867       4.71394       4.12328       3.49617       2.79734       2.26951       1.80398       1.41153
  33  20 4245.4162    1.1076 13.8305  9.3833  0.0001  0.1337   0.0062   0.3531    0.0327   0.0000   437.3705       2.59541       14.8019       1.71093      -1.89984      -7.24030       3.52635       4.48110       3.79527      -8.37098       10.5801       4.14975       2.56432      -3.30049      -3.12376       2.68557      -4.79889      -1.67024       6.36118       8.62729       9.61127       10.1762       10.5354       10.3944       10.0459       9.46813       8.84500       8.13227       7.10024       6.22759       5.31308       4.51056       3.61335       2.97250       2.33672       1.81600
  34   4 1649.7172    0.2678  0.2924  8.7906 -0.0004  0.0159   0.0096   0.0307    0.0347   0.0000   440.3897      -1.21000       22.0920   -0.00279378      -1.93298     0.0973630       1.21998       1.16790    -0.0875030      0.150082      0.248236      0.664313     -0.241666     -0.353959     -0.307863      0.424555      0.234965      0.166666      0.912944       1.19584       1.26018       1.35390       1.49955       1.54914       1.42786       1.24360       1.13735      0.999471      0.899692      0.837656      0.780200      0.639738      0.501894      0.382829      0.332683      0.265253
  34   5 1841.2487    0.4482  0.4451  8.9049  0.0021  0.0157   0.0121   0.0344    0.0486   0.0000   441.1878     0.0937872       19.5422       2.26192      -2.15891       1.75594     -0.725762       1.88276      0.781620     -0.102988     -0.529238     -0.851050    -0.0251094     -0.251055      0.757842    -0.0810958     -0.540052      0.135024      0.790122       1.01779       1.14210       1.25152       1.34048       1.25333       1.23575       1.17044       1.10360      0.973911      0.792782      0.784259      0.735571      0.544384      0.492898      0.363561      0.292162      0.255935
  34   6 2026.3236    0.6586  0.7337  8.9857  0.0001  0.0186   0.0136   0.0457    0.0747   0.0000   441.1006      -2.76378       20.0175      0.191081      -2.15739       1.67565      -1.29076     0.0902885      0.779507     0.0904771      0.613864     -0.254936    -0.0582023     -0.518947      0.474392      0.215594    -0.0998863     -0.249561      0.876593       1.11531       1.25877       1.37201       1.37643       1.35721       1.34481       1.26613       1.11505       1.07489      0.953188      0.855357      0.746586      0.628691      0.538790      0.436288      0.328032      0.257823
  34   7 2206.9601    0.9798  0.9087  9.5406 -0.0051  0.0208   0.0191   0.0513    0.0909   0.0000   440.5235      -2.41339       20.7015      -2.58866      -6.46497      -1.86824      -1.98037      -4.25819      -1.70180      0.429277      -2.54085      -1.08830      -1.08167       1.58966     -0.973326      0.849486     -0.251744      0.532624       1.07195       1.50642       1.75546       1.94033       2.00979       1.98613       1.91136       1.76939       1.60954       1.36635       1.20528       1.01183      0.886006      0.718051      0.576689      0.460609      0.372375      0.281275
  34   8 2381.1777    1.4909  1.0737  9.8930 -0.0000  0.0211   0.0256   0.0558    0.1196   0.0000   441.0209      -2.40399       20.7853      -1.89355      -5.07387       2.26865      0.179311     -0.863678       1.22499     -0.504003     -0.722392       1.25049      0.946946     -0.538455      0.675318      0.430270     -0.490233     0.0613864      0.977782       1.31238       1.43770       1.56016       1.57274       1.53977       1.52393       1.45737       1.32161       1.22959       1.12375      0.964473      0.825503      0.700312      0.569764      0.480617      0.381623      0.308984
  34   9 2550.5737    2.0108  1.2499 10.3880 -0.0011  0.0235   0.0315   0.0579    0.1227   0.0000   440.1028      -1.28300       21.5266      -2.21872      -5.48766       2.55716      -1.53440     0.0520530      0.886186      -2.16595    -0.0174158     0.0102041      0.106560      0.185347     -0.120204     -0.629775      0.630823      0.237558       1.09495       1.42990       1.59624       1.74479       1.74202       1.75547       1.72533       1.64364       1.47788       1.35202       1.24703       1.04411      0.926863      0.767458      0.630366      0.515348      0.425285      0.331633
  34  10 2717.9262    2.7491  1.0712 10.6281 -0.0044  0.0199   0.0457   0.0524    0.1790   0.0000   441.7325      0.583095       16.9572      0.824714     -0.231470       1.32775      0.219551      -2.54722      0.278992     -0.888644       2.16774     0.0280655      -1.00718     0.0126524      -1.32675     0.0337227      0.724376     0.0339405       1.00294       1.30923       1.43014       1.54147       1.55857       1.56414       1.56292       1.50156       1.40704       1.22181       1.08552      0.904631      0.807844      0.708587      0.566141      0.448542      0.373309      0.294306
  34  11 2882.8526    3.5259  0.8947 11.7815 -0.0016  0.0192   0.0639   0.0451    0.1173   0.0000   439.3299       1.60302       16.7853      0.457366     -0.981076     -0.239213     -0.308748      0.485797     -0.897838     -0.449893      0.200321       1.82841      0.984622     -0.905776     -0.498974      0.463531      0.138341     -0.229114      0.916400       1.22054       1.36277       1.45744       1.43227       1.40090       1.38405       1.29954       1.26894       1.13371       1.02624      0.914822      0.786296      0.660696      0.559438      0.451470      0.358146      0.281606
  34  12 3044.3384    4.1840  1.0093 11.9777  0.0001  0.0202   0.0724   0.0517    0.1346   0.0000   438.7387     -0.260780       18.5610       2.74366      -1.14745      -1.77389      0.606100       1.53145       1.47314       1.10356      -1.60450      0.219019      0.314048      0.496184      -1.03469     -0.191409      0.698341     -0.300988      0.927927       1.25862       1.29292       1.50549       1.56229       1.53252       1.49433       1.37288       1.31996       1.15055       1.07875      0.903924      0.802545      0.635099      0.525911      0.438663      0.343637      0.282818
  34  14 3359.0230    3.5453  1.9832 11.4517 -0.0022  0.0294   0.0442   0.0729    0.0822   0.0000   437.9131      0.990298       18.5292      0.967455     -0.588423      -1.64121       3.51446      0.127605      -1.09405      -1.66810       2.07482       1.30221     -0.611165     -0.252234     0.0822782     0.0106463     -0.166486      0.800583       1.36928       1.87201       2.01652       2.24881       2.25342       2.24775       2.16746       2.03052       1.91382       1.72875       1.56777       1.36095       1.20961       1.00311      0.836400      0.695187      0.545312      0.419975
  34  15 3514.2112    2.8690  3.1100 10.8035 -0.0009  0.0380   0.0284   0.0956    0.0594   0.0000   439.6450      0.740684       15.6556      -1.52248     -0.395931       3.31620      -3.56936      -1.62156    -0.0487789       4.01711     -0.243525      -1.92507      -1.23574      -1.29286       1.16655      0.270976     0.0305739      0.946254       1.79456       2.43240       2.58444       2.81122       2.89213       2.93664       2.76260       2.65235       2.45282       2.27892       2.02245       1.79509       1.51205       1.29162       1.07829      0.871127      0.682694      0.546352
  34  16 3668.5077    2.2849  4.6584 10.4844 -0.0014  0.0501   0.0195   0.1292    0.0445   0.0000   435.0695      -5.13227       18.7497      0.249839      -6.37703       2.10578       1.26077      -2.92705      -3.01462       3.41726      -2.41258       1.03447       4.34324      0.191169      -3.35796   -0.00974585      0.916268      -1.23554       2.29231       3.12249       3.42783       3.71679       3.85867       3.75613       3.72673       3.47449       3.24082       2.94740       2.67351       2.32244       2.01508       1.64462       1.38123       1.11779      0.890834      0.719443
  34  17 3821.7637    1.8700  6.9888  9.9439 -0.0003  0.0655   0.0132   0.1750    0.0405   0.0000   437.2230      -1.40712       25.5567       2.80896      -3.91959       3.84692      -7.27381     -0.239148      -2.67995      -1.86916      -5.57675       3.55522       3.51368       1.44493      0.874354       1.09280       2.35041      0.380404       3.11322       4.00125       4.42308       4.86639       4.88936       4.98272       4.82665       4.63167       4.22698       3.87449       3.44232       2.98169       2.62565       2.24524       1.83972       1.50568       1.19766      0.932785
  34  18 3974.2875    1.5476  8.8939  9.7778 -0.0011  0.0823   0.0102   0.2234    0.0358   0.0000   440.9134      -4.31673       16.2271       1.14050      -6.54145       1.83791      -6.29159      -2.26285      -7.66556       3.28658      -1.25232       7.71615      -2.45237      -4.35250      -1.15611       2.49036       2.76689     -0.931303       3.81781       5.03596       5.71324       6.12661       6.24391       6.22827       6.07873       5.78276       5.32924       4.85407       4.31226       3.80671       3.31098       2.82166       2.31043       1.88871       1.48191       1.16887
  34  19 4126.2080    1.2845 12.1181  9.5860  0.0000  0.1115   0.0074   0.3032    0.0327   0.0000   442.8991      -5.64849       13.0462       12.9517      -4.86039      -22.5087      -7.53428       11.6942      -5.74482       2.24008       6.29095      0.697368      -9.11883      -11.0917      -5.80168      -1.57673     -0.755252      0.970569       5.05760       6.83556       7.46734       8.15087       8.33971       8.38795       8.20362       7.55315       7.17659       6.51923       5.94359       5.10358       4.35943       3.69735       3.08019       2.51452       1.98487       1.58639
  34  20 4277.5812    1.0679 14.6206  9.3579 -0.0002  0.1385   0.0058   0.3692    0.0315   0.0000   447.6942       3.90570       18.1838       8.70979       3.09372       12.1080     -0.942416      -5.18908       2.21470      -11.8071      -3.02657       15.3017       6.46150     -0.403393     -0.923472      -4.12492      0.667505       2.62806       6.43851       8.50236       9.57382       10.1098       10.4842       10.3550       9.96832       9.61918       8.93570       8.14863       7.31956       6.51958       5.52955       4.76857       3.92663       3.19664       2.57531       2.01753
  35   5 1858.3990    0.4475  0.5855  8.9595  0.0003  0.0184   0.0109   0.0449    0.0533   0.0000   440.4891     -0.697348       21.7205     -0.394387     -0.713205      -1.92382       2.48890       1.15006      -1.28081      -1.37922       1.43906      0.540698     -0.368975     -0.240506    -0.0287620     0.0550854     0.0456718    -0.0416288      0.841644       1.02093       1.23184       1.26043       1.35842       1.40413       1.33287       1.18243       1.14180       1.06727      0.929114      0.836650      0.673233      0.597532      0.499794      0.390301      0.323052      0.255057
  35   6 2044.8079    0.6898  0.7233  9.0947 -0.0035  0.0188   0.0143   0.0428    0.0758   0.0000   441.5292      -1.47816       20.4081     -0.156072      -4.38742     0.0681961       2.24148       1.31159      0.561935      0.730068      0.204384      -1.79717      -1.28675    0.00988663     -0.192996     -0.116161    -0.0626881  -1.91003e-06      0.814902       1.15970       1.25878       1.40432       1.47225       1.45360       1.37309       1.30411       1.20850       1.09671      0.977542      0.854685      0.718788      0.642602      0.515424      0.425998      0.342047      0.256140
  35   7 2226.3759    1.0314  1.0130  9.4938  0.0004  0.0211   0.0182   0.0520    0.1067   0.0000   441.7323      -1.12715       22.3402      -1.24454      -2.54093      -2.58001       1.31641     -0.839589     -0.445109     -0.335365       1.04068     0.0626205      0.129003     -0.855943      0.575027     -0.335587      0.182151   -0.00237430      0.984021       1.28603       1.46301       1.58817       1.59641       1.58196       1.55187       1.51714       1.36881       1.23036       1.12395       1.00011      0.850623      0.728878      0.608067      0.496680      0.411779      0.318340
  35   8 2401.2286    1.5102  1.1979  9.9236 -0.0024  0.0230   0.0241   0.0560    0.1167   0.0000   439.0320      -3.23043       18.5152      -1.29367      -4.17941      -3.68304       2.28859       1.64625      0.699256      0.281332       2.20898     -0.784275      0.683601      0.261428     -0.432394     -0.622634      0.106970     -0.214376       1.08880       1.42404       1.64266       1.81312       1.78712       1.84163       1.71244       1.62267       1.55870       1.40832       1.24319       1.10594      0.901103      0.823453      0.653812      0.555478      0.427364      0.344587
  35   9 2571.7691    2.1320  1.2083 10.3450  0.0008  0.0225   0.0336   0.0561    0.1436   0.0000   443.2302      0.803361       16.9738      -1.41131      -3.42525      -1.45188      -1.78227      -1.47302       2.44011      0.134649      0.452157      0.734605      0.281078     -0.760324     -0.224026     -0.715528     -0.253740      0.341741       1.03631       1.42546       1.48521       1.69974       1.64183       1.62564       1.62117       1.52994       1.47774       1.26749       1.18715       1.04765      0.920201      0.763842      0.646324      0.524647      0.428237      0.326743
  35  10 2740.4738    2.8642  0.9590 11.5301 -0.0036  0.0194   0.0504   0.0500    0.1124   0.0000   440.3906      -1.48995       18.2183       2.12241      -1.45124      0.623323       2.04655      0.540316     -0.861778     -0.518164     -0.558906       1.05959      -1.37456      0.402613     -0.397985      0.415257      0.296306      0.234337      0.932369       1.18709       1.32373       1.41940       1.47961       1.48595       1.44804       1.34228       1.26404       1.16226       1.03246      0.900275      0.807819      0.698882      0.585562      0.459038      0.371121      0.291806
  35  11 2906.7318    3.6786  1.0016 11.4873 -0.0005  0.0193   0.0615   0.0478    0.1507   0.0000   441.0553    -0.0347873       19.4854      0.406469      -4.40639    -0.0736260     -0.463655     -0.501813     0.0450526       2.46246      0.698166     -0.551150      0.406821      0.835015      0.202550      0.519235      0.190545     -0.142868      0.888899       1.17504       1.27057       1.36640       1.41316       1.37113       1.33328       1.30292       1.21231       1.14278       1.03392      0.918628      0.768009      0.660982      0.557499      0.450243      0.373327      0.295706
  35  12 3069.4684    4.1232  1.0014 12.2786 -0.0010  0.0206   0.0716   0.0498    0.1190   0.0000   438.6311     -0.279925       16.2159      -2.61516     -0.499360      -1.16349      0.941200    -0.0893877      -1.36477       1.21307      -2.80552     -0.683035      0.939325    0.00939188     -0.563798     -0.256074     -0.176357     -0.143531      0.931308       1.29249       1.37700       1.54542       1.56920       1.51084       1.52296       1.38291       1.32825       1.18124       1.09960      0.953385      0.871332      0.728011      0.605953      0.514417      0.404350      0.316234
  35  13 3229.0100    3.9333  1.4338 11.9527 -0.0026  0.0245   0.0567   0.0604    0.0979   0.0000   439.0881      -3.62890       14.3314       1.07674      -1.61084    -0.0137809      -1.61524     -0.698569      0.224768       1.28245      0.682920      -1.87933     -0.204939      0.120001       1.15892      -1.12374     -0.236083      0.122669       1.17605       1.54558       1.75240       1.85022       1.96712       1.94647       1.91255       1.83044       1.65542       1.46477       1.35243       1.15705      0.995464      0.819944      0.709998      0.590910      0.444576      0.349367
  35  14 3386.4444    3.3656  2.1730 11.5335 -0.0013  0.0317   0.0397   0.0770    0.0684   0.0000   440.3562     -0.637705       14.3921       2.54520       1.75316      -1.71052     -0.230595       2.28172      0.900959      -3.66243       2.12811       1.57677       1.11308      -1.25044      0.880053     -0.125817      0.455076     -0.113175       1.53271       2.17780       2.47275       2.74770       2.80704       2.88297       2.73021       2.61325       2.30109       2.13454       1.78824       1.55565       1.32008       1.11890      0.897599      0.746620      0.572616      0.457543
  35  15 3542.6155    2.7499  3.2403 10.9743 -0.0010  0.0390   0.0274   0.1018    0.0571   0.0000   440.7394       1.70867       16.0670      0.777405      -3.97030      -1.95856       6.70302      0.587172      -1.16782       1.89005      0.300483       1.73526      -1.21097      0.220761      -3.16791    -0.0174793      0.350999    -0.0458001       1.82668       2.37599       2.60219       2.92771       3.03680       3.04831       2.84760       2.73213       2.58987       2.35153       2.04282       1.80545       1.58230       1.32621       1.09272      0.896023      0.719997      0.581476
  35  16 3697.5297    2.2304  5.0460 10.3556 -0.0003  0.0517   0.0179   0.1302    0.0452   0.0000   441.7541      0.735380       15.0911     -0.162338       3.06816      0.752319      -1.16575      -3.21275     -0.779443       1.22764       1.32773      -2.99512      0.823492     -0.535474       2.27220      -2.07243       1.22313       1.00265       2.38898       3.14752       3.47564       3.72506       3.90103       3.94413       3.83305       3.55135       3.34694       3.03278       2.76503       2.40498       2.12217       1.77203       1.48832       1.24739      0.995333      0.778045
  35  17 3851.6140    1.7948  7.5247  9.9570 -0.0003  0.0701   0.0122   0.1821    0.0396   0.0000   441.1223      -1.23424       15.4761      0.683833      -14.5743       4.23741       3.17060      -6.54252      -8.77601      -5.95603     -0.566543       2.33497      0.670765      -2.72137      -1.98416       1.21300      -2.82606     -0.964648       3.25702       4.30044       4.85094       5.17774       5.39844       5.44741       5.28447       4.89594       4.62334       4.13890       3.79462       3.30235       2.88158       2.44243       2.03521       1.64864       1.33293       1.04760
  35  18 4004.9134    1.4908  9.9444  9.8262  0.0002  0.0910   0.0092   0.2467    0.0341   0.0000   445.8689      -2.61463       20.5473       2.15161      0.784127      -9.26922       10.2338     -0.680351      -14.7188     -0.653906       1.33566      -11.1020       6.47922      -1.77104     -0.518192     -0.556612       1.37941      -1.47369       4.09503       5.45770       6.09873       6.74786       6.90088       6.87873       6.69014       6.37294       5.86988       5.36601       4.80531       4.22893       3.64160       3.11658       2.59613       2.10023       1.70233       1.34634
  35  19 4157.5850    1.2101 12.4818  9.6814 -0.0007  0.1181   0.0070   0.3195    0.0309   0.0000   436.2636      -1.95512       8.70016       2.90029      0.296431      -4.50457       25.3749       3.16483       7.02412       9.61755      -6.38569      -14.9278       13.5372       2.79884       7.20445       1.67067    -0.0319072      0.383567       5.33110       7.12099       7.85007       8.58425       8.69022       8.79458       8.50402       8.17671       7.52497       6.94469       6.27357       5.45597       4.74243       4.11567       3.39607       2.80600       2.23578       1.76679
  36   4 1681.8570    0.2802  0.4268  8.7598 -0.0103  0.0183   0.0084   0.0402    0.0380   0.0000   440.5761     -0.219960       21.1889     0.0754646      -3.31478    -0.0984764      0.845382      -1.19538      -1.55454     -0.102713       1.42413       1.10219     -0.690336      -1.30708     -0.572739      0.717294      0.193602     -0.211805      0.805079       1.09721       1.24791       1.18440       1.33215       1.28173       1.35952       1.35314       1.16291       1.07151      0.860784      0.840370      0.780610      0.671407      0.588981      0.459442      0.353776      0.294626
  36   5 1875.3844    0.4843  0.6452  8.7692 -0.0009  0.0176   0.0107   0.0440    0.0607   0.0000   441.4979     -0.471756       22.6079      0.160003      -3.75641      -1.19201     -0.869943      0.168472      0.764843     -0.350131     -0.698573     -0.783232     0.0133243     -0.120785      0.325626      0.280995     -0.310319     0.0515732      0.823181       1.08268       1.28254       1.37207       1.44019       1.39792       1.39872       1.30206       1.18522       1.09831      0.969064      0.897225      0.736729      0.616705      0.535582      0.425302      0.374754      0.278694
  36   6 2063.0832    0.7568  0.6757  9.1799 -0.0052  0.0174   0.0158   0.0398    0.0725   0.0000   441.4055     -0.623925       20.7725      0.939305      -5.00004       1.03704      0.984984      -3.78874       2.07895      0.653902     -0.134164      0.991688      0.731593      0.407020     -0.229003      0.164948     -0.385223      0.184032      0.770292      0.986247       1.08079       1.22517       1.18111       1.23878       1.17838       1.16423       1.09520       1.01928      0.889188      0.761785      0.683275      0.570950      0.473544      0.388308      0.339906      0.245489
  36   7 2245.4854    1.0993  1.0049  9.3842 -0.0031  0.0208   0.0188   0.0497    0.1086   0.0000   441.4280      0.570493       20.8484      -2.33148      -3.70876      0.329875      0.173273     -0.414979      -2.02509       1.11594      0.416096     -0.209135     -0.830692    -0.0781757     -0.669106     -0.485477      0.659870     -0.137438      0.943957       1.24162       1.46038       1.55960       1.57094       1.52505       1.46216       1.45402       1.32690       1.16539       1.13732       1.00912      0.856653      0.747831      0.642659      0.505962      0.422478      0.326491
  36   8 2421.0686    1.6176  1.1315 10.0223 -0.0021  0.0229   0.0263   0.0556    0.1272   0.0000   441.6843     -0.194983       22.0993     -0.275739      -2.98754     -0.825947      0.284262     -0.666019      -1.71738     -0.724392      -1.16979      -1.36726     -0.121889      0.249017      0.402079     -0.517809      0.103577      0.308544      0.976034       1.38182       1.40836       1.66345       1.59482       1.68341       1.56211       1.51990       1.43205       1.30818       1.14227       1.04222      0.913398      0.818385      0.681366      0.533594      0.444293      0.326292
  36   9 2592.6669    2.2117  1.2302 10.4719 -0.0020  0.0228   0.0340   0.0548    0.1374   0.0000   441.6719      0.315295       20.3293      -2.23661      -2.51961       3.81025      -1.05145     -0.175912       1.40274    -0.0435467     -0.244624      0.625614     -0.560011       1.14466     -0.802979     -0.452691      0.432986     -0.235666       1.08757       1.47872       1.67106       1.80599       1.85405       1.92931       1.80370       1.74432       1.59065       1.45090       1.27693       1.13077      0.958296      0.821807      0.674909      0.543875      0.435321      0.349826
  36  10 2762.6292    2.9574  1.0799 11.2994 -0.0023  0.0206   0.0490   0.0523    0.1270   0.0000   440.8473      -1.28826       21.7430       1.70368      -3.73011     -0.555870      0.956940       3.07902      -1.46912      0.419311       2.45611     0.0321904     0.0296442     0.0336259      0.310849      0.127379     -0.347759     -0.226180      0.945220       1.25469       1.38664       1.49766       1.42909       1.50270       1.48227       1.38435       1.30854       1.25486       1.10050      0.968524      0.834540      0.721288      0.578391      0.496387      0.402785      0.326468
  36  11 2930.1645    3.6757  1.0522 11.5697 -0.0028  0.0199   0.0603   0.0499    0.1455   0.0000   439.9647      -1.70663       20.1903      0.948697      -3.88410       4.02120    -0.0506381     0.0438331      0.775811      0.861685     -0.138195      0.104129      -1.25558     -0.555112      0.482865    -0.0196954      0.835033      0.139376      0.904832       1.20265       1.30868       1.37864       1.47844       1.41595       1.44859       1.37855       1.24129       1.19691       1.03563      0.957962      0.787058      0.696779      0.569905      0.470419      0.386869      0.313784
  36  12 3094.1806    4.2921  1.1131 11.7031 -0.0013  0.0205   0.0686   0.0505    0.1773   0.0000   440.2104      0.175562       14.7368      0.956852      -2.87780      -1.56989      -1.08511      -2.85776      0.209897      0.661415     -0.304104      0.791927     -0.197473     -0.882385     -0.229577     -0.629113      0.267580      0.199702      0.923969       1.24928       1.35251       1.50991       1.50303       1.51625       1.44705       1.40100       1.32302       1.25635       1.05203      0.991004      0.821737      0.732889      0.614345      0.499410      0.402095      0.320617
  36  13 3254.9773    3.8718  1.5853 11.6867 -0.0006  0.0255   0.0524   0.0626    0.1032   0.0000   439.0064     -0.241938       14.8874     -0.192092      -1.01728     -0.369149      0.673319       2.68873      0.738195      -1.84160    -0.0599610      0.851336      0.996535     -0.778156      0.677287      0.268618     -0.623390    -0.0443263       1.16814       1.46624       1.61147       1.80601       1.88604       1.86040       1.80338       1.72309       1.61159       1.45966       1.32037       1.19586       1.00210      0.874417      0.742954      0.606665      0.492114      0.398108
  36  14 3413.5108    3.2810  2.3728 11.4198 -0.0023  0.0315   0.0368   0.0824    0.0609   0.0000   440.2054      0.351117       16.0319     -0.145593     -0.130409      0.919100       2.04714      -2.07738      -1.44898      -4.01309     -0.318248      -1.12049       2.00041      -1.08168      -1.77149     -0.742749     -0.172333     -0.134534       1.42660       1.90487       2.09625       2.25062       2.38043       2.34911       2.36860       2.17938       1.99138       1.88216       1.67853       1.50902       1.28410       1.08315      0.898108      0.749200      0.628381      0.490461
  36  15 3570.5442    2.6600  3.7253 10.6098 -0.0003  0.0405   0.0238   0.1060    0.0539   0.0000   438.3737      -1.00111       15.9853       2.01361     -0.312888      0.337359      -2.68924      -3.96422      -1.58146      -2.35511       1.28096     -0.918344      -1.23791       2.72340      0.222425      0.383885      0.494664     -0.179731       1.79622       2.38687       2.59517       2.84059       2.92286       2.94513       2.87576       2.69330       2.56005       2.33750       2.11032       1.91415       1.64630       1.41037       1.19221      0.986425      0.785695      0.639648
  36  16 3726.3926    2.1702  5.2367 10.3279 -0.0007  0.0525   0.0170   0.1369    0.0424   0.0000   440.0008      -3.97171       11.7948       2.10975      -2.68440     -0.392608       1.50860      0.758907      -2.18977     -0.435599      0.568948       4.96849      0.737785       1.81189     -0.253886      0.233762     -0.432695      0.787326       2.35942       3.21850       3.49469       3.81409       3.87421       3.85914       3.83143       3.57747       3.43103       3.03783       2.85910       2.48133       2.21224       1.87531       1.57201       1.28974       1.06395      0.832701
  36  17 3881.2486    1.7499  7.7523  9.9049 -0.0004  0.0711   0.0115   0.1877    0.0373   0.0000   439.9410      -5.72941       13.8974      0.768706      -2.98805       7.51462       1.64416      -9.45775      -5.05510      -4.28699      0.800123      -4.04698     -0.313397     -0.348901     -0.403761      -2.29344      -1.08068     0.0768907       3.11318       4.21468       4.59729       5.03769       5.13951       5.20295       5.03963       4.80518       4.51268       4.10564       3.77603       3.36347       2.87750       2.47560       2.04896       1.71012       1.38258       1.10685
  36  18 4035.1107    1.4490 10.3183  9.6563 -0.0001  0.0939   0.0085   0.2503    0.0349   0.0000   438.2306       6.49705       16.5324      0.863195      -8.42872       6.52107       8.16878       6.29171      -4.74066       9.57427       1.12124       3.72018      -3.71886       3.07975       3.51761      -4.54161     -0.134705      0.501770       4.07946       5.44924       6.06919       6.51040       6.78487       6.71162       6.74642       6.39353       5.91167       5.44341       4.91496       4.32687       3.75414       3.18965       2.71530       2.25718       1.79656       1.45973
  36  19 4188.5581    1.1886 13.5234  9.5079 -0.0006  0.1242   0.0063   0.3301    0.0307   0.0000   429.9835      -6.18679       11.0640       7.18593      -3.40696       5.86228       5.24816      -12.6919      -9.23156       3.94144       1.17051       13.0038      -8.10892       2.01865      -3.07243      0.168056      -2.09091     -0.809540       5.41018       7.25256       8.17060       8.75572       8.84213       8.97338       8.60644       8.44698       7.81238       7.19323       6.55248       5.80374       5.01935       4.35010       3.61930       3.01542       2.44822       1.94437
  37   4 1697.5899    0.3013  0.3381  8.8599 -0.0012  0.0149   0.0094   0.0301    0.0361   0.0000   440.1798      -1.77595       20.9718      0.496531      -2.03223      0.499090      0.141021     -0.561604     -0.138819      0.814953     0.0921839      0.102645      0.695707      0.504011     -0.375318     -0.130702      0.255891      0.585191      0.600839      0.780663      0.940751      0.944140      0.988493      0.972450       1.00460      0.940297      0.914998      0.817602      0.724293      0.646521      0.570641      0.470341      0.411145      0.345983      0.291654      0.223014
  37   5 1892.2064    0.5009  0.6123  8.8852 -0.0013  0.0177   0.0112   0.0430    0.0578   0.0000   441.0337     -0.745209       21.9001      -1.48547      -5.03324     0.0159146     -0.747971      0.217628     -0.627962     -0.711478       1.54865      0.535653      0.357300     0.0322161    -0.0921135     0.0589456     -0.484733      0.473766      0.786618       1.07325       1.15360       1.18983       1.26967       1.30844       1.32174       1.26480       1.09494       1.06327      0.937201      0.808316      0.667007      0.588314      0.491075      0.406586      0.337529      0.272302
  37   6 2081.1189    0.7473  0.7729  9.0612 -0.0033  0.0191   0.0145   0.0430    0.0811   0.0000   440.7432      0.821817       20.0451      0.526363      -2.39414     -0.166635      -1.95737      0.145570    -0.0338904    -0.0587150      0.193072     -0.227796    -0.0140488     -0.432082     -0.364283      0.840540     -0.389702     -0.106657      0.759086       1.05678       1.15183       1.32359       1.32854       1.33983       1.34749       1.21902       1.19839       1.06726      0.972815      0.839512      0.715492      0.622119      0.529060      0.423936      0.342091      0.275107
  37   7 2264.3177    1.1670  0.9734  9.5748 -0.0016  0.0196   0.0200   0.0483    0.1041   0.0000   441.4797      -1.30765       21.8593      0.143116      0.174348      -2.56800      0.543701       1.49118    -0.0514973      -1.88055       1.99852     -0.400666     -0.398329     -0.476911     0.0221663      0.255044     -0.404253     -0.187067      0.881416       1.12861       1.24436       1.33928       1.35576       1.35805       1.42955       1.31869       1.18952       1.10475       1.04975      0.902418      0.798670      0.697529      0.600433      0.500970      0.396445      0.318952
  37   8 2440.6465    1.6464  1.1105 10.2115 -0.0053  0.0216   0.0275   0.0523    0.1297   0.0000   441.1471      -1.27021       19.1560     -0.870187      -1.30086     -0.847264     -0.939673       1.19697      -3.21835     -0.381127      0.327189       1.16610      -1.80914      -1.58569     -0.347871     -0.745857      0.112065    -0.0799677      0.945887       1.21919       1.40091       1.52060       1.59313       1.56254       1.49392       1.42199       1.33287       1.25796       1.08950       1.01151      0.900912      0.787044      0.673193      0.565069      0.453780      0.370898
  37   9 2613.2986    2.2914  1.2392 10.5839 -0.0002  0.0220   0.0347   0.0554    0.1355   0.0000   439.8009      -1.55305       18.0858       2.06519      -2.06609       2.45569      -1.44472      0.488519      0.929001      -2.40191     -0.664372      0.818287     -0.813607     -0.111715     -0.640211     -0.496966     -0.102740      0.117304       1.03524       1.38962       1.59861       1.70115       1.77513       1.69857       1.74232       1.64363       1.54865       1.40867       1.23602       1.07379      0.953174      0.778462      0.678261      0.539603      0.454152      0.364089
  37  10 2784.4452    3.0508  1.1937 11.1113 -0.0052  0.0210   0.0470   0.0533    0.1408   0.0000   440.8753      -1.90921       20.3285    -0.0632857      -3.27642       1.70461       3.53758     -0.209019     -0.379032     -0.726963     -0.450773       1.75859     -0.744299      0.355333       1.24566     -0.254777      0.633567    -0.0747208      0.920362       1.25619       1.37789       1.48243       1.54126       1.50732       1.52726       1.40847       1.33412       1.27036       1.11862       1.01650      0.850958      0.745467      0.614422      0.533034      0.432871      0.347825
  37  11 2953.1868    4.0051  1.0464 11.3145 -0.0014  0.0198   0.0638   0.0471    0.1922   0.0000   439.8723      0.834229       18.8457     -0.914921      -1.45974       1.03356      0.816885     -0.586589      0.452209      0.668467      0.452962      -1.44308      0.642487      0.227260     -0.668261     -0.817220     0.0736970      0.443588      0.846402       1.15158       1.31844       1.33427       1.44631       1.39731       1.32959       1.30673       1.21712       1.14668       1.03205      0.925229      0.807673      0.698354      0.586831      0.485141      0.397263      0.313023
  37  12 3118.4282    4.3237  1.1094 11.9554 -0.0022  0.0202   0.0683   0.0499    0.1499   0.0000   440.0978      0.745579       18.3797       2.66386      -3.17148       2.17059       2.07557      0.726320     -0.151411      0.571269      0.304151      0.239135     -0.533536     -0.969036      0.133478      0.487417     0.0551574    -0.0479720      0.922382       1.19406       1.31497       1.47323       1.54511       1.58539       1.55570       1.41915       1.32484       1.19069       1.10334      0.968699      0.833913      0.709184      0.564202      0.503008      0.394302      0.314223
  37  13 3280.4685    3.8833  1.6644 11.7402  0.0006  0.0251   0.0512   0.0653    0.0944   0.0000   438.6993       1.38659       15.4187       1.85049    -0.0903665       1.82848      0.945049      -4.38145      0.695766       1.08531       1.35804     -0.301297      0.766871       1.09570      -1.69418     -0.679957     0.0500563     -0.470162       1.12724       1.48124       1.63170       1.81437       1.80825       1.81547       1.81297       1.72094       1.62679       1.49699       1.34166       1.18060       1.03980      0.884740      0.744978      0.629659      0.522733      0.405025
  37  14 3440.1691    3.2140  2.5948 11.3689 -0.0014  0.0341   0.0338   0.0818    0.0567   0.0000   439.0214       1.67895       16.7695       1.33834      -3.30583      0.984987      0.472302       2.88022      0.175623      -1.99784      -3.38758      -3.48230       1.76818       1.23261     -0.938281      0.543480      -1.01807     -0.348884       1.44812       1.96570       2.14535       2.41748       2.42130       2.40397       2.30313       2.28083       2.16395       1.99557       1.81369       1.61802       1.34049       1.18687      0.966031      0.832813      0.678547      0.537962
  37  15 3598.2158    2.5781  3.7967 10.7193 -0.0005  0.0415   0.0229   0.1063    0.0509   0.0000   437.9897      0.586487       19.2156      -5.68098      -2.13316      -1.69806      -2.51067      -5.68643      -7.03766      0.612340       2.87523      -1.84064     -0.391281     -0.468044      0.431667      0.116738      0.671975      0.203142       1.81532       2.35979       2.63159       2.79727       2.98304       3.00441       2.94499       2.78429       2.54758       2.38003       2.16480       1.92053       1.69270       1.44446       1.21967       1.03312      0.839913      0.672060
  37  16 3754.8005    2.0594  6.1616 10.1753 -0.0003  0.0582   0.0146   0.1511    0.0404   0.0000   442.1909      0.180564       15.8341       1.49554      -6.83826      -1.24176      -3.56718       4.15868      0.647388       1.59940      -1.65577      -2.49423      0.653457     -0.658420       2.34418      0.257020       1.46480     -0.347991       2.45678       3.27583       3.61333       3.99319       4.09005       4.15341       3.92868       3.89281       3.61386       3.31980       3.00955       2.68984       2.37754       1.99098       1.71017       1.42409       1.15850      0.918446
  37  17 3910.3746    1.7312  8.3829  9.8028 -0.0001  0.0740   0.0107   0.2003    0.0381   0.0000   438.9611       3.66218       12.0572       4.07324       7.48507      -5.62570      -7.93340       3.81249       1.04796      -6.00957      -6.10325       7.78583       1.76892      -5.25447      -3.52201       3.90217       1.47657     -0.180451       3.13935       4.33384       4.74889       5.11074       5.31130       5.41812       5.27128       5.06417       4.72546       4.26327       3.93347       3.52484       3.04264       2.56409       2.17236       1.80429       1.47024       1.19139
  37  18 4065.2296    1.3986 11.4300  9.7091  0.0003  0.1016   0.0076   0.2722    0.0322   0.0000   433.2976       7.35121       24.9482      -7.59070      -3.68962      -1.33541      -2.15749      0.704974       5.86605       4.56455      -3.90196       8.65366       6.57356       1.44079       2.39463       1.34458      0.951877       1.86143       4.26991       5.76467       6.35410       7.02590       7.11654       7.26398       7.08272       6.80025       6.29999       5.84683       5.36390       4.72788       4.12558       3.50933       2.96749       2.45495       1.98766       1.61584
  37  19 4219.0874    1.1650 13.9859  9.4276 -0.0002  0.1260   0.0058   0.3333    0.0311   0.0000   441.0233      -11.2730       17.9055      -1.27090      -6.28337      -2.77276       1.95917      -1.56859      -19.9111      -1.30510      -3.07088      -2.79936       1.13962       4.77287       2.45617      -3.88222      -3.27132       1.08332       5.34460       7.13447       7.95777       8.62084       8.87128       8.78110       8.71148       8.35015       7.83501       7.28017       6.58191       5.80637       5.14032       4.45794       3.70042       3.10763       2.53701       2.05268
  38   4 1713.0260    0.3197  0.3370  8.8704 -0.0084  0.0151   0.0097   0.0288    0.0359   0.0000   440.6284     -0.874395       20.7345      0.753622      -3.02927     -0.696005       1.79965      0.491248      0.704269     0.0498813     -0.331049      0.761682     0.0733008       1.20821      0.586087     -0.255739      0.297545      0.107771      0.550458      0.849015      0.871491      0.988439      0.979325       1.05122      0.950289      0.924323      0.900715      0.798282      0.759269      0.671544      0.617831      0.503722      0.428311      0.358447      0.282130      0.229712
  38   5 1908.7563    0.5100  0.6241  8.8697 -0.0024  0.0189   0.0110   0.0399    0.0588   0.0000   441.0141      -1.08446       20.3385      0.271202      -3.83400       2.18640       2.23646      0.259099     -0.864908      0.220534       1.39089      0.192177      0.281430     0.0978062      0.531138     0.0671338     -0.154242      0.236125      0.723747       1.06259       1.12151       1.24986       1.32146       1.28987       1.28212       1.20998       1.14668       1.11675      0.940444      0.835533      0.713720      0.613433      0.538660      0.457626      0.369529      0.277947
  38   6 2098.9384    0.8101  0.8880  8.9136 -0.0021  0.0185   0.0144   0.0471    0.0980   0.0000   440.6627      0.206491       22.7461      0.347190      -5.00954      0.606646       2.32257      0.359883      -1.66815      -1.62977     -0.737417     -0.112940     -0.432176     -0.837055     -0.109221      0.966775      0.222109     -0.179899      0.789223       1.03568       1.15083       1.26194       1.35574       1.31019       1.31989       1.20712       1.15706       1.08155      0.952691      0.861083      0.763485      0.654718      0.559839      0.460097      0.366559      0.294185
  38   7 2282.8636    1.2298  1.0597  9.3790 -0.0016  0.0201   0.0198   0.0507    0.1207   0.0000   442.1965      -1.36584       21.2773      0.951502      -2.46305     -0.759701     -0.532489       2.31269     -0.727406       1.95318      -2.53360      0.784413      0.336399     -0.765357     -0.277910      0.151218      0.444790     -0.379285      0.876816       1.14500       1.35739       1.44991       1.46398       1.45510       1.37808       1.38123       1.32425       1.11100       1.05539      0.956207      0.866911      0.736664      0.647369      0.537239      0.440438      0.353900
  38   8 2459.9353    1.7285  1.2580 10.0555 -0.0008  0.0226   0.0262   0.0568    0.1258   0.0000   440.3121     -0.537508       20.9051      -1.07744      -2.38514       1.45515      -2.32547       1.69585    -0.0313350     -0.803850       2.42244       1.37113       1.26019     -0.210562     -0.678251      0.724889     0.0941744      0.100948      0.943961       1.28893       1.35986       1.55233       1.58401       1.55124       1.54152       1.45443       1.40752       1.28474       1.17655       1.03899      0.900219      0.817630      0.657545      0.563860      0.478477      0.373804
  38   9 2633.6511    2.4076  1.1731 10.7629 -0.0034  0.0220   0.0375   0.0518    0.1424   0.0000   441.4975       1.56126       18.9365       1.15272      -3.92621     -0.144965       1.26333     -0.717024     -0.997219     -0.505210       1.53239      -1.74646     -0.244497      -1.07354     -0.230941    0.00242253     -0.493504   -0.00709988      0.989333       1.32657       1.47882       1.65286       1.76222       1.73954       1.72337       1.63114       1.49659       1.32246       1.22956       1.08580      0.927019      0.776679      0.654410      0.543778      0.450153      0.361274
  38  10 2806.0065    3.1718  1.0764 11.5552 -0.0016  0.0204   0.0515   0.0501    0.1205   0.0000   442.5645       1.88339       20.2372     -0.324629      -3.85347      0.241376      -2.84471       1.16443     -0.675926       1.00981       2.11023      0.826040     -0.973175     -0.201745      0.915127      0.162118     -0.619013     -0.410583      0.855682       1.19495       1.32559       1.42372       1.49221       1.49035       1.48088       1.35613       1.34808       1.13637       1.11735      0.950230      0.878926      0.745600      0.636028      0.531894      0.424544      0.342587
  38  11 2975.7890    3.9513  1.0364 11.9224 -0.0002  0.0196   0.0638   0.0493    0.1221   0.0000   441.0423       1.11987       17.7512       2.01593     0.0828759     -0.109516     -0.231075    -0.0354789      0.576279       1.03895     -0.301451      0.254489       1.60171      -1.28821      0.149435      0.227198     -0.134799     -0.137149      0.835704       1.17927       1.21766       1.43245       1.44195       1.49047       1.45439       1.36008       1.26238       1.16522       1.00440      0.910732      0.815304      0.726681      0.586712      0.499128      0.415318      0.323435
  38  12 3142.2019    4.2643  1.2820 11.6558 -0.0002  0.0209   0.0616   0.0545    0.1292   0.0000   440.9798      0.234118       18.3773      0.661807      -4.90646     -0.103899      0.320596       2.80731       1.89832     -0.510390      -1.72938       1.56570      0.316006      0.254735       1.21854     -0.523454     -0.846539     -0.177327      0.883378       1.17569       1.30820       1.38895       1.49862       1.49624       1.46256       1.40613       1.33551       1.21823       1.09544       1.00488      0.860072      0.729954      0.593607      0.520436      0.414093      0.349651
  38  13 3305.5918    3.7716  1.6801 11.6979 -0.0011  0.0249   0.0486   0.0651    0.0871   0.0000   440.7781       1.23885       15.9906       1.82475      -2.35915       1.62826      0.726077      -1.85058       3.08012      0.400505      0.646341     -0.497000     -0.968664     -0.176233     -0.153472    -0.0168980      0.176364      0.205997       1.06149       1.37723       1.57561       1.68549       1.73904       1.72050       1.66066       1.61073       1.54608       1.41643       1.32253       1.16768       1.02552      0.893729      0.745488      0.637603      0.529967      0.417024
  38  14 3466.4805    3.0516  2.7378 11.3558 -0.0013  0.0339   0.0311   0.0869    0.0504   0.0000   440.9710     -0.718325       16.3789      0.817856      -2.56416      -2.58469       3.42226       4.37296      -3.27146      -1.12255      -1.91580      0.467484      0.443846     -0.307771     -0.322631     -0.584286      0.605423     -0.321153       1.40639       1.86710       2.07971       2.22836       2.35272       2.31725       2.25787       2.18711       2.09257       1.98322       1.75984       1.52719       1.36596       1.19740       1.00794      0.838285      0.681022      0.570843
  38  15 3625.5211    2.4597  4.2838 10.7024 -0.0009  0.0444   0.0205   0.1170    0.0432   0.0000   439.2812      -2.12903       19.4116      -1.02623      -4.64400       1.56045      -1.63557       1.29052       2.09388      -1.18211      -2.75331      -1.55681      -5.29556       2.99551      0.860597      0.140713       1.40328      -1.68740       1.89009       2.55390       2.81228       3.00669       3.06300       3.10817       3.07896       2.95610       2.76546       2.57850       2.33482       2.07108       1.85110       1.62481       1.36885       1.12067      0.919759      0.758639
  38  16 3783.0893    2.0046  6.4765 10.0849 -0.0005  0.0592   0.0137   0.1575    0.0392   0.0000   436.5759       3.70784       8.81597       5.30206      -7.73027       8.65639      -4.90275      0.732080      0.925986       2.72293      0.997452      -1.31834     -0.287082       1.81250      -3.56167      -2.29314      0.296460      0.704434       2.46936       3.33392       3.71427       4.07438       4.23835       4.20624       4.15747       3.92503       3.76987       3.43198       3.12765       2.80978       2.41237       2.10017       1.76288       1.46831       1.21170      0.987216
  38  17 3939.4871    1.6444  8.8102  9.8043 -0.0008  0.0777   0.0098   0.2082    0.0357   0.0000   442.9496      -10.6541       14.7525      0.422950      -4.35420       7.59290      -2.17564      0.879575      -3.61256      -6.18841       2.85409      -2.12245      0.869301       3.76290      -1.20477      -2.96494      -1.27952      -1.44340       3.22437       4.34609       4.86808       5.35920       5.50854       5.51971       5.45040       5.19688       4.85537       4.48281       4.08202       3.64169       3.16377       2.75496       2.35452       1.93223       1.58780       1.28764
  38  18 4094.9678    1.3401 11.3444  9.6787 -0.0010  0.1026   0.0073   0.2722    0.0316   0.0000   441.0928      -8.74472       27.7405       9.91916      -1.58837       7.53334     -0.349882      -10.4396      -1.55127      -5.72360      0.350549      -5.15342       5.02443      -1.46034      -7.81594      -4.12687      -3.02386       1.35028       4.21871       5.57228       6.17398       6.83354       7.02963       7.08748       7.16406       6.61366       6.30898       5.82072       5.29827       4.67243       4.10431       3.56094       3.05035       2.52490       2.05200       1.66331
  39   4 1728.2268    0.3446  0.3567  8.7836 -0.0046  0.0146   0.0102   0.0307    0.0387   0.0000   441.8900     -0.468486       22.7959      0.753024      -2.92165     -0.188804      -1.07054     -0.809141      -1.13741     0.0636075     -0.596245     -0.274647     -0.371189      0.954169     -0.296426     0.0318674     0.0255374     -0.291495      0.708984       1.02315       1.16805       1.35350       1.45007       1.48524       1.45543       1.33765       1.25054       1.09352      0.978932      0.802696      0.667226      0.583834      0.448737      0.393906      0.324129      0.243585
  39   5 1925.1495    0.5481  0.6850  8.8174 -0.0008  0.0182   0.0112   0.0412    0.0646   0.0000   440.0880      0.245414       22.0152      -2.43598      -1.64912      0.691894    0.00660451    -0.0459613      0.492129     -0.170363      0.662062      0.719914     -0.897844     -0.966278      0.291922      0.383944    -0.0261556      0.282937      0.700010      0.955143       1.03690       1.15300       1.15572       1.22378       1.16131       1.11643       1.05846       1.00170      0.899107      0.786845      0.725798      0.616647      0.506328      0.436636      0.361220      0.282895
  39   6 2116.5266    0.8182  0.8766  9.1626 -0.0032  0.0200   0.0145   0.0452    0.0885   0.0000   441.2217      -1.91455       19.8871     -0.791622      -2.53494     -0.233038     -0.299518       1.43303      -2.66193      0.947459      -1.44158      0.944358     0.0614882      0.786819     -0.207920      0.217629      0.102824      0.134870      0.784224       1.10431       1.20030       1.28504       1.34967       1.28817       1.37000       1.27825       1.25314       1.07550       1.05363      0.878939      0.783742      0.678707      0.586432      0.479924      0.426973      0.327926
  39   7 2301.1943    1.2946  1.1228  9.4646 -0.0011  0.0206   0.0201   0.0513    0.1304   0.0000   441.3839      -1.21427       19.9378       1.68442      -3.37725      -2.23511       1.38406     -0.474177       1.10171      -1.23277      0.178665    -0.0637625     -0.559805      0.401311     -0.733259     -0.413080      0.249031     -0.308735      0.888466       1.19835       1.33977       1.43314       1.50718       1.50722       1.55610       1.42617       1.38041       1.22201       1.10729      0.962590      0.875075      0.754661      0.644497      0.534471      0.432476      0.348549
  39   8 2478.9860    1.8004  1.2458 10.2208 -0.0011  0.0219   0.0271   0.0563    0.1182   0.0000   441.2856     -0.208855       20.6029     -0.999998      -3.76431       4.04338     -0.914874       1.82215      -1.90708     -0.304674       1.23720     0.0302440     -0.486550      0.994992     -0.233084      -1.49878     -0.101123    -0.0753356      0.891585       1.25347       1.37182       1.49725       1.53245       1.50099       1.51801       1.48038       1.33272       1.25247       1.16284       1.03959      0.890925      0.799383      0.661063      0.579507      0.493046      0.377536
  39   9 2653.7883    2.5148  1.2483 10.4338 -0.0022  0.0207   0.0368   0.0547    0.1628   0.0000   441.7158      -1.01581       21.9673     -0.576188     -0.772995       1.82051      -2.41593      -1.38649       1.79320      0.577019     0.0248788     -0.111929      0.141317      -1.23334       1.57345     -0.153183      0.239635      0.123355      0.918622       1.17748       1.33914       1.42487       1.46574       1.50101       1.50776       1.47266       1.34140       1.22793       1.09948      0.987475      0.856529      0.726456      0.638824      0.534703      0.451789      0.363578
  39  10 2827.1713    3.3229  1.0746 11.1129 -0.0008  0.0196   0.0518   0.0481    0.1546   0.0000   440.9054    -0.0335909       21.0341     -0.248166      -5.75040     -0.321553     -0.916478     -0.270523       2.36035     -0.968844       1.14860      0.762795     -0.999471      -1.24188       1.09839     -0.281830    -0.0389616    -0.0724838      0.828308       1.13336       1.21027       1.34417       1.29870       1.33530       1.35313       1.32988       1.24129       1.16041       1.02580      0.898209      0.789500      0.709116      0.601887      0.531417      0.425169      0.332994
  39  11 2998.0433    4.1916  0.9952 11.8731  0.0006  0.0186   0.0669   0.0449    0.1338   0.0000   439.9956      -1.29880       18.3065       1.60931      -4.67351      0.382894      0.907571      0.310561       2.19208       1.11033     -0.149747      -1.00563     0.0475416      0.222868      0.150503     -0.239683     -0.384783     -0.195287      0.753619       1.04007       1.13385       1.28824       1.27413       1.33389       1.29897       1.24664       1.20087       1.05946      0.979299      0.836009      0.772154      0.656990      0.570614      0.462365      0.385687      0.315711
  39  12 3165.6005    4.1960  1.3102 12.0130 -0.0010  0.0222   0.0615   0.0551    0.1157   0.0000   440.7803      0.142095       18.4142       2.28202      -3.37715     -0.997279      -1.65088      -3.74037      0.979418     -0.704807     -0.747701      -1.91332     -0.331741     -0.209333      0.218255      0.124318     -0.765275     -0.329311      0.924922       1.23189       1.33951       1.52218       1.53903       1.51356       1.55137       1.43267       1.42077       1.27254       1.19452       1.03871      0.887554      0.798087      0.653828      0.554795      0.466788      0.381287
  39  13 3330.2837    3.6776  1.8660 11.5972 -0.0007  0.0267   0.0436   0.0668    0.0764   0.0000   442.3555      -3.71035       15.9954      -1.29040      -4.55383      -2.02201       1.64714       1.88195     -0.204259       1.23132       2.62108      0.235523     -0.250669      0.126911     -0.145813     0.0200545      0.365282      0.338340       1.11255       1.51417       1.72995       1.91670       1.99787       1.98004       1.95535       1.85755       1.78190       1.58971       1.46461       1.27868       1.12224      0.969637      0.836585      0.684906      0.547732      0.457699
  39  14 3492.4644    2.9024  2.9334 11.2493 -0.0002  0.0353   0.0286   0.0906    0.0500   0.0000   441.4210      -1.29964       16.4639      -1.90758      -5.82422       1.32579     -0.147139     -0.594616      -2.11936      0.648214      0.702241      -2.14807     -0.843096      0.546513       1.76911       2.23350     -0.158722     -0.414149       1.49080       2.01608       2.18904       2.36980       2.50301       2.49413       2.44384       2.34738       2.23412       2.04052       1.85750       1.69073       1.48514       1.31330       1.09396      0.912010      0.777030      0.641503
  39  15 3652.5286    2.4104  4.6234 10.5063 -0.0007  0.0456   0.0187   0.1186    0.0417   0.0000   440.2990      -2.84561       11.1060       5.73525      -2.10740      0.366953       4.23417     -0.809760       2.14389     -0.370035       2.26346       5.05199       3.63828       1.00744      -1.02543      0.269713     -0.455235      0.399598       1.87415       2.54818       2.86217       3.04989       3.24939       3.18586       3.17282       3.01791       2.84393       2.64387       2.39243       2.18052       1.88197       1.64803       1.37503       1.17160      0.977441      0.791832
  39  16 3810.7856    1.9263  6.7563 10.1220 -0.0001  0.0609   0.0127   0.1620    0.0366   0.0000   438.0540       7.34478       14.0465       3.43985      -7.46066       2.48258       4.65884      -9.13989      0.473099      -1.20674      -2.43223      -6.38335      0.624804       2.94715     -0.990819      -2.26681      0.946369       1.39669       2.48713       3.31866       3.69145       3.99358       4.14803       4.18951       4.14148       3.98206       3.73866       3.50206       3.14229       2.87964       2.49647       2.17443       1.87339       1.56044       1.26090       1.03500
  39  17 3968.0185    1.5779  9.6747  9.8000  0.0001  0.0836   0.0088   0.2272    0.0338   0.0000   443.2194      -13.2195       14.7159      -4.50279      -2.04448      -3.59861       6.49742       8.21216      -11.1391      -1.10944      -1.13427      -1.76205      0.629110      0.996113      -1.45842       2.62546      0.919318     -0.164296       3.41119       4.46553       5.08321       5.53929       5.70062       5.68617       5.63801       5.39900       5.08587       4.72918       4.35842       3.91792       3.42419       3.01013       2.53528       2.14224       1.80265       1.46390
  39  18 4124.3192    1.3003 12.3505  9.6935  0.0003  0.1091   0.0067   0.2928    0.0303   0.0000   429.1068       2.85219       19.0086       6.07387       5.53412       9.40267     -0.755422       4.28073      -4.68019       1.66852      -7.64426       5.76752      -1.63885      -1.67491      -1.37978  -0.000220915     -0.686520       2.03905       4.37299       5.76443       6.49051       7.03121       7.26933       7.39192       7.18083       6.99432       6.71520       6.12969       5.57092       5.00914       4.35666       3.89452       3.30517       2.79669       2.25192       1.86945
  40   4 1743.2520    0.3656  0.3568  8.8381 -0.0052  0.0139   0.0101   0.0285    0.0392   0.0000   441.1612      0.353515       21.8637     -0.605285      -4.16841     -0.188100       1.47361     -0.527139      0.913033      0.981121      0.683324     -0.154228      0.483583     -0.280940      0.124564    -0.0703040     0.0273232     -0.370857      0.534290      0.741721      0.857870      0.889747      0.896571      0.904173      0.875613      0.911361      0.820163      0.838800      0.733150      0.613860      0.566211      0.485468      0.418642      0.376148      0.299057      0.245174
  40   5 1941.3839    0.5728  0.6332  8.8507 -0.0029  0.0160   0.0118   0.0381    0.0616   0.0000   440.0659     -0.976633       22.0600      0.954012      -4.09555     -0.853849     -0.809923       1.03371     -0.375250     -0.513082      0.299921     -0.821884      0.646799      0.599437      0.790479     -0.287729     -0.910809     -0.460131      0.632088      0.855527      0.978390      0.971970       1.00291       1.05869      0.997954       1.00802      0.986459      0.881378      0.802323      0.720306      0.653570      0.544531      0.482999      0.404671      0.341616      0.281635
  40   6 2133.8932    0.8449  0.9367  9.2256  0.0000  0.0200   0.0146   0.0476    0.0840   0.0000   441.1672      -1.10897       21.3443       1.02964      -1.54841      -1.76686      0.881289     -0.515045      0.904000     -0.226193      -1.50586       2.24876     -0.431891      0.658211     -0.908419      0.519816      0.286590      0.495671      0.761920       1.05315       1.12187       1.30021       1.29832       1.31098       1.28941       1.23709       1.20688       1.07985      0.982669      0.868679      0.806750      0.740237      0.634565      0.537410      0.460624      0.358874
  40   7 2319.2670    1.3212  1.1466  9.6953 -0.0015  0.0205   0.0203   0.0532    0.1117   0.0000   439.9515      0.557261       21.0092       1.07026      -2.64499       1.16037       1.20648     -0.513239     -0.848478      0.146531     -0.408820       1.27038      0.170979    -0.0719046     -0.109533     -0.227458     -0.540804      0.356652      0.807342       1.05494       1.20792       1.33317       1.30935       1.41415       1.37233       1.30352       1.25728       1.12913       1.00503      0.948229      0.824199      0.722689      0.627009      0.508364      0.431159      0.349202
  40   8 2497.8444    1.9284  1.1616 10.4177 -0.0024  0.0218   0.0296   0.0508    0.1267   0.0000   440.2335       1.53589       20.9130       2.92111      -2.20923     -0.218091     0.0504739      -1.05278      -2.21001    -0.0638484     -0.164863     -0.307600     -0.678365     -0.497541      0.420729     -0.846752      0.424854      0.158235      0.928940       1.28427       1.35383       1.51989       1.50159       1.47643       1.39102       1.35100       1.32351       1.27114       1.12593       1.05192      0.945029      0.844771      0.714474      0.596093      0.484103      0.397512
  40   9 2673.7201    2.6106  1.1596 10.9897 -0.0009  0.0206   0.0398   0.0525    0.1274   0.0000   440.3911       1.01857       19.6974      -1.08674      -1.89199     -0.701609      0.941171     -0.430656      0.917309     0.0561959      -1.12100      0.247805     -0.399800       1.01035      -1.37934     0.0716253     -0.239024      0.645020      0.808102       1.10237       1.17459       1.33780       1.31805       1.36703       1.32666       1.27046       1.20742       1.15387       1.07923      0.942072      0.827787      0.734159      0.613255      0.521946      0.436587      0.359618
  40  10 2848.1762    3.4769  1.0842 11.5578 -0.0004  0.0190   0.0536   0.0492    0.1232   0.0000   440.2958    -0.0114210       19.9416      0.440112     -0.729624       1.57737      0.267411       1.81340      0.989821       1.97433      -1.60254       1.71183      0.262354     -0.258778      0.956118     -0.708692     -0.105107   0.000516787      0.786314       1.04705       1.15679       1.27188       1.31809       1.37310       1.27182       1.23969       1.19767       1.10453      0.999139      0.872502      0.791263      0.691232      0.610880      0.515704      0.422514      0.340876
  40  11 3019.9798    4.1643  0.9683 12.0381 -0.0006  0.0180   0.0670   0.0445    0.1176   0.0000   438.6920       1.04136       19.7292       2.21872     -0.359352      -1.09499      0.300329       1.63161       1.15282      0.341329      0.378409      0.570904      0.384535     -0.574940      0.683499     -0.147606    -0.0940550     -0.385877      0.753372      0.974137       1.04833       1.20152       1.22912       1.20698       1.22205       1.16236       1.07982      0.998914      0.937324      0.877059      0.756197      0.648902      0.559324      0.477349      0.381680      0.313792
  40  12 3188.5618    4.0883  1.4425 11.9237 -0.0021  0.0225   0.0552   0.0593    0.0899   0.0000   441.2458       1.27501       18.7561       1.47513      -2.78464     -0.522367      -1.24196     -0.192792      -1.07078      -2.21503      0.875733      0.402450      0.457063     -0.253773      -1.65164      -1.07439      0.994104     -0.554134      0.906008       1.20906       1.33452       1.48468       1.48638       1.48360       1.46943       1.39258       1.34680       1.29866       1.16231       1.07519      0.917346      0.802771      0.681270      0.609052      0.486418      0.408105
  40  13 3354.4896    3.6473  1.9626 11.5346 -0.0009  0.0271   0.0420   0.0681    0.0786   0.0000   440.4953      -1.54909       16.2796      -3.13958      -1.81730      0.708636     -0.717368      0.237363      -2.47915      0.582837     -0.380842     -0.561546      -1.69132      -1.63677     -0.579055     -0.583267     -0.177477     -0.221418       1.08645       1.48588       1.58583       1.73402       1.82018       1.82903       1.81482       1.75383       1.72890       1.54866       1.41302       1.23273       1.09962      0.966690      0.830101      0.696850      0.573084      0.478216
  40  14 3517.9087    2.8275  3.1637 11.1429 -0.0013  0.0364   0.0262   0.0925    0.0470   0.0000   439.9074       1.05757       16.9451      0.791113      -1.72236      0.378399       2.74926      -3.93068     -0.616197       3.86821       1.47573      -2.68780     -0.490427       2.44003       1.15909     -0.264651     -0.718935     -0.552045       1.42065       1.94529       2.07822       2.32362       2.34997       2.40645       2.34685       2.32886       2.18145       2.03738       1.85820       1.65699       1.46294       1.31490       1.10417      0.927926      0.790112      0.642286
  40  15 3679.1310    2.3062  5.1351 10.5655 -0.0003  0.0487   0.0168   0.1278    0.0358   0.0000   438.0021      -2.06070       22.1029       1.24932       2.64822      -4.71999      -1.74719      -2.44925      -1.41061     0.0223503      0.358960       4.08224     -0.659594       1.13103    -0.0633931      0.703732      0.672200     -0.783488       1.93516       2.59102       2.86799       3.09041       3.21401       3.27711       3.21499       3.09832       2.90892       2.79334       2.52826       2.27629       1.97815       1.74810       1.50186       1.26656       1.06314      0.863991
  40  16 3838.5402    1.8833  7.4543 10.0903 -0.0004  0.0653   0.0118   0.1739    0.0351   0.0000   440.5829      -7.12199       15.3249       5.47207       2.91689      -11.5295      -3.20685       9.56031       1.29515       5.78169      -2.68350       1.45556       2.20061      -3.32285     -0.756703     -0.334937       1.30205     -0.530393       2.58246       3.42048       3.86806       4.20212       4.30270       4.46784       4.26347       4.16677       3.91971       3.65775       3.36421       3.02654       2.70528       2.34343       2.01779       1.69034       1.40812       1.17026
  40  17 3996.5212    1.5415  9.9961  9.7478  0.0004  0.0858   0.0083   0.2316    0.0336   0.0000   440.7990       6.36206       6.52987      -9.09008       4.99004      -1.79807     -0.144981       8.21129      -9.82573       1.49885       3.03173      -3.71186      -8.61478    -0.0218504     -0.466890      -1.06709       2.10365    -0.0104283       3.45675       4.58648       5.15197       5.49355       5.85936       5.85727       5.83298       5.57577       5.30328       4.94116       4.42099       4.03454       3.52657       3.11669       2.64630       2.22230       1.85759       1.52011
  40  18 4153.3208    1.2604 13.2181  9.6224 -0.0011  0.1184   0.0061   0.3084    0.0296   0.0000   440.7946       4.62631       13.4494       7.49102       3.40218       9.40030      -1.83865       5.97794      -2.89714       14.8903       4.61803       1.48148       2.37701      -5.47969      -7.79099      -1.47422      0.194717      -1.78968       4.57828       6.27076       7.00585       7.55699       7.91864       7.98718       7.91325       7.65928       7.19023       6.64808       6.09649       5.47266       4.83836       4.19780       3.61097       3.03737       2.49284       2.06268
  41   4 1758.0350    0.3573  0.3669  8.8955 -0.0058  0.0135   0.0099   0.0308    0.0367   0.0000   442.4741     -0.563366       21.2128      -1.40807      -3.05299     -0.619960      0.177520     -0.831723     -0.343724   -0.00466065     -0.604916      0.563432      0.331419     -0.235674     -0.522855     0.0491478     -0.240891     -0.265282      0.504907      0.721881      0.760943      0.853530      0.924304      0.915877      0.947768      0.886550      0.887045      0.767441      0.734006      0.607716      0.605864      0.442339      0.395651      0.360251      0.276572      0.240270
  41   5 1957.4330    0.5771  0.6663  8.9505 -0.0070  0.0168   0.0120   0.0392    0.0626   0.0000   440.5975      -1.88516       21.1265       1.65327      -1.39076     -0.910043      -3.23487       1.58297     -0.487793       1.49396      0.884029      -1.21890      -1.54172     -0.420958      0.359341    0.00808272     0.0388413     -0.254403      0.670049      0.852403      0.975110       1.04621       1.11522       1.10810       1.13940       1.05364      0.998976      0.980891      0.848428      0.786749      0.678291      0.574712      0.510487      0.463003      0.394080      0.302769
  41   6 2151.0901    0.9099  1.0191  9.0787 -0.0035  0.0200   0.0148   0.0485    0.1047   0.0000   440.5498       2.27524       21.1173      0.294235      -3.10631      0.760020      -1.79746      0.987187     -0.362511      0.828469     -0.491594       1.64081     -0.136288      0.427009     -0.385620     -0.378145      0.330298      0.352026      0.788798      0.985904       1.07043       1.25623       1.28998       1.31206       1.29601       1.23605       1.17364       1.07384       1.00961      0.889218      0.767170      0.694737      0.597330      0.506330      0.424074      0.347342
  41   7 2337.1238    1.3370  1.1251  9.9178 -0.0006  0.0208   0.0208   0.0526    0.1006   0.0000   440.0645      -1.81614       20.9818      0.142502      -3.29206     -0.850085      0.236750      -1.21196      0.105404       2.47226       1.22159      0.242702      0.609280      0.601221      0.588537     -0.503010     -0.267798      0.353889      0.786546       1.07172       1.19836       1.36395       1.31540       1.43236       1.34306       1.29871       1.22460       1.14674       1.04377      0.941461      0.868596      0.720634      0.632139      0.540993      0.454805      0.392492
  41   8 2516.4879    1.9822  1.2567 10.2094 -0.0014  0.0211   0.0288   0.0537    0.1301   0.0000   440.0960       1.01608       18.2596      -2.00862      -3.88353     -0.974267      0.825361     -0.621804       2.22535       1.33767     -0.447574     -0.211984       2.02170      0.273241      -1.34329      0.402811     -0.205676     -0.103872      0.857822       1.12453       1.22684       1.35962       1.35494       1.36636       1.36981       1.35507       1.24906       1.19995       1.08519       1.00424      0.893932      0.758086      0.650225      0.555265      0.482898      0.396816
  41   9 2693.4566    2.7769  1.1182 10.9218 -0.0019  0.0192   0.0419   0.0499    0.1424   0.0000   440.6378       1.71277       20.2525       1.90246      -4.24742       1.44196     0.0630195     -0.982022       1.36931       2.42166       1.69885     0.0890532     -0.770115       1.15536       1.18899    -0.0841092     -0.798437    -0.0336317      0.760768       1.02188       1.15252       1.24495       1.28301       1.29391       1.25486       1.22877       1.16089       1.08260      0.990148      0.898227      0.801763      0.715990      0.620805      0.552866      0.448660      0.368438
  41  10 2868.8533    3.5230  1.0012 11.7559 -0.0004  0.0182   0.0561   0.0470    0.1094   0.0000   440.0264     -0.695785       20.3131     -0.313672      -1.97982      -1.43141      -1.34377       1.04926      0.161101      0.585092      0.638071      -2.07917     -0.508231     -0.790506      0.661378     -0.332443     -0.890570    -0.0684336      0.753924      0.998214       1.10182       1.20931       1.26014       1.31613       1.31991       1.22204       1.14516       1.03794      0.984237      0.852830      0.785757      0.644757      0.574551      0.489816      0.397234      0.333977
  41  11 3041.5455    4.1729  1.1933 11.8191 -0.0020  0.0204   0.0607   0.0518    0.1334   0.0000   439.8526      0.344750       20.3547     -0.747656      -3.01501      -1.41604      -1.19071      -1.14076      0.222892     -0.531163       1.91289      0.458053     -0.217919     -0.756709      0.235450     -0.465280      0.303171      0.351029      0.831457       1.15119       1.23605       1.37095       1.43518       1.46066       1.41542       1.33987       1.27018       1.15972       1.12970      0.986689      0.898929      0.771856      0.622738      0.547924      0.449795      0.372315
  41  12 3211.1932    4.2064  1.3572 11.9543 -0.0013  0.0218   0.0577   0.0542    0.1063   0.0000   439.0795      0.830519       18.0421      0.945659      -2.58497      -1.14245     -0.514495       3.27439      0.190087    -0.0458072     0.0616341     -0.284438      0.787632      -1.39964     -0.771303    0.00296760      0.836022     -0.211095      0.899241       1.21614       1.39801       1.52938       1.62848       1.62632       1.59872       1.52241       1.42745       1.29835       1.18988       1.03905      0.936128      0.823285      0.708169      0.598856      0.473464      0.391691
  41  13 3378.3494    3.4618  2.0933 11.6724 -0.0010  0.0275   0.0387   0.0735    0.0612   0.0000   441.3783     -0.357801       17.3401     -0.933730     -0.819408      -5.17337      0.489892       2.76050       1.60328      -1.13415       2.34748     -0.798499      -1.13807     -0.776760       1.97891      0.841229      0.457266     -0.334291       1.07108       1.46049       1.58026       1.69686       1.81317       1.84627       1.85203       1.70267       1.64239       1.49684       1.41249       1.29707       1.15117      0.999699      0.835529      0.712642      0.616266      0.496165
  41  14 3543.0263    2.8308  3.5252 11.0215 -0.0006  0.0370   0.0244   0.0980    0.0436   0.0000   438.5912      0.343991       15.0855       3.59349      0.750965      0.698353     -0.291737      0.983522      -1.97111      -4.38803      0.370663     -0.859294       1.35601      -1.67926      -2.12155     -0.240144      0.801169     -0.124510       1.48506       1.91780       2.17582       2.36913       2.46563       2.49179       2.48295       2.39380       2.28924       2.11222       1.93409       1.73698       1.53426       1.33627       1.15440      0.975746      0.792939      0.673465
  41  15 3705.3996    2.2042  5.4563 10.4686 -0.0001  0.0508   0.0154   0.1324    0.0348   0.0000   440.9816      0.319110       16.3699       4.06447      0.208854       1.06385       3.65645    -0.0966451      0.140735       1.86518    -0.0249349       1.44211     -0.548242     -0.473182      -1.78749     -0.950651      0.576239      0.576462       1.93747       2.63863       2.95456       3.27467       3.36087       3.42113       3.35515       3.27492       3.05022       2.88157       2.58605       2.37053       2.09613       1.82832       1.58642       1.31510       1.10867      0.898280
  41  16 3865.6855    1.8417  7.9191 10.0803 -0.0000  0.0686   0.0111   0.1851    0.0343   0.0000   438.5712       1.33602       16.0983       1.51859      -5.88755      -1.77903       11.1643       3.70256       6.02048       1.15844       3.92529      -3.43380      -2.29006      0.439981      -1.14751      0.552946      -2.83116      -1.87241       2.65406       3.52533       3.95182       4.32215       4.47186       4.51294       4.49242       4.29693       4.09036       3.81945       3.52519       3.18908       2.83563       2.47149       2.15853       1.81142       1.50070       1.26822
  41  17 4024.5498    1.4777 10.7723  9.7436 -0.0010  0.0912   0.0075   0.2481    0.0321   0.0000   444.2786      -1.67894       27.1795       13.6318       12.1334      0.828804       3.14239      0.240984      -1.41274       8.22383       5.46103      -7.17294      -1.24561       8.13959     -0.833375     -0.128459     -0.843996     -0.176038       3.54639       4.75596       5.30746       5.75455       6.00211       6.04951       6.05561       5.81250       5.47937       5.13138       4.67757       4.29013       3.76352       3.34683       2.88236       2.41083       2.00123       1.64934
  42   4 1772.6540    0.3847  0.4126  8.8856 -0.0036  0.0139   0.0098   0.0305    0.0415   0.0000   440.9106      -1.04521       21.5307       1.02220      -2.29157     -0.771132     -0.867557      -1.42541       1.40674     -0.217400     -0.702237      0.591121     -0.243024     -0.560511     -0.249965     0.0549348      0.132770    -0.0159331      0.553388      0.745617      0.795606      0.873492      0.904775      0.919002      0.918579      0.851371      0.877909      0.760921      0.746558      0.623119      0.600137      0.522463      0.456290      0.375561      0.336300      0.277334
  42   5 1973.3202    0.6173  0.6663  8.9672 -0.0021  0.0163   0.0120   0.0383    0.0644   0.0000   441.1950     0.0346826       21.1097      0.310951      -1.00372       1.07012       1.02367      0.583767     0.0672147       1.09668     -0.476717      0.624218     -0.599627    0.00838514     -0.917207     -0.451609     0.0401611      0.469299      0.606452      0.873685      0.919993       1.07581       1.10786       1.13649       1.09925       1.06445      0.996030      0.961487      0.813831      0.768116      0.673301      0.616623      0.488506      0.420839      0.359922      0.287774
  42   6 2168.0875    0.9238  0.9193  9.3956 -0.0017  0.0186   0.0155   0.0445    0.0901   0.0000   440.7210      0.509275       21.6472    -0.0437228      -4.80373      -1.42073      0.768600      -1.13097      -2.13124       1.29593       1.02000     -0.828694     -0.303463      0.558574      0.388478     0.0830585    -0.0828657     0.0777724      0.744125      0.976359       1.07019       1.15766       1.20070       1.19784       1.17008       1.12569       1.12734       1.12109       1.00980      0.913015      0.752591      0.678593      0.578716      0.522602      0.446822      0.369474
  42   7 2354.7457    1.3987  1.1865  9.8291 -0.0019  0.0212   0.0210   0.0528    0.1234   0.0000   442.1803     -0.157922       21.0077     -0.627401      -3.43143      0.261888     -0.913448      0.929576      0.302281       1.21945      0.751077     -0.220020      0.504232    -0.0450072     -0.228028     -0.109626    -0.0829885     0.0111895      0.769128       1.04913       1.15152       1.32406       1.31324       1.35294       1.37203       1.24760       1.22656       1.13804       1.05701      0.952152      0.848958      0.754089      0.631992      0.548608      0.444863      0.374035
  42   8 2534.9806    1.9981  1.3189 10.3603 -0.0008  0.0215   0.0279   0.0546    0.1173   0.0000   441.4733      -1.31929       21.5797      -1.18317      -1.48904     -0.325724      0.254966      0.697267      0.213834       1.62916      0.103754       2.06268      -1.85688     -0.781922      -1.22856      0.501760     -0.441755      0.421834      0.843413       1.13746       1.23365       1.37229       1.43205       1.39900       1.36610       1.31708       1.28947       1.21517       1.09017       1.04503      0.909978      0.795067      0.715555      0.599432      0.517945      0.437309
  42   9 2712.9801    2.7699  1.1065 11.1346 -0.0000  0.0193   0.0419   0.0497    0.1373   0.0000   442.0470      0.224351       20.6326      0.141294      -2.18925      0.617466     -0.248222     -0.102877       1.48343      0.571642      0.370408      -1.35214     -0.172249     -0.212085     -0.713753     0.0839870     -0.719658      0.433199      0.745288      0.974671       1.08341       1.22521       1.21278       1.29014       1.24783       1.22257       1.15238       1.07694      0.972333      0.889460      0.813310      0.707179      0.610969      0.511578      0.422631      0.357394
  42  10 2889.2987    3.6277  1.1340 11.5099 -0.0035  0.0187   0.0537   0.0496    0.1462   0.0000   440.9347     0.0763694       19.3769      -1.28455      -3.63828     -0.853023      -1.33777      0.535264     -0.586140     -0.329826       1.29027      0.375961      -1.50722      0.967215      0.147468     -0.378223     -0.803111     -0.534114      0.712320      0.949884       1.07630       1.13539       1.22046       1.24521       1.19810       1.17928       1.11108       1.05850      0.985376      0.859185      0.780436      0.659828      0.583975      0.499615      0.423132      0.348589
  42  11 3062.8202    4.2918  1.1677 11.8511 -0.0120  0.0190   0.0612   0.0500    0.1361   0.0000   441.1173    -0.0129850       20.5642    -0.0402699      -2.83746       2.16529      0.183010     -0.625275      -1.80263      0.393279     -0.702582     -0.344162   -0.00612878     -0.993830    -0.0852450     -0.349463      0.158412    -0.0989313      0.752018      0.979985       1.11055       1.24487       1.22636       1.24018       1.27355       1.24348       1.16275       1.04588      0.983716      0.898809      0.811047      0.692026      0.597163      0.511780      0.458716      0.357963
  42  12 3233.5082    4.0198  1.5151 12.0584 -0.0018  0.0232   0.0521   0.0590    0.0807   0.0000   440.9862      0.593811       17.5608       1.33418     -0.786907       1.10999      -2.16850      0.565833       1.03859      -1.56744     -0.384278     -0.431732     -0.751431      0.451553      0.383367      0.921820     -0.791322    -0.0902441      0.841584       1.14627       1.24384       1.42957       1.43068       1.46708       1.46978       1.39241       1.37408       1.26034       1.17542       1.02878      0.920800      0.822595      0.709190      0.618674      0.486529      0.419647
  42  13 3401.8757    3.4755  2.2267 11.5390  0.0008  0.0279   0.0367   0.0731    0.0622   0.0000   441.5937      -1.94375       18.2654      0.803683       2.86079      -2.28035      -1.18425       1.67520     -0.558079       3.55682      0.593506      0.451346     -0.560674      0.841094   -0.00704908    -0.0160317     -0.532622     -0.523849       1.09952       1.48018       1.68402       1.84215       1.89038       1.91988       1.85474       1.79884       1.73424       1.57342       1.46546       1.35223       1.18797       1.06316      0.893583      0.774415      0.655633      0.535407
  42  14 3567.8362    2.6768  3.6698 11.0866 -0.0003  0.0392   0.0225   0.1000    0.0395   0.0000   440.7649      0.791514       18.4914     -0.389547    -0.0948923       1.11259      -3.09016     0.0576607       2.48691      -3.22999     -0.855016      -1.14703    0.00208502     -0.273935       1.61121      0.447920      0.199479     -0.430837       1.43891       1.93120       2.16939       2.38939       2.44157       2.46041       2.44688       2.35834       2.24489       2.09573       1.98229       1.79159       1.60254       1.39817       1.20817       1.04736      0.877074      0.712575
  42  15 3731.3696    2.1804  5.5678 10.4936 -0.0003  0.0509   0.0151   0.1368    0.0351   0.0000   441.6461      0.996845       15.2384       3.76446      -2.65764     0.0367808      -3.00708      -5.63594      0.425369     -0.602324       4.80155      0.117222      -3.36535      0.271542      0.440664      -1.29965      -1.10912     -0.466275       1.90718       2.55546       2.80383       3.07417       3.19595       3.29955       3.22069       3.12782       3.01931       2.77362       2.56670       2.34542       2.08300       1.79547       1.58234       1.32282       1.13771      0.941430
  42  16 3892.6681    1.7216  8.4245 10.0852 -0.0018  0.0732   0.0098   0.1950    0.0325   0.0000   443.9817      -1.65953       13.8418       3.66040      -7.22392       4.12405      -6.90331      -4.68863      -2.93698     -0.517672      -4.01845       6.78115       4.69781      -3.27009       2.27682     -0.909575     -0.107607       1.86629       2.72284       3.63289       4.07012       4.41237       4.63263       4.76759       4.63220       4.53310       4.26007       4.04844       3.67827       3.32825       2.95980       2.65102       2.27647       1.94382       1.61033       1.33753
  42  17 4052.3535    1.4302 11.4313  9.8245  0.0007  0.0982   0.0070   0.2617    0.0302   0.0000   442.3478      -4.19354       14.3946       1.45551      -8.68615       2.31877      -6.54082      -14.5324      -2.65869       5.01883      -9.54532     -0.524059       6.44190       3.58673      -1.23393       3.38778       1.28379     0.0531744       3.69598       4.88208       5.56668       6.11532       6.36837       6.43316       6.30968       6.11809       5.87703       5.43630       5.01837       4.57875       4.04412       3.56007       3.06350       2.60429       2.19139       1.82084
  43   3 1571.7990    0.2160  0.2575  8.7836 -0.0042  0.0131   0.0074   0.0284    0.0281   0.0000   441.7004     -0.505028       21.6781    -0.0755389      -3.29903     -0.876467     -0.122368      0.226073     -0.175823       1.02069      0.354998    -0.0225118     0.0550445     -0.183450    -0.0554702     0.0221875     -0.341643    -0.0776379      0.466224      0.559168      0.700582      0.716533      0.806052      0.765637      0.781351      0.742238      0.696128      0.677489      0.589676      0.567039      0.512082      0.472188      0.430336      0.337481      0.299391      0.242481
  43   4 1786.9961    0.4155  0.4127  8.8774 -0.0014  0.0125   0.0103   0.0311    0.0403   0.0000   441.0623     -0.650744       22.5222    -0.0409301      -4.57377      0.315856     -0.637742      0.237544     -0.506367      0.261140     -0.205398     -0.204125      0.335198     0.0657646     -0.684242      0.312963     -0.173098   -0.00929745      0.475468      0.627894      0.714383      0.749908      0.787769      0.828192      0.810828      0.787577      0.722206      0.667606      0.655909      0.598404      0.532289      0.436049      0.398674      0.347102      0.292491      0.240009
  43   5 1989.0234    0.6484  0.7271  8.9354 -0.0028  0.0171   0.0123   0.0426    0.0688   0.0000   441.2548      -1.49198       20.9781       1.51478      -2.60484      0.249857    0.00285351     -0.741323      -1.69675     -0.925965       1.11559     -0.540323      0.436653      0.404996      0.412461      0.361941      0.248521     -0.360716      0.673788      0.957936       1.04800       1.16228       1.21355       1.17682       1.12302       1.08387       1.01910       1.00116      0.918916      0.881749      0.780116      0.700040      0.568111      0.480529      0.406150      0.327894
  43   6 2184.8153    1.0009  0.9653  9.2677 -0.0014  0.0200   0.0160   0.0461    0.0957   0.0000   441.4388     -0.410410       21.3779      0.989857      -2.62203     -0.713566      0.668086      0.751884      0.430781     0.0526630     0.0818252      0.108076     -0.857318      0.164720      0.173954      0.470782      0.616112     -0.335316      0.766803       1.13187       1.25666       1.42161       1.44025       1.40518       1.35834       1.31390       1.23680       1.16094       1.06102      0.979950      0.884514      0.771036      0.647671      0.551008      0.460341      0.390877
  43   7 2372.1943    1.4835  1.2403  9.6239 -0.0014  0.0207   0.0211   0.0513    0.1314   0.0000   441.5370    -0.0257756       22.4365     -0.167479      -4.29924      0.945610      -1.28271     -0.632410      0.223872     -0.931261       2.03928      -1.57420      0.842746      0.358272      0.752739    -0.0809767     -0.243032     -0.156310      0.798066       1.04710       1.17180       1.28578       1.37683       1.35124       1.31795       1.30588       1.24225       1.21000       1.05366      0.968502      0.848517      0.775678      0.659858      0.566519      0.450703      0.394289
  43   8 2553.2989    2.1014  1.2535 10.5057 -0.0022  0.0210   0.0299   0.0531    0.1188   0.0000   439.0683      0.364574       19.7568      0.717359      -3.86504       2.06118      -1.61001     -0.698926      0.283409     -0.214737    -0.0419360       1.05996      0.266510      0.243124      0.655164    -0.0443416     -0.648375     -0.746549      0.754231       1.07875       1.13500       1.27027       1.25436       1.31321       1.24941       1.27379       1.21980       1.15012       1.08360      0.956618      0.862858      0.736511      0.643950      0.549560      0.451021      0.396292
  43   9 2732.2927    2.9133  1.1548 11.0405 -0.0021  0.0190   0.0426   0.0500    0.1404   0.0000   440.7843      0.410750       20.2460      -1.69355      -1.89945     -0.372188      0.733626      -1.54252      -2.70236     0.0136484      0.425528      0.206539       1.47607     -0.552543      0.194081     -0.342693      0.252644     -0.325170      0.736570      0.974704       1.07711       1.18164       1.23355       1.25010       1.26162       1.22421       1.17190       1.07173       1.03599      0.928360      0.799375      0.683878      0.606056      0.529999      0.441584      0.390099
  43  10 2909.5422    3.8107  1.0703 11.8530 -0.0010  0.0180   0.0581   0.0487    0.1229   0.0000   442.1995      -1.20665       21.1036      0.501015      -3.99935     -0.221237     -0.405357     -0.120062     -0.354179       1.74967     -0.394668      0.598145    -0.0496393     0.0320412     0.0173856     -0.376940      0.128075     0.0842059      0.720522      0.951612       1.05619       1.18240       1.23185       1.23221       1.27441       1.19203       1.15189       1.04346      0.977595      0.872279      0.769983      0.675518      0.607312      0.507785      0.434866      0.367933
  43  11 3083.8814    4.3308  1.0775 11.9592  0.0003  0.0185   0.0649   0.0454    0.1363   0.0000   442.8726     -0.152035       20.0213      0.999488      -1.84129     -0.702079      -2.54616       1.96225      0.334459     0.0489407     -0.380300     -0.291546      0.822938      0.967055      0.645510      0.271859      0.450800    -0.0299903      0.732503      0.955843       1.07074       1.16447       1.19206       1.18505       1.21494       1.15674       1.13263       1.04012      0.997622      0.887715      0.792648      0.693271      0.583468      0.506791      0.448902      0.369018
  43  12 3255.5037    4.0449  1.6226 11.7727  0.0004  0.0227   0.0498   0.0611    0.0855   0.0000   440.3213      -1.01223       19.6122      0.946011      -1.27945       1.33773      -2.69168     -0.618049       1.41563      -1.80937       1.06075       1.48726     -0.852162     -0.742448       2.20234    -0.0460287      0.247694      0.284222      0.870467       1.19016       1.32024       1.40449       1.47644       1.44312       1.47982       1.44891       1.33599       1.29028       1.17867       1.11315      0.954739      0.853814      0.731507      0.618612      0.544407      0.446299
  43  13 3424.9592    3.2513  2.4899 11.5916 -0.0005  0.0306   0.0328   0.0782    0.0502   0.0000   439.7033     -0.204826       16.2065       2.25974      -2.14963      -4.99241      -1.79781    -0.0345074      -3.34753      -3.46405      -2.10402     -0.173958     -0.918046      -1.62187     -0.377998      0.858185      -1.11325     0.0731309       1.14826       1.55402       1.74708       1.94432       2.04505       2.02089       2.05705       1.93073       1.87007       1.75790       1.60635       1.42178       1.26981       1.11896      0.975927      0.845265      0.705068      0.580911
  43  14 3592.1428    2.6244  3.9180 10.8070 -0.0005  0.0397   0.0209   0.1022    0.0420   0.0000   442.9568      0.296190       17.2049      0.172856      -2.03794       3.45941      -2.93047       2.60325     -0.733387      -1.78118     -0.926393      0.650982      0.625408       5.70944     -0.799321      0.363499      0.790689      0.626138       1.48518       2.01546       2.20859       2.39230       2.48819       2.57619       2.54325       2.44403       2.31858       2.18316       2.04306       1.87622       1.66480       1.46495       1.23811       1.07445      0.907303      0.755596
  43  15 3756.8217    2.1026  6.1918 10.3983 -0.0001  0.0553   0.0137   0.1464    0.0334   0.0000   442.9478      0.595083       10.4991     -0.985427       1.39185       1.52829      0.209413      -4.88344       1.40887       6.32736       2.97406      -4.06958      0.590420     -0.585244       1.68851     -0.427260       1.22309     -0.439996       2.03093       2.74695       3.07046       3.29600       3.43296       3.53103       3.44351       3.37713       3.21600       3.01713       2.80636       2.57925       2.29188       2.01428       1.74084       1.53135       1.25012       1.06089
  43  16 3919.0657    1.7329  9.1082  9.9654  0.0006  0.0761   0.0092   0.2068    0.0326   0.0000   439.7496       4.79577       23.5237       7.59783       7.64345       2.51395      -3.83112       3.20818       7.09176      0.647783       1.59479      -3.68077      -3.18702     -0.641105       3.92778      0.556950     -0.592434     0.0537432       2.79717       3.71617       4.24256       4.51793       4.83322       4.87338       4.76151       4.65727       4.40087       4.20830       3.83699       3.53099       3.14733       2.73475       2.43240       2.06559       1.72939       1.45551
  43  17 4079.8937    1.3783 11.9563  9.7747  0.0002  0.1021   0.0067   0.2786    0.0294   0.0000   442.4769      -3.77528       22.7467       5.03933      -6.40161       5.03488       4.03330      -2.30964      -4.62470       1.06334      -2.52653      -1.23088       1.16811       3.14432       1.93231      -2.16445      0.702242      0.677137       3.65869       5.03372       5.58599       6.12141       6.44617       6.49531       6.46892       6.26693       5.94791       5.57651       5.21418       4.65857       4.21570       3.69825       3.20936       2.71146       2.31311       1.89787
  44   4 1801.2086    0.4106  0.3959  9.0580 -0.0026  0.0145   0.0103   0.0294    0.0392   0.0000   440.8262      -1.21925       21.6459     -0.487255      -2.77554     0.0282911      0.862562      0.304901      0.623609     -0.178488      0.711836     -0.539461     -0.151613      0.638738     -0.545059     -0.159463     -0.361793     -0.151110      0.592724      0.878857       1.04022       1.16606       1.22932       1.24360       1.26618       1.15914       1.10424       1.01338      0.887726      0.770358      0.649837      0.607559      0.473561      0.417361      0.341591      0.272550
  44   5 2004.5783    0.6579  0.7819  9.0628 -0.0021  0.0178   0.0119   0.0432    0.0684   0.0000   440.9331     -0.372466       21.0283     -0.203107      -4.84660      0.806860      0.344316       1.92548      0.547456     -0.262689      0.592672     -0.310145      0.289108      0.187689      0.230007      0.296530   -0.00462978     -0.312149      0.651074      0.930807       1.11211       1.24804       1.34444       1.41972       1.39763       1.37302       1.28590       1.19160       1.07156      0.979993      0.803911      0.709590      0.591346      0.476435      0.399747      0.341910
  44   6 2201.3777    1.0266  1.0287  9.3956 -0.0032  0.0193   0.0158   0.0460    0.0960   0.0000   440.6931     -0.172303       21.1571      0.937478      -2.47970       1.01426      0.293049      0.126982      -1.17311       2.62199      0.660320      -1.00878     -0.236636     -0.343242      0.538619      0.345684       1.04065      0.635872      0.694989      0.971802       1.03894       1.18114       1.18461       1.25861       1.22392       1.21651       1.12258       1.08814      0.983135      0.878046      0.789594      0.721089      0.620088      0.522335      0.442926      0.379234
  44   7 2389.3507    1.5308  1.2146 10.1070 -0.0026  0.0206   0.0222   0.0518    0.1036   0.0000   440.2768      0.200953       19.6100     -0.748902      -3.65266     -0.935490      -1.21031     -0.622443      -1.20177      0.237322      0.522329     -0.202293      0.213524    -0.0130250      0.205601   -0.00358084      0.206301      0.523260      0.776910       1.01649       1.13580       1.25653       1.33307       1.30370       1.28384       1.27900       1.25841       1.14751       1.04108      0.967051      0.861612      0.757918      0.667650      0.573907      0.479893      0.413247
  44   8 2571.3788    2.1633  1.2407 11.0550 -0.0015  0.0213   0.0320   0.0540    0.0944   0.0000   440.7320       1.00542       20.9352      0.129673      -3.62374       1.92442       1.96581     -0.937086      0.934812      -1.44093     -0.388600      0.828173       1.91180      -2.20060       1.01871     -0.447836    -0.0353619     -0.599665      0.793919       1.09865       1.21376       1.34644       1.36172       1.43080       1.41689       1.32866       1.26398       1.17921       1.08326       1.01135      0.909710      0.825886      0.723384      0.601412      0.514860      0.431072
  44   9 2751.4698    2.9195  1.0918 11.5237 -0.0032  0.0191   0.0437   0.0472    0.1093   0.0000   439.9605     -0.723360       20.3528     -0.191182      -3.76956      -2.66034       1.26005     -0.433089      -1.76603       1.15281     0.0959410     -0.358989     -0.719429     -0.661843      0.484294     -0.465724    -0.0699850      0.111373      0.696310      0.941322       1.04563       1.17026       1.20763       1.24122       1.23871       1.19193       1.12569       1.07507       1.01816      0.896879      0.773318      0.706456      0.607405      0.518597      0.446989      0.368915
  44  10 2929.5365    3.8291  1.0733 11.8213 -0.0007  0.0181   0.0573   0.0468    0.1242   0.0000   440.9778     -0.888707       21.1338       1.24371      -3.32959       1.38255      0.172569       1.12896     -0.105851      0.842344      -1.12499       1.23173    0.00855841     -0.166507     -0.152705      0.466305     -0.201002     -0.351471      0.680763      0.883876      0.985976       1.05409       1.11500       1.18536       1.14263       1.12880       1.10636       1.01361      0.939135      0.844726      0.722129      0.647518      0.560033      0.480114      0.408588      0.355378
  44  11 3104.6673    4.3522  1.1102 12.3362 -0.0019  0.0186   0.0654   0.0483    0.1110   0.0000   441.4169     0.0890213       21.8518    0.00581342      -2.49772      0.312310     -0.392771      -2.01509      0.103396     0.0564890      0.589296     -0.657896    -0.0241810      -1.63467     -0.961720     -0.789888      0.659855      0.347394      0.721008      0.965002       1.06464       1.15701       1.18242       1.27960       1.23201       1.21268       1.10726       1.03611      0.955549      0.903010      0.841842      0.728965      0.629358      0.533098      0.441209      0.382158
  44  12 3277.2258    4.1028  1.6835 11.7416 -0.0002  0.0231   0.0484   0.0594    0.0869   0.0000   440.1605      -1.97277       18.4570       1.33776      -1.20426     -0.885354    -0.0914085      -1.39900      -1.89993      0.412853      0.824558     0.0798011     -0.311516      -1.94427      0.215156      0.378715     -0.623499     -0.274661      0.871833       1.13374       1.21616       1.38878       1.46557       1.43943       1.45590       1.38985       1.37017       1.25404       1.17942       1.07661      0.969702      0.852043      0.730784      0.637089      0.531128      0.447364
  44  13 3447.7594    3.2420  2.7868 11.3399 -0.0004  0.0312   0.0298   0.0809    0.0500   0.0000   440.7214     -0.242803       13.9385       1.94011      -1.62092     -0.674777      0.274990     -0.943145      0.767431       1.77926       2.28725       1.57345      -1.50209      0.856275    -0.0696786     -0.466191     -0.734868      0.105434       1.14308       1.49882       1.67303       1.82880       1.94923       1.97584       1.95211       1.89571       1.80655       1.73397       1.55407       1.43438       1.31203       1.13589      0.993276      0.855219      0.730871      0.629382
  44  14 3616.1213    2.5706  4.4232 10.7362 -0.0002  0.0422   0.0190   0.1101    0.0398   0.0000   438.4230       1.56123       20.1348      -1.80863      -6.82265      -4.51864      0.833750      -1.40865       1.59496      -2.92756      -2.74010      0.260038      0.948545     -0.611291       1.65419     -0.143186     -0.390957     -0.484562       1.51537       2.08304       2.32057       2.56482       2.66150       2.72829       2.70080       2.62679       2.44965       2.34818       2.14846       1.96904       1.76765       1.55864       1.36568       1.15733      0.986911      0.822845
  44  15 3782.0642    2.0477  6.7408 10.3190 -0.0002  0.0572   0.0124   0.1572    0.0332   0.0000   441.8329       1.88618       23.1338       1.60369      -1.44436       7.79012     0.0436390      -2.91117      0.870489      -3.72110       1.98440      -2.07650      0.484859      0.127460      -1.87296       1.40230     -0.471899      0.436755       2.10350       2.81843       3.20931       3.52523       3.74147       3.76440       3.73605       3.58096       3.41595       3.20211       3.00587       2.73060       2.41924       2.11169       1.84871       1.57657       1.33441       1.11637
  44  16 3945.4406    1.6752  9.2651 10.0729 -0.0004  0.0784   0.0088   0.2063    0.0306   0.0000   443.7492       3.45783       24.0581      -4.63043     -0.219239      -8.13697      -2.40397       8.05488       4.26713      -2.74455       1.49933       7.54255     -0.851936      0.462161       2.74238      -2.13623       1.69762      -2.01059       2.76431       3.77565       4.18406       4.55436       4.74206       4.80056       4.82212       4.65805       4.48770       4.21677       3.96963       3.53479       3.18731       2.85004       2.47896       2.13534       1.79905       1.50261
  44  17 4107.0623    1.3295 11.9746  9.8099  0.0001  0.1029   0.0064   0.2766    0.0284   0.0000   442.1634      -8.88896       12.0063       9.49183      -8.56113      -6.71354       6.85760       14.8442       11.7579      -7.74898      -2.11753       1.97025      -8.86947     -0.323971       1.76663       2.56052       1.02274     -0.234792       3.66516       5.01785       5.59166       6.09784       6.35113       6.43077       6.38113       6.15165       5.94220       5.56469       5.22680       4.72752       4.28913       3.77735       3.31489       2.81464       2.40362       2.05809
  45   3 1598.4164    0.2380  0.2761  8.7722 -0.0076  0.0123   0.0076   0.0274    0.0289   0.0000   441.6659     -0.583117       21.4125    -0.0382494      -2.92141     -0.964145     0.0715843      0.344795      0.292189     -0.656331      0.976407      0.175575      0.700482     -0.151157      0.461240     -0.241177     -0.199590      0.192978      0.452691      0.548863      0.610644      0.698074      0.776099      0.806318      0.731176      0.685410      0.724069      0.703274      0.622311      0.506252      0.478490      0.462568      0.401514      0.334727      0.308666      0.257735
  45   4 1815.2733    0.4359  0.5390  8.8558 -0.0020  0.0149   0.0094   0.0360    0.0468   0.0000   441.4737      0.640141       21.3833     -0.986150      -2.67325     0.0472175     -0.744708      0.335978      0.355090      0.492663      -1.16783      0.943608      0.372881      0.919334   0.000395350     0.0262217      0.232143     -0.326195      0.531994      0.662781      0.753015      0.873843      0.901245      0.893660      0.855932      0.849757      0.853302      0.785536      0.710813      0.671766      0.604269      0.557373      0.476301      0.403706      0.337939      0.294129
  45   5 2019.9827    0.6821  0.7485  9.0822  0.0005  0.0171   0.0121   0.0385    0.0677   0.0000   441.4059      0.379438       21.3455      0.611844      -1.72644       1.60394    -0.0691281      0.289528    -0.0756031     -0.137570       1.44989     -0.193681     -0.290955      0.331527      0.801547     -0.309210     -0.178569      0.155643      0.624844      0.845467       1.02434       1.12420       1.20480       1.21855       1.20144       1.12579       1.09218      0.994238      0.911014      0.792357      0.725376      0.624939      0.529722      0.458767      0.406581      0.348629
  45   6 2217.7658    1.0523  0.9719  9.6432 -0.0007  0.0183   0.0167   0.0461    0.0823   0.0000   440.9683      -1.22641       20.9912     0.0628642      -3.01430      0.966013      -1.88759     0.0292864       1.19984    -0.0274767      0.523304     -0.150503      0.318581     -0.843176     -0.873415     -0.295996    -0.0759405     -0.102779      0.685266      0.901421      0.969199       1.06397       1.06319       1.07835       1.15187       1.15975       1.07676      0.968420      0.911083      0.846287      0.740806      0.665164      0.579635      0.491598      0.422015      0.351562
  45   7 2406.3742    1.6143  1.2906  9.8465  0.0009  0.0207   0.0222   0.0526    0.1134   0.0000   441.1832      -1.02984       22.1688      0.742387      -1.30180      -2.03180       1.98088     -0.192758       1.39737       2.67076     0.0384374      -1.64691      0.482003     -0.736659      0.916778     -0.143074      -1.03068     0.0602836      0.762779       1.02091       1.14653       1.27554       1.35268       1.38161       1.38460       1.33425       1.28019       1.15733       1.12138      0.991637      0.898108      0.763062      0.668344      0.565360      0.486505      0.401957
  45   8 2589.3797    2.1962  1.3329 10.3619 -0.0010  0.0206   0.0290   0.0531    0.1203   0.0000   441.0561     -0.120280       20.9518      0.200120      -1.63806      -1.31401      0.794536      0.452330      -1.39909    -0.0371553      -1.53190     -0.628891     -0.131952    -0.0801119      0.826738     0.0117838     -0.174202      0.419625      0.763345       1.03260       1.12636       1.25152       1.31660       1.34569       1.32577       1.24391       1.20546       1.13991       1.04501       1.00329      0.860910      0.782304      0.658496      0.594050      0.500057      0.413601
  45   9 2770.4586    3.0847  1.1632 11.3561 -0.0020  0.0193   0.0447   0.0484    0.1271   0.0000   440.2115      0.523753       20.6404     -0.791673      -4.52092     -0.677817       1.02394     -0.282392      -1.57729     -0.155071     -0.704909     -0.999667      0.843932     -0.156393     -0.352471    -0.0405260    -0.0246947     -0.329758      0.688070      0.906958      0.995158       1.14751       1.12768       1.19941       1.15478       1.12867       1.11064       1.03688      0.957249      0.903853      0.800307      0.719430      0.586210      0.509742      0.454674      0.384384
[truncated: 703,826 more chars]
