# Supplementary material for: Global-Mode Analysis of Full-Disk Data from the Michelson Doppler Imager and the Helioseismic and Magnetic Imager
Source: Sol Phys. 2018 Jan 31;293(2):29. doi: 10.1007/s11207-017-1201-5 (PMC6566312; doi:10.1007/s11207-017-1201-5)
Supplement: Supplementary file 3 — (TAR 230.0 MB) [file 11207_2017_1201_MOESM3_ESM.tar › MDI/mdivwcomm.2980.36]

   0  24 3439.1823    3.6949  3.5103 14.7071 -0.0116  0.7970   0.7879   1.9314    0.2627   0.0000    -0.0000       0.00000       0.00000       0.00000       0.00000       0.00000       0.00000       0.00000       0.00000       0.00000       0.00000       0.00000       0.00000       0.00000       0.00000       0.00000       0.00000       0.00000       0.00000       0.00000       0.00000       0.00000       0.00000       0.00000       0.00000       0.00000       0.00000       0.00000       0.00000       0.00000       0.00000       0.00000       0.00000       0.00000       0.00000       0.00000       0.00000       0.00000       0.00000       0.00000       0.00000       0.00000       0.00000       0.00000       0.00000       0.00000       0.00000       0.00000       0.00000       0.00000       0.00000       0.00000       0.00000       0.00000       0.00000       0.00000       0.00000       0.00000       0.00000       0.00000       0.00000       0.00000       0.00000       0.00000       0.00000       0.00000       0.00000       0.00000       0.00000       0.00000       0.00000       0.00000
   1  14 2156.7856    1.2871  1.9596 14.4942  0.0337  0.3154   0.0819   0.3613    0.1094   0.0000   -93.5155       50.5589       0.00000       0.00000       0.00000       0.00000       0.00000       0.00000       0.00000       0.00000       0.00000       0.00000       0.00000       0.00000       0.00000       0.00000       0.00000       0.00000       0.00000       0.00000       0.00000       0.00000       0.00000       0.00000       0.00000       0.00000       0.00000       0.00000       0.00000       0.00000       0.00000       0.00000       0.00000       0.00000       0.00000       0.00000       584.692       167.175       0.00000       0.00000       0.00000       0.00000       0.00000       0.00000       0.00000       0.00000       0.00000       0.00000       0.00000       0.00000       0.00000       0.00000       0.00000       0.00000       0.00000       0.00000       0.00000       0.00000       0.00000       0.00000       0.00000       0.00000       0.00000       0.00000       0.00000       0.00000       0.00000       0.00000       0.00000       0.00000       0.00000       0.00000
   1  16 2425.7810    1.9323  1.0520 14.4932  0.0000  0.1996   0.1371   0.2332    0.1602   0.0000   529.0588       58.1720       0.00000       0.00000       0.00000       0.00000       0.00000       0.00000       0.00000       0.00000       0.00000       0.00000       0.00000       0.00000       0.00000       0.00000       0.00000       0.00000       0.00000       0.00000       0.00000       0.00000       0.00000       0.00000       0.00000       0.00000       0.00000       0.00000       0.00000       0.00000       0.00000       0.00000       0.00000       0.00000       0.00000       0.00000       335.853       112.689       0.00000       0.00000       0.00000       0.00000       0.00000       0.00000       0.00000       0.00000       0.00000       0.00000       0.00000       0.00000       0.00000       0.00000       0.00000       0.00000       0.00000       0.00000       0.00000       0.00000       0.00000       0.00000       0.00000       0.00000       0.00000       0.00000       0.00000       0.00000       0.00000       0.00000       0.00000       0.00000       0.00000       0.00000
   1  17 2559.1227    2.0957  0.7696 14.4492  0.0000  0.0807   0.1610   0.1808    0.1622   0.0000   536.3916       10.4507       0.00000       0.00000       0.00000       0.00000       0.00000       0.00000       0.00000       0.00000       0.00000       0.00000       0.00000       0.00000       0.00000       0.00000       0.00000       0.00000       0.00000       0.00000       0.00000       0.00000       0.00000       0.00000       0.00000       0.00000       0.00000       0.00000       0.00000       0.00000       0.00000       0.00000       0.00000       0.00000       0.00000       0.00000       107.138       58.7649       0.00000       0.00000       0.00000       0.00000       0.00000       0.00000       0.00000       0.00000       0.00000       0.00000       0.00000       0.00000       0.00000       0.00000       0.00000       0.00000       0.00000       0.00000       0.00000       0.00000       0.00000       0.00000       0.00000       0.00000       0.00000       0.00000       0.00000       0.00000       0.00000       0.00000       0.00000       0.00000       0.00000       0.00000
   1  18 2693.2805    2.8525  0.9023 14.5219  0.0000  0.0749   0.2204   0.2232    0.1934   0.0000   321.6717       167.962       0.00000       0.00000       0.00000       0.00000       0.00000       0.00000       0.00000       0.00000       0.00000       0.00000       0.00000       0.00000       0.00000       0.00000       0.00000       0.00000       0.00000       0.00000       0.00000       0.00000       0.00000       0.00000       0.00000       0.00000       0.00000       0.00000       0.00000       0.00000       0.00000       0.00000       0.00000       0.00000       0.00000       0.00000       103.178       48.8136       0.00000       0.00000       0.00000       0.00000       0.00000       0.00000       0.00000       0.00000       0.00000       0.00000       0.00000       0.00000       0.00000       0.00000       0.00000       0.00000       0.00000       0.00000       0.00000       0.00000       0.00000       0.00000       0.00000       0.00000       0.00000       0.00000       0.00000       0.00000       0.00000       0.00000       0.00000       0.00000       0.00000       0.00000
   1  19 2828.3633    3.0158  0.9196 14.4749  0.0000  0.0811   0.1962   0.2106    0.2002   0.0000   414.8291       159.711       0.00000       0.00000       0.00000       0.00000       0.00000       0.00000       0.00000       0.00000       0.00000       0.00000       0.00000       0.00000       0.00000       0.00000       0.00000       0.00000       0.00000       0.00000       0.00000       0.00000       0.00000       0.00000       0.00000       0.00000       0.00000       0.00000       0.00000       0.00000       0.00000       0.00000       0.00000       0.00000       0.00000       0.00000       107.923       51.8092       0.00000       0.00000       0.00000       0.00000       0.00000       0.00000       0.00000       0.00000       0.00000       0.00000       0.00000       0.00000       0.00000       0.00000       0.00000       0.00000       0.00000       0.00000       0.00000       0.00000       0.00000       0.00000       0.00000       0.00000       0.00000       0.00000       0.00000       0.00000       0.00000       0.00000       0.00000       0.00000       0.00000       0.00000
   1  20 2963.4519    3.7761  1.3387 14.5356  0.0000  0.1353   0.2003   0.2568    0.1993   0.0000   453.4053       76.6425       0.00000       0.00000       0.00000       0.00000       0.00000       0.00000       0.00000       0.00000       0.00000       0.00000       0.00000       0.00000       0.00000       0.00000       0.00000       0.00000       0.00000       0.00000       0.00000       0.00000       0.00000       0.00000       0.00000       0.00000       0.00000       0.00000       0.00000       0.00000       0.00000       0.00000       0.00000       0.00000       0.00000       0.00000       217.249       79.2747       0.00000       0.00000       0.00000       0.00000       0.00000       0.00000       0.00000       0.00000       0.00000       0.00000       0.00000       0.00000       0.00000       0.00000       0.00000       0.00000       0.00000       0.00000       0.00000       0.00000       0.00000       0.00000       0.00000       0.00000       0.00000       0.00000       0.00000       0.00000       0.00000       0.00000       0.00000       0.00000       0.00000       0.00000
   1  21 3098.3587    4.0987  1.6037 14.0882  0.0000  0.1107   0.2000   0.3117    0.2343   0.0000   328.3120       81.8080       0.00000       0.00000       0.00000       0.00000       0.00000       0.00000       0.00000       0.00000       0.00000       0.00000       0.00000       0.00000       0.00000       0.00000       0.00000       0.00000       0.00000       0.00000       0.00000       0.00000       0.00000       0.00000       0.00000       0.00000       0.00000       0.00000       0.00000       0.00000       0.00000       0.00000       0.00000       0.00000       0.00000       0.00000       139.801       78.2925       0.00000       0.00000       0.00000       0.00000       0.00000       0.00000       0.00000       0.00000       0.00000       0.00000       0.00000       0.00000       0.00000       0.00000       0.00000       0.00000       0.00000       0.00000       0.00000       0.00000       0.00000       0.00000       0.00000       0.00000       0.00000       0.00000       0.00000       0.00000       0.00000       0.00000       0.00000       0.00000       0.00000       0.00000
   1  22 3233.3553    4.2974  1.6405 14.1448  0.0088  0.1434   0.2024   0.2725    0.2507   0.0000   248.4449       74.7430       0.00000       0.00000       0.00000       0.00000       0.00000       0.00000       0.00000       0.00000       0.00000       0.00000       0.00000       0.00000       0.00000       0.00000       0.00000       0.00000       0.00000       0.00000       0.00000       0.00000       0.00000       0.00000       0.00000       0.00000       0.00000       0.00000       0.00000       0.00000       0.00000       0.00000       0.00000       0.00000       0.00000       0.00000       195.301       87.3200       0.00000       0.00000       0.00000       0.00000       0.00000       0.00000       0.00000       0.00000       0.00000       0.00000       0.00000       0.00000       0.00000       0.00000       0.00000       0.00000       0.00000       0.00000       0.00000       0.00000       0.00000       0.00000       0.00000       0.00000       0.00000       0.00000       0.00000       0.00000       0.00000       0.00000       0.00000       0.00000       0.00000       0.00000
   1  23 3368.8105    3.8618  2.3614 13.9715  0.0000  0.1820   0.1529   0.3674    0.1851   0.0000   220.0418       217.814       0.00000       0.00000       0.00000       0.00000       0.00000       0.00000       0.00000       0.00000       0.00000       0.00000       0.00000       0.00000       0.00000       0.00000       0.00000       0.00000       0.00000       0.00000       0.00000       0.00000       0.00000       0.00000       0.00000       0.00000       0.00000       0.00000       0.00000       0.00000       0.00000       0.00000       0.00000       0.00000       0.00000       0.00000       221.814       122.934       0.00000       0.00000       0.00000       0.00000       0.00000       0.00000       0.00000       0.00000       0.00000       0.00000       0.00000       0.00000       0.00000       0.00000       0.00000       0.00000       0.00000       0.00000       0.00000       0.00000       0.00000       0.00000       0.00000       0.00000       0.00000       0.00000       0.00000       0.00000       0.00000       0.00000       0.00000       0.00000       0.00000       0.00000
   1  24 3504.6189    3.2061  3.8782 13.9411  0.0052  0.2333   0.0997   0.5988    0.1165   0.0000   201.6821      -210.104       0.00000       0.00000       0.00000       0.00000       0.00000       0.00000       0.00000       0.00000       0.00000       0.00000       0.00000       0.00000       0.00000       0.00000       0.00000       0.00000       0.00000       0.00000       0.00000       0.00000       0.00000       0.00000       0.00000       0.00000       0.00000       0.00000       0.00000       0.00000       0.00000       0.00000       0.00000       0.00000       0.00000       0.00000       324.916       150.387       0.00000       0.00000       0.00000       0.00000       0.00000       0.00000       0.00000       0.00000       0.00000       0.00000       0.00000       0.00000       0.00000       0.00000       0.00000       0.00000       0.00000       0.00000       0.00000       0.00000       0.00000       0.00000       0.00000       0.00000       0.00000       0.00000       0.00000       0.00000       0.00000       0.00000       0.00000       0.00000       0.00000       0.00000
   1  25 3640.7293    2.5667  3.5246 13.9077 -0.0027  0.2691   0.0839   0.6213    0.1098   0.0000   602.0444       25.7543       0.00000       0.00000       0.00000       0.00000       0.00000       0.00000       0.00000       0.00000       0.00000       0.00000       0.00000       0.00000       0.00000       0.00000       0.00000       0.00000       0.00000       0.00000       0.00000       0.00000       0.00000       0.00000       0.00000       0.00000       0.00000       0.00000       0.00000       0.00000       0.00000       0.00000       0.00000       0.00000       0.00000       0.00000       385.165       160.059       0.00000       0.00000       0.00000       0.00000       0.00000       0.00000       0.00000       0.00000       0.00000       0.00000       0.00000       0.00000       0.00000       0.00000       0.00000       0.00000       0.00000       0.00000       0.00000       0.00000       0.00000       0.00000       0.00000       0.00000       0.00000       0.00000       0.00000       0.00000       0.00000       0.00000       0.00000       0.00000       0.00000       0.00000
   1  26 3777.2841    2.1783  5.6322 13.7307 -0.0207  0.3827   0.0562   0.7768    0.0826   0.0000   396.2027     -0.608607       0.00000       0.00000       0.00000       0.00000       0.00000       0.00000       0.00000       0.00000       0.00000       0.00000       0.00000       0.00000       0.00000       0.00000       0.00000       0.00000       0.00000       0.00000       0.00000       0.00000       0.00000       0.00000       0.00000       0.00000       0.00000       0.00000       0.00000       0.00000       0.00000       0.00000       0.00000       0.00000       0.00000       0.00000       566.173       248.521       0.00000       0.00000       0.00000       0.00000       0.00000       0.00000       0.00000       0.00000       0.00000       0.00000       0.00000       0.00000       0.00000       0.00000       0.00000       0.00000       0.00000       0.00000       0.00000       0.00000       0.00000       0.00000       0.00000       0.00000       0.00000       0.00000       0.00000       0.00000       0.00000       0.00000       0.00000       0.00000       0.00000       0.00000
   2  17 2619.7366    2.6743  1.2378 13.7809 -0.0031  0.1170   0.1183   0.1728    0.1685   0.0000   433.4752       113.779       17.6329       5.67343       0.00000       0.00000       0.00000       0.00000       0.00000       0.00000       0.00000       0.00000       0.00000       0.00000       0.00000       0.00000       0.00000       0.00000       0.00000       0.00000       0.00000       0.00000       0.00000       0.00000       0.00000       0.00000       0.00000       0.00000       0.00000       0.00000       0.00000       0.00000       0.00000       0.00000       0.00000       0.00000       110.125       85.0447       33.4131       8.51099       0.00000       0.00000       0.00000       0.00000       0.00000       0.00000       0.00000       0.00000       0.00000       0.00000       0.00000       0.00000       0.00000       0.00000       0.00000       0.00000       0.00000       0.00000       0.00000       0.00000       0.00000       0.00000       0.00000       0.00000       0.00000       0.00000       0.00000       0.00000       0.00000       0.00000       0.00000       0.00000
   2  18 2754.5188    3.3407  1.2828 13.3572  0.0000  0.0937   0.1438   0.1611    0.2250   0.0000   375.2359       75.4174      -14.6233       28.3570       0.00000       0.00000       0.00000       0.00000       0.00000       0.00000       0.00000       0.00000       0.00000       0.00000       0.00000       0.00000       0.00000       0.00000       0.00000       0.00000       0.00000       0.00000       0.00000       0.00000       0.00000       0.00000       0.00000       0.00000       0.00000       0.00000       0.00000       0.00000       0.00000       0.00000       0.00000       0.00000       88.3824       61.1434       31.3123       8.56070       0.00000       0.00000       0.00000       0.00000       0.00000       0.00000       0.00000       0.00000       0.00000       0.00000       0.00000       0.00000       0.00000       0.00000       0.00000       0.00000       0.00000       0.00000       0.00000       0.00000       0.00000       0.00000       0.00000       0.00000       0.00000       0.00000       0.00000       0.00000       0.00000       0.00000       0.00000       0.00000
   2  19 2889.6444    3.7594  1.1738 14.0245  0.0000  0.0716   0.1689   0.1567    0.2136   0.0000   467.1562       50.9025      -15.4790     -0.490767       0.00000       0.00000       0.00000       0.00000       0.00000       0.00000       0.00000       0.00000       0.00000       0.00000       0.00000       0.00000       0.00000       0.00000       0.00000       0.00000       0.00000       0.00000       0.00000       0.00000       0.00000       0.00000       0.00000       0.00000       0.00000       0.00000       0.00000       0.00000       0.00000       0.00000       0.00000       0.00000       71.4085       45.2381       26.4673       8.18807       0.00000       0.00000       0.00000       0.00000       0.00000       0.00000       0.00000       0.00000       0.00000       0.00000       0.00000       0.00000       0.00000       0.00000       0.00000       0.00000       0.00000       0.00000       0.00000       0.00000       0.00000       0.00000       0.00000       0.00000       0.00000       0.00000       0.00000       0.00000       0.00000       0.00000       0.00000       0.00000
   2  20 3025.0681    4.2118  1.0557 13.3889  0.0113  0.1148   0.1928   0.1323    0.2879   0.0000   384.8995       107.190      -26.5098      -5.06483       0.00000       0.00000       0.00000       0.00000       0.00000       0.00000       0.00000       0.00000       0.00000       0.00000       0.00000       0.00000       0.00000       0.00000       0.00000       0.00000       0.00000       0.00000       0.00000       0.00000       0.00000       0.00000       0.00000       0.00000       0.00000       0.00000       0.00000       0.00000       0.00000       0.00000       0.00000       0.00000       102.818       79.7712       30.5767       7.67860       0.00000       0.00000       0.00000       0.00000       0.00000       0.00000       0.00000       0.00000       0.00000       0.00000       0.00000       0.00000       0.00000       0.00000       0.00000       0.00000       0.00000       0.00000       0.00000       0.00000       0.00000       0.00000       0.00000       0.00000       0.00000       0.00000       0.00000       0.00000       0.00000       0.00000       0.00000       0.00000
   2  21 3159.9839    4.3622  1.3725 13.5176  0.0000  0.0929   0.1860   0.2005    0.2728   0.0000   461.1357       53.6829       4.05951      -2.91340       0.00000       0.00000       0.00000       0.00000       0.00000       0.00000       0.00000       0.00000       0.00000       0.00000       0.00000       0.00000       0.00000       0.00000       0.00000       0.00000       0.00000       0.00000       0.00000       0.00000       0.00000       0.00000       0.00000       0.00000       0.00000       0.00000       0.00000       0.00000       0.00000       0.00000       0.00000       0.00000       83.6146       57.9394       32.6452       9.10836       0.00000       0.00000       0.00000       0.00000       0.00000       0.00000       0.00000       0.00000       0.00000       0.00000       0.00000       0.00000       0.00000       0.00000       0.00000       0.00000       0.00000       0.00000       0.00000       0.00000       0.00000       0.00000       0.00000       0.00000       0.00000       0.00000       0.00000       0.00000       0.00000       0.00000       0.00000       0.00000
   2  22 3295.1598    4.2403  1.8686 13.5206 -0.0011  0.0924   0.1510   0.2209    0.1935   0.0000   421.2530       182.619       28.4135      -1.42563       0.00000       0.00000       0.00000       0.00000       0.00000       0.00000       0.00000       0.00000       0.00000       0.00000       0.00000       0.00000       0.00000       0.00000       0.00000       0.00000       0.00000       0.00000       0.00000       0.00000       0.00000       0.00000       0.00000       0.00000       0.00000       0.00000       0.00000       0.00000       0.00000       0.00000       0.00000       0.00000       74.7274       58.5068       29.4215       9.69136       0.00000       0.00000       0.00000       0.00000       0.00000       0.00000       0.00000       0.00000       0.00000       0.00000       0.00000       0.00000       0.00000       0.00000       0.00000       0.00000       0.00000       0.00000       0.00000       0.00000       0.00000       0.00000       0.00000       0.00000       0.00000       0.00000       0.00000       0.00000       0.00000       0.00000       0.00000       0.00000
   3  12 2001.0957    0.6143  0.8671 11.1312  0.0000  0.1059   0.0364   0.1847    0.1724   0.0000   403.2936       12.1270       12.1071       8.68908      -3.86652     -0.896476       0.00000       0.00000       0.00000       0.00000       0.00000       0.00000       0.00000       0.00000       0.00000       0.00000       0.00000       0.00000       0.00000       0.00000       0.00000       0.00000       0.00000       0.00000       0.00000       0.00000       0.00000       0.00000       0.00000       0.00000       0.00000       0.00000       0.00000       0.00000       0.00000       0.00000       67.1667       58.7259       44.6912       23.1121       8.21448       2.12542       0.00000       0.00000       0.00000       0.00000       0.00000       0.00000       0.00000       0.00000       0.00000       0.00000       0.00000       0.00000       0.00000       0.00000       0.00000       0.00000       0.00000       0.00000       0.00000       0.00000       0.00000       0.00000       0.00000       0.00000       0.00000       0.00000       0.00000       0.00000       0.00000       0.00000
   3  14 2273.4540    1.1597  0.5973 11.6633  0.0000  0.0566   0.0680   0.1052    0.1818   0.0000   393.6585       37.5483       8.59316     -0.880416       9.09621      0.422223       0.00000       0.00000       0.00000       0.00000       0.00000       0.00000       0.00000       0.00000       0.00000       0.00000       0.00000       0.00000       0.00000       0.00000       0.00000       0.00000       0.00000       0.00000       0.00000       0.00000       0.00000       0.00000       0.00000       0.00000       0.00000       0.00000       0.00000       0.00000       0.00000       0.00000       35.5346       34.2489       20.7840       10.5640       3.94189       1.14547       0.00000       0.00000       0.00000       0.00000       0.00000       0.00000       0.00000       0.00000       0.00000       0.00000       0.00000       0.00000       0.00000       0.00000       0.00000       0.00000       0.00000       0.00000       0.00000       0.00000       0.00000       0.00000       0.00000       0.00000       0.00000       0.00000       0.00000       0.00000       0.00000       0.00000
   3  15 2407.6573    1.5162  1.1900 11.6836  0.0000  0.0700   0.0719   0.1698    0.3060   0.0000   444.9275      -47.1189      -16.0827       6.22056      -1.50636     -0.991810       0.00000       0.00000       0.00000       0.00000       0.00000       0.00000       0.00000       0.00000       0.00000       0.00000       0.00000       0.00000       0.00000       0.00000       0.00000       0.00000       0.00000       0.00000       0.00000       0.00000       0.00000       0.00000       0.00000       0.00000       0.00000       0.00000       0.00000       0.00000       0.00000       0.00000       40.4060       37.2281       26.0402       15.5987       6.03951       1.72660       0.00000       0.00000       0.00000       0.00000       0.00000       0.00000       0.00000       0.00000       0.00000       0.00000       0.00000       0.00000       0.00000       0.00000       0.00000       0.00000       0.00000       0.00000       0.00000       0.00000       0.00000       0.00000       0.00000       0.00000       0.00000       0.00000       0.00000       0.00000       0.00000       0.00000
   3  16 2541.7982    2.1799  1.0133 10.7300 -0.0023  0.0559   0.0879   0.1355    1.0041   0.0000   412.5295       23.9538       20.4994       32.4458       1.66863      -2.05635       0.00000       0.00000       0.00000       0.00000       0.00000       0.00000       0.00000       0.00000       0.00000       0.00000       0.00000       0.00000       0.00000       0.00000       0.00000       0.00000       0.00000       0.00000       0.00000       0.00000       0.00000       0.00000       0.00000       0.00000       0.00000       0.00000       0.00000       0.00000       0.00000       0.00000       26.8489       29.6080       18.4914       13.0244       4.69565       1.90562       0.00000       0.00000       0.00000       0.00000       0.00000       0.00000       0.00000       0.00000       0.00000       0.00000       0.00000       0.00000       0.00000       0.00000       0.00000       0.00000       0.00000       0.00000       0.00000       0.00000       0.00000       0.00000       0.00000       0.00000       0.00000       0.00000       0.00000       0.00000       0.00000       0.00000
   3  17 2676.2388    2.3796  1.1002 11.1159  0.0000  0.0561   0.0941   0.1440    0.8907   0.0000   422.5736       33.7933       36.9863       11.0208      -4.59111     -0.438167       0.00000       0.00000       0.00000       0.00000       0.00000       0.00000       0.00000       0.00000       0.00000       0.00000       0.00000       0.00000       0.00000       0.00000       0.00000       0.00000       0.00000       0.00000       0.00000       0.00000       0.00000       0.00000       0.00000       0.00000       0.00000       0.00000       0.00000       0.00000       0.00000       0.00000       27.8889       27.5423       21.3259       12.3133       5.81904       1.68083       0.00000       0.00000       0.00000       0.00000       0.00000       0.00000       0.00000       0.00000       0.00000       0.00000       0.00000       0.00000       0.00000       0.00000       0.00000       0.00000       0.00000       0.00000       0.00000       0.00000       0.00000       0.00000       0.00000       0.00000       0.00000       0.00000       0.00000       0.00000       0.00000       0.00000
   3  18 2811.5967    2.9989  0.9043 12.4765  0.0000  0.0585   0.1338   0.1136    0.4203   0.0000   411.5447      -10.9753      -6.25551       7.32486       1.35614      -2.07915       0.00000       0.00000       0.00000       0.00000       0.00000       0.00000       0.00000       0.00000       0.00000       0.00000       0.00000       0.00000       0.00000       0.00000       0.00000       0.00000       0.00000       0.00000       0.00000       0.00000       0.00000       0.00000       0.00000       0.00000       0.00000       0.00000       0.00000       0.00000       0.00000       0.00000       27.2879       29.0128       19.8222       13.4686       5.42102       1.91233       0.00000       0.00000       0.00000       0.00000       0.00000       0.00000       0.00000       0.00000       0.00000       0.00000       0.00000       0.00000       0.00000       0.00000       0.00000       0.00000       0.00000       0.00000       0.00000       0.00000       0.00000       0.00000       0.00000       0.00000       0.00000       0.00000       0.00000       0.00000       0.00000       0.00000
   3  19 2947.1088    3.9372  0.7870 12.9274  0.0000  0.0498   0.1921   0.1214    0.3612   0.0000   423.9921       11.1851       6.54177      -9.40927      0.310124      -3.80389       0.00000       0.00000       0.00000       0.00000       0.00000       0.00000       0.00000       0.00000       0.00000       0.00000       0.00000       0.00000       0.00000       0.00000       0.00000       0.00000       0.00000       0.00000       0.00000       0.00000       0.00000       0.00000       0.00000       0.00000       0.00000       0.00000       0.00000       0.00000       0.00000       0.00000       29.4914       28.6954       17.8127       9.52780       3.91878       1.30529       0.00000       0.00000       0.00000       0.00000       0.00000       0.00000       0.00000       0.00000       0.00000       0.00000       0.00000       0.00000       0.00000       0.00000       0.00000       0.00000       0.00000       0.00000       0.00000       0.00000       0.00000       0.00000       0.00000       0.00000       0.00000       0.00000       0.00000       0.00000       0.00000       0.00000
   3  20 3082.5269    4.1382  1.2970 11.3849 -0.0007  0.0590   0.1578   0.1516    1.5052   0.0000   417.8188       47.8434       1.47935       13.0568     -0.599354      -2.68216       0.00000       0.00000       0.00000       0.00000       0.00000       0.00000       0.00000       0.00000       0.00000       0.00000       0.00000       0.00000       0.00000       0.00000       0.00000       0.00000       0.00000       0.00000       0.00000       0.00000       0.00000       0.00000       0.00000       0.00000       0.00000       0.00000       0.00000       0.00000       0.00000       0.00000       33.1137       30.3749       21.8279       11.9598       5.26713       1.48641       0.00000       0.00000       0.00000       0.00000       0.00000       0.00000       0.00000       0.00000       0.00000       0.00000       0.00000       0.00000       0.00000       0.00000       0.00000       0.00000       0.00000       0.00000       0.00000       0.00000       0.00000       0.00000       0.00000       0.00000       0.00000       0.00000       0.00000       0.00000       0.00000       0.00000
   3  21 3217.9693    4.4722  1.2772 12.0118  0.0000  0.0573   0.1804   0.1709    1.2895   0.0000   441.6729       56.5124       9.50666      -7.93325       9.21796      -1.67943       0.00000       0.00000       0.00000       0.00000       0.00000       0.00000       0.00000       0.00000       0.00000       0.00000       0.00000       0.00000       0.00000       0.00000       0.00000       0.00000       0.00000       0.00000       0.00000       0.00000       0.00000       0.00000       0.00000       0.00000       0.00000       0.00000       0.00000       0.00000       0.00000       0.00000       34.0014       30.8828       21.3240       11.5204       4.71363       1.31397       0.00000       0.00000       0.00000       0.00000       0.00000       0.00000       0.00000       0.00000       0.00000       0.00000       0.00000       0.00000       0.00000       0.00000       0.00000       0.00000       0.00000       0.00000       0.00000       0.00000       0.00000       0.00000       0.00000       0.00000       0.00000       0.00000       0.00000       0.00000       0.00000       0.00000
   3  22 3353.7116    3.9308  2.1979 12.0946  0.0127  0.0874   0.1296   0.2121    0.4739   0.0000   405.8929       33.5310       47.5720       12.6805       5.39055      -1.18094       0.00000       0.00000       0.00000       0.00000       0.00000       0.00000       0.00000       0.00000       0.00000       0.00000       0.00000       0.00000       0.00000       0.00000       0.00000       0.00000       0.00000       0.00000       0.00000       0.00000       0.00000       0.00000       0.00000       0.00000       0.00000       0.00000       0.00000       0.00000       0.00000       0.00000       49.4029       46.7974       32.1973       15.8713       7.65044       2.15817       0.00000       0.00000       0.00000       0.00000       0.00000       0.00000       0.00000       0.00000       0.00000       0.00000       0.00000       0.00000       0.00000       0.00000       0.00000       0.00000       0.00000       0.00000       0.00000       0.00000       0.00000       0.00000       0.00000       0.00000       0.00000       0.00000       0.00000       0.00000       0.00000       0.00000
   3  23 3489.7787    3.4586  2.8978 11.5232  0.0000  0.0975   0.1016   0.2540    0.5700   0.0000   417.2395       88.5091       19.1115       19.9535       5.22380      -1.61515       0.00000       0.00000       0.00000       0.00000       0.00000       0.00000       0.00000       0.00000       0.00000       0.00000       0.00000       0.00000       0.00000       0.00000       0.00000       0.00000       0.00000       0.00000       0.00000       0.00000       0.00000       0.00000       0.00000       0.00000       0.00000       0.00000       0.00000       0.00000       0.00000       0.00000       54.7532       49.7751       36.2052       20.4342       8.65462       2.36272       0.00000       0.00000       0.00000       0.00000       0.00000       0.00000       0.00000       0.00000       0.00000       0.00000       0.00000       0.00000       0.00000       0.00000       0.00000       0.00000       0.00000       0.00000       0.00000       0.00000       0.00000       0.00000       0.00000       0.00000       0.00000       0.00000       0.00000       0.00000       0.00000       0.00000
   3  24 3626.4923    2.8096  3.7556 11.6924 -0.0011  0.1240   0.0726   0.3092    0.2691   0.0000   427.1180       27.1969       45.5036      -17.3329      0.398732      -3.28982       0.00000       0.00000       0.00000       0.00000       0.00000       0.00000       0.00000       0.00000       0.00000       0.00000       0.00000       0.00000       0.00000       0.00000       0.00000       0.00000       0.00000       0.00000       0.00000       0.00000       0.00000       0.00000       0.00000       0.00000       0.00000       0.00000       0.00000       0.00000       0.00000       0.00000       71.1845       66.8445       45.6775       24.3609       10.5476       3.11778       0.00000       0.00000       0.00000       0.00000       0.00000       0.00000       0.00000       0.00000       0.00000       0.00000       0.00000       0.00000       0.00000       0.00000       0.00000       0.00000       0.00000       0.00000       0.00000       0.00000       0.00000       0.00000       0.00000       0.00000       0.00000       0.00000       0.00000       0.00000       0.00000       0.00000
   4  12 2051.6192    0.6343  0.3670 11.9482  0.0006  0.0372   0.0495   0.1036    0.0754   0.0000   446.2861       31.2755      0.172791      -9.96874      0.984143       8.83237      0.529383     -0.584014       0.00000       0.00000       0.00000       0.00000       0.00000       0.00000       0.00000       0.00000       0.00000       0.00000       0.00000       0.00000       0.00000       0.00000       0.00000       0.00000       0.00000       0.00000       0.00000       0.00000       0.00000       0.00000       0.00000       0.00000       0.00000       0.00000       0.00000       0.00000       10.3239       15.5785       9.68822       8.94319       4.95067       2.52776      0.885868      0.366828       0.00000       0.00000       0.00000       0.00000       0.00000       0.00000       0.00000       0.00000       0.00000       0.00000       0.00000       0.00000       0.00000       0.00000       0.00000       0.00000       0.00000       0.00000       0.00000       0.00000       0.00000       0.00000       0.00000       0.00000       0.00000       0.00000       0.00000       0.00000
   4  15 2458.5935    1.5374  0.8803 12.3728 -0.0031  0.0567   0.0568   0.1273    0.1695   0.0000   411.2409       9.39399       12.5563      -9.25354       2.32555      -2.90518      -1.25953      0.440519       0.00000       0.00000       0.00000       0.00000       0.00000       0.00000       0.00000       0.00000       0.00000       0.00000       0.00000       0.00000       0.00000       0.00000       0.00000       0.00000       0.00000       0.00000       0.00000       0.00000       0.00000       0.00000       0.00000       0.00000       0.00000       0.00000       0.00000       0.00000       21.2091       23.8298       20.8946       13.0249       8.22547       4.09894       1.77934      0.426469       0.00000       0.00000       0.00000       0.00000       0.00000       0.00000       0.00000       0.00000       0.00000       0.00000       0.00000       0.00000       0.00000       0.00000       0.00000       0.00000       0.00000       0.00000       0.00000       0.00000       0.00000       0.00000       0.00000       0.00000       0.00000       0.00000       0.00000       0.00000
   4  16 2593.1145    2.1380  0.9237 12.4777 -0.0099  0.0705   0.0797   0.1570    0.2194   0.0000   457.5364       36.0051       25.9993      -16.2756       16.6203      -6.73086      -3.86386      0.962553       0.00000       0.00000       0.00000       0.00000       0.00000       0.00000       0.00000       0.00000       0.00000       0.00000       0.00000       0.00000       0.00000       0.00000       0.00000       0.00000       0.00000       0.00000       0.00000       0.00000       0.00000       0.00000       0.00000       0.00000       0.00000       0.00000       0.00000       0.00000       29.7284       37.8414       29.2065       16.6990       11.1819       3.83658       2.21996      0.543327       0.00000       0.00000       0.00000       0.00000       0.00000       0.00000       0.00000       0.00000       0.00000       0.00000       0.00000       0.00000       0.00000       0.00000       0.00000       0.00000       0.00000       0.00000       0.00000       0.00000       0.00000       0.00000       0.00000       0.00000       0.00000       0.00000       0.00000       0.00000
   4  17 2728.5835    2.6528  1.0119 12.6768  0.0010  0.0597   0.0955   0.1391    0.2328   0.0000   484.7828       34.2676      -4.19125       22.4114       23.3047      -5.63512       3.41104     -0.129566       0.00000       0.00000       0.00000       0.00000       0.00000       0.00000       0.00000       0.00000       0.00000       0.00000       0.00000       0.00000       0.00000       0.00000       0.00000       0.00000       0.00000       0.00000       0.00000       0.00000       0.00000       0.00000       0.00000       0.00000       0.00000       0.00000       0.00000       0.00000       20.5417       23.7448       20.6156       13.2511       8.17688       4.16551       1.87173      0.451902       0.00000       0.00000       0.00000       0.00000       0.00000       0.00000       0.00000       0.00000       0.00000       0.00000       0.00000       0.00000       0.00000       0.00000       0.00000       0.00000       0.00000       0.00000       0.00000       0.00000       0.00000       0.00000       0.00000       0.00000       0.00000       0.00000       0.00000       0.00000
   4  18 2864.3703    3.3920  0.8991 12.6414  0.0044  0.1347   0.1344   0.1112    0.3356   0.0000   387.3333       1.55198      -25.3865      -15.3872      -9.76332       1.43771      -1.48267     -0.264824       0.00000       0.00000       0.00000       0.00000       0.00000       0.00000       0.00000       0.00000       0.00000       0.00000       0.00000       0.00000       0.00000       0.00000       0.00000       0.00000       0.00000       0.00000       0.00000       0.00000       0.00000       0.00000       0.00000       0.00000       0.00000       0.00000       0.00000       0.00000       76.1349       77.8800       55.6770       28.2764       11.4782       4.25641       1.38439      0.301897       0.00000       0.00000       0.00000       0.00000       0.00000       0.00000       0.00000       0.00000       0.00000       0.00000       0.00000       0.00000       0.00000       0.00000       0.00000       0.00000       0.00000       0.00000       0.00000       0.00000       0.00000       0.00000       0.00000       0.00000       0.00000       0.00000       0.00000       0.00000
   4  19 3000.2631    4.1493  0.9246 12.6162  0.0017  0.0499   0.1548   0.1171    0.4378   0.0000   378.6560       18.3428      -11.5023     -0.173756      -3.82717       1.78174     -0.474666    -0.0668180       0.00000       0.00000       0.00000       0.00000       0.00000       0.00000       0.00000       0.00000       0.00000       0.00000       0.00000       0.00000       0.00000       0.00000       0.00000       0.00000       0.00000       0.00000       0.00000       0.00000       0.00000       0.00000       0.00000       0.00000       0.00000       0.00000       0.00000       0.00000       20.3054       22.7743       17.2993       10.8170       7.34434       2.53435       1.42229      0.379482       0.00000       0.00000       0.00000       0.00000       0.00000       0.00000       0.00000       0.00000       0.00000       0.00000       0.00000       0.00000       0.00000       0.00000       0.00000       0.00000       0.00000       0.00000       0.00000       0.00000       0.00000       0.00000       0.00000       0.00000       0.00000       0.00000       0.00000       0.00000
   4  20 3136.1442    4.3264  1.1602 12.5267  0.0052  0.0557   0.1497   0.1367    0.4817   0.0000   427.5744       22.2964       11.1128       1.88574       1.70101      -6.26059     -0.666078   -0.00545376       0.00000       0.00000       0.00000       0.00000       0.00000       0.00000       0.00000       0.00000       0.00000       0.00000       0.00000       0.00000       0.00000       0.00000       0.00000       0.00000       0.00000       0.00000       0.00000       0.00000       0.00000       0.00000       0.00000       0.00000       0.00000       0.00000       0.00000       0.00000       22.4553       22.7360       18.6610       13.0787       7.44252       3.72974       1.34712      0.360407       0.00000       0.00000       0.00000       0.00000       0.00000       0.00000       0.00000       0.00000       0.00000       0.00000       0.00000       0.00000       0.00000       0.00000       0.00000       0.00000       0.00000       0.00000       0.00000       0.00000       0.00000       0.00000       0.00000       0.00000       0.00000       0.00000       0.00000       0.00000
   4  21 3271.7892    4.1701  1.4988 12.1443  0.0016  0.0674   0.1285   0.1715    0.5735   0.0000   434.3498       37.5153       18.3201      -5.98087      -13.7824      0.442455       1.57565    -0.0575177       0.00000       0.00000       0.00000       0.00000       0.00000       0.00000       0.00000       0.00000       0.00000       0.00000       0.00000       0.00000       0.00000       0.00000       0.00000       0.00000       0.00000       0.00000       0.00000       0.00000       0.00000       0.00000       0.00000       0.00000       0.00000       0.00000       0.00000       0.00000       25.4347       22.6704       19.5474       17.1777       10.8825       4.67309       1.67247      0.439615       0.00000       0.00000       0.00000       0.00000       0.00000       0.00000       0.00000       0.00000       0.00000       0.00000       0.00000       0.00000       0.00000       0.00000       0.00000       0.00000       0.00000       0.00000       0.00000       0.00000       0.00000       0.00000       0.00000       0.00000       0.00000       0.00000       0.00000       0.00000
   4  22 3408.2926    3.6553  2.1040 12.3043 -0.0025  0.0797   0.0970   0.2036    0.2840   0.0000   455.4913       66.0238       31.6493      -5.33898       6.25439      -1.08375      0.275766     -0.607753       0.00000       0.00000       0.00000       0.00000       0.00000       0.00000       0.00000       0.00000       0.00000       0.00000       0.00000       0.00000       0.00000       0.00000       0.00000       0.00000       0.00000       0.00000       0.00000       0.00000       0.00000       0.00000       0.00000       0.00000       0.00000       0.00000       0.00000       0.00000       32.0487       34.1156       27.8773       17.9486       10.4140       5.07131       1.97570      0.519646       0.00000       0.00000       0.00000       0.00000       0.00000       0.00000       0.00000       0.00000       0.00000       0.00000       0.00000       0.00000       0.00000       0.00000       0.00000       0.00000       0.00000       0.00000       0.00000       0.00000       0.00000       0.00000       0.00000       0.00000       0.00000       0.00000       0.00000       0.00000
   4  23 3544.8340    3.0346  2.8066 12.2760 -0.0045  0.0943   0.0717   0.2390    0.1807   0.0000   442.5600       63.0882       47.5184       33.9992      -20.3226      -2.38705       4.85956      -1.39129       0.00000       0.00000       0.00000       0.00000       0.00000       0.00000       0.00000       0.00000       0.00000       0.00000       0.00000       0.00000       0.00000       0.00000       0.00000       0.00000       0.00000       0.00000       0.00000       0.00000       0.00000       0.00000       0.00000       0.00000       0.00000       0.00000       0.00000       0.00000       39.3454       40.1561       33.1393       22.2831       12.9436       6.19317       2.40060      0.600155       0.00000       0.00000       0.00000       0.00000       0.00000       0.00000       0.00000       0.00000       0.00000       0.00000       0.00000       0.00000       0.00000       0.00000       0.00000       0.00000       0.00000       0.00000       0.00000       0.00000       0.00000       0.00000       0.00000       0.00000       0.00000       0.00000       0.00000       0.00000
   4  24 3681.8039    2.5196  3.8881 12.2659 -0.0012  0.1223   0.0525   0.3080    0.1241   0.0000   462.3222       89.5224       7.57800       32.3155       13.2709     -0.831197       7.83672     -0.157429       0.00000       0.00000       0.00000       0.00000       0.00000       0.00000       0.00000       0.00000       0.00000       0.00000       0.00000       0.00000       0.00000       0.00000       0.00000       0.00000       0.00000       0.00000       0.00000       0.00000       0.00000       0.00000       0.00000       0.00000       0.00000       0.00000       0.00000       0.00000       47.0532       52.6382       42.0784       27.5150       14.9017       7.68741       3.15697      0.862287       0.00000       0.00000       0.00000       0.00000       0.00000       0.00000       0.00000       0.00000       0.00000       0.00000       0.00000       0.00000       0.00000       0.00000       0.00000       0.00000       0.00000       0.00000       0.00000       0.00000       0.00000       0.00000       0.00000       0.00000       0.00000       0.00000       0.00000       0.00000
   4  26 3956.5242    1.6830  7.2732 11.9089 -0.0043  0.1932   0.0273   0.4724    0.0734   0.0000   448.6288       91.9885       3.43836       2.13057       23.6748      -13.4029      -12.0253      -2.62044       0.00000       0.00000       0.00000       0.00000       0.00000       0.00000       0.00000       0.00000       0.00000       0.00000       0.00000       0.00000       0.00000       0.00000       0.00000       0.00000       0.00000       0.00000       0.00000       0.00000       0.00000       0.00000       0.00000       0.00000       0.00000       0.00000       0.00000       0.00000       74.8439       88.0520       71.9360       46.0487       25.7854       14.3856       5.65123       1.44656       0.00000       0.00000       0.00000       0.00000       0.00000       0.00000       0.00000       0.00000       0.00000       0.00000       0.00000       0.00000       0.00000       0.00000       0.00000       0.00000       0.00000       0.00000       0.00000       0.00000       0.00000       0.00000       0.00000       0.00000       0.00000       0.00000       0.00000       0.00000
   5  12 2098.4889    0.6884  0.6119 12.2379  0.0025  0.0501   0.0362   0.1122    0.0790   0.0000   421.1774      -35.4208      -3.55778       12.0067       11.6511       1.73231       1.48187       1.18098      0.226543     0.0132055       0.00000       0.00000       0.00000       0.00000       0.00000       0.00000       0.00000       0.00000       0.00000       0.00000       0.00000       0.00000       0.00000       0.00000       0.00000       0.00000       0.00000       0.00000       0.00000       0.00000       0.00000       0.00000       0.00000       0.00000       0.00000       0.00000       17.3866       14.9313       12.5002       12.1757       9.66096       5.68374       2.49255      0.873337      0.280212     0.0591515       0.00000       0.00000       0.00000       0.00000       0.00000       0.00000       0.00000       0.00000       0.00000       0.00000       0.00000       0.00000       0.00000       0.00000       0.00000       0.00000       0.00000       0.00000       0.00000       0.00000       0.00000       0.00000       0.00000       0.00000       0.00000       0.00000
   5  13 2235.4109    0.9584  0.7111 12.3755 -0.0037  0.0427   0.0444   0.0925    0.0943   0.0000   414.9019      -6.41394       10.0084      -12.4958      -5.43059      -6.70705      -2.30315     -0.622226     -0.217898    -0.0932605       0.00000       0.00000       0.00000       0.00000       0.00000       0.00000       0.00000       0.00000       0.00000       0.00000       0.00000       0.00000       0.00000       0.00000       0.00000       0.00000       0.00000       0.00000       0.00000       0.00000       0.00000       0.00000       0.00000       0.00000       0.00000       0.00000       13.7566       16.2258       13.2725       10.0213       6.23709       3.95834       1.83094      0.823766      0.251757     0.0712288       0.00000       0.00000       0.00000       0.00000       0.00000       0.00000       0.00000       0.00000       0.00000       0.00000       0.00000       0.00000       0.00000       0.00000       0.00000       0.00000       0.00000       0.00000       0.00000       0.00000       0.00000       0.00000       0.00000       0.00000       0.00000       0.00000
   5  14 2371.0637    1.3564  0.8288 12.4849 -0.0026  0.0453   0.0540   0.1033    0.1206   0.0000   436.5233       11.5028       5.51571      -3.82548       10.2573       3.61718     -0.253304     -0.527805      0.136252   -0.00519787       0.00000       0.00000       0.00000       0.00000       0.00000       0.00000       0.00000       0.00000       0.00000       0.00000       0.00000       0.00000       0.00000       0.00000       0.00000       0.00000       0.00000       0.00000       0.00000       0.00000       0.00000       0.00000       0.00000       0.00000       0.00000       0.00000       12.5855       15.4281       12.9456       10.8085       7.20933       3.91440       2.41628      0.857061      0.331873     0.0842202       0.00000       0.00000       0.00000       0.00000       0.00000       0.00000       0.00000       0.00000       0.00000       0.00000       0.00000       0.00000       0.00000       0.00000       0.00000       0.00000       0.00000       0.00000       0.00000       0.00000       0.00000       0.00000       0.00000       0.00000       0.00000       0.00000
   5  15 2506.0331    1.8960  0.9479 12.4361 -0.0028  0.0461   0.0678   0.1009    0.1612   0.0000   423.7061       23.6601       39.7202      -12.8573      -4.89084      -2.79491       1.33175      0.181380     -0.268325     0.0774316       0.00000       0.00000       0.00000       0.00000       0.00000       0.00000       0.00000       0.00000       0.00000       0.00000       0.00000       0.00000       0.00000       0.00000       0.00000       0.00000       0.00000       0.00000       0.00000       0.00000       0.00000       0.00000       0.00000       0.00000       0.00000       0.00000       16.9889       19.0602       16.0543       11.4934       7.55692       4.17023       1.93678      0.816147      0.291399     0.0641615       0.00000       0.00000       0.00000       0.00000       0.00000       0.00000       0.00000       0.00000       0.00000       0.00000       0.00000       0.00000       0.00000       0.00000       0.00000       0.00000       0.00000       0.00000       0.00000       0.00000       0.00000       0.00000       0.00000       0.00000       0.00000       0.00000
   5  16 2641.3486    2.3394  1.1147 12.5933 -0.0038  0.0476   0.0760   0.1244    0.1940   0.0000   420.0690     -0.820220       24.6392      -1.14573      -15.3176      -5.46793      0.855804      0.683804      0.191861     0.0642263       0.00000       0.00000       0.00000       0.00000       0.00000       0.00000       0.00000       0.00000       0.00000       0.00000       0.00000       0.00000       0.00000       0.00000       0.00000       0.00000       0.00000       0.00000       0.00000       0.00000       0.00000       0.00000       0.00000       0.00000       0.00000       0.00000       14.5396       16.2995       14.8041       10.9786       8.04766       4.44022       2.29305      0.934556      0.353389     0.0774714       0.00000       0.00000       0.00000       0.00000       0.00000       0.00000       0.00000       0.00000       0.00000       0.00000       0.00000       0.00000       0.00000       0.00000       0.00000       0.00000       0.00000       0.00000       0.00000       0.00000       0.00000       0.00000       0.00000       0.00000       0.00000       0.00000
   5  17 2777.4621    3.0502  0.8083 12.3349  0.0004  0.0377   0.1000   0.0897    0.2613   0.0000   434.8217       16.8145      -3.10451       15.0112      -2.60408      -3.40123       1.24996     -0.171551     -0.132510    -0.0266051       0.00000       0.00000       0.00000       0.00000       0.00000       0.00000       0.00000       0.00000       0.00000       0.00000       0.00000       0.00000       0.00000       0.00000       0.00000       0.00000       0.00000       0.00000       0.00000       0.00000       0.00000       0.00000       0.00000       0.00000       0.00000       0.00000       11.4148       12.7780       10.8866       8.72695       6.23468       3.60849       1.75187      0.744171      0.258032     0.0624935       0.00000       0.00000       0.00000       0.00000       0.00000       0.00000       0.00000       0.00000       0.00000       0.00000       0.00000       0.00000       0.00000       0.00000       0.00000       0.00000       0.00000       0.00000       0.00000       0.00000       0.00000       0.00000       0.00000       0.00000       0.00000       0.00000
   5  18 2913.8700    3.6100  1.1865 12.2205  0.0032  0.0599   0.1010   0.1283    0.4181   0.0000   455.1013       57.5483       10.5613      -9.15538     -0.910278       8.59758       3.29382      -1.70195     -0.205608     0.0951644       0.00000       0.00000       0.00000       0.00000       0.00000       0.00000       0.00000       0.00000       0.00000       0.00000       0.00000       0.00000       0.00000       0.00000       0.00000       0.00000       0.00000       0.00000       0.00000       0.00000       0.00000       0.00000       0.00000       0.00000       0.00000       0.00000       15.9974       19.7399       17.6190       12.1983       9.96336       5.92172       2.86301       1.32199      0.476271      0.101582       0.00000       0.00000       0.00000       0.00000       0.00000       0.00000       0.00000       0.00000       0.00000       0.00000       0.00000       0.00000       0.00000       0.00000       0.00000       0.00000       0.00000       0.00000       0.00000       0.00000       0.00000       0.00000       0.00000       0.00000       0.00000       0.00000
   5  20 3186.4308    4.3294  1.3253 12.8012 -0.0027  0.0606   0.1163   0.1402    0.3420   0.0000   460.4661       33.1987      -18.1190      0.192775       5.51039      -2.70636      -1.72009     -0.568329      0.486641     -0.139711       0.00000       0.00000       0.00000       0.00000       0.00000       0.00000       0.00000       0.00000       0.00000       0.00000       0.00000       0.00000       0.00000       0.00000       0.00000       0.00000       0.00000       0.00000       0.00000       0.00000       0.00000       0.00000       0.00000       0.00000       0.00000       0.00000       17.0486       18.8902       18.4579       14.2874       9.07932       5.96121       3.12783       1.40306      0.462526      0.101060       0.00000       0.00000       0.00000       0.00000       0.00000       0.00000       0.00000       0.00000       0.00000       0.00000       0.00000       0.00000       0.00000       0.00000       0.00000       0.00000       0.00000       0.00000       0.00000       0.00000       0.00000       0.00000       0.00000       0.00000       0.00000       0.00000
   5  21 3322.7269    3.9963  1.4151 12.3105  0.0021  0.0671   0.1023   0.1481    0.4126   0.0000   440.2772       85.2043       25.2333      0.942744       3.40515      -5.97026       1.93190     -0.557045     -0.261175    -0.0624138       0.00000       0.00000       0.00000       0.00000       0.00000       0.00000       0.00000       0.00000       0.00000       0.00000       0.00000       0.00000       0.00000       0.00000       0.00000       0.00000       0.00000       0.00000       0.00000       0.00000       0.00000       0.00000       0.00000       0.00000       0.00000       0.00000       19.8395       22.9508       21.1708       16.7540       12.5111       7.31244       3.71344       1.64206      0.585807      0.125078       0.00000       0.00000       0.00000       0.00000       0.00000       0.00000       0.00000       0.00000       0.00000       0.00000       0.00000       0.00000       0.00000       0.00000       0.00000       0.00000       0.00000       0.00000       0.00000       0.00000       0.00000       0.00000       0.00000       0.00000       0.00000       0.00000
   5  22 3459.4195    3.4620  2.4060 12.2489 -0.0019  0.0811   0.0683   0.1931    0.2045   0.0000   453.0264       88.9900      -14.8538       17.1769       2.89611      -2.52930       1.32107      -2.88072     -0.813339     -0.352866       0.00000       0.00000       0.00000       0.00000       0.00000       0.00000       0.00000       0.00000       0.00000       0.00000       0.00000       0.00000       0.00000       0.00000       0.00000       0.00000       0.00000       0.00000       0.00000       0.00000       0.00000       0.00000       0.00000       0.00000       0.00000       0.00000       24.1064       26.8640       24.4996       19.5146       13.0372       8.12741       4.16120       1.83797      0.601037      0.138639       0.00000       0.00000       0.00000       0.00000       0.00000       0.00000       0.00000       0.00000       0.00000       0.00000       0.00000       0.00000       0.00000       0.00000       0.00000       0.00000       0.00000       0.00000       0.00000       0.00000       0.00000       0.00000       0.00000       0.00000       0.00000       0.00000
   5  23 3596.6530    2.9645  3.3940 12.0612  0.0013  0.1072   0.0499   0.2607    0.1490   0.0000   395.7788       64.6930      -35.3478       10.0916       19.6623     -0.440796      -6.52721      0.353684      0.191756     -0.152824       0.00000       0.00000       0.00000       0.00000       0.00000       0.00000       0.00000       0.00000       0.00000       0.00000       0.00000       0.00000       0.00000       0.00000       0.00000       0.00000       0.00000       0.00000       0.00000       0.00000       0.00000       0.00000       0.00000       0.00000       0.00000       0.00000       34.3861       40.7580       35.4915       25.4777       16.6198       9.99525       4.95393       2.32533      0.787112      0.181013       0.00000       0.00000       0.00000       0.00000       0.00000       0.00000       0.00000       0.00000       0.00000       0.00000       0.00000       0.00000       0.00000       0.00000       0.00000       0.00000       0.00000       0.00000       0.00000       0.00000       0.00000       0.00000       0.00000       0.00000       0.00000       0.00000
   5  24 3734.2830    2.3724  4.8588 12.1339 -0.0019  0.1311   0.0347   0.3117    0.0953   0.0000   425.7867       70.5910       46.6017      0.742574      -10.8502      -3.07662       11.7582      0.605132     -0.337660    -0.0619566       0.00000       0.00000       0.00000       0.00000       0.00000       0.00000       0.00000       0.00000       0.00000       0.00000       0.00000       0.00000       0.00000       0.00000       0.00000       0.00000       0.00000       0.00000       0.00000       0.00000       0.00000       0.00000       0.00000       0.00000       0.00000       0.00000       38.7998       47.3915       41.7445       33.4931       21.6890       13.1413       7.08853       3.14192       1.06580      0.251372       0.00000       0.00000       0.00000       0.00000       0.00000       0.00000       0.00000       0.00000       0.00000       0.00000       0.00000       0.00000       0.00000       0.00000       0.00000       0.00000       0.00000       0.00000       0.00000       0.00000       0.00000       0.00000       0.00000       0.00000       0.00000       0.00000
   5  25 3871.7119    1.9893  6.8920 12.0314 -0.0002  0.1566   0.0265   0.4079    0.0742   0.0000   423.9157      -7.55160      -10.7707       71.7261      -14.0907       2.63933       1.45408       3.65746      -1.58213     -0.362952       0.00000       0.00000       0.00000       0.00000       0.00000       0.00000       0.00000       0.00000       0.00000       0.00000       0.00000       0.00000       0.00000       0.00000       0.00000       0.00000       0.00000       0.00000       0.00000       0.00000       0.00000       0.00000       0.00000       0.00000       0.00000       0.00000       47.9205       57.3286       51.2038       40.3992       27.0083       17.4921       8.32144       3.99674       1.29895      0.291362       0.00000       0.00000       0.00000       0.00000       0.00000       0.00000       0.00000       0.00000       0.00000       0.00000       0.00000       0.00000       0.00000       0.00000       0.00000       0.00000       0.00000       0.00000       0.00000       0.00000       0.00000       0.00000       0.00000       0.00000       0.00000       0.00000
   6  10 1866.1488    0.4031  0.2271 10.5036 -0.0161  0.0318   0.0272   0.0501    0.0638   0.0000   433.2227      -6.07756       21.2269      -4.66091      -2.11782      -2.59676    -0.0102273       1.22154      0.164781    -0.0535806     0.0110413     0.0160676       0.00000       0.00000       0.00000       0.00000       0.00000       0.00000       0.00000       0.00000       0.00000       0.00000       0.00000       0.00000       0.00000       0.00000       0.00000       0.00000       0.00000       0.00000       0.00000       0.00000       0.00000       0.00000       0.00000       0.00000       7.57743       9.88661       8.09201       6.79118       5.33253       3.29867       1.95787       1.05854      0.428103      0.170490     0.0591289     0.0138023       0.00000       0.00000       0.00000       0.00000       0.00000       0.00000       0.00000       0.00000       0.00000       0.00000       0.00000       0.00000       0.00000       0.00000       0.00000       0.00000       0.00000       0.00000       0.00000       0.00000       0.00000       0.00000       0.00000       0.00000
   6  11 2004.0783    0.5920  0.3954 10.6025 -0.0058  0.0395   0.0340   0.0762    0.0848   0.0000   438.9589       9.78810      -2.47174      -9.99000      -6.30600       3.96838       3.58829      0.475163     -0.446774     -0.381628    -0.0324058    0.00883891       0.00000       0.00000       0.00000       0.00000       0.00000       0.00000       0.00000       0.00000       0.00000       0.00000       0.00000       0.00000       0.00000       0.00000       0.00000       0.00000       0.00000       0.00000       0.00000       0.00000       0.00000       0.00000       0.00000       0.00000       8.12526       10.2089       10.1255       8.20761       5.96173       4.27386       3.14918       1.04819      0.821937      0.259688     0.0860716     0.0181994       0.00000       0.00000       0.00000       0.00000       0.00000       0.00000       0.00000       0.00000       0.00000       0.00000       0.00000       0.00000       0.00000       0.00000       0.00000       0.00000       0.00000       0.00000       0.00000       0.00000       0.00000       0.00000       0.00000       0.00000
   6  13 2279.7954    1.1285  0.8521 11.1984  0.0022  0.0392   0.0441   0.1010    0.1217   0.0000   427.0557       5.35098       3.27302       7.25783       13.1302      -2.50521      -2.01728     0.0209472      0.274543     0.0532889     0.0296218    -0.0113589       0.00000       0.00000       0.00000       0.00000       0.00000       0.00000       0.00000       0.00000       0.00000       0.00000       0.00000       0.00000       0.00000       0.00000       0.00000       0.00000       0.00000       0.00000       0.00000       0.00000       0.00000       0.00000       0.00000       0.00000       9.70806       12.4680       11.1881       9.25802       6.23078       4.19910       2.48937       1.24847      0.635633      0.242101     0.0749492     0.0170533       0.00000       0.00000       0.00000       0.00000       0.00000       0.00000       0.00000       0.00000       0.00000       0.00000       0.00000       0.00000       0.00000       0.00000       0.00000       0.00000       0.00000       0.00000       0.00000       0.00000       0.00000       0.00000       0.00000       0.00000
   6  14 2415.5157    1.5043  0.7156 11.5896 -0.0110  0.0367   0.0596   0.0830    0.1346   0.0000   430.9222       19.6056       2.01059      -21.4291      -2.26298       3.96620       2.82549      -1.46708     -0.582917      0.130006     0.0628613     0.0151456       0.00000       0.00000       0.00000       0.00000       0.00000       0.00000       0.00000       0.00000       0.00000       0.00000       0.00000       0.00000       0.00000       0.00000       0.00000       0.00000       0.00000       0.00000       0.00000       0.00000       0.00000       0.00000       0.00000       0.00000       9.71401       12.4103       10.1191       8.55508       6.38044       4.02935       2.53264       1.14699      0.581307      0.194564     0.0678412     0.0157472       0.00000       0.00000       0.00000       0.00000       0.00000       0.00000       0.00000       0.00000       0.00000       0.00000       0.00000       0.00000       0.00000       0.00000       0.00000       0.00000       0.00000       0.00000       0.00000       0.00000       0.00000       0.00000       0.00000       0.00000
   6  15 2551.1241    2.0132  0.7037 12.1636  0.0058  0.0874   0.0831   0.0832    0.1307   0.0000   446.1025       15.3767       6.40684      0.469445       4.00152       5.36450      -2.79709     -0.138172      0.367977     0.0451095     -0.232952     0.0261903       0.00000       0.00000       0.00000       0.00000       0.00000       0.00000       0.00000       0.00000       0.00000       0.00000       0.00000       0.00000       0.00000       0.00000       0.00000       0.00000       0.00000       0.00000       0.00000       0.00000       0.00000       0.00000       0.00000       0.00000       35.4954       43.7026       38.6450       26.6015       14.7411       6.82694       3.04366       1.19967      0.530542      0.185301     0.0644875     0.0139363       0.00000       0.00000       0.00000       0.00000       0.00000       0.00000       0.00000       0.00000       0.00000       0.00000       0.00000       0.00000       0.00000       0.00000       0.00000       0.00000       0.00000       0.00000       0.00000       0.00000       0.00000       0.00000       0.00000       0.00000
   6  16 2687.2341    2.6375  0.8415 12.4782  0.0005  0.0392   0.0983   0.0889    0.1609   0.0000   437.5238       15.3739       9.69680       5.34994       4.93837       2.22410      -2.49777      -2.55196    -0.0616312      0.292350    -0.0181098    -0.0349705       0.00000       0.00000       0.00000       0.00000       0.00000       0.00000       0.00000       0.00000       0.00000       0.00000       0.00000       0.00000       0.00000       0.00000       0.00000       0.00000       0.00000       0.00000       0.00000       0.00000       0.00000       0.00000       0.00000       0.00000       12.0634       14.4017       12.6115       9.92986       6.49385       4.04623       2.22969       1.14524      0.502325      0.196402     0.0574371     0.0137731       0.00000       0.00000       0.00000       0.00000       0.00000       0.00000       0.00000       0.00000       0.00000       0.00000       0.00000       0.00000       0.00000       0.00000       0.00000       0.00000       0.00000       0.00000       0.00000       0.00000       0.00000       0.00000       0.00000       0.00000
   6  17 2823.8202    3.3710  0.7040 12.6042 -0.0086  0.0334   0.1376   0.0767    0.1995   0.0000   425.6562       13.1422       11.2931      -10.7265      -5.06708      -6.90499     -0.364859     -0.342684     -0.417290     -0.383052    -0.0378495     0.0165257       0.00000       0.00000       0.00000       0.00000       0.00000       0.00000       0.00000       0.00000       0.00000       0.00000       0.00000       0.00000       0.00000       0.00000       0.00000       0.00000       0.00000       0.00000       0.00000       0.00000       0.00000       0.00000       0.00000       0.00000       8.90630       10.3400       9.15322       7.53328       5.69987       3.77122       2.05581       1.24028      0.449436      0.202453     0.0584708     0.0128984       0.00000       0.00000       0.00000       0.00000       0.00000       0.00000       0.00000       0.00000       0.00000       0.00000       0.00000       0.00000       0.00000       0.00000       0.00000       0.00000       0.00000       0.00000       0.00000       0.00000       0.00000       0.00000       0.00000       0.00000
   6  19 3097.4227    4.0094  0.9458 13.6576 -0.0004  0.0421   0.1555   0.1017    0.1959   0.0000   436.3160       49.4531       12.8117       3.10216      0.529406      -6.52792      -2.10752      -1.01447     -0.216578     -0.146610    -0.0614991    0.00608046       0.00000       0.00000       0.00000       0.00000       0.00000       0.00000       0.00000       0.00000       0.00000       0.00000       0.00000       0.00000       0.00000       0.00000       0.00000       0.00000       0.00000       0.00000       0.00000       0.00000       0.00000       0.00000       0.00000       0.00000       11.7101       12.8561       11.4865       9.70979       7.24194       4.89418       2.72835       1.44852      0.606633      0.240407     0.0679848     0.0151975       0.00000       0.00000       0.00000       0.00000       0.00000       0.00000       0.00000       0.00000       0.00000       0.00000       0.00000       0.00000       0.00000       0.00000       0.00000       0.00000       0.00000       0.00000       0.00000       0.00000       0.00000       0.00000       0.00000       0.00000
   6  21 3371.2708    3.7535  1.9921 12.2638 -0.0013  0.0666   0.0925   0.1710    0.3492   0.0000   450.4071       29.0973       12.4256       30.9503      0.216323       2.13963       6.17343      -2.19747      0.174982     -0.114935     0.0216826   -0.00180917       0.00000       0.00000       0.00000       0.00000       0.00000       0.00000       0.00000       0.00000       0.00000       0.00000       0.00000       0.00000       0.00000       0.00000       0.00000       0.00000       0.00000       0.00000       0.00000       0.00000       0.00000       0.00000       0.00000       0.00000       17.0607       21.1017       19.5719       15.4051       10.9750       7.23460       4.21305       2.21954       1.04290      0.414536      0.128559     0.0274747       0.00000       0.00000       0.00000       0.00000       0.00000       0.00000       0.00000       0.00000       0.00000       0.00000       0.00000       0.00000       0.00000       0.00000       0.00000       0.00000       0.00000       0.00000       0.00000       0.00000       0.00000       0.00000       0.00000       0.00000
   6  22 3508.4143    3.2083  2.5327 11.3582  0.0018  0.0754   0.0721   0.2125    0.4880   0.0000   412.9054       16.7495      -5.72072      -2.76238      -21.8781      -1.71047       7.63865     -0.735005     -0.834956     -0.174312     0.0388413    -0.0157756       0.00000       0.00000       0.00000       0.00000       0.00000       0.00000       0.00000       0.00000       0.00000       0.00000       0.00000       0.00000       0.00000       0.00000       0.00000       0.00000       0.00000       0.00000       0.00000       0.00000       0.00000       0.00000       0.00000       0.00000       19.8415       23.4546       21.8331       17.8933       13.5958       9.05834       5.23301       2.85828       1.24844      0.521893      0.158109     0.0315752       0.00000       0.00000       0.00000       0.00000       0.00000       0.00000       0.00000       0.00000       0.00000       0.00000       0.00000       0.00000       0.00000       0.00000       0.00000       0.00000       0.00000       0.00000       0.00000       0.00000       0.00000       0.00000       0.00000       0.00000
   6  23 3646.2471    2.7523  3.6796 11.1553  0.0026  0.1033   0.0539   0.2557    0.2926   0.0000   389.2365       1.57596       10.2389       15.4759      -39.3752       3.63779       4.72174      -4.62046      -1.39269       1.67005    -0.0821975    -0.0379506       0.00000       0.00000       0.00000       0.00000       0.00000       0.00000       0.00000       0.00000       0.00000       0.00000       0.00000       0.00000       0.00000       0.00000       0.00000       0.00000       0.00000       0.00000       0.00000       0.00000       0.00000       0.00000       0.00000       0.00000       30.1898       35.3775       33.4252       26.2439       18.2685       11.7016       7.05758       3.43291       1.77037      0.663616      0.206510     0.0389851       0.00000       0.00000       0.00000       0.00000       0.00000       0.00000       0.00000       0.00000       0.00000       0.00000       0.00000       0.00000       0.00000       0.00000       0.00000       0.00000       0.00000       0.00000       0.00000       0.00000       0.00000       0.00000       0.00000       0.00000
   6  26 4060.5154    1.5437  7.9812 10.9591  0.0010  0.1850   0.0256   0.4803    0.0893   0.0000   441.3576       70.9750       30.1682      -94.2727       2.61625       1.46167      -20.5612      -10.8372      -2.71145       1.21522     -0.464390    0.00315123       0.00000       0.00000       0.00000       0.00000       0.00000       0.00000       0.00000       0.00000       0.00000       0.00000       0.00000       0.00000       0.00000       0.00000       0.00000       0.00000       0.00000       0.00000       0.00000       0.00000       0.00000       0.00000       0.00000       0.00000       44.8084       56.2758       53.4451       43.8787       33.6461       22.3987       13.5114       7.44421       3.38029       1.36765      0.416962     0.0820826       0.00000       0.00000       0.00000       0.00000       0.00000       0.00000       0.00000       0.00000       0.00000       0.00000       0.00000       0.00000       0.00000       0.00000       0.00000       0.00000       0.00000       0.00000       0.00000       0.00000       0.00000       0.00000       0.00000       0.00000
   7  10 1906.8612    0.4530  0.2717 10.6713 -0.0119  0.0569   0.0314   0.0466    0.0576   0.0000   432.3321      -3.61675       8.79326      -2.08375      -4.06233       1.77673      0.379991      -1.59301     -0.476610      0.431912     -0.114587     0.0467872     0.0133022   -0.00431326       0.00000       0.00000       0.00000       0.00000       0.00000       0.00000       0.00000       0.00000       0.00000       0.00000       0.00000       0.00000       0.00000       0.00000       0.00000       0.00000       0.00000       0.00000       0.00000       0.00000       0.00000       0.00000       19.1447       22.3330       20.7137       16.2579       10.4328       5.26110       2.94087       2.01378       1.12293      0.460774      0.156218     0.0420572     0.0109730    0.00253937       0.00000       0.00000       0.00000       0.00000       0.00000       0.00000       0.00000       0.00000       0.00000       0.00000       0.00000       0.00000       0.00000       0.00000       0.00000       0.00000       0.00000       0.00000       0.00000       0.00000       0.00000       0.00000
   7  11 2045.8789    0.6831  0.4645 10.8005 -0.0044  0.0311   0.0335   0.0623    0.0748   0.0000   429.6301      -14.8149       15.3076       10.5368     -0.253599       1.00989      -1.02014      -2.20312      0.473709      0.226955      0.362594     0.0872871     0.0179486    0.00806425       0.00000       0.00000       0.00000       0.00000       0.00000       0.00000       0.00000       0.00000       0.00000       0.00000       0.00000       0.00000       0.00000       0.00000       0.00000       0.00000       0.00000       0.00000       0.00000       0.00000       0.00000       0.00000       6.92019       7.54345       6.80090       6.51425       5.43865       3.61472       2.56879       1.49292      0.867574      0.353563      0.154516     0.0450285     0.0143171    0.00300716       0.00000       0.00000       0.00000       0.00000       0.00000       0.00000       0.00000       0.00000       0.00000       0.00000       0.00000       0.00000       0.00000       0.00000       0.00000       0.00000       0.00000       0.00000       0.00000       0.00000       0.00000       0.00000
   7  13 2322.2890    1.1805  0.6683 11.4591 -0.0031  0.0372   0.0446   0.0730    0.1033   0.0000   429.0775      0.632809       4.89045       1.77569     -0.611500     -0.944469      0.429062     -0.455600      0.287650     0.0635903    -0.0448570    -0.0573242   -0.00758989   0.000580002       0.00000       0.00000       0.00000       0.00000       0.00000       0.00000       0.00000       0.00000       0.00000       0.00000       0.00000       0.00000       0.00000       0.00000       0.00000       0.00000       0.00000       0.00000       0.00000       0.00000       0.00000       0.00000       8.01803       10.5299       8.84828       8.72424       6.33482       3.98824       2.73884       1.59219      0.935726      0.379569      0.174848     0.0537946     0.0172695    0.00399491       0.00000       0.00000       0.00000       0.00000       0.00000       0.00000       0.00000       0.00000       0.00000       0.00000       0.00000       0.00000       0.00000       0.00000       0.00000       0.00000       0.00000       0.00000       0.00000       0.00000       0.00000       0.00000
   7  14 2458.1972    1.5491  0.8649 11.7333  0.0060  0.0411   0.0536   0.0990    0.1190   0.0000   446.6074       14.4658       8.00057       1.14520      -6.78458      -4.28605      -3.82420    -0.0562500      0.277895     -0.519901     -0.159551     0.0673658     0.0216143    0.00572382       0.00000       0.00000       0.00000       0.00000       0.00000       0.00000       0.00000       0.00000       0.00000       0.00000       0.00000       0.00000       0.00000       0.00000       0.00000       0.00000       0.00000       0.00000       0.00000       0.00000       0.00000       0.00000       9.96554       11.3358       10.2904       10.6704       7.29948       4.32777       2.89680       2.11125       1.13697      0.539884      0.190107     0.0623620     0.0159487    0.00388621       0.00000       0.00000       0.00000       0.00000       0.00000       0.00000       0.00000       0.00000       0.00000       0.00000       0.00000       0.00000       0.00000       0.00000       0.00000       0.00000       0.00000       0.00000       0.00000       0.00000       0.00000       0.00000
   7  15 2594.2945    1.9574  0.9732 12.1802  0.0003  0.0438   0.0663   0.1009    0.1299   0.0000   436.2605       23.5254       20.2217      0.741173       9.24199      0.132247      -1.85471      -2.60049      0.195763     -0.311271     0.0600873     -0.109331    -0.0152079   -0.00570066       0.00000       0.00000       0.00000       0.00000       0.00000       0.00000       0.00000       0.00000       0.00000       0.00000       0.00000       0.00000       0.00000       0.00000       0.00000       0.00000       0.00000       0.00000       0.00000       0.00000       0.00000       0.00000       11.6565       14.1066       13.1090       11.3884       8.16338       4.99417       3.26448       1.91407       1.08796      0.459311      0.194924     0.0618439     0.0184580    0.00373654       0.00000       0.00000       0.00000       0.00000       0.00000       0.00000       0.00000       0.00000       0.00000       0.00000       0.00000       0.00000       0.00000       0.00000       0.00000       0.00000       0.00000       0.00000       0.00000       0.00000       0.00000       0.00000
   7  16 2731.2693    2.8670  0.7598 12.9298 -0.0072  0.0339   0.1024   0.0775    0.1267   0.0000   440.6715       10.4143       15.9748      0.642020       2.97580      -1.26633       3.66720     -0.260396      -1.23542     0.0319113    -0.0546222     0.0349008   -0.00346919  -0.000720264       0.00000       0.00000       0.00000       0.00000       0.00000       0.00000       0.00000       0.00000       0.00000       0.00000       0.00000       0.00000       0.00000       0.00000       0.00000       0.00000       0.00000       0.00000       0.00000       0.00000       0.00000       0.00000       7.78709       9.34120       8.64088       7.96636       5.47324       4.11785       2.59352       1.47961      0.813170      0.382176      0.163008     0.0565051     0.0140462    0.00332176       0.00000       0.00000       0.00000       0.00000       0.00000       0.00000       0.00000       0.00000       0.00000       0.00000       0.00000       0.00000       0.00000       0.00000       0.00000       0.00000       0.00000       0.00000       0.00000       0.00000       0.00000       0.00000
   7  17 2868.4815    3.0254  0.6693 13.5096 -0.0091  0.0341   0.1289   0.0824    0.1068   0.0000   446.8504       21.6445       12.2396       15.5377      -2.08805      -3.42727       1.15432      -1.76784     -0.503380      0.954534      0.228464    -0.0357371   -0.00550103   0.000853832       0.00000       0.00000       0.00000       0.00000       0.00000       0.00000       0.00000       0.00000       0.00000       0.00000       0.00000       0.00000       0.00000       0.00000       0.00000       0.00000       0.00000       0.00000       0.00000       0.00000       0.00000       0.00000       7.91729       9.30714       8.80504       7.66839       5.58645       4.15950       2.88207       1.44144      0.784530      0.404917      0.177415     0.0533645     0.0149859    0.00309001       0.00000       0.00000       0.00000       0.00000       0.00000       0.00000       0.00000       0.00000       0.00000       0.00000       0.00000       0.00000       0.00000       0.00000       0.00000       0.00000       0.00000       0.00000       0.00000       0.00000       0.00000       0.00000
   7  18 3005.7778    3.9048  0.8078 13.7195 -0.0038  0.0396   0.1417   0.0848    0.1213   0.0000   430.2099       26.3510       25.9430      -22.1067       9.83238       9.91839       1.24334     -0.861524      0.651802    -0.0155173     0.0437245   -0.00840743     0.0116720    0.00276188       0.00000       0.00000       0.00000       0.00000       0.00000       0.00000       0.00000       0.00000       0.00000       0.00000       0.00000       0.00000       0.00000       0.00000       0.00000       0.00000       0.00000       0.00000       0.00000       0.00000       0.00000       0.00000       9.80398       12.1313       11.7152       9.35400       6.90599       4.48525       3.04865       1.58611      0.810820      0.462496      0.184232     0.0608803     0.0186657    0.00345483       0.00000       0.00000       0.00000       0.00000       0.00000       0.00000       0.00000       0.00000       0.00000       0.00000       0.00000       0.00000       0.00000       0.00000       0.00000       0.00000       0.00000       0.00000       0.00000       0.00000       0.00000       0.00000
   7  19 3142.9083    4.0508  0.9866 13.7170 -0.0131  0.0493   0.1406   0.0956    0.1497   0.0000   440.1910       28.8403       11.1797      -5.49573      -1.34239     -0.407495      0.388840      -2.33067       1.18123     -0.908262      0.405973     -0.108030    -0.0303581   -0.00174614       0.00000       0.00000       0.00000       0.00000       0.00000       0.00000       0.00000       0.00000       0.00000       0.00000       0.00000       0.00000       0.00000       0.00000       0.00000       0.00000       0.00000       0.00000       0.00000       0.00000       0.00000       0.00000       12.1247       13.3272       12.7390       13.1183       9.41725       5.05269       3.66155       2.61456       1.48255      0.634685      0.244521     0.0704584     0.0209089    0.00434120       0.00000       0.00000       0.00000       0.00000       0.00000       0.00000       0.00000       0.00000       0.00000       0.00000       0.00000       0.00000       0.00000       0.00000       0.00000       0.00000       0.00000       0.00000       0.00000       0.00000       0.00000       0.00000
   7  20 3280.1798    3.8865  1.2054 13.0522 -0.0012  0.0454   0.1189   0.1038    0.2211   0.0000   433.2223       23.9213       7.53225      -3.15597      0.425031       7.70410      -4.32461      -1.61580       1.78002     -0.175205      0.116496     0.0459602    0.00259521   0.000643941       0.00000       0.00000       0.00000       0.00000       0.00000       0.00000       0.00000       0.00000       0.00000       0.00000       0.00000       0.00000       0.00000       0.00000       0.00000       0.00000       0.00000       0.00000       0.00000       0.00000       0.00000       0.00000       9.95603       12.5669       11.8454       9.99027       7.57483       5.47469       3.62903       2.00428       1.12323      0.503332      0.231067     0.0771932     0.0225187    0.00455677       0.00000       0.00000       0.00000       0.00000       0.00000       0.00000       0.00000       0.00000       0.00000       0.00000       0.00000       0.00000       0.00000       0.00000       0.00000       0.00000       0.00000       0.00000       0.00000       0.00000       0.00000       0.00000
   7  21 3417.7462    3.3388  1.8258 12.9338 -0.0052  0.0573   0.0889   0.1436    0.1420   0.0000   454.7368       53.6906      -1.09308       4.39208       18.2001      -8.48334       5.17430    -0.0302222       2.56385     -0.962695    -0.0131691    0.00532158    0.00634193    0.00707419       0.00000       0.00000       0.00000       0.00000       0.00000       0.00000       0.00000       0.00000       0.00000       0.00000       0.00000       0.00000       0.00000       0.00000       0.00000       0.00000       0.00000       0.00000       0.00000       0.00000       0.00000       0.00000       12.8053       16.3335       15.0608       13.3293       9.83603       6.50838       4.35993       2.49838       1.50379      0.609364      0.287679     0.0917679     0.0284174    0.00584835       0.00000       0.00000       0.00000       0.00000       0.00000       0.00000       0.00000       0.00000       0.00000       0.00000       0.00000       0.00000       0.00000       0.00000       0.00000       0.00000       0.00000       0.00000       0.00000       0.00000       0.00000       0.00000
   7  22 3555.5865    2.8988  2.7636 12.1195 -0.0029  0.0736   0.0592   0.1877    0.1565   0.0000   427.0481       39.5601       8.08875       16.9917       4.24498      -10.8778       6.41410      -1.91634      -1.87465      -1.53496      0.657906     0.0373094    -0.0584131    -0.0107594       0.00000       0.00000       0.00000       0.00000       0.00000       0.00000       0.00000       0.00000       0.00000       0.00000       0.00000       0.00000       0.00000       0.00000       0.00000       0.00000       0.00000       0.00000       0.00000       0.00000       0.00000       0.00000       16.3064       20.2596       18.7431       16.6116       12.7703       9.11940       6.24272       3.37016       1.92910      0.863512      0.403649      0.125729     0.0374546    0.00743925       0.00000       0.00000       0.00000       0.00000       0.00000       0.00000       0.00000       0.00000       0.00000       0.00000       0.00000       0.00000       0.00000       0.00000       0.00000       0.00000       0.00000       0.00000       0.00000       0.00000       0.00000       0.00000
   7  23 3693.6766    2.4344  3.9436 11.7943 -0.0017  0.0984   0.0427   0.2562    0.1191   0.0000   399.8587       54.8387       50.5009       33.5470       8.55322       15.4528      -4.55150     -0.534907      -1.16513     -0.161723     -0.165733     -0.345125     0.0109255    -0.0201822       0.00000       0.00000       0.00000       0.00000       0.00000       0.00000       0.00000       0.00000       0.00000       0.00000       0.00000       0.00000       0.00000       0.00000       0.00000       0.00000       0.00000       0.00000       0.00000       0.00000       0.00000       0.00000       21.7343       26.1675       25.5816       22.7331       16.6824       12.6433       7.53859       4.96959       2.68859       1.22595      0.522232      0.194983     0.0488347    0.00996258       0.00000       0.00000       0.00000       0.00000       0.00000       0.00000       0.00000       0.00000       0.00000       0.00000       0.00000       0.00000       0.00000       0.00000       0.00000       0.00000       0.00000       0.00000       0.00000       0.00000       0.00000       0.00000
   7  24 3831.9365    2.0785  5.4567 11.2836  0.0014  0.1205   0.0319   0.3325    0.1075   0.0000   419.8042       61.6953      -4.41530       8.17507      -3.34178      -24.3541      -10.4626      0.498318      0.658058      -2.54767      0.458755      0.543041     0.0797675    0.00122373       0.00000       0.00000       0.00000       0.00000       0.00000       0.00000       0.00000       0.00000       0.00000       0.00000       0.00000       0.00000       0.00000       0.00000       0.00000       0.00000       0.00000       0.00000       0.00000       0.00000       0.00000       0.00000       25.9223       33.9372       31.2586       28.4679       20.9129       15.2031       10.1945       5.70349       3.36054       1.48686      0.712606      0.231361     0.0652796     0.0130049       0.00000       0.00000       0.00000       0.00000       0.00000       0.00000       0.00000       0.00000       0.00000       0.00000       0.00000       0.00000       0.00000       0.00000       0.00000       0.00000       0.00000       0.00000       0.00000       0.00000       0.00000       0.00000
   7  25 3970.6598    1.7322  6.8368 11.2111 -0.0023  0.1442   0.0255   0.3982    0.0784   0.0000   413.6169       81.0413       42.1872       40.4968       2.08323       16.2865       22.9218      -4.33264      -2.06955       2.47206      0.746944     -0.290532    0.00239186    -0.0245296       0.00000       0.00000       0.00000       0.00000       0.00000       0.00000       0.00000       0.00000       0.00000       0.00000       0.00000       0.00000       0.00000       0.00000       0.00000       0.00000       0.00000       0.00000       0.00000       0.00000       0.00000       0.00000       30.6123       37.1771       36.9056       33.3545       25.0517       18.9434       12.3557       7.61700       3.97221       2.07515      0.832514      0.303049     0.0788279     0.0150812       0.00000       0.00000       0.00000       0.00000       0.00000       0.00000       0.00000       0.00000       0.00000       0.00000       0.00000       0.00000       0.00000       0.00000       0.00000       0.00000       0.00000       0.00000       0.00000       0.00000       0.00000       0.00000
   7  28 4387.5727    0.9929 13.0602 10.8239 -0.0062  0.2862   0.0151   0.7651    0.0482   0.0000   429.9453       199.518      -33.2995       12.2051       14.9015      -62.1332      -8.57807       53.3098      -6.96214      -14.4060       2.25712     -0.840099     -0.350267     0.0121629       0.00000       0.00000       0.00000       0.00000       0.00000       0.00000       0.00000       0.00000       0.00000       0.00000       0.00000       0.00000       0.00000       0.00000       0.00000       0.00000       0.00000       0.00000       0.00000       0.00000       0.00000       0.00000       61.5988       77.6329       78.1715       66.8684       52.5395       38.3435       25.0760       15.6507       8.36698       4.15892       1.73818      0.632257      0.169892     0.0301496       0.00000       0.00000       0.00000       0.00000       0.00000       0.00000       0.00000       0.00000       0.00000       0.00000       0.00000       0.00000       0.00000       0.00000       0.00000       0.00000       0.00000       0.00000       0.00000       0.00000       0.00000       0.00000
   8   9 1806.1967    0.3451  0.2472 10.9768 -0.0126  0.0436   0.0231   0.0439    0.0525   0.0000   431.2542       7.26415       20.2401       4.97610      0.137613       1.43709       1.96426     -0.765130      0.899744      0.321446    0.00445139     0.0875209    -0.0264802   -0.00919105   4.39682e-06  -4.58392e-05       0.00000       0.00000       0.00000       0.00000       0.00000       0.00000       0.00000       0.00000       0.00000       0.00000       0.00000       0.00000       0.00000       0.00000       0.00000       0.00000       0.00000       0.00000       0.00000       0.00000       12.6340       15.4731       13.8905       10.9207       9.03951       6.72004       4.84789       2.58685       1.27629      0.485981      0.201152     0.0772818     0.0278211    0.00855901    0.00231277   0.000413203       0.00000       0.00000       0.00000       0.00000       0.00000       0.00000       0.00000       0.00000       0.00000       0.00000       0.00000       0.00000       0.00000       0.00000       0.00000       0.00000       0.00000       0.00000       0.00000       0.00000
   8  11 2086.1528    0.6609  0.4771 11.3677 -0.0002  0.0287   0.0310   0.0810    0.0662   0.0000   428.2835       3.36660       8.35944       3.19489       5.91828       3.78101      -5.62761      0.135735     -0.678481     -0.743665     -0.286019     0.0458215    -0.0239006  -0.000564417    0.00901393   -0.00164304       0.00000       0.00000       0.00000       0.00000       0.00000       0.00000       0.00000       0.00000       0.00000       0.00000       0.00000       0.00000       0.00000       0.00000       0.00000       0.00000       0.00000       0.00000       0.00000       0.00000       5.68196       7.15823       6.69224       5.82506       5.09392       3.46300       2.32566       1.59666      0.917129      0.493201      0.247068     0.0946950     0.0358879     0.0138903    0.00367689   0.000647094       0.00000       0.00000       0.00000       0.00000       0.00000       0.00000       0.00000       0.00000       0.00000       0.00000       0.00000       0.00000       0.00000       0.00000       0.00000       0.00000       0.00000       0.00000       0.00000       0.00000
   8  12 2225.1040    0.9913  0.6913 11.5108 -0.0045  0.0339   0.0359   0.0736    0.0824   0.0000   432.8444     -0.330125       2.32833     -0.935713      -5.69654      -1.23551      0.513003     -0.311006     -0.250080     -0.549494    -0.0211818     0.0250733    -0.0388605   -0.00654568    0.00467111  -0.000116948       0.00000       0.00000       0.00000       0.00000       0.00000       0.00000       0.00000       0.00000       0.00000       0.00000       0.00000       0.00000       0.00000       0.00000       0.00000       0.00000       0.00000       0.00000       0.00000       0.00000       6.29056       8.20480       7.73537       7.07446       5.28794       4.02955       2.75626       1.70205       1.04258      0.556712      0.266548      0.121975     0.0477849     0.0151071    0.00406468   0.000844377       0.00000       0.00000       0.00000       0.00000       0.00000       0.00000       0.00000       0.00000       0.00000       0.00000       0.00000       0.00000       0.00000       0.00000       0.00000       0.00000       0.00000       0.00000       0.00000       0.00000
   8  14 2499.4663    1.7511  0.9419 12.1471 -0.0007  0.0474   0.0580   0.0861    0.1235   0.0000   438.9019       7.73789       10.0650       5.19880     -0.701489      -4.67817      -1.92545      -1.97228     -0.241632     -0.326259      0.414893     -0.203830     0.0318268     0.0184560    0.00295698  -0.000572746       0.00000       0.00000       0.00000       0.00000       0.00000       0.00000       0.00000       0.00000       0.00000       0.00000       0.00000       0.00000       0.00000       0.00000       0.00000       0.00000       0.00000       0.00000       0.00000       0.00000       7.35723       11.8209       8.57083       10.1806       6.71790       6.22852       3.74812       2.76510       1.31453      0.862760      0.354109      0.197579     0.0587071     0.0248325    0.00541187    0.00156497       0.00000       0.00000       0.00000       0.00000       0.00000       0.00000       0.00000       0.00000       0.00000       0.00000       0.00000       0.00000       0.00000       0.00000       0.00000       0.00000       0.00000       0.00000       0.00000       0.00000
   8  15 2636.2310    2.4246  0.9017 12.2459 -0.0046  0.0358   0.0772   0.0806    0.1505   0.0000   442.4224      0.555643       15.0643       5.34303       2.16095      -6.37714      -7.51898      0.825028     -0.304072     -0.383434     0.0925721     -0.131757    -0.0292066    -0.0203888   -0.00249294   0.000111481       0.00000       0.00000       0.00000       0.00000       0.00000       0.00000       0.00000       0.00000       0.00000       0.00000       0.00000       0.00000       0.00000       0.00000       0.00000       0.00000       0.00000       0.00000       0.00000       0.00000       6.33370       8.49174       7.23679       7.78048       5.62704       4.49274       3.00829       1.87433       1.25805      0.597951      0.317165      0.117350     0.0548976     0.0157551    0.00419519   0.000996334       0.00000       0.00000       0.00000       0.00000       0.00000       0.00000       0.00000       0.00000       0.00000       0.00000       0.00000       0.00000       0.00000       0.00000       0.00000       0.00000       0.00000       0.00000       0.00000       0.00000
   8  16 2773.8308    3.0227  0.8309 12.8697 -0.0047  0.0349   0.0963   0.0783    0.1454   0.0000   431.1517       30.7301       12.8329      -1.47600     -0.330469      -9.75176      -3.75065      -1.11450     0.0765232      0.682623      0.217909     -0.234977    -0.0687554    -0.0116214   -0.00537441   0.000548456       0.00000       0.00000       0.00000       0.00000       0.00000       0.00000       0.00000       0.00000       0.00000       0.00000       0.00000       0.00000       0.00000       0.00000       0.00000       0.00000       0.00000       0.00000       0.00000       0.00000       6.96306       8.77065       8.22043       7.13462       5.95886       4.28514       3.10452       1.81267       1.07321      0.580354      0.241091      0.126810     0.0459697     0.0141875    0.00427388   0.000788459       0.00000       0.00000       0.00000       0.00000       0.00000       0.00000       0.00000       0.00000       0.00000       0.00000       0.00000       0.00000       0.00000       0.00000       0.00000       0.00000       0.00000       0.00000       0.00000       0.00000
   8  17 2911.6839    3.6301  0.8125 13.4642 -0.0030  0.0327   0.1139   0.0767    0.1236   0.0000   423.9460       15.5179       15.9145       8.09067      -1.72276      -1.39513     -0.480776     -0.923597       1.29583     0.0773978      0.309715     0.0615447    -0.0185997    -0.0105472   -0.00115654  -0.000403570       0.00000       0.00000       0.00000       0.00000       0.00000       0.00000       0.00000       0.00000       0.00000       0.00000       0.00000       0.00000       0.00000       0.00000       0.00000       0.00000       0.00000       0.00000       0.00000       0.00000       6.21201       7.68057       7.32269       6.62473       5.53041       3.90003       2.79887       1.80223       1.02113      0.578895      0.275435      0.121089     0.0428702     0.0146937    0.00411864   0.000759836       0.00000       0.00000       0.00000       0.00000       0.00000       0.00000       0.00000       0.00000       0.00000       0.00000       0.00000       0.00000       0.00000       0.00000       0.00000       0.00000       0.00000       0.00000       0.00000       0.00000
   8  20 3324.5283    3.7834  1.4028 13.7704 -0.0101  0.0496   0.1062   0.1155    0.1132   0.0000   408.6906       37.5247      -1.58529       33.8902       7.97650      -2.26101       1.84875      -3.64733      -1.60587     -0.148261     -0.414409     -0.221801    -0.0372924    0.00790120   -0.00556422   -0.00320122       0.00000       0.00000       0.00000       0.00000       0.00000       0.00000       0.00000       0.00000       0.00000       0.00000       0.00000       0.00000       0.00000       0.00000       0.00000       0.00000       0.00000       0.00000       0.00000       0.00000       9.30372       12.3600       10.5118       10.5444       8.18869       6.29118       4.38309       2.76676       1.69611      0.855610      0.420644      0.176157     0.0689276     0.0218586    0.00601754    0.00137559       0.00000       0.00000       0.00000       0.00000       0.00000       0.00000       0.00000       0.00000       0.00000       0.00000       0.00000       0.00000       0.00000       0.00000       0.00000       0.00000       0.00000       0.00000       0.00000       0.00000
   8  21 3462.6391    3.1212  2.3531 13.1433  0.0040  0.0655   0.0676   0.1634    0.0908   0.0000   411.2241       46.6984       41.1377      -28.8883      -6.12814      -1.24273      -3.92266      -1.94643     -0.128152      0.816524      0.285820     -0.128534    -0.0855648    0.00263035    -0.0147672   -0.00249611       0.00000       0.00000       0.00000       0.00000       0.00000       0.00000       0.00000       0.00000       0.00000       0.00000       0.00000       0.00000       0.00000       0.00000       0.00000       0.00000       0.00000       0.00000       0.00000       0.00000       11.6863       15.6454       14.1186       13.1760       10.8962       8.52629       5.85822       3.81524       2.22161       1.24469      0.556183      0.266962     0.0986176     0.0342795    0.00898375    0.00175862       0.00000       0.00000       0.00000       0.00000       0.00000       0.00000       0.00000       0.00000       0.00000       0.00000       0.00000       0.00000       0.00000       0.00000       0.00000       0.00000       0.00000       0.00000       0.00000       0.00000
   8  22 3601.1532    2.6683  3.2387 12.4296  0.0026  0.0777   0.0482   0.1945    0.0911   0.0000   446.3316       23.8355      -1.56831       19.4064       41.1445       6.52292      -15.5090      -11.6243       2.96711     -0.443609      -1.11152     -0.768884      0.388788    -0.0544014   -0.00842145    0.00134850       0.00000       0.00000       0.00000       0.00000       0.00000       0.00000       0.00000       0.00000       0.00000       0.00000       0.00000       0.00000       0.00000       0.00000       0.00000       0.00000       0.00000       0.00000       0.00000       0.00000       14.8178       18.6063       17.9290       15.6085       13.4128       9.76755       6.69383       4.56456       2.55149       1.39244      0.714205      0.290004      0.112646     0.0398615     0.0105379    0.00177361       0.00000       0.00000       0.00000       0.00000       0.00000       0.00000       0.00000       0.00000       0.00000       0.00000       0.00000       0.00000       0.00000       0.00000       0.00000       0.00000       0.00000       0.00000       0.00000       0.00000
   8  24 3878.3265    1.9742  5.6342 11.7376  0.0019  0.1229   0.0285   0.3114    0.0771   0.0000   428.0052       31.6150      -43.2368       13.0066       51.2194       4.68832      -25.1480      -15.5778       3.55350      -2.37176      0.628998     0.0246016    -0.0730927     -0.114584    -0.0296961  -0.000308873       0.00000       0.00000       0.00000       0.00000       0.00000       0.00000       0.00000       0.00000       0.00000       0.00000       0.00000       0.00000       0.00000       0.00000       0.00000       0.00000       0.00000       0.00000       0.00000       0.00000       22.0378       29.3133       28.1073       25.3678       21.3023       15.4726       10.9539       7.07525       4.20169       2.22975       1.15610      0.486191      0.195190     0.0651056     0.0180083    0.00316719       0.00000       0.00000       0.00000       0.00000       0.00000       0.00000       0.00000       0.00000       0.00000       0.00000       0.00000       0.00000       0.00000       0.00000       0.00000       0.00000       0.00000       0.00000       0.00000       0.00000
   8  25 4017.8940    1.5991  7.4079 11.4944  0.0019  0.1478   0.0208   0.3851    0.0598   0.0000   434.1352       84.6522      -5.41535      -22.9603     -0.878812       12.6927      -15.3061      -19.3449       5.91344     -0.693275     0.0536740     -0.676361     -0.296062      0.176839    -0.0268463   0.000372841       0.00000       0.00000       0.00000       0.00000       0.00000       0.00000       0.00000       0.00000       0.00000       0.00000       0.00000       0.00000       0.00000       0.00000       0.00000       0.00000       0.00000       0.00000       0.00000       0.00000       29.4832       36.4046       36.8308       31.8012       26.2720       20.5906       13.7614       9.10743       5.30132       2.88810       1.42452      0.630450      0.254987     0.0856230     0.0207368    0.00355937       0.00000       0.00000       0.00000       0.00000       0.00000       0.00000       0.00000       0.00000       0.00000       0.00000       0.00000       0.00000       0.00000       0.00000       0.00000       0.00000       0.00000       0.00000       0.00000       0.00000
   8  26 4157.1682    1.3730  9.3216 11.3253 -0.0021  0.1746   0.0176   0.4808    0.0517   0.0000   409.0658       1.14779       117.064      -58.3107       29.6393       2.33445       20.6688       1.55205      -2.35449      -5.46219      0.644358      0.932507     -0.109267     -0.299492     0.0131508  -0.000266430       0.00000       0.00000       0.00000       0.00000       0.00000       0.00000       0.00000       0.00000       0.00000       0.00000       0.00000       0.00000       0.00000       0.00000       0.00000       0.00000       0.00000       0.00000       0.00000       0.00000       34.4460       41.4257       42.0183       38.5896       30.9111       23.8474       16.5435       10.8242       6.57723       3.59708       1.81376      0.789537      0.311285      0.100523     0.0249569    0.00428659       0.00000       0.00000       0.00000       0.00000       0.00000       0.00000       0.00000       0.00000       0.00000       0.00000       0.00000       0.00000       0.00000       0.00000       0.00000       0.00000       0.00000       0.00000       0.00000       0.00000
   8  27 4296.5100    1.1516 11.7098 11.2490 -0.0017  0.2333   0.0153   0.6088    0.0450   0.0000   431.0619       1.56735      -7.47261      -1.58391      -9.48690      -18.1698       28.8135       6.64669      -1.22753       3.55019      0.604115     -0.442098      0.490495    -0.0605736    -0.0353164   -0.00757296       0.00000       0.00000       0.00000       0.00000       0.00000       0.00000       0.00000       0.00000       0.00000       0.00000       0.00000       0.00000       0.00000       0.00000       0.00000       0.00000       0.00000       0.00000       0.00000       0.00000       42.4152       55.4993       55.3069       49.0313       41.5900       32.4561       22.0740       14.1778       8.55793       4.59116       2.20158       1.01113      0.410477      0.139452     0.0364358    0.00627931       0.00000       0.00000       0.00000       0.00000       0.00000       0.00000       0.00000       0.00000       0.00000       0.00000       0.00000       0.00000       0.00000       0.00000       0.00000       0.00000       0.00000       0.00000       0.00000       0.00000
   9   9 1843.6191    0.3855  0.3286  9.9911 -0.0094  0.0487   0.0237   0.0534    0.0578   0.0000   442.2690       2.90060       13.7448       5.28488       9.71033       2.40339      0.180587      -1.37261      -1.16216     -0.105092     0.0558855     -0.135714     0.0263138     0.0389515     0.0122954   -0.00527951  -0.000805636  -0.000129839       0.00000       0.00000       0.00000       0.00000       0.00000       0.00000       0.00000       0.00000       0.00000       0.00000       0.00000       0.00000       0.00000       0.00000       0.00000       0.00000       0.00000       0.00000       7.45944       12.6340       10.0297       10.7950       7.01740       6.06274       3.63363       2.32399       1.70907      0.645630      0.617931      0.197778      0.152646     0.0319588     0.0226278    0.00532878    0.00146201   0.000369061       0.00000       0.00000       0.00000       0.00000       0.00000       0.00000       0.00000       0.00000       0.00000       0.00000       0.00000       0.00000       0.00000       0.00000       0.00000       0.00000       0.00000       0.00000
   9  10 1984.2342    0.5653  0.4487 10.2805 -0.0072  0.0301   0.0250   0.0639    0.0783   0.0000   433.1954      -3.59889       20.1134       5.55663       2.66322       1.53378       1.79439     0.0241000      -1.71024      0.443081     -0.444724      0.234364     0.0180445     0.0359273    0.00496421    0.00182203  -0.000406242  -0.000206763       0.00000       0.00000       0.00000       0.00000       0.00000       0.00000       0.00000       0.00000       0.00000       0.00000       0.00000       0.00000       0.00000       0.00000       0.00000       0.00000       0.00000       0.00000       4.56911       6.56589       5.91686       5.86732       4.34157       3.85610       2.89130       1.69270       1.32141      0.662021      0.427192      0.166193      0.102047     0.0349642     0.0159629    0.00370700    0.00100914   0.000209841       0.00000       0.00000       0.00000       0.00000       0.00000       0.00000       0.00000       0.00000       0.00000       0.00000       0.00000       0.00000       0.00000       0.00000       0.00000       0.00000       0.00000       0.00000
   9  11 2125.0807    0.7574  0.6383 10.4210 -0.0039  0.0306   0.0265   0.0698    0.1028   0.0000   436.4090       14.9554       17.1609     -0.899306      -4.23646      -3.93912       3.29095      0.173486     -0.184194      0.283770      0.688849    0.00169149     0.0293892    0.00600424    0.00905272    0.00247017  -0.000720835  -8.13685e-05       0.00000       0.00000       0.00000       0.00000       0.00000       0.00000       0.00000       0.00000       0.00000       0.00000       0.00000       0.00000       0.00000       0.00000       0.00000       0.00000       0.00000       0.00000       5.95804       7.66007       7.49898       6.68458       5.35414       3.90327       2.77350       1.84002       1.05751      0.677181      0.341831      0.170712     0.0801507     0.0332633     0.0106989    0.00367962   0.000895019   0.000164708       0.00000       0.00000       0.00000       0.00000       0.00000       0.00000       0.00000       0.00000       0.00000       0.00000       0.00000       0.00000       0.00000       0.00000       0.00000       0.00000       0.00000       0.00000
   9  12 2264.5953    1.1204  0.6505 10.9773 -0.0042  0.0338   0.0446   0.0694    0.0957   0.0000   434.7230       4.80252       5.99195    -0.0907819      -1.31956      0.828019       2.41289      -2.01396      -1.65532      -2.24176      0.125318     -0.129724     -0.174401    -0.0261117    0.00700737    0.00656710   0.000437312  -7.82894e-06       0.00000       0.00000       0.00000       0.00000       0.00000       0.00000       0.00000       0.00000       0.00000       0.00000       0.00000       0.00000       0.00000       0.00000       0.00000       0.00000       0.00000       0.00000       6.82659       6.86068       5.94639       7.39286       6.95749       4.67405       2.54854       2.04452       1.72710       1.18228      0.571493      0.262800      0.103320     0.0364761     0.0117602    0.00372435   0.000911271   0.000166469       0.00000       0.00000       0.00000       0.00000       0.00000       0.00000       0.00000       0.00000       0.00000       0.00000       0.00000       0.00000       0.00000       0.00000       0.00000       0.00000       0.00000       0.00000
   9  13 2402.3496    1.4112  0.7650 11.3950 -0.0037  0.0325   0.0465   0.0734    0.0999   0.0000   446.6600       6.14848       17.3366       12.0257      -2.64455      -4.21822      0.203528      -2.52453      0.609799     -0.644726      0.127349     -0.358758     0.0528596     0.0560617     0.0175494   -0.00141231   9.23956e-05  -7.65229e-05       0.00000       0.00000       0.00000       0.00000       0.00000       0.00000       0.00000       0.00000       0.00000       0.00000       0.00000       0.00000       0.00000       0.00000       0.00000       0.00000       0.00000       0.00000       5.53324       6.32223       6.47966       6.23434       5.26576       4.05905       2.88028       1.98647       1.33609      0.830935      0.439400      0.225139     0.0953657     0.0407526     0.0139349    0.00418452    0.00100191   0.000173053       0.00000       0.00000       0.00000       0.00000       0.00000       0.00000       0.00000       0.00000       0.00000       0.00000       0.00000       0.00000       0.00000       0.00000       0.00000       0.00000       0.00000       0.00000
   9  14 2539.6163    1.8141  0.8142 11.8322 -0.0073  0.0347   0.0590   0.0788    0.1138   0.0000   439.4336       11.5380       8.16423       12.6136       1.35232       4.16862       4.85104      -1.84792     -0.467989      0.689558     -0.612730     0.0343688     0.0567693    0.00180281   -0.00373330    0.00140560    0.00122946  -0.000170105       0.00000       0.00000       0.00000       0.00000       0.00000       0.00000       0.00000       0.00000       0.00000       0.00000       0.00000       0.00000       0.00000       0.00000       0.00000       0.00000       0.00000       0.00000       6.06456       8.03011       7.45430       6.79436       5.84752       4.51807       3.24338       2.26410       1.33624      0.819185      0.418115      0.224565     0.0896760     0.0399715     0.0132054    0.00464358    0.00112435   0.000208521       0.00000       0.00000       0.00000       0.00000       0.00000       0.00000       0.00000       0.00000       0.00000       0.00000       0.00000       0.00000       0.00000       0.00000       0.00000       0.00000       0.00000       0.00000
   9  16 2815.3740    3.0535  0.7274 12.6749 -0.0118  0.0304   0.1039   0.0702    0.1157   0.0000   439.3768       21.9348       12.8513     -0.187887     0.0855237      -3.55597      -3.90643       1.00013      -2.29345      0.749204     -0.516943      0.408451     -0.164573  -1.81507e-06    0.00978287   0.000842827  -7.83978e-05   0.000155478       0.00000       0.00000       0.00000       0.00000       0.00000       0.00000       0.00000       0.00000       0.00000       0.00000       0.00000       0.00000       0.00000       0.00000       0.00000       0.00000       0.00000       0.00000       5.18372       6.78915       5.59981       6.34942       4.68782       4.04671       2.68798       2.08299       1.17398      0.766573      0.370778      0.222048     0.0789757     0.0367642     0.0104415    0.00397859   0.000789583   0.000207890       0.00000       0.00000       0.00000       0.00000       0.00000       0.00000       0.00000       0.00000       0.00000       0.00000       0.00000       0.00000       0.00000       0.00000       0.00000       0.00000       0.00000       0.00000
   9  18 3091.6560    3.9464  0.9131 13.3202 -0.0014  0.0319   0.1194   0.0820    0.1214   0.0000   441.7169       21.3915       11.8383      -4.23750      -3.54807     -0.804903      -1.10534      -2.39739      0.713251     -0.603396     -0.258689     -0.118006   -0.00112145   -0.00402211    -0.0239515   -0.00287290    0.00147173  -0.000356387       0.00000       0.00000       0.00000       0.00000       0.00000       0.00000       0.00000       0.00000       0.00000       0.00000       0.00000       0.00000       0.00000       0.00000       0.00000       0.00000       0.00000       0.00000       5.71432       6.94901       6.75822       6.50125       5.40108       4.04408       3.21121       2.02036       1.36912      0.752431      0.434592      0.210780     0.0986979     0.0382235     0.0142018    0.00370334    0.00108716   0.000181483       0.00000       0.00000       0.00000       0.00000       0.00000       0.00000       0.00000       0.00000       0.00000       0.00000       0.00000       0.00000       0.00000       0.00000       0.00000       0.00000       0.00000       0.00000
   9  19 3229.8043    3.7481  1.0995 13.6470 -0.0121  0.0412   0.1157   0.1054    0.1133   0.0000   448.6692       11.6670       7.58301      -7.72740      0.901906      -6.38381      -3.26163      -1.84869      -1.78464      -1.73747     -0.320533     -0.201553   -0.00704962    -0.0661595     0.0145053    0.00406302   -0.00172990   3.19181e-05       0.00000       0.00000       0.00000       0.00000       0.00000       0.00000       0.00000       0.00000       0.00000       0.00000       0.00000       0.00000       0.00000       0.00000       0.00000       0.00000       0.00000       0.00000       7.41846       9.92024       9.82232       8.75684       6.94790       5.53048       3.70100       2.64161       1.47456       1.03527      0.495576      0.258037      0.120502     0.0516649     0.0163081    0.00598306    0.00134067   0.000237473       0.00000       0.00000       0.00000       0.00000       0.00000       0.00000       0.00000       0.00000       0.00000       0.00000       0.00000       0.00000       0.00000       0.00000       0.00000       0.00000       0.00000       0.00000
   9  20 3367.8897    3.2123  1.5589 13.3435 -0.0095  0.0523   0.0831   0.1334    0.0819   0.0000   448.9399       32.4952       16.4774      -15.0405       3.69339      -1.76843       2.80948      -7.98458     -0.186569     -0.851398      -1.82381     -0.613751      0.124981     -0.133025    -0.0163958   -0.00766072   -0.00128579  -0.000403834       0.00000       0.00000       0.00000       0.00000       0.00000       0.00000       0.00000       0.00000       0.00000       0.00000       0.00000       0.00000       0.00000       0.00000       0.00000       0.00000       0.00000       0.00000       9.96871       12.4664       12.6654       11.3444       8.98175       7.09318       5.10621       3.31595       2.15670       1.24953      0.691354      0.323263      0.162065     0.0650070     0.0240889    0.00673203    0.00163964   0.000279725       0.00000       0.00000       0.00000       0.00000       0.00000       0.00000       0.00000       0.00000       0.00000       0.00000       0.00000       0.00000       0.00000       0.00000       0.00000       0.00000       0.00000       0.00000
   9  21 3506.5454    2.7947  2.1543 12.8752 -0.0087  0.0626   0.0653   0.1609    0.0729   0.0000   450.0480       22.8624       7.07837       19.5689       17.0745      -6.62803       1.80265      -6.09891       1.43917      0.521247      0.860376     -0.405032     -0.442026      0.160344    0.00398892   -0.00104406   -0.00144132  -0.000483514       0.00000       0.00000       0.00000       0.00000       0.00000       0.00000       0.00000       0.00000       0.00000       0.00000       0.00000       0.00000       0.00000       0.00000       0.00000       0.00000       0.00000       0.00000       9.81432       13.5283       12.7599       12.2388       10.1751       7.84525       5.95582       3.92244       2.61249       1.51134      0.862797      0.412523      0.203227     0.0781110     0.0298489    0.00880719    0.00229679   0.000413264       0.00000       0.00000       0.00000       0.00000       0.00000       0.00000       0.00000       0.00000       0.00000       0.00000       0.00000       0.00000       0.00000       0.00000       0.00000       0.00000       0.00000       0.00000
   9  22 3645.4702    2.3487  3.0863 12.3396 -0.0044  0.0766   0.0471   0.2023    0.0652   0.0000   455.1644       49.1749       15.3520       39.2789       10.2234       9.85687       8.12872       5.60158      -4.43940      -1.58963      0.735720      0.105728      0.330469    -0.0363021    -0.0790333   -0.00405949    0.00772276  -0.000312367       0.00000       0.00000       0.00000       0.00000       0.00000       0.00000       0.00000       0.00000       0.00000       0.00000       0.00000       0.00000       0.00000       0.00000       0.00000       0.00000       0.00000       0.00000       12.6931       16.9039       16.4040       14.8282       13.1115       10.1687       7.50161       5.20264       3.28527       2.01257       1.05369      0.554410      0.241349      0.104237     0.0365695     0.0118717    0.00293363   0.000475912       0.00000       0.00000       0.00000       0.00000       0.00000       0.00000       0.00000       0.00000       0.00000       0.00000       0.00000       0.00000       0.00000       0.00000       0.00000       0.00000       0.00000       0.00000
   9  23 3784.5248    1.9136  4.5445 11.7735 -0.0006  0.0976   0.0338   0.2665    0.0632   0.0000   448.5299       60.9157      -11.4825       9.67929       16.4295      -6.21294    -0.0508520      -2.21684      -2.82334      -5.32044     -0.315943      0.563257     -0.392577     -0.183994    0.00295198     0.0181856    0.00253157  -0.000848595       0.00000       0.00000       0.00000       0.00000       0.00000       0.00000       0.00000       0.00000       0.00000       0.00000       0.00000       0.00000       0.00000       0.00000       0.00000       0.00000       0.00000       0.00000       16.6177       20.8706       20.4646       19.2855       16.2851       13.1075       9.72053       6.82839       4.30069       2.62627       1.44990      0.721402      0.341137      0.136317     0.0484321     0.0147812    0.00350055   0.000588974       0.00000       0.00000       0.00000       0.00000       0.00000       0.00000       0.00000       0.00000       0.00000       0.00000       0.00000       0.00000       0.00000       0.00000       0.00000       0.00000       0.00000       0.00000
   9  25 4063.1839    1.3803  7.2914 11.0479 -0.0080  0.1431   0.0211   0.4005    0.0532   0.0000   449.2047       133.109       33.3471      0.410840      -13.7814      -49.8630      -23.9826       19.1954      -3.40780      -4.72367      -4.67125       1.50272      0.209919     -0.219008     -0.111246    -0.0243564    0.00623791   -0.00106501       0.00000       0.00000       0.00000       0.00000       0.00000       0.00000       0.00000       0.00000       0.00000       0.00000       0.00000       0.00000       0.00000       0.00000       0.00000       0.00000       0.00000       0.00000       23.8801       29.7825       30.1964       27.8015       24.2884       19.1454       14.6002       9.91227       6.55937       3.92052       2.18561       1.05198      0.510667      0.202065     0.0747707     0.0221641    0.00538288   0.000843814       0.00000       0.00000       0.00000       0.00000       0.00000       0.00000       0.00000       0.00000       0.00000       0.00000       0.00000       0.00000       0.00000       0.00000       0.00000       0.00000       0.00000       0.00000
   9  26 4203.1910    1.1391  9.3384 10.7265 -0.0019  0.1768   0.0171   0.5144    0.0485   0.0000   436.5597       83.7825       51.4618      -70.8502       28.6090      -17.3601      -55.2957      -30.0504       7.94105     -0.999760      0.760768       2.73225       1.10920     -0.159517     -0.238855    -0.0263143  -0.000414800  -0.000211456       0.00000       0.00000       0.00000       0.00000       0.00000       0.00000       0.00000       0.00000       0.00000       0.00000       0.00000       0.00000       0.00000       0.00000       0.00000       0.00000       0.00000       0.00000       29.7107       38.0400       38.3508       35.2485       30.3303       23.8740       18.1816       12.8594       8.26846       5.02096       2.84246       1.49275      0.677709      0.275070     0.0960606     0.0288584    0.00667575    0.00105494       0.00000       0.00000       0.00000       0.00000       0.00000       0.00000       0.00000       0.00000       0.00000       0.00000       0.00000       0.00000       0.00000       0.00000       0.00000       0.00000       0.00000       0.00000
   9  27 4343.2336    0.9412 10.6767 10.6685 -0.0062  0.2286   0.0162   0.6087    0.0455   0.0000   419.3992       72.7642       28.4119       25.4239      -2.77914       11.6920      -25.2412      -14.7790       9.44155      0.795990       6.38541       2.43508      0.583880    -0.0846819     -0.180725     0.0236969     0.0159808   -0.00318067       0.00000       0.00000       0.00000       0.00000       0.00000       0.00000       0.00000       0.00000       0.00000       0.00000       0.00000       0.00000       0.00000       0.00000       0.00000       0.00000       0.00000       0.00000       36.4754       47.7056       48.0660       44.5769       39.5759       30.6757       23.0601       16.1541       10.5313       6.58774       3.57872       1.84569      0.832744      0.347869      0.121720     0.0379195    0.00916671    0.00143543       0.00000       0.00000       0.00000       0.00000       0.00000       0.00000       0.00000       0.00000       0.00000       0.00000       0.00000       0.00000       0.00000       0.00000       0.00000       0.00000       0.00000       0.00000
   9  28 4482.9479    0.8064 12.7480 10.4638 -0.0014  0.2712   0.0146   0.7318    0.0446   0.0000   513.6322       65.6677       30.6407       60.1557       13.0152      -4.69882      -2.10278      -31.6923       9.28944      -4.03420       3.39771       5.35666     -0.300243     -0.770752      0.312452     0.0666598   -0.00542562  -0.000487656       0.00000       0.00000       0.00000       0.00000       0.00000       0.00000       0.00000       0.00000       0.00000       0.00000       0.00000       0.00000       0.00000       0.00000       0.00000       0.00000       0.00000       0.00000       45.6515       58.8047       61.0834       54.1712       47.7947       36.7456       27.8652       19.2923       12.6684       7.88772       4.29672       2.30746       1.01266      0.436673      0.150334     0.0451716     0.0106343    0.00158981       0.00000       0.00000       0.00000       0.00000       0.00000       0.00000       0.00000       0.00000       0.00000       0.00000       0.00000       0.00000       0.00000       0.00000       0.00000       0.00000       0.00000       0.00000
  10   9 1879.9907    0.4488  0.3430  9.9633 -0.0117  0.0248   0.0232   0.0531    0.0559   0.0000   441.2949     -0.431879       14.9794      -2.33163      -9.33208      0.415947       2.53481      0.912504      -2.55762    -0.0923061      0.938784     -0.646113      0.122240      0.120634     0.0244296    -0.0164061    0.00389116   0.000356727  -0.000746699  -3.02397e-05       0.00000       0.00000       0.00000       0.00000       0.00000       0.00000       0.00000       0.00000       0.00000       0.00000       0.00000       0.00000       0.00000       0.00000       0.00000       0.00000       3.62465       4.26460       4.40488       4.38992       3.91648       2.68166       2.65640       1.74308       1.29403      0.696997      0.434014      0.269433      0.125485     0.0700301     0.0238178     0.0100562    0.00313263   0.000768493   0.000241799   3.55750e-05       0.00000       0.00000       0.00000       0.00000       0.00000       0.00000       0.00000       0.00000       0.00000       0.00000       0.00000       0.00000       0.00000       0.00000       0.00000       0.00000
  10  10 2021.5035    0.6149  0.4587 10.2867 -0.0085  0.0284   0.0255   0.0567    0.0752   0.0000   448.0529     -0.194413       14.1934      -4.43430      0.946378       2.18291      -3.08977     -0.693396     -0.141273     -0.313726      0.794183   -0.00456197      0.104410    -0.0818528    -0.0114197   -0.00985635   -0.00135644  -0.000193084  -0.000410059  -2.12822e-05       0.00000       0.00000       0.00000       0.00000       0.00000       0.00000       0.00000       0.00000       0.00000       0.00000       0.00000       0.00000       0.00000       0.00000       0.00000       0.00000       4.34252       5.07187       5.18940       4.15072       4.29910       3.82416       2.84163       2.35149       1.45318      0.829751      0.573140      0.249343      0.133812     0.0704347     0.0269361    0.00869850    0.00399030    0.00114042   0.000239479   3.38388e-05       0.00000       0.00000       0.00000       0.00000       0.00000       0.00000       0.00000       0.00000       0.00000       0.00000       0.00000       0.00000       0.00000       0.00000       0.00000       0.00000
  10  11 2162.9931    0.8887  0.6032 10.4225 -0.0129  0.0317   0.0330   0.0646    0.1318   0.0000   434.0941      0.378283       16.3386     -0.571606      -2.38735       2.03593       2.42300     -0.878303      -1.33551      0.459867     -0.107528    -0.0205774     -0.174996    0.00783836    -0.0302317    0.00834813    0.00578083  -0.000771606   2.11672e-05  -2.15650e-05       0.00000       0.00000       0.00000       0.00000       0.00000       0.00000       0.00000       0.00000       0.00000       0.00000       0.00000       0.00000       0.00000       0.00000       0.00000       0.00000       3.98148       6.02536       4.92815       5.64495       4.51930       3.93261       2.79917       2.08916       1.39594      0.901344      0.551689      0.278705      0.154384     0.0628550     0.0317650     0.0104883    0.00406232    0.00116885   0.000277799   5.74643e-05       0.00000       0.00000       0.00000       0.00000       0.00000       0.00000       0.00000       0.00000       0.00000       0.00000       0.00000       0.00000       0.00000       0.00000       0.00000       0.00000
  10  12 2302.8393    1.1695  0.7409 10.7412 -0.0203  0.0285   0.0402   0.0747    0.1586   0.0000   430.4268       11.9518       4.61235       3.85166       2.33429      -5.38165       1.44463       1.48812      -1.17729      -1.11494      0.591200     -0.224140      0.147637    -0.0386997     0.0535793     0.0217492    0.00128566  -3.18488e-05   4.23227e-06  -2.81720e-05       0.00000       0.00000       0.00000       0.00000       0.00000       0.00000       0.00000       0.00000       0.00000       0.00000       0.00000       0.00000       0.00000       0.00000       0.00000       0.00000       4.62469       5.92730       5.78653       5.43928       4.69154       3.67765       2.73949       1.95061       1.30675      0.819154      0.485230      0.258339      0.129354     0.0601366     0.0257822    0.00967620    0.00328847   0.000958878   0.000228173   3.88553e-05       0.00000       0.00000       0.00000       0.00000       0.00000       0.00000       0.00000       0.00000       0.00000       0.00000       0.00000       0.00000       0.00000       0.00000       0.00000       0.00000
  10  13 2440.8877    1.5803  0.8299 11.3030 -0.0128  0.0319   0.0484   0.0706    0.1353   0.0000   445.7313       4.58310       12.4674       1.15037       1.40138      -5.94329     -0.481021       2.15184       1.76840     -0.760803     -0.740801     0.0342232    -0.0789212     -0.170409    -0.0205420   -0.00739139   -0.00671310  -6.34746e-06   7.48197e-05   3.95333e-05       0.00000       0.00000       0.00000       0.00000       0.00000       0.00000       0.00000       0.00000       0.00000       0.00000       0.00000       0.00000       0.00000       0.00000       0.00000       0.00000       4.96959       5.67844       6.44796       5.60738       4.92369       4.11741       3.04743       2.09640       1.52223      0.918327      0.542911      0.305578      0.154803     0.0720709     0.0303753     0.0123829    0.00432960    0.00113872   0.000254836   3.67946e-05       0.00000       0.00000       0.00000       0.00000       0.00000       0.00000       0.00000       0.00000       0.00000       0.00000       0.00000       0.00000       0.00000       0.00000       0.00000       0.00000
  10  14 2578.7445    2.0099  0.8608 11.8397 -0.0082  0.0335   0.0614   0.0728    0.1133   0.0000   443.5763      -10.8378       11.1360       5.52715      0.332792      -10.3872      -1.72506      -3.18489       2.28489       1.06530      0.392468     -0.572774     0.0581852     -0.123661    -0.0229274   -0.00271831   -0.00209928    0.00104501   0.000472126  -8.14747e-06       0.00000       0.00000       0.00000       0.00000       0.00000       0.00000       0.00000       0.00000       0.00000       0.00000       0.00000       0.00000       0.00000       0.00000       0.00000       0.00000       5.51825       6.93728       6.87664       6.15884       5.72416       4.58252       3.24700       2.39584       1.65166       1.02134      0.632342      0.332623      0.157491     0.0771052     0.0301668     0.0116844    0.00436770    0.00124820   0.000282424   4.35904e-05       0.00000       0.00000       0.00000       0.00000       0.00000       0.00000       0.00000       0.00000       0.00000       0.00000       0.00000       0.00000       0.00000       0.00000       0.00000       0.00000
  10  15 2717.1532    2.6444  0.7377 12.3462 -0.0091  0.0267   0.0855   0.0682    0.1069   0.0000   432.9846       17.7031       15.8934       12.2601     -0.896678      -6.16721     -0.455869      -1.20799       1.47141     -0.240592   -0.00194259     -0.557368     -0.126998      0.134900     0.0114031    -0.0113599    0.00764295   0.000391196   1.04630e-05   3.70391e-05       0.00000       0.00000       0.00000       0.00000       0.00000       0.00000       0.00000       0.00000       0.00000       0.00000       0.00000       0.00000       0.00000       0.00000       0.00000       0.00000       4.34754       5.44691       5.49621       5.05031       4.27710       3.49148       2.66772       1.88044       1.29283      0.768432      0.424889      0.260372      0.128241     0.0588573     0.0242059     0.0101589    0.00336752   0.000918330   0.000210926   3.40578e-05       0.00000       0.00000       0.00000       0.00000       0.00000       0.00000       0.00000       0.00000       0.00000       0.00000       0.00000       0.00000       0.00000       0.00000       0.00000       0.00000
  10  16 2855.7847    3.1522  0.8641 12.7539 -0.0011  0.0306   0.0931   0.0753    0.1089   0.0000   444.9135       20.8522       9.85102      -1.12343       6.68210      -2.60956    -0.0552071      -4.42685     -0.206039    -0.0813007     -0.227022     -0.234281     0.0793780    0.00330932   -0.00803644   -0.00432511    0.00214869    0.00110612  -5.19291e-06   0.000130690       0.00000       0.00000       0.00000       0.00000       0.00000       0.00000       0.00000       0.00000       0.00000       0.00000       0.00000       0.00000       0.00000       0.00000       0.00000       0.00000       4.90367       5.77837       5.47171       5.73361       4.81522       3.75140       2.96429       2.29327       1.48443      0.881263      0.537329      0.302126      0.161619     0.0754083     0.0307495     0.0106956    0.00358877    0.00102038   0.000236845   4.36362e-05       0.00000       0.00000       0.00000       0.00000       0.00000       0.00000       0.00000       0.00000       0.00000       0.00000       0.00000       0.00000       0.00000       0.00000       0.00000       0.00000
  10  17 2994.6457    3.7602  0.8769 13.0931 -0.0086  0.0287   0.1130   0.0757    0.1131   0.0000   442.0605       9.17592       10.5788       2.25300     -0.645310       2.11695       2.60210      -6.32724      0.187056      0.311811     -0.579675     0.0983967     -0.189575   -0.00382008    -0.0197980    0.00936271    0.00458815  -0.000999146   0.000194154   1.51288e-05       0.00000       0.00000       0.00000       0.00000       0.00000       0.00000       0.00000       0.00000       0.00000       0.00000       0.00000       0.00000       0.00000       0.00000       0.00000       0.00000       4.85964       6.09246       6.15990       5.81002       4.88946       3.74209       2.89254       2.06441       1.31651      0.855748      0.481110      0.282109      0.136351     0.0692502     0.0267076     0.0111128    0.00331902    0.00101175   0.000232272   3.70939e-05       0.00000       0.00000       0.00000       0.00000       0.00000       0.00000       0.00000       0.00000       0.00000       0.00000       0.00000       0.00000       0.00000       0.00000       0.00000       0.00000
  10  18 3133.1322    4.0450  1.0178 13.0868 -0.0084  0.0362   0.1136   0.0837    0.1446   0.0000   437.1797       25.4212       8.28122       1.53637      -3.11506       5.30244     0.0306088      -4.86044      0.833672      -2.80224     -0.623736    -0.0847093     -0.203457    -0.0883062     0.0138513    0.00772669    0.00436617   -0.00123468  -7.54691e-05  -0.000147507       0.00000       0.00000       0.00000       0.00000       0.00000       0.00000       0.00000       0.00000       0.00000       0.00000       0.00000       0.00000       0.00000       0.00000       0.00000       0.00000       4.99323       6.74806       6.93860       5.96062       5.80082       4.37392       3.61601       2.43105       1.73041       1.11940      0.590210      0.371686      0.174310     0.0830310     0.0337075     0.0153641    0.00476689    0.00147502   0.000370452   5.27552e-05       0.00000       0.00000       0.00000       0.00000       0.00000       0.00000       0.00000       0.00000       0.00000       0.00000       0.00000       0.00000       0.00000       0.00000       0.00000       0.00000
  10  19 3271.5018    3.6694  1.4774 12.9924 -0.0014  0.0408   0.0884   0.1089    0.0998   0.0000   447.7135       30.8980       2.84901       5.49684       1.26181      -5.17126      -6.05409      -1.44677       2.85659      -2.13016      0.304284     -0.521482     -0.136589    -0.0957526     0.0472020     0.0105344   -0.00178723   -0.00285673   0.000240076   5.26540e-05       0.00000       0.00000       0.00000       0.00000       0.00000       0.00000       0.00000       0.00000       0.00000       0.00000       0.00000       0.00000       0.00000       0.00000       0.00000       0.00000       6.63086       8.16638       8.36336       7.71773       6.68173       5.27501       4.18356       2.89388       1.93779       1.26494      0.726245      0.410182      0.202363      0.102212     0.0415647     0.0165679    0.00517442    0.00148532   0.000344245   5.24894e-05       0.00000       0.00000       0.00000       0.00000       0.00000       0.00000       0.00000       0.00000       0.00000       0.00000       0.00000       0.00000       0.00000       0.00000       0.00000       0.00000
  10  20 3410.3451    3.2694  1.7063 12.7920 -0.0015  0.0458   0.0746   0.1188    0.0900   0.0000   430.7268       33.5029       16.8810       15.1069      -2.05697      -15.4151       6.62646      -4.38435       1.16073      -1.45013     0.0338738      0.369767      0.176554    -0.0863345    -0.0204489     0.0122690    0.00919573   -0.00209522   0.000144226  -3.04759e-05       0.00000       0.00000       0.00000       0.00000       0.00000       0.00000       0.00000       0.00000       0.00000       0.00000       0.00000       0.00000       0.00000       0.00000       0.00000       0.00000       6.68953       8.74140       8.44233       8.29703       7.05356       5.86319       4.46802       3.24902       2.15998       1.42185      0.836804      0.455973      0.242145      0.107457     0.0490891     0.0177919    0.00598261    0.00172459   0.000397024   6.98833e-05       0.00000       0.00000       0.00000       0.00000       0.00000       0.00000       0.00000       0.00000       0.00000       0.00000       0.00000       0.00000       0.00000       0.00000       0.00000       0.00000
  10  21 3549.3511    2.5813  2.7208 12.4754 -0.0045  0.0662   0.0503   0.1711    0.0623   0.0000   435.8226       18.1505      0.164729      0.158020       6.17702       3.29438       6.22994       1.80825       4.56064      0.143561      -1.06334      -1.85136      0.375033      0.425600    -0.0897365    -0.0187818    0.00808377  -0.000260543   0.000982962  -3.60830e-05       0.00000       0.00000       0.00000       0.00000       0.00000       0.00000       0.00000       0.00000       0.00000       0.00000       0.00000       0.00000       0.00000       0.00000       0.00000       0.00000       10.2581       13.2609       13.1915       12.5728       10.2392       8.93092       6.74900       4.66382       3.24988       2.05729       1.21100      0.673218      0.342641      0.158240     0.0711024     0.0274600    0.00941134    0.00251389   0.000562820   9.81253e-05       0.00000       0.00000       0.00000       0.00000       0.00000       0.00000       0.00000       0.00000       0.00000       0.00000       0.00000       0.00000       0.00000       0.00000       0.00000       0.00000
  10  22 3688.4565    2.1608  3.5110 12.0940 -0.0040  0.0764   0.0392   0.2105    0.0561   0.0000   451.8282       43.1412      -15.3005       8.05058       26.0040      -20.6031      -13.4513       10.7469       4.01614      -2.02813       2.35821      -2.05589      0.159453     -0.115283    -0.0579579    0.00195069    -0.0105063  -0.000322169   0.000691643   5.14660e-05       0.00000       0.00000       0.00000       0.00000       0.00000       0.00000       0.00000       0.00000       0.00000       0.00000       0.00000       0.00000       0.00000       0.00000       0.00000       0.00000       11.4579       14.7621       14.4871       14.2152       12.1666       10.0773       7.93112       5.50352       3.86710       2.43463       1.50332      0.787759      0.424691      0.187651     0.0873769     0.0313888     0.0111537    0.00297019   0.000709814   0.000114939       0.00000       0.00000       0.00000       0.00000       0.00000       0.00000       0.00000       0.00000       0.00000       0.00000       0.00000       0.00000       0.00000       0.00000       0.00000       0.00000
  10  23 3828.1490    1.8361  5.2381 11.6051 -0.0027  0.0987   0.0290   0.2812    0.0522   0.0000   461.2543       41.8101       6.20563       2.79978       29.2837      -5.44935      -11.8695       5.82130       5.56150      -5.74527     -0.490453      -2.37105      0.873732      0.165615      0.140234    -0.0400895    -0.0194683    0.00183591   0.000112722  -5.95825e-05       0.00000       0.00000       0.00000       0.00000       0.00000       0.00000       0.00000       0.00000       0.00000       0.00000       0.00000       0.00000       0.00000       0.00000       0.00000       0.00000       14.7874       19.3027       19.0374       18.2973       15.9641       12.9702       10.3374       7.27877       5.13048       3.21629       1.92181       1.07339      0.553487      0.260458      0.111107     0.0431536     0.0145894    0.00402537   0.000961471   0.000149030       0.00000       0.00000       0.00000       0.00000       0.00000       0.00000       0.00000       0.00000       0.00000       0.00000       0.00000       0.00000       0.00000       0.00000       0.00000       0.00000
  10  24 3967.7058    1.4813  5.9342 11.3410 -0.0036  0.1157   0.0242   0.3066    0.0512   0.0000   438.7452       54.4661       63.9627      -31.2331      -27.9267      -6.22394       4.65717       1.16809       16.6262      -5.77265      -1.99760      0.857219      0.106706      0.182106    -0.0960002    -0.0512254    -0.0149670    0.00671395   0.000218407   0.000252109       0.00000       0.00000       0.00000       0.00000       0.00000       0.00000       0.00000       0.00000       0.00000       0.00000       0.00000       0.00000       0.00000       0.00000       0.00000       0.00000       17.8213       22.0149       22.2621       21.2332       19.2830       15.4847       11.9481       8.76533       5.98420       4.00587       2.36757       1.29378      0.689969      0.303905      0.137519     0.0500594     0.0169774    0.00489210    0.00108910   0.000163899       0.00000       0.00000       0.00000       0.00000       0.00000       0.00000       0.00000       0.00000       0.00000       0.00000       0.00000       0.00000       0.00000       0.00000       0.00000       0.00000
  11   9 1915.4324    0.4575  0.2494 10.4852 -0.0366  0.0240   0.0315   0.0397    0.0468   0.0000   441.2572       1.60752       13.3968      -6.87072      -5.04584       1.45885     -0.514822      -1.89015     -0.819400      0.828672     -0.111221      0.414880     -0.149858     -0.161715    -0.0153628     0.0124974    -0.0236481   -0.00489835  -0.000606104   0.000124132  -9.48594e-06   8.85569e-06       0.00000       0.00000       0.00000       0.00000       0.00000       0.00000       0.00000       0.00000       0.00000       0.00000       0.00000       0.00000       0.00000       0.00000       3.10009       4.40293       4.02150       4.37665       3.75175       2.62168       2.26928       1.61402       1.25545      0.698388      0.448556      0.260185      0.171888     0.0885974     0.0398235     0.0172050    0.00807029    0.00235061   0.000754402   0.000185966   5.85166e-05   8.92736e-06       0.00000       0.00000       0.00000       0.00000       0.00000       0.00000       0.00000       0.00000       0.00000       0.00000       0.00000       0.00000       0.00000       0.00000
  11  10 2057.9636    0.6219  0.5440 10.5366 -0.0103  0.0375   0.0241   0.0646    0.0645   0.0000   436.3720      0.238845       14.2554      -2.10649      -4.39441       4.83138      -1.50086      -3.32331     -0.905430     0.0386058       1.45163     -0.335772     -0.351164      0.242880     0.0402142    -0.0100052    -0.0122679   -0.00855314   -0.00103279   0.000433000  -0.000189968  -2.67205e-05       0.00000       0.00000       0.00000       0.00000       0.00000       0.00000       0.00000       0.00000       0.00000       0.00000       0.00000       0.00000       0.00000       0.00000       3.84365       6.44818       5.54686       6.22436       4.90922       4.14836       3.37421       2.39974       1.88487       1.00324      0.824098      0.405030      0.274711      0.125633     0.0720305     0.0267395     0.0125470    0.00388166    0.00151158   0.000332362   9.50689e-05   1.68223e-05       0.00000       0.00000       0.00000       0.00000       0.00000       0.00000       0.00000       0.00000       0.00000       0.00000       0.00000       0.00000       0.00000       0.00000
  11  11 2199.8885    0.9035  0.7026 10.6869 -0.0060  0.0286   0.0292   0.0705    0.0950   0.0000   439.4719      -10.4292       1.05570      -1.37120       7.72589      -1.14638      -1.16266      -1.12582      0.258453      0.786691     -0.288712      0.165298     0.0933315    -0.0966833      0.116149     0.0101243    -0.0161479    0.00190984   0.000701859  -0.000134721  -1.98599e-05  -4.17385e-06       0.00000       0.00000       0.00000       0.00000       0.00000       0.00000       0.00000       0.00000       0.00000       0.00000       0.00000       0.00000       0.00000       0.00000       4.24136       4.84714       4.47177       4.49294       4.75585       3.81100       2.68509       1.91177       1.40027       1.07467      0.708052      0.417122      0.217440      0.105101     0.0470507     0.0195591    0.00772257    0.00272572   0.000874341   0.000255961   5.46527e-05   8.16278e-06       0.00000       0.00000       0.00000       0.00000       0.00000       0.00000       0.00000       0.00000       0.00000       0.00000       0.00000       0.00000       0.00000       0.00000
  11  12 2340.0356    1.3323  0.7680 11.2113  0.0018  0.0320   0.0422   0.0763    0.1366   0.0000   438.5616       6.67101       9.52542      -12.8623      -4.52344     -0.342203      -6.10007      0.838254       2.09175      -2.55256     -0.201634     -0.243885      0.151044    -0.0472469   -0.00368834    0.00981926    0.00222448    0.00495787   -0.00119409   0.000171305   5.97011e-05  -9.74111e-06       0.00000       0.00000       0.00000       0.00000       0.00000       0.00000       0.00000       0.00000       0.00000       0.00000       0.00000       0.00000       0.00000       0.00000       4.14488       5.95107       5.69507       5.28764       5.00428       3.80160       3.41385       2.33500       1.69606       1.13670      0.669621      0.411679      0.225952      0.123663     0.0567993     0.0267467     0.0104992    0.00385478    0.00116515   0.000335296   8.20517e-05   1.19826e-05       0.00000       0.00000       0.00000       0.00000       0.00000       0.00000       0.00000       0.00000       0.00000       0.00000       0.00000       0.00000       0.00000       0.00000
  11  14 2617.0229    2.1167  0.8187 12.3316 -0.0079  0.0298   0.0658   0.0723    0.1050   0.0000   425.7479       2.90636       18.8382       7.26387       5.46312       4.93525       1.59673     -0.745630      -1.58869      -4.36082     0.0290047      0.299420      0.106946     0.0619448   -0.00654329    -0.0218781     0.0183409    0.00662624   -0.00153287  -0.000202178   1.52242e-05   9.49443e-06       0.00000       0.00000       0.00000       0.00000       0.00000       0.00000       0.00000       0.00000       0.00000       0.00000       0.00000       0.00000       0.00000       0.00000       4.03351       5.34032       5.36956       5.13669       4.53280       3.69770       2.90914       2.13911       1.48421       1.02572      0.643903      0.362537      0.201674      0.111171     0.0459074     0.0247204    0.00878543    0.00334587    0.00108403   0.000291503   6.62073e-05   1.05342e-05       0.00000       0.00000       0.00000       0.00000       0.00000       0.00000       0.00000       0.00000       0.00000       0.00000       0.00000       0.00000       0.00000       0.00000
  11  15 2756.2652    2.7329  0.7985 12.5882 -0.0086  0.0275   0.0822   0.0722    0.1006   0.0000   434.7719       4.80838       5.28487      -5.72172      -2.61768       9.31024       1.92935      -2.62779       3.03147      -1.44769     0.0469218      0.578694      0.253471     -0.188122      0.151744     0.0284064   -0.00721450   -0.00278057  -0.000473581  -0.000106185   2.42085e-05   2.90509e-06       0.00000       0.00000       0.00000       0.00000       0.00000       0.00000       0.00000       0.00000       0.00000       0.00000       0.00000       0.00000       0.00000       0.00000       4.08945       5.11264       4.97060       4.85134       4.48379       3.37326       2.92046       2.07095       1.49740      0.950193      0.586802      0.348941      0.188806     0.0981720     0.0482697     0.0199392    0.00779081    0.00279655   0.000857496   0.000238166   6.22550e-05   8.84465e-06       0.00000       0.00000       0.00000       0.00000       0.00000       0.00000       0.00000       0.00000       0.00000       0.00000       0.00000       0.00000       0.00000       0.00000
  11  16 2895.5375    3.3198  0.7988 12.8856 -0.0074  0.0279   0.0947   0.0621    0.1002   0.0000   439.2023       9.61756       13.5488       9.35241       1.90213      -4.11170      -2.77829       3.02700      -1.52210      -1.78081     -0.220096      0.367153     -0.313027     0.0238663    -0.0112597   -0.00892180  -0.000328428   -0.00114573    0.00166235  -0.000361897   3.26458e-05   9.11223e-06       0.00000       0.00000       0.00000       0.00000       0.00000       0.00000       0.00000       0.00000       0.00000       0.00000       0.00000       0.00000       0.00000       0.00000       4.19106       4.93605       5.30087       5.05608       4.41695       3.65679       2.77450       2.08827       1.47620      0.988096      0.588028      0.356496      0.208811      0.104959     0.0500668     0.0209880    0.00889358    0.00312332   0.000974260   0.000260070   5.44122e-05   8.46060e-06       0.00000       0.00000       0.00000       0.00000       0.00000       0.00000       0.00000       0.00000       0.00000       0.00000       0.00000       0.00000       0.00000       0.00000
  11  17 3034.6754    4.1591  0.9494 12.7090 -0.0054  0.0296   0.1107   0.0725    0.1482   0.0000   438.0215       20.0445       11.1862       14.7206      -1.17323      -5.68361      -4.45236     -0.892455       2.21441     -0.986783      -1.43820    -0.0878280     0.0196803     0.0624434    -0.0245650     0.0200788     0.0147570    0.00228826   0.000205380   0.000538016  -9.35433e-06   2.31045e-06       0.00000       0.00000       0.00000       0.00000       0.00000       0.00000       0.00000       0.00000       0.00000       0.00000       0.00000       0.00000       0.00000       0.00000       4.56361       5.73783       6.01715       5.56057       4.68981       3.97505       3.11097       2.13305       1.56149       1.06155      0.598662      0.350557      0.218781      0.100459     0.0477825     0.0200656    0.00974668    0.00331437    0.00100384   0.000267663   5.76912e-05   8.80033e-06       0.00000       0.00000       0.00000       0.00000       0.00000       0.00000       0.00000       0.00000       0.00000       0.00000       0.00000       0.00000       0.00000       0.00000
  11  18 3173.6407    3.9623  1.1105 13.3047  0.0041  0.0356   0.1047   0.0889    0.1115   0.0000   438.6827       18.8227       9.33731      -5.64106       13.6170      -3.14820      -4.55129      -2.10016       1.56584      -1.07939      0.650373     -0.230698     -0.129273     0.0629124     0.0387196    -0.0309411     0.0199267  -0.000266966   -0.00156438   1.78607e-05   7.38750e-06  -1.48931e-06       0.00000       0.00000       0.00000       0.00000       0.00000       0.00000       0.00000       0.00000       0.00000       0.00000       0.00000       0.00000       0.00000       0.00000       4.88196       6.93580       6.56400       6.41806       5.57196       4.69401       3.51147       2.76804       1.83310       1.20050      0.782971      0.420279      0.252200      0.128617     0.0583277     0.0277128     0.0108564    0.00370340    0.00136427   0.000365212   8.05097e-05   1.40305e-05       0.00000       0.00000       0.00000       0.00000       0.00000       0.00000       0.00000       0.00000       0.00000       0.00000       0.00000       0.00000       0.00000       0.00000
  11  19 3312.6056    3.7459  1.4386 12.9919 -0.0018  0.0396   0.0846   0.1000    0.0970   0.0000   428.7041       19.1287       16.9152       10.8424      -1.10830       1.52601     -0.409803       2.51758       3.10721      -1.04351      -2.21381     -0.167431     0.0963399    -0.0497850    -0.0519167    -0.0228832    0.00524399    0.00367367  -6.01370e-05  -6.62341e-05   2.08038e-05  -3.78453e-06       0.00000       0.00000       0.00000       0.00000       0.00000       0.00000       0.00000       0.00000       0.00000       0.00000       0.00000       0.00000       0.00000       0.00000       5.47136       7.25753       7.42797       7.03834       6.26406       5.08154       4.07714       2.81337       2.15280       1.30577      0.889158      0.503733      0.275811      0.148619     0.0660079     0.0315260     0.0117297    0.00463945    0.00151568   0.000380130   9.41046e-05   1.39139e-05       0.00000       0.00000       0.00000       0.00000       0.00000       0.00000       0.00000       0.00000       0.00000       0.00000       0.00000       0.00000       0.00000       0.00000
  11  20 3451.9144    3.0772  2.1553 12.4240 -0.0056  0.0477   0.0586   0.1293    0.0770   0.0000   443.5447       43.0485       10.8766       3.58672      -4.67375      -7.87151      0.884599      -3.34873      0.958264      -1.61715      0.621023     0.0966800     -0.230494    -0.0644573     0.0372038    -0.0147073   -0.00913113   -0.00314506    0.00136922   0.000544210  -1.54748e-05  -1.91495e-05       0.00000       0.00000       0.00000       0.00000       0.00000       0.00000       0.00000       0.00000       0.00000       0.00000       0.00000       0.00000       0.00000       0.00000       6.54971       8.19481       8.72703       8.23586       7.21956       6.22600       4.86988       3.58546       2.52655       1.71706       1.08059      0.661972      0.341527      0.190126     0.0878446     0.0415756     0.0157452    0.00611768    0.00185446   0.000513743   0.000107939   1.63491e-05       0.00000       0.00000       0.00000       0.00000       0.00000       0.00000       0.00000       0.00000       0.00000       0.00000       0.00000       0.00000       0.00000       0.00000
  11  21 3591.2933    2.4554  3.0094 12.2479 -0.0104  0.0614   0.0423   0.1669    0.0559   0.0000   445.0493       51.6090       14.4429       9.51710       11.7769      -5.17726       9.65612      -5.51337      -7.87650      -1.13095     -0.331057     -0.106597     -0.419350      0.193830     -0.199869    -0.0387678     0.0375635     0.0144431  -0.000775072   -0.00110038  -0.000257495   2.76958e-05       0.00000       0.00000       0.00000       0.00000       0.00000       0.00000       0.00000       0.00000       0.00000       0.00000       0.00000       0.00000       0.00000       0.00000       9.02401       11.0384       11.5051       11.0186       9.83813       8.21220       6.56635       4.61146       3.39316       2.28780       1.44189      0.852203      0.471310      0.247183      0.109880     0.0521990     0.0204662    0.00765281    0.00234591   0.000622279   0.000138600   1.95799e-05       0.00000       0.00000       0.00000       0.00000       0.00000       0.00000       0.00000       0.00000       0.00000       0.00000       0.00000       0.00000       0.00000       0.00000
  11  22 3731.0771    2.0399  4.0419 12.0099  0.0002  0.0781   0.0333   0.2122    0.0487   0.0000   464.7233       48.4432      -15.4404       13.9015       24.5307       17.3567     -0.320650       2.33967      0.530953      -7.12621       4.85637      0.601540      0.121665      0.112460    -0.0857146    -0.0455508     0.0380236    -0.0179856   -0.00652802   0.000299300   0.000120935  -1.68908e-05       0.00000       0.00000       0.00000       0.00000       0.00000       0.00000       0.00000       0.00000       0.00000       0.00000       0.00000       0.00000       0.00000       0.00000       10.9718       13.8338       13.9890       13.6254       12.2762       10.5022       7.91700       6.06142       4.30788       2.94681       1.86681       1.09643      0.633579      0.316271      0.152724     0.0658854     0.0274804    0.00963825    0.00316295   0.000851724   0.000177187   2.74533e-05       0.00000       0.00000       0.00000       0.00000       0.00000       0.00000       0.00000       0.00000       0.00000       0.00000       0.00000       0.00000       0.00000       0.00000
  11  23 3871.0991    1.7451  5.4317 11.6353 -0.0036  0.0970   0.0263   0.2747    0.0464   0.0000   452.7004       50.4941       37.0353      0.497202       4.99768      -6.80303      0.945270       10.3713      -6.03789      -6.27435     -0.858680       1.13168     -0.514635      0.151579      0.160166     0.0690245     0.0122434   -0.00817425  -0.000800583    0.00107602   0.000115614   1.27363e-05       0.00000       0.00000       0.00000       0.00000       0.00000       0.00000       0.00000       0.00000       0.00000       0.00000       0.00000       0.00000       0.00000       0.00000       13.6554       16.7441       17.9709       16.8643       15.0692       12.7529       10.0577       7.87391       5.35584       3.67750       2.32162       1.33869      0.775336      0.403288      0.190609     0.0878222     0.0357195     0.0124583    0.00407076    0.00110873   0.000220925   3.17747e-05       0.00000       0.00000       0.00000       0.00000       0.00000       0.00000       0.00000       0.00000       0.00000       0.00000       0.00000       0.00000       0.00000       0.00000
  11  24 4011.2610    1.4833  6.9181 11.2896 -0.0014  0.1181   0.0207   0.3212    0.0433   0.0000   445.5911       16.3849       20.0342       20.7329      -15.8074      -6.66182      -12.9596      -15.2337       1.75520       6.55058       1.56137      -1.26154     -0.743193      0.465829      0.388875     -0.136263    -0.0338869     0.0102846    0.00486815   0.000481207  -4.58713e-05  -7.08967e-05       0.00000       0.00000       0.00000       0.00000       0.00000       0.00000       0.00000       0.00000       0.00000       0.00000       0.00000       0.00000       0.00000       0.00000       16.4235       20.7067       22.1494       20.6620       18.3334       15.8715       12.4265       9.44367       6.67352       4.51345       2.92363       1.72034      0.951860      0.515679      0.241524      0.114139     0.0437429     0.0161647    0.00514581    0.00136134   0.000281136   4.07965e-05       0.00000       0.00000       0.00000       0.00000       0.00000       0.00000       0.00000       0.00000       0.00000       0.00000       0.00000       0.00000       0.00000       0.00000
  11  25 4151.5759    1.2134  8.5076 11.0462 -0.0064  0.1480   0.0172   0.4220    0.0395   0.0000   443.0627       10.3999      -39.3504       1.14040       1.27553       3.51557       19.3624       7.49132      -11.2442      -6.75877     0.0157462       3.29500      0.334257      -1.19402     -0.644137      0.315518     0.0760957    -0.0253863     0.0166704    0.00204049  -0.000176814  -3.21398e-05       0.00000       0.00000       0.00000       0.00000       0.00000       0.00000       0.00000       0.00000       0.00000       0.00000       0.00000       0.00000       0.00000       0.00000       19.7664       25.8076       26.1971       25.9069       23.3311       19.2405       15.6902       11.8189       8.40685       5.78969       3.73008       2.24157       1.24031      0.665117      0.322035      0.144012     0.0566691     0.0205704    0.00645595    0.00173645   0.000374740   5.48819e-05       0.00000       0.00000       0.00000       0.00000       0.00000       0.00000       0.00000       0.00000       0.00000       0.00000       0.00000       0.00000       0.00000       0.00000
  12   9 1949.9702    0.5193  0.5230  9.9099 -0.0064  0.0288   0.0199   0.0684    0.0641   0.0000   437.0547      0.350660       22.6533       4.39766      -3.31793      -3.45049      -1.50718       2.12425       1.89333      0.115977      0.355271      0.801769   -0.00640560      0.127378     0.0402814    -0.0268869     0.0267789    0.00159348   0.000165334   -0.00100157  -0.000323068  -6.48076e-05  -3.28453e-06   1.09537e-07       0.00000       0.00000       0.00000       0.00000       0.00000       0.00000       0.00000       0.00000       0.00000       0.00000       0.00000       0.00000       3.87363       4.78973       4.73316       4.10785       3.80531       3.64284       3.11881       2.67615       1.86887       1.29368      0.835386      0.460774      0.276047      0.135741     0.0757426     0.0300548     0.0189067    0.00647138    0.00280886   0.000814234   0.000307589   7.73581e-05   1.44744e-05   2.19864e-06       0.00000       0.00000       0.00000       0.00000       0.00000       0.00000       0.00000       0.00000       0.00000       0.00000       0.00000       0.00000
  12  10 2093.6687    0.6981  0.5980 10.1500  0.0120  0.0289   0.0272   0.0675    0.0740   0.0000   438.2170       7.07348     -0.781604      -7.39485       5.82337      -2.51012     -0.799014       1.10693      0.675030     -0.550534      0.755204      0.761713     -0.156011    -0.0298692     0.0660187    -0.0360277   -0.00859908   -0.00186767   -0.00355174    0.00158729   3.42143e-05  -2.39040e-05   1.96598e-05  -3.21367e-06       0.00000       0.00000       0.00000       0.00000       0.00000       0.00000       0.00000       0.00000       0.00000       0.00000       0.00000       0.00000       3.29960       4.74904       4.44012       4.81385       4.00181       3.83440       2.82986       2.54163       1.57797       1.40539      0.705234      0.637494      0.240715      0.226810     0.0631068     0.0599673     0.0140724     0.0122637    0.00227670    0.00158503   0.000286184   0.000110653   1.85465e-05   3.08014e-06       0.00000       0.00000       0.00000       0.00000       0.00000       0.00000       0.00000       0.00000       0.00000       0.00000       0.00000       0.00000
  12  12 2376.3407    1.3849  0.7957 11.0526 -0.0094  0.0298   0.0420   0.0650    0.1361   0.0000   435.0569       6.00316       13.7258      -11.9614      -5.26927       1.51587      -3.40497      -2.63425    -0.0651532     -0.502473      0.249229     -0.889196      0.522976      0.103672     0.0952785   -0.00523374    -0.0141891    0.00290151   -0.00338119  -0.000197738   0.000489736   3.61789e-05   3.57702e-05   1.61324e-06       0.00000       0.00000       0.00000       0.00000       0.00000       0.00000       0.00000       0.00000       0.00000       0.00000       0.00000       0.00000       3.69062       4.74685       4.83004       4.33044       4.60360       3.44482       3.15124       2.26682       1.65201       1.20120      0.753637      0.485402      0.286056      0.155309     0.0803649     0.0375553     0.0174948    0.00714427    0.00287362   0.000945002   0.000282676   8.25153e-05   1.90189e-05   2.27867e-06       0.00000       0.00000       0.00000       0.00000       0.00000       0.00000       0.00000       0.00000       0.00000       0.00000       0.00000       0.00000
  12  13 2515.5067    1.8713  0.8937 11.2637 -0.0042  0.0316   0.0589   0.0743    0.2137   0.0000   434.5388       5.51724       10.1328      -4.40150      -1.22493      -5.91338     -0.153944      -2.46444     -0.296030      -2.19197      0.974984     0.0340943      0.425357    -0.0392217   -0.00560113   -0.00461295   -0.00881163     0.0269785   -0.00224842   -0.00209039   6.56344e-05   0.000112441   2.75532e-05   1.30191e-06       0.00000       0.00000       0.00000       0.00000       0.00000       0.00000       0.00000       0.00000       0.00000       0.00000       0.00000       0.00000       4.27536       5.27235       5.38674       5.84712       4.89502       3.80863       3.25141       2.44484       1.67157       1.10037      0.837032      0.533812      0.290214      0.157744     0.0890153     0.0444344     0.0224862    0.00840247    0.00299508   0.000987242   0.000288783   7.19484e-05   1.67904e-05   2.56647e-06       0.00000       0.00000       0.00000       0.00000       0.00000       0.00000       0.00000       0.00000       0.00000       0.00000       0.00000       0.00000
  12  14 2654.6956    2.3228  0.9220 11.9071 -0.0160  0.0432   0.0658   0.0759    0.2002   0.0000   436.5192       6.82246       3.98969      -4.61913      -4.68241       1.61644       3.98939      -3.84997       1.91288      0.344698      -1.10335     -0.455674      0.204248      0.118326     -0.118165    0.00790139     0.0109599    0.00327699   -0.00468509   0.000342371   0.000359911  -0.000182349  -9.34192e-06   3.06505e-06       0.00000       0.00000       0.00000       0.00000       0.00000       0.00000       0.00000       0.00000       0.00000       0.00000       0.00000       0.00000       4.68698       8.13724       6.98668       7.92944       6.40123       5.42829       4.42460       2.86946       2.50333       1.36247       1.17077      0.558442      0.428253      0.163111      0.123679     0.0408711     0.0270007    0.00770011    0.00465378    0.00114344   0.000519182   9.58645e-05   3.10912e-05   5.13085e-06       0.00000       0.00000       0.00000       0.00000       0.00000       0.00000       0.00000       0.00000       0.00000       0.00000       0.00000       0.00000
  12  15 2794.6301    2.9542  0.8164 12.5456 -0.0063  0.0296   0.0848   0.0644    0.1280   0.0000   436.8997       3.40509       7.76093      -3.17337     -0.838200       7.70100     -0.477567      -7.96100      -2.30343     -0.645407     -0.291150     -0.478854     0.0705970      0.282112     -0.146453    -0.0330026   0.000227521    -0.0137743   -0.00384651   0.000147390   0.000362430  -4.64440e-05  -2.19691e-05   2.34560e-06       0.00000       0.00000       0.00000       0.00000       0.00000       0.00000       0.00000       0.00000       0.00000       0.00000       0.00000       0.00000       3.86432       5.19400       4.77995       5.00809       4.18458       3.95755       3.03259       2.47871       1.72150       1.19749      0.804573      0.469593      0.291305      0.153341     0.0824962     0.0352347     0.0183834    0.00708810    0.00298311   0.000923652   0.000304956   7.32896e-05   1.54757e-05   2.78679e-06       0.00000       0.00000       0.00000       0.00000       0.00000       0.00000       0.00000       0.00000       0.00000       0.00000       0.00000       0.00000
  12  16 2934.4526    3.6100  0.7370 13.0333 -0.0038  0.0267   0.1049   0.0619    0.0925   0.0000   439.5169       10.3588       15.1032      -3.17530      -2.06914     -0.411762       1.03742      0.313694      -2.70260     -0.597476     -0.503441    -0.0694555      0.636969     -0.107645      0.105309     0.0515887   -0.00777928    -0.0153771    0.00393837  -4.90406e-05   0.000143925   8.79063e-05  -7.56890e-06   6.16030e-07       0.00000       0.00000       0.00000       0.00000       0.00000       0.00000       0.00000       0.00000       0.00000       0.00000       0.00000       0.00000       3.19036       4.25604       4.35109       3.72062       4.08408       3.01275       2.76140       1.99642       1.47410       1.09240      0.640497      0.437461      0.251665      0.138573     0.0751160     0.0327066     0.0165882    0.00621906    0.00270577   0.000891911   0.000253238   8.02552e-05   1.73845e-05   2.06638e-06       0.00000       0.00000       0.00000       0.00000       0.00000       0.00000       0.00000       0.00000       0.00000       0.00000       0.00000       0.00000
  12  17 3074.0280    3.8592  0.8793 13.3066 -0.0009  0.0298   0.1132   0.0737    0.1006   0.0000   433.7605       23.3457       1.86998      -4.70794       7.59686      -3.09831       5.63909      -2.06935       4.08846     -0.441962     -0.659153      0.196503     -0.223294     -0.133381      0.142397     0.0129217   -0.00970440    -0.0190559   -0.00100881    0.00144523   0.000245489  -9.43737e-06  -1.50015e-05   2.56501e-06       0.00000       0.00000       0.00000       0.00000       0.00000       0.00000       0.00000       0.00000       0.00000       0.00000       0.00000       0.00000       3.80287       5.01526       4.66654       4.59119       4.29648       3.92920       3.18409       2.40773       1.69044       1.24101      0.863171      0.489732      0.322667      0.153533     0.0877109     0.0372620     0.0191663    0.00749141    0.00324629   0.000907499   0.000335775   8.18461e-05   1.66594e-05   2.72914e-06       0.00000       0.00000       0.00000       0.00000       0.00000       0.00000       0.00000       0.00000       0.00000       0.00000       0.00000       0.00000
  12  18 3213.3554    4.0067  1.1284 13.0074 -0.0099  0.0374   0.0988   0.0859    0.1207   0.0000   436.7992       21.9130       1.92070      -1.29198       8.25293      -8.19940       2.83903     -0.163161       1.84625      -1.18723     -0.753281      0.746408      0.282542    -0.0828504     0.0719117     0.0588460    -0.0247443    0.00993852   -0.00549670   0.000913944  -0.000299939   0.000163150  -1.05417e-05  -3.94569e-06       0.00000       0.00000       0.00000       0.00000       0.00000       0.00000       0.00000       0.00000       0.00000       0.00000       0.00000       0.00000       4.06541       6.11677       5.85497       5.76658       5.12049       4.56094       3.55132       2.91609       1.99104       1.40341      0.995546      0.527622      0.381285      0.178059      0.106139     0.0488023     0.0235430    0.00957257    0.00403240    0.00112810   0.000446455   0.000113929   2.27094e-05   3.73672e-06       0.00000       0.00000       0.00000       0.00000       0.00000       0.00000       0.00000       0.00000       0.00000       0.00000       0.00000       0.00000
  12  19 3352.9210    3.4238  1.4791 13.0220  0.0115  0.0401   0.0790   0.1020    0.0860   0.0000   448.6028       10.7063       9.95576       8.01015      -3.92546     -0.195293      -6.12921      0.296515     -0.389866      -1.85795      0.960139     -0.410796     -0.522965      0.180583      0.286671    -0.0632755    -0.0207162    -0.0110969  -0.000399859  -0.000656249  -0.000727818   3.59656e-05   6.42889e-05   1.43147e-06       0.00000       0.00000       0.00000       0.00000       0.00000       0.00000       0.00000       0.00000       0.00000       0.00000       0.00000       0.00000       5.29971       6.60037       6.91243       6.56442       5.97692       5.03769       4.36953       3.33788       2.33013       1.62573       1.10928      0.688768      0.381218      0.210016      0.107587     0.0549686     0.0257319     0.0107412    0.00392970    0.00140796   0.000423070   0.000110284   2.31351e-05   3.16201e-06       0.00000       0.00000       0.00000       0.00000       0.00000       0.00000       0.00000       0.00000       0.00000       0.00000       0.00000       0.00000
  12  20 3492.5889    2.9529  2.3657 12.2859 -0.0007  0.0518   0.0530   0.1233    0.0687   0.0000   429.2983       40.9167       16.1561       7.78791       8.76688      -2.36765      0.151527       5.48840      -2.31442      -2.73662     -0.594397     -0.269155      0.874520     -0.120189     -0.288749    -0.0546260     0.0182216    -0.0113635   0.000736713  -0.000704498   -0.00121647  -2.87174e-05   3.60985e-05  -1.28628e-06       0.00000       0.00000       0.00000       0.00000       0.00000       0.00000       0.00000       0.00000       0.00000       0.00000       0.00000       0.00000       6.26286       8.39492       8.54732       8.10445       7.80835       6.24520       5.66941       4.03178       3.13457       2.13883       1.40978      0.892881      0.524285      0.290347      0.150155     0.0777941     0.0328694     0.0147830    0.00552830    0.00192804   0.000579636   0.000152629   3.54063e-05   4.48094e-06       0.00000       0.00000       0.00000       0.00000       0.00000       0.00000       0.00000       0.00000       0.00000       0.00000       0.00000       0.00000
  12  21 3632.6973    2.4035  3.3403 11.9110  0.0004  0.0620   0.0383   0.1605    0.0543   0.0000   429.0934       11.4825       29.5600       9.09916      -1.31084      -11.8901       4.75860     -0.227817      0.877239      -5.08674      0.866203      0.834599    0.00609950      0.286409    -0.0436488     -0.100453     0.0193294    0.00389283    0.00595529   -0.00374798    0.00121668   0.000274713   1.40400e-05  -2.36033e-06       0.00000       0.00000       0.00000       0.00000       0.00000       0.00000       0.00000       0.00000       0.00000       0.00000       0.00000       0.00000       7.85977       10.1919       10.4228       10.0699       9.17467       7.90717       6.62560       5.22090       3.76035       2.64274       1.75912       1.04433      0.657060      0.355007      0.188958     0.0938935     0.0416240     0.0182609    0.00696228    0.00226733   0.000723596   0.000184671   3.80946e-05   5.42691e-06       0.00000       0.00000       0.00000       0.00000       0.00000       0.00000       0.00000       0.00000       0.00000       0.00000       0.00000       0.00000
  12  22 3772.8152    1.9881  4.6204 11.5314 -0.0003  0.0766   0.0284   0.2048    0.0489   0.0000   444.7328       14.6469       13.2550     0.0840385      -3.20342       3.39570      -14.4096      -5.21431      -1.62533       5.66398       2.39273      -1.60077      0.113065    -0.0839350      0.286560    -0.0142199     0.0321078     0.0172985    0.00320647  -0.000888264   0.000333880  -7.01766e-05   5.29255e-05   4.83700e-06       0.00000       0.00000       0.00000       0.00000       0.00000       0.00000       0.00000       0.00000       0.00000       0.00000       0.00000       0.00000       9.84204       12.3486       12.8484       12.3463       11.4471       9.97228       8.11934       6.29583       4.62240       3.24410       2.20542       1.39136      0.813210      0.450143      0.236495      0.116890     0.0534933     0.0222495    0.00857641    0.00295557   0.000894645   0.000225581   4.58880e-05   6.38979e-06       0.00000       0.00000       0.00000       0.00000       0.00000       0.00000       0.00000       0.00000       0.00000       0.00000       0.00000       0.00000
  12  24 4053.8725    1.3617  7.0302 11.0628 -0.0056  0.1170   0.0202   0.3290    0.0450   0.0000   445.3093       7.26319      -14.9060       12.4421       5.20545      -13.6121       21.6708      -17.6416      -7.75703       2.85625       2.03082      -3.24196       1.74077      0.195710     -0.804026     -0.642595      0.245769   -0.00418344    -0.0285109    0.00252370    0.00230156  -0.000765445   1.95576e-05   6.40371e-06       0.00000       0.00000       0.00000       0.00000       0.00000       0.00000       0.00000       0.00000       0.00000       0.00000       0.00000       0.00000       14.4655       18.5145       20.3698       18.6246       17.5090       15.0727       11.9975       9.57093       7.04403       4.91727       3.26511       2.07738       1.22884      0.706114      0.380323      0.176302     0.0884971     0.0341749     0.0138184    0.00481617    0.00146735   0.000372926   7.15956e-05   9.53240e-06       0.00000       0.00000       0.00000       0.00000       0.00000       0.00000       0.00000       0.00000       0.00000       0.00000       0.00000       0.00000
  12  25 4194.1426    1.1235  8.8190 10.7648 -0.0072  0.1438   0.0171   0.4153    0.0435   0.0000   474.4819       45.0711       27.0294      -2.39496       88.5972       21.1470      0.414546      -6.35920       10.8768      -11.0649       2.80911      -1.20804      -1.17552     -0.647781      0.718118      0.324158     -0.258764    -0.0802472    0.00371180    0.00890271  -8.87175e-05  -0.000189933  -5.11717e-05  -8.32510e-06       0.00000       0.00000       0.00000       0.00000       0.00000       0.00000       0.00000       0.00000       0.00000       0.00000       0.00000       0.00000       18.1459       23.6246       24.7319       23.7011       22.1301       18.6286       15.2066       11.8957       8.82160       6.22783       4.10645       2.67262       1.56973      0.908075      0.476359      0.240099      0.107792     0.0460462     0.0171251    0.00603953    0.00175945   0.000448697   8.99366e-05   1.23131e-05       0.00000       0.00000       0.00000       0.00000       0.00000       0.00000       0.00000       0.00000       0.00000       0.00000       0.00000       0.00000
  12  26 4335.3421    0.9553 10.3760 10.5864 -0.0113  0.1838   0.0161   0.4994    0.0427   0.0000   402.5831      -3.47950       70.2846      -22.3775       14.2576       42.4164       17.1708      -29.1396       9.49743       14.0910      -8.72920      -2.44877       1.42758      0.783630      -1.17390     -0.437648     0.0954139    -0.0758116    -0.0586970    0.00643061     0.0111597  -0.000947447  -8.74775e-05   1.37842e-05       0.00000       0.00000       0.00000       0.00000       0.00000       0.00000       0.00000       0.00000       0.00000       0.00000       0.00000       0.00000       22.3713       29.3738       30.5572       29.9674       27.6133       23.6421       19.2630       15.4187       11.1770       8.13207       5.43595       3.51111       2.10942       1.24837      0.647053      0.336357      0.148682     0.0649421     0.0235328    0.00808182    0.00235669   0.000599573   0.000115944   1.64761e-05       0.00000       0.00000       0.00000       0.00000       0.00000       0.00000       0.00000       0.00000       0.00000       0.00000       0.00000       0.00000
  13   8 1838.6240    0.4190  0.3346  9.6805 -0.0192  0.0255   0.0208   0.0505    0.0525   0.0000   438.7396      0.953508       10.1181      -2.05365      0.177710      -3.62110      -2.91567       1.35000      0.800037    -0.0528621      0.242654     -0.266024     -0.386895     0.0699836    -0.0225889     0.0733903    -0.0337652   -0.00737075    0.00333776   0.000661035  -0.000154505   3.73166e-05   6.10608e-05   2.44928e-05   8.67246e-07   6.47656e-07       0.00000       0.00000       0.00000       0.00000       0.00000       0.00000       0.00000       0.00000       0.00000       0.00000       3.50589       4.25795       4.42467       4.62886       4.33359       3.14966       2.37226       1.96426       1.54522       1.05563      0.619215      0.368406      0.251344      0.173355      0.100834     0.0542531     0.0251801     0.0104712    0.00412732    0.00152873   0.000530423   0.000186414   5.23816e-05   1.42949e-05   3.15469e-06   3.89016e-07       0.00000       0.00000       0.00000       0.00000       0.00000       0.00000       0.00000       0.00000       0.00000       0.00000
  13   9 1983.8134    0.5545  0.4698 10.0008 -0.0040  0.0251   0.0204   0.0545    0.0581   0.0000   434.7197      -3.15327       18.0756       3.32036    -0.0455025      -3.64756     -0.910066      -4.39519      -1.89252       1.02563      0.298102      0.259033   -0.00609852     -0.254283     -0.118331    -0.0809498   -0.00705272    -0.0147204   0.000661288   0.000552964  -0.000555930  -0.000221592   3.39302e-05   1.62497e-06   3.33554e-07  -3.35201e-07       0.00000       0.00000       0.00000       0.00000       0.00000       0.00000       0.00000       0.00000       0.00000       0.00000       2.65864       3.72614       3.44225       3.76856       3.43665       2.89189       2.35930       1.98395       1.40466       1.01824      0.732282      0.435812      0.320998      0.155533      0.106425     0.0469042     0.0287663     0.0105587    0.00566630    0.00171619   0.000823719   0.000189752   7.62283e-05   1.77050e-05   3.81568e-06   6.06473e-07       0.00000       0.00000       0.00000       0.00000       0.00000       0.00000       0.00000       0.00000       0.00000       0.00000
  13  10 2128.5108    0.8101  0.6379  9.8957 -0.0022  0.0247   0.0242   0.0563    0.0795   0.0000   439.0779       5.23255       6.35869      -4.81346       6.30862       2.24409      -5.51548     -0.699337     -0.515554     -0.434605     0.0944728      0.214241     -0.334205      0.120771      0.107773    -0.0523773   -0.00701478     0.0104000   -0.00406200   0.000879055  -5.85609e-05  -0.000233372  -2.63313e-06  -7.29324e-06   5.02521e-06  -7.32459e-07       0.00000       0.00000       0.00000       0.00000       0.00000       0.00000       0.00000       0.00000       0.00000       0.00000       3.06036       3.64625       3.54093       3.90566       3.42968       2.93751       2.41682       2.08549       1.45018       1.05450      0.706907      0.477869      0.288513      0.164090     0.0928587     0.0494432     0.0256733     0.0115488    0.00488123    0.00177956   0.000643498   0.000197958   5.72489e-05   1.53685e-05   2.80809e-06   4.87169e-07       0.00000       0.00000       0.00000       0.00000       0.00000       0.00000       0.00000       0.00000       0.00000       0.00000
  13  11 2271.1792    1.1353  0.8012 10.3312 -0.0073  0.0286   0.0311   0.0647    0.0969   0.0000   439.3412       1.58505       21.9134       4.35996      -3.25098      -1.44177       3.25999     -0.461050       2.08246     -0.864823     -0.118667     -0.180854      0.102565      0.155146    -0.0267097    -0.0120538    0.00483377     0.0102174   -0.00394304   0.000132192  -0.000492965  -2.92830e-05   4.76730e-05   2.75799e-07  -4.46318e-08   1.20557e-06       0.00000       0.00000       0.00000       0.00000       0.00000       0.00000       0.00000       0.00000       0.00000       0.00000       3.10655       4.39578       4.25829       4.48801       3.87606       3.20435       3.03804       2.16124       1.68644       1.13331      0.855895      0.480107      0.336075      0.175824      0.109064     0.0525995     0.0271253     0.0133530    0.00585863    0.00233206   0.000867733   0.000239657   8.21351e-05   1.78524e-05   4.69416e-06   6.76500e-07       0.00000       0.00000       0.00000       0.00000       0.00000       0.00000       0.00000       0.00000       0.00000       0.00000
  13  12 2411.9211    1.4830  0.8524 10.8069 -0.0054  0.0306   0.0393   0.0638    0.1088   0.0000   440.2284      0.982079       17.9953       17.7631      -2.90864      0.989131     -0.577406      -4.36807      0.567605       1.42699     -0.543201      0.119849     -0.172844     -0.449663   -0.00187625     0.0687188    -0.0652019    -0.0168830    0.00180792   0.000332076   -0.00103903  -0.000213368  -8.65886e-05  -3.63149e-06   5.14319e-07  -2.80908e-07       0.00000       0.00000       0.00000       0.00000       0.00000       0.00000       0.00000       0.00000       0.00000       0.00000       4.19983       5.42352       5.71209       5.20162       4.98707       4.15242       3.39165       2.56034       1.86576       1.33547      0.951839      0.564077      0.365037      0.215276      0.116097     0.0597174     0.0290830     0.0131750    0.00582849    0.00236960   0.000843597   0.000270529   8.31202e-05   1.99375e-05   4.19392e-06   5.10859e-07       0.00000       0.00000       0.00000       0.00000       0.00000       0.00000       0.00000       0.00000       0.00000       0.00000
  13  13 2551.8352    1.9623  0.8812 11.3705 -0.0100  0.0265   0.0532   0.0697    0.1595   0.0000   437.1411       13.3398       11.5196      -8.33215       3.91390       1.56454       3.61254     -0.817947      -1.73247     -0.825215       2.35937      0.350753      0.290425    -0.0441439     -0.146674      0.109927  -0.000307863   -0.00216229   -0.00471633   -0.00271097   0.000796651   2.85749e-05  -4.51843e-05  -8.51381e-06   2.85981e-06  -2.37896e-07       0.00000       0.00000       0.00000       0.00000       0.00000       0.00000       0.00000       0.00000       0.00000       0.00000       3.23897       4.22777       4.29860       4.36184       3.97357       3.25307       2.88254       2.14878       1.49913       1.12846      0.806239      0.520340      0.325277      0.181797      0.104425     0.0512882     0.0267007     0.0122897    0.00558512    0.00209920   0.000795673   0.000235086   7.14787e-05   1.87384e-05   3.89127e-06   5.39900e-07       0.00000       0.00000       0.00000       0.00000       0.00000       0.00000       0.00000       0.00000       0.00000       0.00000
  13  14 2691.7459    2.5482  0.8753 11.7866 -0.0118  0.0318   0.0756   0.0628    0.2235   0.0000   435.1051      -5.81567       8.93551      0.812905      -1.32555       2.66194      -1.32858      -1.28760      -5.99041     -0.794386     -0.454991    -0.0970573     -0.558413     -0.147050     0.0220408    -0.0439633    -0.0166667    0.00458685   -0.00649897  -0.000583415  -0.000258212   0.000223494   4.76793e-06  -3.19793e-05  -1.21434e-06   9.67144e-07       0.00000       0.00000       0.00000       0.00000       0.00000       0.00000       0.00000       0.00000       0.00000       0.00000       3.76417       4.43113       5.27086       5.14845       4.27198       3.90841       3.61251       2.28061       2.07475       1.56663      0.831178      0.659056      0.396166      0.229612      0.113846     0.0718887     0.0344344     0.0139751    0.00667229    0.00306986    0.00116812   0.000392996   8.08866e-05   2.24409e-05   4.51627e-06   5.55749e-07       0.00000       0.00000       0.00000       0.00000       0.00000       0.00000       0.00000       0.00000       0.00000       0.00000
  13  15 2832.2945    3.2477  0.7451 12.1210 -0.0131  0.0257   0.0944   0.0542    0.2229   0.0000   440.6833       10.5953       12.1555       9.27937       4.20504      -9.76422     0.0811209     -0.762902      -1.58974      -1.98558      0.370487     -0.133351     -0.638280     -0.267748    -0.0821555    -0.0110416     0.0354785     0.0277559   -0.00492518   -0.00163394   0.000793886  -0.000281356  -2.98091e-05  -3.45950e-05   1.09422e-06   4.55772e-07       0.00000       0.00000       0.00000       0.00000       0.00000       0.00000       0.00000       0.00000       0.00000       0.00000       3.45107       4.30301       4.50876       4.20510       3.86234       3.29831       2.88625       2.15052       1.74823       1.20476      0.754061      0.514423      0.296971      0.182774     0.0928287     0.0523205     0.0271609     0.0103921    0.00512205    0.00192821   0.000722309   0.000252282   6.12457e-05   1.64811e-05   3.55553e-06   4.42015e-07       0.00000       0.00000       0.00000       0.00000       0.00000       0.00000       0.00000       0.00000       0.00000       0.00000
  13  16 2972.7901    3.5911  0.7953 13.0474 -0.0082  0.0423   0.1018   0.0701    0.1189   0.0000   435.6951       12.5980       16.4586       4.33145      -6.82517      -7.30338      -1.00450      0.247356    -0.0407262      0.550202      -1.18113     -0.190493      0.313052    -0.0347272    -0.0293479    -0.0406219     0.0270604    0.00430143   -0.00245133  -0.000741826  -0.000349962  -0.000342644   1.94119e-05  -2.73481e-05  -1.28679e-06  -6.72678e-07       0.00000       0.00000       0.00000       0.00000       0.00000       0.00000       0.00000       0.00000       0.00000       0.00000       4.12971       6.88918       5.82096       5.70900       5.69010       4.11857       4.72069       2.74055       3.03542       1.52130       1.49017      0.663470      0.551583      0.282811      0.159164      0.101414     0.0301732     0.0256802    0.00518821    0.00432005    0.00114613   0.000427931   0.000146689   2.20703e-05   9.08202e-06   1.04703e-06       0.00000       0.00000       0.00000       0.00000       0.00000       0.00000       0.00000       0.00000       0.00000       0.00000
  13  17 3112.6735    4.0683  0.9042 13.1841 -0.0013  0.0282   0.1082   0.0684    0.1027   0.0000   436.1451       13.5092       11.0289       5.78300       8.28374      -4.53273      -4.39242      -2.61097      0.233317     -0.599768     -0.576445     -0.199345     -0.606265     -0.100831    -0.0775961    -0.0734376    -0.0306224     0.0200354   0.000283191   -0.00338781  -0.000817603  -0.000205650   6.33111e-05   7.96435e-08  -1.03026e-06   4.82283e-07       0.00000       0.00000       0.00000       0.00000       0.00000       0.00000       0.00000       0.00000       0.00000       0.00000       3.34342       4.21385       4.36007       4.45998       4.16557       3.33854       2.85175       2.31752       1.67937       1.18756      0.801700      0.566752      0.337710      0.194860      0.110941     0.0597362     0.0311325     0.0144248    0.00599475    0.00224435   0.000841119   0.000269829   7.66099e-05   2.06154e-05   4.12269e-06   5.72934e-07       0.00000       0.00000       0.00000       0.00000       0.00000       0.00000       0.00000       0.00000       0.00000       0.00000
  13  18 3252.5228    3.5106  1.1696 13.2228 -0.0107  0.0356   0.0895   0.0868    0.0976   0.0000   440.2933       19.8138       15.6734       11.4983      -3.08793      -3.78533      0.996669       2.95219       4.80784      -3.17535      0.942234     -0.800459   -0.00330347      0.337804     -0.214261     0.0477268    -0.0548593   -0.00433354   -0.00733731   -0.00149329  -0.000565482   0.000741253   0.000294957   1.47152e-05  -8.63675e-07  -5.74619e-07       0.00000       0.00000       0.00000       0.00000       0.00000       0.00000       0.00000       0.00000       0.00000       0.00000       4.38177       5.61462       5.98291       5.46041       5.13240       4.57511       3.67173       3.02853       2.30582       1.59730       1.06988      0.700239      0.431203      0.243788      0.138306     0.0739470     0.0362547     0.0175741    0.00710292    0.00291572    0.00109127   0.000367780   0.000109784   2.61626e-05   5.00191e-06   6.89449e-07       0.00000       0.00000       0.00000       0.00000       0.00000       0.00000       0.00000       0.00000       0.00000       0.00000
  13  19 3392.5675    3.2577  1.6291 12.7621 -0.0059  0.0413   0.0679   0.1026    0.0789   0.0000   439.5268       20.9428       21.0781       14.2440      -1.86120      -13.1518       1.67280      -5.58546      -2.72964       1.87812      -1.51373     -0.610542      0.367544     -0.486323     -0.163481     0.0894272     0.0253523    -0.0472489   -0.00244340   -0.00207297   -0.00169325  -0.000116016   0.000136457  -6.26635e-05  -4.09392e-06  -5.15705e-07       0.00000       0.00000       0.00000       0.00000       0.00000       0.00000       0.00000       0.00000       0.00000       0.00000       5.02914       6.55145       6.29733       6.54808       5.92520       5.13340       4.33500       3.61321       2.68349       2.00674       1.25377      0.845179      0.509540      0.303578      0.171981     0.0900521     0.0456136     0.0203867    0.00884422    0.00340390    0.00128276   0.000408252   0.000114864   3.14848e-05   6.07473e-06   9.11097e-07       0.00000       0.00000       0.00000       0.00000       0.00000       0.00000       0.00000       0.00000       0.00000       0.00000
  13  20 3532.8447    2.7229  2.7723 12.0676 -0.0045  0.0543   0.0443   0.1359    0.0568   0.0000   436.8951       30.1372       22.0495       7.56170      -7.14784       5.39907       8.38459      -5.72258     -0.851675      -3.27382       2.92389      -1.98778      -1.02645     -0.504099    0.00457069      0.136816    -0.0566578    -0.0117690   0.000137854    0.00779237   0.000877338   -0.00131206  -0.000687847  -2.35060e-06   2.56680e-05   1.04088e-06       0.00000       0.00000       0.00000       0.00000       0.00000       0.00000       0.00000       0.00000       0.00000       0.00000       6.06329       8.06884       8.35526       8.15101       7.99623       6.58853       5.63363       4.36546       3.35423       2.35910       1.71656       1.11470      0.718602      0.422347      0.235843      0.130736     0.0610144     0.0313882     0.0121110    0.00537967    0.00183378   0.000611731   0.000182342   4.33783e-05   9.00622e-06   1.13926e-06       0.00000       0.00000       0.00000       0.00000       0.00000       0.00000       0.00000       0.00000       0.00000       0.00000
  13  21 3673.2858    2.2890  3.9053 11.4564 -0.0027  0.0642   0.0317   0.1642    0.0550   0.0000   436.0268       36.9592       8.16454      0.562851      -9.61626      -1.48979      -10.7047      -3.28930      -3.96536      -1.33305      0.593047       1.74795      -1.57695      -1.19862    -0.0592730    -0.0139307   8.23088e-05    -0.0342024     0.0111906     0.0200462   -0.00298597   -0.00139280   0.000310587  -6.20059e-05  -1.67953e-06  -8.62615e-08       0.00000       0.00000       0.00000       0.00000       0.00000       0.00000       0.00000       0.00000       0.00000       0.00000       7.59246       9.71020       10.3021       9.79395       9.13591       8.00122       6.75505       5.39269       4.14085       2.93922       2.03846       1.32178      0.835126      0.493706      0.275143      0.150531     0.0731361     0.0350508     0.0148023    0.00615592    0.00219337   0.000725092   0.000208569   4.97415e-05   9.80039e-06   1.29176e-06       0.00000       0.00000       0.00000       0.00000       0.00000       0.00000       0.00000       0.00000       0.00000       0.00000
  13  22 3814.0108    1.9033  4.9470 11.2669 -0.0012  0.0766   0.0256   0.2037    0.0480   0.0000   455.8152       24.9562       13.2198      -5.20950      0.142424       6.66927       5.48200     -0.391855       7.01511     -0.606866      0.438663      -1.68518      0.176045     -0.169719      0.246313     0.0725426     0.0761882    -0.0733950    0.00393186    0.00785452   -0.00329594  -0.000678511   0.000207689  -1.70651e-05   1.48751e-05  -1.57027e-06       0.00000       0.00000       0.00000       0.00000       0.00000       0.00000       0.00000       0.00000       0.00000       0.00000       9.05844       11.3187       12.1727       12.0072       11.0907       9.62877       8.03840       6.47974       4.70253       3.45973       2.47820       1.61915       1.04234      0.601813      0.342980      0.185304     0.0897285     0.0453021     0.0182161    0.00768966    0.00269895   0.000863627   0.000253588   6.06167e-05   1.14964e-05   1.55409e-06       0.00000       0.00000       0.00000       0.00000       0.00000       0.00000       0.00000       0.00000       0.00000       0.00000
  13  23 3954.7606    1.5334  6.7000 11.0124 -0.0043  0.1025   0.0207   0.2827    0.0455   0.0000   451.6028       15.0301      -2.53313      -11.6497       8.75036      -29.3625       1.36160       5.56248      0.104423      -4.29481       3.18759      -1.68432       2.46122     -0.878712     -0.308237    0.00920324      0.202365    -0.0427090    -0.0426178    -0.0236802    0.00688255   -0.00197253  -0.000461685   0.000178025   1.05049e-06  -3.61006e-06       0.00000       0.00000       0.00000       0.00000       0.00000       0.00000       0.00000       0.00000       0.00000       0.00000       11.3464       14.8949       15.9588       15.4344       14.4775       12.6342       10.5795       8.53512       6.34960       4.78498       3.23861       2.22520       1.38014      0.846490      0.476063      0.263572      0.127380     0.0639061     0.0259256     0.0109587    0.00381422    0.00126761   0.000343711   8.68306e-05   1.61434e-05   2.18798e-06       0.00000       0.00000       0.00000       0.00000       0.00000       0.00000       0.00000       0.00000       0.00000       0.00000
  13  24 4095.7602    1.3022  8.2063 10.7807 -0.0011  0.1200   0.0181   0.3499    0.0443   0.0000   455.5488       28.2488      -7.43797      -5.75531       12.5716      -18.0306       11.9084      -12.8288      -20.0266      -12.0889       8.10075     -0.595385      -2.87035     -0.612637     0.0703075     -0.251500    -0.0949276    -0.0627418   -0.00226196     0.0119897  -0.000551023  -0.000540893  -0.000298135  -0.000411895  -2.13009e-05   1.91650e-06       0.00000       0.00000       0.00000       0.00000       0.00000       0.00000       0.00000       0.00000       0.00000       0.00000       14.3065       17.7391       19.1463       18.8361       17.2455       15.5010       12.8566       9.92201       7.76613       5.57824       3.88596       2.66319       1.63478      0.993732      0.563233      0.302048      0.148036     0.0728759     0.0302561     0.0122993    0.00445719    0.00147394   0.000396393   9.42587e-05   1.80965e-05   2.40888e-06       0.00000       0.00000       0.00000       0.00000       0.00000       0.00000       0.00000       0.00000       0.00000       0.00000
  13  26 4378.1547    0.9105 12.7209 10.4203 -0.0141  0.2143   0.0151   0.5803    0.0404   0.0000   482.2147       56.9823       30.6911      -21.4090       36.9966       67.5945      -27.5060      -66.1617      -7.39874      -9.68491      0.661589      -10.4550      -2.03351     -0.687924       3.43532      0.365345     -0.546250     -0.114673     0.0487601     0.0695465    0.00624151   -0.00470609  -0.000740490   0.000339015   0.000134264  -5.29549e-07       0.00000       0.00000       0.00000       0.00000       0.00000       0.00000       0.00000       0.00000       0.00000       0.00000       24.1743       31.6269       33.5174       33.0068       30.9385       27.0057       22.5769       18.0596       13.9167       10.2423       7.17305       4.76301       3.04158       1.85397       1.08555      0.573139      0.286589      0.139679     0.0589129     0.0235275    0.00854683    0.00271787   0.000759322   0.000179424   3.47479e-05   4.61913e-06       0.00000       0.00000       0.00000       0.00000       0.00000       0.00000       0.00000       0.00000       0.00000       0.00000
  14  10 2162.5367    0.8735  0.7110 10.2060 -0.0028  0.0330   0.0248   0.0575    0.0808   0.0000   438.6352      0.548240       16.8525      -4.21026       1.18275      0.553127      -1.17336     -0.233826     -0.213484      0.404623      0.474907     -0.121270     0.0480937     -0.299345      0.104486     0.0379739    0.00784588    0.00382675   -0.00895112   -0.00144038  -7.93179e-05  -0.000215310  -0.000359258   6.67669e-05   1.75502e-05   7.16153e-06  -1.11387e-06  -9.92441e-08       0.00000       0.00000       0.00000       0.00000       0.00000       0.00000       0.00000       0.00000       3.07729       4.02951       4.30978       4.47261       4.23711       2.98932       3.45965       2.40212       1.85382       1.34029       1.06228      0.724112      0.387561      0.295088      0.166733     0.0997206     0.0455375     0.0240830     0.0135121    0.00593272    0.00259611   0.000929885   0.000279467   9.90489e-05   2.25041e-05   6.31896e-06   1.44350e-06   1.55978e-07       0.00000       0.00000       0.00000       0.00000       0.00000       0.00000       0.00000       0.00000
  14  11 2305.7449    1.2218  0.7218 10.7673  0.0051  0.0282   0.0344   0.0588    0.0830   0.0000   436.1945      -5.67914       13.1224       2.44207       2.88146      -4.71313      -3.56932      0.217243     -0.532407      -2.50357       1.35630      0.454777      0.189982     -0.460197      0.185027    0.00869150     0.0363025     0.0135480   -0.00758591   0.000967312   0.000466181   0.000891083  -0.000124289   8.42673e-05   1.18310e-05  -3.07686e-06  -5.61938e-07   3.57689e-08       0.00000       0.00000       0.00000       0.00000       0.00000       0.00000       0.00000       0.00000       2.84919       3.96234       4.40601       3.69129       4.16335       3.11594       2.74409       2.35556       1.51735       1.33703      0.889198      0.552968      0.404854      0.242264      0.132036     0.0887047     0.0399298     0.0210870     0.0113107    0.00403696    0.00200031   0.000808396   0.000225304   7.93063e-05   2.52334e-05   6.42539e-06   1.11565e-06   1.28409e-07       0.00000       0.00000       0.00000       0.00000       0.00000       0.00000       0.00000       0.00000
  14  12 2446.7859    1.5438  0.9097 10.9753 -0.0039  0.0282   0.0382   0.0658    0.1007   0.0000   435.3372       3.45253       12.7948       4.35086       8.06856      -4.94616      -1.82035      0.211909       2.80513     -0.206059     -0.303072      0.890670      0.411586     -0.281731     -0.141867     0.0312619    0.00868059    -0.0105887    0.00924678  -0.000504573   -0.00296260  -0.000444476   0.000369629  -1.21021e-05  -4.79067e-05  -2.58847e-06   1.37999e-06   3.23108e-07       0.00000       0.00000       0.00000       0.00000       0.00000       0.00000       0.00000       0.00000       3.30771       3.81907       4.27812       4.18187       3.57080       3.24003       3.08363       2.43093       1.82240       1.43924      0.976046      0.615355      0.425527      0.252099      0.136432     0.0808249     0.0422388     0.0220893    0.00972647    0.00472913    0.00201089   0.000827722   0.000252341   7.35475e-05   2.04575e-05   4.78066e-06   9.01420e-07   1.19224e-07       0.00000       0.00000       0.00000       0.00000       0.00000       0.00000       0.00000       0.00000
  14  13 2587.4490    2.0750  0.8968 11.7208 -0.0086  0.0279   0.0522   0.0655    0.1064   0.0000   436.7991     -0.783312       10.6279       3.37298      0.768305      -1.92611    -0.0708126      -1.60588      -1.35152       1.03776       1.81036      -1.31389     -0.493717     -0.420794     -0.115118      0.101197     0.0276022    -0.0222050    -0.0151806    0.00557969    0.00111404   0.000729824   0.000199070  -0.000159883  -1.07499e-05   5.53013e-06   2.83878e-07   1.81043e-07       0.00000       0.00000       0.00000       0.00000       0.00000       0.00000       0.00000       0.00000       3.02919       3.99102       3.94956       4.25467       3.88217       3.39741       2.68764       2.23159       1.70352       1.35895      0.846216      0.621471      0.368075      0.253387      0.144007     0.0887188     0.0435607     0.0232806     0.0101622    0.00468082    0.00177693   0.000744439   0.000236379   8.11203e-05   1.95598e-05   5.53700e-06   9.62477e-07   1.52460e-07       0.00000       0.00000       0.00000       0.00000       0.00000       0.00000       0.00000       0.00000
  14  14 2728.2593    2.7059  0.8032 12.2029 -0.0130  0.0254   0.0741   0.0613    0.1432   0.0000   438.1919       7.45151       13.4819      -4.64693       2.43876      -1.20580       1.36840      -3.63426    -0.0264693      0.107343       1.67553      0.275991      0.266539     -0.289570    -0.0954729     0.0465002    -0.0405052   -0.00999350    -0.0145358     0.0122969   -0.00122904  -9.02911e-05   0.000315398   9.02092e-05  -2.28738e-05   2.35317e-07   1.59311e-06   5.67150e-08       0.00000       0.00000       0.00000       0.00000       0.00000       0.00000       0.00000       0.00000       2.88854       3.69034       3.73270       3.77256       3.44590       3.05675       2.60030       2.12417       1.64951       1.17785      0.847562      0.583922      0.347429      0.227070      0.130196     0.0752211     0.0372107     0.0193450    0.00951314    0.00418716    0.00166648   0.000628538   0.000211784   7.17356e-05   1.78960e-05   4.48447e-06   8.76360e-07   1.25591e-07       0.00000       0.00000       0.00000       0.00000       0.00000       0.00000       0.00000       0.00000
  14  15 2869.3165    3.2789  0.9890 12.0827 -0.0063  0.0335   0.0840   0.0716    0.2749   0.0000   436.4096       14.0311       12.2066      -4.51210      -5.75373      -5.50137       2.02644       1.58895      -1.73044     -0.555527     -0.325422    -0.0444861      0.288517    -0.0170136     -0.196322     -0.147802     0.0743807     0.0130035   -0.00793312   -0.00626295    0.00122334   0.000416397   0.000167355  -3.53898e-05  -3.42943e-05  -8.51819e-06   4.98714e-08  -1.16910e-08       0.00000       0.00000       0.00000       0.00000       0.00000       0.00000       0.00000       0.00000       3.12317       4.80663       4.95404       4.72081       4.93785       3.50743       3.80549       2.42768       2.28519       1.53187       1.08791      0.853241      0.408073      0.365868      0.160956      0.116182     0.0576863     0.0255083     0.0167663    0.00479708    0.00310746   0.000953847   0.000330167   0.000135126   2.61982e-05   7.86959e-06   1.72350e-06   1.74059e-07       0.00000       0.00000       0.00000       0.00000       0.00000       0.00000       0.00000       0.00000
  14  16 3010.3432    3.9075  0.8316 12.9391 -0.0121  0.0296   0.1105   0.0655    0.1807   0.0000   438.5363       18.5539       10.2532       1.26882      -1.54137       5.78606       1.12949      -1.59297      -2.04799      -2.53964      0.280162     -0.809232     -0.307494    -0.0571164     -0.100983     0.0441646    0.00888861    0.00174136   -0.00474398   -0.00243975    0.00131365  -0.000102288   0.000125253   2.67565e-05   1.03825e-05  -1.10553e-05  -1.81134e-06  -4.30976e-08       0.00000       0.00000       0.00000       0.00000       0.00000       0.00000       0.00000       0.00000       3.33007       4.35953       4.43292       4.79566       4.37620       3.50046       3.02436       2.40844       1.90622       1.30666      0.912321      0.640592      0.451831      0.250362      0.143628     0.0823622     0.0466566     0.0254008     0.0105634    0.00511584    0.00179955   0.000770504   0.000256931   7.60497e-05   2.24169e-05   5.36572e-06   1.14629e-06   1.52723e-07       0.00000       0.00000       0.00000       0.00000       0.00000       0.00000       0.00000       0.00000
  14  17 3150.7361    4.0024  1.1160 13.3434 -0.0046  0.0353   0.1002   0.0807    0.1376   0.0000   442.5818       11.5204       5.99862       2.78151     -0.434828       7.59759       2.86850      -3.13604      -2.07676       2.75559       1.03535     -0.426222      0.103662     -0.146053     -0.162178    0.00803939     0.0385135    -0.0387536    -0.0117404   -0.00227249   0.000911146    0.00104131  -2.34817e-05  -0.000157026  -1.15942e-05  -8.09378e-06   4.47721e-07   2.62494e-08       0.00000       0.00000       0.00000       0.00000       0.00000       0.00000       0.00000       0.00000       3.45892       5.11930       5.07675       4.72978       4.84556       3.75454       3.85608       2.80547       2.36027       1.75988       1.13412      0.821739      0.492577      0.311274      0.177016      0.101931     0.0502470     0.0283673     0.0111412    0.00613833    0.00210570   0.000982427   0.000329461   0.000110508   2.78099e-05   7.85717e-06   1.64484e-06   1.87703e-07       0.00000       0.00000       0.00000       0.00000       0.00000       0.00000       0.00000       0.00000
  14  18 3291.0750    3.7251  1.3040 12.9970 -0.0049  0.0369   0.0874   0.0855    0.1052   0.0000   439.3643       21.4687       3.48853       1.71062     -0.915053      0.359293       4.51803      -7.29791     -0.327513     -0.880839       1.50358       1.27491      -1.99240     -0.342917      0.406290     0.0120697    -0.0312789    -0.0177291   0.000447616    0.00206348  -0.000179517   -0.00121829  -0.000535517  -8.11647e-05   2.26076e-05  -7.01753e-06  -5.26544e-07   9.32416e-08       0.00000       0.00000       0.00000       0.00000       0.00000       0.00000       0.00000       0.00000       3.82971       5.21705       5.15634       5.54397       5.06946       4.25539       3.64400       2.91282       2.39742       1.61437       1.19137      0.794961      0.546246      0.322662      0.187839      0.110628     0.0591296     0.0310778     0.0139584    0.00615138    0.00239907   0.000984624   0.000324237   0.000106665   2.89268e-05   6.76428e-06   1.49293e-06   2.05205e-07       0.00000       0.00000       0.00000       0.00000       0.00000       0.00000       0.00000       0.00000
  14  19 3431.6821    3.0436  1.9381 12.6240 -0.0152  0.0442   0.0593   0.1119    0.0740   0.0000   439.7311       18.8194      -1.07376       7.23953       6.10687     -0.112363      -4.43746      -4.88993      -1.38012      -4.96311      -1.72201      -2.91014     -0.652814     -0.179510      0.212639     0.0384325     0.0626172     0.0141024    -0.0115296  -0.000733037   -0.00391169   -0.00125718   0.000690262  -0.000235545  -7.64630e-07   1.54677e-05   8.74952e-07  -4.86917e-07       0.00000       0.00000       0.00000       0.00000       0.00000       0.00000       0.00000       0.00000       4.73876       6.06850       6.21412       6.59650       6.16796       5.20743       4.42657       3.62183       2.72387       2.16283       1.43814      0.990328      0.650379      0.395926      0.247968      0.137698     0.0750115     0.0358012     0.0185000    0.00724261    0.00331433    0.00118946   0.000437992   0.000124892   3.57121e-05   9.02758e-06   1.66590e-06   2.32581e-07       0.00000       0.00000       0.00000       0.00000       0.00000       0.00000       0.00000       0.00000
  14  20 3572.3745    2.5864  3.0405 12.0492 -0.0042  0.0541   0.0403   0.1454    0.0576   0.0000   434.8394       27.3398       1.44893       7.61739      -15.7328      -1.19818      0.367650      -13.8780       2.46897       1.32851      -1.23623      -2.30800       1.23838      0.804824      0.116298     -0.325315      0.120872   -0.00508734    -0.0289259   -0.00739596   -0.00129923   0.000588598  -0.000443498  -0.000279827  -1.54155e-05   1.68621e-06   1.56555e-06   3.75744e-07       0.00000       0.00000       0.00000       0.00000       0.00000       0.00000       0.00000       0.00000       5.84245       7.58114       7.87616       7.98273       7.45396       6.57431       5.62094       4.67602       3.42355       2.65327       1.85588       1.28429      0.826193      0.516775      0.304391      0.173462     0.0892092     0.0465210     0.0214962    0.00997995    0.00398413    0.00157621   0.000528587   0.000168256   4.70078e-05   1.15975e-05   2.09910e-06   2.83199e-07       0.00000       0.00000       0.00000       0.00000       0.00000       0.00000       0.00000       0.00000
  14  21 3713.5505    2.1593  4.2976 11.5674 -0.0047  0.0686   0.0298   0.1790    0.0513   0.0000   427.5463       19.2916       18.1760       10.7702       2.62814      -11.8391      -2.72326      -15.2329      0.570102      -2.76736      0.679201      -1.52854     -0.731868      0.614906      0.505360      0.220084    -0.0177768     -0.110548     0.0187249     0.0146462   0.000768557   -0.00128509   -0.00144365   0.000423481  -2.90615e-05  -6.53118e-06  -4.87356e-07   2.20797e-07       0.00000       0.00000       0.00000       0.00000       0.00000       0.00000       0.00000       0.00000       7.24012       9.87897       10.1709       10.1765       9.45867       8.44447       7.31149       5.80017       4.53206       3.42384       2.39410       1.67401       1.07989      0.675165      0.401069      0.223940      0.121971     0.0579983     0.0304942     0.0120902    0.00562699    0.00203747   0.000751505   0.000231976   6.24863e-05   1.49263e-05   2.87300e-06   3.73100e-07       0.00000       0.00000       0.00000       0.00000       0.00000       0.00000       0.00000       0.00000
  14  22 3854.7020    1.7891  5.8883 11.1897 -0.0032  0.0851   0.0232   0.2274    0.0476   0.0000   444.9066       32.4462       33.8396       2.07378       13.3466      -1.94384      -1.58161      -9.60602       2.42195      -4.49008      -4.22657       5.39299      0.357836     -0.175742      -1.12667      0.166541      0.398543  -0.000415892    -0.0792233    0.00180072    0.00909973   -0.00241702   -0.00137425  -0.000598453   5.66747e-05   5.52511e-05  -8.90230e-06  -2.19423e-07       0.00000       0.00000       0.00000       0.00000       0.00000       0.00000       0.00000       0.00000       9.12144       11.8345       12.2873       12.4372       11.7337       10.5001       8.68899       7.26762       5.62023       4.25876       3.02311       2.04725       1.35041      0.849338      0.504913      0.291884      0.154213     0.0779421     0.0380015     0.0163085    0.00688354    0.00262564   0.000900894   0.000285379   7.85553e-05   1.82856e-05   3.31678e-06   4.50531e-07       0.00000       0.00000       0.00000       0.00000       0.00000       0.00000       0.00000       0.00000
  14  23 3995.7278    1.4627  7.1101 11.0157 -0.0035  0.1022   0.0197   0.2855    0.0437   0.0000   428.8860       13.1126       28.0679       35.3440      0.117604      -24.9380       2.59187      -7.74761       6.99995       5.40306       4.03251      -2.23313       2.26643       1.36049    0.00479841     -0.278300     -0.159509    -0.0558023    -0.0236908     0.0206937   -0.00803915   -0.00343452  -0.000212580  -0.000567807   3.68150e-05  -6.00501e-06  -4.33446e-06   4.29597e-07       0.00000       0.00000       0.00000       0.00000       0.00000       0.00000       0.00000       0.00000       10.8442       14.2699       15.4972       15.1187       14.3511       12.5199       10.7179       8.52792       6.62499       5.08710       3.48282       2.51094       1.63444       1.02387      0.621295      0.354963      0.190390      0.100255     0.0462413     0.0214950    0.00848380    0.00337025    0.00115501   0.000353804   9.40216e-05   2.26765e-05   4.11570e-06   5.21996e-07       0.00000       0.00000       0.00000       0.00000       0.00000       0.00000       0.00000       0.00000
  14  24 4136.9839    1.1663  8.3060 10.9047 -0.0079  0.1310   0.0182   0.3673    0.0420   0.0000   418.1432       60.0406       14.1693      -13.7412       4.17982       12.7628      -2.51508      -4.28128       36.5628      -11.3389      -9.09821       2.99800       3.03546      -1.13490     -0.736809     -0.485246     -0.132103     0.0910399     0.0650555    -0.0128760   -0.00801416   -0.00536898  -0.000818611   0.000375883   4.68493e-05  -2.82599e-05   2.81130e-06   2.05204e-06       0.00000       0.00000       0.00000       0.00000       0.00000       0.00000       0.00000       0.00000       13.5061       18.1141       19.2349       19.0520       18.0121       15.7081       13.8923       10.9422       8.81771       6.53095       4.68914       3.23031       2.12278       1.34525      0.816904      0.455385      0.256551      0.128136     0.0616237     0.0278634     0.0116514    0.00434289    0.00154103   0.000466366   0.000126385   2.90708e-05   5.57654e-06   6.95312e-07       0.00000       0.00000       0.00000       0.00000       0.00000       0.00000       0.00000       0.00000
  14  25 4278.6221    1.0224 10.6491 10.6297 -0.0076  0.1591   0.0154   0.4582    0.0391   0.0000   397.5454       53.2268       55.5972       6.56655      -21.9798      -21.9137       9.54974      -2.88622      -11.7639      -3.96387     -0.301159       6.73623      0.271055      -1.82823       1.55647      0.984757     -0.522875     -0.244966     0.0444210     0.0132782     0.0313266   -0.00484576  -0.000742484   0.000107900   9.91257e-06  -2.07637e-05   1.06167e-05   8.95184e-07       0.00000       0.00000       0.00000       0.00000       0.00000       0.00000       0.00000       0.00000       16.4734       21.3999       23.0944       22.9921       21.7909       19.2606       16.2102       13.5770       10.5435       7.88453       5.74309       3.96614       2.65806       1.68133       1.00923      0.591699      0.328174      0.163398     0.0856866     0.0345023     0.0154768    0.00549902    0.00189199   0.000580060   0.000156309   3.51196e-05   6.44166e-06   8.35686e-07       0.00000       0.00000       0.00000       0.00000       0.00000       0.00000       0.00000       0.00000
  15   9 2049.6320    0.6530  0.5404 10.0527 -0.0057  0.0274   0.0218   0.0535    0.0666   0.0000   435.1424      0.610493       13.0632      -4.78064      -1.23481      -2.58473      -1.19208      -3.26541      -2.38985     0.0182950      0.515417     -0.966231     -0.386781     -0.248986      0.135678    -0.0543013     0.0211601  -0.000940049    0.00326778   0.000891450   -0.00235734  -0.000842107   0.000298285  -8.41029e-05  -5.27630e-05   1.72652e-06   9.55552e-06  -7.62710e-07  -8.49389e-08   3.34044e-08       0.00000       0.00000       0.00000       0.00000       0.00000       0.00000       2.67003       3.22044       4.00704       3.68326       3.18036       3.41574       2.55802       2.26226       1.72929       1.20619      0.992660      0.664349      0.390551      0.310944      0.178336     0.0873593     0.0580475     0.0338789     0.0150646    0.00590864    0.00369621    0.00154751   0.000620071   0.000202840   8.06011e-05   2.52870e-05   6.05995e-06   1.15924e-06   2.05556e-07   3.05926e-08       0.00000       0.00000       0.00000       0.00000       0.00000       0.00000
  15  10 2195.8423    0.9195  0.7524 10.3018 -0.0007  0.0270   0.0242   0.0621    0.0781   0.0000   440.6491      0.229504       20.1843       1.63713       2.00187      -1.38011      -3.56758     -0.667176      0.405445      0.229450      0.281232     -0.993657      0.481381     0.0902446    -0.0218341     0.0521041      0.108983   -0.00335386    -0.0102065   -0.00590253    0.00288940  -0.000145456   0.000149944   5.73986e-05   3.35084e-05  -9.18620e-07   2.86555e-06   1.52182e-06   2.50300e-07  -3.77376e-09       0.00000       0.00000       0.00000       0.00000       0.00000       0.00000       2.89757       3.86900       3.77439       4.03449       3.83896       3.10031       2.77517       2.26993       1.87126       1.25050      0.930429      0.654973      0.472645      0.282945      0.164321     0.0895464     0.0568033     0.0291985     0.0162313    0.00752296    0.00323920    0.00129371   0.000514331   0.000170376   6.25096e-05   1.79483e-05   5.25406e-06   1.19197e-06   2.63105e-07   3.35363e-08       0.00000       0.00000       0.00000       0.00000       0.00000       0.00000
  15  11 2339.5278    1.3048  0.7656 10.6571  0.0033  0.0279   0.0331   0.0556    0.0850   0.0000   435.7732       3.81920       17.8469      -2.53900      -2.97965      -5.40456      -6.70490      -3.42592      -1.56563       1.04300    -0.0319511     -0.505109     -0.116124     -0.165964   -0.00806665     0.0360478     0.0665844   -0.00707969   -0.00946817    0.00169931   -0.00577690   -0.00137942   0.000432282   0.000151573   3.61610e-05   8.14964e-06  -4.15449e-06   2.74960e-07   3.18379e-07  -2.38837e-08       0.00000       0.00000       0.00000       0.00000       0.00000       0.00000       2.39777       3.87094       3.33475       3.96487       3.38298       3.31528       2.74067       2.42500       1.66256       1.44741      0.958104      0.733142      0.489432      0.313053      0.202083      0.106984     0.0719344     0.0304648     0.0212790    0.00687753    0.00484407    0.00134258   0.000809175   0.000210213   9.26471e-05   2.29239e-05   6.96628e-06   1.72193e-06   2.99349e-07   4.74714e-08       0.00000       0.00000       0.00000       0.00000       0.00000       0.00000
  15  12 2481.1124    1.7050  0.8277 11.2709 -0.0059  0.0342   0.0428   0.0599    0.0890   0.0000   435.7708       2.27463       7.01604      -2.48985     -0.964347      -3.68623      0.172198      0.189320      0.503633      -1.71193      -1.71315     0.0474632      0.571469      0.396413     -0.192805     0.0143250    -0.0284051    -0.0182584     0.0350915    0.00507155   -0.00222151  -0.000245889  -0.000810974   4.88738e-05   3.17414e-05  -2.80906e-05   7.44361e-06  -4.77337e-07   2.32252e-07  -3.32122e-08       0.00000       0.00000       0.00000       0.00000       0.00000       0.00000       3.80776       3.42158       4.12605       5.50864       4.20752       3.00207       3.45849       3.18805       1.92996       1.32575       1.33862      0.955157      0.491824      0.291811      0.254283      0.157794     0.0699920     0.0311416     0.0196690     0.0122013    0.00599666    0.00237548   0.000790114   0.000247951   6.86669e-05   1.97438e-05   5.30338e-06   1.16202e-06   2.31738e-07   3.41935e-08       0.00000       0.00000       0.00000       0.00000       0.00000       0.00000
  15  13 2622.4531    2.1940  0.9126 11.7835 -0.0026  0.0331   0.0537   0.0633    0.0947   0.0000   439.5102      0.170575       10.1316       2.62205      -2.58123      -2.82248      -2.41221       1.18644       1.57785       1.16468      -1.45887     -0.332168     -0.134593     -0.659771    0.00320708      0.122465     0.0221543     0.0427178   -0.00511528   -0.00473329     0.0104905   0.000617309  -0.000521298   3.16656e-05   9.49742e-05  -6.01590e-06  -1.54217e-05   2.14784e-06   7.68795e-08  -2.94003e-08       0.00000       0.00000       0.00000       0.00000       0.00000       0.00000       2.64082       4.62210       3.92093       4.64084       3.92015       3.75746       3.26488       2.56527       2.24585       1.45352       1.32066      0.723718      0.636098      0.316739      0.253175      0.130329     0.0804729     0.0411063     0.0207574     0.0111157    0.00446452    0.00221586   0.000779765   0.000310557   0.000109527   2.69678e-05   9.65002e-06   1.61644e-06   4.16184e-07   5.70371e-08       0.00000       0.00000       0.00000       0.00000       0.00000       0.00000
  15  15 2905.9227    3.2194  0.8938 12.4788 -0.0118  0.0268   0.0800   0.0599    0.1635   0.0000   435.7782       11.3680       12.9354       4.51929      0.955612      -2.85292       1.40078      -1.16141      0.777824      -2.07457      0.377651      0.868820    0.00954620     -0.425085     -0.559290    -0.0244812     0.0759535   -0.00824811   -0.00783300   0.000753336   -0.00364761   -0.00194297  -3.09203e-05  -0.000284006   1.53680e-05   7.29780e-06  -1.84661e-06   6.81356e-07   1.72546e-07  -5.40216e-08       0.00000       0.00000       0.00000       0.00000       0.00000       0.00000       3.14115       3.89704       4.23023       3.63553       3.62340       3.23198       2.91793       2.62752       1.91915       1.57414       1.12141      0.703836      0.509448      0.288319      0.190868      0.100833     0.0556010     0.0317566     0.0148023    0.00686598    0.00339050    0.00143444   0.000561247   0.000215182   6.75575e-05   1.90876e-05   6.53577e-06   1.39383e-06   2.19172e-07   2.50532e-08       0.00000       0.00000       0.00000       0.00000       0.00000       0.00000
  15  16 3047.2276    3.9659  0.9753 12.8523 -0.0060  0.0296   0.1023   0.0704    0.1911   0.0000   435.5906       15.7254       14.5287    -0.0593094      -3.83940      -6.66250    -0.0710901      -1.27106       2.40359      -1.16377     -0.806957      -2.19817      0.553888     -0.181154      0.132641    -0.0912784     0.0563910    -0.0450321   -0.00453962     0.0133489   0.000958434   -0.00295632   0.000100865   0.000139907  -9.53858e-05   6.58395e-06  -2.25618e-06  -2.83679e-08  -3.48907e-07   5.18237e-10       0.00000       0.00000       0.00000       0.00000       0.00000       0.00000       3.09032       4.01889       3.98418       3.96446       4.10460       3.30659       2.95036       2.50983       2.04036       1.57775       1.15823      0.743054      0.512303      0.307903      0.201253      0.131223     0.0649751     0.0383505     0.0185224    0.00825579    0.00440552    0.00149370   0.000644947   0.000249488   7.10274e-05   2.34840e-05   6.83919e-06   1.53111e-06   2.97662e-07   3.50268e-08       0.00000       0.00000       0.00000       0.00000       0.00000       0.00000
  15  17 3188.2511    3.9403  1.0884 13.3598 -0.0214  0.0314   0.1095   0.0871    0.1646   0.0000   440.0190       17.7170       6.86092     -0.771990      -2.23831      -1.07128      -2.05061      -6.61014      -9.06546     -0.178554       1.14715     -0.404523     -0.319489      0.458588     0.0443398    -0.0830031      0.112442     0.0260923    -0.0194698     0.0101036    0.00488562  -0.000935825   -0.00155548   1.53476e-05   0.000156731   2.18878e-06   6.74972e-06  -4.42693e-07   5.47407e-08   3.85211e-08       0.00000       0.00000       0.00000       0.00000       0.00000       0.00000       3.22779       4.32989       4.29437       4.54143       4.01894       3.84748       3.10699       2.68239       2.18079       1.56016       1.09404      0.785139      0.530603      0.327341      0.201076      0.117867     0.0645186     0.0353851     0.0179952    0.00868962    0.00384790    0.00158408   0.000634111   0.000244180   8.20421e-05   2.45624e-05   6.52598e-06   1.47356e-06   2.73357e-07   4.25969e-08       0.00000       0.00000       0.00000       0.00000       0.00000       0.00000
  15  18 3329.0932    3.3606  1.5679 13.0484 -0.0095  0.0427   0.0741   0.0974    0.0992   0.0000   436.2435       16.8321       12.9426       2.80903       3.28153      0.792718       1.42772      -2.08068     -0.457516      0.494342       2.72220     -0.400781       1.11659     -0.230281      0.160184     -0.238069    -0.0913568    -0.0151501     0.0268516   4.48878e-05    0.00266335    0.00120813  -0.000561540  -0.000207816   0.000163335   3.68933e-05   5.70886e-06  -2.04167e-06   6.48313e-08  -3.65392e-08       0.00000       0.00000       0.00000       0.00000       0.00000       0.00000       4.00157       5.76907       5.56671       6.24738       5.35601       5.12860       4.11094       3.59702       2.75083       2.07242       1.58173       1.03682      0.804662      0.444007      0.320329      0.168300      0.112588     0.0473486     0.0326267     0.0123649    0.00719965    0.00224033    0.00123616   0.000340800   0.000144980   3.39384e-05   1.13594e-05   2.19572e-06   4.27282e-07   6.53946e-08       0.00000       0.00000       0.00000       0.00000       0.00000       0.00000
  15  19 3470.2601    2.9334  2.0426 12.5846 -0.0030  0.0457   0.0542   0.1066    0.0740   0.0000   435.0388       25.2226       8.06886       3.39421       1.32145     -0.667227       2.16657      -1.85679      0.397333      -2.31339       2.52095      -1.73401     -0.974425      0.169908      0.160007     -0.354542     -0.226516     0.0835806    -0.0153906    -0.0147501   0.000219067   -0.00309627   2.18706e-06   0.000261833  -0.000137921   1.67941e-05   4.24915e-06  -2.55711e-07   3.69249e-07   7.62550e-08       0.00000       0.00000       0.00000       0.00000       0.00000       0.00000       4.57276       5.92001       6.64024       6.58747       6.09544       5.31627       4.68098       3.80300       2.94439       2.34030       1.59107       1.16592      0.785078      0.498527      0.308440      0.182551      0.105679     0.0560176     0.0296503     0.0141867    0.00647125    0.00275030    0.00111741   0.000412126   0.000136937   3.94828e-05   1.05163e-05   2.50758e-06   4.37443e-07   5.56660e-08       0.00000       0.00000       0.00000       0.00000       0.00000       0.00000
  15  20 3611.4979    2.4548  3.2967 11.8868 -0.0043  0.0564   0.0365   0.1482    0.0601   0.0000   432.8261       20.9560       10.6718      -2.01315       9.92789       2.26931       2.70527      -5.23039      -1.99994     -0.579240      -1.66489      0.904181     -0.490807      0.424032      0.950930    -0.0233678    -0.0106468     0.0156194     0.0169866   -0.00526920     0.0152898   -0.00352617   -0.00217719   0.000404203   0.000134607   6.14374e-05  -1.76095e-05  -1.09286e-05   1.01721e-07  -3.16351e-08       0.00000       0.00000       0.00000       0.00000       0.00000       0.00000       5.61056       7.60417       7.83044       8.06772       7.28151       6.75799       5.64356       4.94171       3.82262       2.99700       2.11978       1.48398      0.999949      0.654627      0.390761      0.237078      0.131673     0.0751235     0.0372452     0.0177767    0.00829832    0.00351283    0.00139188   0.000520015   0.000167809   5.22323e-05   1.36916e-05   3.17444e-06   5.46181e-07   7.75135e-08       0.00000       0.00000       0.00000       0.00000       0.00000       0.00000
  15  21 3752.8011    2.0593  4.7462 11.2747 -0.0011  0.0689   0.0260   0.1824    0.0548   0.0000   442.7701      -1.86371       3.34549       4.51294       10.7333      -12.5556      0.135349      -12.8788     -0.860240      -4.53510      -1.95118      -3.40555     -0.643201     -0.256105      0.979638     -0.102838     -0.147914     0.0856389    0.00320778   -0.00326733    0.00200219    0.00280172   0.000650600  -4.14222e-05   0.000124536  -1.08014e-05  -1.57776e-05   4.05788e-06   8.63952e-07  -1.15936e-07       0.00000       0.00000       0.00000       0.00000       0.00000       0.00000       6.83996       9.19139       9.62369       9.78142       9.13209       8.14712       7.17187       5.93937       4.66513       3.62109       2.57356       1.83977       1.24594      0.801815      0.499037      0.284489      0.168618     0.0891426     0.0465221     0.0217018     0.0101412    0.00427168    0.00174940   0.000622835   0.000217291   6.26865e-05   1.69428e-05   3.90694e-06   7.07040e-07   9.07420e-08       0.00000       0.00000       0.00000       0.00000       0.00000       0.00000
  15  22 3894.3676    1.6925  6.1105 11.0655 -0.0015  0.0857   0.0215   0.2325    0.0480   0.0000   428.6978       34.9775      -6.31196       5.84015       16.1463      -1.79247      -6.94731       12.2761       4.23578      -5.99160     -0.963394      -1.16671       3.22366      -1.27281      -1.15606       1.09727      0.145111    -0.0338871    -0.0341451     0.0410470   0.000476899   -0.00319043  -7.93843e-05   0.000449514  -5.04925e-05  -7.12993e-05   1.18003e-05  -5.80700e-07  -8.45241e-07  -2.45667e-08       0.00000       0.00000       0.00000       0.00000       0.00000       0.00000       8.58308       11.1306       11.8757       11.9185       11.2699       10.3947       8.78086       7.34687       5.82013       4.46692       3.32941       2.30000       1.54401       1.03895      0.630983      0.384828      0.215381      0.117986     0.0593649     0.0281365     0.0131380    0.00559067    0.00226305   0.000820157   0.000270012   8.36143e-05   2.13905e-05   4.76426e-06   8.51221e-07   1.09784e-07       0.00000       0.00000       0.00000       0.00000       0.00000       0.00000
  15  23 4036.2023    1.4315  8.0351 10.8183 -0.0065  0.1036   0.0179   0.2988    0.0446   0.0000   426.9982       11.5710       21.0927      -9.65158       3.98970       10.3731      -8.09548     -0.614907       1.72031       4.20489      -10.2260      -2.33524       4.02803       1.35925      -1.39536     -0.793055      0.101214      0.179270    -0.0403974    -0.0683316    0.00589042     0.0177291   0.000500902   -0.00115558  -1.31036e-06  -1.66828e-06   4.69036e-05  -6.52228e-06  -5.35840e-07   1.65945e-07       0.00000       0.00000       0.00000       0.00000       0.00000       0.00000       10.2958       13.5000       14.3738       14.3156       13.7474       12.4429       10.7103       8.78836       7.08968       5.38716       3.99773       2.81529       1.90933       1.24864      0.786498      0.470701      0.267737      0.143992     0.0748824     0.0351640     0.0168409    0.00685224    0.00283265    0.00101166   0.000340285   0.000101368   2.63385e-05   5.84638e-06   1.06443e-06   1.32802e-07       0.00000       0.00000       0.00000       0.00000       0.00000       0.00000
  15  24 4177.6489    1.1515  9.2490 10.7053 -0.0061  0.1310   0.0169   0.3779    0.0427   0.0000   457.6295       23.3716      -1.68137      -9.82290      -9.43057      -1.87020       3.03230      -14.2266     -0.111750      -15.8025      -5.03183       4.28216      0.615417      -3.36228      0.791981       1.20786     0.0750517     -0.225155     0.0314055    -0.0909753     0.0285278    0.00417030  -0.000265917   -0.00154667  -0.000494580   0.000139741   2.31190e-05  -1.59421e-05  -8.23916e-07  -5.31685e-08       0.00000       0.00000       0.00000       0.00000       0.00000       0.00000       12.8993       16.9392       17.9968       18.2971       17.3271       15.4600       13.5882       11.1085       8.85757       6.83962       5.01157       3.57690       2.44227       1.61179       1.00596      0.592497      0.346049      0.189275     0.0967052     0.0477881     0.0212752    0.00942727    0.00362739    0.00132620   0.000439651   0.000127706   3.31983e-05   7.47148e-06   1.35777e-06   1.69426e-07       0.00000       0.00000       0.00000       0.00000       0.00000       0.00000
  15  25 4319.9038    0.9421 11.4416 10.5282 -0.0043  0.1690   0.0149   0.4968    0.0398   0.0000   425.5592       16.3196      -20.4302       16.0376       5.09447      -3.06473       5.47382       11.4555      -7.08536      -18.9983      -4.90629      -5.29040      -3.58572      -2.03945      0.640592      -2.68964      0.186342      0.167259      0.187917    -0.0412284    -0.0541664     0.0135491    0.00603147   -0.00163127  -0.000990602   0.000627018  -4.95880e-05  -3.78088e-06  -5.78728e-07  -1.75736e-07       0.00000       0.00000       0.00000       0.00000       0.00000       0.00000       16.8107       21.7558       23.4681       23.3793       22.5450       20.2997       17.3422       14.4739       11.6470       8.67902       6.62561       4.66060       3.24964       2.14358       1.33070      0.826221      0.464813      0.265013      0.131790     0.0689760     0.0291417     0.0134696    0.00492117    0.00186270   0.000580097   0.000176780   4.46333e-05   9.50901e-06   1.72418e-06   2.11729e-07       0.00000       0.00000       0.00000       0.00000       0.00000       0.00000
  15  26 4461.7793    0.8239 14.8744 10.4057 -0.0083  0.2331   0.0126   0.6623    0.0335   0.0000   376.3864       16.3178       45.4848       9.58368      -8.85643      -44.4944      -12.3811       36.3251       19.0436      -5.40132      -11.5724       7.22811       2.73736       1.13624     -0.578122     -0.710841       1.09499     0.0299492     -0.197300     0.0723403     0.0440794    0.00881752     0.0110101    0.00214743   -0.00150373   0.000134413   6.72216e-06  -2.17431e-06  -1.69612e-06  -4.85890e-07       0.00000       0.00000       0.00000       0.00000       0.00000       0.00000       22.9467       29.7383       32.0126       32.5197       30.1363       27.9560       23.7414       20.5061       15.7360       12.3788       9.09304       6.59441       4.43513       2.94952       1.86380       1.13166      0.649462      0.355070      0.188197     0.0905158     0.0430417     0.0176894    0.00710092    0.00250253   0.000821474   0.000237242   6.05096e-05   1.34871e-05   2.27974e-06   3.05840e-07       0.00000       0.00000       0.00000       0.00000       0.00000       0.00000
  16   9 2081.6130    0.7252  0.5253 10.0064 -0.0093  0.0242   0.0237   0.0446    0.0697   0.0000   442.2803      0.139767       9.55562      -3.38451       2.02208       1.91928      -1.00241     -0.455880       1.57051      -1.56718     -0.264814      0.726431      0.479720      0.209915    -0.0424749     -0.133261     0.0529829    0.00991978     0.0107774     0.0144858   -0.00199474    0.00295039   5.45894e-05   0.000396787  -0.000158289   4.16746e-05   1.95080e-05  -6.83389e-06   3.09734e-06   1.29465e-07  -5.15561e-08   6.81359e-09       0.00000       0.00000       0.00000       0.00000       2.23601       3.10590       2.93405       3.57687       2.75615       2.80594       2.28280       2.01931       1.46570       1.23950      0.901843      0.624729      0.413609      0.280341      0.189293      0.102123     0.0677812     0.0352734     0.0219455    0.00890879    0.00524396    0.00204594    0.00115987   0.000384538   0.000173885   4.75365e-05   1.83595e-05   4.37123e-06   1.30289e-06   2.78603e-07   5.12440e-08   9.23918e-09       0.00000       0.00000       0.00000       0.00000
  16  10 2228.4286    0.9732  0.7195 10.3917 -0.0013  0.0294   0.0266   0.0547    0.0858   0.0000   437.8652      -3.42111       12.3417       2.39613       5.46652      -1.83108       1.73531     -0.705952     -0.406406       2.54252      0.409120      0.809559    -0.0740236     -0.369342     0.0354227    -0.0181143    -0.0767006     0.0835122   -0.00168378   -0.00693869    0.00537465  -0.000657837  -5.91139e-05   0.000430989  -0.000302074   3.49307e-05  -1.32883e-06   5.64842e-06   7.73301e-08  -5.94320e-08   7.24291e-08   2.78071e-09       0.00000       0.00000       0.00000       0.00000       2.91608       3.00578       3.93934       4.09282       3.18041       3.32770       3.07876       2.07103       1.90016       1.76529      0.974441      0.662183      0.623663      0.383386      0.194077      0.141186     0.0918931     0.0451197     0.0250259     0.0151863    0.00750174    0.00258553    0.00115006   0.000583455   0.000263956   8.78166e-05   2.37441e-05   5.82615e-06   1.47848e-06   3.16412e-07   5.92810e-08   7.61625e-09       0.00000       0.00000       0.00000       0.00000
  16  11 2372.6026    1.3371  0.9143 10.6947 -0.0048  0.0322   0.0305   0.0597    0.0930   0.0000   438.1744       3.24620       8.03411       1.78958     -0.696184      0.634943      0.635771       2.03567      0.216352      -1.01970      0.354763     -0.282383      0.183300      0.471877     -0.296128     0.0761422    -0.0600028    -0.0255055     0.0109713     0.0125138   -0.00404541   -0.00211077   -0.00124220   0.000538217   0.000125107  -9.56423e-05  -3.28570e-06  -8.38994e-06   8.34877e-07   9.14088e-08  -1.38201e-07  -5.92331e-09       0.00000       0.00000       0.00000       0.00000       2.72513       4.29335       3.90913       4.37937       3.66670       3.83043       2.81440       2.74005       1.93268       1.61460       1.15037      0.830869      0.568168      0.376962      0.251402      0.137492     0.0889609     0.0453294     0.0276520     0.0116922    0.00708300    0.00240372    0.00148862   0.000455985   0.000223874   6.45260e-05   2.57516e-05   6.85985e-06   1.97493e-06   4.27383e-07   7.21561e-08   1.30221e-08       0.00000       0.00000       0.00000       0.00000
  16  12 2514.9151    1.7776  0.8236 11.3806 -0.0047  0.0272   0.0427   0.0591    0.0830   0.0000   437.1101       3.38087       10.5397      -1.26401      -2.41459      -5.11789      -1.52375      -3.84123      0.408918     0.0988799     -0.539621     -0.977854     -0.953648     -0.398347    -0.0208712     -0.143721    -0.0391272    -0.0452732   -0.00156871    0.00388222   0.000862795   0.000165928   0.000771694   0.000645433   0.000282711  -1.05577e-06   3.60139e-06  -6.68128e-07   4.18959e-07   8.12390e-08   3.14113e-08   2.07758e-08       0.00000       0.00000       0.00000       0.00000       2.41076       3.11886       3.17339       3.72582       3.31241       2.72972       2.59151       2.31682       1.68522       1.23416       1.02384      0.752197      0.504442      0.304632      0.210388      0.138433     0.0829166     0.0395058     0.0228882     0.0115249    0.00655070    0.00301056    0.00130237   0.000490824   0.000193681   5.83653e-05   2.06439e-05   5.73552e-06   1.59678e-06   3.49399e-07   6.72764e-08   9.26083e-09       0.00000       0.00000       0.00000       0.00000
  16  13 2657.0273    2.4006  0.8499 11.6626 -0.0100  0.0242   0.0561   0.0563    0.0973   0.0000   435.5754       6.46299       14.4788    -0.0884608       7.70797      -3.52587      0.104440       2.40815    -0.0249539       2.08346     -0.116954     -0.559095      0.755353      0.276420     -0.330777      0.139666    -0.0181228     0.0553004     0.0157932   -0.00955788    0.00291954   -0.00325852   0.000303976   0.000134908  -6.07430e-06  -5.78586e-05  -2.55194e-05   2.52625e-06  -1.76531e-06   2.95462e-08  -9.50079e-08  -9.75346e-09       0.00000       0.00000       0.00000       0.00000       2.27861       3.07759       3.07229       3.33830       2.84888       2.74902       2.47896       1.99473       1.58552       1.23735      0.967108      0.657192      0.439197      0.314255      0.193739      0.119284     0.0641487     0.0415535     0.0209784     0.0104821    0.00495376    0.00242995    0.00113145   0.000462135   0.000167321   6.06237e-05   1.76490e-05   5.64366e-06   1.32192e-06   2.97066e-07   5.89024e-08   8.27250e-09       0.00000       0.00000       0.00000       0.00000
  16  14 2799.6398    2.9232  0.8281 12.3365 -0.0043  0.0230   0.0705   0.0567    0.0918   0.0000   435.1384       5.98598       12.6558       4.05508     -0.984522      -1.93025       2.03471     -0.247460      0.163332      -2.17821      0.398555     -0.749555    0.00238037      0.433272    -0.0984497    -0.0974472     0.0799600   0.000155803   -0.00240894   -0.00600557   -0.00936417   0.000645950   -0.00107588   0.000250139  -7.78375e-05   3.11037e-05   9.40046e-06   5.07834e-06   1.50125e-06   2.87768e-07   1.95778e-08  -7.17654e-09       0.00000       0.00000       0.00000       0.00000       2.38118       2.83858       3.01486       3.18952       2.91802       2.59404       2.34427       1.95732       1.60831       1.28153      0.930691      0.641345      0.452221      0.294832      0.181419      0.116233     0.0679199     0.0384075     0.0206005     0.0108634    0.00523856    0.00238399    0.00101247   0.000420949   0.000160911   5.55408e-05   1.67085e-05   4.81936e-06   1.22382e-06   2.70684e-07   5.00805e-08   6.37194e-09       0.00000       0.00000       0.00000       0.00000
  16  15 2941.9769    3.4875  0.7726 13.0199  0.0001  0.0248   0.0891   0.0525    0.0877   0.0000   440.0784       4.27932       12.5171       2.08448       1.51053      -2.12787     -0.340347      -3.59302     -0.723453      0.197970      0.249424      0.990686     -0.745145     -0.340243      0.233626      0.151038    -0.0266183    -0.0588484     0.0173519    0.00975813    0.00464802  -0.000487284   -0.00106799   0.000218163   0.000147915   4.23119e-05  -3.00732e-05   6.03710e-06   2.07226e-06   2.40886e-07   3.47377e-08  -6.78073e-09       0.00000       0.00000       0.00000       0.00000       2.30772       3.19011       3.20591       3.21288       3.09574       2.78486       2.46876       2.12894       1.54135       1.41935      0.925945      0.703075      0.470237      0.303791      0.198941      0.126257     0.0690848     0.0440315     0.0201441     0.0114585    0.00554719    0.00226846    0.00117931   0.000450241   0.000167949   6.79242e-05   1.84469e-05   5.44901e-06   1.46357e-06   3.72959e-07   5.67660e-08   8.04096e-09       0.00000       0.00000       0.00000       0.00000
  16  16 3083.6850    3.9350  0.9777 12.9144 -0.0088  0.0279   0.0924   0.0637    0.1641   0.0000   440.6231       18.2067       14.3813      -1.51511       1.09208      -1.00590       1.00467    0.00195398       2.23798     -0.973068     -0.787458      -1.60107      0.998440     -0.780435      0.104899     -0.167757     0.0131579    -0.0521697    -0.0323754    0.00177677    0.00634842   -0.00157504  -0.000241062   0.000795786   0.000105529  -3.93858e-05   1.06598e-05   2.64770e-06  -1.08889e-07  -7.75974e-07   3.23631e-08  -7.17413e-09       0.00000       0.00000       0.00000       0.00000       2.59611       3.40164       3.72271       3.40870       3.55825       3.09617       2.70933       2.32330       1.78417       1.43036       1.00468      0.751847      0.549401      0.340927      0.229189      0.129845     0.0760724     0.0450422     0.0232804     0.0124518    0.00592631    0.00269307    0.00119330   0.000482975   0.000180657   6.92755e-05   2.17052e-05   5.96676e-06   1.75944e-06   3.96184e-07   6.62025e-08   7.88878e-09       0.00000       0.00000       0.00000       0.00000
  16  17 3225.1926    4.0566  1.3152 12.7007 -0.0033  0.0314   0.0925   0.0827    0.2049   0.0000   445.6806       10.6468       17.5862      -2.64800      0.393117       2.73270      -3.04983      -6.14024       2.23004      -2.98957    0.00621422     0.0605300      0.994690      0.152178     -0.134760      0.155443   -0.00663852    0.00998669    -0.0300310   -0.00593763    0.00426371   -0.00554002    0.00286898   0.000527432  -6.53498e-07   3.81385e-05   3.09972e-05   6.84783e-06  -2.38002e-07  -4.77033e-07   2.20947e-08  -1.09614e-08       0.00000       0.00000       0.00000       0.00000       3.09748       4.20253       4.25453       4.38429       3.95238       3.74551       3.19833       2.76023       2.06457       1.67635       1.18984      0.882547      0.609802      0.404226      0.261561      0.154277     0.0891649     0.0520016     0.0276289     0.0139518    0.00681875    0.00317872    0.00144127   0.000570496   0.000220384   7.84107e-05   2.50328e-05   6.97878e-06   1.82513e-06   4.21225e-07   7.04692e-08   1.01835e-08       0.00000       0.00000       0.00000       0.00000
  16  18 3366.5873    3.3046  1.7485 12.7069 -0.0049  0.0414   0.0683   0.0997    0.1200   0.0000   440.3605       26.1371       9.02143       5.51968       8.51999      -6.27211       3.10571      -3.78914      0.809325      -2.57460       1.85743      -1.00453     -0.811138     -0.124599     -0.237549     0.0274187    -0.0214168    0.00655442     0.0160123    0.00873495   -0.00361631   -0.00453891    0.00396896   0.000487919  -3.26339e-05   2.24998e-05  -1.87992e-05  -4.81749e-06   1.29673e-06  -2.43763e-07  -5.04498e-09   1.12840e-08       0.00000       0.00000       0.00000       0.00000       3.59283       5.12779       5.43743       5.30528       5.24455       4.65344       4.05024       3.37763       2.57390       2.24065       1.45294       1.18533      0.751688      0.519386      0.344736      0.209056      0.125094     0.0731553     0.0386914     0.0202813    0.00936458    0.00473264    0.00193601   0.000857025   0.000310055   0.000116884   3.73423e-05   1.02707e-05   2.59425e-06   6.63889e-07   1.03480e-07   1.34133e-08       0.00000       0.00000       0.00000       0.00000
  16  19 3508.1161    2.8466  2.7058 12.1639 -0.0073  0.0465   0.0461   0.1295    0.0817   0.0000   446.9917       26.7561       17.4677      -1.89240      0.868915       4.63741      0.158501     -0.844725      -3.39031      0.466348     -0.917868   0.000794155       2.59519     -0.139250     0.0603410     -0.141788      0.129245     0.0264477    0.00220560   -0.00254076   -0.00313623   -0.00403495  -0.000262054   4.78762e-05  -9.03086e-06  -9.31558e-05  -4.22781e-06   1.63832e-05  -5.13499e-07  -2.97882e-07  -1.02312e-07  -1.29591e-08       0.00000       0.00000       0.00000       0.00000       4.58863       5.90707       6.39287       6.36729       5.96422       5.44625       4.82553       3.99105       3.30571       2.46986       1.89910       1.33489      0.953403      0.624907      0.405731      0.241838      0.141996     0.0818792     0.0460034     0.0227541     0.0110589    0.00540051    0.00227309   0.000932152   0.000358840   0.000124902   4.02181e-05   1.16219e-05   2.97151e-06   6.20437e-07   1.15509e-07   1.36826e-08       0.00000       0.00000       0.00000       0.00000
  16  20 3650.0105    2.3602  3.6916 11.7214  0.0007  0.0591   0.0330   0.1557    0.0613   0.0000   432.2194       36.8502       4.45676      -13.3154       1.94769      -5.49418       1.56211      -3.73941       4.99141      -4.15262       3.22804     -0.655215      -1.18922      -1.04098      0.262789     -0.116521     0.0270762    -0.0417640     0.0386894    -0.0128493    -0.0100431  -0.000237546    0.00226084  -0.000386245  -0.000534648  -0.000177670  -9.64237e-06   1.27825e-05  -7.35359e-06   3.25162e-07   2.62968e-07  -1.00832e-08       0.00000       0.00000       0.00000       0.00000       5.47459       7.38763       7.86689       7.80167       7.73796       6.72229       6.14068       4.85087       4.08660       3.12664       2.34032       1.68036       1.18934      0.772984      0.512231      0.310060      0.182991      0.105555     0.0550956     0.0292326     0.0140328    0.00647676    0.00283955    0.00117031   0.000438329   0.000164031   5.15874e-05   1.48089e-05   3.90443e-06   8.66282e-07   1.62002e-07   1.80511e-08       0.00000       0.00000       0.00000       0.00000
  16  21 3791.9278    1.9728  5.0715 11.1744 -0.0052  0.0696   0.0239   0.1880    0.0552   0.0000   429.1011       19.8519       19.5472       20.0635       8.24397      -12.0716       11.8865      -14.8371      -1.72598      -1.25343     -0.158229      -2.61528      0.428419     -0.688819      0.751325      0.474651     -0.210445      0.180716      0.198258    -0.0107402   -0.00194455   0.000621764    0.00215454   5.88350e-05   0.000292706   2.04188e-05  -1.06883e-05  -5.19973e-06  -8.72096e-06  -1.64731e-06  -9.80504e-09  -7.11569e-09       0.00000       0.00000       0.00000       0.00000       6.72648       8.89180       9.53342       9.45885       9.08100       8.38607       7.14716       6.07429       4.77415       3.73820       2.83284       1.99463       1.42974      0.950911      0.605513      0.385793      0.223019      0.130334     0.0695261     0.0365381     0.0174776    0.00825208    0.00352588    0.00148103   0.000558929   0.000200260   6.15939e-05   1.83909e-05   4.68966e-06   9.87257e-07   1.71154e-07   2.15403e-08       0.00000       0.00000       0.00000       0.00000
  16  22 3933.8583    1.6576  6.6908 10.8790 -0.0010  0.0874   0.0193   0.2327    0.0477   0.0000   437.3932       23.3643     -0.592391      -10.4317       4.92946       18.4702      -8.60784      -8.85844      -1.93111      -4.49836      -3.75302     -0.858218      0.216505     -0.213267      0.619512     -0.287696      0.106320     -0.142103     0.0449019     0.0198645   -0.00526334   -0.00232761   -0.00867180   -0.00122285   0.000511986   0.000517273   2.42687e-06  -4.68563e-05  -8.08819e-06   2.23984e-06   1.72280e-07   1.30140e-08       0.00000       0.00000       0.00000       0.00000       7.99538       10.7288       11.5926       11.5571       11.1097       10.0809       8.90969       7.30048       6.11995       4.60909       3.51521       2.53115       1.77535       1.18982      0.764073      0.472365      0.281980      0.159804     0.0857744     0.0450799     0.0220608     0.0101043    0.00445401    0.00184079   0.000697917   0.000250735   8.14961e-05   2.37874e-05   5.95732e-06   1.27756e-06   2.34575e-07   2.76188e-08       0.00000       0.00000       0.00000       0.00000
  16  23 4076.0730    1.3372  8.6695 10.6837 -0.0027  0.1090   0.0161   0.3099    0.0434   0.0000   439.0004       13.4467       35.4857      -10.8756       21.1076       11.6622      -9.99497      -16.3127      -3.01396       1.98420       5.47697      -2.23931      -4.03988     -0.227330       1.44419    -0.0713151     -0.405612     0.0265897      0.158638     -0.121480    -0.0592862     0.0184421    0.00761818   -0.00302599   0.000217348   0.000178036   0.000135523  -4.19942e-05  -2.66754e-06   2.41193e-06  -8.68566e-08   1.17423e-08       0.00000       0.00000       0.00000       0.00000       10.0773       13.0115       14.5042       14.3659       13.9002       12.6416       10.8059       9.57546       7.36795       5.99283       4.31389       3.21482       2.22954       1.49995      0.963070      0.599313      0.353946      0.204702      0.109238     0.0585559     0.0278562     0.0133410    0.00565125    0.00241009   0.000888553   0.000323031   0.000101827   2.96361e-05   7.57920e-06   1.68222e-06   2.66138e-07   3.35510e-08       0.00000       0.00000       0.00000       0.00000
  16  24 4217.9355    1.0735  9.8149 10.5884 -0.0070  0.1334   0.0149   0.3892    0.0409   0.0000   449.5278       87.3742      -8.52178      -10.3459       38.6270       5.41796      0.648397       3.31963       3.42722       8.54125       1.39511       2.31814      -7.84124      -2.33857       2.80330     -0.148852      0.258541     0.0781556     0.0104928     0.0392284   -0.00436421    -0.0515085    0.00789816    0.00875268   -0.00173938  -0.000339685   0.000211690   1.10948e-05  -7.87125e-06   2.47487e-06  -9.12115e-08   2.69750e-08       0.00000       0.00000       0.00000       0.00000       12.4253       16.3653       17.3320       17.9037       16.9163       15.4513       13.6882       11.3742       9.33000       7.23116       5.43295       3.99244       2.79162       1.91511       1.22559      0.763898      0.460262      0.263022      0.146002     0.0764420     0.0365464     0.0179765    0.00741440    0.00318333    0.00117611   0.000407620   0.000129561   3.68215e-05   8.99355e-06   1.96939e-06   3.49554e-07   4.28116e-08       0.00000       0.00000       0.00000       0.00000
  16  25 4360.2965    0.9150 12.1801 10.4527 -0.0114  0.1740   0.0136   0.5068    0.0377   0.0000   450.7232       70.3051       45.1597      -25.2811      -22.2532      -21.0550       36.8707       16.6922      -10.0434      -15.1160     -0.951338      -3.58561      -3.06411    -0.0941609       1.00781     -0.537702     -0.418660     -0.227259    -0.0192225      0.179856    -0.0672567     0.0127503     0.0197682   -0.00351969  -0.000628838  -0.000299086   0.000197350   8.14094e-05   3.30338e-05   1.30614e-06  -3.13307e-07  -6.42422e-08       0.00000       0.00000       0.00000       0.00000       16.0977       21.3695       23.0210       23.2058       22.4000       20.4176       17.7051       14.9771       12.0840       9.42328       7.21985       5.15450       3.67545       2.48171       1.60717       1.00922      0.613468      0.347859      0.191418      0.101011     0.0502124     0.0232228     0.0101600    0.00419063    0.00157068   0.000540234   0.000172090   4.88785e-05   1.24123e-05   2.60320e-06   4.55082e-07   5.52653e-08       0.00000       0.00000       0.00000       0.00000
  16  26 4502.9309    0.7115 12.5365 10.3578 -0.0147  0.2183   0.0124   0.5905    0.0352   0.0000   477.2609      -2.74503      -37.0525      -4.01380       26.3378      -14.4225      -35.1710      -3.64918      -12.2556      -14.9126      -4.03483       8.59829     -0.946084     -0.515544       1.84052      -1.01679      -1.06900    -0.0421284     0.0774987      0.108164    -0.0579438     0.0265850    -0.0280043   0.000162503    0.00799942    0.00107414   0.000156597  -0.000207372  -1.54872e-06   6.34354e-06   4.87743e-07  -1.48714e-10       0.00000       0.00000       0.00000       0.00000       20.2013       26.4022       28.6189       28.7961       27.1138       25.0044       22.0569       18.6956       15.4045       12.0302       9.20078       6.55158       4.62549       3.10067       2.04729       1.30499      0.780235      0.458648      0.253608      0.131589     0.0661539     0.0307491     0.0136440    0.00545322    0.00207898   0.000716530   0.000221274   6.20556e-05   1.53561e-05   3.19579e-06   5.63070e-07   6.86188e-08       0.00000       0.00000       0.00000       0.00000
  16  27 4645.4036    0.6047 16.0769 10.2090 -0.0117  0.3143   0.0091   0.7453    0.0274   0.0000   430.8660      -76.3501       14.9796       95.3221       17.9421      -95.4450      -20.6418       24.2219       2.62916      -44.8286       4.04155       15.7751       11.4548     -0.198533       3.34606      -1.40582      -1.68694      -1.20075      0.478532      0.405893     -0.126281     -0.183431     0.0294806     0.0223766   -0.00279487   -0.00128803   0.000116572   0.000158478   6.47704e-06  -7.91889e-06  -1.00609e-06   2.49820e-07       0.00000       0.00000       0.00000       0.00000       28.5023       37.9702       40.7380       41.0063       38.7404       36.4404       31.7390       27.1083       22.1868       17.2917       13.2346       9.66679       6.71557       4.62530       3.00423       1.89572       1.14472      0.671690      0.367976      0.199335     0.0966699     0.0470657     0.0200086    0.00834232    0.00302400    0.00105458   0.000324144   9.23020e-05   2.23709e-05   4.77087e-06   8.25954e-07   1.02429e-07       0.00000       0.00000       0.00000       0.00000
  17  11 2405.0723    1.4712  0.7480 11.1312 -0.0066  0.0232   0.0364   0.0546    0.0779   0.0000   436.2669       1.09475       16.6985      0.771293       3.59364       2.96738      -2.83498      -4.73072     0.0894763      0.587896      0.535083      0.998732     -0.405860     -0.305773     -0.407805     0.0369318      0.106653    -0.0241722   -0.00235189     0.0138404   0.000758010    0.00882831   -0.00162234   -0.00136404  -0.000208637  -0.000305181  -6.49619e-05  -2.99162e-05   4.67552e-06  -1.04644e-06  -7.02833e-07   8.30779e-09  -1.12620e-08   4.39178e-10       0.00000       0.00000       2.03017       2.64391       2.88350       2.80574       2.79160       2.46880       2.30177       1.94599       1.54211       1.18996      0.923239      0.664211      0.486712      0.346778      0.222943      0.130527     0.0858532     0.0452652     0.0269286     0.0151376    0.00732951    0.00383766    0.00175549   0.000772639   0.000326979   0.000141424   4.68337e-05   1.54876e-05   5.24825e-06   1.43619e-06   3.88818e-07   8.12663e-08   1.45906e-08   1.66104e-09       0.00000       0.00000
  17  12 2548.1568    1.9663  0.8452 11.4328 -0.0041  0.0263   0.0467   0.0608    0.0860   0.0000   442.0928       1.36386       13.9714       2.71953       7.80979      -1.70658      -2.49585      -2.05330      -1.14048      -2.87852       1.14190     0.0518801     -0.202019    -0.0413916     -0.112210     -0.109612     -0.132104     0.0318911     0.0149930    0.00795923     0.0124265    0.00542149   0.000802573  -0.000712846   0.000488508  -2.38031e-05  -3.70960e-05   1.36236e-07   3.75861e-06  -6.86415e-07  -1.73240e-07   6.51180e-08  -1.16171e-08  -1.46565e-09       0.00000       0.00000       2.11992       3.12059       2.97909       3.68643       3.06975       2.93470       2.32230       2.28845       1.62486       1.36225      0.922525      0.805021      0.507364      0.355417      0.223309      0.153646     0.0989032     0.0530623     0.0312819     0.0149020    0.00949367    0.00445138    0.00219058   0.000964523   0.000404627   0.000138592   5.83876e-05   1.71791e-05   6.16930e-06   1.65144e-06   4.06279e-07   1.01680e-07   1.50244e-08   2.61604e-09       0.00000       0.00000
  17  13 2691.1213    2.3465  0.8917 12.1923 -0.0042  0.0269   0.0545   0.0600    0.0777   0.0000   440.4316       4.73552       14.5926      -4.86950       6.88088     -0.417100      -1.84356      -3.45164      -1.36062     -0.631115       1.05892      -1.19645     -0.129700    -0.0876508      0.431090    -0.0885021     0.0395568     0.0613648     0.0632029    -0.0114443   -0.00303659   -0.00400199    0.00311333   6.82485e-05  -0.000183169  -8.78245e-05  -5.72201e-05   6.42413e-06   3.88237e-06  -2.29007e-06  -1.59384e-07   3.34657e-08  -2.14956e-08  -2.62805e-09       0.00000       0.00000       2.55080       3.16392       3.47208       3.42937       3.09253       3.03239       2.69272       2.24588       1.95796       1.52362       1.08501      0.842428      0.610717      0.382571      0.256373      0.171811     0.0920677     0.0558290     0.0327327     0.0177090    0.00844393    0.00442323    0.00223540   0.000905681   0.000360986   0.000147028   5.92716e-05   2.09375e-05   5.91796e-06   1.68106e-06   3.96240e-07   8.53425e-08   1.49032e-08   1.89683e-09       0.00000       0.00000
  17  14 2834.4851    2.9809  1.0058 12.3280  0.0007  0.0276   0.0636   0.0656    0.0930   0.0000   435.6730       9.42957       14.6629     -0.330596     -0.723665      -7.12976     -0.786356      0.290774      0.669679      -1.66787     -0.673852      0.370287     -0.546467     0.0956581    -0.0911056     -0.197748    -0.0706188     0.0225297    0.00497727   -0.00762829   -0.00336507    0.00454587    0.00215306  -3.26693e-05  -0.000575142  -4.04977e-06  -3.47999e-05  -4.14707e-06  -1.41516e-05  -4.36415e-07   6.66280e-07   1.25563e-08   2.39954e-08  -7.25704e-10       0.00000       0.00000       2.58480       3.30609       3.34318       3.68903       3.37536       3.26355       2.74107       2.18829       1.89838       1.52602       1.19926      0.816846      0.606248      0.341442      0.279261      0.165163      0.107557     0.0620662     0.0362767     0.0186439    0.00899119    0.00446525    0.00208840   0.000956527   0.000376472   0.000152239   5.69610e-05   2.04127e-05   6.39840e-06   1.49890e-06   4.59011e-07   8.04042e-08   1.67470e-08   2.20054e-09       0.00000       0.00000
  17  15 2977.3720    3.7222  0.8400 12.7799  0.0005  0.0237   0.0869   0.0563    0.0915   0.0000   438.8155       5.76213       7.82670       3.79102      -1.77243      0.852286      -1.15273      -2.42037       1.47341       1.10076     -0.130356     -0.721874     -0.750599     0.0813350      0.376187    0.00944793     -0.120205    -0.0615451     0.0806952    -0.0158026   0.000594421    0.00430418    0.00216827  -0.000852652   0.000112952   0.000199528  -6.38926e-05   5.87158e-06   3.48824e-06  -2.04903e-06   6.62182e-07   1.49299e-07  -1.13379e-08   1.74815e-09       0.00000       0.00000       2.17489       2.71218       2.90723       3.03235       2.86725       2.47003       2.22056       2.08681       1.61571       1.24121      0.952209      0.732194      0.510916      0.324744      0.216056      0.142438     0.0894316     0.0490335     0.0283066     0.0148889    0.00802768    0.00430930    0.00198151   0.000913954   0.000342133   0.000138369   4.85303e-05   1.59892e-05   5.10699e-06   1.41790e-06   3.76028e-07   8.06548e-08   1.34757e-08   1.72761e-09       0.00000       0.00000
  17  16 3119.5539    3.9944  0.8214 13.4341 -0.0075  0.0260   0.0970   0.0572    0.0884   0.0000   437.1612       13.0998       5.04107       3.17073      -5.82207      0.214879      -4.37755      -3.81336      -1.80010      -1.29957     -0.938728      -1.12665     -0.461450     -0.126796      0.149123     -0.259440    -0.0162473   -0.00368924   -0.00460639    -0.0216073    0.00125491    0.00487716   0.000718319   -0.00112531  -0.000931585  -7.44623e-05   1.13695e-05   1.80227e-05   6.23160e-07  -5.34962e-07  -1.82560e-07   2.66038e-08   5.36066e-09  -2.53299e-09       0.00000       0.00000       2.67519       3.73739       4.01325       4.07653       3.84753       3.22273       2.95077       2.37274       1.85443       1.43172       1.03883      0.788445      0.504843      0.361926      0.216298      0.143284     0.0880243     0.0492596     0.0268825     0.0149643    0.00748253    0.00400502    0.00178431   0.000831959   0.000334367   0.000141086   4.75527e-05   1.60242e-05   5.08305e-06   1.45104e-06   3.39345e-07   8.92751e-08   1.54374e-08   1.84384e-09       0.00000       0.00000
  17  17 3261.6127    3.6431  1.4283 12.8005 -0.0073  0.0337   0.0759   0.0833    0.1405   0.0000   435.8857       18.2673       10.5732       11.9315       1.34346      -8.34071     -0.856727      -4.90183     0.0857802      -2.37415     -0.617184      -2.95944    -0.0276534      0.322328    -0.0962268    -0.0859416      0.163928    -0.0814402     0.0470332    0.00858327  -0.000137549   -0.00362118   0.000455911    0.00184312   0.000103302  -0.000236633  -5.78957e-05  -4.47056e-06  -2.92829e-06   3.45961e-06   2.72628e-07  -9.39296e-08  -2.65554e-08  -6.28387e-10       0.00000       0.00000       3.01527       4.10933       4.28886       4.30122       4.15963       3.85001       3.35450       2.81548       2.45601       1.79975       1.40490       1.04013      0.732192      0.499468      0.343968      0.199321      0.132428     0.0736647     0.0448144     0.0235064     0.0124544    0.00640460    0.00263444    0.00139503   0.000499459   0.000218986   7.64428e-05   2.61206e-05   8.87224e-06   2.26484e-06   5.83454e-07   1.16771e-07   2.21830e-08   2.61340e-09       0.00000       0.00000
  17  18 3403.6646    3.3043  1.9242 12.5471 -0.0167  0.0397   0.0647   0.1045    0.1193   0.0000   440.0804       16.9092       12.4333       5.11991      0.300689       9.04921     -0.828504      -3.59347      -5.69776     -0.355951       3.66289      0.389781     -0.975876     -0.637627      0.693386    -0.0838858     0.0285436     -0.108903    -0.0212604    0.00799356    0.00311347    -0.0136022  -0.000701511   0.000574111  -0.000175069   6.05613e-05  -1.48426e-06  -3.55513e-06   2.35976e-05   1.64024e-06  -9.98570e-07   2.40182e-07   2.08132e-08  -3.10082e-09       0.00000       0.00000       3.68559       4.88054       5.10619       5.00047       5.03496       4.46892       4.05321       3.43019       2.86785       2.25124       1.65485       1.27446      0.862127      0.641580      0.402744      0.252274      0.158060     0.0895480     0.0536907     0.0287079     0.0151535    0.00737705    0.00355534    0.00150965   0.000658792   0.000256220   9.39049e-05   3.06870e-05   1.01976e-05   2.73697e-06   6.50768e-07   1.51571e-07   2.50052e-08   2.89821e-09       0.00000       0.00000
  17  19 3545.7868    2.7344  2.7457 12.0801 -0.0093  0.0485   0.0455   0.1308    0.0907   0.0000   432.3219       21.1923       22.9807       5.34751      -4.48301       4.32495      -2.18879      -4.61068       2.07177      -5.30801     0.0475184      -1.28034     0.0712011     0.0889124      0.290238     -0.271270     -0.241779     -0.206503     0.0460518    -0.0153507    0.00900112    -0.0185824   -0.00182382    0.00115577    0.00103990  -0.000268882   1.95600e-05  -8.07432e-05   4.10389e-06   7.54428e-07   1.59147e-07  -8.60233e-08  -2.39414e-08  -4.71184e-10       0.00000       0.00000       4.35254       5.47586       6.10273       6.02347       5.66851       5.31578       4.77599       4.11705       3.40017       2.73391       2.12103       1.51187       1.06804      0.731676      0.478885      0.306574      0.187566      0.112020     0.0642378     0.0327778     0.0184839    0.00839176    0.00416546    0.00180986   0.000819742   0.000299728   0.000119480   3.78760e-05   1.21223e-05   3.41914e-06   8.43623e-07   1.74052e-07   2.94278e-08   3.47702e-09       0.00000       0.00000
  17  20 3687.8955    2.2786  4.1379 11.3589 -0.0058  0.0593   0.0290   0.1611    0.0682   0.0000   446.3141       32.2224      -11.9523     0.0459573       8.19898      -11.1843       2.70019      -1.67830      -6.54641       1.92697       1.69436      -1.86115      -1.46768       2.08886     -0.158648    -0.0134629      0.230866    -0.0255491    -0.0424346     0.0875696    -0.0103334    0.00910485    0.00974713   -0.00423249  -0.000203499    0.00112359   0.000147417  -9.04431e-05  -2.20706e-05  -1.92250e-07   3.10277e-07   2.68023e-08   5.58849e-09  -4.90621e-09       0.00000       0.00000       5.31038       6.80082       7.31324       7.25363       7.22228       6.73206       5.75424       4.97047       4.17057       3.22746       2.54565       1.86363       1.29124      0.904138      0.605668      0.380744      0.241600      0.142258     0.0798264     0.0446702     0.0222078     0.0113602    0.00527927    0.00237597   0.000979599   0.000397670   0.000137846   4.88101e-05   1.54799e-05   4.31574e-06   1.04738e-06   2.14754e-07   3.66917e-08   4.38073e-09       0.00000       0.00000
  17  21 3830.4106    1.8736  5.7139 10.9826 -0.0055  0.0723   0.0217   0.1991    0.0551   0.0000   442.6719       17.5485       18.6511      -31.3925       7.27364      -13.7359       11.8827      -5.77833       4.15525      -10.4977       1.06993      -1.43190      0.642114      0.211693       1.26948     -0.967859      0.164464   -0.00953391   -0.00208082     -0.102839    -0.0122554   -0.00503024   -0.00439768   -0.00103446   -0.00112602  -5.85479e-05   5.62241e-05   2.43514e-06  -1.93361e-05  -1.96128e-06  -1.06131e-06   3.24514e-08   1.62816e-08  -4.96347e-09       0.00000       0.00000       6.57826       8.52217       8.98063       9.20874       9.03931       8.36479       7.26725       6.15557       5.22926       4.01401       3.14145       2.26877       1.62709       1.17112      0.753183      0.482561      0.294868      0.177282      0.100041     0.0556621     0.0285986     0.0140886    0.00649320    0.00288566    0.00122560   0.000484174   0.000175061   5.98734e-05   1.87628e-05   5.40066e-06   1.27519e-06   2.67179e-07   4.72255e-08   5.52117e-09       0.00000       0.00000
  17  23 4115.4911    1.2948  9.0611 10.6416 -0.0062  0.1110   0.0160   0.3182    0.0425   0.0000   459.5235       46.5934      -3.51056      -39.3013       17.4272       19.6900       4.64830       9.84275       6.35539     -0.325606      -3.95643      -3.28888      0.137560      0.951397       2.50458      0.433886    -0.0293628     -0.614088     0.0541089      0.167166    -0.0664707    -0.0451707    0.00840497    0.00823383   -0.00165897   0.000910078   0.000208593   2.25272e-05   1.14355e-06  -9.77178e-06   3.62417e-06   4.78623e-07  -1.26804e-07   5.91342e-09       0.00000       0.00000       10.0498       13.3499       14.2656       14.3138       13.7334       12.5069       11.2722       9.74202       7.90545       6.41446       4.86108       3.58781       2.52117       1.74224       1.14803      0.735504      0.454714      0.271785      0.153987     0.0830482     0.0451010     0.0212369     0.0106607    0.00446376    0.00203696   0.000752055   0.000285521   9.38422e-05   2.91854e-05   8.15894e-06   2.00809e-06   4.27760e-07   7.11443e-08   8.52072e-09       0.00000       0.00000
  17  24 4257.7626    1.0557 11.5551 10.5349 -0.0072  0.1507   0.0143   0.4376    0.0382   0.0000   443.1760       4.18489       23.9572       1.97214       1.24808       9.40369      -8.94329      -16.3990      -15.4693      -9.85983     -0.270438      -2.66643       4.66140    -0.0253940      0.188937   -0.00280556      0.345733      0.758699     -0.430756    0.00571083      0.139813     0.0214839    -0.0356530   -0.00810200   -0.00220084    0.00124399   0.000176017  -0.000258645   5.81436e-05   1.11856e-05  -8.66774e-07  -4.08169e-07   8.12226e-08  -7.94854e-09       0.00000       0.00000       13.1039       17.1242       18.5547       19.0192       18.2078       16.7277       14.8800       12.9311       10.6496       8.41869       6.44238       4.87511       3.47688       2.38986       1.61184       1.04363      0.655829      0.387397      0.224885      0.123269     0.0656039     0.0331863     0.0157408    0.00710154    0.00291232    0.00115011   0.000415695   0.000138402   4.27500e-05   1.15721e-05   2.81145e-06   5.83701e-07   9.76961e-08   1.17224e-08       0.00000       0.00000
  17  26 4543.1176    0.6853 14.2190 10.3617 -0.0129  0.2499   0.0119   0.6644    0.0317   0.0000   399.8726       63.2613       12.2511      -47.8787       28.0573       30.6818      -4.74324      -27.6154       12.2955      -10.4893      -14.3673      -2.89335       10.1806       4.30237      -4.54430       1.33826       1.21355     -0.985891      0.199291      0.369885     -0.169742    0.00400992    -0.0203631    -0.0113250     0.0103329    0.00230695  -0.000652253  -0.000695567   8.90881e-06   1.98662e-06   1.86519e-06  -7.14147e-07   1.09469e-07  -7.32928e-09       0.00000       0.00000       21.4378       27.8878       30.7901       30.8711       29.6720       28.1663       24.2623       21.5090       17.4632       14.1014       10.9815       8.14380       5.77067       4.01797       2.72134       1.78322       1.09892      0.682818      0.391153      0.213883      0.117823     0.0578342     0.0278321     0.0126132    0.00533868    0.00199445   0.000734590   0.000241455   7.24839e-05   2.00390e-05   4.78607e-06   9.76173e-07   1.58593e-07   1.95189e-08       0.00000       0.00000
  18   9 2143.7307    0.8024  0.6236 10.2138 -0.0139  0.0231   0.0213   0.0448    0.0634   0.0000   438.0697      -1.85084       13.8890       4.45283     -0.385706      0.414694       6.79792      -1.81044      -4.96740      0.463075     0.0242380      -1.85250      0.940303      0.591073     -0.676908     0.0152301      0.233494    -0.0495090   -0.00563790    0.00490060   -0.00652097   -0.00763010   -0.00105454    0.00287106    0.00104779  -0.000710683  -2.05262e-05   6.43795e-05  -2.31058e-05   3.13754e-06   1.48872e-06  -2.97431e-07  -4.08488e-08   2.49612e-08  -7.93661e-09   1.14761e-10       1.91892       2.65121       2.72282       2.75940       2.71029       2.36673       2.28448       1.95757       1.58455       1.33312      0.976703      0.786095      0.530112      0.370332      0.266519      0.163502      0.104747     0.0606369     0.0389444     0.0205306     0.0121523    0.00559941    0.00307176    0.00137096   0.000696789   0.000275956   0.000119026   3.98696e-05   1.62063e-05   4.81410e-06   1.58957e-06   3.93181e-07   1.03876e-07   2.35045e-08   3.70720e-09   4.31162e-10
  18  10 2291.6973    1.1659  0.8108 10.5624  0.0015  0.0243   0.0272   0.0558    0.0861   0.0000   437.8237       2.40710       11.8216      -2.44906     -0.728082      -2.30068      -1.24225      -1.05143      0.667618     -0.841166      -1.38402      0.494288     -0.531739      0.367463      0.371349     -0.111834     0.0469844    -0.0664927    -0.0619697    -0.0146511     0.0166493    0.00714499  -0.000681159   -0.00120988  -0.000157856   0.000107197   0.000229621  -3.12673e-05   5.19599e-06  -6.63608e-06   8.14061e-07   1.45425e-07   1.86972e-08  -4.68338e-09  -3.48686e-09  -3.20784e-10       2.32365       2.80395       3.23921       3.16672       2.93163       2.75917       2.55454       2.10739       1.74005       1.38549       1.06104      0.789245      0.571993      0.409773      0.272176      0.174149      0.106569     0.0665684     0.0381674     0.0201548     0.0114616    0.00622280    0.00292641    0.00131636   0.000661644   0.000276737   0.000114568   4.34163e-05   1.57210e-05   5.01350e-06   1.45699e-06   3.85915e-07   8.89920e-08   1.88202e-08   3.17037e-09   3.49217e-10
  18  11 2436.8954    1.5867  0.9075 11.2079 -0.0076  0.0291   0.0373   0.0612    0.0991   0.0000   436.5923       1.07918       9.27295       1.80925       3.32400       1.69491     -0.931674      -3.78541     -0.561689       1.74718      0.941242      0.222563      -1.13680      0.343972     -0.131330    -0.0329760     0.0522806     -0.117554     0.0269920    0.00645840   -0.00816686    0.00182777    0.00410136  -0.000746299  -0.000916067   0.000439747   0.000190204   6.53268e-06   1.26613e-06  -9.58213e-06   4.39885e-07  -4.33272e-08   1.60645e-07   3.69194e-08   1.73740e-09   1.60067e-10       2.41083       3.32405       3.26161       3.34731       3.31229       2.97375       2.89675       2.33168       2.03012       1.46690       1.24934      0.882198      0.682988      0.477739      0.318096      0.221208      0.117964     0.0846586     0.0417279     0.0270195     0.0135642    0.00677846    0.00376210    0.00153376   0.000867722   0.000286459   0.000149319   4.57030e-05   1.81992e-05   6.40680e-06   1.49991e-06   5.34257e-07   1.16797e-07   2.48914e-08   5.09299e-09   5.42436e-10
  18  12 2580.9395    2.0507  0.9547 11.6492 -0.0110  0.0266   0.0447   0.0617    0.0843   0.0000   440.2933       7.12951       12.5836       1.47452     -0.482264       7.59465       2.01377      -3.42426       4.25798      -2.04014     -0.640683      0.126757     -0.672244      0.140516     0.0229553     -0.486265     0.0646894    -0.0657357    0.00734825    -0.0278348    0.00771348    0.00324688   0.000145501    0.00268333   0.000162070  -2.00793e-05  -7.31428e-05  -7.16452e-05  -3.80579e-05  -7.85453e-07   7.61471e-07   3.19927e-07  -1.33051e-07  -1.13684e-08   1.43284e-09   2.81347e-10       2.16427       3.03241       3.12205       3.27443       3.01894       2.87770       2.63531       2.14936       1.80477       1.48998       1.04225      0.841405      0.587300      0.437069      0.274589      0.194469      0.114224     0.0685770     0.0421051     0.0223743     0.0133711    0.00615357    0.00341088    0.00157839   0.000698544   0.000300527   0.000127489   4.65238e-05   1.88290e-05   5.42856e-06   1.71510e-06   4.58688e-07   1.04642e-07   2.60284e-08   4.28441e-09   5.36824e-10
  18  13 2724.8249    2.6137  0.8488 12.2987 -0.0091  0.0254   0.0606   0.0579    0.0795   0.0000   435.9525       7.76767       9.60928      -1.44221       6.86778      0.277588      -3.30187      0.198311     -0.445219      -1.02107       1.62362      0.110640      -1.12634     0.0232023    0.00943814     -0.280089    -0.0805311    -0.0112417     0.0346925     0.0184852    -0.0283863   -0.00879411    0.00610623    0.00167659   -0.00136753   0.000101828   0.000205486   3.19856e-06  -2.12133e-05   9.77036e-06   8.28354e-07   9.51766e-07   1.87842e-07   1.65549e-08  -1.16281e-08   3.42317e-10       2.43350       3.02790       2.92476       3.21270       3.19773       2.77489       2.46380       2.18527       1.93077       1.54744       1.09497      0.858674      0.600317      0.457464      0.287098      0.189657      0.111409     0.0707120     0.0402697     0.0240668     0.0134478    0.00691343    0.00345476    0.00153713   0.000679730   0.000270703   0.000112695   3.96135e-05   1.44044e-05   4.77405e-06   1.40748e-06   4.09804e-07   8.54417e-08   2.25047e-08   3.76042e-09   4.40954e-10
  18  14 2868.8477    3.3296  0.8371 12.4211 -0.0052  0.0224   0.0736   0.0522    0.0905   0.0000   439.2409      0.725894       15.0357       1.58683       6.70325       3.14529      -1.55084      -2.35756       1.86060    -0.0710046     -0.848251      -1.27735     -0.956041    -0.0519984     0.0853244    -0.0268954     0.0967601     -0.143631    0.00776281   -0.00335876     0.0238786   -0.00908936   -0.00199255  -0.000240836  -0.000850999  -0.000432411   0.000166714  -6.39186e-05   2.40622e-07  -1.36202e-06  -9.20950e-07   4.99220e-07  -1.08879e-07  -1.19932e-08   1.85539e-09  -2.54599e-10       1.88726       2.65552       2.64758       2.76212       2.66899       2.49038       2.26372       1.89944       1.51231       1.21218      0.916737      0.716707      0.511727      0.371836      0.244415      0.164668      0.101633     0.0628145     0.0361401     0.0194499     0.0110010    0.00566423    0.00282477    0.00133929   0.000603801   0.000266430   0.000105260   3.99085e-05   1.46020e-05   4.60987e-06   1.43036e-06   3.97837e-07   9.43774e-08   2.14091e-08   3.59200e-09   4.50150e-10
  18  15 3012.3255    3.8631  0.9038 12.9780 -0.0023  0.0257   0.0861   0.0593    0.0859   0.0000   437.8632       16.7956       12.1460       1.50693       3.56487      -7.81893     -0.275520     -0.464215     -0.886220      -3.29464      0.946910     0.0396736      0.374963    -0.0747458     -0.172395    -0.0320236     0.0783017    -0.0684295     0.0376225   -0.00198654    0.00991245   9.15609e-05   -0.00117605   -0.00155458  -0.000472920   0.000158858  -9.72878e-05   7.68958e-05   1.91133e-05  -9.74329e-06  -1.18227e-07   1.34679e-06  -1.30744e-07   2.65272e-08   1.04041e-09   1.97130e-10       2.41958       3.32752       3.38600       3.36356       3.10859       2.74832       2.64386       2.33807       2.04707       1.63140       1.27630      0.922965      0.635958      0.443033      0.282649      0.187120      0.104394     0.0706970     0.0359778     0.0237195     0.0112888    0.00634801    0.00307950    0.00139322   0.000713567   0.000270357   0.000121919   4.43379e-05   1.46655e-05   5.66260e-06   1.40805e-06   4.64667e-07   1.01684e-07   2.29922e-08   4.13282e-09   4.70327e-10
  18  16 3155.0107    3.9904  0.9474 13.2130 -0.0125  0.0250   0.0889   0.0614    0.0922   0.0000   437.1550       13.8768       16.8109      0.663517      0.567865       2.83359     -0.151404      -6.77360      0.295897      -1.44130      0.607450      0.506043     -0.464283     -0.773016   -0.00186739      0.145321     -0.100521     -0.148019     0.0227956   -0.00463643    -0.0252321    0.00386966   -0.00127960    0.00243246  -0.000997631   0.000174941   1.07954e-05   2.42937e-05  -2.92260e-05  -9.57935e-06   9.60344e-07   3.31267e-07   1.13492e-07   4.13804e-08  -4.65470e-09   2.17953e-10       2.30847       2.96733       3.10481       3.03253       3.03424       2.76384       2.46112       2.30557       1.83897       1.45845       1.10504      0.829851      0.626311      0.441644      0.294480      0.190497      0.112010     0.0704461     0.0384686     0.0229766     0.0119285    0.00653145    0.00315433    0.00149120   0.000684248   0.000277096   0.000113553   4.35019e-05   1.50273e-05   5.37378e-06   1.49662e-06   4.50065e-07   1.08577e-07   2.23828e-08   3.56628e-09   4.30061e-10
  18  17 3297.5891    3.5760  1.3244 13.1049 -0.0050  0.0327   0.0741   0.0770    0.0996   0.0000   437.7854       9.95350       13.3443      0.919685     -0.680126      -4.55605      -1.36490      -4.81631      0.638448      -2.25938     -0.250216     -0.203931     -0.180345     -0.390529     0.0410493     0.0445442      0.152285    -0.0343228    -0.0451608     0.0114102    -0.0117729    -0.0221197   -0.00230503   0.000245266  -0.000219976  -0.000277462  -0.000250846   2.85087e-05  -3.13553e-05   1.08358e-05   4.88135e-07   6.54490e-07  -1.51993e-08  -5.51082e-08  -1.14385e-09  -7.29608e-10       2.85680       3.62203       3.84737       4.18684       4.07737       3.41297       3.09159       2.79788       2.32838       1.78497       1.38678       1.04800      0.774303      0.517404      0.345809      0.234236      0.148386     0.0903929     0.0533128     0.0296106     0.0164174    0.00906754    0.00447273    0.00214949   0.000964280   0.000402449   0.000152643   5.80666e-05   2.04250e-05   6.57716e-06   1.98575e-06   5.62351e-07   1.37900e-07   2.89896e-08   5.10190e-09   5.84143e-10
  18  18 3440.1718    3.1014  2.3017 12.1169 -0.0036  0.0400   0.0502   0.1052    0.1091   0.0000   437.1110       19.6716       7.82069     0.0389599      -5.95400       5.98225      -4.46569      -9.73155      -5.25918      -1.98275      0.357322      -3.41123      0.737611     -0.139726     -0.800884     -0.593101     0.0148525    -0.0442179     0.0412549    -0.0103230     0.0141314     0.0131097    0.00846530   0.000398344   -0.00261821  -4.19052e-05   1.13400e-06   2.96265e-05   8.81285e-08  -6.04160e-06  -4.31087e-06   6.93494e-07   3.01036e-07   1.18924e-08  -3.22260e-09  -4.63682e-10       3.48404       4.62964       4.90517       5.03806       4.85203       4.52148       4.01539       3.45642       2.76836       2.27003       1.76408       1.32371      0.954444      0.653823      0.459203      0.297524      0.193355      0.116899     0.0694578     0.0394302     0.0213362     0.0111352    0.00543666    0.00280387    0.00115877   0.000548772   0.000207159   8.17687e-05   2.82932e-05   9.37482e-06   2.77295e-06   7.39001e-07   1.86057e-07   3.75890e-08   6.25043e-09   7.50140e-10
  18  19 3582.9905    2.6272  3.4889 11.5464 -0.0018  0.0495   0.0350   0.1384    0.0900   0.0000   444.1276       18.2676       15.2393      -5.12824      -3.62918       5.17880       4.15007      -3.70877       1.62646      -4.85290      -1.79877       2.58068    -0.0421378      0.261998    -0.0735131      0.509944      0.253188     -0.163787     -0.164652     0.0173593     0.0124640    0.00304136    -0.0148143    0.00182649   0.000546270  -0.000133086   0.000111700  -0.000145619  -3.40338e-05   2.17114e-06   5.44227e-06   1.81683e-07   1.50921e-07  -5.66792e-08  -5.58942e-09  -4.89419e-10       4.32820       5.58149       5.89594       6.03021       5.85183       5.58121       4.87355       4.24499       3.50573       2.88194       2.22635       1.67832       1.20917      0.843430      0.570629      0.378077      0.243556      0.149191     0.0870433     0.0493344     0.0265234     0.0139143    0.00681166    0.00333829    0.00143203   0.000647595   0.000254056   0.000100421   3.51326e-05   1.17165e-05   3.50681e-06   9.49341e-07   2.27795e-07   4.69981e-08   7.63083e-09   9.14943e-10
  18  20 3725.6440    2.1524  4.6053 11.2463 -0.0006  0.0612   0.0259   0.1684    0.0654   0.0000   433.2967       29.6206       17.5008       7.31577       5.10888      -6.34677      -5.92171      -1.47167      -1.93247      -6.45208      -1.59078      -3.65580     -0.507604      -1.13855     -0.809391     -0.240270      0.303421     -0.209325    -0.0888103    -0.0998229    -0.0264046    0.00813379    0.00160973   -0.00456193  -0.000804888   0.000954188   0.000187296  -0.000204938   4.53131e-06  -9.99811e-06   3.11958e-07  -2.64536e-07   4.16925e-07   1.35526e-08   8.51694e-09  -1.62054e-10       5.17597       6.91888       7.33077       7.43626       7.22191       6.69540       5.97195       5.29087       4.27354       3.60730       2.68451       2.10583       1.47638       1.04828      0.702547      0.465337      0.299841      0.186949      0.104999     0.0623360     0.0325762     0.0176514    0.00874045    0.00425067    0.00189547   0.000820608   0.000333919   0.000128400   4.40446e-05   1.52634e-05   4.36778e-06   1.21034e-06   2.89088e-07   6.23185e-08   9.61264e-09   1.17090e-09
  18  21 3868.2857    1.7911  6.1009 11.0090 -0.0025  0.0744   0.0203   0.2078    0.0495   0.0000   429.2749       45.3424       14.4760       13.7353      -2.62669     -0.460647      -11.5859      -1.30838       5.92340      -9.16986      -1.18601       1.40838      0.612183     -0.308269    -0.0310312     0.0489618     -0.235128     -0.290267    -0.0775636     0.0505711    -0.0728801   -0.00681475  -0.000346230    0.00648025   -0.00118684  -0.000595651   0.000106104   2.62157e-05   5.07642e-05   1.70850e-06   2.98115e-07   2.99343e-07  -1.72923e-07  -5.45476e-08   8.31668e-09   3.14577e-09       6.38521       8.25196       9.08178       9.14578       8.83878       8.17727       7.44066       6.29655       5.38956       4.24521       3.43684       2.49305       1.84885       1.26469      0.872591      0.578453      0.362072      0.229256      0.131943     0.0756737     0.0415581     0.0210390     0.0110391    0.00497806    0.00243631   0.000979396   0.000427634   0.000152499   5.67605e-05   1.85832e-05   5.45931e-06   1.50322e-06   3.55078e-07   6.95370e-08   1.22219e-08   1.32740e-09
  18  22 4011.4306    1.5167  8.0610 10.6320 -0.0016  0.0918   0.0159   0.2572    0.0446   0.0000   424.3232      -3.15832       21.5012      -2.90804       14.4506      -1.69927       16.7877      -5.77097      -2.18710      -5.31495       2.54537       2.29068      -2.22690       3.80055       1.71558     -0.704753     -0.630124     -0.432641      0.216901    -0.0207659     0.0230472    -0.0754846   -0.00584976     0.0103488   0.000628535  -0.000841996   0.000240169   0.000126574   0.000108901   1.62772e-05   6.80425e-07   1.74357e-06   1.82534e-08   9.75176e-08  -2.98578e-09   8.14545e-10       7.59181       9.97585       10.9268       11.0205       10.8282       10.0589       8.94752       7.63653       6.57589       5.25598       4.04968       3.10126       2.23371       1.60136       1.08271      0.710764      0.460998      0.280268      0.166156     0.0961576     0.0529259     0.0271521     0.0140534    0.00663319    0.00298204    0.00126951   0.000532227   0.000198241   7.16455e-05   2.35705e-05   7.18120e-06   1.90591e-06   4.46716e-07   9.22156e-08   1.51525e-08   1.69766e-09
  18  23 4154.3502    1.2242  9.7708 10.5913 -0.0046  0.1143   0.0141   0.3357    0.0381   0.0000   425.7124       4.64397       24.9051       1.22156     -0.322650       19.6095      -2.27573      -13.6237      0.307086       3.95887      -5.46602       4.50702       5.42184       1.06179      -1.29206      -1.90189      0.353564      0.987783     -0.189410     -0.261599    -0.0244625     0.0849719   -0.00830953   -0.00490664    0.00775160  -0.000166947  -0.000443786   9.84699e-05   0.000136451  -2.45325e-05  -1.02202e-05  -8.49174e-07  -1.18146e-06  -7.71656e-08   1.44287e-09  -2.26345e-09       9.64538       12.2348       13.7847       13.7560       13.4759       12.6119       11.2032       9.63440       8.19009       6.58597       5.06666       3.87198       2.83352       1.99416       1.36938      0.905283      0.576746      0.360265      0.212421      0.121286     0.0678395     0.0352727     0.0179389    0.00856070    0.00387604    0.00167061   0.000682602   0.000256123   9.27177e-05   3.03850e-05   8.96000e-06   2.36596e-06   5.54131e-07   1.11772e-07   1.81385e-08   2.01861e-09
  18  24 4297.6339    1.0221 11.7726 10.4892 -0.0025  0.1508   0.0131   0.4291    0.0360   0.0000   476.4961       24.0676      -12.2833      -8.21988       17.1383      -7.84471      -11.5689       1.50552       3.97527       6.31136       9.73026      -5.21376      0.633304      0.630813      -1.36626       1.15321       1.60549    -0.0739630      0.150959      0.149689    -0.0867862     0.0407400    -0.0410534   -0.00936327     0.0116056  -0.000947949  -0.000885481  -0.000211701  -0.000120442  -1.55142e-05  -4.47125e-06  -4.31568e-06  -1.48114e-06   5.05652e-08  -9.80482e-12  -2.40183e-09       12.2374       16.2216       18.0514       18.0242       17.6314       16.2839       14.7330       12.6933       10.7266       8.54672       6.76689       5.08856       3.71524       2.66584       1.78818       1.20268      0.773730      0.476456      0.281375      0.165463     0.0885973     0.0485763     0.0238035     0.0119623    0.00521802    0.00233282   0.000912021   0.000361626   0.000121229   4.07240e-05   1.19672e-05   3.25275e-06   7.53534e-07   1.53549e-07   2.53691e-08   2.79213e-09
  18  25 4440.1954    0.8180 14.4860 10.4208 -0.0099  0.2117   0.0108   0.5721    0.0309   0.0000   442.9463       40.6029       27.9254       37.0799       29.9137      -25.7943       38.9759      -4.14851       3.34446      -14.4367      -7.85245       4.68771       3.69128      -3.17356       4.50726     -0.126266      -1.39850     -0.580695      0.184426    -0.0250469    -0.0908447    -0.0262868     0.0391197    0.00544733    0.00207735   -0.00170903   0.000477517   0.000844680  -0.000292742  -8.01472e-05   4.20083e-05   7.08585e-06  -6.83710e-07  -1.15917e-07   5.72103e-08  -1.31098e-09       17.4056       22.5465       25.1472       25.1385       25.0563       23.0322       20.7208       17.7701       14.9268       12.0247       9.58084       7.07279       5.23623       3.78820       2.58728       1.72308       1.11847      0.702130      0.419040      0.246370      0.136458     0.0727631     0.0359837     0.0181932    0.00766792    0.00359523    0.00138193   0.000540861   0.000182776   5.95750e-05   1.72920e-05   4.59504e-06   1.06195e-06   2.12077e-07   3.49284e-08   3.80096e-09
  19   7 1867.2855    0.4233  0.4652  9.5252 -0.0040  0.0233   0.0130   0.0470    0.0468   0.0000   437.2293      0.881351       14.2309       1.21547      0.231969      -3.34251     -0.677641       2.81056     -0.760087     -0.146444       1.52386      0.524940     0.0358966    -0.0749000      0.346111    0.00513147   -0.00985643     0.0989026    -0.0316134    -0.0379154    0.00203229   0.000457105   -0.00368483   0.000777244   0.000487745  -0.000419530   9.61395e-05   4.84174e-05   3.85312e-05  -8.74807e-06   4.71744e-06   3.25649e-07  -1.87541e-07   2.38675e-08  -4.80501e-08  -1.20027e-09       1.98615       2.49382       3.03294       2.79611       2.78694       2.13051       2.46548       2.01279       1.47776       1.49660       1.12859      0.827073      0.561243      0.407662      0.304602      0.150294      0.113296     0.0780141     0.0431712     0.0239148     0.0122315    0.00821728    0.00429170    0.00191551   0.000863597   0.000416791   0.000215755   9.64950e-05   3.72547e-05   1.27001e-05   3.97291e-06   1.38514e-06   3.32530e-07   8.69262e-08   2.54162e-08   5.78485e-09
  19   8 2021.7769    0.6159  0.5588  9.7117 -0.0066  0.0209   0.0169   0.0451    0.0626   0.0000   438.7570       2.84873       10.7684       3.06367      -2.08740      -1.64211       1.54224      -1.70597     -0.961012      -1.22647      0.411521      0.184209     -0.194784     -0.189059      0.277158      0.344900    -0.0662934   -0.00920493    -0.0289601    -0.0127467     0.0126267    0.00749424  -0.000637015  -0.000985798   0.000542815  -7.75448e-06   0.000181755  -2.20399e-05  -1.75149e-05   2.52644e-07   5.02594e-06  -9.33826e-07  -6.05771e-07  -7.53409e-08   8.90639e-09   4.14676e-09       1.63169       2.21842       2.35279       2.28709       2.38581       2.04615       1.97885       1.63418       1.46472       1.21301      0.932733      0.746935      0.489084      0.398630      0.242912      0.176167      0.112079     0.0673343     0.0439769     0.0236493     0.0146059    0.00774184    0.00409219    0.00212380   0.000887555   0.000482414   0.000171667   8.61350e-05   3.06498e-05   1.19414e-05   4.03527e-06   1.23179e-06   3.98176e-07   1.02916e-07   2.29821e-08   5.11545e-09
  19   9 2173.7477    0.8514  0.6139 10.2708 -0.0075  0.0205   0.0228   0.0483    0.0602   0.0000   438.2318       3.44583       14.1194       1.74450       6.80005       1.48707     -0.857547       1.42424       1.76192     0.0120528      -1.21617     0.0729363      0.210461     -0.959735     -0.111051     0.0171925   -0.00172491     -0.136219    -0.0331752    -0.0211490     0.0347771    0.00767547    0.00515074    0.00150475  -0.000760705  -0.000784541   6.32607e-05   0.000145587   1.02190e-05  -1.76922e-05   2.26612e-06   2.14224e-06   3.49175e-07   2.15773e-08   9.69770e-10  -1.31784e-08       1.62741       2.10483       2.37974       2.25006       2.31617       2.07527       1.94663       1.69755       1.36780       1.05494      0.888078      0.690002      0.470595      0.358955      0.241037      0.165271      0.104136     0.0674416     0.0395834     0.0233621     0.0128603    0.00687516    0.00356487    0.00174510   0.000888997   0.000411575   0.000189547   7.62235e-05   2.99173e-05   1.04464e-05   3.62305e-06   1.20682e-06   3.66166e-07   1.01689e-07   2.22934e-08   4.81629e-09
  19  10 2322.3568    1.2376  0.8190 10.6611 -0.0001  0.0246   0.0279   0.0538    0.0739   0.0000   441.6270       1.13983       13.6114      -1.99395      -4.86731       3.92972      -1.37377      -3.68110       1.48707     -0.865231       1.06658       1.10122     -0.241446      0.797609     -0.123823     -0.119323     -0.184471    -0.0391485    0.00600860     0.0359271    0.00869431   -0.00999997    0.00117445   0.000647619   -0.00286799  -0.000459464  -6.02509e-06  -0.000108868  -1.02664e-05  -3.14995e-06   2.90874e-06  -7.71472e-07   3.69984e-08   2.45846e-08   3.80073e-08  -5.97810e-09       2.03256       2.53598       2.93947       2.80567       2.81611       2.57049       2.43792       2.09743       1.61875       1.42573       1.11472      0.788599      0.624384      0.462744      0.278857      0.213569      0.137904     0.0787195     0.0491984     0.0296789     0.0171849    0.00851598    0.00430281    0.00239264    0.00118088   0.000500618   0.000220575   9.40123e-05   3.98107e-05   1.51650e-05   4.93702e-06   1.36057e-06   4.38567e-07   1.21854e-07   2.82957e-08   5.87634e-09
  19  11 2468.1258    1.6110  0.9788 11.1981 -0.0075  0.0275   0.0350   0.0640    0.1051   0.0000   440.1539       4.74523       5.36672     -0.712778      0.445170      -5.73726      -3.46284     -0.252027       2.20464      -1.84018     -0.977156      0.882944       1.16257     -0.324902    -0.0597627      0.135194     -0.164460      0.101775     0.0320459  -0.000166134     0.0126148    -0.0152571   -0.00377269    0.00169139   0.000668223   -0.00100834   0.000651441   0.000140174  -1.18022e-05   2.83913e-06   2.58872e-06  -5.04588e-07   1.89965e-07   1.16124e-07  -1.22391e-07   1.11157e-08       2.24077       2.77072       3.12819       3.10316       3.17291       2.86537       2.42065       2.31315       1.87403       1.56403       1.20059      0.911461      0.705926      0.485064      0.336214      0.213468      0.150686     0.0970814     0.0576191     0.0321056     0.0182219     0.0102000    0.00598219    0.00276769    0.00131409   0.000624429   0.000247698   0.000108307   4.25596e-05   1.46496e-05   5.31380e-06   1.70639e-06   5.04366e-07   1.32889e-07   3.32664e-08   6.24929e-09
  19  12 2613.1363    2.1561  0.8333 11.8820  0.0005  0.0242   0.0495   0.0527    0.0851   0.0000   434.8322       5.95911       9.51267       1.06981      -2.16699       1.29330      -2.82791      0.116852       2.57946    -0.0567363      0.776046      -1.17774    -0.0182319     -0.134232     -0.299928     0.0256407     0.0736154    -0.0405094    -0.0722355    -0.0168585  -9.86708e-05    0.00414841    0.00598677   0.000268937   -0.00162389    0.00104822   0.000144090  -0.000110120  -9.67538e-06   2.26581e-05  -4.05082e-07  -1.65421e-06   7.17758e-07   4.54865e-08  -1.05028e-08  -8.03841e-09       2.09813       2.80943       3.21475       3.22119       3.03130       2.94034       2.47941       2.07452       1.77525       1.34830       1.06777      0.811508      0.587965      0.406135      0.284814      0.184891      0.129077     0.0746649     0.0465501     0.0278767     0.0162721    0.00800136    0.00441114    0.00226563    0.00110730   0.000522655   0.000208828   9.30520e-05   3.69310e-05   1.32622e-05   4.78520e-06   1.53459e-06   4.66923e-07   1.12889e-07   2.62251e-08   5.05619e-09
  19  13 2757.9983    2.7257  0.9240 12.1484 -0.0021  0.0238   0.0582   0.0550    0.0850   0.0000   437.1828       7.80965       8.08983      -1.62996    0.00676710     -0.937070      0.513661      -2.53440      -1.01896     -0.248710       2.17733    -0.0394572     -0.939675     -0.251020     -0.125590    -0.0939314     0.0394973    -0.0577454    -0.0137414    -0.0483982     0.0196729    0.00125516   -0.00533552   -0.00349744   0.000410416   0.000142893   0.000638476   7.35600e-05   1.35645e-05   2.73809e-05   2.83014e-06  -2.64909e-06  -9.67466e-08   1.27201e-07   2.95605e-08   2.12129e-09       1.89060       2.58398       2.67256       2.71500       2.73511       2.39563       2.16907       2.01020       1.67609       1.44671       1.06443      0.844827      0.611082      0.427995      0.299549      0.195837      0.127816     0.0806631     0.0475099     0.0292990     0.0161558    0.00886786    0.00476813    0.00234485    0.00116006   0.000516998   0.000228560   8.97503e-05   3.65979e-05   1.31788e-05   4.65096e-06   1.52353e-06   4.37559e-07   1.17531e-07   2.94736e-08   6.36554e-09
  19  14 2902.6686    3.3954  0.8013 12.6505 -0.0095  0.0217   0.0766   0.0528    0.0784   0.0000   440.4239       6.24657       9.37759     -0.273942      -3.65123      -3.99424      0.501894      -1.77008      -4.16087     -0.887294       3.05685      -1.08540      -1.12637      0.115341     -0.400190      0.264205      0.126141     0.0123584    -0.0331771    -0.0340323     0.0100377    0.00268425   -0.00262285   -0.00245007   -0.00227870  -0.000212443  -0.000532855   0.000165354   5.15236e-05  -6.80566e-06   9.64320e-08  -2.06343e-07   7.36721e-08  -3.37895e-08   1.67227e-08   2.31795e-09       1.81898       2.12254       2.40255       2.59100       2.52878       2.16142       2.11552       1.81389       1.49569       1.18308      0.964375      0.709299      0.541957      0.380674      0.275507      0.184424      0.115783     0.0757636     0.0449628     0.0263254     0.0158171    0.00835982    0.00431457    0.00230935    0.00112929   0.000492628   0.000228655   9.44237e-05   3.47269e-05   1.23834e-05   4.26674e-06   1.27830e-06   3.58647e-07   9.95052e-08   2.37603e-08   4.76841e-09
  19  15 3046.7346    3.7841  1.0216 13.0584 -0.0072  0.0268   0.0792   0.0603    0.0847   0.0000   434.6869       6.10053       9.16368       8.88426     -0.303520      -1.21033     -0.922372      -2.17163     0.0819126      -1.61288     0.0727559      -1.23608      0.881440    -0.0194773      0.303747     -0.184108     -0.162151     -0.237644     -0.108696     0.0735223     0.0283305    0.00193201   -0.00372042   0.000657820   -0.00131938  -9.89833e-05   0.000158047   1.48602e-05  -3.33186e-06  -1.44443e-05   4.55019e-06  -2.22303e-06   3.83685e-07  -1.81345e-07  -4.66037e-08   1.14671e-08       2.22768       2.90228       3.01453       3.06314       2.98237       2.81387       2.57303       2.18125       1.95415       1.60582       1.22915      0.967025      0.680438      0.506819      0.346086      0.229528      0.146546     0.0970928     0.0543435     0.0339546     0.0196026     0.0102002    0.00545818    0.00275271    0.00132580   0.000574322   0.000258623   0.000109414   4.32545e-05   1.52420e-05   5.43183e-06   1.82567e-06   4.99494e-07   1.34205e-07   2.95298e-08   6.60819e-09
  19  16 3190.0582    3.9090  1.2055 12.9682  0.0006  0.0295   0.0755   0.0691    0.0876   0.0000   437.8703       14.4571       4.45917    -0.0547093      -1.20464     -0.792151      0.110014      -1.75289      -2.01736      -2.78054       1.46163     -0.474964      0.238701      0.308798      0.210543     -0.353692      0.166660      0.194409    -0.0820870    -0.0901303    0.00213327    -0.0106539   -0.00190915   0.000618384    0.00126579  -9.28779e-05  -0.000178942  -2.06266e-05   1.62082e-05  -9.67806e-06  -1.47931e-05   1.80991e-06   7.78350e-07   2.13201e-07   9.05154e-09   9.23432e-09       2.57734       3.46290       3.71264       3.75344       3.51923       3.18197       3.00419       2.55565       2.20465       1.82615       1.43711       1.07684      0.776571      0.541921      0.360426      0.239479      0.162416     0.0976548     0.0622959     0.0346396     0.0204619     0.0106357    0.00578936    0.00279530    0.00146738   0.000589518   0.000299793   0.000111651   4.90178e-05   1.70300e-05   6.19816e-06   1.78362e-06   5.67257e-07   1.40580e-07   3.29299e-08   6.77341e-09
  19  17 3333.1230    3.4296  1.5757 12.9199 -0.0015  0.0358   0.0615   0.0834    0.0720   0.0000   439.6402       11.3850       7.83970      -3.77106      -4.26499       3.28950      -4.51943       1.83042       4.86747      -1.77592       2.34713     -0.906297     -0.409804      0.621807      0.623705     0.0422791     -0.125796     -0.111715     0.0941305    0.00585293   -0.00837524    -0.0208227     0.0107845    0.00437300    0.00189119   -0.00114130  -0.000423890   0.000244604  -1.06403e-06   7.79865e-06  -2.35296e-06  -7.13492e-07   7.23057e-07  -4.96457e-08  -3.22250e-08   2.14106e-09       2.80526       3.82246       3.91728       3.95390       4.20606       3.50555       3.45160       2.87728       2.50739       2.00697       1.52421       1.20427      0.869727      0.673269      0.446822      0.308823      0.197869      0.118692     0.0775019     0.0426970     0.0246779     0.0141250    0.00712131    0.00367329    0.00174769   0.000774082   0.000362083   0.000137676   5.49347e-05   2.11309e-05   6.95938e-06   2.17819e-06   6.67223e-07   1.73463e-07   4.20841e-08   9.16718e-09
  19  18 3476.4507    2.8581  2.2745 12.3409 -0.0090  0.0416   0.0448   0.1056    0.0758   0.0000   436.9844       15.5408       20.8041       5.07812       3.18247      -4.79319      -1.39751       2.50234      0.642643      -6.63629      -2.15682     -0.395206      0.545568      -1.06513     -0.834365    0.00851179      0.260017    -0.0792358     -0.197709    0.00211104     0.0756545   -0.00135450    -0.0117028    0.00123759    0.00319191   0.000903391  -0.000198641   9.09952e-06  -8.16514e-05  -6.20344e-07   2.10825e-05  -5.66931e-07  -1.74953e-06   4.07066e-07  -4.95179e-08  -7.48590e-09       3.19186       4.36083       4.74628       4.78065       4.80085       4.19633       4.01400       3.39467       2.94567       2.37731       1.86473       1.43898       1.07421      0.742276      0.540949      0.358168      0.235251      0.144069     0.0903768     0.0536240     0.0297186     0.0167552    0.00869018    0.00433948    0.00219187   0.000981929   0.000452516   0.000174165   7.18550e-05   2.63697e-05   9.09951e-06   2.97883e-06   8.54148e-07   2.16820e-07   5.43575e-08   1.08485e-08
  19  19 3619.7268    2.4119  3.6614 11.5542 -0.0039  0.0529   0.0316   0.1405    0.0733   0.0000   431.2048       11.6686       13.1803      -2.46194      -2.00492      -3.57068       5.42479      -3.01889      -1.52775      -4.38596      -1.65014      -2.54057       1.46316      -1.30502     -0.774580     -0.378685     -0.212623      0.161638    -0.0107353     0.0170909   -0.00972597     0.0282331    -0.0111508   0.000114417   0.000802715   -0.00120602   0.000132490  -7.46793e-05  -2.78608e-05  -3.50821e-05  -1.88712e-05   3.95372e-06   1.05375e-06  -6.77154e-07  -8.75013e-08   2.39404e-08       4.24538       5.56206       6.23654       6.08872       5.99161       5.69157       5.03127       4.35014       3.85024       3.13855       2.43971       1.90416       1.37035      0.965721      0.695606      0.448746      0.293785      0.191486      0.113677     0.0681828     0.0385833     0.0219978     0.0107290    0.00590330    0.00266126    0.00124764   0.000543995   0.000238586   8.52845e-05   3.43254e-05   1.14807e-05   3.94950e-06   1.10958e-06   2.84992e-07   6.66011e-08   1.32044e-08
  19  20 3762.7503    2.0629  5.2683 10.9954 -0.0009  0.0636   0.0222   0.1712    0.0606   0.0000   431.3529       29.1791       9.86023       10.3326      -5.98777      -16.5847       1.04156      -5.17703       6.75914       2.61555      -2.10242      -2.30464       2.07601      0.279424     -0.651341     -0.464647      0.259280     -0.128397     0.0959686     -0.159219     0.0243893    -0.0343640    0.00784350  -0.000901460    0.00545766  -0.000643832  -0.000334645  -1.03578e-05   0.000147717  -1.87226e-05  -7.69357e-06  -4.27889e-06   4.72864e-07  -3.27812e-07  -1.49553e-07   1.44923e-08       5.03562       6.61247       7.17867       7.42430       7.17857       6.85075       6.02555       5.38855       4.40007       3.76724       2.90783       2.25764       1.68600       1.17892      0.833475      0.559721      0.369330      0.234015      0.143611     0.0837144     0.0468140     0.0260989     0.0135063    0.00690329    0.00326397    0.00154256   0.000666865   0.000280011   0.000107808   4.11759e-05   1.38955e-05   4.51636e-06   1.31014e-06   3.42596e-07   8.32346e-08   1.61027e-08
  19  21 3906.0610    1.7354  6.6980 10.7502 -0.0031  0.0763   0.0176   0.2116    0.0487   0.0000   440.0829       27.8844       6.47806       5.98714      -6.69070       5.95730       8.18881      -3.67701       11.6043     -0.373377       2.27703      -2.19206       2.82086       1.79539     -0.557724      0.289675      0.331058     -0.102160      0.140339     -0.136275    -0.0250230    -0.0198169     0.0144944    0.00834903   0.000285284   0.000844132  -0.000643887  -0.000178304  -4.57922e-05   8.93150e-05  -4.23038e-06   1.81531e-05  -2.90807e-07  -5.49889e-07   4.46537e-08  -6.48396e-09       6.08905       8.14733       8.73458       9.04836       8.90886       8.33226       7.34490       6.63323       5.45596       4.46301       3.46463       2.71811       1.97932       1.46554       1.02259      0.676679      0.452813      0.280321      0.169727      0.101323     0.0567591     0.0310074     0.0164964    0.00822316    0.00400632    0.00183890   0.000797318   0.000331180   0.000132203   4.79349e-05   1.65780e-05   5.50020e-06   1.62758e-06   4.22806e-07   9.89746e-08   1.97807e-08
  19  22 4049.4601    1.3901  8.3245 10.5284 -0.0047  0.0943   0.0143   0.2617    0.0421   0.0000   428.9541       12.7539       44.6866      -34.3649      -18.8551       6.25649       15.0271      -12.4713       5.21604       2.86402      -5.38058       1.34438       3.19201      -4.02490     -0.463707     0.0422405      0.129769      0.319828    -0.0845908     -0.195311    -0.0791170      0.115569     0.0334160    -0.0139507   -0.00757631    0.00356712   0.000332621  -0.000103914  -0.000643998  -2.60983e-05   1.23401e-05  -3.50836e-06   2.55042e-06   4.15779e-07   2.69005e-07   1.64877e-08       7.48634       9.79388       10.8487       11.1817       10.8329       10.1370       9.13030       8.04729       6.70211       5.44851       4.35365       3.27927       2.47558       1.80249       1.25172      0.857027      0.557218      0.353334      0.217118      0.129341     0.0729195     0.0405906     0.0216829     0.0107197    0.00529092    0.00244383    0.00108466   0.000441363   0.000178295   6.48116e-05   2.21336e-05   7.04827e-06   2.04560e-06   5.41182e-07   1.22195e-07   2.39501e-08
  19  23 4192.9960    1.1449 10.4916 10.5062 -0.0017  0.1227   0.0129   0.3521    0.0356   0.0000   451.2398       1.55207       27.0204      -13.1897      -2.72322       9.53867       4.35824      -14.9553      -9.24548       11.3663      -4.00386      -1.04637      -3.39266      -2.70331      -2.54306       1.21818     -0.974332     -0.467687     -0.415298     0.0528340   -0.00193292     0.0278127    0.00777885    -0.0371135   -0.00554550    0.00782330   0.000177121   -0.00141805  -0.000107961   0.000141964   3.11342e-05  -7.55268e-06  -1.85210e-06   8.79822e-08  -7.99509e-08  -5.43710e-08       9.67584       12.7339       14.1133       14.4176       13.8743       13.1260       11.5954       10.4510       8.77080       7.33155       5.71976       4.43741       3.28158       2.30779       1.64207       1.11729      0.717315      0.466581      0.288692      0.167812      0.100123     0.0537091     0.0284966     0.0145971    0.00712699    0.00320647    0.00146922   0.000596901   0.000232723   8.51730e-05   3.03097e-05   9.28304e-06   2.68389e-06   6.99030e-07   1.61010e-07   3.16535e-08
  19  26 4623.2365    0.6199 17.3197 10.2104 -0.0009  0.3044   0.0079   0.7163    0.0236   0.0000   436.7061       35.2484       35.3446      -36.2782       5.21964       40.1783       26.1661      -56.0656      -42.2026      -5.28597       26.6157       13.2219      -10.1434     -0.640545      -1.60714      0.968394       4.44654     -0.718374      -1.25261     -0.215969      0.121114    0.00594367     0.0634646    -0.0212653    -0.0501268   -0.00927998   -0.00439835   0.000359179   0.000638447  -0.000171144  -1.15105e-06   4.11392e-05  -8.92384e-06   2.29984e-07  -1.51251e-07   5.91521e-08       23.7081       31.2173       34.5762       35.6796       33.9649       32.3787       29.6718       25.7983       21.3406       17.9860       13.9822       10.7096       8.18316       6.00048       4.14655       2.85005       1.91971       1.21218      0.756537      0.458135      0.262287      0.147513     0.0801232     0.0404616     0.0198959    0.00929099    0.00403758    0.00169186   0.000668906   0.000243579   8.01643e-05   2.46886e-05   6.96557e-06   1.77237e-06   4.03864e-07   7.96399e-08
  20   7 1893.9363    0.4987  0.3513  9.6918 -0.0119  0.0189   0.0181   0.0336    0.0436   0.0000   439.7813      0.520544       13.7449      0.400195      -2.40691       1.09076      0.293582      0.314998      -1.93618     -0.441383     -0.184950      0.146237      0.643267      0.535642     -0.271417    -0.0838216      0.110534     0.0818861     0.0149362    -0.0262824    0.00278923    0.00805478   -0.00288578   0.000975887   4.64218e-05  -6.10521e-05  -0.000505788  -0.000121417  -4.01910e-06   3.32276e-05   1.27366e-05   2.73227e-07   4.67085e-07  -2.78304e-08   1.16158e-07   1.32209e-08       1.71397       2.05637       1.93621       1.88976       2.01792       2.22815       2.01374       1.63030       1.35043       1.03420      0.941816      0.765286      0.565506      0.400851      0.271821      0.201321      0.131120     0.0954571     0.0609895     0.0342636     0.0188896    0.00994089    0.00514975    0.00253878    0.00121444   0.000556811   0.000260162   0.000121962   5.31722e-05   2.03734e-05   7.33806e-06   2.85324e-06   1.00281e-06   2.91748e-07   8.83152e-08   2.27468e-08
  20   8 2050.0814    0.7015  0.5346  9.9388 -0.0088  0.0204   0.0189   0.0421    0.0543   0.0000   438.3554       4.45959       16.2489     -0.109739      0.312181       2.35560       1.64173      -3.48566      -1.84280    -0.0581972     -0.328263     -0.828319      0.180790     -0.141554      0.345095      0.195422     0.0425678     0.0353144    -0.0166496   -0.00368938    0.00540759    -0.0209288   -0.00237890  -0.000256449   0.000905555  -0.000337114  -0.000833384   2.58084e-05   0.000121356   6.58867e-06   9.76051e-07   9.29304e-07   2.39129e-06  -6.36038e-07  -1.54742e-07   3.85385e-09       1.59015       2.00863       2.11186       2.42601       2.26136       2.05371       1.94079       1.71932       1.33214       1.17017      0.949960      0.713356      0.481685      0.401787      0.281664      0.201502      0.122131     0.0778211     0.0552399     0.0301133     0.0189882     0.0111732    0.00592250    0.00343226    0.00142181   0.000716065   0.000390197   0.000148408   7.84524e-05   2.78039e-05   9.96623e-06   3.78438e-06   1.17346e-06   3.21783e-07   1.04798e-07   2.53884e-08
  20   9 2203.1717    0.9309  0.6871 10.4223 -0.0142  0.0216   0.0233   0.0484    0.0669   0.0000   437.2174      0.761620       12.5938     -0.397012       3.10871      0.984653      0.350737      -3.62997      0.685737     -0.278793      -1.26432      -1.24549      0.719481      0.345840     -0.230364      0.106783     0.0124953    -0.0977525      0.126608    -0.0285088     0.0315686    -0.0135560   -0.00219923   -0.00353129   -0.00509798   0.000389396   0.000136456  -0.000227905   7.03687e-05   4.14003e-05  -1.61831e-05   2.36176e-06   9.92854e-07   6.25946e-07  -1.39752e-07   5.27252e-08       1.78701       2.22099       2.33988       2.59088       2.40409       2.30038       2.10627       1.83472       1.47940       1.28530       1.01393      0.789895      0.549475      0.427537      0.324563      0.212181      0.139285     0.0879950     0.0600267     0.0337792     0.0206383     0.0116631    0.00666756    0.00344855    0.00157642   0.000805966   0.000335371   0.000184922   6.69916e-05   3.13234e-05   1.00886e-05   3.89907e-06   1.22879e-06   3.81058e-07   1.04881e-07   2.51850e-08
  20  10 2352.4928    1.3369  0.8918 10.7460 -0.0069  0.0251   0.0284   0.0571    0.0790   0.0000   438.2741      0.894069       12.4833      -1.52094      0.105976     -0.767713      -1.35973      -3.64784       1.21190     -0.987540      0.953288      0.255732      0.452140     -0.663479      0.222651      0.314486     -0.219135     0.0864659    -0.0228199    0.00816264    -0.0216976   -0.00216710    0.00454094    0.00297577   -0.00479127   -0.00157155    0.00105544   4.44842e-05  -8.11499e-05  -3.52744e-05   1.27322e-05  -3.52451e-06  -2.43858e-06   1.35357e-07   6.02989e-08   3.71405e-08       2.14685       2.72127       2.62566       2.64825       2.84447       2.89224       2.49992       2.05545       1.63095       1.50209       1.26636       1.03477      0.765308      0.463717      0.327671      0.221182      0.170154      0.115944     0.0767450     0.0460204     0.0260641     0.0134306    0.00738271    0.00335309    0.00186986   0.000835000   0.000399140   0.000175850   7.45896e-05   2.74070e-05   1.22312e-05   3.88487e-06   1.47079e-06   4.43032e-07   1.15743e-07   2.94020e-08
  20  11 2499.0736    1.6873  0.8663 11.4525 -0.0169  0.0237   0.0388   0.0578    0.0870   0.0000   434.5409       4.73567       16.7834      -1.58202       4.69223      -6.58269       3.20893      -1.82660      -2.02850     -0.494406      0.800082      -1.33469      0.359649      0.441433     0.0391816    -0.0566077    -0.0353104    -0.0878016     0.0169658     0.0172823     0.0455973    0.00842961     0.0125110   9.20192e-05  -3.53515e-05   0.000194625   0.000630406  -0.000301525  -9.47853e-05   3.84009e-05   1.99221e-05  -8.41677e-06  -2.32712e-06   1.00302e-06  -2.73968e-08  -3.65821e-08       1.97581       2.44416       2.63405       2.78827       2.72010       2.50295       2.27263       2.11196       1.63264       1.43141       1.10421      0.859158      0.651086      0.465534      0.350762      0.220695      0.146943      0.102197     0.0625663     0.0364909     0.0206641     0.0114369    0.00705134    0.00342827    0.00177420   0.000827432   0.000372844   0.000187790   7.41712e-05   3.00596e-05   1.17199e-05   3.59367e-06   1.38222e-06   4.05465e-07   1.06699e-07   2.86398e-08
  20  12 2644.9393    2.2759  1.0187 11.8341 -0.0100  0.0247   0.0463   0.0649    0.1018   0.0000   437.8402       3.45414       13.2058       4.56773      -4.46522      -7.20246       2.53512       2.58032       1.62973     -0.838385     -0.671745     -0.674063    -0.0805171     -0.482159      0.120497    -0.0596731      0.146103    -0.0569785    -0.0845196    0.00601896     0.0220737     0.0110737   -0.00262900    0.00302384   0.000291176   0.000683127  -0.000778474  -0.000335087  -2.67321e-05   1.46476e-05  -1.84441e-05  -2.85597e-06  -1.87156e-06   1.67503e-08  -6.46071e-08   3.42142e-08       1.95021       2.52594       2.54548       2.72231       2.71752       2.51092       2.29008       2.06603       1.67959       1.46142       1.17450      0.896640      0.681909      0.486405      0.347081      0.236049      0.155572      0.104938     0.0665794     0.0389973     0.0235043     0.0129287    0.00727605    0.00390888    0.00185616   0.000949213   0.000417160   0.000196892   7.89626e-05   3.36844e-05   1.16918e-05   4.33311e-06   1.41911e-06   4.26523e-07   1.20683e-07   3.28446e-08
  20  13 2790.8196    2.9124  0.8849 12.2486 -0.0053  0.0212   0.0607   0.0542    0.0803   0.0000   437.7247       7.83346       15.4774       1.15705     -0.955292      -4.04232      0.603281      -4.70423     0.0304064      0.505258      -1.13105     -0.113231     0.0264328      0.162161      0.568217     0.0861152     -0.157239     0.0152040     0.0224368     0.0108183     0.0194503   -0.00707780  -0.000443045    0.00309316   -0.00161276  -0.000491627   0.000626654   6.15139e-05  -6.33801e-05  -4.12045e-05   3.53030e-06   4.68121e-06   1.18133e-06  -1.83665e-07  -1.53871e-07  -1.25514e-08       1.67822       2.10452       2.33509       2.47604       2.27726       2.16464       2.06697       1.76996       1.44144       1.23878       1.02105      0.759583      0.569890      0.417793      0.306328      0.186291      0.140088     0.0858204     0.0578944     0.0304788     0.0206998     0.0104076    0.00607875    0.00303544    0.00165256   0.000747641   0.000351918   0.000156795   7.28656e-05   2.94177e-05   1.10448e-05   3.70828e-06   1.27789e-06   3.61580e-07   1.09656e-07   2.51619e-08
  20  14 2936.1153    3.5263  0.7435 12.8702 -0.0076  0.0204   0.0822   0.0476    0.0753   0.0000   437.9177       8.30374       17.6119     0.0951458     -0.679794     -0.262723      -1.81844      -4.95665      -3.02274       1.76484      0.791118      -1.20737     -0.848346     -0.490349      0.413856    -0.0376523     0.0932623     -0.212783     0.0181930     0.0199737   -0.00841809    0.00347453    0.00683107   -0.00559251   -0.00128716   0.000550648   0.000388418   3.28723e-05   4.00136e-05  -1.12073e-05   6.53846e-07  -3.52446e-06  -1.65398e-06  -6.56011e-08  -1.47927e-07  -1.63330e-08       1.60622       2.14357       2.29054       2.24112       2.25856       1.95799       1.84686       1.75947       1.48052       1.27944      0.999755      0.779411      0.584485      0.405093      0.275935      0.193211      0.120184     0.0811774     0.0496914     0.0293554     0.0178112    0.00951014    0.00557809    0.00281054    0.00147029   0.000730511   0.000324578   0.000155922   5.96927e-05   2.57095e-05   9.21903e-06   3.39837e-06   1.19750e-06   3.29080e-07   9.94620e-08   2.84054e-08
  20  15 3080.6808    3.9484  0.8637 13.1379 -0.0082  0.0244   0.0838   0.0513    0.0802   0.0000   437.5470       8.49485       10.4302       1.45852      -2.88456      -3.73663       1.33895      -2.53120       2.56985      -1.98655      0.619365      0.477331       1.28751      -1.14621      0.460477     -0.174601     0.0747494      0.108179    0.00779204    -0.0379320     0.0313902   -0.00533770   -0.00757807   -0.00500379   -0.00106731  -6.44296e-05  -0.000205966  -0.000127880   8.66620e-06  -2.53068e-05   4.16920e-05   3.47337e-07   4.11606e-07  -5.41159e-08   1.38549e-08   1.00884e-08       1.94824       2.55420       2.58990       2.83396       2.73997       2.60788       2.39466       1.97832       1.65604       1.36494       1.16621      0.881105      0.673577      0.460162      0.309678      0.220487      0.150302      0.100478     0.0678965     0.0387511     0.0219694     0.0118718    0.00682843    0.00340858    0.00168559   0.000798936   0.000396098   0.000172108   7.37964e-05   2.82525e-05   1.18676e-05   3.91247e-06   1.37729e-06   3.78002e-07   1.15180e-07   3.06803e-08
  20  16 3224.6407    3.8694  1.1876 13.0047 -0.0056  0.0284   0.0732   0.0695    0.0835   0.0000   438.0752       6.65633       10.6376       1.99171     -0.922871       1.88465      0.303492      -3.29690       1.88070      0.194216       1.44059      -1.02616      0.381844      0.451948     -0.525613    0.00653166     0.0551662   -0.00962296     -0.116410    -0.0338464    0.00433251    -0.0264234   -0.00356853  -0.000623432   0.000220116    0.00133869   0.000718306  -0.000227885  -0.000205685   3.87963e-05  -1.05289e-05   5.20722e-06   6.00997e-07  -1.04242e-08  -2.79286e-08   1.16170e-08       2.04894       2.93102       3.10103       3.08661       3.04010       2.72325       2.65017       2.23184       2.01989       1.69844       1.33671       1.05325      0.734465      0.574796      0.385484      0.267042      0.173272      0.108799     0.0696481     0.0407185     0.0253799     0.0143979    0.00769436    0.00402992    0.00210443   0.000968877   0.000480177   0.000196864   9.54701e-05   3.55216e-05   1.43541e-05   4.94390e-06   1.72694e-06   5.10202e-07   1.55704e-07   3.76473e-08
  20  17 3368.3280    3.3704  1.8454 12.5639  0.0027  0.0349   0.0524   0.0861    0.0640   0.0000   436.8977       15.6191       12.5376       3.25330       4.32087     -0.191008       2.12978       2.33915      -4.24468      -5.51426       4.05051       3.62552     -0.251611      -1.24788      0.523963     -0.472257    -0.0622306     0.0372124    -0.0927548     0.0960155    -0.0343322    -0.0225152    0.00146103  -0.000978315    0.00203793   -0.00240264  -4.81500e-05   0.000121538  -0.000134474   2.79451e-05   9.11893e-06  -1.03231e-05   3.88676e-06  -5.05087e-07  -8.94467e-09   7.99986e-09       2.68692       3.59503       3.76797       3.82260       3.85390       3.61957       3.32512       2.90421       2.49302       2.01172       1.59257       1.30167      0.920138      0.717036      0.512926      0.342463      0.240029      0.144987     0.0938830     0.0565291     0.0334613     0.0185442     0.0103588    0.00550441    0.00261374    0.00132528   0.000621249   0.000266399   0.000114482   4.74275e-05   1.78370e-05   6.44367e-06   2.09126e-06   6.92777e-07   1.94072e-07   4.75896e-08
  20  18 3512.1661    2.7977  2.8354 12.0181 -0.0026  0.0423   0.0364   0.1141    0.0597   0.0000   434.7899       13.1869       6.98775       17.2406       1.37677      -2.24711       6.15671       2.36164     -0.424729      -3.08853     -0.363864      -1.65631      0.437470      0.933813   -0.00156103     -0.513497     -0.334324      0.227028      0.134691   0.000815150   0.000159024    -0.0375700   -0.00334337    0.00449539    0.00140947    0.00229706  -0.000390995  -3.68320e-05  -0.000195595   0.000103141   3.80672e-05  -1.84447e-05  -1.54434e-06   6.32603e-07   1.11722e-08   1.65895e-08       3.27310       4.21070       4.41541       4.76287       4.74779       4.45479       3.94502       3.45892       2.96368       2.46247       2.04858       1.49486       1.18900      0.842264      0.611608      0.404851      0.277292      0.187791      0.118215     0.0700039     0.0429322     0.0235373     0.0133916    0.00712195    0.00349499    0.00170727   0.000777845   0.000339016   0.000147387   6.07438e-05   2.21093e-05   7.92560e-06   2.73346e-06   7.95302e-07   2.29066e-07   6.06393e-08
  20  19 3655.8960    2.3068  4.1052 11.5390  0.0007  0.0553   0.0276   0.1434    0.0562   0.0000   437.9473       12.5539       10.5424      -1.44947      -4.20736      -1.79034      -2.13093      -6.94270      -3.86047      -1.54752      0.725364       4.10509      -2.17233     -0.822794     -0.373021      0.625768      0.308462     -0.179266     0.0710955      0.138016     0.0140806    -0.0122047    -0.0226792   -0.00671477   -0.00500800  -0.000149394   5.38829e-05   0.000121620  -3.76778e-05  -7.32613e-05  -3.35391e-05  -8.60764e-06  -1.11900e-06   2.63623e-06   1.42077e-07  -1.01240e-07       4.30339       5.65213       6.11729       6.33295       6.24455       5.81639       5.30965       4.66499       3.94032       3.31103       2.59746       1.99344       1.53455       1.12665      0.808511      0.554670      0.369693      0.239626      0.148885     0.0904517     0.0541703     0.0302610     0.0169716    0.00892178    0.00450150    0.00222483    0.00101171   0.000457976   0.000189777   7.96591e-05   2.96590e-05   1.06393e-05   3.62539e-06   1.09095e-06   3.06436e-07   7.96847e-08
  20  20 3799.5300    1.9795  5.1766 11.1629 -0.0041  0.0639   0.0220   0.1732    0.0520   0.0000   440.4950       20.3957       4.58278       3.12265       22.8919      -10.2931      -4.79995      -10.6022      -1.42851       3.30932       1.68068      0.763908     -0.248968      0.568530       1.95592      -1.24459     -0.108457      0.579945     -0.319448     -0.126145     0.0259849     0.0601384    -0.0194589   -0.00178208   0.000833832   -0.00104829   0.000199767  -0.000929015  -0.000343118  -7.46529e-05  -8.41068e-06   1.73793e-05   5.89554e-06  -2.94714e-07  -4.96679e-07  -2.40962e-07       4.99011       6.39336       7.04435       7.18785       7.09400       6.49375       6.18628       5.32102       4.56009       3.83460       3.06775       2.36995       1.77735       1.34059      0.914840      0.634993      0.427489      0.284151      0.175191      0.106156     0.0641479     0.0351519     0.0200137     0.0102816    0.00542394    0.00259579    0.00118938   0.000538869   0.000228067   9.46049e-05   3.62152e-05   1.24058e-05   4.27159e-06   1.25796e-06   3.55387e-07   9.18393e-08
  20  21 3943.4006    1.6029  6.8338 10.8530 -0.0026  0.0800   0.0171   0.2226    0.0432   0.0000   429.4639       20.1440      -3.01580       26.6443       5.32152      -4.05864       3.64608      -1.80526       9.66107      -1.55698       1.28432     -0.761042       1.10088      0.275755      0.869257     -0.679677     -0.178837     -0.452656      0.251367    -0.0413220     -0.109879    -0.0166098     0.0216818    0.00534464    0.00804328    0.00199629   0.000443246  -6.67938e-05  -0.000231750   3.75983e-05  -4.17231e-05   7.08487e-07   5.57878e-07  -1.22795e-06  -1.21860e-06   2.25714e-07       6.04572       7.88661       8.82853       8.93775       8.76635       8.35683       7.51023       6.59729       5.73060       4.70328       3.76874       2.93590       2.21949       1.64934       1.13392      0.801869      0.532583      0.353581      0.220097      0.135002     0.0806985     0.0444527     0.0253914     0.0134617    0.00666331    0.00333595    0.00156147   0.000673945   0.000288829   0.000119209   4.50070e-05   1.60331e-05   5.45390e-06   1.65936e-06   4.70747e-07   1.20585e-07
  20  22 4087.0206    1.3578  9.3852 10.5582 -0.0023  0.1018   0.0136   0.2859    0.0365   0.0000   433.7269       28.4384       17.9913      -13.5477      -3.74074      -16.0732       6.81827    -0.0332971      -10.2298     -0.989215       9.58057      -4.18514      -2.21914     -0.610421      0.485477      0.617471     -0.698749      0.460340     -0.263739     -0.157566     0.0444272    -0.0596258   -0.00543842    0.00939440    0.00638059   -0.00850766  -0.000111896    0.00153468  -0.000463184  -0.000166761   9.34832e-09   2.46943e-05  -7.49177e-06  -4.01211e-06  -3.85112e-07  -1.32134e-07       7.65805       10.0699       11.0310       11.2542       11.1231       10.5550       9.72530       8.34614       7.35330       6.04540       4.85053       3.78047       2.86364       2.10131       1.51952       1.03884      0.703802      0.456913      0.285946      0.176840      0.104057     0.0596044     0.0325749     0.0173823    0.00876797    0.00424305    0.00204729   0.000870136   0.000388024   0.000152975   5.92530e-05   2.11270e-05   7.04081e-06   2.21982e-06   5.97731e-07   1.52278e-07
  20  23 4231.0479    1.0778 11.0602 10.5196 -0.0041  0.1333   0.0126   0.3754    0.0337   0.0000   433.7278       24.6104       42.4164       23.9340      -10.8058      -8.88468      -6.34119      -12.8728      -5.59681      -4.16916      -8.00906     -0.560564      0.283401       2.01172      0.574559      -1.22911      0.720442     -0.511229      0.317414      0.212307    -0.0626432     -0.160244   -0.00566056     0.0517844  -0.000923582   -0.00553925   -0.00117793  -0.000108851  -0.000875431  -9.69237e-05   1.51534e-06  -1.91281e-05   3.52375e-06   4.72239e-06   2.29772e-09  -4.27746e-10       9.82400       12.8079       14.2930       14.7445       14.1785       13.7879       12.4125       11.0074       9.25850       7.84474       6.19376       4.89799       3.71977       2.72134       1.96575       1.35748      0.921114      0.607796      0.384694      0.235734      0.141285     0.0812448     0.0449542     0.0241141     0.0124470    0.00620490    0.00280785    0.00132852   0.000540379   0.000224827   8.30295e-05   2.98979e-05   9.80672e-06   2.99698e-06   8.03458e-07   2.04721e-07
  20  24 4374.6600    0.8832 12.8619 10.4500 -0.0041  0.1729   0.0114   0.4731    0.0310   0.0000   424.9049       35.6109       51.5878      -2.45636       24.2123       1.95108      -7.40261      -29.1015      -8.24751       12.8287       16.6509       3.82855      -3.53705       7.02291       1.28379     -0.941522      0.394820      0.830734     -0.633842     -0.181791      0.392462    -0.0490399     -0.156839     0.0374296     0.0164852    0.00371624   -0.00304715  -0.000749805    0.00152549  -6.05658e-05  -0.000221535   3.24307e-05   2.12398e-05  -7.68405e-06  -1.30371e-06   4.73093e-07       12.6998       16.7546       18.1785       19.2227       18.5203       17.7473       16.2581       14.2016       12.2106       10.0938       8.19465       6.33621       4.91000       3.57611       2.56237       1.79446       1.21666      0.805177      0.506417      0.316543      0.188374      0.107075     0.0608445     0.0319814     0.0166792    0.00821202    0.00385269    0.00173766   0.000725814   0.000295606   0.000112302   3.87737e-05   1.30274e-05   3.89850e-06   1.04374e-06   2.67351e-07
  20  25 4518.3807    0.7564 16.1915 10.3003 -0.0024  0.2331   0.0087   0.5980    0.0252   0.0000   411.0649       47.5741       6.01042       21.1414       40.5281      -3.58020       9.25917       10.4724      -21.6025      -13.0069       4.66284      -17.2695       6.99174       10.1460      -4.11918      -2.42193      0.633152      0.187343     -0.845784      0.161218      0.286887     0.0344356     0.0779578    -0.0217218    -0.0295774    0.00294416    0.00554901   0.000175886   0.000207589  -0.000358073   0.000442828   2.28658e-05  -3.43801e-05  -2.41933e-06  -3.02584e-07   7.79365e-07       16.8071       22.2276       25.0974       25.6476       24.9827       23.8506       21.8422       19.0930       16.1995       13.7177       10.7942       8.52924       6.52169       4.76425       3.46950       2.39695       1.63486       1.07676      0.687271      0.425519      0.254961      0.147617     0.0827285     0.0441522     0.0231486     0.0109698    0.00551903    0.00227374    0.00105727   0.000397525   0.000157768   5.43090e-05   1.80768e-05   5.40570e-06   1.44172e-06   3.65493e-07
  21   6 1758.2224    0.3645  0.2837  9.4957 -0.0051  0.0164   0.0151   0.0333    0.0368   0.0000   437.6712      -1.17512       18.5542      0.577725      -2.40472     -0.505206       1.47099      0.185329    -0.0823675      0.100880      0.215225     -0.653618      0.427738      0.115779    -0.0788117    -0.0468736    -0.0222719     0.0129789     0.0203979     0.0180710    -0.0127472    0.00811572    0.00344428   -0.00230636    0.00147366  -0.000277456   0.000156968  -7.83627e-05   4.93994e-07  -3.13519e-05  -1.23622e-05  -9.89375e-06  -1.74256e-06   2.47668e-07   2.16352e-07   2.07905e-08       1.34608       1.49154       1.82801       1.85063       1.86549       1.88387       1.56433       1.48186       1.27676      0.889985      0.728408      0.671512      0.482614      0.343510      0.267130      0.181269      0.128344     0.0884242     0.0471661     0.0297906     0.0214336     0.0116872    0.00575674    0.00362231    0.00177522   0.000878601   0.000552381   0.000256876   9.53090e-05   4.10338e-05   1.87613e-05   6.39074e-06   1.92308e-06   7.72022e-07   2.97555e-07   9.59999e-08
  21   7 1919.8175    0.5269  0.4176  9.7437 -0.0079  0.0231   0.0193   0.0390    0.0451   0.0000   438.8378       1.27916       14.2786      0.481467      -3.60329      0.926251       1.11168       2.29808       1.59889      -2.09906    0.00905328       2.06266      0.539448     -0.464253     -0.369245      0.113584      0.312368     0.0560592    -0.0850966     0.0694735  -5.76433e-05   -0.00211170    0.00770024   -0.00361158   0.000314130    0.00149632   3.18438e-05  -0.000137090   1.64206e-05  -1.82008e-05  -1.22017e-05  -2.21692e-05   4.74083e-06   8.82690e-07   1.26979e-07  -9.63054e-08       1.45753       1.90552       2.19259       2.49520       2.17692       2.53380       2.09967       1.74311       1.78391       1.09368       1.22454      0.896245      0.603732      0.526075      0.293781      0.215031      0.193821      0.105339     0.0620621     0.0501877     0.0258153     0.0155166     0.0110252    0.00361143    0.00288128    0.00137653   0.000613947   0.000300082   0.000180302   5.66253e-05   2.38263e-05   1.24993e-05   4.18514e-06   9.65300e-07   5.16410e-07   1.76335e-07
  21   8 2077.7356    0.7594  0.5468 10.0103 -0.0069  0.0187   0.0194   0.0398    0.0563   0.0000   439.4482       1.09481       16.0586       3.00360      0.665371       2.11041      -1.76147    -0.0378138       1.06692     -0.827494      0.116055      0.427123     -0.485199     0.0215292    -0.0854327      0.306775     -0.129365     0.0720988    -0.0157910    -0.0207812    0.00257844  -0.000830232   -0.00524933   -0.00194377    0.00206865    0.00174626   3.14407e-05   2.60053e-05   0.000268114  -6.75956e-05  -1.40698e-05  -2.94314e-06  -3.66076e-08  -2.65618e-06  -1.91528e-07   1.43200e-08       1.45681       2.02371       2.20723       2.32911       2.28148       2.08447       1.85706       1.58416       1.38425       1.14991      0.902046      0.689047      0.513306      0.382104      0.274391      0.188837      0.124607     0.0841237     0.0522228     0.0329288     0.0206249     0.0115956    0.00740420    0.00358709    0.00219767    0.00100855   0.000500914   0.000244550   9.49752e-05   4.85938e-05   1.81742e-05   7.08295e-06   2.91171e-06   8.49213e-07   3.36228e-07   9.18274e-08
  21   9 2231.9180    0.9694  0.7792 10.3804 -0.0027  0.0223   0.0224   0.0534    0.0729   0.0000   438.1348       1.10369       12.3242      0.672800      0.418453       2.97971      -1.88703      0.186840      0.814057      -3.65184      -2.39206      -1.45713     -0.173352      0.493114      0.193564     -0.383690      0.208350    -0.0203834    -0.0314639    -0.0254051     0.0244883    0.00385862    -0.0179752   -0.00560546  -0.000566106   0.000892368   -0.00116110  -0.000624027  -0.000179013   4.40173e-05  -8.02149e-06   1.69620e-05   1.67109e-06  -8.55860e-07  -3.14658e-07   1.52986e-07       1.69157       2.16863       2.24793       2.26035       2.37614       2.16498       2.00113       1.79039       1.58516       1.35768       1.10042      0.809369      0.639698      0.485040      0.351795      0.263695      0.166655      0.108967     0.0657819     0.0421840     0.0259150     0.0157233    0.00895831    0.00485249    0.00266426    0.00120019   0.000646797   0.000297977   0.000121472   5.86920e-05   2.20532e-05   8.68510e-06   3.46446e-06   1.12982e-06   3.62956e-07   1.10073e-07
  21  11 2529.3457    1.9029  0.9018 11.4446 -0.0037  0.0218   0.0379   0.0533    0.0768   0.0000   439.3147       3.02802       14.5686      -3.45214      -2.88591       1.07880       1.92799      0.917027     -0.422455     -0.506076     -0.866531     -0.125725      0.728280     -0.362199     -0.814143    -0.0796470    0.00206891   -0.00736204    -0.0588272    -0.0667140     0.0170437    -0.0102579    0.00176598   -0.00904238   -0.00180930   0.000740853   0.000603018  -0.000192063  -0.000149433  -6.87405e-06   1.37515e-05   7.43573e-07   2.86616e-07   4.04463e-07   3.49938e-08   2.56731e-09       1.67625       2.10543       2.26119       2.34622       2.39328       2.10007       1.97685       1.77487       1.55740       1.33800       1.05929      0.804513      0.631628      0.486349      0.337046      0.229801      0.155722      0.107471     0.0659572     0.0415330     0.0252539     0.0143612    0.00868203    0.00456449    0.00259432    0.00130768   0.000636686   0.000278350   0.000130637   5.27719e-05   2.30048e-05   8.86871e-06   3.32029e-06   1.05574e-06   3.58801e-07   1.01352e-07
  21  12 2676.2768    2.4123  0.9162 11.9182 -0.0060  0.0225   0.0491   0.0570    0.0989   0.0000   442.6759       9.08541       11.8577      -3.57331      -1.68505     -0.888119      -4.03553     -0.299995      0.721231      -2.56298       1.21010     -0.646267     -0.486204       1.14235      0.116469     -0.317870      0.129615    -0.0604373     0.0765763     0.0670989    -0.0197774    -0.0142947     0.0157405    0.00185292   -0.00324367  -0.000561712  -0.000293399   0.000273227   3.04551e-06  -2.43345e-05   6.53137e-06   1.34367e-05   3.96531e-06  -3.87954e-06   6.24789e-07  -2.51539e-08       1.66591       2.17043       2.33542       2.53361       2.43335       2.25895       2.09845       1.83378       1.58502       1.27329       1.05095      0.837439      0.641208      0.433926      0.341970      0.234600      0.154407      0.106683     0.0663824     0.0414809     0.0266061     0.0148625    0.00857383    0.00466713    0.00237695    0.00125863   0.000602362   0.000308860   0.000131077   6.04086e-05   2.30871e-05   9.48509e-06   3.11532e-06   1.17118e-06   4.08007e-07   1.09631e-07
  21  13 2823.0843    3.0351  0.8335 12.6362 -0.0047  0.0218   0.0642   0.0516    0.0812   0.0000   439.6536       7.37763       14.9450      0.141202       1.99587       3.61587     -0.454269      -1.97784      0.524587      -2.80217     -0.277438    -0.0723463    -0.0839097     -0.715731     0.0988893    -0.0850969    -0.0846379      0.115683     0.0386898     0.0299368    0.00841289    -0.0249217  -0.000936435    0.00818015  -1.23239e-05   -0.00136622   0.000157419  -0.000124318  -3.76336e-05   9.19585e-05   6.08707e-06  -7.27306e-06  -1.07371e-06  -3.14395e-07   1.95770e-07  -1.50480e-07       1.63683       2.07972       2.26343       2.37840       2.34203       2.06755       1.96967       1.80336       1.55442       1.25210       1.07749      0.816268      0.627515      0.448132      0.345716      0.235980      0.158003      0.102138     0.0662219     0.0419013     0.0250007     0.0140268    0.00869861    0.00468572    0.00236526    0.00126782   0.000580460   0.000294584   0.000143093   5.77980e-05   2.34196e-05   9.47715e-06   3.18615e-06   1.12983e-06   3.70019e-07   1.07793e-07
  21  14 2969.0496    3.7618  0.8979 12.8157 -0.0051  0.0231   0.0750   0.0531    0.0775   0.0000   439.3398       2.73611       8.33778       1.85251      -4.15351     -0.518875      -2.83531     -0.993568      -1.47219      0.151520      -2.25800      0.241256    -0.0309490     -0.945069      0.135834     -0.160583    -0.0763841    -0.0120512    -0.0423777     -0.102408     0.0171928    0.00632964     0.0122021    0.00143057   -0.00124453   -0.00132404  -9.42275e-05   7.22550e-05  -0.000121735   4.30268e-05   3.62658e-05   1.10606e-06  -2.62748e-06  -6.16996e-07  -1.03650e-07   1.07064e-07       1.82697       2.49979       2.50414       2.60692       2.44860       2.29001       2.11801       1.86339       1.77550       1.47617       1.28300      0.896157      0.738454      0.493564      0.374834      0.240418      0.161908      0.105119     0.0648324     0.0411601     0.0247206     0.0148233    0.00839062    0.00466425    0.00238713    0.00127068   0.000568647   0.000281319   0.000116722   5.42402e-05   2.14510e-05   8.57905e-06   3.24451e-06   1.04703e-06   3.64682e-07   1.00317e-07
  21  15 3114.1339    3.9608  1.0810 13.1431 -0.0065  0.0274   0.0774   0.0634    0.0841   0.0000   438.7809       8.48033       15.7104       6.19261       2.48568      -6.81211       1.18459      -5.25128     0.0470138      -1.05470      0.423005      0.995861    -0.0435593     -0.349111     -0.573245  -0.000241553    -0.0827744     -0.174345     0.0163595    0.00186563     0.0613461   -0.00164615  -0.000740496   -0.00118345    0.00420890   -0.00215642   0.000654815   0.000209855   1.60234e-06   5.05214e-05   6.86543e-05  -9.84482e-06   1.23019e-06   1.53884e-06  -1.43914e-07   1.00705e-07       2.16105       2.53622       2.56911       3.05936       3.08906       2.73833       2.53767       2.20687       1.84098       1.59984       1.45094       1.01780      0.714959      0.510473      0.467347      0.318598      0.194260      0.120561     0.0826223     0.0540414     0.0335965     0.0203389     0.0123424    0.00707128    0.00331441    0.00154670   0.000722114   0.000375538   0.000177570   7.72630e-05   3.09589e-05   1.12359e-05   3.79248e-06   1.33200e-06   4.06186e-07   1.19819e-07
  21  16 3258.7522    3.7821  1.3650 12.8474 -0.0032  0.0342   0.0633   0.0715    0.0727   0.0000   440.8522       10.8453       12.4066       2.01034     -0.478677      -1.55343      -2.13812      -2.82759     -0.255193      0.845730      0.257105      -2.26585     -0.746002      0.487313    -0.0961325    0.00349279      0.306388    -0.0482135    -0.0328903     0.0192023     0.0350180   -0.00334115     0.0219952   -0.00291562   -0.00294934   0.000225114   0.000671139  -0.000148449   3.93406e-05   3.31555e-05  -3.35051e-05   4.26263e-06   6.39751e-06  -3.11795e-07  -6.53857e-07   9.05497e-08       3.09650       3.36575       2.88240       3.33146       4.17339       4.13783       3.32729       2.27785       2.23632       2.29810       1.91871       1.38977      0.909968      0.704187      0.576155      0.432018      0.283752      0.165542      0.111369     0.0742050     0.0520585     0.0327491     0.0184564    0.00967173    0.00446913    0.00215017   0.000889854   0.000407218   0.000175210   7.52354e-05   3.01268e-05   1.25041e-05   4.29875e-06   1.66854e-06   4.93225e-07   1.49563e-07
  21  17 3403.0899    3.0582  1.9861 12.6068 -0.0049  0.0363   0.0460   0.0947    0.0517   0.0000   445.1010       18.6910       9.66717       7.30593       1.59094      -9.11814     0.0330535      -3.96445       3.24115      -5.12030       1.12816       1.64318      -1.73495      -2.32545      0.830512      0.114810     -0.185568     -0.164218    -0.0557597     0.0627180    0.00368925    -0.0275457     0.0295463    -0.0109594    0.00348186   0.000304190   -0.00201224   0.000248282   0.000136772   2.56603e-05   2.69053e-06   2.85553e-05  -2.16659e-05   1.05365e-07   1.12690e-06   1.80192e-07       2.62256       3.48142       3.82185       3.72721       3.82923       3.51154       3.30888       2.95015       2.52385       2.12104       1.76753       1.35451       1.05257      0.789196      0.556228      0.388148      0.269218      0.176076      0.117045     0.0711519     0.0430054     0.0255563     0.0140656    0.00795809    0.00420851    0.00212167    0.00104904   0.000500586   0.000215168   9.85224e-05   3.98291e-05   1.59017e-05   5.88082e-06   2.07689e-06   6.31594e-07   1.95342e-07
  21  18 3547.4698    2.5860  2.9866 12.1502 -0.0031  0.0452   0.0334   0.1192    0.0481   0.0000   437.9734       19.8386       12.9985       1.38168       3.37261       6.60426      -1.35631       2.98468     -0.959619      -6.14336       1.35947       1.36532      -1.36586     -0.119225     -0.550219      0.260281     -0.606204     -0.201291     0.0671495      0.134077    -0.0773377     0.0392303     0.0126877    0.00923251    0.00186453  -0.000912771  -0.000162208   0.000200293   0.000142973  -0.000122150   7.32030e-06  -5.66656e-06  -6.90485e-06  -5.22363e-07   1.59968e-06   7.19587e-08       3.25346       4.42692       4.65407       4.98666       4.88331       4.62315       4.18551       3.79272       3.15098       2.73831       2.11238       1.75945       1.31665      0.965912      0.711980      0.483696      0.349233      0.222257      0.148995     0.0912720     0.0568463     0.0326642     0.0190252     0.0100731    0.00548076    0.00279145    0.00138051   0.000648177   0.000297885   0.000126812   5.14491e-05   2.03263e-05   7.40334e-06   2.58659e-06   8.18017e-07   2.45431e-07
  21  19 3691.7370    2.2030  4.6095 11.3923 -0.0042  0.0560   0.0243   0.1536    0.0508   0.0000   434.9636       19.1636       3.40003       2.08178       6.17620     -0.583688      -8.08529      -12.6690    -0.0777831       6.33524       1.75261      -1.87890       4.92302      -3.17093     -0.245559      0.180555      -1.05405    -0.0670046     0.0752423    -0.0525698    -0.0702894    -0.0277206     0.0101131    -0.0142234   -0.00622487    0.00586916   -0.00242508   -0.00140124  -9.69393e-05  -1.69841e-05   6.95909e-05   1.25813e-05   3.29604e-06   9.88674e-06  -3.50749e-07  -2.09698e-07       4.08485       5.35036       5.93045       6.00501       5.87828       5.57784       5.16220       4.70215       3.98289       3.41741       2.70281       2.17516       1.64586       1.25716      0.887498      0.621084      0.434370      0.284095      0.180110      0.114613     0.0692966     0.0400148     0.0233291     0.0126469    0.00667513    0.00355010    0.00169748   0.000807955   0.000371933   0.000155580   6.54398e-05   2.65796e-05   9.68831e-06   3.32819e-06   1.06701e-06   3.23095e-07
  21  20 3836.0034    1.8288  6.1314 11.0504 -0.0022  0.0682   0.0184   0.1975    0.0419   0.0000   442.9601       24.4031       17.9761       3.42345       5.56051      -16.6401      -2.31461      -1.68538       13.0525      -9.67724      -2.12991    -0.0904561      -1.33966      -1.73907      -1.63080       1.82929      0.328055     -0.198386    -0.0150446    -0.0170688    -0.0867128    -0.0623483     0.0395589    0.00822742   -0.00274013   -0.00427800    0.00310276   0.000610338  -0.000339422   1.83114e-05   8.41355e-05   8.25841e-06  -6.81202e-06   1.96430e-06  -1.19620e-06  -3.25764e-07       5.02633       6.39723       7.26019       7.29645       7.35119       7.05231       6.33745       5.56257       4.90763       4.10092       3.29182       2.64523       1.98896       1.49810       1.08362      0.767873      0.530325      0.349348      0.222872      0.141445     0.0874048     0.0509840     0.0292581     0.0158814    0.00841796    0.00429782    0.00212313    0.00100621   0.000447468   0.000194469   7.99781e-05   3.17923e-05   1.17895e-05   4.09335e-06   1.34840e-06   4.06318e-07
  21  21 3980.1038    1.5444  7.8079 10.7476 -0.0040  0.0833   0.0152   0.2367    0.0388   0.0000   435.0476       20.7387       25.8557       9.04961       5.45561       1.99777      -14.5010      -4.13149      -1.53088      -4.88253      -4.55910      0.182755      -1.75832     0.0544476      0.262908      0.163488      0.803563     -0.195078      0.133479     -0.108592      0.160347     0.0595688    -0.0960589    -0.0188329     0.0183539  -0.000862330   -0.00291445    0.00176526   0.000129257  -0.000168924  -4.62033e-05  -4.48895e-07   1.76510e-05   1.29806e-05   1.98168e-06  -4.04249e-07       6.07863       7.89647       8.76573       9.01729       8.81125       8.54951       7.67137       6.92924       5.91467       5.06386       4.06671       3.23173       2.44794       1.86302       1.32054      0.942756      0.643694      0.426125      0.278626      0.174628      0.105737     0.0618896     0.0353940     0.0197509     0.0104072    0.00522367    0.00262056    0.00123412   0.000559797   0.000239022   0.000101036   3.89773e-05   1.46580e-05   5.11160e-06   1.60778e-06   4.91010e-07
  21  22 4124.6291    1.2535 10.0797 10.6019 -0.0053  0.1097   0.0127   0.3140    0.0324   0.0000   429.1652       40.5420       8.92804      -17.9090       7.76099      -6.19264       1.05296      -15.7986       7.48037       2.11302      -5.75357      -1.94093      -8.57995      -1.08114      -2.07106      0.441115    -0.0139353     -0.402149      0.254608      0.646077     -0.246626     0.0297197    -0.0738303     0.0153667     0.0332124     0.0267124   -0.00554866   -0.00391314   0.000179922   0.000121065  -0.000189388  -2.81819e-05   2.66000e-05   9.32549e-06   6.11856e-07  -2.27119e-07       7.84962       10.3413       11.4000       11.7586       11.7317       11.1107       10.2703       9.00868       7.83697       6.46420       5.24398       4.27387       3.21722       2.42394       1.74031       1.24740      0.861172      0.576415      0.373901      0.235809      0.144784     0.0860686     0.0484567     0.0268914     0.0144271    0.00735138    0.00375395    0.00172880   0.000808512   0.000338163   0.000144507   5.42486e-05   2.04718e-05   7.03942e-06   2.21933e-06   6.71249e-07
  21  24 4412.9598    0.8698 14.0450 10.4233 -0.0043  0.1831   0.0099   0.4935    0.0275   0.0000   442.2953       14.5380       5.83889       20.7886       20.8486      -41.8188      -7.81466     -0.778432      -17.6699      -29.8312      -3.32042       8.24711       2.71447       5.10999     -0.696508      -1.95433      0.476678     -0.714278     -0.219564      0.457197      0.202237      0.139638    -0.0269687     0.0373561     0.0555889  -0.000782874    -0.0229515   -0.00199115   0.000173414   0.000862606  -0.000333916  -0.000222617   5.46157e-05   7.31598e-06  -6.17261e-07   3.57445e-07       12.8339       16.9934       18.9447       19.4697       19.0827       18.4792       16.7636       15.0322       12.8534       10.8618       8.93685       6.93636       5.46263       4.06423       2.93430       2.10352       1.44899      0.973458      0.633432      0.401073      0.246716      0.146787     0.0851070     0.0468398     0.0257034     0.0132345    0.00660519    0.00320038    0.00141642   0.000635568   0.000254222   0.000100811   3.67648e-05   1.25027e-05   3.83463e-06   1.13731e-06
  21  25 4557.1945    0.6866 15.1796 10.2942  0.0002  0.2288   0.0086   0.5894    0.0246   0.0000   449.7659       47.2469      -3.51784      -21.6962       42.2628      -16.5086       10.2746       33.6343      -32.2179      -44.3411       17.2573       4.65156       6.56904     -0.981968      -7.17064      0.923692       1.82150      0.609731      0.720165      0.178887     -0.157941      0.245656     -0.121388    -0.0879750    -0.0367202   -0.00701671     0.0100351    0.00235316   -0.00222346   0.000491106   0.000338688   4.70384e-05  -3.74270e-05   1.30397e-05  -2.20923e-06  -1.02879e-06       16.0446       20.8159       23.5373       24.0883       23.4816       23.2287       20.5905       18.8196       16.0676       13.4756       10.9682       8.78891       6.72271       5.11781       3.66577       2.63476       1.82788       1.22115      0.806836      0.512091      0.313736      0.187095      0.108554     0.0604416     0.0330852     0.0166808    0.00859371    0.00397827    0.00186196   0.000780066   0.000332963   0.000124986   4.72583e-05   1.57919e-05   4.92043e-06   1.47085e-06
  21  26 4700.9086    0.5474 17.0859 10.1998 -0.0057  0.3195   0.0077   0.7482    0.0218   0.0000   475.5755       78.5824       47.8219       22.9069       97.6124      -22.0975      -49.4294      -14.4341       43.4070      -19.2177      -21.6981      -12.3036       10.0234       3.08721      -6.02962      -7.49633     -0.504080       3.01522       2.26137      -2.10318     -0.167050      0.428554     0.0563874    -0.0359589     0.0792004    -0.0281250    -0.0103152   -0.00196050    0.00128073   -0.00180105   0.000462024   0.000145971  -5.90746e-05   3.55401e-05   1.71904e-05  -5.52572e-06       21.9046       29.4929       32.9731       33.5855       33.4600       31.9678       29.2834       26.3405       22.2067       19.0640       15.4291       12.2951       9.52428       7.10805       5.22768       3.74654       2.54602       1.74013       1.15884      0.712539      0.453589      0.271703      0.153599     0.0893681     0.0483275     0.0245392     0.0128567    0.00601108    0.00276479    0.00119807   0.000506091   0.000185576   6.89561e-05   2.35911e-05   6.96133e-06   2.07023e-06
  22   7 1945.0617    0.5644  0.4300  9.7984 -0.0050  0.0160   0.0168   0.0374    0.0439   0.0000   440.5151       2.58439       14.3615      0.365640      -3.69202     -0.619614    -0.0520650      0.311165      0.137829     -0.586514      0.949931     -0.393985      0.213352     -0.320219     -0.229767    -0.0830684     0.0340880     0.0368366    -0.0644820    -0.0237194    -0.0703468    0.00982474    -0.0152233   -0.00370891    0.00315630  -0.000515095    0.00133063   0.000524282   1.36345e-05  -4.38980e-05  -4.88096e-05  -2.52532e-05   2.49902e-06   9.87140e-07  -8.33829e-07  -2.79252e-07       1.12916       1.43855       1.55212       1.64786       1.67375       1.54356       1.45891       1.33791       1.09520      0.965249      0.750721      0.639793      0.472370      0.370144      0.248902      0.181480      0.127098     0.0884007     0.0580342     0.0348431     0.0238374     0.0139841    0.00795527    0.00458621    0.00216525    0.00137271   0.000686058   0.000346235   0.000168040   6.97184e-05   3.69011e-05   1.23848e-05   6.21880e-06   2.00963e-06   7.16013e-07   2.64616e-07
  22   8 2104.8109    0.7759  0.6133  9.9617 -0.0008  0.0215   0.0180   0.0394    0.0550   0.0000   439.8938       1.35102       16.2915       2.91863      -5.76380      0.861941       3.79737       1.15258      -1.45019      0.458398     -0.145510     -0.109849     -0.633963      0.154234     -0.149567      0.116705      0.275110      0.209630     -0.107241    -0.0127882     0.0237839     0.0203408    0.00631507   -0.00329663   0.000286449  -5.29749e-05  -0.000304919   0.000484371   9.17722e-05  -4.28599e-05  -1.35919e-05  -2.07571e-06   3.76914e-07  -5.26426e-07   4.35077e-07  -3.01425e-07       1.38276       1.95223       1.90461       2.35618       1.87257       2.07883       1.73869       1.81228       1.35099       1.36148      0.949793      0.882836      0.606942      0.531529      0.311953      0.267860      0.167329      0.129626     0.0689172     0.0526469     0.0279203     0.0212669     0.0100256    0.00676251    0.00277729    0.00196017   0.000855814   0.000527493   0.000206234   0.000117903   4.01340e-05   2.19375e-05   6.70962e-06   3.29898e-06   9.31348e-07   4.01138e-07
  22   9 2260.0007    1.1487  0.7649 10.3753  0.0005  0.0199   0.0241   0.0479    0.0697   0.0000   439.1645       1.60146       9.80498      -2.70585      -4.00062       3.46210       1.50671       1.44721      -1.65671      0.105383       1.32740     -0.556583      -1.05999     -0.106847     -0.279467      0.293559      0.246362      0.132258     -0.103577     0.0205548    0.00798498   0.000446293     0.0254611   -0.00914870    0.00249779    0.00222962   0.000696690  -0.000776511   0.000314574   9.02850e-05  -5.27782e-05  -1.04391e-05  -7.18507e-06   5.36267e-06  -5.32307e-07  -8.03121e-08       1.53249       2.03756       2.19358       2.26899       2.38554       2.20187       1.98900       1.77068       1.43211       1.19232      0.963443      0.751299      0.593032      0.438787      0.327385      0.239774      0.161520      0.112144     0.0746436     0.0473485     0.0298542     0.0172252     0.0101551    0.00582330    0.00324878    0.00159742   0.000876394   0.000396545   0.000206452   9.15238e-05   3.91801e-05   1.65166e-05   6.67823e-06   2.30591e-06   8.90294e-07   2.76675e-07
  22  10 2410.8495    1.5767  0.8184 10.9933 -0.0101  0.0212   0.0329   0.0488    0.0814   0.0000   437.5283       3.55775       12.3060       1.61599      -2.36165     -0.529574       1.12964     -0.237879       1.71296       1.70111    0.00375809     0.0762362       1.09992     -0.578112     -0.168082     -0.580279      0.289923     0.0584503     0.0878096    -0.0448151    -0.0187932    -0.0371184    -0.0128305    0.00113900   -0.00288338  -0.000269041  -0.000410457   3.37649e-05   0.000133784   1.53065e-05  -4.08950e-05  -1.68642e-05  -5.06377e-06  -1.98056e-06   1.51176e-07  -2.77132e-08       1.57699       2.24117       2.29961       2.54382       2.36208       2.31452       2.10913       1.85967       1.55479       1.26410       1.06792      0.823441      0.667669      0.466888      0.343917      0.240711      0.176889      0.114306     0.0762786     0.0498455     0.0306241     0.0188463    0.00994866    0.00626804    0.00311385    0.00173825   0.000813542   0.000453501   0.000211801   9.79465e-05   4.15301e-05   1.73953e-05   6.96253e-06   2.61684e-06   9.12772e-07   3.11793e-07
  22  11 2559.3170    2.0201  0.8842 11.6428 -0.0008  0.0216   0.0407   0.0521    0.0697   0.0000   439.6544       1.23426       11.8023       3.55336      0.903902     -0.295040     -0.742144     -0.556505      -3.19728    -0.0984897       2.33442     -0.354939     -0.837227      0.185630      0.170045     -0.139643     -0.154121      0.127923     0.0192994    -0.0283200     0.0100654     0.0345669    0.00739448    -0.0102959   -0.00641796  -0.000233246   0.000748451  -0.000395351   0.000295632   7.43995e-05  -2.23066e-05  -1.84882e-05  -4.92525e-06  -1.85025e-06   4.45389e-08   6.78818e-08       1.56269       2.06032       2.09013       2.32212       2.32832       2.15207       1.97313       1.82733       1.55385       1.26886      0.945294      0.806725      0.622876      0.472279      0.359651      0.254834      0.186691      0.122816     0.0785743     0.0487440     0.0308736     0.0192333     0.0107261    0.00611821    0.00335710    0.00172125   0.000957385   0.000461312   0.000228602   9.88214e-05   4.27156e-05   1.78030e-05   7.13795e-06   2.49795e-06   9.45760e-07   3.14696e-07
  22  12 2707.2269    2.5350  0.8373 12.0869  0.0024  0.0201   0.0516   0.0517    0.0822   0.0000   438.0352       6.99949       15.4232     -0.826199       3.73298      0.953220      -1.96168      0.412264       1.56675      -2.56887     -0.942291      0.459290     -0.917784      0.236129     0.0880263     0.0737500    -0.0340510     0.0970863     0.0482721   -0.00615051   -0.00419197    -0.0138373   -0.00954283  -0.000382024   -0.00416379  -0.000207127    0.00104658  -0.000785894   9.42479e-05  -4.13338e-05  -4.75691e-05   1.80540e-06   1.48792e-06  -2.58338e-06  -2.54890e-07  -3.03004e-08       1.60347       2.10453       2.31073       2.38444       2.37927       2.20673       2.08555       1.76416       1.53297       1.27553       1.01250      0.784193      0.606021      0.471806      0.340132      0.242177      0.169411      0.111878     0.0744677     0.0472796     0.0293181     0.0168386    0.00985856    0.00587947    0.00315437    0.00171412   0.000820373   0.000422970   0.000204169   8.50564e-05   4.13266e-05   1.56287e-05   6.88016e-06   2.56564e-06   8.88839e-07   3.01773e-07
  22  13 2854.9072    3.2410  0.8564 12.6870 -0.0068  0.0225   0.0681   0.0540    0.0861   0.0000   440.1886       3.96195       15.3253      -2.40690      -1.87117      0.965913      -1.14861      0.584794      -1.24017     -0.694525       1.09774     -0.772086     -0.648098     -0.553217     -0.332323     0.0288553      0.207600     -0.106111      0.101139     -0.147655     0.0508558    -0.0135597    0.00164735    0.00150997    0.00142494   -0.00105148   0.000534974   0.000133032  -0.000329703  -7.10405e-05  -7.92856e-06   3.18754e-05  -7.37406e-06  -1.77695e-06   4.55762e-07   5.68385e-07       1.64671       2.27066       2.27878       2.30296       2.37448       2.11870       2.16073       1.70405       1.63321       1.37488       1.18454      0.978001      0.717313      0.568406      0.357630      0.257455      0.176164      0.121921     0.0856240     0.0529601     0.0346226     0.0192024     0.0112951    0.00631519    0.00335640    0.00183037   0.000868384   0.000451323   0.000207253   8.84180e-05   4.17007e-05   1.62837e-05   7.16465e-06   2.63088e-06   9.19576e-07   3.11919e-07
  22  14 3001.5594    3.7890  0.8578 12.9797 -0.0045  0.0230   0.0756   0.0491    0.0776   0.0000   439.2053       10.7022       14.3438       4.27568      -2.08091     0.0752544     -0.520152      -3.15455       1.69291     -0.858541     -0.491045     -0.925892      0.538889    -0.0989456      0.352719     0.0273652     -0.164978    -0.0572088     0.0190998    -0.0385182    -0.0148311    -0.0418557   -0.00146245    0.00266101  -0.000328332    0.00116445   0.000777078  -0.000598571   0.000285294   4.37388e-06   3.99879e-05  -1.63320e-05   3.03172e-06  -4.00364e-07  -6.63540e-07  -2.22389e-07       1.67754       2.46251       2.60379       2.84591       2.77058       2.56655       2.40569       1.95682       1.73305       1.38219       1.13690      0.856508      0.689281      0.488589      0.355948      0.260494      0.177004      0.123235     0.0779647     0.0514463     0.0314521     0.0192712     0.0118755    0.00614436    0.00358394    0.00189182    0.00101678   0.000481944   0.000245647   0.000102766   5.25795e-05   1.94905e-05   7.90596e-06   3.18139e-06   1.06423e-06   3.43003e-07
  22  15 3147.2128    3.9728  1.1503 13.0649 -0.0060  0.0253   0.0729   0.0622    0.0782   0.0000   440.9500       8.34085       13.2520      -3.38108       2.17439     -0.543395      0.672243      -3.64419     -0.713417      -2.63829       2.75189      -2.60356     -0.778083     -0.918607    0.00458199      0.158243     0.0765340    -0.0793454     0.0680884    0.00794961    -0.0217612     0.0101348     0.0181782    -0.0134542   -0.00369020    0.00407146   0.000415907   -0.00102257   0.000109138   0.000283134  -7.59861e-05  -3.80103e-05   1.14335e-05   3.20939e-06  -1.02570e-06  -1.46799e-07       1.87668       2.45237       2.58403       2.59697       2.64998       2.45908       2.49888       2.18892       1.85331       1.48376       1.16983      0.952431      0.727239      0.590639      0.437498      0.330759      0.225178      0.152371     0.0965776     0.0613025     0.0373990     0.0218465     0.0123920    0.00736930    0.00392125    0.00204581    0.00105902   0.000522353   0.000255435   0.000119785   4.96765e-05   2.20154e-05   8.57552e-06   3.25680e-06   1.12171e-06   3.83193e-07
  22  16 3292.4558    3.7803  1.4572 12.7912 -0.0001  0.0276   0.0608   0.0734    0.0701   0.0000   440.4387       19.0448       16.0922       2.32360      -2.45459       1.90266     -0.774169     -0.319962      -2.06291      -2.23667     -0.784482      0.597007     0.0736474      0.248367      -1.60392     -0.213582      0.326515     -0.148410     0.0503273    -0.0536478   -0.00223724    0.00290808     0.0131817   -0.00344714   -0.00169472    0.00145751   -0.00182428  -0.000731827   0.000336448  -2.41580e-05  -0.000144415   1.08179e-05   1.90330e-05   1.12680e-06  -3.00377e-06  -3.38691e-07       2.05195       2.60414       2.78876       2.89562       2.95670       2.75933       2.62186       2.19867       1.90727       1.69093       1.39830       1.11248      0.837023      0.647226      0.450314      0.334594      0.233913      0.154932      0.103519     0.0662073     0.0432339     0.0254823     0.0154289    0.00866621    0.00460053    0.00252366    0.00120902   0.000634059   0.000290071   0.000135066   5.87689e-05   2.49488e-05   9.74865e-06   3.96643e-06   1.30902e-06   4.48179e-07
  22  17 3437.4902    3.0983  2.0240 12.4528 -0.0011  0.0345   0.0435   0.0855    0.0517   0.0000   442.4050       14.4045       5.73783       1.52220      0.398655      -6.28248       4.95827      -8.20219      -4.96835       1.50594       4.50612      -1.81187      -3.75242      -1.94423    -0.0246797     0.0250521    -0.0191225     0.0883018     -0.198569     0.0634333   -0.00806251    0.00784749     0.0283508    0.00553599   -0.00928614   -0.00101190    0.00224369   -0.00104141  -0.000317818   0.000148345   0.000208151   3.10230e-05  -4.95639e-05   4.32892e-06   2.26196e-06  -4.08450e-07       2.51301       3.35897       3.59744       3.69772       3.62052       3.53762       3.26815       2.93743       2.50641       2.09533       1.71247       1.36949       1.07107      0.817734      0.597205      0.419689      0.300245      0.205480      0.129771     0.0867947     0.0531715     0.0313503     0.0187388     0.0105013    0.00583026    0.00308130    0.00158679   0.000809494   0.000365115   0.000183047   7.07444e-05   3.34295e-05   1.26664e-05   5.15206e-06   1.64404e-06   5.71127e-07
  22  18 3582.3245    2.4749  3.3956 11.8449 -0.0028  0.0468   0.0286   0.1189    0.0450   0.0000   438.2215       11.7964       13.1704      -6.22948       5.16165      -2.06046      -5.64646      -4.63967      0.442897      0.529133      -1.14837      -2.56661       1.01546     -0.451383      0.562838     -0.390014      0.223006     -0.301406     -0.216429     0.0423388     0.0176738    -0.0866165   -0.00549993   -0.00177849    0.00625255   -0.00426890   -0.00122723  -0.000243989   1.66916e-06  -0.000363786  -3.78765e-06   2.00799e-05   3.02698e-06  -4.57351e-06  -5.59226e-07   9.64348e-07       3.15756       4.32273       4.52452       4.86879       4.64363       4.64317       4.20824       3.77484       3.34832       2.71305       2.33724       1.80042       1.42292       1.08631      0.804629      0.568876      0.398713      0.274952      0.181763      0.113573     0.0729508     0.0431981     0.0258491     0.0141887    0.00802907    0.00420437    0.00221183    0.00106908   0.000515078   0.000228856   0.000104396   4.31608e-05   1.76862e-05   6.56675e-06   2.28435e-06   7.81287e-07
  22  19 3727.2246    2.1138  4.6152 11.3834 -0.0040  0.0556   0.0222   0.1530    0.0437   0.0000   448.3131       32.7647       22.1341      0.597109      0.383470      -8.20251       1.74180       3.59084      -4.60267      -7.83578     -0.935158     -0.844727      -1.28267      -1.27645       1.93337     0.0119839      -1.23946      0.319916      0.412936    -0.0117849     -0.247638    -0.0735140     0.0934791     0.0101977   -0.00303522   -0.00244959    0.00204775   -0.00112270   -0.00191349   0.000226191   3.21411e-05  -9.14820e-05  -4.61366e-05   5.19490e-06  -1.41537e-07   6.80991e-08       3.79295       5.10801       5.58246       5.85122       5.74196       5.46481       5.06324       4.55559       3.98063       3.22560       2.75398       2.06949       1.67748       1.27199      0.953999      0.667581      0.479514      0.323760      0.213907      0.134193     0.0865287     0.0511790     0.0308088     0.0171428    0.00975991    0.00512663    0.00268919    0.00132876   0.000647708   0.000282436   0.000131047   5.35902e-05   2.20879e-05   8.22492e-06   2.79755e-06   9.46492e-07
  22  20 3872.0372    1.7382  6.4633 10.8970 -0.0020  0.0699   0.0166   0.1878    0.0408   0.0000   433.5647       19.5217      -7.77753       10.3275      -14.5678     -0.305203      -7.50344      -9.65239      -2.58407       3.19282       2.92351      -3.40800     -0.336996      -2.57710       2.16946      0.194448     -0.345936     -0.681792      0.381479    -0.0270203     -0.287909    -0.0238460    0.00656871    0.00653927     0.0104666    0.00145379   -0.00134807  -0.000857720   -0.00112344   0.000196372  -9.96010e-05   8.71306e-05  -9.54269e-06   4.26213e-06   4.29280e-06   5.04480e-07       4.81646       6.53334       7.02504       7.41157       7.18107       7.08970       6.37042       5.71424       4.99341       4.20637       3.47059       2.73852       2.19909       1.60931       1.19650      0.870194      0.596721      0.406620      0.276154      0.173940      0.109881     0.0667420     0.0390123     0.0223274     0.0124208    0.00651018    0.00343997    0.00165757   0.000803334   0.000369525   0.000160199   6.77070e-05   2.71393e-05   1.01034e-05   3.69839e-06   1.26028e-06
  22  21 4016.7454    1.4622  8.1758 10.6861 -0.0031  0.0849   0.0139   0.2425    0.0355   0.0000   434.3680       10.6139       18.7360      0.735198      -9.25849       5.05551      -7.45918       3.11584       5.16638      -4.64323      -1.24755      -2.53849      0.979203      0.824478       1.14102      -1.69929      -2.06442     -0.782100      0.800723      0.318453     -0.150425  -0.000869756     0.0556355    -0.0172968     0.0102533   -0.00752420   -0.00316566    0.00103979  -0.000584598   0.000734473   0.000190624  -3.94622e-05  -6.08662e-05   1.08714e-05  -4.11227e-06   5.81268e-07       5.91662       7.70094       8.55075       8.94709       8.71943       8.56943       7.80534       6.96353       6.10117       5.10833       4.10540       3.35585       2.56088       2.00452       1.46045       1.06461      0.740610      0.507677      0.337617      0.215445      0.135990     0.0816951     0.0483163     0.0275187     0.0154850    0.00817743    0.00419779    0.00212782    0.00100300   0.000461152   0.000200998   8.66266e-05   3.38970e-05   1.31065e-05   4.52962e-06   1.56128e-06
  22  22 4161.4570    1.1528  9.5523 10.5876 -0.0038  0.1078   0.0122   0.3040    0.0316   0.0000   434.8754       31.4298      -9.90746       12.8763      -3.64223      -17.3754      -13.6597       1.71387      -15.5353      -2.05994       2.68241      -4.49359      0.421409       2.69536       1.02825      -1.77086      0.212295      0.413455      0.141258     -0.130921      0.125066     0.0650685   -0.00103073     0.0172045     0.0448127   -0.00988891    -0.0133455  -0.000435331  -0.000120572  -0.000307122  -0.000331823   0.000115542   6.25083e-05   2.51546e-05  -7.89506e-06  -3.12294e-06       7.30436       9.73109       10.7156       11.0058       10.9599       10.6180       9.72546       8.88160       7.56771       6.48616       5.23709       4.25616       3.28239       2.54305       1.85264       1.35399      0.949927      0.646562      0.424941      0.276071      0.171889      0.105315     0.0626206     0.0352237     0.0197162     0.0105228    0.00544317    0.00271656    0.00129640   0.000596699   0.000262291   0.000110619   4.41858e-05   1.70298e-05   5.80780e-06   1.97581e-06
  22  23 4305.9015    0.9620 11.8495 10.4970 -0.0090  0.1456   0.0109   0.4055    0.0290   0.0000   442.2440       26.6026       20.5715       52.1258       20.1283      -10.7958       1.06047      -23.9902       2.38052       3.29257       8.34518       13.7094      -2.20563      -5.37667       2.34274     -0.752284      -1.19213       1.05074     -0.491204      0.707636     0.0391004     0.0482983     -0.150917     0.0588201     0.0769497   -0.00245321    -0.0309669    0.00225097    0.00442847   4.80237e-05  -0.000306349  -4.26756e-05   0.000111107   1.30117e-05  -3.06868e-06  -5.30216e-06       9.90814       13.2922       14.7166       15.2769       15.1776       14.4267       13.4881       11.7789       10.5173       8.75184       7.09090       5.73393       4.51111       3.42881       2.52155       1.83159       1.26148      0.890630      0.584899      0.379548      0.237327      0.146493     0.0856532     0.0492572     0.0280926     0.0148344    0.00787729    0.00394201    0.00187574   0.000869792   0.000375554   0.000162583   6.33408e-05   2.38836e-05   8.21877e-06   2.78609e-06
  22  24 4450.6849    0.7701 13.8889 10.3887 -0.0055  0.1898   0.0091   0.5131    0.0260   0.0000   450.7308       24.6542       9.33425       3.59280       28.0483       22.3070       10.4973      0.847084      -9.35590       7.00185      -1.80731      -12.3066       1.41616      -2.99989    -0.0328613      -1.89218      0.661579       2.99659     -0.772715     -0.408885      0.327459      0.248436     0.0301147    -0.0724635    -0.0161235    0.00572144   -0.00927470   0.000715846   -0.00271911   -0.00170490    0.00112085   0.000202384  -0.000163749  -1.33168e-05   1.99536e-06  -3.11456e-06       12.8796       17.0962       19.4635       19.6999       19.9136       18.9536       17.2421       15.6679       13.4809       11.2611       9.42632       7.46828       5.83679       4.45523       3.26747       2.40346       1.67651       1.13935      0.767584      0.494382      0.311589      0.191805      0.114669     0.0660418     0.0365239     0.0200916     0.0104255    0.00524213    0.00252549    0.00118710   0.000519746   0.000218866   8.58415e-05   3.28816e-05   1.08197e-05   3.67641e-06
  23   7 1969.6044    0.5837  0.6201  9.6500  0.0013  0.0216   0.0143   0.0464    0.0531   0.0000   439.5579      -2.07330       17.3018       4.96570      -3.21352      0.118648       2.93317       1.33389     -0.341055      0.586242     0.0664925     -0.681048      0.516519      0.414326     -0.663546      0.208132      0.177263     -0.280797     0.0702892     0.0129069    -0.0496471     0.0381757    -0.0174524    -0.0104725   -0.00149889    0.00202075    0.00163043   0.000367817   2.72284e-05  -0.000281843   7.52457e-05  -3.12528e-05   6.25300e-08   2.61787e-06  -6.73419e-07  -1.71164e-06       1.35978       1.93621       1.78624       2.07355       1.98227       2.13001       1.76004       1.69702       1.41260       1.18258      0.994895      0.857631      0.647634      0.511142      0.353152      0.261955      0.192304      0.133679     0.0907675     0.0579781     0.0391391     0.0242606     0.0150630    0.00807247    0.00481808    0.00224355    0.00134966   0.000656713   0.000334024   0.000158830   7.45469e-05   3.25861e-05   1.26711e-05   6.14981e-06   1.83510e-06   7.67589e-07
  23   8 2131.1148    0.8392  0.6470 10.1419 -0.0029  0.0210   0.0192   0.0420    0.0530   0.0000   439.0825       1.54862       14.1762      -4.11245      -1.93128     -0.895759      0.716643      -3.43758      -1.21819    -0.0705640      -1.71811     -0.569401     -0.105667     -0.192818     -0.184512      0.105795    -0.0467555     0.0819803     0.0139052    0.00348716    -0.0776562    0.00155060   -0.00521361   -0.00790271   0.000805403    0.00152225   0.000610659  -0.000412647  -0.000330836  -3.07191e-05   0.000104610  -3.17928e-05  -4.14340e-06   1.03624e-05   3.32039e-07  -3.87791e-07       1.49385       2.01618       2.07810       2.19317       2.13154       1.96944       1.75431       1.55094       1.54189       1.35270       1.14521      0.950223      0.691265      0.508448      0.388648      0.269302      0.179762      0.124970     0.0784368     0.0506476     0.0342048     0.0210102     0.0126635    0.00792571    0.00439630    0.00247304    0.00125454   0.000644468   0.000330698   0.000146198   7.09531e-05   3.06786e-05   1.30697e-05   5.14916e-06   1.98870e-06   6.72173e-07
  23   9 2287.5551    1.1480  0.7082 10.6968 -0.0080  0.0221   0.0248   0.0439    0.0642   0.0000   439.2157      0.623896       17.3172    -0.0680171     -0.940473       2.47801       3.18236     -0.297201      -1.36299     -0.893948     -0.128904     -0.957232      0.667578   -0.00536256      0.180902     -0.152062      0.187443      0.123646     0.0187659     0.0204264     0.0118796     0.0515901     0.0142906    -0.0113301   -0.00148258    0.00179845   -0.00153672    0.00125945  -0.000332134  -0.000239603   7.01191e-05  -1.62380e-05  -1.30021e-05  -5.65992e-06  -5.14023e-08  -2.92846e-07       1.34734       1.96264       2.08759       2.08247       2.36171       1.95911       1.98895       1.72460       1.44733       1.30721      0.971389      0.823479      0.655804      0.494253      0.373633      0.254786      0.200958      0.132153     0.0913173     0.0568573     0.0387361     0.0224215     0.0145508    0.00768538    0.00446995    0.00248179    0.00124971   0.000735359   0.000327680   0.000168318   7.37480e-05   3.19436e-05   1.35936e-05   5.64287e-06   2.02685e-06   8.63190e-07
  23  10 2439.2294    1.5901  0.8898 11.1148 -0.0041  0.0243   0.0316   0.0503    0.0816   0.0000   440.5677       5.23925       13.3797      0.307854      0.938333      -1.72992      -1.21932      -2.27739      0.140105    -0.0588619      0.678901      0.643444     0.0647473     -0.423472      0.317483     -0.314581    -0.0162333      0.197106      0.206609    -0.0289847   -0.00893627     0.0200436    0.00985139    0.00575458   -0.00363754   -0.00273158   0.000925213    0.00167038   0.000350452   1.68403e-05   3.29562e-05  -5.73856e-07  -1.72991e-05  -4.27714e-07   5.84074e-06   3.71654e-07       1.56447       2.05386       2.21091       2.34121       2.39652       2.11477       2.16345       1.81353       1.55684       1.43066       1.18605      0.934365      0.718968      0.571518      0.403013      0.306287      0.211316      0.149323     0.0988592     0.0617848     0.0424283     0.0254298     0.0161713    0.00918616    0.00520708    0.00292292    0.00143418   0.000825742   0.000373778   0.000194264   8.12843e-05   4.02520e-05   1.56777e-05   7.14004e-06   2.60170e-06   1.02432e-06
  23  11 2588.7604    2.1004  0.9559 11.8051 -0.0046  0.0235   0.0412   0.0568    0.0710   0.0000   439.1302       5.46699       13.9300      -1.36520      -3.75279       1.99564     -0.346911      -5.50358      -1.31354       1.85714      0.450086     -0.676578     -0.737006     0.0132457      0.506270     -0.242147     -0.224928     -0.202603     -0.117680    -0.0522097     0.0541604    -0.0297275   -0.00125014   -0.00216813   -0.00413216    0.00114181   2.14396e-06  -0.000107034   3.52599e-05   6.16716e-05  -4.21164e-05   1.64485e-05  -1.38318e-05  -1.26563e-06  -1.81011e-06  -4.35576e-07       1.69314       2.06560       2.34234       2.45331       2.72034       2.20589       2.06032       2.02147       1.73842       1.47563       1.04246      0.939256      0.772873      0.567550      0.406457      0.280926      0.224484      0.157298     0.0973204     0.0621388     0.0382862     0.0274118     0.0164976    0.00902927    0.00466681    0.00265937    0.00158253   0.000844634   0.000457393   0.000207676   8.94652e-05   4.06831e-05   1.58560e-05   6.08421e-06   2.42832e-06   8.41747e-07
  23  12 2737.7535    2.7001  0.8831 12.1971 -0.0036  0.0207   0.0522   0.0490    0.0714   0.0000   437.7836       1.83448       18.1050      -1.51513      -4.60590      0.615108      -2.76357      -2.39496     -0.246813      -2.77516      0.969145     -0.569788     -0.889682      0.992988     -0.257456     -0.237716      0.201156   -0.00483397    0.00396577    -0.0568061    -0.0544273     0.0126053    -0.0100539    0.00574867    0.00432767  -0.000721876   -0.00283658   -0.00106266   0.000648286  -2.79260e-05  -3.96813e-05  -1.49677e-05   1.74468e-05  -7.61570e-07   1.27191e-06  -5.67070e-07       1.42149       1.89989       2.04577       2.06498       2.15764       1.93048       1.85432       1.71032       1.44288       1.30347       1.04650      0.795982      0.679463      0.492961      0.376367      0.271869      0.188256      0.130980     0.0859536     0.0582647     0.0355135     0.0214788     0.0133593    0.00763219    0.00435118    0.00242602    0.00132924   0.000667862   0.000332973   0.000157262   7.32232e-05   3.35403e-05   1.37008e-05   5.45999e-06   2.21727e-06   8.44135e-07
  23  13 2886.2018    3.2654  0.9133 12.7942 -0.0122  0.0222   0.0642   0.0545    0.0843   0.0000   437.8312       4.39403       10.9059       3.70784       1.13143      -1.98059      0.178255     0.0993749      0.258329       1.58720      0.579457     -0.416466       1.03461     0.0738870     -0.157333      0.724972     -0.341580    -0.0814261     0.0401772     0.0375999     0.0568421    0.00689255    0.00782795   -0.00732468   -0.00358522  -0.000571912    0.00298164  -0.000955483  -0.000376296  -9.24586e-05  -4.68897e-05  -6.62062e-06  -1.73831e-05  -1.57625e-06   4.68807e-06  -3.59165e-07       1.45117       1.90786       2.14588       2.12760       2.20687       1.93996       1.91614       1.74266       1.45526       1.34486       1.13209      0.899235      0.699918      0.526168      0.406335      0.282616      0.191885      0.139413     0.0914000     0.0598915     0.0368919     0.0235715     0.0146680    0.00800797    0.00485703    0.00253277    0.00139080   0.000745191   0.000324577   0.000169982   7.33660e-05   3.56576e-05   1.52471e-05   6.61298e-06   2.34334e-06   9.07399e-07
  23  14 3033.5989    3.8411  0.9030 13.0869 -0.0067  0.0223   0.0755   0.0512    0.0879   0.0000   435.7161       9.77587       14.3745       2.71650      -3.83558       1.41866       1.98528     -0.640621     -0.590033      -1.17167      0.549623      0.162511     -0.199396     -0.774657      0.212428     -0.340600    0.00527831      0.222478      0.192133     -0.162277     0.0169633     0.0459831     0.0274225    -0.0215486    -0.0106930    0.00318936    0.00213105  -0.000170201   0.000123653  -5.76980e-05  -5.62508e-05   4.38089e-05   1.09521e-05   4.17507e-06  -2.87662e-06  -3.42861e-07       1.44700       2.07365       2.12902       2.29398       2.29795       2.08132       2.01012       1.75886       1.61202       1.31184       1.12408      0.872771      0.708497      0.536921      0.409054      0.282875      0.211332      0.141961     0.0966156     0.0644188     0.0381834     0.0252326     0.0146385    0.00897746    0.00463977    0.00270246    0.00145136   0.000757906   0.000359182   0.000176721   8.06535e-05   3.73307e-05   1.46929e-05   6.27487e-06   2.33254e-06   8.78090e-07
  23  15 3179.9451    3.8709  1.0379 13.3756 -0.0022  0.0246   0.0756   0.0613    0.0712   0.0000   438.7958       8.12089       6.48742       1.86427      0.255456     -0.751506      0.182987      -3.94518      -2.03657       1.92403       3.30247     -0.467394     -0.634930     -0.995066      0.247429     0.0101407     0.0498497     -0.133041     0.0427807     0.0791555     0.0515702    -0.0377723    -0.0116691   -0.00776054    0.00294471  -0.000357214  -0.000449001   -0.00168462   4.11646e-05   0.000355272   0.000136788  -7.36305e-05  -2.32848e-06   1.97274e-06  -8.48926e-07   2.04243e-06       1.71878       2.32823       2.53143       2.58783       2.61482       2.47336       2.28746       2.08117       1.78075       1.48636       1.22087      0.985718      0.740938      0.595679      0.436960      0.327419      0.220500      0.161001      0.103278     0.0656336     0.0432154     0.0259197     0.0157674    0.00931136    0.00506257    0.00287753    0.00147924   0.000819507   0.000370327   0.000193396   8.42772e-05   3.94485e-05   1.60686e-05   7.01040e-06   2.45758e-06   9.18410e-07
  23  16 3325.7683    3.6115  1.5851 12.7175 -0.0049  0.0295   0.0554   0.0738    0.0621   0.0000   437.9912       12.6736       10.5599       4.22436       4.26590      -5.99142       5.56768      -3.95048      -4.83167     -0.708739       2.17141      -3.42631      -1.54144     -0.800659     -0.395580     -0.929240     0.0995634     0.0163116     -0.208194    -0.0236281    -0.0108940    -0.0204553     0.0150345    -0.0120039    0.00291869  -0.000483050   -0.00194920   -0.00237302   0.000529652   0.000743707   8.34095e-05  -5.56194e-05   1.10162e-06   1.56043e-05   7.61437e-07  -1.77340e-06       1.96779       2.71097       2.91460       3.03412       3.03264       2.94305       2.66357       2.42611       2.07688       1.78817       1.42440       1.17015      0.905607      0.699601      0.525875      0.380431      0.277760      0.185916      0.126924     0.0811558     0.0513642     0.0328279     0.0196451     0.0114933    0.00653723    0.00357000    0.00194441    0.00100552   0.000502737   0.000239473   0.000110242   4.89063e-05   2.08675e-05   8.53438e-06   3.16845e-06   1.19296e-06
  23  17 3471.5117    2.9049  2.3599 12.3524  0.0003  0.0370   0.0375   0.0963    0.0472   0.0000   440.3088       16.9322       5.78275       3.84848       5.87802      -3.62782       7.58125      -6.47288       1.60939      0.210195       4.47922      -1.11865      -1.74267      0.983798     -0.499563     -0.274125     0.0391380    -0.0757935    -0.0181393    0.00853088     -0.133760     0.0400223     0.0263200    0.00867981   -0.00837942    0.00644248    0.00351531  -0.000802431  -0.000759299   0.000184346   0.000107916   6.06763e-05  -1.08664e-05   7.92177e-06   5.78491e-06   2.13387e-06       2.62145       3.43780       3.68106       3.65033       3.71232       3.54233       3.42506       3.16039       2.68123       2.29561       1.83954       1.50091       1.21741      0.921279      0.714293      0.496685      0.371663      0.252540      0.167751      0.111835     0.0693429     0.0432066     0.0250918     0.0148969    0.00819424    0.00460293    0.00242542    0.00129920   0.000632093   0.000310117   0.000145385   6.19785e-05   2.73276e-05   1.08029e-05   4.23524e-06   1.53788e-06
  23  18 3616.9798    2.3623  3.5938 11.8058 -0.0045  0.0471   0.0262   0.1237    0.0404   0.0000   442.4337       12.8230       8.33761      -3.94314      -3.89993      -5.68252      -8.64755      -5.76221      -10.8672     -0.760668     0.0810094      -2.10041     -0.701833      0.845398     -0.219237      -1.17288     -0.389545     -0.231676     -0.542901     -0.176549     0.0994584    -0.0957683     0.0164866    0.00136929   -0.00357279  -0.000681100    0.00346367    0.00409192   7.73933e-05  -0.000224629  -2.90799e-05   2.70302e-05  -3.39908e-05  -1.42134e-05   6.43597e-07   9.44798e-07       3.09696       4.08378       4.49960       4.68118       4.57350       4.50096       4.22474       3.71990       3.29847       2.82755       2.36816       1.86907       1.51083       1.14167      0.853866      0.622141      0.450779      0.305742      0.208444      0.136507     0.0877144     0.0545249     0.0329985     0.0193554     0.0109949    0.00604010    0.00324016    0.00162510   0.000846037   0.000398139   0.000181530   8.39791e-05   3.47299e-05   1.45360e-05   5.64893e-06   2.09267e-06
  23  19 3762.3028    2.0277  5.3427 11.2064 -0.0038  0.0580   0.0192   0.1583    0.0401   0.0000   437.1981       16.5031       22.1087     -0.559418      -10.2782       7.01219    -0.0164129      -12.6692      -2.99507      -2.91479      -4.80011      -4.95098      0.749251       1.48527      -1.06063      0.190242     -0.275701     -0.891883    -0.0882282     0.0628796     -0.157650     -0.126886     0.0204553     0.0230755     0.0117327    0.00124679    0.00412524   0.000750744   0.000156353  -0.000232500  -9.55866e-06  -2.28478e-05   4.21070e-05   1.98748e-06   4.94159e-06   4.04067e-06       3.82493       5.04828       5.54654       5.76775       5.83989       5.50590       5.15085       4.58117       4.10178       3.40610       2.94253       2.33998       1.85402       1.42242       1.06011      0.757037      0.545597      0.379855      0.256113      0.171500      0.108175     0.0681266     0.0414593     0.0240315     0.0137216    0.00757587    0.00409552    0.00213435    0.00105194   0.000516420   0.000236652   0.000107930   4.49597e-05   1.87320e-05   6.87145e-06   2.59193e-06
  23  20 3907.6889    1.6707  6.7741 10.9369 -0.0048  0.0708   0.0159   0.1977    0.0371   0.0000   433.5683       20.7812       13.5483       6.29077      -13.8940      -9.86300       6.64130     -0.306978      -6.78193       5.37916      -1.26841      -1.14380      -3.79148      0.333577     -0.744499     -0.622571      -1.79189      0.596152      0.553044     -0.203678     -0.266746     0.0590035    -0.0277139    -0.0122809    -0.0254239     0.0177162     0.0153444   -0.00348427   0.000338282    0.00110591   0.000475418  -0.000170408  -0.000107373   1.46605e-06   3.59704e-06  -5.43412e-06       4.74508       6.21677       6.96519       7.06481       7.17364       6.84293       6.38892       5.72778       5.04565       4.29698       3.53661       2.90935       2.24238       1.74033       1.31024      0.962197      0.686401      0.470946      0.317107      0.211446      0.133825     0.0837024     0.0502923     0.0297941     0.0172208    0.00944042    0.00507443    0.00256862    0.00130611   0.000634411   0.000289251   0.000134404   5.52682e-05   2.32281e-05   8.50720e-06   3.18384e-06
  23  22 4198.0382    1.1330 10.8072 10.6368 -0.0064  0.1168   0.0119   0.3406    0.0287   0.0000   424.0297       16.8527       17.0547      -8.79591       2.41173       21.3446      -5.10888      -5.68371      -4.88984      -6.45902      -13.5958     -0.497336       3.62539     -0.755906      0.594756    -0.0556007      0.643094     -0.107922      0.105411     -0.104486      0.190902      0.137372    -0.0709281     0.0122405     0.0194653    -0.0149551   -0.00103862     0.0153681    0.00223047   -0.00150436  -0.000890479  -0.000356007   0.000320005   1.90468e-05  -2.25850e-05   9.99889e-06       7.73254       10.0333       11.1158       11.6765       11.5456       11.3126       10.3951       9.44351       8.20123       7.05266       5.79279       4.71115       3.73705       2.89535       2.16920       1.59511       1.14095      0.796334      0.538990      0.362505      0.229700      0.143715     0.0875491     0.0521604     0.0297855     0.0165837    0.00909582    0.00470717    0.00236591    0.00116452   0.000536164   0.000244930   0.000100700   4.20914e-05   1.52284e-05   5.68256e-06
  24   6 1826.3321    0.4408  0.3351  9.5867 -0.0058  0.0199   0.0147   0.0305    0.0364   0.0000   440.9026      0.103799       18.7004      -1.59725     -0.897588      -3.10684       2.81929     -0.271552     -0.250708     -0.122607      0.584189      0.462747     -0.535462     -0.447003      0.639129    -0.0233336      0.156299     0.0246302    -0.0335315    -0.0339578    -0.0520732   -0.00408807     0.0165071    0.00421192    0.00470111  -0.000502120   -0.00193714   0.000743649  -0.000120001  -4.04863e-05   6.59394e-05  -1.56939e-05   2.25933e-05  -7.46389e-06   2.26818e-06   1.87836e-06       1.29436       1.35984       1.64403       1.94976       1.51180       1.43650       1.76258       1.60320       1.04958       1.16296       1.13147      0.658145      0.556872      0.459239      0.365009      0.218752      0.169992      0.147516     0.0937903     0.0476334     0.0436707     0.0235254     0.0130463    0.00681768    0.00499203    0.00297406    0.00157615   0.000661560   0.000470777   0.000253375   9.19216e-05   4.05509e-05   1.78376e-05   9.20021e-06   4.34194e-06   2.13365e-06
  24   7 1993.5838    0.6277  0.5229  9.7356 -0.0049  0.0169   0.0160   0.0390    0.0479   0.0000   439.6737      -1.42880       14.5003      0.686189       1.65009     -0.568853      -1.64520     -0.706387      -2.23857     -0.329855      0.350695     0.0862455      0.893734     0.0921917     -0.150119    -0.0323826      0.164093    -0.0488489    -0.0499920   -0.00273710     0.0238174   0.000452592    -0.0319759   0.000200884   -0.00166174   0.000553135    0.00245705   0.000993533  -0.000473208  -0.000277080   4.08921e-05   1.39641e-05   1.37088e-05   5.04868e-06   2.07073e-06   6.13877e-07       1.06001       1.36708       1.53691       1.56490       1.60387       1.46134       1.36870       1.34804       1.18799       1.00187      0.820507      0.680672      0.600975      0.387853      0.324712      0.237356      0.163843      0.118832     0.0793912     0.0524900     0.0362804     0.0223111     0.0136708    0.00792706    0.00465603    0.00275634    0.00154717   0.000671777   0.000427236   0.000217851   0.000103232   4.96457e-05   2.28466e-05   9.94019e-06   3.71456e-06   1.51330e-06
  24   8 2156.7776    0.9232  0.6367 10.1652 -0.0063  0.0172   0.0203   0.0398    0.0577   0.0000   438.8789       2.19141       15.0563     -0.139834     -0.680876       1.31045       1.02525      0.248183      0.173097      -1.50139    -0.0519746      -1.27248      0.298847      0.529664     -0.250634      0.332506   0.000150612     0.0742671     -0.115407      0.101197     0.0560946   -0.00395488   -0.00823012     0.0184271   0.000841048   0.000442251   4.96444e-05    0.00153685   0.000351286  -0.000129324  -4.88971e-05   8.53568e-05   3.87207e-06  -1.14466e-05  -5.59891e-06   4.18364e-07       1.12129       1.52578       1.63811       1.75932       1.75118       1.55948       1.47888       1.41256       1.20664       1.06702      0.899597      0.745856      0.580908      0.450279      0.329209      0.245396      0.167825      0.117356     0.0834533     0.0523190     0.0366982     0.0213477     0.0138586    0.00853677    0.00463286    0.00275722    0.00149598   0.000827079   0.000430637   0.000203944   0.000104681   4.95832e-05   2.17970e-05   9.54681e-06   3.96953e-06   1.53704e-06
  24   9 2314.3755    1.2144  0.8402 10.7103 -0.0045  0.0198   0.0244   0.0514    0.0635   0.0000   438.8896       1.85129       14.4521       3.33020      -1.05238       2.43990      -1.33038      -3.05835       3.60860     0.0191144      0.442160      0.230223     -0.313002     -0.576295      0.431409    -0.0839018    0.00983406      0.105766     0.0975693    -0.0178599    -0.0490677    -0.0537443     0.0196591    0.00391783    0.00682287    0.00370563   -0.00116597   0.000366119  -0.000343604  -3.56744e-05   2.45717e-05  -7.77579e-05   4.04574e-06  -5.98717e-06   1.34823e-05  -1.92378e-06       1.28581       1.68539       1.84663       1.96691       1.99664       1.82107       1.79102       1.55957       1.41190       1.18611      0.975642      0.775339      0.641574      0.500589      0.368488      0.271109      0.193557      0.142756     0.0968085     0.0629543     0.0392517     0.0275393     0.0163200    0.00965268    0.00558610    0.00328441    0.00175655   0.000931101   0.000517917   0.000265785   0.000126234   5.47458e-05   2.50312e-05   1.13496e-05   4.75193e-06   1.72628e-06
  24  10 2467.0958    1.7108  0.9206 11.2496 -0.0030  0.0246   0.0327   0.0501    0.0823   0.0000   438.4293       4.43257       14.7130       2.10600     -0.268631      0.530186       1.32906      0.419499      -1.55499       1.81160    -0.0737478     -0.329429     -0.955789      0.275860     -0.449645     0.0852483      0.247285   -0.00679992     0.0302322    -0.0418382     0.0124026    -0.0386655     0.0346104     0.0248720    0.00182133   -0.00394400    0.00360994    0.00143084   0.000624943  -6.76399e-06  -0.000101388  -9.28351e-05   1.06416e-05   1.44489e-05  -1.11198e-05  -2.09241e-06       1.83714       2.58130       2.64967       2.56978       2.38457       2.02408       2.03124       1.93372       1.97100       1.75288       1.61833       1.29901       1.04232      0.793496      0.553311      0.401023      0.261324      0.182470      0.118634     0.0778430     0.0498989     0.0296283     0.0202917     0.0106236    0.00676413    0.00353476    0.00200804    0.00111188   0.000543797   0.000287085   0.000130338   6.33085e-05   2.73822e-05   1.21785e-05   4.79498e-06   1.82599e-06
  24  11 2617.8082    2.1291  1.0209 11.7032 -0.0026  0.0225   0.0386   0.0553    0.0832   0.0000   436.2575       2.02373       14.4620       2.72155      -2.70875     -0.696138     -0.188095     -0.614118     -0.128846      0.984761     -0.352531      -1.91854     -0.149807    -0.0299419     -0.533420     -0.572429      0.213815    -0.0838146     0.0872732     0.0255348    0.00518734   -0.00965891   -0.00852641    0.00509664    0.00311180  -1.52044e-05    0.00353587  -0.000214891   0.000464465  -5.63838e-05  -5.09809e-05   2.22223e-05  -4.46813e-05   2.30180e-06   4.40805e-06  -1.53584e-06       1.50773       2.03065       2.00989       2.15788       2.20135       2.16123       2.02304       1.78745       1.61333       1.37602       1.12755      0.894001      0.726846      0.566836      0.442949      0.326609      0.235026      0.166527      0.111582     0.0782041     0.0496218     0.0309117     0.0189413     0.0114623    0.00669606    0.00389676    0.00210148    0.00116932   0.000576280   0.000290756   0.000138633   6.68787e-05   2.78396e-05   1.26659e-05   4.67091e-06   1.98182e-06
  24  12 2767.8125    2.9180  0.9138 12.1675 -0.0029  0.0202   0.0533   0.0490    0.0780   0.0000   436.5921       5.35188       14.3573       2.41722       1.32460      -5.12132       1.60872       1.77525      -1.52619      0.765925     -0.394792      0.296224     -0.319119     -0.324930     -0.253445    -0.0909326      0.175407     -0.245167      0.146747    -0.0880249    -0.0404329     0.0229346    -0.0134240   -0.00588932    0.00170207    0.00192172   0.000513993  -0.000532104   0.000554161  -0.000292397  -9.22504e-05   0.000133737  -1.30961e-06  -2.28565e-05  -4.59661e-06   1.45813e-06       1.41730       1.73061       1.93128       1.99354       2.10246       1.98435       1.70089       1.56869       1.48016       1.28660       1.06639      0.838240      0.660033      0.535776      0.413068      0.283254      0.201794      0.138352     0.0993959     0.0677409     0.0435184     0.0272457     0.0159947    0.00962573    0.00599311    0.00360148    0.00193011    0.00111578   0.000536268   0.000262517   0.000130529   5.55891e-05   2.49894e-05   1.06435e-05   4.82876e-06   1.74054e-06
  24  13 2917.1047    3.4610  0.8150 12.8966 -0.0045  0.0199   0.0696   0.0473    0.0703   0.0000   439.4636       6.35463       12.5749       1.98869       2.84850      -1.61267       1.30244      -2.49370    -0.0116053       1.33296     -0.427911      -1.26696     -0.156858      0.156430      0.394469     -0.292191     0.0490735      0.173281    -0.0393340    -0.0961361     0.0369387    -0.0161845    0.00575140    -0.0177126     0.0111151  -0.000417020   0.000263167  -0.000199079  -0.000769869   0.000149659   1.46789e-05  -6.92819e-05  -4.52131e-05   9.07360e-06  -3.75562e-06   2.26006e-07       1.33644       1.71938       1.94024       2.04104       2.11482       1.83082       1.84840       1.68788       1.31838       1.23946       1.02075      0.802585      0.651280      0.485956      0.388119      0.275646      0.180566      0.142326     0.0941324     0.0630297     0.0417293     0.0247201     0.0168447    0.00949298    0.00543306    0.00310214    0.00178001   0.000952201   0.000511995   0.000229224   0.000120841   5.40794e-05   2.52477e-05   1.12529e-05   4.81448e-06   1.82781e-06
  24  14 3065.1792    3.8435  1.0620 13.1586  0.0035  0.0244   0.0722   0.0607    0.0837   0.0000   441.2247       8.07626       11.7356       4.65070       7.02035     -0.560181     -0.740106      0.154623      -1.68036     -0.681733    0.00633366      0.410793      -1.15778     -0.529617      0.165251     -0.472440      0.699978     -0.131372     -0.145416     -0.178419    -0.0358186    0.00127814     0.0243617   -0.00185990   -0.00388404    0.00452770  -0.000271878   0.000488342   0.000161515  -0.000220568  -0.000112394  -2.77618e-05  -2.06070e-05   4.09056e-07   1.16555e-05  -1.09460e-06       1.50218       2.09385       2.14674       2.37259       2.31850       2.27410       2.09057       1.93569       1.60743       1.41931       1.16715      0.995834      0.756762      0.603669      0.442659      0.332117      0.233375      0.173645      0.112397     0.0799061     0.0511055     0.0338422     0.0196708     0.0122809    0.00714390    0.00414926    0.00230528    0.00113649   0.000634904   0.000318703   0.000153856   7.34127e-05   3.13953e-05   1.43694e-05   5.67440e-06   2.41549e-06
[truncated: 1,655,604 more chars]
