# Supplementary material for: Global-Mode Analysis of Full-Disk Data from the Michelson Doppler Imager and the Helioseismic and Magnetic Imager
Source: Sol Phys. 2018 Jan 31;293(2):29. doi: 10.1007/s11207-017-1201-5 (PMC6566312; doi:10.1007/s11207-017-1201-5)
Supplement: Supplementary file 3 — (TAR 230.0 MB) [file 11207_2017_1201_MOESM3_ESM.tar › MDI/mdifdvwap.4830.36]

   0  14 2093.5725    0.8141  0.3489 10.2719  0.0000  0.0858   0.1977   0.2695    0.2999   0.0000    -0.0000       0.00000       0.00000       0.00000       0.00000       0.00000       0.00000       0.00000       0.00000       0.00000       0.00000       0.00000       0.00000       0.00000       0.00000       0.00000       0.00000       0.00000       0.00000       0.00000       0.00000       0.00000       0.00000       0.00000       0.00000       0.00000       0.00000       0.00000       0.00000       0.00000       0.00000       0.00000       0.00000       0.00000       0.00000       0.00000       0.00000       0.00000       0.00000       0.00000       0.00000       0.00000       0.00000       0.00000       0.00000       0.00000       0.00000       0.00000       0.00000       0.00000       0.00000       0.00000       0.00000       0.00000       0.00000       0.00000       0.00000       0.00000       0.00000       0.00000       0.00000       0.00000       0.00000       0.00000       0.00000       0.00000       0.00000       0.00000       0.00000       0.00000       0.00000       0.00000
   0  15 2228.6764    1.1159  0.7151  9.7524  0.0000  0.1164   0.1967   0.9839    1.6920   0.0000    -0.0000       0.00000       0.00000       0.00000       0.00000       0.00000       0.00000       0.00000       0.00000       0.00000       0.00000       0.00000       0.00000       0.00000       0.00000       0.00000       0.00000       0.00000       0.00000       0.00000       0.00000       0.00000       0.00000       0.00000       0.00000       0.00000       0.00000       0.00000       0.00000       0.00000       0.00000       0.00000       0.00000       0.00000       0.00000       0.00000       0.00000       0.00000       0.00000       0.00000       0.00000       0.00000       0.00000       0.00000       0.00000       0.00000       0.00000       0.00000       0.00000       0.00000       0.00000       0.00000       0.00000       0.00000       0.00000       0.00000       0.00000       0.00000       0.00000       0.00000       0.00000       0.00000       0.00000       0.00000       0.00000       0.00000       0.00000       0.00000       0.00000       0.00000       0.00000       0.00000
   0  24 3438.6115    3.8074  1.7750  4.2407  0.0000  0.2684   0.9085   0.8336 1000.0000   0.0000    -0.0000       0.00000       0.00000       0.00000       0.00000       0.00000       0.00000       0.00000       0.00000       0.00000       0.00000       0.00000       0.00000       0.00000       0.00000       0.00000       0.00000       0.00000       0.00000       0.00000       0.00000       0.00000       0.00000       0.00000       0.00000       0.00000       0.00000       0.00000       0.00000       0.00000       0.00000       0.00000       0.00000       0.00000       0.00000       0.00000       0.00000       0.00000       0.00000       0.00000       0.00000       0.00000       0.00000       0.00000       0.00000       0.00000       0.00000       0.00000       0.00000       0.00000       0.00000       0.00000       0.00000       0.00000       0.00000       0.00000       0.00000       0.00000       0.00000       0.00000       0.00000       0.00000       0.00000       0.00000       0.00000       0.00000       0.00000       0.00000       0.00000       0.00000       0.00000       0.00000
   1  13 2020.7545    0.7451  0.9605  9.5862  0.0000  0.1240   0.0698   0.2347    0.4512   0.0000   369.3548      -13.7112       0.00000       0.00000       0.00000       0.00000       0.00000       0.00000       0.00000       0.00000       0.00000       0.00000       0.00000       0.00000       0.00000       0.00000       0.00000       0.00000       0.00000       0.00000       0.00000       0.00000       0.00000       0.00000       0.00000       0.00000       0.00000       0.00000       0.00000       0.00000       0.00000       0.00000       0.00000       0.00000       0.00000       0.00000       154.154       84.3540       0.00000       0.00000       0.00000       0.00000       0.00000       0.00000       0.00000       0.00000       0.00000       0.00000       0.00000       0.00000       0.00000       0.00000       0.00000       0.00000       0.00000       0.00000       0.00000       0.00000       0.00000       0.00000       0.00000       0.00000       0.00000       0.00000       0.00000       0.00000       0.00000       0.00000       0.00000       0.00000       0.00000       0.00000
   1  14 2156.6706    0.8565  1.2218  3.2116  0.0000  0.0947   0.0618   0.2849  185.2665   0.0000   324.5273       59.4179       0.00000       0.00000       0.00000       0.00000       0.00000       0.00000       0.00000       0.00000       0.00000       0.00000       0.00000       0.00000       0.00000       0.00000       0.00000       0.00000       0.00000       0.00000       0.00000       0.00000       0.00000       0.00000       0.00000       0.00000       0.00000       0.00000       0.00000       0.00000       0.00000       0.00000       0.00000       0.00000       0.00000       0.00000       107.317       67.8203       0.00000       0.00000       0.00000       0.00000       0.00000       0.00000       0.00000       0.00000       0.00000       0.00000       0.00000       0.00000       0.00000       0.00000       0.00000       0.00000       0.00000       0.00000       0.00000       0.00000       0.00000       0.00000       0.00000       0.00000       0.00000       0.00000       0.00000       0.00000       0.00000       0.00000       0.00000       0.00000       0.00000       0.00000
   1  15 2291.8957    1.1243  0.7896 10.2143  0.0000  0.0913   0.0997   0.2346    0.4036   0.0000   518.0230       22.5442       0.00000       0.00000       0.00000       0.00000       0.00000       0.00000       0.00000       0.00000       0.00000       0.00000       0.00000       0.00000       0.00000       0.00000       0.00000       0.00000       0.00000       0.00000       0.00000       0.00000       0.00000       0.00000       0.00000       0.00000       0.00000       0.00000       0.00000       0.00000       0.00000       0.00000       0.00000       0.00000       0.00000       0.00000       128.521       53.5785       0.00000       0.00000       0.00000       0.00000       0.00000       0.00000       0.00000       0.00000       0.00000       0.00000       0.00000       0.00000       0.00000       0.00000       0.00000       0.00000       0.00000       0.00000       0.00000       0.00000       0.00000       0.00000       0.00000       0.00000       0.00000       0.00000       0.00000       0.00000       0.00000       0.00000       0.00000       0.00000       0.00000       0.00000
   1  21 3098.2858    4.3624  0.9234 10.6855  0.0000  0.0929   0.3506   0.3159    3.9629   0.0000   426.4508      -4.07350       0.00000       0.00000       0.00000       0.00000       0.00000       0.00000       0.00000       0.00000       0.00000       0.00000       0.00000       0.00000       0.00000       0.00000       0.00000       0.00000       0.00000       0.00000       0.00000       0.00000       0.00000       0.00000       0.00000       0.00000       0.00000       0.00000       0.00000       0.00000       0.00000       0.00000       0.00000       0.00000       0.00000       0.00000       115.601       66.3180       0.00000       0.00000       0.00000       0.00000       0.00000       0.00000       0.00000       0.00000       0.00000       0.00000       0.00000       0.00000       0.00000       0.00000       0.00000       0.00000       0.00000       0.00000       0.00000       0.00000       0.00000       0.00000       0.00000       0.00000       0.00000       0.00000       0.00000       0.00000       0.00000       0.00000       0.00000       0.00000       0.00000       0.00000
   1  23 3368.6482    4.0865  1.9565  4.4174  0.0000  0.1486   0.2297   0.3677 1000.0000   0.0000   421.7672       45.3852       0.00000       0.00000       0.00000       0.00000       0.00000       0.00000       0.00000       0.00000       0.00000       0.00000       0.00000       0.00000       0.00000       0.00000       0.00000       0.00000       0.00000       0.00000       0.00000       0.00000       0.00000       0.00000       0.00000       0.00000       0.00000       0.00000       0.00000       0.00000       0.00000       0.00000       0.00000       0.00000       0.00000       0.00000       179.793       99.0305       0.00000       0.00000       0.00000       0.00000       0.00000       0.00000       0.00000       0.00000       0.00000       0.00000       0.00000       0.00000       0.00000       0.00000       0.00000       0.00000       0.00000       0.00000       0.00000       0.00000       0.00000       0.00000       0.00000       0.00000       0.00000       0.00000       0.00000       0.00000       0.00000       0.00000       0.00000       0.00000       0.00000       0.00000
   1  26 3776.1479    2.6342  6.7586  0.4897  0.0000  0.3125   0.0719   0.8953 1000.0000   0.0000   882.5539       444.625       0.00000       0.00000       0.00000       0.00000       0.00000       0.00000       0.00000       0.00000       0.00000       0.00000       0.00000       0.00000       0.00000       0.00000       0.00000       0.00000       0.00000       0.00000       0.00000       0.00000       0.00000       0.00000       0.00000       0.00000       0.00000       0.00000       0.00000       0.00000       0.00000       0.00000       0.00000       0.00000       0.00000       0.00000       377.872       220.142       0.00000       0.00000       0.00000       0.00000       0.00000       0.00000       0.00000       0.00000       0.00000       0.00000       0.00000       0.00000       0.00000       0.00000       0.00000       0.00000       0.00000       0.00000       0.00000       0.00000       0.00000       0.00000       0.00000       0.00000       0.00000       0.00000       0.00000       0.00000       0.00000       0.00000       0.00000       0.00000       0.00000       0.00000
   2  13 2081.9888    0.8486  0.6174  9.5331 -0.0067  0.0939   0.0655   0.1422    0.3967   0.0000   376.8710       12.5181     -0.320620       1.85286       0.00000       0.00000       0.00000       0.00000       0.00000       0.00000       0.00000       0.00000       0.00000       0.00000       0.00000       0.00000       0.00000       0.00000       0.00000       0.00000       0.00000       0.00000       0.00000       0.00000       0.00000       0.00000       0.00000       0.00000       0.00000       0.00000       0.00000       0.00000       0.00000       0.00000       0.00000       0.00000       67.7893       51.2017       35.6216       11.1128       0.00000       0.00000       0.00000       0.00000       0.00000       0.00000       0.00000       0.00000       0.00000       0.00000       0.00000       0.00000       0.00000       0.00000       0.00000       0.00000       0.00000       0.00000       0.00000       0.00000       0.00000       0.00000       0.00000       0.00000       0.00000       0.00000       0.00000       0.00000       0.00000       0.00000       0.00000       0.00000
   2  23 3430.5220    3.6573  2.2197  8.3508  0.0000  0.1200   0.1549   0.2903   11.9515   0.0000   331.9238       32.6034       55.9870       23.0981       0.00000       0.00000       0.00000       0.00000       0.00000       0.00000       0.00000       0.00000       0.00000       0.00000       0.00000       0.00000       0.00000       0.00000       0.00000       0.00000       0.00000       0.00000       0.00000       0.00000       0.00000       0.00000       0.00000       0.00000       0.00000       0.00000       0.00000       0.00000       0.00000       0.00000       0.00000       0.00000       93.3515       70.6911       44.7280       13.7286       0.00000       0.00000       0.00000       0.00000       0.00000       0.00000       0.00000       0.00000       0.00000       0.00000       0.00000       0.00000       0.00000       0.00000       0.00000       0.00000       0.00000       0.00000       0.00000       0.00000       0.00000       0.00000       0.00000       0.00000       0.00000       0.00000       0.00000       0.00000       0.00000       0.00000       0.00000       0.00000
   3  12 2001.0902    0.5573  0.5775  9.6551  0.0000  0.0796   0.0428   0.1603    0.2240   0.0000   401.0306       82.8171      0.466579      -35.4464      -10.8397       4.48525       0.00000       0.00000       0.00000       0.00000       0.00000       0.00000       0.00000       0.00000       0.00000       0.00000       0.00000       0.00000       0.00000       0.00000       0.00000       0.00000       0.00000       0.00000       0.00000       0.00000       0.00000       0.00000       0.00000       0.00000       0.00000       0.00000       0.00000       0.00000       0.00000       0.00000       32.3379       37.4762       22.9303       13.0398       6.48500       2.57452       0.00000       0.00000       0.00000       0.00000       0.00000       0.00000       0.00000       0.00000       0.00000       0.00000       0.00000       0.00000       0.00000       0.00000       0.00000       0.00000       0.00000       0.00000       0.00000       0.00000       0.00000       0.00000       0.00000       0.00000       0.00000       0.00000       0.00000       0.00000       0.00000       0.00000
   3  13 2137.7876    0.7968  0.4389 10.3965  0.0000  0.0637   0.0686   0.1052    0.1861   0.0000   381.0606       29.0445      -22.5713       3.78592       2.60716      -1.10957       0.00000       0.00000       0.00000       0.00000       0.00000       0.00000       0.00000       0.00000       0.00000       0.00000       0.00000       0.00000       0.00000       0.00000       0.00000       0.00000       0.00000       0.00000       0.00000       0.00000       0.00000       0.00000       0.00000       0.00000       0.00000       0.00000       0.00000       0.00000       0.00000       0.00000       37.5487       37.0805       23.5820       11.8389       4.69309       1.40402       0.00000       0.00000       0.00000       0.00000       0.00000       0.00000       0.00000       0.00000       0.00000       0.00000       0.00000       0.00000       0.00000       0.00000       0.00000       0.00000       0.00000       0.00000       0.00000       0.00000       0.00000       0.00000       0.00000       0.00000       0.00000       0.00000       0.00000       0.00000       0.00000       0.00000
   3  14 2273.3410    0.9812  0.8436 10.1760  0.0000  0.0654   0.0645   0.1636    0.3221   0.0000   431.1633      -3.25175       49.4268       1.88278      -1.56181       2.14929       0.00000       0.00000       0.00000       0.00000       0.00000       0.00000       0.00000       0.00000       0.00000       0.00000       0.00000       0.00000       0.00000       0.00000       0.00000       0.00000       0.00000       0.00000       0.00000       0.00000       0.00000       0.00000       0.00000       0.00000       0.00000       0.00000       0.00000       0.00000       0.00000       0.00000       35.5714       35.0372       23.2752       13.9487       5.59531       1.82591       0.00000       0.00000       0.00000       0.00000       0.00000       0.00000       0.00000       0.00000       0.00000       0.00000       0.00000       0.00000       0.00000       0.00000       0.00000       0.00000       0.00000       0.00000       0.00000       0.00000       0.00000       0.00000       0.00000       0.00000       0.00000       0.00000       0.00000       0.00000       0.00000       0.00000
   3  17 2676.1010    2.7107  0.8928 -0.6361  0.0000  0.0631   0.1561   0.1399 1000.0000   0.0000   431.1646       34.2056       29.7164       10.2065      -10.4098     -0.500014       0.00000       0.00000       0.00000       0.00000       0.00000       0.00000       0.00000       0.00000       0.00000       0.00000       0.00000       0.00000       0.00000       0.00000       0.00000       0.00000       0.00000       0.00000       0.00000       0.00000       0.00000       0.00000       0.00000       0.00000       0.00000       0.00000       0.00000       0.00000       0.00000       0.00000       27.4357       30.1845       23.9979       11.9160       7.03435       2.13226       0.00000       0.00000       0.00000       0.00000       0.00000       0.00000       0.00000       0.00000       0.00000       0.00000       0.00000       0.00000       0.00000       0.00000       0.00000       0.00000       0.00000       0.00000       0.00000       0.00000       0.00000       0.00000       0.00000       0.00000       0.00000       0.00000       0.00000       0.00000       0.00000       0.00000
   3  18 2811.3623    2.8553  0.7738 12.2266  0.0000  0.0686   0.1718   0.1385    0.3340   0.0000   389.3990       22.1638      -2.38818       3.96166     -0.823765      -1.72830       0.00000       0.00000       0.00000       0.00000       0.00000       0.00000       0.00000       0.00000       0.00000       0.00000       0.00000       0.00000       0.00000       0.00000       0.00000       0.00000       0.00000       0.00000       0.00000       0.00000       0.00000       0.00000       0.00000       0.00000       0.00000       0.00000       0.00000       0.00000       0.00000       0.00000       42.9299       39.3123       26.7608       13.4125       5.99050       1.56502       0.00000       0.00000       0.00000       0.00000       0.00000       0.00000       0.00000       0.00000       0.00000       0.00000       0.00000       0.00000       0.00000       0.00000       0.00000       0.00000       0.00000       0.00000       0.00000       0.00000       0.00000       0.00000       0.00000       0.00000       0.00000       0.00000       0.00000       0.00000       0.00000       0.00000
   3  19 2946.8999    3.9593  0.7447 12.0553  0.0000  0.0502   0.2834   0.1721    0.5118   0.0000   446.9623       29.7454       60.0241       13.5617      -4.56099       1.00793       0.00000       0.00000       0.00000       0.00000       0.00000       0.00000       0.00000       0.00000       0.00000       0.00000       0.00000       0.00000       0.00000       0.00000       0.00000       0.00000       0.00000       0.00000       0.00000       0.00000       0.00000       0.00000       0.00000       0.00000       0.00000       0.00000       0.00000       0.00000       0.00000       0.00000       27.2212       26.3997       19.4281       10.6522       4.34354       1.41236       0.00000       0.00000       0.00000       0.00000       0.00000       0.00000       0.00000       0.00000       0.00000       0.00000       0.00000       0.00000       0.00000       0.00000       0.00000       0.00000       0.00000       0.00000       0.00000       0.00000       0.00000       0.00000       0.00000       0.00000       0.00000       0.00000       0.00000       0.00000       0.00000       0.00000
   3  20 3082.1589    3.8458  1.0351 12.2587 -0.0070  0.0784   0.2112   0.1922    0.5249   0.0000   397.6679      -16.9759       37.4142      -11.8830     -0.582671       1.35084       0.00000       0.00000       0.00000       0.00000       0.00000       0.00000       0.00000       0.00000       0.00000       0.00000       0.00000       0.00000       0.00000       0.00000       0.00000       0.00000       0.00000       0.00000       0.00000       0.00000       0.00000       0.00000       0.00000       0.00000       0.00000       0.00000       0.00000       0.00000       0.00000       0.00000       48.3694       46.3777       28.9711       13.9678       5.92558       1.84292       0.00000       0.00000       0.00000       0.00000       0.00000       0.00000       0.00000       0.00000       0.00000       0.00000       0.00000       0.00000       0.00000       0.00000       0.00000       0.00000       0.00000       0.00000       0.00000       0.00000       0.00000       0.00000       0.00000       0.00000       0.00000       0.00000       0.00000       0.00000       0.00000       0.00000
   3  21 3217.5519    4.0675  1.3281 12.1830  0.0000  0.0746   0.2033   0.2173    0.5836   0.0000   436.3647       11.9305       35.4085       10.1307      -12.7823       3.44151       0.00000       0.00000       0.00000       0.00000       0.00000       0.00000       0.00000       0.00000       0.00000       0.00000       0.00000       0.00000       0.00000       0.00000       0.00000       0.00000       0.00000       0.00000       0.00000       0.00000       0.00000       0.00000       0.00000       0.00000       0.00000       0.00000       0.00000       0.00000       0.00000       0.00000       35.9341       37.7577       27.2078       13.6585       7.53458       2.36142       0.00000       0.00000       0.00000       0.00000       0.00000       0.00000       0.00000       0.00000       0.00000       0.00000       0.00000       0.00000       0.00000       0.00000       0.00000       0.00000       0.00000       0.00000       0.00000       0.00000       0.00000       0.00000       0.00000       0.00000       0.00000       0.00000       0.00000       0.00000       0.00000       0.00000
   3  22 3353.3318    3.2166  1.7289 12.4577  0.0000  0.0967   0.1602   0.2599    0.2696   0.0000   422.9104       46.4149       21.9151       13.3733      -8.61105      -7.34931       0.00000       0.00000       0.00000       0.00000       0.00000       0.00000       0.00000       0.00000       0.00000       0.00000       0.00000       0.00000       0.00000       0.00000       0.00000       0.00000       0.00000       0.00000       0.00000       0.00000       0.00000       0.00000       0.00000       0.00000       0.00000       0.00000       0.00000       0.00000       0.00000       0.00000       51.2015       54.2192       34.1648       18.8962       8.38278       2.91847       0.00000       0.00000       0.00000       0.00000       0.00000       0.00000       0.00000       0.00000       0.00000       0.00000       0.00000       0.00000       0.00000       0.00000       0.00000       0.00000       0.00000       0.00000       0.00000       0.00000       0.00000       0.00000       0.00000       0.00000       0.00000       0.00000       0.00000       0.00000       0.00000       0.00000
   3  25 3762.4602    1.8607  4.0159 11.4349  0.0000  0.1756   0.0728   0.4566    0.1569   0.0000   351.1863       23.1792      -29.2909      -6.52201      -22.8673       3.86958       0.00000       0.00000       0.00000       0.00000       0.00000       0.00000       0.00000       0.00000       0.00000       0.00000       0.00000       0.00000       0.00000       0.00000       0.00000       0.00000       0.00000       0.00000       0.00000       0.00000       0.00000       0.00000       0.00000       0.00000       0.00000       0.00000       0.00000       0.00000       0.00000       0.00000       97.9224       93.6845       64.9501       35.5059       15.8347       4.92143       0.00000       0.00000       0.00000       0.00000       0.00000       0.00000       0.00000       0.00000       0.00000       0.00000       0.00000       0.00000       0.00000       0.00000       0.00000       0.00000       0.00000       0.00000       0.00000       0.00000       0.00000       0.00000       0.00000       0.00000       0.00000       0.00000       0.00000       0.00000       0.00000       0.00000
   4  12 2051.6256    0.6313  0.4482  9.5801 -0.0005  0.1101   0.0620   0.1912    0.1567   0.0000   430.2271       12.5889       20.3806       28.2972       13.4540      -2.22262      -1.59755      0.309770       0.00000       0.00000       0.00000       0.00000       0.00000       0.00000       0.00000       0.00000       0.00000       0.00000       0.00000       0.00000       0.00000       0.00000       0.00000       0.00000       0.00000       0.00000       0.00000       0.00000       0.00000       0.00000       0.00000       0.00000       0.00000       0.00000       0.00000       0.00000       57.0999       44.5079       34.8897       32.8287       21.3996       7.78717       1.84103      0.295489       0.00000       0.00000       0.00000       0.00000       0.00000       0.00000       0.00000       0.00000       0.00000       0.00000       0.00000       0.00000       0.00000       0.00000       0.00000       0.00000       0.00000       0.00000       0.00000       0.00000       0.00000       0.00000       0.00000       0.00000       0.00000       0.00000       0.00000       0.00000
   4  13 2188.4239    0.9411  0.5583 10.1123 -0.0102  0.0542   0.0624   0.1193    0.2208   0.0000   398.3708      -7.94787       18.4467      -5.05057       6.17899      -1.79679      -1.50000     -0.321971       0.00000       0.00000       0.00000       0.00000       0.00000       0.00000       0.00000       0.00000       0.00000       0.00000       0.00000       0.00000       0.00000       0.00000       0.00000       0.00000       0.00000       0.00000       0.00000       0.00000       0.00000       0.00000       0.00000       0.00000       0.00000       0.00000       0.00000       0.00000       21.7463       22.6474       20.0703       10.8775       8.28716       2.99744       1.67693      0.368067       0.00000       0.00000       0.00000       0.00000       0.00000       0.00000       0.00000       0.00000       0.00000       0.00000       0.00000       0.00000       0.00000       0.00000       0.00000       0.00000       0.00000       0.00000       0.00000       0.00000       0.00000       0.00000       0.00000       0.00000       0.00000       0.00000       0.00000       0.00000
   4  14 2324.0785    1.3563  0.6503  9.4605 -0.0208  0.1210   0.0822   0.1531    0.8032   0.0000   425.7142      0.128050       3.68667      -5.53455       6.16868       1.26642       1.75427      0.264940       0.00000       0.00000       0.00000       0.00000       0.00000       0.00000       0.00000       0.00000       0.00000       0.00000       0.00000       0.00000       0.00000       0.00000       0.00000       0.00000       0.00000       0.00000       0.00000       0.00000       0.00000       0.00000       0.00000       0.00000       0.00000       0.00000       0.00000       0.00000       62.9797       64.2446       46.9828       26.7386       11.0878       4.22851       1.40047      0.529843       0.00000       0.00000       0.00000       0.00000       0.00000       0.00000       0.00000       0.00000       0.00000       0.00000       0.00000       0.00000       0.00000       0.00000       0.00000       0.00000       0.00000       0.00000       0.00000       0.00000       0.00000       0.00000       0.00000       0.00000       0.00000       0.00000       0.00000       0.00000
   4  18 2864.2468    3.7147  0.6583 11.9815 -0.0004  0.0467   0.2368   0.1268    0.3903   0.0000   446.6754    -0.0653927      -7.03138       5.94814     -0.200854       1.73964    -0.0476936      0.398525       0.00000       0.00000       0.00000       0.00000       0.00000       0.00000       0.00000       0.00000       0.00000       0.00000       0.00000       0.00000       0.00000       0.00000       0.00000       0.00000       0.00000       0.00000       0.00000       0.00000       0.00000       0.00000       0.00000       0.00000       0.00000       0.00000       0.00000       0.00000       19.4937       20.9554       15.6107       11.4035       6.02708       2.72243       1.01407      0.308673       0.00000       0.00000       0.00000       0.00000       0.00000       0.00000       0.00000       0.00000       0.00000       0.00000       0.00000       0.00000       0.00000       0.00000       0.00000       0.00000       0.00000       0.00000       0.00000       0.00000       0.00000       0.00000       0.00000       0.00000       0.00000       0.00000       0.00000       0.00000
   4  19 3000.1034    4.4109  0.6466 12.2713 -0.0019  0.0479   0.2680   0.1033    0.4546   0.0000   425.1685       4.02402       5.22314      -16.5788       2.38787      0.648054      0.150413     -0.255949       0.00000       0.00000       0.00000       0.00000       0.00000       0.00000       0.00000       0.00000       0.00000       0.00000       0.00000       0.00000       0.00000       0.00000       0.00000       0.00000       0.00000       0.00000       0.00000       0.00000       0.00000       0.00000       0.00000       0.00000       0.00000       0.00000       0.00000       0.00000       20.6353       20.7061       17.2802       11.3941       6.11389       3.37768       1.17239      0.275935       0.00000       0.00000       0.00000       0.00000       0.00000       0.00000       0.00000       0.00000       0.00000       0.00000       0.00000       0.00000       0.00000       0.00000       0.00000       0.00000       0.00000       0.00000       0.00000       0.00000       0.00000       0.00000       0.00000       0.00000       0.00000       0.00000       0.00000       0.00000
   4  20 3135.9231    4.2737  1.3309 11.6659  0.0025  0.0771   0.2081   0.1775    0.8695   0.0000   434.5519      -17.2586      -10.4281      -1.03608       9.24656      -6.21548       2.43722      0.547552       0.00000       0.00000       0.00000       0.00000       0.00000       0.00000       0.00000       0.00000       0.00000       0.00000       0.00000       0.00000       0.00000       0.00000       0.00000       0.00000       0.00000       0.00000       0.00000       0.00000       0.00000       0.00000       0.00000       0.00000       0.00000       0.00000       0.00000       0.00000       26.7320       24.8538       25.2051       17.9095       10.9965       6.01061       2.21866      0.493820       0.00000       0.00000       0.00000       0.00000       0.00000       0.00000       0.00000       0.00000       0.00000       0.00000       0.00000       0.00000       0.00000       0.00000       0.00000       0.00000       0.00000       0.00000       0.00000       0.00000       0.00000       0.00000       0.00000       0.00000       0.00000       0.00000       0.00000       0.00000
   4  22 3407.9903    3.2655  1.6733 12.0605  0.0022  0.0844   0.1543   0.2441    0.3814   0.0000   443.7163      -15.4106       21.3450       12.2666      -13.7243      0.213889       1.14906      0.262048       0.00000       0.00000       0.00000       0.00000       0.00000       0.00000       0.00000       0.00000       0.00000       0.00000       0.00000       0.00000       0.00000       0.00000       0.00000       0.00000       0.00000       0.00000       0.00000       0.00000       0.00000       0.00000       0.00000       0.00000       0.00000       0.00000       0.00000       0.00000       35.8310       36.2359       31.2773       19.0223       11.0662       5.62692       2.27797      0.497843       0.00000       0.00000       0.00000       0.00000       0.00000       0.00000       0.00000       0.00000       0.00000       0.00000       0.00000       0.00000       0.00000       0.00000       0.00000       0.00000       0.00000       0.00000       0.00000       0.00000       0.00000       0.00000       0.00000       0.00000       0.00000       0.00000       0.00000       0.00000
   4  23 3544.7542    2.6606  2.4400 11.6403  0.0027  0.1172   0.1023   0.3130    0.2540   0.0000   410.8790      -23.5865      -40.5200       8.42532      -17.9802       1.36144      -1.84210      0.362176       0.00000       0.00000       0.00000       0.00000       0.00000       0.00000       0.00000       0.00000       0.00000       0.00000       0.00000       0.00000       0.00000       0.00000       0.00000       0.00000       0.00000       0.00000       0.00000       0.00000       0.00000       0.00000       0.00000       0.00000       0.00000       0.00000       0.00000       0.00000       36.2382       51.2216       32.4037       29.4537       13.2956       8.91810       2.60855       1.09198       0.00000       0.00000       0.00000       0.00000       0.00000       0.00000       0.00000       0.00000       0.00000       0.00000       0.00000       0.00000       0.00000       0.00000       0.00000       0.00000       0.00000       0.00000       0.00000       0.00000       0.00000       0.00000       0.00000       0.00000       0.00000       0.00000       0.00000       0.00000
   4  24 3681.4610    2.3752  3.8744 10.9617  0.0025  0.1433   0.0743   0.3488    0.2200   0.0000   445.8794       32.8597       4.65821       5.19776       7.10873       1.92568     -0.641918       1.43429       0.00000       0.00000       0.00000       0.00000       0.00000       0.00000       0.00000       0.00000       0.00000       0.00000       0.00000       0.00000       0.00000       0.00000       0.00000       0.00000       0.00000       0.00000       0.00000       0.00000       0.00000       0.00000       0.00000       0.00000       0.00000       0.00000       0.00000       0.00000       49.7082       57.0375       46.3593       33.2909       18.6724       10.3603       3.83293       1.08348       0.00000       0.00000       0.00000       0.00000       0.00000       0.00000       0.00000       0.00000       0.00000       0.00000       0.00000       0.00000       0.00000       0.00000       0.00000       0.00000       0.00000       0.00000       0.00000       0.00000       0.00000       0.00000       0.00000       0.00000       0.00000       0.00000       0.00000       0.00000
   4  25 3818.9911    2.0499  4.2586 10.8374  0.0100  0.1470   0.0636   0.3866    0.1832   0.0000   574.7179       44.5377      -32.4447       48.9858       43.4858      -3.53608      -4.18725      0.220521       0.00000       0.00000       0.00000       0.00000       0.00000       0.00000       0.00000       0.00000       0.00000       0.00000       0.00000       0.00000       0.00000       0.00000       0.00000       0.00000       0.00000       0.00000       0.00000       0.00000       0.00000       0.00000       0.00000       0.00000       0.00000       0.00000       0.00000       0.00000       57.5726       61.8456       51.1373       35.9470       19.7902       10.8589       3.81365       1.02548       0.00000       0.00000       0.00000       0.00000       0.00000       0.00000       0.00000       0.00000       0.00000       0.00000       0.00000       0.00000       0.00000       0.00000       0.00000       0.00000       0.00000       0.00000       0.00000       0.00000       0.00000       0.00000       0.00000       0.00000       0.00000       0.00000       0.00000       0.00000
   5  11 1960.5839    0.5922  0.2707  9.5052  0.0002  0.0375   0.0520   0.0692    0.0960   0.0000   433.3370      -18.7691       9.06024       3.72351      0.695293      -4.19691      0.140495     -0.624185     -0.212559     0.0263140       0.00000       0.00000       0.00000       0.00000       0.00000       0.00000       0.00000       0.00000       0.00000       0.00000       0.00000       0.00000       0.00000       0.00000       0.00000       0.00000       0.00000       0.00000       0.00000       0.00000       0.00000       0.00000       0.00000       0.00000       0.00000       0.00000       10.3143       8.72288       11.7219       8.79136       4.35704       3.15016       2.34588      0.895085      0.256475     0.0546650       0.00000       0.00000       0.00000       0.00000       0.00000       0.00000       0.00000       0.00000       0.00000       0.00000       0.00000       0.00000       0.00000       0.00000       0.00000       0.00000       0.00000       0.00000       0.00000       0.00000       0.00000       0.00000       0.00000       0.00000       0.00000       0.00000
   5  12 2098.4977    0.6829  0.5495  9.6922  0.0034  0.0433   0.0416   0.1020    0.1279   0.0000   431.7693      -20.6561       6.52511       11.6499       6.00456      -4.95976      0.959079      0.253283     -0.180422     0.0436180       0.00000       0.00000       0.00000       0.00000       0.00000       0.00000       0.00000       0.00000       0.00000       0.00000       0.00000       0.00000       0.00000       0.00000       0.00000       0.00000       0.00000       0.00000       0.00000       0.00000       0.00000       0.00000       0.00000       0.00000       0.00000       0.00000       14.1863       15.8790       14.0044       10.2802       6.66963       4.06903       1.85773      0.922880      0.290254     0.0668988       0.00000       0.00000       0.00000       0.00000       0.00000       0.00000       0.00000       0.00000       0.00000       0.00000       0.00000       0.00000       0.00000       0.00000       0.00000       0.00000       0.00000       0.00000       0.00000       0.00000       0.00000       0.00000       0.00000       0.00000       0.00000       0.00000
   5  13 2235.3903    0.9760  0.6225 10.0113  0.0007  0.0621   0.0568   0.1108    0.1601   0.0000   429.7727      -6.68591       18.3898       16.9124      -9.32389      0.697340     -0.315821      0.237650      0.227953     0.0178938       0.00000       0.00000       0.00000       0.00000       0.00000       0.00000       0.00000       0.00000       0.00000       0.00000       0.00000       0.00000       0.00000       0.00000       0.00000       0.00000       0.00000       0.00000       0.00000       0.00000       0.00000       0.00000       0.00000       0.00000       0.00000       0.00000       22.6608       17.7252       11.8477       16.6352       13.8362       8.02323       3.10364       1.06600      0.269870     0.0712467       0.00000       0.00000       0.00000       0.00000       0.00000       0.00000       0.00000       0.00000       0.00000       0.00000       0.00000       0.00000       0.00000       0.00000       0.00000       0.00000       0.00000       0.00000       0.00000       0.00000       0.00000       0.00000       0.00000       0.00000       0.00000       0.00000
   5  14 2371.0710    1.2767  0.8528 10.4641 -0.0341  0.0575   0.0622   0.1190    0.2240   0.0000   432.2067       19.4682       24.9676      -5.30187      -17.3039       4.04640     -0.805224      -3.57959     -0.578487      0.203237       0.00000       0.00000       0.00000       0.00000       0.00000       0.00000       0.00000       0.00000       0.00000       0.00000       0.00000       0.00000       0.00000       0.00000       0.00000       0.00000       0.00000       0.00000       0.00000       0.00000       0.00000       0.00000       0.00000       0.00000       0.00000       0.00000       18.2299       20.3152       17.8249       14.3382       10.0437       5.42279       3.11139       1.16089      0.408535     0.0944846       0.00000       0.00000       0.00000       0.00000       0.00000       0.00000       0.00000       0.00000       0.00000       0.00000       0.00000       0.00000       0.00000       0.00000       0.00000       0.00000       0.00000       0.00000       0.00000       0.00000       0.00000       0.00000       0.00000       0.00000       0.00000       0.00000
   5  15 2506.0250    1.8196  0.9523  9.9374 -0.0054  0.0544   0.0838   0.1197    0.5862   0.0000   437.9271      -31.1783       3.62378       14.6688       5.19369      -4.02295      -3.99894      0.201935      0.354153     0.0907921       0.00000       0.00000       0.00000       0.00000       0.00000       0.00000       0.00000       0.00000       0.00000       0.00000       0.00000       0.00000       0.00000       0.00000       0.00000       0.00000       0.00000       0.00000       0.00000       0.00000       0.00000       0.00000       0.00000       0.00000       0.00000       0.00000       14.6599       17.6988       15.5599       12.1478       9.15881       4.60001       3.05821      0.978063      0.444522      0.100685       0.00000       0.00000       0.00000       0.00000       0.00000       0.00000       0.00000       0.00000       0.00000       0.00000       0.00000       0.00000       0.00000       0.00000       0.00000       0.00000       0.00000       0.00000       0.00000       0.00000       0.00000       0.00000       0.00000       0.00000       0.00000       0.00000
   5  16 2641.0789    2.3028  0.9593 11.0363  0.0012  0.0600   0.1107   0.1368    0.4251   0.0000   437.3616       49.2827       2.11227       18.9075      -4.28942       4.61593      -1.99294     -0.193350      0.418101     0.0540851       0.00000       0.00000       0.00000       0.00000       0.00000       0.00000       0.00000       0.00000       0.00000       0.00000       0.00000       0.00000       0.00000       0.00000       0.00000       0.00000       0.00000       0.00000       0.00000       0.00000       0.00000       0.00000       0.00000       0.00000       0.00000       0.00000       15.5246       19.1287       17.7427       12.5260       8.54844       5.36649       2.58220       1.34664      0.458466      0.105231       0.00000       0.00000       0.00000       0.00000       0.00000       0.00000       0.00000       0.00000       0.00000       0.00000       0.00000       0.00000       0.00000       0.00000       0.00000       0.00000       0.00000       0.00000       0.00000       0.00000       0.00000       0.00000       0.00000       0.00000       0.00000       0.00000
   5  19 3049.8417    4.6321  0.7249 11.8535  0.0108  0.0526   0.2176   0.1427    1.4737   0.0000   413.5711       11.5841       11.0941       12.3446      -3.63842      -3.05353      -1.17766       1.69142      0.444463    -0.0872331       0.00000       0.00000       0.00000       0.00000       0.00000       0.00000       0.00000       0.00000       0.00000       0.00000       0.00000       0.00000       0.00000       0.00000       0.00000       0.00000       0.00000       0.00000       0.00000       0.00000       0.00000       0.00000       0.00000       0.00000       0.00000       0.00000       18.9671       19.9196       16.9010       13.2210       9.36276       4.83080       2.57146      0.924482      0.351317     0.0730732       0.00000       0.00000       0.00000       0.00000       0.00000       0.00000       0.00000       0.00000       0.00000       0.00000       0.00000       0.00000       0.00000       0.00000       0.00000       0.00000       0.00000       0.00000       0.00000       0.00000       0.00000       0.00000       0.00000       0.00000       0.00000       0.00000
   5  23 3596.5988    2.6678  3.2550 10.7125 -0.0048  0.1249   0.0751   0.3027    0.4433   0.0000   423.4776       11.5773       1.73369      -7.60254      -4.11011      -10.9145      0.989876       3.70929      0.303304    -0.0472633       0.00000       0.00000       0.00000       0.00000       0.00000       0.00000       0.00000       0.00000       0.00000       0.00000       0.00000       0.00000       0.00000       0.00000       0.00000       0.00000       0.00000       0.00000       0.00000       0.00000       0.00000       0.00000       0.00000       0.00000       0.00000       0.00000       37.2750       46.1140       38.0248       31.2740       19.2933       12.2562       5.94068       2.81058      0.881260      0.234306       0.00000       0.00000       0.00000       0.00000       0.00000       0.00000       0.00000       0.00000       0.00000       0.00000       0.00000       0.00000       0.00000       0.00000       0.00000       0.00000       0.00000       0.00000       0.00000       0.00000       0.00000       0.00000       0.00000       0.00000       0.00000       0.00000
   6  12 2142.4541    0.6762  0.6862  9.6134 -0.0048  0.0518   0.0355   0.1108    0.1350   0.0000   439.2719       4.25644       14.8442     -0.812079       4.60362       7.73621     -0.391125      0.634538     -0.671581     -0.403885      0.255068    -0.0235441       0.00000       0.00000       0.00000       0.00000       0.00000       0.00000       0.00000       0.00000       0.00000       0.00000       0.00000       0.00000       0.00000       0.00000       0.00000       0.00000       0.00000       0.00000       0.00000       0.00000       0.00000       0.00000       0.00000       0.00000       11.8976       15.9442       15.6800       10.3276       9.40253       5.38064       3.49270       1.79591      0.838822      0.331494      0.128157     0.0216426       0.00000       0.00000       0.00000       0.00000       0.00000       0.00000       0.00000       0.00000       0.00000       0.00000       0.00000       0.00000       0.00000       0.00000       0.00000       0.00000       0.00000       0.00000       0.00000       0.00000       0.00000       0.00000       0.00000       0.00000
   6  13 2279.7359    1.1402  0.6155  9.9379 -0.0088  0.0603   0.0586   0.0861    0.1667   0.0000   431.9763       19.1766       33.9341       11.0772      -10.0874      0.967339       1.30275       2.93219       1.59458    -0.0130666      0.131794     0.0223690       0.00000       0.00000       0.00000       0.00000       0.00000       0.00000       0.00000       0.00000       0.00000       0.00000       0.00000       0.00000       0.00000       0.00000       0.00000       0.00000       0.00000       0.00000       0.00000       0.00000       0.00000       0.00000       0.00000       0.00000       23.7155       28.2425       25.1034       17.8303       10.3378       5.23429       2.80512       1.33819      0.655906      0.207364     0.0691737     0.0132521       0.00000       0.00000       0.00000       0.00000       0.00000       0.00000       0.00000       0.00000       0.00000       0.00000       0.00000       0.00000       0.00000       0.00000       0.00000       0.00000       0.00000       0.00000       0.00000       0.00000       0.00000       0.00000       0.00000       0.00000
   6  14 2415.4372    1.4436  0.6366 10.7131 -0.0051  0.0613   0.0748   0.0868    0.1600   0.0000   423.3514       18.9161       3.81878      -4.73661      -22.1182      -7.92945       4.57926     -0.230823      -2.60720    0.00495858      0.110144   -0.00769125       0.00000       0.00000       0.00000       0.00000       0.00000       0.00000       0.00000       0.00000       0.00000       0.00000       0.00000       0.00000       0.00000       0.00000       0.00000       0.00000       0.00000       0.00000       0.00000       0.00000       0.00000       0.00000       0.00000       0.00000       16.1025       17.9294       16.3813       12.3700       13.4398       7.12100       4.36079       2.56687      0.828159      0.338512      0.134506     0.0212788       0.00000       0.00000       0.00000       0.00000       0.00000       0.00000       0.00000       0.00000       0.00000       0.00000       0.00000       0.00000       0.00000       0.00000       0.00000       0.00000       0.00000       0.00000       0.00000       0.00000       0.00000       0.00000       0.00000       0.00000
   6  16 2687.0574    2.5540  0.6756 11.7588 -0.0044  0.0500   0.1376   0.1212    0.1722   0.0000   436.8779      -9.35808       8.87827       3.88725      -1.21059       9.43310      -2.89381     -0.395733       1.57778      0.258337     -0.157418    -0.0130729       0.00000       0.00000       0.00000       0.00000       0.00000       0.00000       0.00000       0.00000       0.00000       0.00000       0.00000       0.00000       0.00000       0.00000       0.00000       0.00000       0.00000       0.00000       0.00000       0.00000       0.00000       0.00000       0.00000       0.00000       9.22093       13.3240       11.8233       9.36776       8.03428       5.01117       2.85373       1.86325      0.554807      0.311282      0.106326     0.0232408       0.00000       0.00000       0.00000       0.00000       0.00000       0.00000       0.00000       0.00000       0.00000       0.00000       0.00000       0.00000       0.00000       0.00000       0.00000       0.00000       0.00000       0.00000       0.00000       0.00000       0.00000       0.00000       0.00000       0.00000
   6  17 2823.6574    3.1064  0.7761 12.0098 -0.0073  0.0706   0.1521   0.1236    0.1940   0.0000   424.4591      -6.42171       8.30572      -1.54511      -2.01656      -5.26338      0.507367     -0.456068      0.146714    -0.0707869     0.0495220     0.0136555       0.00000       0.00000       0.00000       0.00000       0.00000       0.00000       0.00000       0.00000       0.00000       0.00000       0.00000       0.00000       0.00000       0.00000       0.00000       0.00000       0.00000       0.00000       0.00000       0.00000       0.00000       0.00000       0.00000       0.00000       29.2717       35.4774       29.8589       21.0285       12.8533       7.09780       3.17190       1.33664      0.619593      0.226339     0.0713748     0.0158201       0.00000       0.00000       0.00000       0.00000       0.00000       0.00000       0.00000       0.00000       0.00000       0.00000       0.00000       0.00000       0.00000       0.00000       0.00000       0.00000       0.00000       0.00000       0.00000       0.00000       0.00000       0.00000       0.00000       0.00000
   6  18 2960.6059    3.5098  0.8253 12.1829  0.0112  0.0510   0.1571   0.1025    0.2098   0.0000   430.0679       11.2126       2.63919      -5.20383      -9.18613       6.60543      0.118942      0.195524     -0.420318    -0.0850339    -0.0789705    -0.0510432       0.00000       0.00000       0.00000       0.00000       0.00000       0.00000       0.00000       0.00000       0.00000       0.00000       0.00000       0.00000       0.00000       0.00000       0.00000       0.00000       0.00000       0.00000       0.00000       0.00000       0.00000       0.00000       0.00000       0.00000       11.0507       15.2590       13.1210       11.9221       6.88714       5.98596       2.69676       1.84683      0.716186      0.370717     0.0859600     0.0258050       0.00000       0.00000       0.00000       0.00000       0.00000       0.00000       0.00000       0.00000       0.00000       0.00000       0.00000       0.00000       0.00000       0.00000       0.00000       0.00000       0.00000       0.00000       0.00000       0.00000       0.00000       0.00000       0.00000       0.00000
   6  19 3097.2275    4.2031  0.7944 12.5153 -0.0145  0.0514   0.2041   0.1005    0.2615   0.0000   443.5679       33.5326       6.86554      -1.12231       8.27620     -0.120550      -2.55831      -1.28906     -0.276916    -0.0303349   -0.00616039     0.0318117       0.00000       0.00000       0.00000       0.00000       0.00000       0.00000       0.00000       0.00000       0.00000       0.00000       0.00000       0.00000       0.00000       0.00000       0.00000       0.00000       0.00000       0.00000       0.00000       0.00000       0.00000       0.00000       0.00000       0.00000       11.7470       14.8426       13.2673       11.6589       8.43189       5.73836       3.60558       1.56080      0.886305      0.305185      0.106569     0.0245377       0.00000       0.00000       0.00000       0.00000       0.00000       0.00000       0.00000       0.00000       0.00000       0.00000       0.00000       0.00000       0.00000       0.00000       0.00000       0.00000       0.00000       0.00000       0.00000       0.00000       0.00000       0.00000       0.00000       0.00000
   6  20 3233.9701    4.0619  1.3063 11.7538  0.0001  0.0624   0.1547   0.1487    0.5603   0.0000   436.8727       16.6804      -4.78243      -1.16630      -6.32299      0.238572       4.39608     -0.145575     -0.307969      0.267759    -0.0713328    -0.0244288       0.00000       0.00000       0.00000       0.00000       0.00000       0.00000       0.00000       0.00000       0.00000       0.00000       0.00000       0.00000       0.00000       0.00000       0.00000       0.00000       0.00000       0.00000       0.00000       0.00000       0.00000       0.00000       0.00000       0.00000       13.9363       18.3130       15.6217       13.7033       10.0717       6.65971       4.09498       2.07387       1.03591      0.376842      0.124920     0.0293464       0.00000       0.00000       0.00000       0.00000       0.00000       0.00000       0.00000       0.00000       0.00000       0.00000       0.00000       0.00000       0.00000       0.00000       0.00000       0.00000       0.00000       0.00000       0.00000       0.00000       0.00000       0.00000       0.00000       0.00000
   6  21 3370.9765    3.4388  2.0473 11.1878  0.0096  0.0830   0.1024   0.2127    0.4277   0.0000   447.5580       7.38256      -6.62658      -6.09494       1.60013      -7.21863      -2.96251       1.07483      0.118621     -0.106916     0.0403186     0.0269887       0.00000       0.00000       0.00000       0.00000       0.00000       0.00000       0.00000       0.00000       0.00000       0.00000       0.00000       0.00000       0.00000       0.00000       0.00000       0.00000       0.00000       0.00000       0.00000       0.00000       0.00000       0.00000       0.00000       0.00000       18.3436       24.0041       21.1602       19.1244       14.1262       9.72997       6.56950       2.83545       1.71066      0.547090      0.176793     0.0392793       0.00000       0.00000       0.00000       0.00000       0.00000       0.00000       0.00000       0.00000       0.00000       0.00000       0.00000       0.00000       0.00000       0.00000       0.00000       0.00000       0.00000       0.00000       0.00000       0.00000       0.00000       0.00000       0.00000       0.00000
   6  22 3507.9943    2.8007  2.3962 11.6728 -0.0310  0.0909   0.0849   0.2361    0.2658   0.0000   424.6941       29.1451       65.2925      -6.27482      -11.2949      -6.44820       1.48133   -0.00796282       3.21697      -1.41386     -0.421500     0.0107461       0.00000       0.00000       0.00000       0.00000       0.00000       0.00000       0.00000       0.00000       0.00000       0.00000       0.00000       0.00000       0.00000       0.00000       0.00000       0.00000       0.00000       0.00000       0.00000       0.00000       0.00000       0.00000       0.00000       0.00000       23.5761       25.5545       24.8047       22.3970       16.5816       11.2197       7.37842       3.86229       1.88044      0.653353      0.190091     0.0371710       0.00000       0.00000       0.00000       0.00000       0.00000       0.00000       0.00000       0.00000       0.00000       0.00000       0.00000       0.00000       0.00000       0.00000       0.00000       0.00000       0.00000       0.00000       0.00000       0.00000       0.00000       0.00000       0.00000       0.00000
   6  23 3646.0419    2.4300  3.2948 10.8035  0.0013  0.1129   0.0636   0.3005    0.2777   0.0000   472.8660       1.95554       8.81559       28.6397       10.7636       4.43074       2.18962      -3.28209       1.92245     -0.531264     -0.363915     0.0202223       0.00000       0.00000       0.00000       0.00000       0.00000       0.00000       0.00000       0.00000       0.00000       0.00000       0.00000       0.00000       0.00000       0.00000       0.00000       0.00000       0.00000       0.00000       0.00000       0.00000       0.00000       0.00000       0.00000       0.00000       26.1898       33.5994       32.7331       25.4837       21.2262       14.3765       7.93933       5.23431       1.90526      0.949445      0.283068     0.0507956       0.00000       0.00000       0.00000       0.00000       0.00000       0.00000       0.00000       0.00000       0.00000       0.00000       0.00000       0.00000       0.00000       0.00000       0.00000       0.00000       0.00000       0.00000       0.00000       0.00000       0.00000       0.00000       0.00000       0.00000
   7  12 2184.6092    0.8714  0.6385  9.6227  0.0052  0.0491   0.0429   0.0881    0.1370   0.0000   434.1050       16.9852       22.1384      -21.2660       1.91423       6.60142      -3.74523       1.39995     -0.952395     -0.416330     -0.639971    0.00838954   -0.00617922   -0.00882017       0.00000       0.00000       0.00000       0.00000       0.00000       0.00000       0.00000       0.00000       0.00000       0.00000       0.00000       0.00000       0.00000       0.00000       0.00000       0.00000       0.00000       0.00000       0.00000       0.00000       0.00000       0.00000       13.0484       15.0769       15.0926       12.8671       8.05008       5.58522       3.77934       1.87162       1.13222      0.581852      0.269284     0.0709846     0.0187393    0.00405239       0.00000       0.00000       0.00000       0.00000       0.00000       0.00000       0.00000       0.00000       0.00000       0.00000       0.00000       0.00000       0.00000       0.00000       0.00000       0.00000       0.00000       0.00000       0.00000       0.00000       0.00000       0.00000
   7  13 2322.0492    1.0765  0.8973 10.1318 -0.0205  0.0593   0.0477   0.1206    0.1895   0.0000   426.1637       11.1513       4.50979      0.513932      -3.39673      -1.30505      -2.70137     0.0545159      0.281067    -0.0300653      0.113927    -0.0571461   -0.00724140     0.0186300       0.00000       0.00000       0.00000       0.00000       0.00000       0.00000       0.00000       0.00000       0.00000       0.00000       0.00000       0.00000       0.00000       0.00000       0.00000       0.00000       0.00000       0.00000       0.00000       0.00000       0.00000       0.00000       10.4672       15.4391       13.0318       12.2623       9.82069       6.93956       4.82307       2.42881       1.68322      0.512009      0.342900     0.0986473     0.0350798    0.00774756       0.00000       0.00000       0.00000       0.00000       0.00000       0.00000       0.00000       0.00000       0.00000       0.00000       0.00000       0.00000       0.00000       0.00000       0.00000       0.00000       0.00000       0.00000       0.00000       0.00000       0.00000       0.00000
   7  14 2458.1976    1.6161  0.7804 10.6071  0.0062  0.0435   0.0726   0.1137    0.1705   0.0000   435.1705      -6.09565       24.9687      -6.79772       9.45186       7.21178      -1.28361      -1.52123       2.02071    -0.0528822      0.236522    -0.0396910     0.0256672  -7.55603e-05       0.00000       0.00000       0.00000       0.00000       0.00000       0.00000       0.00000       0.00000       0.00000       0.00000       0.00000       0.00000       0.00000       0.00000       0.00000       0.00000       0.00000       0.00000       0.00000       0.00000       0.00000       0.00000       11.0341       12.2687       9.96570       9.34320       7.59969       6.25430       3.61570       2.24780      0.944748      0.506005      0.176575     0.0769783     0.0173071    0.00442092       0.00000       0.00000       0.00000       0.00000       0.00000       0.00000       0.00000       0.00000       0.00000       0.00000       0.00000       0.00000       0.00000       0.00000       0.00000       0.00000       0.00000       0.00000       0.00000       0.00000       0.00000       0.00000
   7  15 2594.2711    2.0826  0.8335 11.4560 -0.0094  0.0454   0.0945   0.1189    0.1497   0.0000   422.0803      -30.0512       20.9176       1.15992      -2.20692       2.42577       1.82500      -2.30445      0.187857    -0.0887182      0.253545     0.0914788     0.0106617    0.00532276       0.00000       0.00000       0.00000       0.00000       0.00000       0.00000       0.00000       0.00000       0.00000       0.00000       0.00000       0.00000       0.00000       0.00000       0.00000       0.00000       0.00000       0.00000       0.00000       0.00000       0.00000       0.00000       8.95164       11.3716       10.3143       9.50502       7.79471       5.64399       3.94051       2.02846       1.31352      0.502475      0.269699     0.0747802     0.0256728    0.00510819       0.00000       0.00000       0.00000       0.00000       0.00000       0.00000       0.00000       0.00000       0.00000       0.00000       0.00000       0.00000       0.00000       0.00000       0.00000       0.00000       0.00000       0.00000       0.00000       0.00000       0.00000       0.00000
   7  16 2731.1022    2.5900  0.6303 12.0828  0.0006  0.0538   0.1253   0.0879    0.1332   0.0000   435.6694      -4.38189      -2.53380       16.3479       6.50528      -2.40366      -1.00510      0.329207      0.589912    -0.0875546      0.104546    -0.0635442   -0.00612767    0.00646831       0.00000       0.00000       0.00000       0.00000       0.00000       0.00000       0.00000       0.00000       0.00000       0.00000       0.00000       0.00000       0.00000       0.00000       0.00000       0.00000       0.00000       0.00000       0.00000       0.00000       0.00000       0.00000       14.0449       14.0724       9.30175       9.26065       10.4888       8.72113       5.49481       2.84446       1.19101      0.464919      0.170658     0.0671911     0.0192954    0.00432171       0.00000       0.00000       0.00000       0.00000       0.00000       0.00000       0.00000       0.00000       0.00000       0.00000       0.00000       0.00000       0.00000       0.00000       0.00000       0.00000       0.00000       0.00000       0.00000       0.00000       0.00000       0.00000
   7  17 2868.3463    3.2004  0.8305 12.1800  0.0026  0.0445   0.1310   0.1067    0.1511   0.0000   422.7568     -0.721030       13.0888       15.9043       2.24332      -7.80156       4.71269      0.452332      -2.08769     -0.654335      0.173232    -0.0453995    -0.0361445   -0.00184102       0.00000       0.00000       0.00000       0.00000       0.00000       0.00000       0.00000       0.00000       0.00000       0.00000       0.00000       0.00000       0.00000       0.00000       0.00000       0.00000       0.00000       0.00000       0.00000       0.00000       0.00000       0.00000       9.47262       10.6360       10.9411       9.87954       7.67971       5.30378       3.19577       2.21176       1.35533      0.489806      0.242824     0.0830192     0.0222010    0.00413200       0.00000       0.00000       0.00000       0.00000       0.00000       0.00000       0.00000       0.00000       0.00000       0.00000       0.00000       0.00000       0.00000       0.00000       0.00000       0.00000       0.00000       0.00000       0.00000       0.00000       0.00000       0.00000
   7  18 3005.6229    3.7618  0.7864 12.7973  0.0017  0.0431   0.1658   0.1010    0.1383   0.0000   430.3972       2.55894       18.3857      -14.7285      -3.22291       5.39744     -0.917187      -2.44105       1.92116      0.206062     -0.226355     0.0935183     0.0124715   -0.00287781       0.00000       0.00000       0.00000       0.00000       0.00000       0.00000       0.00000       0.00000       0.00000       0.00000       0.00000       0.00000       0.00000       0.00000       0.00000       0.00000       0.00000       0.00000       0.00000       0.00000       0.00000       0.00000       8.42982       11.8389       9.63405       9.49295       7.11750       5.27078       3.30544       2.17918       1.05508      0.546044      0.201382     0.0784780     0.0219537    0.00514368       0.00000       0.00000       0.00000       0.00000       0.00000       0.00000       0.00000       0.00000       0.00000       0.00000       0.00000       0.00000       0.00000       0.00000       0.00000       0.00000       0.00000       0.00000       0.00000       0.00000       0.00000       0.00000
   7  19 3142.7475    4.2577  0.8015 12.5384 -0.0125  0.0415   0.1816   0.0966    0.1888   0.0000   419.7330       15.3775       13.7724       6.92929      -4.09208       2.27557      -1.82220     -0.212181      -1.05801      0.110731      0.292123     -0.104933     0.0100724    0.00616785       0.00000       0.00000       0.00000       0.00000       0.00000       0.00000       0.00000       0.00000       0.00000       0.00000       0.00000       0.00000       0.00000       0.00000       0.00000       0.00000       0.00000       0.00000       0.00000       0.00000       0.00000       0.00000       10.4438       12.3987       10.6199       10.0155       7.20850       5.16664       3.15160       1.94712       1.01062      0.459321      0.182514     0.0621101     0.0160024    0.00402362       0.00000       0.00000       0.00000       0.00000       0.00000       0.00000       0.00000       0.00000       0.00000       0.00000       0.00000       0.00000       0.00000       0.00000       0.00000       0.00000       0.00000       0.00000       0.00000       0.00000       0.00000       0.00000
   7  20 3279.7529    3.9342  1.1788 12.6426 -0.0180  0.0542   0.1528   0.1259    0.2253   0.0000   449.4938       16.3585      -1.27049       7.25000      -9.41352      -1.42077       2.84954       3.32032      -1.24774    -0.0220138      0.563654    -0.0852157    -0.0270991   -0.00628082       0.00000       0.00000       0.00000       0.00000       0.00000       0.00000       0.00000       0.00000       0.00000       0.00000       0.00000       0.00000       0.00000       0.00000       0.00000       0.00000       0.00000       0.00000       0.00000       0.00000       0.00000       0.00000       10.9843       14.5818       13.6999       11.5297       9.18860       6.41130       4.39323       2.35801       1.49789      0.572912      0.315553     0.0980753     0.0304415    0.00577366       0.00000       0.00000       0.00000       0.00000       0.00000       0.00000       0.00000       0.00000       0.00000       0.00000       0.00000       0.00000       0.00000       0.00000       0.00000       0.00000       0.00000       0.00000       0.00000       0.00000       0.00000       0.00000
   7  21 3417.3233    3.2443  1.8690 11.9272 -0.0060  0.0727   0.1097   0.1723    0.1994   0.0000   434.3802       20.0354       39.6988      -44.1461       29.5062       12.6286      -2.95024     -0.528027       1.35199     -0.944767      -1.02580      0.245037      0.138129    -0.0135551       0.00000       0.00000       0.00000       0.00000       0.00000       0.00000       0.00000       0.00000       0.00000       0.00000       0.00000       0.00000       0.00000       0.00000       0.00000       0.00000       0.00000       0.00000       0.00000       0.00000       0.00000       0.00000       14.2960       19.0029       17.8045       15.4036       12.3346       8.54270       5.89328       3.38845       1.96826      0.875832      0.404568      0.134357     0.0415390    0.00797070       0.00000       0.00000       0.00000       0.00000       0.00000       0.00000       0.00000       0.00000       0.00000       0.00000       0.00000       0.00000       0.00000       0.00000       0.00000       0.00000       0.00000       0.00000       0.00000       0.00000       0.00000       0.00000
   7  22 3555.3496    2.7519  2.6706 11.0769 -0.0095  0.0828   0.0683   0.2190    0.2107   0.0000   423.1126       9.09460       11.7976       14.0974       12.9244       30.9702      -12.8946      -2.69185       2.70173      0.876950      -1.37941     -0.158896     0.0412106    -0.0167826       0.00000       0.00000       0.00000       0.00000       0.00000       0.00000       0.00000       0.00000       0.00000       0.00000       0.00000       0.00000       0.00000       0.00000       0.00000       0.00000       0.00000       0.00000       0.00000       0.00000       0.00000       0.00000       17.3233       21.8946       19.8176       18.6181       13.9885       10.9455       6.84855       4.14517       1.97460       1.07907      0.412741      0.165029     0.0428092    0.00921771       0.00000       0.00000       0.00000       0.00000       0.00000       0.00000       0.00000       0.00000       0.00000       0.00000       0.00000       0.00000       0.00000       0.00000       0.00000       0.00000       0.00000       0.00000       0.00000       0.00000       0.00000       0.00000
   7  23 3693.5893    2.2628  3.6853 10.8019 -0.0049  0.1049   0.0499   0.2799    0.1599   0.0000   437.6954       51.1637      -15.1559      0.306928     -0.681827      -1.57091       17.9968      -4.84157      -2.00564      0.840382     0.0777141     -0.379013     -0.103363    0.00340589       0.00000       0.00000       0.00000       0.00000       0.00000       0.00000       0.00000       0.00000       0.00000       0.00000       0.00000       0.00000       0.00000       0.00000       0.00000       0.00000       0.00000       0.00000       0.00000       0.00000       0.00000       0.00000       21.9567       29.1814       25.7695       25.0870       17.2002       14.0992       8.02918       5.53467       2.66677       1.44295      0.538229      0.224088     0.0507541     0.0122169       0.00000       0.00000       0.00000       0.00000       0.00000       0.00000       0.00000       0.00000       0.00000       0.00000       0.00000       0.00000       0.00000       0.00000       0.00000       0.00000       0.00000       0.00000       0.00000       0.00000       0.00000       0.00000
   7  24 3832.0918    1.9252  5.1791 10.5133 -0.0001  0.1316   0.0390   0.3805    0.1256   0.0000   432.3560       2.06788      -8.92153       15.5771       12.0223       11.5946       8.45945      -6.30383      -1.39254     -0.503040      0.172832      0.341965     0.0343187     0.0123846       0.00000       0.00000       0.00000       0.00000       0.00000       0.00000       0.00000       0.00000       0.00000       0.00000       0.00000       0.00000       0.00000       0.00000       0.00000       0.00000       0.00000       0.00000       0.00000       0.00000       0.00000       0.00000       28.1982       32.7557       32.3992       28.1615       23.7443       16.9147       11.5769       6.95020       3.84143       1.79508      0.766810      0.261287     0.0739476     0.0127503       0.00000       0.00000       0.00000       0.00000       0.00000       0.00000       0.00000       0.00000       0.00000       0.00000       0.00000       0.00000       0.00000       0.00000       0.00000       0.00000       0.00000       0.00000       0.00000       0.00000       0.00000       0.00000
   7  26 4109.2453    1.2736  7.6448 10.1342 -0.0027  0.1859   0.0260   0.5355    0.0833   0.0000   387.0444       112.585       51.8876       5.19763      -17.6111      -19.4172      -28.4420       24.0246       6.07424      -6.42924      -2.23974      0.103563     -0.227877    -0.0108233       0.00000       0.00000       0.00000       0.00000       0.00000       0.00000       0.00000       0.00000       0.00000       0.00000       0.00000       0.00000       0.00000       0.00000       0.00000       0.00000       0.00000       0.00000       0.00000       0.00000       0.00000       0.00000       40.2157       47.6248       48.0136       41.8288       34.3113       25.0205       16.6454       10.7823       5.74269       2.91343       1.15555      0.413426      0.107235     0.0184350       0.00000       0.00000       0.00000       0.00000       0.00000       0.00000       0.00000       0.00000       0.00000       0.00000       0.00000       0.00000       0.00000       0.00000       0.00000       0.00000       0.00000       0.00000       0.00000       0.00000       0.00000       0.00000
   8  12 2225.2084    0.9109  0.7088 10.2066 -0.0111  0.0468   0.0445   0.0958    0.1181   0.0000   434.1623      -7.55854       6.56006       6.99627     0.0669424       4.73560    -0.0110369      -1.31509      0.683078      0.499245      0.664543    -0.0935486  -0.000289953   -0.00358468    0.00188254  -0.000795376       0.00000       0.00000       0.00000       0.00000       0.00000       0.00000       0.00000       0.00000       0.00000       0.00000       0.00000       0.00000       0.00000       0.00000       0.00000       0.00000       0.00000       0.00000       0.00000       0.00000       8.64939       10.8702       10.1104       9.76562       7.87642       5.08856       3.64463       2.41107       1.53061      0.802593      0.429327      0.164548     0.0625172     0.0197248    0.00576190    0.00116055       0.00000       0.00000       0.00000       0.00000       0.00000       0.00000       0.00000       0.00000       0.00000       0.00000       0.00000       0.00000       0.00000       0.00000       0.00000       0.00000       0.00000       0.00000       0.00000       0.00000
   8  13 2362.8325    1.2945  0.8792 10.2941 -0.0032  0.0438   0.0515   0.1127    0.1581   0.0000   436.4682      -1.79028      -2.22212      -11.6419       12.2379      0.965237       2.36453      -3.07703       2.23343      0.246349     -0.517696    -0.0708563     0.0590478    -0.0184185   -0.00862594  -0.000624662       0.00000       0.00000       0.00000       0.00000       0.00000       0.00000       0.00000       0.00000       0.00000       0.00000       0.00000       0.00000       0.00000       0.00000       0.00000       0.00000       0.00000       0.00000       0.00000       0.00000       7.95321       9.25277       9.86930       8.28198       6.84193       5.43062       3.54797       2.55804       1.31019      0.767513      0.392591      0.170551     0.0631472     0.0235862    0.00544506   0.000946809       0.00000       0.00000       0.00000       0.00000       0.00000       0.00000       0.00000       0.00000       0.00000       0.00000       0.00000       0.00000       0.00000       0.00000       0.00000       0.00000       0.00000       0.00000       0.00000       0.00000
   8  14 2499.4104    1.7728  0.7661 10.9573 -0.0074  0.0413   0.0737   0.0890    0.1416   0.0000   448.6433       4.27456       8.26157      -19.1558       13.4520       7.08948       2.76157       2.53992      -1.33000   -0.00974569     0.0327392     0.0856702     0.0157080     0.0153629   -0.00754955   -0.00114670       0.00000       0.00000       0.00000       0.00000       0.00000       0.00000       0.00000       0.00000       0.00000       0.00000       0.00000       0.00000       0.00000       0.00000       0.00000       0.00000       0.00000       0.00000       0.00000       0.00000       7.40354       8.90770       9.16356       7.34384       6.95368       5.24352       3.36234       2.41371       1.41948      0.731048      0.397250      0.144738     0.0626569     0.0225292    0.00563936   0.000918462       0.00000       0.00000       0.00000       0.00000       0.00000       0.00000       0.00000       0.00000       0.00000       0.00000       0.00000       0.00000       0.00000       0.00000       0.00000       0.00000       0.00000       0.00000       0.00000       0.00000
   8  16 2773.7534    2.8763  0.7873 11.7395 -0.0011  0.0369   0.1138   0.1089    0.1783   0.0000   441.6552      -6.44690       6.18657       11.3486       5.48194       1.87942     -0.154873      -3.55143      0.463642      0.466030    -0.0536096    -0.0489974    -0.0595572    -0.0100567    0.00659164   0.000781112       0.00000       0.00000       0.00000       0.00000       0.00000       0.00000       0.00000       0.00000       0.00000       0.00000       0.00000       0.00000       0.00000       0.00000       0.00000       0.00000       0.00000       0.00000       0.00000       0.00000       7.30279       8.67662       9.02188       7.64033       5.87466       4.83332       2.95505       1.90134       1.21547      0.630771      0.283840      0.133741     0.0585108     0.0179657    0.00420255   0.000739502       0.00000       0.00000       0.00000       0.00000       0.00000       0.00000       0.00000       0.00000       0.00000       0.00000       0.00000       0.00000       0.00000       0.00000       0.00000       0.00000       0.00000       0.00000       0.00000       0.00000
   8  17 2911.5234    3.5351  0.7511 12.4281 -0.0010  0.0391   0.1385   0.0846    0.1524   0.0000   440.2454       3.09074     -0.272131     -0.929500       4.57125       10.3706      -3.54702      0.192213      0.323586      0.905964      0.419029      0.196905     0.0213445    0.00304667   0.000379451  -0.000892474       0.00000       0.00000       0.00000       0.00000       0.00000       0.00000       0.00000       0.00000       0.00000       0.00000       0.00000       0.00000       0.00000       0.00000       0.00000       0.00000       0.00000       0.00000       0.00000       0.00000       8.60446       10.1490       10.3656       8.75932       7.08749       4.79381       3.13772       2.12394       1.24473      0.703083      0.325462      0.140900     0.0504065     0.0175535    0.00448792   0.000733232       0.00000       0.00000       0.00000       0.00000       0.00000       0.00000       0.00000       0.00000       0.00000       0.00000       0.00000       0.00000       0.00000       0.00000       0.00000       0.00000       0.00000       0.00000       0.00000       0.00000
   8  18 3049.2494    3.8779  0.8280 12.8686 -0.0202  0.0441   0.1582   0.1079    0.1495   0.0000   436.6896      -15.3821      -2.09087       9.01279       11.7343      -5.41563     -0.460986      -1.09226      -1.32050      0.582308     -0.310776    -0.0325690     -0.146623   -0.00324986     0.0134534  -0.000606704       0.00000       0.00000       0.00000       0.00000       0.00000       0.00000       0.00000       0.00000       0.00000       0.00000       0.00000       0.00000       0.00000       0.00000       0.00000       0.00000       0.00000       0.00000       0.00000       0.00000       8.61913       9.25386       10.0843       9.13156       6.92640       5.85040       3.49883       2.36373       1.64429      0.855605      0.374799      0.175507     0.0748665     0.0219114    0.00464498   0.000945505       0.00000       0.00000       0.00000       0.00000       0.00000       0.00000       0.00000       0.00000       0.00000       0.00000       0.00000       0.00000       0.00000       0.00000       0.00000       0.00000       0.00000       0.00000       0.00000       0.00000
   8  19 3186.6938    4.0812  0.7900 13.0147 -0.0054  0.0472   0.1777   0.1078    0.1367   0.0000   447.4962       11.9589       17.4073       7.68785       9.48561       5.39928       1.85384      -2.58612    -0.0132640       1.57902     -0.545609     -0.104699    -0.0477648     0.0120724   -0.00715293  -0.000514916       0.00000       0.00000       0.00000       0.00000       0.00000       0.00000       0.00000       0.00000       0.00000       0.00000       0.00000       0.00000       0.00000       0.00000       0.00000       0.00000       0.00000       0.00000       0.00000       0.00000       8.14072       12.3176       9.92207       10.6440       6.88991       6.38225       3.53323       2.89941       1.26486      0.990815      0.314257      0.217359     0.0555258     0.0271694    0.00529034    0.00148128       0.00000       0.00000       0.00000       0.00000       0.00000       0.00000       0.00000       0.00000       0.00000       0.00000       0.00000       0.00000       0.00000       0.00000       0.00000       0.00000       0.00000       0.00000       0.00000       0.00000
   8  20 3324.3394    3.5179  1.4525 12.4908  0.0073  0.0639   0.1140   0.1572    0.1410   0.0000   462.4637       6.14976       33.7371       4.34332       7.13446       4.62071     -0.606276      -4.34298      0.537947      0.919178     0.0442335      0.247121     0.0719246    -0.0355510   -0.00354397  -0.000806804       0.00000       0.00000       0.00000       0.00000       0.00000       0.00000       0.00000       0.00000       0.00000       0.00000       0.00000       0.00000       0.00000       0.00000       0.00000       0.00000       0.00000       0.00000       0.00000       0.00000       13.0659       16.5872       16.4587       14.1325       11.6766       7.39582       5.51600       3.59479       1.97757       1.12080      0.602518      0.244351     0.0886819     0.0301563    0.00877141    0.00144644       0.00000       0.00000       0.00000       0.00000       0.00000       0.00000       0.00000       0.00000       0.00000       0.00000       0.00000       0.00000       0.00000       0.00000       0.00000       0.00000       0.00000       0.00000       0.00000       0.00000
   8  21 3462.5346    2.9400  1.9328 12.1099 -0.0020  0.0705   0.0855   0.1774    0.1134   0.0000   449.7604      -4.73192       23.1271      -2.19703      0.824980      -7.64046       1.12908       6.32123      -2.15091      -2.61035    -0.0187905     -0.289639   -0.00775771   -0.00683562    0.00263664   -0.00377949       0.00000       0.00000       0.00000       0.00000       0.00000       0.00000       0.00000       0.00000       0.00000       0.00000       0.00000       0.00000       0.00000       0.00000       0.00000       0.00000       0.00000       0.00000       0.00000       0.00000       13.2407       15.1948       14.3557       13.9706       11.9197       9.10802       6.54806       4.40661       2.59030       1.46829      0.663084      0.308353      0.109172     0.0357761    0.00943773    0.00173275       0.00000       0.00000       0.00000       0.00000       0.00000       0.00000       0.00000       0.00000       0.00000       0.00000       0.00000       0.00000       0.00000       0.00000       0.00000       0.00000       0.00000       0.00000       0.00000       0.00000
   8  22 3600.5891    2.4315  2.8203 11.4977 -0.0025  0.0916   0.0608   0.2235    0.1180   0.0000   415.1228       31.9700       10.4995      -30.1944      -2.32529      -1.94318       9.75358      -5.98356     -0.600927      0.115342      -1.09833      0.153817     0.0724099    -0.0212771   -0.00223587    0.00298759       0.00000       0.00000       0.00000       0.00000       0.00000       0.00000       0.00000       0.00000       0.00000       0.00000       0.00000       0.00000       0.00000       0.00000       0.00000       0.00000       0.00000       0.00000       0.00000       0.00000       15.8062       22.8363       19.7729       19.8779       14.9850       12.3896       8.27011       5.67965       3.08429       1.77289      0.866321      0.393993      0.145588     0.0520322     0.0128742    0.00271553       0.00000       0.00000       0.00000       0.00000       0.00000       0.00000       0.00000       0.00000       0.00000       0.00000       0.00000       0.00000       0.00000       0.00000       0.00000       0.00000       0.00000       0.00000       0.00000       0.00000
   8  23 3739.6505    2.0831  3.9868 10.8643 -0.0123  0.1046   0.0425   0.2890    0.1105   0.0000   467.3062      -12.3790       17.8877       31.8764       12.4205       21.8997       3.14761      -2.39861      0.880709      0.701753       1.13294     -0.236825     -0.169342     0.0403934    0.00942442  -0.000166932       0.00000       0.00000       0.00000       0.00000       0.00000       0.00000       0.00000       0.00000       0.00000       0.00000       0.00000       0.00000       0.00000       0.00000       0.00000       0.00000       0.00000       0.00000       0.00000       0.00000       20.4632       24.8616       24.9273       22.0517       18.3478       13.3857       9.43503       6.10140       3.66566       2.00423      0.983845      0.429399      0.163853     0.0548482     0.0145348    0.00242751       0.00000       0.00000       0.00000       0.00000       0.00000       0.00000       0.00000       0.00000       0.00000       0.00000       0.00000       0.00000       0.00000       0.00000       0.00000       0.00000       0.00000       0.00000       0.00000       0.00000
   8  25 4017.4291    1.4647  6.1908 10.3488 -0.0039  0.1624   0.0280   0.4066    0.0823   0.0000   443.5416       78.6338      -3.90202      -15.9147      -29.6024      -20.4350       4.72475      -9.96454       1.77456      -6.22280      -2.36520       1.68417      0.104092    -0.0901619   -0.00668795     0.0142275       0.00000       0.00000       0.00000       0.00000       0.00000       0.00000       0.00000       0.00000       0.00000       0.00000       0.00000       0.00000       0.00000       0.00000       0.00000       0.00000       0.00000       0.00000       0.00000       0.00000       28.1239       35.7749       36.2988       32.6459       28.7537       20.8841       15.1272       9.98562       6.34306       3.26801       1.76955      0.708626      0.304171     0.0951319     0.0254360    0.00418062       0.00000       0.00000       0.00000       0.00000       0.00000       0.00000       0.00000       0.00000       0.00000       0.00000       0.00000       0.00000       0.00000       0.00000       0.00000       0.00000       0.00000       0.00000       0.00000       0.00000
   8  26 4156.3375    1.2359  7.8634  9.9895  0.0007  0.1855   0.0232   0.4908    0.0792   0.0000   457.3239       78.3067       45.1298      -28.3656       29.6139       8.02416      -17.4893       10.2143       3.72736       3.06520       2.00163     -0.546670      0.770701     0.0349438     0.0295498    0.00306644       0.00000       0.00000       0.00000       0.00000       0.00000       0.00000       0.00000       0.00000       0.00000       0.00000       0.00000       0.00000       0.00000       0.00000       0.00000       0.00000       0.00000       0.00000       0.00000       0.00000       34.2901       44.1268       42.3797       38.8153       32.4304       25.2556       17.8724       11.8452       7.19823       3.80939       2.04077      0.828056      0.341176      0.107787     0.0271314    0.00477526       0.00000       0.00000       0.00000       0.00000       0.00000       0.00000       0.00000       0.00000       0.00000       0.00000       0.00000       0.00000       0.00000       0.00000       0.00000       0.00000       0.00000       0.00000       0.00000       0.00000
   9  11 2125.0137    0.7479  0.7175  9.6407 -0.0035  0.0488   0.0327   0.0959    0.1376   0.0000   443.9239       5.90668      -2.83919       6.82478      -2.33333       1.61540      -6.97847      0.248259      -2.02826      0.119900    -0.0199935    -0.0606274     -0.179843    -0.0195753    -0.0246469    0.00434453   0.000542691   2.48700e-05       0.00000       0.00000       0.00000       0.00000       0.00000       0.00000       0.00000       0.00000       0.00000       0.00000       0.00000       0.00000       0.00000       0.00000       0.00000       0.00000       0.00000       0.00000       7.31019       9.36110       10.6668       8.50733       7.27547       6.93105       4.13029       3.34873       2.36624      0.885335      0.765261      0.361435      0.161837     0.0532077     0.0305833    0.00809194    0.00167117   0.000282995       0.00000       0.00000       0.00000       0.00000       0.00000       0.00000       0.00000       0.00000       0.00000       0.00000       0.00000       0.00000       0.00000       0.00000       0.00000       0.00000       0.00000       0.00000
   9  12 2264.5102    1.1207  0.6916 10.1030 -0.0020  0.0417   0.0498   0.0823    0.1267   0.0000   442.8324      -7.04394       4.23049      -2.86689       2.61362     -0.905148      -1.54886       3.42449      0.943544     -0.970131     -0.288208     -0.135431    -0.0459163     0.0275051    0.00396640   -0.00307000  -0.000200911   0.000119092       0.00000       0.00000       0.00000       0.00000       0.00000       0.00000       0.00000       0.00000       0.00000       0.00000       0.00000       0.00000       0.00000       0.00000       0.00000       0.00000       0.00000       0.00000       6.77163       7.64019       9.14204       7.58443       6.23587       5.11982       4.01588       2.32527       1.66816       1.17079      0.521182      0.236937      0.134360     0.0603761     0.0201073    0.00560959    0.00135849   0.000194301       0.00000       0.00000       0.00000       0.00000       0.00000       0.00000       0.00000       0.00000       0.00000       0.00000       0.00000       0.00000       0.00000       0.00000       0.00000       0.00000       0.00000       0.00000
   9  13 2402.3280    1.4620  0.8208 10.3228 -0.0057  0.0521   0.0565   0.0991    0.1490   0.0000   430.7466      -12.9112       12.3053     -0.224443       8.18623      -1.53679      -3.71605      -5.19075      0.688562    -0.0195661     -0.571006     -0.205091    -0.0101212    -0.0388655    -0.0111869    0.00718438   -0.00309460  -1.24747e-05       0.00000       0.00000       0.00000       0.00000       0.00000       0.00000       0.00000       0.00000       0.00000       0.00000       0.00000       0.00000       0.00000       0.00000       0.00000       0.00000       0.00000       0.00000       12.4731       14.5535       13.2383       11.2045       10.1319       8.65470       6.65254       4.14309       2.40783       1.26204      0.553879      0.261450      0.103665     0.0461654     0.0144481    0.00474450    0.00113014   0.000177144       0.00000       0.00000       0.00000       0.00000       0.00000       0.00000       0.00000       0.00000       0.00000       0.00000       0.00000       0.00000       0.00000       0.00000       0.00000       0.00000       0.00000       0.00000
   9  15 2676.9345    2.6245  0.7595 11.3703  0.0100  0.0397   0.0993   0.0782    0.1524   0.0000   438.0710       25.1733       23.1363      -7.42974       8.27217       6.31279      -4.90225      -4.64808       1.60751       1.32216    -0.0217324     -0.232551     -0.170562   -0.00960379   0.000567227  -0.000962741   0.000675479   0.000449353       0.00000       0.00000       0.00000       0.00000       0.00000       0.00000       0.00000       0.00000       0.00000       0.00000       0.00000       0.00000       0.00000       0.00000       0.00000       0.00000       0.00000       0.00000       5.90090       8.23974       7.47187       7.76620       5.98980       5.17549       3.55524       2.31724       1.76701      0.905396      0.591336      0.245791      0.132148     0.0452820     0.0211826    0.00528768    0.00138400   0.000280697       0.00000       0.00000       0.00000       0.00000       0.00000       0.00000       0.00000       0.00000       0.00000       0.00000       0.00000       0.00000       0.00000       0.00000       0.00000       0.00000       0.00000       0.00000
   9  16 2815.1812    3.0284  0.7838 11.7903 -0.0060  0.0380   0.1163   0.0863    0.1642   0.0000   445.4086      -2.19260       7.59200       2.26587      -3.12283       2.97180      -1.68426      0.270435      -2.80166       1.67478    -0.0145018    -0.0756502     -0.118854     0.0498964   -0.00920617   -0.00761544   0.000462931  -0.000232881       0.00000       0.00000       0.00000       0.00000       0.00000       0.00000       0.00000       0.00000       0.00000       0.00000       0.00000       0.00000       0.00000       0.00000       0.00000       0.00000       0.00000       0.00000       7.44240       7.69502       7.19171       7.91091       6.84648       4.96136       3.27437       2.51981       1.67511       1.03026      0.561822      0.280252      0.110299     0.0411217     0.0135190    0.00420096   0.000905079   0.000178254       0.00000       0.00000       0.00000       0.00000       0.00000       0.00000       0.00000       0.00000       0.00000       0.00000       0.00000       0.00000       0.00000       0.00000       0.00000       0.00000       0.00000       0.00000
   9  18 3091.4105    3.9692  0.7526 12.5945 -0.0115  0.0388   0.1657   0.0873    0.1441   0.0000   430.4297      -5.24913       3.01228       10.3741       15.0696      0.530069       2.61259     -0.279628     -0.351152     -0.796781     -0.239491     -0.230332      0.177480     0.0190680     0.0154589     0.0110691   0.000783638   0.000402850       0.00000       0.00000       0.00000       0.00000       0.00000       0.00000       0.00000       0.00000       0.00000       0.00000       0.00000       0.00000       0.00000       0.00000       0.00000       0.00000       0.00000       0.00000       5.92058       8.35070       7.00449       7.32627       5.92292       4.76923       3.60546       2.37233       1.65638      0.818777      0.583312      0.222118      0.135233     0.0383734     0.0186328    0.00453052    0.00133000   0.000271281       0.00000       0.00000       0.00000       0.00000       0.00000       0.00000       0.00000       0.00000       0.00000       0.00000       0.00000       0.00000       0.00000       0.00000       0.00000       0.00000       0.00000       0.00000
   9  19 3229.4858    3.8146  1.1171 12.9764  0.0071  0.0471   0.1337   0.1212    0.1442   0.0000   438.0368       4.73171       1.62044       6.32115      -6.19801       7.87427       10.4950       5.34562      -4.09605     -0.625385       1.90175     -0.687550    -0.0900611     0.0258511     0.0338450   -0.00951349   -0.00227700   1.38828e-05       0.00000       0.00000       0.00000       0.00000       0.00000       0.00000       0.00000       0.00000       0.00000       0.00000       0.00000       0.00000       0.00000       0.00000       0.00000       0.00000       0.00000       0.00000       8.33633       10.3292       9.71096       8.88476       7.94100       6.26832       4.85068       3.34114       1.98645       1.23430      0.627608      0.329926      0.143697     0.0621212     0.0201318    0.00666334    0.00159026   0.000269205       0.00000       0.00000       0.00000       0.00000       0.00000       0.00000       0.00000       0.00000       0.00000       0.00000       0.00000       0.00000       0.00000       0.00000       0.00000       0.00000       0.00000       0.00000
   9  20 3367.6408    3.1891  1.6442 12.5266 -0.0011  0.0630   0.0965   0.1565    0.1055   0.0000   430.5430       6.57520       16.4348      -6.39017       11.9233      -1.12522       5.31940      0.559286     -0.773702      0.740168     -0.901634    -0.0291325     -0.220156     0.0300040     0.0421597    -0.0144530  -3.99082e-05   4.97870e-05       0.00000       0.00000       0.00000       0.00000       0.00000       0.00000       0.00000       0.00000       0.00000       0.00000       0.00000       0.00000       0.00000       0.00000       0.00000       0.00000       0.00000       0.00000       11.0687       12.9743       13.1954       12.1196       10.7907       8.33653       6.04086       3.85250       2.75214       1.72242      0.882646      0.425001      0.186630     0.0802536     0.0285804    0.00831591    0.00209633   0.000332678       0.00000       0.00000       0.00000       0.00000       0.00000       0.00000       0.00000       0.00000       0.00000       0.00000       0.00000       0.00000       0.00000       0.00000       0.00000       0.00000       0.00000       0.00000
   9  21 3506.2497    2.7161  2.1856 12.0513 -0.0067  0.0738   0.0717   0.1936    0.0895   0.0000   449.2948      -25.1132       3.14694       16.7387       14.1464       3.50789     -0.680550      -4.66921       4.36997       1.54166    -0.0310346     -0.833317      0.227404     0.0695094    -0.0746494     0.0165098   -0.00240523   0.000417840       0.00000       0.00000       0.00000       0.00000       0.00000       0.00000       0.00000       0.00000       0.00000       0.00000       0.00000       0.00000       0.00000       0.00000       0.00000       0.00000       0.00000       0.00000       12.5465       15.3462       15.7219       13.9420       12.3837       9.41838       7.23438       4.88084       3.13509       1.88146       1.06262      0.494341      0.255321     0.0960036     0.0351439     0.0106195    0.00266516   0.000405510       0.00000       0.00000       0.00000       0.00000       0.00000       0.00000       0.00000       0.00000       0.00000       0.00000       0.00000       0.00000       0.00000       0.00000       0.00000       0.00000       0.00000       0.00000
   9  22 3645.2193    2.3250  3.0642 11.4739  0.0023  0.0915   0.0538   0.2238    0.0837   0.0000   434.2667       8.57908       10.7484       32.9690       7.02003       4.03332     -0.526724       5.10242      0.518384      -3.30717       1.05772    -0.0501597     -0.451745     -0.127227    -0.0426240   -0.00669854    0.00140863  -0.000633043       0.00000       0.00000       0.00000       0.00000       0.00000       0.00000       0.00000       0.00000       0.00000       0.00000       0.00000       0.00000       0.00000       0.00000       0.00000       0.00000       0.00000       0.00000       13.6546       19.3039       17.2455       17.4175       14.2507       12.1123       8.92288       6.31168       4.03853       2.55971       1.29521      0.748988      0.291662      0.141755     0.0451733     0.0142579    0.00337245   0.000641429       0.00000       0.00000       0.00000       0.00000       0.00000       0.00000       0.00000       0.00000       0.00000       0.00000       0.00000       0.00000       0.00000       0.00000       0.00000       0.00000       0.00000       0.00000
   9  23 3783.9972    1.9382  4.3767 11.0673 -0.0048  0.1042   0.0392   0.2971    0.0769   0.0000   455.2799       7.31332      -6.06496       22.6490       2.52554      -1.22879      0.801549      -2.30983      0.750048      -3.21728       1.12377     -0.848314     0.0180957    -0.0551006    0.00648944    -0.0101786   -0.00716799   0.000876967       0.00000       0.00000       0.00000       0.00000       0.00000       0.00000       0.00000       0.00000       0.00000       0.00000       0.00000       0.00000       0.00000       0.00000       0.00000       0.00000       0.00000       0.00000       18.5367       22.6295       22.7846       20.2057       18.1594       14.0724       10.6945       7.21479       4.87255       2.85166       1.64880      0.774473      0.386975      0.145383     0.0551999     0.0154984    0.00379370   0.000569036       0.00000       0.00000       0.00000       0.00000       0.00000       0.00000       0.00000       0.00000       0.00000       0.00000       0.00000       0.00000       0.00000       0.00000       0.00000       0.00000       0.00000       0.00000
   9  24 3923.3613    1.5916  5.8025 10.6442 -0.0021  0.1414   0.0301   0.3651    0.0732   0.0000   437.9132       62.6624       18.5914       11.2089      -8.00645       4.01637       8.03516      -4.72704      -1.28763       2.14757      0.641676      0.377276      0.121864      0.112106    -0.0385095    -0.0323185    0.00236299  -0.000216898       0.00000       0.00000       0.00000       0.00000       0.00000       0.00000       0.00000       0.00000       0.00000       0.00000       0.00000       0.00000       0.00000       0.00000       0.00000       0.00000       0.00000       0.00000       21.8360       29.0389       29.1137       26.3765       24.1440       18.0874       14.0675       9.65396       6.27461       4.09177       2.10321       1.14426      0.490743      0.219228     0.0722298     0.0233046    0.00576893   0.000880864       0.00000       0.00000       0.00000       0.00000       0.00000       0.00000       0.00000       0.00000       0.00000       0.00000       0.00000       0.00000       0.00000       0.00000       0.00000       0.00000       0.00000       0.00000
  10   9 1879.9452    0.3928  0.4200  9.1008 -0.0181  0.0342   0.0227   0.0799    0.0718   0.0000   438.5556      -4.42245       19.0175       2.43441       4.05597       3.40273       3.72772      -3.15762     0.0500800      -1.13167      0.818248     -0.184034     -0.119390      0.116627     0.0215750   -0.00445824   -0.00615173  -0.000915492   0.000197742  -2.34951e-06       0.00000       0.00000       0.00000       0.00000       0.00000       0.00000       0.00000       0.00000       0.00000       0.00000       0.00000       0.00000       0.00000       0.00000       0.00000       0.00000       4.88742       5.48466       6.55553       5.87410       4.78976       3.84110       3.06992       1.97451       1.45011      0.920111      0.564361      0.313062      0.147020     0.0838362     0.0313228     0.0138374    0.00426838    0.00107780   0.000261310   3.71887e-05       0.00000       0.00000       0.00000       0.00000       0.00000       0.00000       0.00000       0.00000       0.00000       0.00000       0.00000       0.00000       0.00000       0.00000       0.00000       0.00000
  10  10 2021.4279    0.6130  0.5335  9.2454 -0.0096  0.0362   0.0287   0.0712    0.1070   0.0000   430.6197       7.52241       11.3265       2.19846       9.54485       2.02891      -4.98756       2.83233       2.17634     -0.320480    -0.0554708    -0.0853868      0.107100    -0.0443945     0.0247074     0.0103407   -0.00108016   0.000630700  -7.09468e-06  -3.76928e-05       0.00000       0.00000       0.00000       0.00000       0.00000       0.00000       0.00000       0.00000       0.00000       0.00000       0.00000       0.00000       0.00000       0.00000       0.00000       0.00000       4.85546       6.67362       6.64796       5.78824       5.44044       4.35510       3.37542       2.60827       1.54248       1.04136      0.605752      0.300309      0.171149     0.0657447     0.0369624     0.0117688    0.00447394    0.00145038   0.000337096   5.32604e-05       0.00000       0.00000       0.00000       0.00000       0.00000       0.00000       0.00000       0.00000       0.00000       0.00000       0.00000       0.00000       0.00000       0.00000       0.00000       0.00000
  10  12 2302.8304    1.0833  0.6397 10.4910 -0.0256  0.0432   0.0488   0.0856    0.1458   0.0000   441.7060      0.769561       7.02715       5.23765      -3.71952      -3.69272       4.40773      -1.16106      -1.18276       3.58328     -0.623767     -0.711074     -0.109700      0.108045     0.0113598    -0.0100449    0.00429050   0.000530701   0.000261451  -5.87671e-05       0.00000       0.00000       0.00000       0.00000       0.00000       0.00000       0.00000       0.00000       0.00000       0.00000       0.00000       0.00000       0.00000       0.00000       0.00000       0.00000       7.96554       8.29073       6.92297       8.61956       8.04427       6.37339       3.77084       2.65023       2.14369       1.72624      0.981270      0.557810      0.258425      0.102441     0.0413477     0.0158445    0.00453004    0.00135356   0.000277650   5.60838e-05       0.00000       0.00000       0.00000       0.00000       0.00000       0.00000       0.00000       0.00000       0.00000       0.00000       0.00000       0.00000       0.00000       0.00000       0.00000       0.00000
  10  14 2578.5932    1.9915  0.7543 11.2370 -0.0054  0.0379   0.0747   0.0792    0.1230   0.0000   433.8382       16.9943       20.1817      -3.97968      -1.96439       4.12997       5.82419     -0.219014      -2.42073      0.819942     0.0761540      0.192404    -0.0175950     0.0644549     0.0363311     0.0118124    0.00462957  -0.000735532   0.000201655   6.45246e-08       0.00000       0.00000       0.00000       0.00000       0.00000       0.00000       0.00000       0.00000       0.00000       0.00000       0.00000       0.00000       0.00000       0.00000       0.00000       0.00000       5.97777       6.85310       6.41186       6.59107       6.30103       4.89678       3.50901       2.57443       1.80985       1.25783      0.750348      0.408820      0.188286     0.0936372     0.0344973     0.0136697    0.00443699    0.00136025   0.000304066   5.01135e-05       0.00000       0.00000       0.00000       0.00000       0.00000       0.00000       0.00000       0.00000       0.00000       0.00000       0.00000       0.00000       0.00000       0.00000       0.00000       0.00000
  10  15 2716.9488    2.4954  0.7544 11.5096 -0.0050  0.0363   0.0934   0.0777    0.1317   0.0000   431.5729       5.06795       17.4301       5.15579      0.399497     -0.145485    0.00750372       1.77640      -1.96746     0.0559344     -0.355054     0.0352716    -0.0542130     -0.140591    -0.0225464     0.0102776   -0.00522450  -0.000169719   0.000233462   8.33067e-06       0.00000       0.00000       0.00000       0.00000       0.00000       0.00000       0.00000       0.00000       0.00000       0.00000       0.00000       0.00000       0.00000       0.00000       0.00000       0.00000       5.37112       6.09467       6.97679       6.45241       5.39182       4.52371       3.38336       2.56963       1.73447       1.07917      0.523860      0.386530      0.194599     0.0847636     0.0362753     0.0156932    0.00461325    0.00139482   0.000287337   4.64513e-05       0.00000       0.00000       0.00000       0.00000       0.00000       0.00000       0.00000       0.00000       0.00000       0.00000       0.00000       0.00000       0.00000       0.00000       0.00000       0.00000
  10  17 2994.4352    4.1428  0.7234 12.3666 -0.0067  0.0326   0.1640   0.0788    0.1419   0.0000   442.1424       7.14449       8.70333       1.98267       4.44966      -2.39745      0.679829     -0.586640       1.25407       1.27364      0.677569     -0.295885     0.0721892     0.0602826     0.0467040   -0.00622968   -0.00651918   0.000347732  -0.000218505   9.94199e-06       0.00000       0.00000       0.00000       0.00000       0.00000       0.00000       0.00000       0.00000       0.00000       0.00000       0.00000       0.00000       0.00000       0.00000       0.00000       0.00000       4.51987       6.01673       6.51656       5.51072       5.28036       3.97294       3.21087       2.24683       1.51808      0.997422      0.549626      0.330965      0.161623     0.0770755     0.0325595     0.0138963    0.00448696    0.00143515   0.000349112   4.61148e-05       0.00000       0.00000       0.00000       0.00000       0.00000       0.00000       0.00000       0.00000       0.00000       0.00000       0.00000       0.00000       0.00000       0.00000       0.00000       0.00000
  10  18 3132.8136    4.0664  0.9447 12.3325 -0.0032  0.0399   0.1342   0.0846    0.1679   0.0000   439.4655     -0.320925     -0.664289      0.643851      0.876456      -5.29726      -1.63834      0.709233       2.47924      -1.69758      0.218690     -0.177743     -0.245769    -0.0289616     0.0423150    0.00988015   -0.00918352   0.000293252  -0.000404612  -3.98921e-06       0.00000       0.00000       0.00000       0.00000       0.00000       0.00000       0.00000       0.00000       0.00000       0.00000       0.00000       0.00000       0.00000       0.00000       0.00000       0.00000       6.06872       7.11348       7.28039       6.93273       6.11845       5.29076       3.90394       2.86992       1.96953       1.32888      0.760376      0.408591      0.209660     0.0918681     0.0422312     0.0158400    0.00541158    0.00156277   0.000326637   5.40014e-05       0.00000       0.00000       0.00000       0.00000       0.00000       0.00000       0.00000       0.00000       0.00000       0.00000       0.00000       0.00000       0.00000       0.00000       0.00000       0.00000
  10  19 3271.2663    3.8042  1.2151 12.4123 -0.0004  0.0469   0.1189   0.1035    0.1542   0.0000   421.5279      -5.04096       10.5471       11.0057       3.37249       5.06934       8.81195      -1.91047      0.706598     -0.181782     -0.416338     -0.246268     -0.215983   -0.00761990    -0.0220003   -0.00359521   0.000859537   -0.00256200   0.000199852  -6.82051e-05       0.00000       0.00000       0.00000       0.00000       0.00000       0.00000       0.00000       0.00000       0.00000       0.00000       0.00000       0.00000       0.00000       0.00000       0.00000       0.00000       6.85766       8.75620       8.59683       8.43497       7.19525       5.94321       4.55450       3.30164       2.26325       1.41706      0.890763      0.461072      0.268877      0.104894     0.0544176     0.0180737    0.00655193    0.00176724   0.000398935   6.87694e-05       0.00000       0.00000       0.00000       0.00000       0.00000       0.00000       0.00000       0.00000       0.00000       0.00000       0.00000       0.00000       0.00000       0.00000       0.00000       0.00000
  10  20 3410.0898    3.2607  1.7974 12.2161 -0.0066  0.0584   0.0895   0.1404    0.1057   0.0000   437.2328       16.7875       32.0345       4.47217      -27.5896       4.20219       9.71115      -1.78545       5.51162       2.46511     -0.567818     -0.494947     -0.496907      0.139874    -0.0377048    -0.0101753   -0.00548672    0.00123406   6.40653e-05  -5.65776e-05       0.00000       0.00000       0.00000       0.00000       0.00000       0.00000       0.00000       0.00000       0.00000       0.00000       0.00000       0.00000       0.00000       0.00000       0.00000       0.00000       8.79767       11.2271       11.1674       10.6415       9.57086       7.39448       6.00377       4.26802       2.96767       1.81883       1.01330      0.634697      0.306195      0.151583     0.0568677     0.0248737    0.00778238    0.00232871   0.000562974   8.49287e-05       0.00000       0.00000       0.00000       0.00000       0.00000       0.00000       0.00000       0.00000       0.00000       0.00000       0.00000       0.00000       0.00000       0.00000       0.00000       0.00000
  10  21 3549.0719    2.5915  2.5600 11.7399 -0.0042  0.0726   0.0588   0.1855    0.0792   0.0000   426.4336      -10.9158       21.5141       15.1171      -8.46422      -3.09197      -6.18879      -1.20636      -2.13309      -2.95632       1.64297       1.11216      -1.14430     -0.301157     0.0804834     0.0103423    -0.0170491   0.000732876   0.000593173   8.67988e-05       0.00000       0.00000       0.00000       0.00000       0.00000       0.00000       0.00000       0.00000       0.00000       0.00000       0.00000       0.00000       0.00000       0.00000       0.00000       0.00000       10.9557       13.6449       13.6140       12.8015       11.2550       9.34126       7.68901       5.34711       3.73094       2.35013       1.40701      0.766325      0.431419      0.175049     0.0869197     0.0301386     0.0104442    0.00282104   0.000674671   0.000104111       0.00000       0.00000       0.00000       0.00000       0.00000       0.00000       0.00000       0.00000       0.00000       0.00000       0.00000       0.00000       0.00000       0.00000       0.00000       0.00000
  10  22 3688.4653    2.0605  3.6267 11.3907 -0.0033  0.0955   0.0436   0.2520    0.0651   0.0000   436.2790       3.47597      -6.69316      -2.02533       22.0944      -11.3806      -19.4504      -1.77533      -4.44599      0.112529     -0.856041     0.0612606      0.289499      0.294915      0.245462    -0.0279165    -0.0142861    0.00608541  -0.000722136   0.000279043       0.00000       0.00000       0.00000       0.00000       0.00000       0.00000       0.00000       0.00000       0.00000       0.00000       0.00000       0.00000       0.00000       0.00000       0.00000       0.00000       13.2990       17.7610       17.4019       16.6560       14.7828       12.3563       9.72334       6.99647       4.78544       3.15345       1.81631       1.04042      0.544167      0.241856      0.110474     0.0421922     0.0138543    0.00400967   0.000923222   0.000148930       0.00000       0.00000       0.00000       0.00000       0.00000       0.00000       0.00000       0.00000       0.00000       0.00000       0.00000       0.00000       0.00000       0.00000       0.00000       0.00000
  10  23 3827.6423    1.7950  4.7206 10.9990 -0.0043  0.1126   0.0355   0.2929    0.0657   0.0000   426.9039       21.1795       37.5023      -5.55869      -13.4073       36.4697       8.35728       11.3063     -0.157044      -2.27887     -0.248685     -0.815922    -0.0546482    -0.0550072      0.177982    -0.0560054     0.0253846    0.00599384  -0.000595675  -5.56706e-05       0.00000       0.00000       0.00000       0.00000       0.00000       0.00000       0.00000       0.00000       0.00000       0.00000       0.00000       0.00000       0.00000       0.00000       0.00000       0.00000       16.7832       20.3419       21.6548       20.2418       17.5601       14.7657       11.6350       8.33502       5.71413       3.73453       2.14839       1.24150      0.620131      0.302292      0.128537     0.0517780     0.0166303    0.00475309    0.00104743   0.000157816       0.00000       0.00000       0.00000       0.00000       0.00000       0.00000       0.00000       0.00000       0.00000       0.00000       0.00000       0.00000       0.00000       0.00000       0.00000       0.00000
  10  24 3967.6386    1.4601  5.9416 10.5739 -0.0073  0.1433   0.0271   0.3573    0.0635   0.0000   450.8277       46.8132       9.99789      -31.4774       56.7439      -22.5951      -34.1468       18.0843       1.45413      -4.05352      -2.25222       2.49975      0.473452     -0.231257     -0.274866     0.0280055    -0.0175298    0.00829089  -0.000640035  -0.000572921       0.00000       0.00000       0.00000       0.00000       0.00000       0.00000       0.00000       0.00000       0.00000       0.00000       0.00000       0.00000       0.00000       0.00000       0.00000       0.00000       21.6314       25.7986       27.9578       24.7074       23.3513       19.3663       13.7408       11.3271       7.30146       4.78948       2.98044       1.69039      0.794613      0.440445      0.158234     0.0643402     0.0220139    0.00647509    0.00125164   0.000188204       0.00000       0.00000       0.00000       0.00000       0.00000       0.00000       0.00000       0.00000       0.00000       0.00000       0.00000       0.00000       0.00000       0.00000       0.00000       0.00000
  10  25 4106.9737    1.1904  7.2792 10.3505 -0.0073  0.1595   0.0225   0.4704    0.0565   0.0000   456.1655       57.7783       3.82723      -26.2900       22.1946      0.850534      -22.7589       14.3176      -5.14574       7.43898      -4.01541       1.26936       1.33029     -0.571144      0.394694     0.0574007    -0.0139757  -0.000757399  -0.000551062   0.000415721       0.00000       0.00000       0.00000       0.00000       0.00000       0.00000       0.00000       0.00000       0.00000       0.00000       0.00000       0.00000       0.00000       0.00000       0.00000       0.00000       23.9487       30.5557       30.1646       29.5543       25.8427       21.3949       16.8654       12.5024       8.45424       5.52271       3.38821       1.85096      0.999344      0.458477      0.206409     0.0736021     0.0248373    0.00687619    0.00150760   0.000240018       0.00000       0.00000       0.00000       0.00000       0.00000       0.00000       0.00000       0.00000       0.00000       0.00000       0.00000       0.00000       0.00000       0.00000       0.00000       0.00000
  11  11 2199.8204    0.8343  0.6139  9.6743  0.0000  0.0552   0.0340   0.0729    0.1302   0.0000   436.0041       4.19593       27.2209       4.56451       5.06848      -4.55783      -5.58946      0.137852       2.22738     -0.425040    -0.0810028     -0.123101    -0.0350379     -0.137577     0.0857298     0.0223679    0.00286052  -0.000296386    0.00166298  -0.000603504   0.000101370   4.09736e-06       0.00000       0.00000       0.00000       0.00000       0.00000       0.00000       0.00000       0.00000       0.00000       0.00000       0.00000       0.00000       0.00000       0.00000       7.51954       11.9551       10.8806       12.3294       8.25252       7.42705       4.23300       3.91080       1.76108       1.71550      0.643749      0.633099      0.216957      0.179075     0.0538648     0.0399682    0.00974566    0.00613819    0.00103442   0.000562883   6.95396e-05   2.56010e-05       0.00000       0.00000       0.00000       0.00000       0.00000       0.00000       0.00000       0.00000       0.00000       0.00000       0.00000       0.00000       0.00000       0.00000
  11  13 2478.4266    1.6680  0.7122 10.8418 -0.0127  0.0336   0.0646   0.0761    0.1854   0.0000   441.8223     -0.797631       10.3308       2.86684       1.58784       1.98077       1.77988      0.880335      -4.53025     0.0906473      0.123536     -0.416680      0.704700     0.0330159     -0.119160    -0.0320513    0.00334421   -0.00254824   0.000521828   5.75160e-05   9.14569e-05  -8.95747e-06       0.00000       0.00000       0.00000       0.00000       0.00000       0.00000       0.00000       0.00000       0.00000       0.00000       0.00000       0.00000       0.00000       0.00000       4.60861       5.79331       5.52737       5.24167       4.96506       4.24576       3.37403       2.69223       1.85871       1.17130      0.834063      0.402531      0.259928      0.129186     0.0540058     0.0288982     0.0103485    0.00323478    0.00129016   0.000332889   7.27473e-05   1.13462e-05       0.00000       0.00000       0.00000       0.00000       0.00000       0.00000       0.00000       0.00000       0.00000       0.00000       0.00000       0.00000       0.00000       0.00000
  11  14 2616.8685    2.1299  0.8280 11.4859 -0.0131  0.0378   0.0859   0.0943    0.1367   0.0000   435.1239       8.06667       16.6869     -0.645625      -3.88588       6.34085       1.29725      -1.53365      -1.80827      0.389349     -0.246006     -0.232944     0.0588349    -0.0190629    -0.0306212    -0.0102870     0.0207843   0.000621888   5.41446e-05  -7.70062e-05  -5.99390e-05  -2.02638e-05       0.00000       0.00000       0.00000       0.00000       0.00000       0.00000       0.00000       0.00000       0.00000       0.00000       0.00000       0.00000       0.00000       0.00000       4.68846       6.67800       6.44738       6.05394       5.62222       4.17784       3.81084       2.50488       1.87012       1.25002      0.682346      0.445165      0.247595      0.123918     0.0620267     0.0243658     0.0122378    0.00410317    0.00115424   0.000358014   9.24481e-05   1.41827e-05       0.00000       0.00000       0.00000       0.00000       0.00000       0.00000       0.00000       0.00000       0.00000       0.00000       0.00000       0.00000       0.00000       0.00000
  11  15 2756.1413    2.6770  0.6702 11.9879  0.0126  0.0403   0.1162   0.0744    0.1153   0.0000   439.3342       4.18920       18.7520       12.7423      -3.74137      -4.70853      -6.77562       1.13881       3.88684      -1.39754     -0.428310      0.483948     -0.236328     0.0722135    -0.0518115    -0.0466512     0.0270679   0.000966143   -0.00326506  -0.000154442   0.000149429  -2.00697e-05       0.00000       0.00000       0.00000       0.00000       0.00000       0.00000       0.00000       0.00000       0.00000       0.00000       0.00000       0.00000       0.00000       0.00000       5.11746       6.40536       6.32533       6.89566       6.44905       4.04890       4.42357       2.77758       2.38752       1.27522      0.879683      0.507203      0.310681      0.173103     0.0736593     0.0365409     0.0126929    0.00481771    0.00159987   0.000349856   0.000118470   1.46182e-05       0.00000       0.00000       0.00000       0.00000       0.00000       0.00000       0.00000       0.00000       0.00000       0.00000       0.00000       0.00000       0.00000       0.00000
  11  16 2895.4042    3.4105  0.7803 12.2584  0.0030  0.0373   0.1215   0.0797    0.1275   0.0000   438.1283      -5.53888       7.12500      -4.04667      -3.78096     -0.731324      -2.16234      -1.29508       1.35070      -1.02231      0.747227     -0.457653     -0.232012      0.175699    -0.0369903    -0.0224215    0.00728206    0.00501790  -0.000175047  -0.000861561   4.30048e-05  -1.10856e-06       0.00000       0.00000       0.00000       0.00000       0.00000       0.00000       0.00000       0.00000       0.00000       0.00000       0.00000       0.00000       0.00000       0.00000       4.98048       6.90923       6.65602       7.00707       5.26649       5.13160       3.47664       2.93557       1.98989       1.32748      0.808114      0.487574      0.300048      0.138885     0.0759532     0.0276977     0.0134380    0.00442558    0.00153861   0.000405539   7.34437e-05   1.59167e-05       0.00000       0.00000       0.00000       0.00000       0.00000       0.00000       0.00000       0.00000       0.00000       0.00000       0.00000       0.00000       0.00000       0.00000
  11  17 3034.4955    3.8674  0.9296 12.2017 -0.0089  0.0368   0.1246   0.0867    0.1562   0.0000   433.3529       3.96550       14.2252      -9.95592       1.72479       6.94858       3.32096      -1.15868      0.905786      -1.68467     -0.965168      0.988783      0.558118     -0.129516    -0.0222739     0.0556467   -0.00909554   -0.00381250  -6.68161e-05   0.000113422  -0.000138485  -4.11385e-06       0.00000       0.00000       0.00000       0.00000       0.00000       0.00000       0.00000       0.00000       0.00000       0.00000       0.00000       0.00000       0.00000       0.00000       5.09090       6.90192       6.91745       6.66060       5.53693       4.65676       3.61581       2.71392       1.88395       1.19830      0.745424      0.450231      0.251127      0.124763     0.0673302     0.0264421     0.0116392    0.00405494    0.00133223   0.000361078   8.18184e-05   1.37902e-05       0.00000       0.00000       0.00000       0.00000       0.00000       0.00000       0.00000       0.00000       0.00000       0.00000       0.00000       0.00000       0.00000       0.00000
  11  19 3312.2337    3.5977  1.3475 12.4465  0.0039  0.0631   0.1056   0.1157    0.1203   0.0000   445.4136      -3.56686       5.11737      -7.39745      -2.94900       6.43926      -2.01472       2.96937       1.15959      0.818836      0.111443     -0.444220    -0.0649275      0.357743    -0.0104016    -0.0149304    0.00931906    0.00522216   -0.00114945   -0.00125151   2.69938e-05   9.21277e-06       0.00000       0.00000       0.00000       0.00000       0.00000       0.00000       0.00000       0.00000       0.00000       0.00000       0.00000       0.00000       0.00000       0.00000       6.96377       10.8935       11.1104       8.88278       10.1356       6.31622       6.18439       4.57020       2.69197       2.48806       1.13491      0.867379      0.457656      0.201143      0.130038     0.0383339     0.0238258    0.00801505    0.00206793   0.000854947   0.000175384   2.08545e-05       0.00000       0.00000       0.00000       0.00000       0.00000       0.00000       0.00000       0.00000       0.00000       0.00000       0.00000       0.00000       0.00000       0.00000
  11  20 3451.4992    3.1938  2.0895 11.7058 -0.0068  0.0596   0.0730   0.1455    0.0993   0.0000   430.8756      -3.74554       16.8946       5.09272       7.18197      -10.3638      -5.97729      -4.79308     -0.838879      -1.61198     -0.510652     0.0371096      0.957105   -0.00347970     0.0840886    0.00837431    -0.0121336    0.00990301   7.16456e-05   0.000215533  -0.000212729   1.95723e-05       0.00000       0.00000       0.00000       0.00000       0.00000       0.00000       0.00000       0.00000       0.00000       0.00000       0.00000       0.00000       0.00000       0.00000       7.61223       10.5139       10.1234       10.1450       9.04146       7.44253       6.22053       4.71511       3.29580       2.31585       1.29446      0.853162      0.481902      0.239883      0.129965     0.0479234     0.0224373    0.00789602    0.00234759   0.000708272   0.000154930   2.36224e-05       0.00000       0.00000       0.00000       0.00000       0.00000       0.00000       0.00000       0.00000       0.00000       0.00000       0.00000       0.00000       0.00000       0.00000
  11  21 3591.1182    2.5183  3.0122 11.4494 -0.0013  0.0745   0.0508   0.1904    0.0722   0.0000   439.8539       11.8324       28.6328       19.0923      -1.12643      -14.0680       8.00150      -5.79073       3.50326       4.52391     -0.797525      0.207532      0.970280      0.242071    -0.0366746    -0.0200220   -0.00322951   0.000361744   -0.00276501  -0.000336253  -0.000102376   1.92187e-05       0.00000       0.00000       0.00000       0.00000       0.00000       0.00000       0.00000       0.00000       0.00000       0.00000       0.00000       0.00000       0.00000       0.00000       9.87192       13.1101       13.7980       12.8669       11.4961       9.60114       7.57579       5.86526       3.98382       2.79897       1.72805       1.07686      0.591035      0.298631      0.163302     0.0647724     0.0284553     0.0100290    0.00314189   0.000876364   0.000179369   2.68024e-05       0.00000       0.00000       0.00000       0.00000       0.00000       0.00000       0.00000       0.00000       0.00000       0.00000       0.00000       0.00000       0.00000       0.00000
  11  22 3730.6386    1.9970  3.8165 11.3308 -0.0109  0.1024   0.0404   0.2288    0.0613   0.0000   453.3323       9.82569      -23.0059       20.3420       19.1331       11.9002      -4.21802      -4.25656       3.00909   -0.00896600      -1.10640      0.917658      -1.17442     -0.552522     0.0816952     0.0555726     0.0402830    -0.0277954   0.000659291  -0.000452758   0.000341487  -7.53481e-05       0.00000       0.00000       0.00000       0.00000       0.00000       0.00000       0.00000       0.00000       0.00000       0.00000       0.00000       0.00000       0.00000       0.00000       12.7799       18.3007       18.2424       16.9985       16.4906       12.3428       10.6575       7.46836       5.44285       3.71450       2.33411       1.40100      0.781316      0.403236      0.194547     0.0871264     0.0356782     0.0132161    0.00409309    0.00117228   0.000283461   3.81777e-05       0.00000       0.00000       0.00000       0.00000       0.00000       0.00000       0.00000       0.00000       0.00000       0.00000       0.00000       0.00000       0.00000       0.00000
  11  23 3870.9031    1.6608  4.9123 10.8420 -0.0007  0.1066   0.0312   0.2851    0.0607   0.0000   433.0210      -34.3626       25.6030       43.8081      -1.53523      -1.42497      -10.8857       4.70305      -4.69213      -1.54068      0.124523     -0.683165      0.858485      0.708110    -0.0713766    0.00301442    -0.0164881    -0.0146351   -0.00624615    0.00337963   2.00765e-05  -9.70132e-05       0.00000       0.00000       0.00000       0.00000       0.00000       0.00000       0.00000       0.00000       0.00000       0.00000       0.00000       0.00000       0.00000       0.00000       14.9698       19.1918       19.6159       19.0548       17.0256       14.0135       11.2664       8.55234       5.98390       4.06891       2.59999       1.57504      0.839556      0.448608      0.222400     0.0976821     0.0390101     0.0142443    0.00444552    0.00121977   0.000257462   3.78693e-05       0.00000       0.00000       0.00000       0.00000       0.00000       0.00000       0.00000       0.00000       0.00000       0.00000       0.00000       0.00000       0.00000       0.00000
  11  24 4010.3690    1.3707  6.4385 10.5468 -0.0094  0.1369   0.0248   0.3689    0.0563   0.0000   416.7310       25.8462       61.8026       25.8942      0.871922      -18.6609      -11.5613      -7.90751      -10.7910       10.4328      0.726273      -1.22421     -0.527488      0.888734       1.10559      0.167093     -0.105499    -0.0121280    0.00491506   0.000147006  -0.000753862  -4.93775e-05       0.00000       0.00000       0.00000       0.00000       0.00000       0.00000       0.00000       0.00000       0.00000       0.00000       0.00000       0.00000       0.00000       0.00000       18.6276       23.6255       24.0357       23.5100       20.9285       18.2663       14.2477       11.1421       7.81624       5.31495       3.28038       1.99347       1.10989      0.577894      0.283512      0.121451     0.0496820     0.0180962    0.00572366    0.00159060   0.000327532   5.00301e-05       0.00000       0.00000       0.00000       0.00000       0.00000       0.00000       0.00000       0.00000       0.00000       0.00000       0.00000       0.00000       0.00000       0.00000
  12  10 2093.6278    0.6976  0.6052  9.4054 -0.0100  0.0528   0.0340   0.0843    0.0927   0.0000   439.5301       2.28024       17.1593      -5.74335      -1.36293       1.98771      -1.26309       3.21768      -1.93551      0.432519      0.631337    -0.0455461     -0.405338    0.00948664     0.0833962    -0.0285657    0.00785872   -0.00620865   -0.00138741  -2.91346e-05   0.000761884  -5.28017e-05   2.17448e-05   1.88131e-06       0.00000       0.00000       0.00000       0.00000       0.00000       0.00000       0.00000       0.00000       0.00000       0.00000       0.00000       0.00000       5.59829       5.40876       8.38016       6.91064       5.71435       6.40636       4.68698       2.86223       2.49895       1.95308       1.16179      0.722966      0.499636      0.229813      0.124265     0.0670553     0.0229929     0.0144832    0.00550592    0.00186247   0.000536422   0.000116122   2.21177e-05   2.75405e-06       0.00000       0.00000       0.00000       0.00000       0.00000       0.00000       0.00000       0.00000       0.00000       0.00000       0.00000       0.00000
  12  12 2376.2813    1.3569  0.9258 10.0849 -0.0024  0.0447   0.0432   0.0945    0.1959   0.0000   435.4013       2.30733       12.4650      -5.71500       3.89159       3.27383       1.60460     -0.563054      -1.74028     -0.628453       1.20784      0.144094     -0.109077     0.0136553    -0.0662412     0.0724996    0.00969188    0.00520873    0.00194005   0.000702929  -2.97080e-05  -5.17398e-05  -3.62735e-06  -1.80052e-06       0.00000       0.00000       0.00000       0.00000       0.00000       0.00000       0.00000       0.00000       0.00000       0.00000       0.00000       0.00000       5.24995       8.08411       7.37706       8.00212       6.69079       5.45836       4.80709       2.76389       2.54825       1.44665       1.21319      0.611823      0.424939      0.229463      0.103942     0.0627309     0.0210974     0.0125804    0.00400577    0.00143220   0.000467440   8.72885e-05   3.13001e-05   4.61993e-06       0.00000       0.00000       0.00000       0.00000       0.00000       0.00000       0.00000       0.00000       0.00000       0.00000       0.00000       0.00000
  12  13 2515.4264    1.8424  0.9186 10.4216 -0.0046  0.0433   0.0628   0.0841    0.3266   0.0000   442.1723       4.82116       17.3687       3.69155       2.85205      -6.86933       3.48088       1.84228       2.28054      0.888100       1.03067     -0.305239    -0.0825760     -0.189075      0.140497     0.0277234    0.00531465    0.00664028   -0.00278041   0.000541677  -3.70761e-08  -7.01320e-05   1.06148e-05   3.37347e-07       0.00000       0.00000       0.00000       0.00000       0.00000       0.00000       0.00000       0.00000       0.00000       0.00000       0.00000       0.00000       4.47803       7.34731       6.36743       7.30688       5.73247       5.29508       4.12995       3.14539       2.16864       1.57873       1.06453      0.614650      0.409027      0.200008      0.120709     0.0510782     0.0269078     0.0101981    0.00456819    0.00129818   0.000454114   0.000116518   2.58552e-05   4.84206e-06       0.00000       0.00000       0.00000       0.00000       0.00000       0.00000       0.00000       0.00000       0.00000       0.00000       0.00000       0.00000
  12  18 3213.1487    3.9661  0.9679 12.6690  0.0113  0.0434   0.1279   0.0914    0.1276   0.0000   432.0765       8.60336       12.4533      -7.00769       1.53838     -0.359409      -7.95275       1.30030       1.43996     -0.410041      0.916843     -0.775152      0.327166      0.381618     -0.120620    0.00796140     0.0297846    0.00827707   -0.00946711   0.000130343  -5.64446e-05   5.55092e-05  -6.73643e-06  -3.52939e-06       0.00000       0.00000       0.00000       0.00000       0.00000       0.00000       0.00000       0.00000       0.00000       0.00000       0.00000       0.00000       5.20984       7.22009       6.94359       7.20162       6.06412       5.18344       4.43019       2.88832       2.35401       1.59675       1.00744      0.619489      0.370233      0.229576      0.102934     0.0535101     0.0217796     0.0110004    0.00385812    0.00141125   0.000369202   9.70036e-05   2.55963e-05   4.08935e-06       0.00000       0.00000       0.00000       0.00000       0.00000       0.00000       0.00000       0.00000       0.00000       0.00000       0.00000       0.00000
  12  19 3352.7087    3.5090  1.4447 12.2271 -0.0068  0.0496   0.0943   0.1103    0.1057   0.0000   449.7520       5.16637       5.51021      -2.11370       2.68464      -1.74707      -1.04140      -3.91518       2.14963       2.57719      -1.73691      -1.58724     0.0610211      0.287171     -0.266774      0.117419     0.0287966    -0.0243958   0.000252291   0.000490565   0.000313572   0.000316698   4.67127e-05  -4.03376e-06       0.00000       0.00000       0.00000       0.00000       0.00000       0.00000       0.00000       0.00000       0.00000       0.00000       0.00000       0.00000       5.77750       7.55583       7.52003       8.24592       6.78982       6.01903       4.90438       3.88330       2.89902       1.89393       1.39445      0.843065      0.540054      0.261697      0.165497     0.0772150     0.0375295     0.0138545    0.00602322    0.00176599   0.000598592   0.000134203   2.97166e-05   4.73831e-06       0.00000       0.00000       0.00000       0.00000       0.00000       0.00000       0.00000       0.00000       0.00000       0.00000       0.00000       0.00000
  12  20 3492.4388    2.9260  2.1443 11.5412 -0.0013  0.0551   0.0636   0.1406    0.0919   0.0000   440.7351       19.7057       1.54622      -4.24436       11.7011      -12.2027      -3.89643     -0.472749      -2.89133       3.15461      -1.03680       1.59927      0.145172     -0.510337      0.207765    -0.0360791   -0.00412211    -0.0131181  -0.000408816    0.00391600   6.90192e-05  -0.000220975   1.41129e-05  -4.15512e-07       0.00000       0.00000       0.00000       0.00000       0.00000       0.00000       0.00000       0.00000       0.00000       0.00000       0.00000       0.00000       7.09724       9.46198       8.75259       9.25439       8.38594       7.25410       5.79899       4.23300       3.29950       2.21246       1.55549      0.957439      0.559439      0.313082      0.154105     0.0767442     0.0324124     0.0144384    0.00517647    0.00192191   0.000592184   0.000145072   3.34834e-05   5.12676e-06       0.00000       0.00000       0.00000       0.00000       0.00000       0.00000       0.00000       0.00000       0.00000       0.00000       0.00000       0.00000
  12  21 3632.3600    2.4108  3.3223 11.2637 -0.0017  0.0726   0.0454   0.1980    0.0676   0.0000   424.5984      -1.37257       8.92619      0.382612      -17.2788       17.1804       7.42476      -6.46691      -3.16107       1.32503      0.797179       1.15607      -1.32053     0.0425118      0.286579     0.0701878    -0.0628279    -0.0261673    0.00133418   -0.00408012   0.000385921   0.000404250   8.50397e-06  -7.42037e-06       0.00000       0.00000       0.00000       0.00000       0.00000       0.00000       0.00000       0.00000       0.00000       0.00000       0.00000       0.00000       9.22123       11.5263       12.0326       11.6064       11.1821       8.84147       7.79089       5.90041       4.26289       3.17248       1.93278       1.26254      0.757216      0.422074      0.223666      0.108506     0.0491788     0.0206326    0.00810218    0.00271967   0.000772798   0.000222760   4.60502e-05   5.90643e-06       0.00000       0.00000       0.00000       0.00000       0.00000       0.00000       0.00000       0.00000       0.00000       0.00000       0.00000       0.00000
  12  22 3772.7033    1.9449  4.3786 10.9215 -0.0049  0.0917   0.0338   0.2317    0.0612   0.0000   459.3447       8.54674       18.0354      -12.1961       11.4393       10.9357       11.3703       1.74415       5.31525     -0.571828      -6.65518       2.01468     0.0144708      -1.25347     0.0832388    -0.0157597     -0.121186    -0.0133596     0.0163008    0.00424513  -0.000587085  -0.000303928   0.000126253  -1.12476e-05       0.00000       0.00000       0.00000       0.00000       0.00000       0.00000       0.00000       0.00000       0.00000       0.00000       0.00000       0.00000       11.2485       14.5044       15.0215       14.7088       13.5358       11.4919       9.48108       7.46738       5.41997       3.78234       2.60101       1.63438      0.941347      0.558609      0.279709      0.145592     0.0651131     0.0284371     0.0100222    0.00359652    0.00105747   0.000277586   5.66104e-05   7.92240e-06       0.00000       0.00000       0.00000       0.00000       0.00000       0.00000       0.00000       0.00000       0.00000       0.00000       0.00000       0.00000
  12  23 3912.7486    1.5382  5.8135 10.6617 -0.0088  0.1197   0.0273   0.3129    0.0575   0.0000   419.7600       73.5535      -1.24114      -46.6147       33.9579       35.5827       17.3255       8.38911       5.12389      -1.91633      -3.12159      -4.07486      -1.38531     0.0143059      0.199158    -0.0441358     -0.119164     0.0187541     0.0224862    0.00115483   -0.00341464  -2.25048e-05   8.68750e-05   1.00701e-05       0.00000       0.00000       0.00000       0.00000       0.00000       0.00000       0.00000       0.00000       0.00000       0.00000       0.00000       0.00000       13.9365       18.9201       19.1824       18.7396       17.8295       14.8362       12.4221       9.61703       7.15497       5.20611       3.29221       2.21615       1.27470      0.762862      0.377351      0.201227     0.0831605     0.0387735     0.0136992    0.00510447    0.00143698   0.000392005   7.90290e-05   1.09350e-05       0.00000       0.00000       0.00000       0.00000       0.00000       0.00000       0.00000       0.00000       0.00000       0.00000       0.00000       0.00000
  12  24 4053.2750    1.2716  7.1809 10.4483 -0.0120  0.1383   0.0224   0.4006    0.0521   0.0000   422.7943      -7.72487       41.6424       35.3754      -33.2302      -6.31214       13.9649      -1.36412      -17.7346     -0.365375      -2.39908       1.11626      0.629028       1.56152     -0.152391     -0.541296      0.235064     0.0407626    0.00170840    0.00473702  -0.000720629  -0.000704443   5.48192e-05   1.09499e-05       0.00000       0.00000       0.00000       0.00000       0.00000       0.00000       0.00000       0.00000       0.00000       0.00000       0.00000       0.00000       17.1803       21.2822       22.7381       22.7965       20.0612       17.9452       14.1523       11.3815       8.38874       5.87379       3.97942       2.57607       1.53260      0.861566      0.479397      0.217180      0.111852     0.0419654     0.0171283    0.00574414    0.00172206   0.000418894   8.06205e-05   1.20088e-05       0.00000       0.00000       0.00000       0.00000       0.00000       0.00000       0.00000       0.00000       0.00000       0.00000       0.00000       0.00000
  12  25 4194.0311    1.1121  9.4037  9.9497 -0.0093  0.1690   0.0183   0.4812    0.0581   0.0000   470.9145       7.33111       19.0150       10.2732       17.1453      0.665097       21.9040       5.32202      -2.72347      0.951793      0.364571     0.0141543     -0.227645      -1.93246     -0.622166    -0.0872933     0.0697737     0.0242187     0.0310088     0.0150657   -0.00330669  -0.000482511  -2.70835e-05  -1.62216e-05       0.00000       0.00000       0.00000       0.00000       0.00000       0.00000       0.00000       0.00000       0.00000       0.00000       0.00000       0.00000       20.7279       26.5464       28.0214       27.0432       25.1415       21.4954       17.7293       13.7393       10.1280       7.30129       4.97634       3.05677       1.94626       1.07369      0.586382      0.275476      0.133714     0.0547142     0.0214907    0.00691434    0.00213882   0.000522431   0.000105236   1.44816e-05       0.00000       0.00000       0.00000       0.00000       0.00000       0.00000       0.00000       0.00000       0.00000       0.00000       0.00000       0.00000
  12  27 4475.7294    0.7717 12.9770  9.7189 -0.0110  0.2849   0.0160   0.7660    0.0490   0.0000   438.5425       55.7700      -31.5381      -19.7747       57.7129       57.6583      -6.18137      -77.4935       20.7414       8.34159       4.06420       7.93423      -1.77713      -3.04431      -2.24658      0.837776      0.541629    -0.0916463     0.0508872    0.00377915   -0.00282210   0.000155870   4.45008e-05   1.61120e-05       0.00000       0.00000       0.00000       0.00000       0.00000       0.00000       0.00000       0.00000       0.00000       0.00000       0.00000       0.00000       33.6140       44.8655       47.9351       45.3627       43.1568       35.7046       29.6594       23.4509       17.3769       12.3683       8.20640       5.38284       3.22861       1.81996       1.03669      0.456816      0.242382     0.0875666     0.0371414     0.0121626    0.00364441   0.000941911   0.000187989   2.50151e-05       0.00000       0.00000       0.00000       0.00000       0.00000       0.00000       0.00000       0.00000       0.00000       0.00000       0.00000       0.00000
  13  11 2271.0904    1.0480  0.7486  9.9158 -0.0020  0.0458   0.0363   0.0739    0.1076   0.0000   438.0891     -0.237548       8.78385       5.43901       5.58987      -4.19604      -3.97622       1.77312      -1.59807    -0.0411451     0.0911891      0.166381      0.390515      0.362809     -0.186504     0.0816732     0.0120192    -0.0151603    0.00344566   0.000240264    0.00145274  -0.000116592   0.000153501   2.59437e-05   4.59046e-06   9.21862e-08       0.00000       0.00000       0.00000       0.00000       0.00000       0.00000       0.00000       0.00000       0.00000       0.00000       4.68953       6.38300       7.08468       5.67346       5.65646       4.90372       4.13069       3.15838       2.75965       1.61748       1.19414      0.825323      0.479094      0.260817      0.181559     0.0860136     0.0385350     0.0257405    0.00747824    0.00346892    0.00142625   0.000485307   0.000128178   2.83800e-05   6.99654e-06   8.77315e-07       0.00000       0.00000       0.00000       0.00000       0.00000       0.00000       0.00000       0.00000       0.00000       0.00000
  13  14 2691.5980    2.4218  0.8443 11.4571  0.0005  0.0559   0.0918   0.0811    0.2206   0.0000   437.1258      -4.24671       13.0371       9.32334      -8.91300      0.267091       4.34053      0.464202       2.26044       1.67376      -2.31016     -0.472341      0.490284   0.000494165    -0.0435655     0.0357427     0.0294997    -0.0326866   -0.00854124   -0.00197644    0.00125654   3.38252e-05   2.94213e-05  -2.48426e-05   1.34333e-05   9.93895e-07       0.00000       0.00000       0.00000       0.00000       0.00000       0.00000       0.00000       0.00000       0.00000       0.00000       5.16540       7.84675       7.64516       7.23176       6.69472       6.68504       5.20079       3.90754       3.92167       2.13690       2.11904       1.10592      0.862381      0.365613      0.282273      0.159643     0.0486416     0.0518184    0.00878161    0.00686685    0.00214202   0.000617468   0.000252302   3.65487e-05   9.26224e-06   1.43168e-06       0.00000       0.00000       0.00000       0.00000       0.00000       0.00000       0.00000       0.00000       0.00000       0.00000
  13  15 2832.0858    3.2501  0.7422 11.7552 -0.0247  0.0345   0.1246   0.0660    0.2659   0.0000   437.5903      -1.28129       19.7726       3.05510       2.50633      -3.02845      -3.26118      0.743481       1.22482      0.719517      0.222968      -1.32558     -0.438822     0.0460745     -0.155674     0.0755379    -0.0248299    -0.0181625     0.0159593    0.00511921   -0.00165456  -6.61312e-05   9.65454e-05  -1.75855e-05  -1.76051e-06   8.07075e-07       0.00000       0.00000       0.00000       0.00000       0.00000       0.00000       0.00000       0.00000       0.00000       0.00000       4.51392       4.80564       4.90771       5.12526       4.99120       4.50602       3.58524       2.68287       2.07412       1.48562       1.09841      0.737763      0.446340      0.276410      0.155804     0.0775114     0.0361120     0.0180945    0.00727455    0.00292323   0.000994342   0.000317988   8.47528e-05   1.94731e-05   4.06892e-06   5.56392e-07       0.00000       0.00000       0.00000       0.00000       0.00000       0.00000       0.00000       0.00000       0.00000       0.00000
  13  16 2972.5284    3.6322  0.9428 12.1824 -0.0026  0.0331   0.1097   0.0860    0.1942   0.0000   436.3472       7.92256       12.7489      -1.32688      -1.54166       6.43150      -1.26856      -4.03389      -3.04804       1.28212      0.994174     -0.139409     -0.278402     -0.408434    -0.0927338     0.0522582     0.0201604    -0.0177848     0.0111082    0.00175051  -0.000322189  -0.000409222   0.000129136   1.96215e-05   3.34159e-06   6.03933e-07       0.00000       0.00000       0.00000       0.00000       0.00000       0.00000       0.00000       0.00000       0.00000       0.00000       3.80467       4.72963       5.08687       4.57950       4.77890       3.89678       3.22048       2.65589       1.83095       1.48371      0.942028      0.618456      0.397101      0.230113      0.134576     0.0684297     0.0325290     0.0160072    0.00648899    0.00269998   0.000995986   0.000296019   9.47553e-05   2.59815e-05   4.63464e-06   5.97526e-07       0.00000       0.00000       0.00000       0.00000       0.00000       0.00000       0.00000       0.00000       0.00000       0.00000
  13  17 3112.4483    3.8916  0.9338 12.6456 -0.0038  0.0361   0.1279   0.0884    0.1263   0.0000   440.0851       4.43981       8.95352       7.42290       3.72123     -0.233057      -5.33817      -2.10378     -0.396535      -1.30716    -0.0652513     -0.171545     -0.211978    -0.0312194     -0.366789    -0.0730826     0.0326547   -0.00377509   0.000147011   -0.00204194  -0.000914947  -3.78643e-05   0.000192827   2.75607e-05  -9.85103e-07  -6.10081e-07       0.00000       0.00000       0.00000       0.00000       0.00000       0.00000       0.00000       0.00000       0.00000       0.00000       3.90404       5.29133       5.62787       4.95271       5.26096       4.41852       3.35612       2.98549       1.93536       1.50824       1.08008      0.674141      0.439908      0.263720      0.134632     0.0749994     0.0388215     0.0154997    0.00770107    0.00304930    0.00100461   0.000355835   0.000121972   3.12688e-05   5.38820e-06   7.32211e-07       0.00000       0.00000       0.00000       0.00000       0.00000       0.00000       0.00000       0.00000       0.00000       0.00000
  13  18 3252.3007    3.7000  1.0712 12.7464 -0.0119  0.0389   0.1143   0.0989    0.1252   0.0000   439.9413       1.95488       9.32483       7.75470      -5.25153       3.57483       1.61343      0.820506      0.156207      -4.12663       1.07596    -0.0272386     -0.387156     0.0504022     -0.287536     -0.167780     0.0228839    -0.0250088    0.00298145    0.00311808  -0.000123013  -7.54723e-05   4.87833e-05  -1.42849e-05  -1.20005e-06   1.09052e-06       0.00000       0.00000       0.00000       0.00000       0.00000       0.00000       0.00000       0.00000       0.00000       0.00000       4.32857       5.70571       5.92411       5.97724       5.40543       4.78656       3.87258       2.97127       2.42913       1.61500       1.16749      0.753396      0.456134      0.281378      0.160425     0.0827889     0.0410447     0.0185773    0.00834395    0.00320004    0.00118753   0.000422096   0.000118700   2.66472e-05   5.86121e-06   8.50367e-07       0.00000       0.00000       0.00000       0.00000       0.00000       0.00000       0.00000       0.00000       0.00000       0.00000
  13  19 3392.3120    3.3268  1.5827 12.1499 -0.0117  0.0480   0.0830   0.1143    0.1012   0.0000   434.2239       6.11266      0.190762       14.0574      0.874696      -1.22895       2.23426     0.0307799      -1.38232       2.43255       1.25816      0.383794      0.977426     -0.236979     0.0905820     0.0532650     0.0269973    -0.0181983    -0.0106750  -0.000597512    0.00307301   0.000447161  -0.000134886  -3.99356e-06  -1.28777e-05  -4.20299e-07       0.00000       0.00000       0.00000       0.00000       0.00000       0.00000       0.00000       0.00000       0.00000       0.00000       5.76062       7.63031       7.90633       8.09012       6.78967       6.12371       5.02559       3.86612       3.02781       2.11634       1.39967      0.957635      0.565079      0.359867      0.186465      0.109492     0.0537895     0.0250028     0.0107317    0.00442087    0.00153435   0.000533732   0.000135323   3.37906e-05   6.90510e-06   1.03667e-06       0.00000       0.00000       0.00000       0.00000       0.00000       0.00000       0.00000       0.00000       0.00000       0.00000
  13  20 3532.4803    2.7583  2.6212 11.5637 -0.0046  0.0650   0.0545   0.1536    0.0747   0.0000   442.8429      -7.14799       10.1763      -8.32349       18.8370       4.87505      -9.85307       9.36762      -1.26612     -0.475347      -1.43807      0.189290       1.15444     -0.160647      0.518982      0.229278    -0.0143156     0.0408960   -0.00429757   -0.00472692   -0.00367645  -0.000408530   0.000266310   2.56536e-06  -1.08094e-05   1.09219e-06       0.00000       0.00000       0.00000       0.00000       0.00000       0.00000       0.00000       0.00000       0.00000       0.00000       7.19074       9.62386       9.78272       9.38426       9.37958       7.66109       6.72566       5.28812       3.97619       2.97805       2.04077       1.26366      0.830574      0.502283      0.280043      0.150969     0.0694733     0.0347906     0.0141377    0.00618181    0.00211256   0.000694734   0.000209788   5.24490e-05   1.08073e-05   1.38771e-06       0.00000       0.00000       0.00000       0.00000       0.00000       0.00000       0.00000       0.00000       0.00000       0.00000
  13  21 3673.0296    2.2150  3.7229 11.1273 -0.0045  0.0786   0.0388   0.1940    0.0627   0.0000   447.9595       7.30444     -0.453174       5.40504     -0.382748      -2.99274      -3.33597      -12.5135      -11.3618      -1.30658     -0.312093     -0.487046     -0.210823     -0.593207     -0.646397      0.175501      0.123439    -0.0537248     0.0106473     0.0132639   -0.00312422   -0.00106742   0.000335545  -1.40347e-05  -3.31011e-05   1.57402e-06       0.00000       0.00000       0.00000       0.00000       0.00000       0.00000       0.00000       0.00000       0.00000       0.00000       8.84294       11.5978       12.2681       12.5146       10.9958       9.44717       8.45676       6.34974       4.99373       3.52390       2.52476       1.58596       1.02124      0.612718      0.352439      0.185861     0.0912482     0.0454978     0.0194474    0.00791393    0.00281427   0.000906343   0.000260577   6.00440e-05   1.28862e-05   1.70180e-06       0.00000       0.00000       0.00000       0.00000       0.00000       0.00000       0.00000       0.00000       0.00000       0.00000
  13  22 3813.6703    1.8652  5.2181 10.6175 -0.0026  0.0945   0.0287   0.2445    0.0626   0.0000   433.2946       5.87535       59.4574       42.5937       7.50318       1.58727       5.31984      -2.83884      -14.2397     -0.827003     -0.484443      -1.21821      -2.34633      -1.00582     -0.763812      0.420345      0.101584    -0.0516247     0.0328188   -0.00703439   -0.00210049   -0.00173382  -0.000361429  -3.11927e-05  -7.26500e-06  -1.84929e-06       0.00000       0.00000       0.00000       0.00000       0.00000       0.00000       0.00000       0.00000       0.00000       0.00000       10.5789       13.9099       14.2139       14.3826       13.4597       12.0403       9.76863       7.72971       5.84505       4.43797       3.00530       2.01602       1.33197      0.752082      0.440762      0.227007      0.122019     0.0502409     0.0242143    0.00909686    0.00361644    0.00109414   0.000324008   7.79221e-05   1.48064e-05   2.11593e-06       0.00000       0.00000       0.00000       0.00000       0.00000       0.00000       0.00000       0.00000       0.00000       0.00000
  13  23 3954.3834    1.4916  6.0756 10.5304 -0.0054  0.1127   0.0247   0.2976    0.0563   0.0000   420.6481       32.7442       16.2311       10.8479       38.8741       1.07197      0.428403       18.0690      -6.24071      -9.45115       8.57799       2.95226     0.0989477    -0.0313205     -0.181405      0.279370      0.285408    -0.0278945    -0.0366206     0.0154249    0.00492876   0.000421819  -0.000356087  -0.000284449  -2.67580e-05   2.69933e-06       0.00000       0.00000       0.00000       0.00000       0.00000       0.00000       0.00000       0.00000       0.00000       0.00000       12.8483       16.7763       17.5807       17.3989       16.3591       14.0958       11.6059       9.46674       7.10014       5.17283       3.65596       2.37554       1.52067      0.949155      0.513669      0.284229      0.148049     0.0617446     0.0301063     0.0114658    0.00404804    0.00135568   0.000385640   9.27442e-05   1.77898e-05   2.41530e-06       0.00000       0.00000       0.00000       0.00000       0.00000       0.00000       0.00000       0.00000       0.00000       0.00000
  13  24 4095.2636    1.2197  7.5439 10.2439 -0.0072  0.1326   0.0203   0.3837    0.0545   0.0000   457.8003       4.33143      -34.8969       16.5935       45.0461      -6.83499      -8.34160      -6.99029       21.2786      -5.60910      -1.95386      -3.08061       2.56703      0.346290     -0.883808    -0.0196485     -0.155693     -0.209305    -0.0163312     0.0260033   -0.00552224   -0.00101653   -0.00110761  -2.16720e-05   3.78763e-05  -2.19043e-06       0.00000       0.00000       0.00000       0.00000       0.00000       0.00000       0.00000       0.00000       0.00000       0.00000       15.5980       19.9421       21.1410       20.5692       18.9187       16.7863       14.0577       11.4612       8.54067       6.32501       4.30130       2.85699       1.81917       1.06405      0.611821      0.330405      0.169197     0.0784784     0.0343133     0.0135609    0.00497290    0.00157068   0.000445141   0.000108459   2.00201e-05   2.75280e-06       0.00000       0.00000       0.00000       0.00000       0.00000       0.00000       0.00000       0.00000       0.00000       0.00000
  14   9 2017.0127    0.6017  0.4524  9.3926 -0.0002  0.0287   0.0241   0.0515    0.0767   0.0000   437.3314      -1.67523       10.4133      -4.10345       1.39874      -1.13961       3.37311       1.80461    -0.0185749     -0.531374     -0.158360     -0.361878     0.0450449    -0.0712218     0.0232234     0.0255923   -0.00914481    0.00469186   -0.00449443   0.000321789   0.000715059   0.000338364  -0.000100630  -0.000116567  -7.95506e-06   1.08022e-06  -8.85047e-07  -8.89759e-08       0.00000       0.00000       0.00000       0.00000       0.00000       0.00000       0.00000       0.00000       3.35341       4.65987       4.97281       4.59642       4.29922       3.84659       2.97155       2.52947       1.80356       1.41203      0.916792      0.593107      0.400939      0.229827      0.146046     0.0841061     0.0419544     0.0209152     0.0106503    0.00411787    0.00182167   0.000735679   0.000259771   8.00760e-05   2.46272e-05   5.89495e-06   9.43275e-07   1.42568e-07       0.00000       0.00000       0.00000       0.00000       0.00000       0.00000       0.00000       0.00000
  14  11 2305.6925    1.0782  0.7447 10.2079 -0.0032  0.0321   0.0361   0.0760    0.0932   0.0000   440.5835       3.11007       14.9666       1.74054     -0.368416      0.594012       2.45517      -3.09331      0.273311      -1.00211      0.360502      0.518184    -0.0260763    -0.0117445      0.243069     -0.127679    -0.0419604   -0.00349302   -0.00418368  -0.000306527   -0.00193221   -0.00148611   0.000475997  -6.10511e-06   2.54698e-05   5.45711e-06   2.36475e-06   1.15095e-07       0.00000       0.00000       0.00000       0.00000       0.00000       0.00000       0.00000       0.00000       3.89742       5.12833       5.24062       5.23999       4.86603       4.19855       3.48550       2.71875       1.91248       1.52911      0.992326      0.722335      0.470390      0.285756      0.160018     0.0873951     0.0499775     0.0225890     0.0116100    0.00436843    0.00215052   0.000749328   0.000273120   7.84967e-05   2.19299e-05   6.05233e-06   1.09950e-06   1.55327e-07       0.00000       0.00000       0.00000       0.00000       0.00000       0.00000       0.00000       0.00000
  14  13 2587.3251    1.9593  0.8895 11.2530 -0.0047  0.0377   0.0622   0.0841    0.1135   0.0000   442.5845      0.348615       15.4580      -1.18371      -6.69783       3.14494       3.02494     -0.209010     -0.671043       1.19361       1.16401      0.692965     0.0727442     0.0355983     -0.300924    -0.0391875     0.0314386    0.00159766    -0.0154229    0.00558410    0.00328243  -0.000680745  -0.000147588   0.000173186   2.23841e-05   8.69520e-06  -2.42480e-07   1.55598e-07       0.00000       0.00000       0.00000       0.00000       0.00000       0.00000       0.00000       0.00000       4.11179       5.04630       5.13822       5.05404       5.20553       4.03559       3.86515       3.06327       2.31261       1.86995       1.24372      0.816011      0.509143      0.315338      0.218682      0.108197     0.0595571     0.0283807     0.0133781    0.00633160    0.00247479   0.000892390   0.000336629   9.00463e-05   2.77768e-05   7.33699e-06   1.38054e-06   1.67009e-07       0.00000       0.00000       0.00000       0.00000       0.00000       0.00000       0.00000       0.00000
  14  15 2869.1896    3.3537  0.7913 11.6150 -0.0156  0.0342   0.1162   0.0772    0.3294   0.0000   429.3809       2.25611       7.56392       8.01031      -1.98447       7.71097      -5.65946       1.93951      0.374524      -1.21757      -1.67974     -0.298666     -0.717597     -0.594957     0.0203024    -0.0122592    -0.0821824    -0.0262646     0.0153055  -1.17043e-05   -0.00481454  -1.66068e-05  -0.000220597  -3.76591e-05   1.65030e-05  -7.80660e-06   4.07166e-07   4.86539e-08       0.00000       0.00000       0.00000       0.00000       0.00000       0.00000       0.00000       0.00000       3.70238       4.94700       5.01325       4.57793       4.77775       4.06026       3.71266       2.60016       2.13747       1.55872       1.17304      0.841668      0.493760      0.367907      0.180238      0.129965     0.0598778     0.0267750     0.0185082    0.00481784    0.00309903    0.00100404   0.000312287   0.000117705   2.50834e-05   6.97859e-06   1.40309e-06   1.55821e-07       0.00000       0.00000       0.00000       0.00000       0.00000       0.00000       0.00000       0.00000
  14  16 3010.1114    4.1405  0.7762 12.2792 -0.0060  0.0396   0.1399   0.0730    0.2336   0.0000   440.5258       3.53078       20.0142       8.00084      0.831744      -2.09319       2.44074      0.763186      0.396115     -0.140799       1.15705    -0.0226740     -0.529491      0.395098      0.212283     0.0197839     0.0285616    0.00791701    0.00300134   -0.00292610   -0.00374887    0.00185447  -0.000281314  -8.46209e-05   2.02954e-05   5.72856e-06  -8.23704e-07   2.81587e-07       0.00000       0.00000       0.00000       0.00000       0.00000       0.00000       0.00000       0.00000       3.98498       5.65942       5.07753       5.17216       6.07507       4.04443       4.12918       2.50092       2.57191       1.84202       1.28045      0.867556      0.451849      0.392253      0.203422      0.131322     0.0617983     0.0297386     0.0142162    0.00525997    0.00256298   0.000914445   0.000292923   0.000121376   2.44614e-05   8.25690e-06   1.94448e-06   1.94487e-07       0.00000       0.00000       0.00000       0.00000       0.00000       0.00000       0.00000       0.00000
  14  18 3290.7708    3.5535  1.3283 12.4539 -0.0128  0.0422   0.0966   0.1055    0.1285   0.0000   433.8100       4.62813       20.1279      -6.55860       5.67866       1.21547      -5.70855       4.28324      0.572511     -0.207727       1.83337     -0.675858     -0.757298     -0.220213      0.468909      0.197126     0.0420759     0.0379121    -0.0278478    0.00416993   -0.00238045   0.000118486   0.000943292  -4.14617e-05  -6.38639e-05  -9.40022e-06   5.91281e-08   1.62873e-07       0.00000       0.00000       0.00000       0.00000       0.00000       0.00000       0.00000       0.00000       4.43338       5.73250       6.06128       6.09643       5.74154       4.90764       4.38959       3.26239       2.70722       1.94896       1.39481      0.944954      0.592667      0.385619      0.224768      0.134181     0.0661805     0.0341078     0.0165169    0.00718930    0.00297595    0.00117230   0.000403527   0.000126977   3.25268e-05   8.01952e-06   1.72137e-06   2.13950e-07       0.00000       0.00000       0.00000       0.00000       0.00000       0.00000       0.00000       0.00000
  14  19 3431.4229    2.9751  1.6727 12.2838 -0.0219  0.0502   0.0749   0.1198    0.0907   0.0000   434.1205       1.75515      -6.59100       13.7877       5.71897       4.76194      -3.13043       5.48756       2.82640       3.34359       3.65680      -2.02029       1.16766     -0.455465     -0.452654     -0.463796      0.221242    0.00510447   -0.00733901    0.00367868   -0.00293126   -0.00203074  -0.000366481  -3.51773e-05   7.72758e-05  -9.29294e-06  -9.53855e-07  -5.12566e-08       0.00000       0.00000       0.00000       0.00000       0.00000       0.00000       0.00000       0.00000       5.56266       6.97600       7.53434       7.22559       6.70140       6.22127       5.01117       4.33522       3.45097       2.46841       1.72522       1.16653      0.779572      0.449957      0.276697      0.147959     0.0871328     0.0414522     0.0201805    0.00824571    0.00362269    0.00130036   0.000513964   0.000153475   4.41389e-05   9.79967e-06   1.79791e-06   2.46416e-07       0.00000       0.00000       0.00000       0.00000       0.00000       0.00000       0.00000       0.00000
  14  20 3572.1521    2.5184  2.9372 11.5347 -0.0082  0.0641   0.0467   0.1641    0.0702   0.0000   425.4216     -0.907822       19.5065       16.5917      -10.5171      0.777840       9.43333      -4.55861      -8.53824      -3.86789       2.90869       2.84139      0.277627     -0.237448      0.153496      0.144085     -0.102697    -0.0543040   -0.00650542    0.00295874    0.00522613    0.00105124    0.00102388  -0.000382222  -3.96628e-05   3.91244e-05  -2.39612e-06   3.26924e-07       0.00000       0.00000       0.00000       0.00000       0.00000       0.00000       0.00000       0.00000       6.88685       8.77208       9.46753       9.15025       8.89931       7.69705       6.53125       5.55652       4.09440       3.21192       2.19611       1.57701      0.946303      0.625262      0.369441      0.208625      0.109984     0.0557232     0.0270517     0.0119597    0.00497862    0.00184447   0.000654966   0.000210939   5.60350e-05   1.43309e-05   2.45982e-06   3.19395e-07       0.00000       0.00000       0.00000       0.00000       0.00000       0.00000       0.00000       0.00000
  14  21 3713.1392    2.0593  4.2833 11.0413 -0.0019  0.0799   0.0340   0.2165    0.0606   0.0000   438.6418       21.6376       17.1170      -24.0567      -7.09330      -5.55542       12.8417      -1.53670      -1.88235       3.22661     -0.174255       2.46950     -0.794952      0.513913      0.598667      0.203859     -0.259636    -0.0469042     0.0484737   -0.00275213   -0.00532593    0.00127841  -0.000838151  -0.000359027   0.000125679   3.72610e-06  -6.08130e-06   6.16017e-08       0.00000       0.00000       0.00000       0.00000       0.00000       0.00000       0.00000       0.00000       8.88850       11.0845       12.1343       11.8681       11.3363       10.0885       8.22269       6.74695       5.40390       3.87236       2.80302       1.94042       1.21936      0.784282      0.461904      0.259869      0.140949     0.0706266     0.0330209     0.0149842    0.00606668    0.00230930   0.000826135   0.000268867   7.20988e-05   1.63836e-05   3.03794e-06   3.87368e-07       0.00000       0.00000       0.00000       0.00000       0.00000       0.00000       0.00000       0.00000
  14  22 3853.9529    1.7108  5.9307 10.5061 -0.0051  0.1039   0.0253   0.2627    0.0607   0.0000   449.4281      -5.63180       30.7539       21.0211      -21.0815       3.75019       17.1813      -6.99854      -14.0441       4.14385       2.28030      0.269922      -1.59956     -0.756743      -1.14625     -0.297850      0.119977     -0.136385   -0.00988558     0.0240828   -0.00245152    0.00282689    0.00206252  -1.50764e-05   2.56235e-05  -2.29630e-05  -6.50283e-06   1.15118e-07       0.00000       0.00000       0.00000       0.00000       0.00000       0.00000       0.00000       0.00000       10.6087       14.6419       14.7017       15.1191       13.7999       12.8961       10.6709       8.67959       6.78288       5.21848       3.56989       2.53376       1.67822       1.01461      0.620622      0.347905      0.183146     0.0945892     0.0438825     0.0199007    0.00800344    0.00322403    0.00114084   0.000345635   9.55374e-05   2.28318e-05   4.21759e-06   6.00978e-07       0.00000       0.00000       0.00000       0.00000       0.00000       0.00000       0.00000       0.00000
  14  23 3995.0886    1.3997  7.0350 10.4248 -0.0053  0.1204   0.0224   0.3289    0.0541   0.0000   452.8126       13.0047       34.4279      -16.6811      -25.4793      -6.42502       18.0097       26.9508       6.42303      -15.6036      -2.05688     -0.442332     -0.184245       1.91320      -2.29613     -0.459252      0.312194    -0.0752785    -0.0667952    -0.0103722   -0.00888142   -0.00110534   0.000972628  -6.62853e-05  -6.39609e-05  -5.51586e-05   6.49758e-07  -1.13546e-06       0.00000       0.00000       0.00000       0.00000       0.00000       0.00000       0.00000       0.00000       12.8644       17.2920       18.3594       17.8887       16.7804       15.1883       12.5294       10.5563       7.75874       5.88429       4.32268       2.92850       1.94849       1.22598      0.713644      0.414690      0.219636      0.111869     0.0560102     0.0238092     0.0102825    0.00386357    0.00130834   0.000415734   0.000115658   2.67681e-05   4.74141e-06   6.45550e-07       0.00000       0.00000       0.00000       0.00000       0.00000       0.00000       0.00000       0.00000
  14  24 4136.4437    1.1344  8.7060 10.1515 -0.0014  0.1540   0.0194   0.4128    0.0560   0.0000   408.4458       23.7242       42.9359       59.2641      -8.14640      -17.0725       4.35909       5.48669      -17.9551      -7.58040       4.73745       3.09813      -2.87721      -2.36494     -0.504565       1.09630      0.141359     -0.187872     0.0598433   -0.00244363   -0.00199284   0.000568597   -0.00106808   0.000323112  -0.000303764   5.95281e-05   4.27217e-06   6.77765e-07       0.00000       0.00000       0.00000       0.00000       0.00000       0.00000       0.00000       0.00000       15.9544       21.8528       22.5910       22.8374       20.7587       19.3235       15.7696       13.3904       10.2191       7.83808       5.54823       3.77039       2.48093       1.56231      0.925361      0.530306      0.284401      0.144422     0.0693496     0.0308017     0.0128085    0.00493938    0.00170681   0.000535034   0.000148496   3.44854e-05   6.18124e-06   8.78157e-07       0.00000       0.00000       0.00000       0.00000       0.00000       0.00000       0.00000       0.00000
  14  25 4277.6009    0.9730 10.5332  9.9285 -0.0066  0.1811   0.0171   0.5190    0.0533   0.0000   409.6581       33.6420       21.3232       27.8253       8.50716      -61.4018      -25.4355       12.3667      -6.87114      -7.37332       12.9253      -1.60892      -8.03454       2.97026     -0.473572      0.426000      0.307290      0.260663    -0.0713312    0.00400050     0.0253926    0.00934854   -0.00376952  -0.000910106   4.27445e-06  -1.20450e-05   6.99587e-06   8.86537e-07       0.00000       0.00000       0.00000       0.00000       0.00000       0.00000       0.00000       0.00000       19.3315       25.4808       27.2014       26.8072       25.1891       23.0857       18.8261       15.3804       12.1301       8.81543       6.55094       4.48474       2.98602       1.87248       1.11727      0.633664      0.345544      0.177520     0.0827970     0.0381215     0.0154165    0.00588158    0.00205868   0.000649391   0.000176425   3.88782e-05   7.24326e-06   9.58225e-07       0.00000       0.00000       0.00000       0.00000       0.00000       0.00000       0.00000       0.00000
  14  26 4419.7020    0.7710 12.4574  9.8882 -0.0064  0.2603   0.0159   0.6920    0.0459   0.0000   425.3184      -5.67229       65.5201    -0.0955813      -33.5554      -18.2394       34.0922       24.6595      -19.2477      -40.1348       7.99981      -1.38763       2.87167      -1.98369      -1.19104       1.46548    -0.0840225    -0.0220189    -0.0118779    -0.0877644   -0.00974082     0.0113756    0.00293640  -0.000868738  -0.000185538   5.87934e-05   3.03281e-05   1.44240e-06       0.00000       0.00000       0.00000       0.00000       0.00000       0.00000       0.00000       0.00000       26.6412       35.9180       37.4922       37.6084       35.1320       31.5640       26.6041       22.4988       17.0140       12.9503       9.39904       6.53292       4.38595       2.77780       1.65833      0.972276      0.536922      0.260700      0.141268     0.0541496     0.0255736    0.00891198    0.00309552   0.000945702   0.000255770   5.82061e-05   1.05910e-05   1.43757e-06       0.00000       0.00000       0.00000       0.00000       0.00000       0.00000       0.00000       0.00000
  14  27 4560.6344    0.6563 13.9200  9.7317 -0.0082  0.3203   0.0135   0.7968    0.0408   0.0000   365.7291       29.8920       68.5041       44.6268      -28.4920      -48.8923       56.8780       36.7316      -6.55653      -29.3732      -4.25541       12.9542       2.06570       1.51675      -5.74871       2.12377       1.00762     -0.554323    -0.0602042    -0.0815802    -0.0276544    0.00804431    0.00732558  -0.000683475  -0.000391191   5.36272e-05   1.48647e-05   4.80621e-07       0.00000       0.00000       0.00000       0.00000       0.00000       0.00000       0.00000       0.00000       33.5989       42.9157       47.9137       45.5883       44.2313       38.2746       33.7901       27.3341       21.6129       15.8324       11.7954       8.01898       5.27846       3.35003       2.03911       1.17824      0.626237      0.319758      0.162394     0.0693080     0.0293306     0.0108561    0.00373798    0.00115268   0.000312247   6.99640e-05   1.32316e-05   1.55980e-06       0.00000       0.00000       0.00000       0.00000       0.00000       0.00000       0.00000       0.00000
  15  12 2481.0278    1.6797  0.7587 10.9846 -0.0113  0.0341   0.0571   0.0760    0.0953   0.0000   438.3417      -2.13279       7.92297    -0.0820159      -6.46767       4.10749      -6.69525     -0.396147       3.03151      0.255695      -1.72340      0.470813      0.517593     -0.282457     -0.188854     0.0271079   -0.00849505    -0.0527406   -0.00835930    0.00473646    0.00178379   0.000273029    0.00171105  -0.000384114  -1.78661e-05  -2.24583e-05   9.83911e-06  -5.17832e-07   2.21352e-07   1.14852e-07       0.00000       0.00000       0.00000       0.00000       0.00000       0.00000       3.57328       4.51962       4.57010       4.55344       4.07834       3.92657       3.18346       3.07920       2.25443       1.78561       1.30894      0.837017      0.569466      0.392098      0.206329      0.124921     0.0793666     0.0362052     0.0217310    0.00966633    0.00429434    0.00185997   0.000855069   0.000240527   8.61175e-05   2.79407e-05   7.71350e-06   1.69342e-06   2.85590e-07   4.61532e-08       0.00000       0.00000       0.00000       0.00000       0.00000       0.00000
  15  14 2764.1317    2.7741  0.7764 11.7831 -0.0077  0.0356   0.0924   0.0670    0.1231   0.0000   441.4355      -8.91837       15.7599       3.08095       1.79362      -3.99971      -5.35684       1.90885       3.65265      -1.06884      0.302290     -0.428183      0.858622      0.122048     0.0848750    -0.0658295    -0.0675594    -0.0356728    -0.0141799    0.00245493    0.00568957  -0.000240171  -0.000487127  -0.000234677  -0.000127121   4.67664e-05   1.04961e-05  -1.14126e-07  -5.65915e-07   2.74763e-08       0.00000       0.00000       0.00000       0.00000       0.00000       0.00000       3.39797       4.48252       4.78861       4.99066       4.48501       3.76829       3.62561       2.95215       1.99832       1.75960       1.22264      0.854508      0.550848      0.359287      0.244146      0.116704     0.0858005     0.0386018     0.0211427     0.0101717    0.00464871    0.00230066   0.000863191   0.000264378   0.000105163   2.47392e-05   7.71593e-06   1.92083e-06   3.27291e-07   4.45897e-08       0.00000       0.00000       0.00000       0.00000       0.00000       0.00000
  15  15 2905.7339    3.4130  0.8481 11.9618 -0.0046  0.0422   0.0992   0.0699    0.2117   0.0000   433.6590       4.21562       11.9176       1.71438      -2.67139       6.20672      -1.46759       2.64695      0.568868       1.39402       1.23321     -0.563785     -0.122351     0.0602114     -0.372155     0.0568022    -0.0688450   -0.00943999   -0.00246645  -0.000855952   0.000616008   0.000775289  -0.000220263  -0.000160556  -3.31374e-05   9.66906e-06   1.09687e-05  -1.37255e-07   9.09098e-09  -1.41002e-08       0.00000       0.00000       0.00000       0.00000       0.00000       0.00000       3.10660       5.87590       4.91778       5.76902       5.64564       4.33026       4.74477       2.80245       3.40886       1.49585       1.90036      0.747230      0.841824      0.364544      0.296125      0.143294     0.0863753     0.0491344     0.0201241     0.0130889    0.00362650    0.00255258   0.000681040   0.000348650   0.000109235   3.24938e-05   1.32197e-05   1.67281e-06   6.76864e-07   7.12565e-08       0.00000       0.00000       0.00000       0.00000       0.00000       0.00000
  15  17 3187.9753    4.0560  1.0405 12.8297 -0.0112  0.0409   0.1341   0.1022    0.1974   0.0000   437.5959       7.65384       2.60308       1.16629      0.776795       1.09011       1.17433       1.54686       1.41024    -0.0405204      0.493832      -1.46687       1.38278      0.493005     -0.339124   -0.00975626     0.0204817    -0.0427312    0.00798338     0.0132035  -0.000604379    0.00171680   -0.00125753   4.16115e-05  -9.83278e-05  -2.66401e-05   6.59865e-06  -1.73942e-06  -1.11582e-07   3.99217e-08       0.00000       0.00000       0.00000       0.00000       0.00000       0.00000       3.93968       5.62207       5.55263       6.28060       5.56815       5.09113       4.16312       3.64204       2.74905       2.10136       1.51009       1.04666      0.755726      0.434637      0.327731      0.137968      0.111264     0.0429253     0.0315535     0.0105630    0.00685889    0.00204690    0.00119027   0.000276203   0.000150580   3.07728e-05   1.17407e-05   2.44640e-06   4.51393e-07   6.58490e-08       0.00000       0.00000       0.00000       0.00000       0.00000       0.00000
  15  18 3328.7840    3.4610  1.5285 12.4637  0.0041  0.0495   0.0895   0.1149    0.1285   0.0000   439.4190       14.4426       12.7591       4.99124       8.49709       2.73583      0.205931      -5.25763       3.00424       3.38056       2.30157      -2.45343     -0.768131      0.316383     -0.260373     -0.293019      0.105910   -0.00510918    -0.0288860    0.00255254    0.00365552   -0.00204214  -0.000735805   0.000144760  -0.000141296  -7.81279e-06  -1.50004e-05  -2.67445e-07  -3.48982e-09  -8.22296e-08       0.00000       0.00000       0.00000       0.00000       0.00000       0.00000       4.71681       6.06221       7.01250       6.84258       6.28000       5.56064       5.24220       3.93874       3.00596       2.56022       1.72593       1.22002      0.814459      0.558596      0.331334      0.179338      0.112892     0.0641282     0.0305367     0.0140098    0.00687158    0.00308720    0.00124103   0.000444794   0.000149557   4.05836e-05   1.10515e-05   2.75406e-06   4.76320e-07   5.74480e-08       0.00000       0.00000       0.00000       0.00000       0.00000       0.00000
  15  19 3469.8334    2.7927  2.2524 11.8656 -0.0043  0.0531   0.0565   0.1407    0.0882   0.0000   442.4174       6.80978       4.27401      -4.59000       5.95022      -6.19464       6.15626      -9.62417       6.64202       3.73439       2.53172      -1.25392      0.633391       1.03109      0.519341     -0.571056     0.0610734      0.154977   -0.00872503    -0.0275555    0.00456211  -0.000118308   0.000833079   0.000392539  -1.96510e-06  -5.93099e-05   7.89843e-07   3.36342e-07   1.75369e-07  -2.49032e-08       0.00000       0.00000       0.00000       0.00000       0.00000       0.00000       5.48627       6.88304       7.32725       7.66758       6.62634       6.55876       5.40963       4.57844       3.47467       2.84630       1.95765       1.42020      0.948572      0.640549      0.377635      0.231324      0.128966     0.0695880     0.0360007     0.0168395    0.00790754    0.00331527    0.00138661   0.000495035   0.000164287   4.86960e-05   1.19056e-05   2.81196e-06   4.52382e-07   6.95420e-08       0.00000       0.00000       0.00000       0.00000       0.00000       0.00000
  15  20 3611.1004    2.4762  3.4781 11.0620 -0.0015  0.0658   0.0403   0.1670    0.0841   0.0000   435.9535       10.0978       9.74516       11.3315      -11.8171       9.98226       1.95198      -6.85266       3.82668      -3.90985     -0.374458       2.01413      -1.72216     -0.561928      0.624937      0.274851     -0.196511     0.0148085     0.0397246    -0.0138184   -0.00435382   0.000859660   -0.00228386   -0.00135373   0.000268883   0.000106643  -8.58020e-06  -9.39473e-06   9.48484e-07   1.32018e-07       0.00000       0.00000       0.00000       0.00000       0.00000       0.00000       6.46574       8.65046       8.98561       9.18371       8.46823       8.00114       6.67986       5.45284       4.52991       3.30976       2.44819       1.76436       1.15328      0.769652      0.483540      0.282520      0.156184     0.0912849     0.0443852     0.0204181     0.0102973    0.00410494    0.00159122   0.000616708   0.000206221   6.26946e-05   1.57652e-05   3.55535e-06   6.67935e-07   8.83189e-08       0.00000       0.00000       0.00000       0.00000       0.00000       0.00000
  15  21 3752.5345    2.0149  4.7074 10.8369 -0.0021  0.0875   0.0311   0.2058    0.0653   0.0000   434.9824       5.50745       7.91997       3.29285      -20.4424       6.37183       1.98435      -4.89315       3.00777      -6.31195      -5.16815     -0.473260      0.275755      0.339195       1.31619     -0.319174      0.118124     0.0337821    -0.0750176    -0.0352073   9.86907e-05    0.00588828   0.000489795  -0.000979103   0.000310437   7.31679e-05  -3.09162e-06  -1.36937e-05   6.89576e-07   8.92165e-08       0.00000       0.00000       0.00000       0.00000       0.00000       0.00000       8.48906       11.6773       11.9597       12.5355       11.4513       10.4557       9.10995       7.33817       5.92783       4.47716       3.26555       2.37539       1.55671       1.03962      0.639089      0.385822      0.209817      0.120569     0.0570234     0.0297817     0.0127150    0.00589258    0.00210941   0.000854341   0.000273419   8.40494e-05   2.11004e-05   4.97909e-06   9.26023e-07   1.21657e-07       0.00000       0.00000       0.00000       0.00000       0.00000       0.00000
  15  22 3894.0854    1.6661  6.3043 10.4108 -0.0025  0.0993   0.0233   0.2675    0.0602   0.0000   455.0802       13.7634       23.0565      -4.28430       5.95590       18.0258      -4.50661      -10.8606       5.22827       3.06810     -0.470049      -5.94069      0.917206      0.962127      -1.54254      0.129528      0.377584      0.134435     -0.114414    -0.0539542     0.0114746   -0.00474872   -0.00191375   0.000406630   0.000451385  -1.70830e-05   7.05359e-06   9.11157e-06  -8.05136e-07  -4.49841e-08       0.00000       0.00000       0.00000       0.00000       0.00000       0.00000       10.0059       12.9506       14.2452       13.5319       13.4593       11.7223       10.3225       8.72528       6.53863       5.40461       3.75720       2.66933       1.79802       1.15494      0.732583      0.432666      0.240314      0.135134     0.0651399     0.0327439     0.0145853    0.00650473    0.00247637   0.000958903   0.000310160   9.19540e-05   2.49990e-05   5.91087e-06   9.78320e-07   1.18392e-07       0.00000       0.00000       0.00000       0.00000       0.00000       0.00000
  15  23 4035.5016    1.3355  7.3297 10.3802 -0.0071  0.1237   0.0212   0.3375    0.0532   0.0000   453.1869       14.4097      -24.0301       8.91014       15.3048       4.70154       6.92694      0.498983       2.34513     -0.902003       7.53187       1.11238      0.751829      -1.98046     0.0955629       1.22528     -0.174833     -0.417607    -0.0809876     0.0556585     0.0276779    -0.0174281    0.00475282    0.00188171  -0.000262970   0.000195662  -4.06812e-05  -1.54022e-05   9.08003e-07  -2.56064e-07       0.00000       0.00000       0.00000       0.00000       0.00000       0.00000       12.6288       16.3163       17.4508       17.1156       16.6721       14.7876       12.8462       10.3633       8.66415       6.38771       4.77828       3.33180       2.25765       1.48715      0.916499      0.575197      0.314028      0.175179     0.0910420     0.0421819     0.0206403    0.00807316    0.00335420    0.00121563   0.000392740   0.000121027   3.03839e-05   6.73576e-06   1.26379e-06   1.49487e-07       0.00000       0.00000       0.00000       0.00000       0.00000       0.00000
  15  24 4177.4132    1.1747  9.4429  9.9980 -0.0113  0.1471   0.0173   0.4175    0.0550   0.0000   429.3759       7.17927       92.0561      -20.3641       8.09422      -6.75815      -22.2470       2.42765       18.1439      -7.64115    -0.0427755      -1.97578      -4.67419       3.97316       1.06558     -0.190634     0.0173882      0.456570     -0.269596    -0.0566470     0.0805484    0.00901491  -0.000160347   -0.00162399  -0.000498273  -0.000256296   4.88547e-05   9.16359e-06  -1.90922e-06  -1.18743e-07       0.00000       0.00000       0.00000       0.00000       0.00000       0.00000       14.5491       18.5543       20.5098       20.3356       19.5614       17.5837       15.0055       12.4733       9.79514       7.59306       5.56672       3.99543       2.76679       1.74896       1.12961      0.685297      0.380270      0.209286      0.108013     0.0535318     0.0243438     0.0103442    0.00402077    0.00150384   0.000487446   0.000143295   3.80522e-05   8.34863e-06   1.46620e-06   1.81836e-07       0.00000       0.00000       0.00000       0.00000       0.00000       0.00000
  16  13 2656.9276    2.3945  0.8649 11.2448 -0.0014  0.0322   0.0666   0.0673    0.1251   0.0000   437.7796      0.673631       3.12256       2.70506      -6.57409       1.19015      -1.91968      -1.71801      -1.76540      -2.08322      0.644852      0.537910     -0.571034     -0.191527     0.0131280    -0.0317975     0.0911922     0.0402841   -0.00846981    0.00892163   0.000202944    0.00227418   0.000300877  -0.000431433   0.000183649   5.85111e-05   5.77430e-07   7.19851e-07   1.86619e-06  -3.12954e-09   9.78616e-09  -8.31418e-09       0.00000       0.00000       0.00000       0.00000       3.47115       4.42282       4.61091       4.67191       4.50187       4.12486       3.51851       2.66401       2.16581       1.58480       1.22937      0.845679      0.622017      0.413457      0.261313      0.156169     0.0884720     0.0529008     0.0254126     0.0136881    0.00618723    0.00275441    0.00125674   0.000529837   0.000188265   7.23291e-05   2.11286e-05   6.44531e-06   1.65294e-06   3.44470e-07   7.22097e-08   8.55473e-09       0.00000       0.00000       0.00000       0.00000
  16  14 2799.4369    2.9208  0.7589 12.0401 -0.0089  0.0311   0.0934   0.0715    0.0935   0.0000   438.6581       3.51878       15.4847       3.29530       4.62809       5.39349      -1.29851      0.162724      -2.47200      -2.21607    -0.0112817     0.0505323      0.549284     -0.123407    -0.0568612    -0.0193470     0.0312777    -0.0441323    -0.0332062   -0.00623713   -0.00845224   -0.00271026  -0.000799500   0.000601452  -5.63556e-05   4.88978e-06   6.67844e-06   4.11119e-07  -2.01084e-06  -3.80878e-08   4.86437e-08  -1.52072e-08       0.00000       0.00000       0.00000       0.00000       2.87484       3.58878       4.07035       3.93173       3.69501       3.21816       3.09322       2.51696       2.01555       1.67361       1.13305      0.829151      0.590415      0.381899      0.220648      0.143327     0.0908919     0.0420597     0.0258358     0.0132931    0.00641686    0.00319129    0.00113247   0.000577377   0.000227843   7.02091e-05   2.43758e-05   6.63524e-06   1.74929e-06   4.29912e-07   7.36056e-08   8.74201e-09       0.00000       0.00000       0.00000       0.00000
  16  18 3366.2468    3.3336  1.6961 11.9070 -0.0123  0.0488   0.0821   0.1154    0.2041   0.0000   438.6924      -7.62449       1.16587       1.01187       1.81672     -0.873558      -5.84117       6.06428       2.80274     -0.679938      -1.86873      0.339198      0.209950      0.121926      -1.20235    -0.0727715      0.108701     -0.138757   -0.00252847     0.0194765    0.00826014   -0.00310387    0.00256406    0.00243352  -0.000106004  -0.000235228   7.36778e-05  -9.47335e-06  -5.42737e-06   4.18265e-07   4.38255e-08   3.28029e-09       0.00000       0.00000       0.00000       0.00000       5.06560       5.85938       6.76441       7.12226       6.16061       5.72970       5.30863       4.14337       3.20734       2.57237       2.01806       1.35767      0.891051      0.644079      0.440423      0.234066      0.142216     0.0905245     0.0454339     0.0225114    0.00973577    0.00532544    0.00239542    0.00107360   0.000354904   0.000130552   4.06173e-05   1.08513e-05   2.68463e-06   5.69224e-07   1.07548e-07   1.30306e-08       0.00000       0.00000       0.00000       0.00000
  16  19 3507.9266    2.7549  2.5330 11.7098 -0.0133  0.0579   0.0543   0.1472    0.0986   0.0000   453.5883       13.7997       11.3877      0.295318      -6.25167      -5.78799       11.8709      -3.03697      -10.2160       2.93534       1.31921      -2.12538      -2.54132      0.758873     -0.268235     -0.520594    -0.0448870      0.194305     -0.111407    -0.0125280    -0.0162378    0.00490092   -0.00208034  -0.000711587  -0.000463461  -0.000116927   1.39128e-05   7.77404e-06   2.17058e-06  -8.65262e-07  -2.33093e-08   1.74050e-08       0.00000       0.00000       0.00000       0.00000       5.77431       6.76732       7.39077       7.61070       7.66077       6.71005       5.74879       4.85529       3.94673       3.07011       2.31344       1.66927       1.16096      0.741680      0.501947      0.322959      0.190631      0.104615     0.0596663     0.0288176     0.0143462    0.00703570    0.00278865    0.00112560   0.000445769   0.000149441   4.89055e-05   1.37594e-05   3.58871e-06   7.63385e-07   1.30925e-07   1.55594e-08       0.00000       0.00000       0.00000       0.00000
  16  20 3649.6844    2.2507  3.5784 11.2153 -0.0058  0.0688   0.0379   0.1758    0.0755   0.0000   443.8933       15.4960       1.94425     -0.270638      0.713708      -4.80082       5.01506       16.1961       4.17337      -4.62827       3.47486     -0.812983     -0.177592      0.627181     -0.481509   -0.00746266     -0.112161      0.289913     -0.132632    -0.0457255     0.0220330   -0.00188856   -0.00477413   0.000475813   8.92410e-05  -0.000140729   0.000101570   1.80087e-05  -8.83646e-06   8.16040e-07  -3.55634e-08   1.63317e-08       0.00000       0.00000       0.00000       0.00000       6.64885       8.46067       9.56768       9.17449       9.18915       8.04753       7.09584       5.97968       4.64912       3.63644       2.73984       1.97268       1.41186      0.911964      0.608146      0.370067      0.223114      0.124238     0.0678433     0.0357390     0.0169936    0.00842251    0.00342916    0.00148645   0.000546585   0.000195235   6.17642e-05   1.73999e-05   4.70746e-06   9.93831e-07   1.69137e-07   1.90511e-08       0.00000       0.00000       0.00000       0.00000
  16  21 3791.6388    1.8775  5.0130 10.6490 -0.0059  0.0843   0.0274   0.2169    0.0656   0.0000   429.3383      -13.5756      -9.77929       6.88333       13.5077       9.04015      -12.3089       3.42425       11.2049       7.10714      -2.05074      0.718624       1.39628      -1.36741      0.888720     -0.349142    -0.0252976    0.00480142     -0.108562     0.0160305     0.0495940     0.0154369    0.00390072    0.00132424  -0.000451492  -0.000254810   2.39677e-05   1.29682e-05   1.46087e-05   1.44672e-06   1.38090e-07   7.83150e-09       0.00000       0.00000       0.00000       0.00000       7.98688       10.3807       11.2521       11.3705       10.8960       9.53745       8.87839       7.13387       5.93438       4.50344       3.40425       2.47736       1.75987       1.12419      0.737470      0.466184      0.270988      0.153830     0.0808478     0.0438156     0.0213595     0.0100718    0.00428550    0.00178639   0.000669130   0.000245471   7.59673e-05   2.17840e-05   5.57643e-06   1.20658e-06   2.23343e-07   2.51279e-08       0.00000       0.00000       0.00000       0.00000
  16  22 3933.5560    1.5839  7.0058 10.3068 -0.0072  0.1046   0.0217   0.2866    0.0587   0.0000   440.0839      -8.96811       13.1596      -2.50330      -6.72701      -12.2737       8.34868      -10.4462       2.17254      -1.63433       5.41638      -2.12621     -0.909623      -2.62388      0.632464      -1.15588     -0.294512     -0.139466     -0.149587     0.0772009    -0.0740393   -0.00324364   0.000999557    0.00212213  -0.000921138  -0.000263615  -1.81841e-05   3.02151e-05  -3.37230e-06  -1.84462e-06  -9.11456e-08  -1.86750e-08       0.00000       0.00000       0.00000       0.00000       10.1076       12.9958       13.8653       14.2568       13.8809       12.0187       10.9246       8.91233       7.33228       5.49512       4.14515       3.03426       2.18152       1.47090      0.924453      0.586019      0.334800      0.194639      0.108005     0.0551378     0.0275539     0.0127640    0.00550454    0.00220205   0.000859858   0.000300819   9.39097e-05   2.75144e-05   6.78210e-06   1.48183e-06   2.72083e-07   3.09962e-08       0.00000       0.00000       0.00000       0.00000
  16  23 4075.3531    1.2661  8.1367 10.1546 -0.0041  0.1224   0.0183   0.3543    0.0527   0.0000   434.2963       7.82839       22.0231       19.7258       6.59789     -0.600609      -18.5694      -6.83132       5.13847      -9.39453       1.84732       1.99154     0.0423779      -1.27517     -0.507056     -0.931405      0.296221     -0.137413      0.109937     0.0548272    0.00353901    -0.0102605   7.38277e-05   0.000207711    0.00194060  -0.000114137  -1.56275e-05  -7.95936e-05  -3.84117e-06   2.13114e-06  -1.92749e-07  -2.20264e-08       0.00000       0.00000       0.00000       0.00000       11.8021       14.6605       16.0939       16.2669       15.3937       13.9811       12.7274       10.2419       8.68052       6.62014       5.11603       3.64900       2.50700       1.68104       1.11041      0.690932      0.408762      0.238470      0.125883     0.0671996     0.0312030     0.0157764    0.00642348    0.00280934    0.00100651   0.000368242   0.000114841   3.26697e-05   7.98123e-06   1.69288e-06   3.11935e-07   3.55056e-08       0.00000       0.00000       0.00000       0.00000
  16  24 4217.3500    1.0523  9.9418 10.0086 -0.0127  0.1607   0.0162   0.4395    0.0490   0.0000   433.6762      -3.54058      -16.7479      -19.4357       28.1775       19.1959      -40.5640      -26.0140       19.9982      -1.03827      -19.4939      -1.65367       1.35868       1.75220      -2.67841      -1.04790      0.650072     -0.267798     -0.565118    -0.0338881      0.141052   -0.00787280    0.00562288   -0.00246697   -0.00123847   0.000337770  -0.000122839   6.64032e-05   1.27684e-06  -6.29926e-06  -2.13980e-07   1.59103e-07       0.00000       0.00000       0.00000       0.00000       14.8666       19.3012       20.8206       21.4737       20.2804       18.5390       16.3102       13.4516       11.3363       8.89662       6.46366       4.74536       3.40916       2.25533       1.46441      0.915847      0.544856      0.314349      0.177696     0.0897972     0.0453747     0.0205678    0.00907618    0.00359864    0.00143252   0.000492649   0.000156358   4.35318e-05   1.09455e-05   2.37766e-06   4.16880e-07   5.07808e-08       0.00000       0.00000       0.00000       0.00000
  16  25 4360.1372    0.8743 11.9963  9.8631 -0.0066  0.2063   0.0150   0.5557    0.0468   0.0000   421.0521       41.9496       29.3098      -21.6682      -8.23106      -21.1856       20.4855       30.6080      -29.9587      -30.7371       3.19573       9.07557      -2.60134       3.01665      -2.59530      -2.78363      0.941397      0.957394    -0.0137194    -0.0190723    -0.0427513    -0.0264204    0.00643338    0.00245671    0.00104584   0.000134751  -0.000331419   8.33035e-05   1.10428e-05   7.33318e-07  -9.59764e-08  -5.27764e-08       0.00000       0.00000       0.00000       0.00000       19.0887       24.6739       26.6131       27.1199       26.0847       23.8944       20.6778       17.8165       13.8329       11.3166       8.36556       6.09569       4.40946       2.91409       1.91258       1.21764      0.727069      0.419830      0.223269      0.122963     0.0591403     0.0283769     0.0119041    0.00508035    0.00183337   0.000659090   0.000198306   5.66256e-05   1.45837e-05   3.10544e-06   5.14136e-07   6.51997e-08       0.00000       0.00000       0.00000       0.00000
  17   8 1963.2795    0.5255  0.4588  9.1928 -0.0125  0.0301   0.0252   0.0570    0.0654   0.0000   441.4515       2.96646       15.1344      -3.45449     -0.928101     -0.154223      -1.03251      0.178704      -1.47245       1.66449      0.174827      0.536757      0.250902     -0.301221     -0.363487     -0.295032     0.0746593    -0.0761864    -0.0363397    0.00128492   -0.00238001    0.00516323    0.00144307  -0.000750848  -4.85201e-05   0.000205108  -3.24474e-05  -5.71482e-07  -2.08063e-06  -1.42995e-06  -7.69792e-08   1.93416e-07   1.06129e-08  -8.12196e-10       0.00000       0.00000       2.97238       3.46708       2.98431       3.44422       4.18302       3.56705       2.76491       2.17750       1.95970       1.69165       1.21204      0.957432      0.561125      0.465259      0.306347      0.205862      0.124837     0.0753848     0.0447756     0.0213057     0.0111135    0.00499947    0.00205269   0.000934241   0.000336864   0.000141468   5.05500e-05   1.47778e-05   6.35238e-06   1.64530e-06   3.65727e-07   1.09634e-07   1.69408e-08   1.79459e-09       0.00000       0.00000
  17  10 2260.3179    1.0044  0.7647 10.1027 -0.0204  0.0350   0.0321   0.0760    0.1024   0.0000   437.8050      -1.34245       11.9252      -6.15924      -4.72747       1.92858       3.66520      0.532486      -2.21724      -4.59917     0.0821225       1.32174    -0.0474854      0.166380      0.143969     -0.160454      0.100421    -0.0174834     0.0362738    0.00808632    -0.0137912   -0.00989514   0.000142545   0.000215829  -0.000212296   0.000105700  -2.37883e-05  -1.29933e-05  -3.24520e-06   1.00858e-06  -2.75942e-07  -5.71729e-08   2.06867e-08  -3.86438e-09       0.00000       0.00000       2.87076       3.77932       4.71589       3.76129       4.13149       3.63787       3.16320       3.04729       2.23201       1.87845       1.51709      0.913233      0.760309      0.460989      0.295595      0.210858      0.102018     0.0730053     0.0402435     0.0180190     0.0121482    0.00534461    0.00225211    0.00131449   0.000487788   0.000180511   8.29327e-05   2.56277e-05   7.37062e-06   2.64914e-06   7.05146e-07   1.29792e-07   2.08532e-08   2.22096e-09       0.00000       0.00000
  17  12 2548.1105    1.8602  0.8208 11.0037 -0.0141  0.0340   0.0545   0.0623    0.1049   0.0000   438.6792      -3.19192       11.0497     -0.365837     -0.860886      -3.20794      -4.68826      0.373870      -3.05884       1.21442      0.767940      0.307002      -1.49905    -0.0677501      0.219354    -0.0796010     0.0720432     -0.112252  -7.17248e-05    -0.0169744   -0.00377083   -0.00169228    0.00247655   0.000553895  -0.000378421   0.000128887   4.21863e-05  -4.09311e-05  -8.39748e-06  -9.78301e-07   2.43834e-07  -9.66527e-08  -6.31622e-08   1.09246e-09       0.00000       0.00000       2.81102       4.12843       3.68261       4.34197       3.67511       4.04476       3.19116       3.05158       2.04626       1.94667       1.19390       1.11566      0.706131      0.548092      0.313081      0.244124      0.111450     0.0857621     0.0361789     0.0250341     0.0100454    0.00641965    0.00227588    0.00137878   0.000422558   0.000222124   6.36445e-05   3.05177e-05   6.44577e-06   2.56918e-06   4.87719e-07   1.46612e-07   1.92546e-08   3.47520e-09       0.00000       0.00000
  17  16 3119.3005    3.7865  0.8589 12.6942 -0.0121  0.0346   0.1091   0.0693    0.1336   0.0000   440.3143       5.17733       10.8141      -6.73228      -10.4579       1.73646       3.79968      -2.01156      -2.25457      0.130766     -0.314111     -0.273730     -0.449148    -0.0137385     0.0794776      0.277872    -0.0396730    -0.0932229    -0.0126629     0.0268543     0.0365177   -0.00562638   -0.00448698    0.00267949   0.000166305  -0.000395718  -4.04251e-05  -7.87225e-06  -1.04414e-05   5.91039e-07  -2.41114e-07  -3.62732e-08  -8.61483e-09  -3.75693e-09       0.00000       0.00000       3.27464       3.75541       4.53700       4.23307       4.15704       3.97342       3.45257       3.03140       2.30029       1.76523       1.46356       1.01052      0.765824      0.570382      0.332253      0.211088      0.153710     0.0758120     0.0401437     0.0270891     0.0114299    0.00661115    0.00320913    0.00109727   0.000562613   0.000257338   7.28391e-05   2.56681e-05   8.79738e-06   2.41472e-06   5.69476e-07   1.08943e-07   1.68030e-08   1.96461e-09       0.00000       0.00000
  17  17 3261.3322    3.8447  1.1483 12.3124 -0.0098  0.0490   0.1066   0.0850    0.2214   0.0000   444.2372       8.16961       10.8767       4.01528      -6.28606     -0.503054     -0.517562       3.44122     0.0844376      -1.39275     -0.913239      0.742438      0.206352      0.225343     -0.261186     -0.114838     -0.122987     0.0342802     0.0172598     0.0206920    0.00317819    0.00535307   0.000633446   0.000346254  -0.000255437   0.000359092   1.80216e-05   3.98704e-05   3.04267e-06  -4.15302e-06  -1.10632e-06   2.09724e-08  -1.20553e-08   1.69799e-09       0.00000       0.00000       4.41433       3.98121       6.28917       6.58609       4.79432       4.96699       5.49791       3.60471       2.64496       2.98353       1.94406       1.09540       1.10253      0.810083      0.407877      0.257041      0.219210      0.113868     0.0456645     0.0340248     0.0200025    0.00931848    0.00339574    0.00144267   0.000890638   0.000400213   0.000136929   4.27692e-05   1.11557e-05   2.73064e-06   6.88989e-07   1.43829e-07   2.20513e-08   2.40042e-09       0.00000       0.00000
  17  18 3403.3235    3.3406  1.9401 11.7533 -0.0061  0.0503   0.0742   0.1183    0.1925   0.0000   430.3376       10.6649       9.82111       1.81581       6.94853       1.19683       5.02182      -4.87478      -3.18697       1.37995       2.27876    -0.0310784     -0.180093      0.250967     -0.346116      0.267896    -0.0830792     -0.142192     0.0328600     0.0267336    0.00333519    0.00483737    0.00255252   -0.00209990  -0.000205020  -3.24525e-05   2.53603e-05  -2.78586e-05   5.50480e-06   1.26674e-06   1.13839e-06  -3.40926e-07   1.84130e-09   3.72207e-10       0.00000       0.00000       4.58159       6.21138       6.34917       5.79366       6.21169       5.64872       5.29757       4.32403       3.44483       2.57786       2.07962       1.54607       1.15251      0.768736      0.527946      0.325960      0.193537      0.115492     0.0593408     0.0326836     0.0168670    0.00806966    0.00399499    0.00170803   0.000764103   0.000277689   0.000103639   3.81949e-05   1.13640e-05   3.32520e-06   8.78142e-07   1.85889e-07   3.37689e-08   3.65533e-09       0.00000       0.00000
  17  19 3545.4268    2.6907  2.5280 11.5612 -0.0089  0.0585   0.0535   0.1435    0.1189   0.0000   444.4100       7.84598       15.9567       9.56793      -3.07639      -2.23009      -2.26994      0.640949       5.11700      -1.14491      -4.23565       1.62179     -0.146664      0.465773      0.540399      0.218426     0.0339509     -0.170279     0.0630835     0.0700455     0.0365384   -0.00497505   0.000970675   -0.00324705   0.000361236   0.000310862  -1.89624e-05   7.23770e-05   1.57574e-06  -3.22771e-06   1.24660e-07  -4.54240e-07  -4.19270e-08  -5.42700e-09       0.00000       0.00000       5.08212       6.83921       6.89443       7.24834       6.96890       6.41114       5.63408       5.05636       3.85421       3.19425       2.48020       1.79744       1.28327      0.858951      0.593635      0.379661      0.224090      0.136174     0.0806226     0.0400946     0.0221105     0.0100423    0.00514633    0.00220899   0.000976754   0.000345322   0.000141098   4.43749e-05   1.38137e-05   3.93236e-06   1.03640e-06   2.17935e-07   3.64722e-08   4.82510e-09       0.00000       0.00000
  17  20 3687.7022    2.1614  4.0529 11.0833 -0.0069  0.0718   0.0347   0.1952    0.0749   0.0000   440.5053       4.57997       6.44077       21.5634       5.52177      -6.26009       1.85830      -6.46543       3.14920      -4.26834      -2.67102       3.50000      0.435721    -0.0869220      0.206206      0.123041     -0.502733     0.0934223     0.0841985    -0.0834815    0.00121394     0.0126297   -0.00701759    0.00382930  -0.000222959  -0.000512080  -0.000370028  -0.000103894  -2.93861e-05   1.41871e-06   2.28110e-07  -2.38602e-07  -5.06795e-08  -2.37582e-11       0.00000       0.00000       6.38192       8.16440       9.11768       9.35461       8.53542       8.18093       7.19694       6.07731       4.94945       3.90003       2.96632       2.26210       1.54750       1.10807      0.724702      0.470064      0.280289      0.166870     0.0974416     0.0528039     0.0267481     0.0134688    0.00654839    0.00290872    0.00121469   0.000482908   0.000177884   5.95048e-05   1.84402e-05   5.18727e-06   1.20146e-06   2.63349e-07   4.40342e-08   5.51677e-09       0.00000       0.00000
  17  21 3829.7512    1.8989  5.4737 10.5157 -0.0066  0.0838   0.0251   0.2209    0.0672   0.0000   449.8629       3.63586       4.37771       21.4369       3.05534      -10.6243      -9.77679       4.19146       7.28811      -3.25633     -0.483691       1.04977      0.387873       1.32343      -1.58622     -0.598749      0.242015      0.257816     -0.121712    -0.0814048     0.0480991    0.00515839    -0.0195806   -0.00758571    0.00203831  -0.000715757  -6.25928e-05   3.26501e-05  -2.24120e-06  -3.57277e-06  -1.82000e-06  -4.72458e-07   5.52083e-08   4.36616e-10       0.00000       0.00000       7.21948       9.66556       10.2677       10.3907       10.2752       9.24266       8.34361       7.17227       5.61405       4.65607       3.55766       2.61802       1.86783       1.26090      0.878496      0.541474      0.345927      0.206858      0.111809     0.0644309     0.0313271     0.0166128    0.00734006    0.00350798    0.00141238   0.000591933   0.000198522   7.30046e-05   2.16809e-05   5.99838e-06   1.57088e-06   3.31316e-07   5.49502e-08   6.55592e-09       0.00000       0.00000
  17  22 3972.2684    1.4802  7.5011 10.2065 -0.0049  0.1087   0.0196   0.3049    0.0577   0.0000   439.6378      -2.36611      -8.12306       18.3662       18.9486       9.84763       11.8170       3.09080      -16.9993       5.51454       4.41703      -2.13532      -4.63688       1.40888      0.876946    -0.0150731     0.0145363    -0.0726572    -0.0329626      0.181510     0.0183217    -0.0547689     0.0183005  -2.39970e-05  -0.000164649  -0.000271825   0.000192098  -3.74091e-05   2.96791e-05   2.22384e-06   2.50006e-06  -8.46948e-07   6.08051e-08  -2.29876e-10       0.00000       0.00000       9.58838       12.6553       13.4693       13.8548       13.3578       12.3988       10.9213       9.01875       7.90388       5.87031       4.79539       3.34352       2.45873       1.69086       1.14523      0.709908      0.444542      0.264024      0.151352     0.0830259     0.0422505     0.0211650    0.00960861    0.00444803    0.00181780   0.000742862   0.000265891   9.19447e-05   2.91616e-05   8.09701e-06   1.99700e-06   3.89831e-07   7.43426e-08   8.47372e-09       0.00000       0.00000
  17  23 4114.9336    1.2436  9.7077  9.9711 -0.0002  0.1354   0.0166   0.3766    0.0538   0.0000   447.2298      -21.4579       25.3175       1.26046       18.6950      -25.9542      -37.7925      -14.0047       12.8853      -8.14659       4.01427      -3.33645      -3.78210      0.201088      -1.45422     -0.114397      0.400317     -0.109225     -0.189476     -0.109996      0.178663    0.00416868    -0.0289648   -0.00149045    0.00743320  -4.20153e-05   0.000172728   5.93047e-05  -1.74912e-05   1.27864e-05   7.20393e-08   1.79451e-07   2.49169e-08   2.17446e-09       0.00000       0.00000       11.9773       16.0011       17.1128       17.2835       16.8097       15.2178       14.1285       11.4511       9.60840       7.54622       5.96194       4.30877       3.09296       2.12879       1.42301      0.912030      0.566957      0.334199      0.189299      0.102845     0.0532524     0.0264596     0.0125559    0.00562300    0.00239526   0.000951736   0.000344884   0.000116769   3.60684e-05   1.00054e-05   2.48210e-06   5.17663e-07   9.29355e-08   1.03821e-08       0.00000       0.00000
  17  24 4257.4992    1.0232 10.7272  9.9983 -0.0140  0.1679   0.0157   0.4647    0.0472   0.0000   467.2221      -6.84149       4.74573      -5.01424       32.6554       29.5687      -15.6356       20.3092      -5.24965      -1.26700      -19.6434       15.1548      -1.70055      -9.89705     -0.639747       1.84505      0.304091     -0.605381    -0.0656896      0.194164    -0.0614881    0.00793302    -0.0504488   -0.00650446   -0.00129267    0.00109685   0.000471097  -0.000105957  -2.32135e-05  -3.65385e-05   5.66400e-06   9.73611e-07  -1.29359e-07  -1.56016e-08       0.00000       0.00000       14.7032       19.4477       21.1409       21.1004       20.9631       18.7545       16.8617       14.5508       11.8158       9.42705       7.32575       5.40333       3.85497       2.64567       1.79912       1.14236      0.707435      0.420817      0.246475      0.130831     0.0711840     0.0340765     0.0170879    0.00735691    0.00323322    0.00119453   0.000455309   0.000148555   4.62983e-05   1.27776e-05   3.21506e-06   6.63779e-07   1.11823e-07   1.27395e-08       0.00000       0.00000
  17  25 4399.7206    0.8024 12.9189  9.9019 -0.0054  0.2293   0.0140   0.6181    0.0424   0.0000   450.4052       20.3549       12.0453      -18.9097       4.34917       43.5023       12.1143      -22.4420       26.0898       29.9334      -16.1310      -2.06767      -1.89466      0.195563      0.910008     -0.660267     -0.495234      -1.19658     -0.618596     0.0615430    -0.0237990     0.0259651    -0.0240375   -0.00900730   -0.00774654   0.000363999    0.00178663   8.43681e-05  -8.13930e-05  -1.35126e-05   5.09202e-06  -1.87744e-06  -1.94214e-07  -1.50372e-08       0.00000       0.00000       19.3823       26.3604       28.3605       29.1981       27.8873       25.7757       22.9425       19.4915       16.0015       12.9056       9.87560       7.36921       5.27824       3.62836       2.46180       1.59455      0.996239      0.597185      0.343487      0.193046     0.0990029     0.0515619     0.0241244     0.0110570    0.00451202    0.00182620   0.000643309   0.000219812   6.59692e-05   1.79590e-05   4.41716e-06   9.24489e-07   1.55610e-07   1.86836e-08       0.00000       0.00000
  18  11 2436.8212    1.4312  0.9347 10.6212 -0.0276  0.0362   0.0412   0.0788    0.1295   0.0000   442.0293      0.296169       14.5716       4.79833      -1.68735      0.893650     -0.382518       1.32617      -3.72518       2.09660     -0.791042      -3.44220       1.05495       1.14764     -0.193790     -0.642683    -0.0207531      0.193741    -0.0332546    -0.0671135     0.0215108     0.0115274    0.00100354  -0.000556524  -0.000126173   0.000114383  -3.21038e-06  -0.000116568   3.81962e-05  -2.08878e-06  -6.37046e-07   5.63498e-07   2.45972e-07   3.97381e-08  -9.96518e-10  -1.95356e-09       2.92709       3.76848       3.76426       4.40111       4.16017       3.79894       3.37185       2.76641       2.21270       1.86942       1.54519       1.11210      0.778415      0.539253      0.383849      0.247814      0.168055      0.108463     0.0614041     0.0352708     0.0182918     0.0102834    0.00432902    0.00240885   0.000904057   0.000501379   0.000167921   7.42634e-05   2.20055e-05   7.99255e-06   2.23522e-06   5.99396e-07   1.56595e-07   3.13238e-08   5.50070e-09   7.00157e-10
  18  12 2580.8039    1.9285  0.7813 11.2444 -0.0114  0.0385   0.0560   0.0648    0.0907   0.0000   439.5976       3.18866       16.3184      -6.53146       4.91772     -0.811206       1.34340      -1.09331      -1.43376     -0.348752       3.24619     -0.129090      0.232407     -0.112935     -0.578952      0.156319    -0.0607523    -0.0213197     0.0982239    -0.0274100     0.0170824   -0.00309516   0.000218390   -0.00272669  -0.000255476   0.000523394  -0.000120577  -6.51931e-05   7.75666e-06   1.02018e-06  -1.12441e-06  -5.20616e-08  -8.85428e-08  -1.68684e-08  -7.68395e-09  -5.50758e-10       3.84343       5.91489       6.70812       6.81434       6.59956       5.49575       4.89945       3.64570       2.84478       2.10456       1.54145       1.14810      0.730497      0.587042      0.345296      0.253710      0.141516     0.0966846     0.0536734     0.0283517     0.0180804    0.00728490    0.00450013    0.00199506   0.000857067   0.000412448   0.000178925   5.74129e-05   2.53865e-05   7.42537e-06   2.35704e-06   7.04324e-07   1.47531e-07   3.89581e-08   6.68393e-09   6.51535e-10
  18  13 2724.7209    2.5733  0.8451 11.5845 -0.0069  0.0334   0.0693   0.0671    0.0995   0.0000   435.7228       2.11133       12.0331       1.75777      0.375389      0.267626      -2.07603      -2.06931       3.02889       1.90218     -0.374484       1.80708     -0.385194       1.08966     -0.446950    0.00353563     -0.110195     0.0813725    -0.0746956   -0.00135111    -0.0103609    0.00192158   0.000999503   0.000209330   0.000972734   0.000576467   9.96383e-05  -8.74859e-05   4.08536e-06   7.26538e-06  -9.64631e-07  -1.41417e-07   1.06732e-07   4.24251e-08   2.74036e-09   1.93181e-10       2.53064       3.35100       3.71050       3.91111       3.75462       3.24259       3.31066       2.71060       2.08877       1.83032       1.40874      0.949625      0.803634      0.553067      0.359591      0.234509      0.160399     0.0948231     0.0567730     0.0291293     0.0181469    0.00920123    0.00491349    0.00214058    0.00105615   0.000433609   0.000198202   7.23967e-05   2.64452e-05   7.42854e-06   2.29680e-06   6.19153e-07   1.68720e-07   3.37648e-08   5.84761e-09   6.34757e-10
  18  14 2868.6242    3.1546  0.8386 12.2490 -0.0027  0.0302   0.0870   0.0658    0.0948   0.0000   442.2722       1.37819       7.53696       2.34946       2.92097       5.63105       1.30259      0.412232      -1.56097      -1.24114      0.464025       1.00842    -0.0130679     -0.585874     -0.418255    -0.0162598     0.0394164     0.0460608     0.0292329     0.0270692    0.00171958   -0.00818649    0.00142984  -0.000481782   0.000743798   0.000241288  -8.40279e-05  -2.97379e-05  -2.39938e-05   5.64829e-06   6.33909e-07   3.96954e-08   2.69944e-08   7.53210e-09  -3.97296e-09   5.66673e-10       2.70881       3.55787       3.85303       3.80856       3.77898       3.17490       2.98076       2.57351       2.22888       1.69290       1.26623      0.997821      0.720288      0.465742      0.310138      0.208900      0.126206     0.0828707     0.0441469     0.0238523     0.0141645    0.00727963    0.00385686    0.00184505   0.000784012   0.000348694   0.000130953   4.68880e-05   1.90604e-05   6.23493e-06   1.75640e-06   5.08036e-07   1.21680e-07   2.67443e-08   4.69045e-09   4.88876e-10
  18  15 3012.0847    3.8518  0.7324 12.4748 -0.0031  0.0290   0.1200   0.0598    0.1012   0.0000   444.1899       5.28505       14.5450       3.74514       10.2285       3.80833       2.33022       4.93608     -0.123392      0.144731      0.412994      0.214664      0.596386     -0.170617     -0.727227     0.0517320      0.270093      0.116896    -0.0703155     0.0173102    0.00485203   -0.00383465    0.00320293   0.000252305  -0.000367510  -0.000531177   7.00533e-05   2.52123e-05  -1.50503e-05   2.74131e-06  -4.97057e-07   5.07670e-07   4.24623e-08  -3.68928e-08   7.44852e-09  -6.05815e-11       2.39197       3.35990       3.61212       3.50721       3.45054       3.09836       2.87897       2.43594       2.05150       1.59405       1.34076      0.845823      0.745310      0.434295      0.351735      0.196280      0.133367     0.0785431     0.0458090     0.0253129     0.0143228    0.00715750    0.00352880    0.00183005   0.000683432   0.000378430   0.000135723   5.53663e-05   2.00180e-05   6.53877e-06   1.90426e-06   5.23024e-07   1.50176e-07   2.45229e-08   5.12278e-09   5.28542e-10
  18  16 3154.7837    3.9970  0.8897 12.4309 -0.0047  0.0289   0.1069   0.0667    0.1174   0.0000   438.8093       5.11795       11.9989       4.96464      0.426344      -2.50890      0.169319       1.91519       2.90659      -2.58547      -1.62579      0.451888     -0.422710     -0.824137     -0.304290     -0.162068    -0.0197360     0.0120155    -0.0700674    -0.0299197   -0.00266845    0.00761999  -0.000285288    0.00273178   0.000683110  -2.27074e-05   0.000126015   3.44485e-05  -1.57218e-05   1.79232e-07  -2.77692e-06   2.52865e-07  -4.96852e-08  -1.17719e-08   1.02506e-10   2.17485e-10       2.34370       3.25192       3.41704       3.37616       3.39992       2.96255       2.80547       2.44151       1.90262       1.64952       1.14677      0.931105      0.656332      0.477687      0.301916      0.213248      0.122385     0.0780496     0.0455362     0.0231608     0.0145767    0.00677507    0.00368586    0.00176506   0.000726561   0.000351675   0.000133867   4.87360e-05   2.01852e-05   5.84061e-06   1.81537e-06   5.17633e-07   1.24159e-07   3.04830e-08   4.64059e-09   5.48805e-10
  18  17 3297.3164    3.5166  1.2470 12.5190 -0.0285  0.0411   0.0874   0.0875    0.1361   0.0000   438.0727       10.3022       9.96883      -6.71104       2.62055       5.25410      -3.21614       2.24643       4.05008      -2.04376      -3.13674       1.88353       1.57860     -0.594240     -0.762700     -0.194142     -0.280059     0.0814364     0.0386209   -0.00537329    -0.0150010    -0.0208379    0.00406677   -0.00575699  -0.000752571   0.000185753  -0.000211235  -7.44920e-05   3.12997e-05   1.32511e-05   3.33818e-06   2.91613e-07   9.09757e-08   1.39962e-08  -1.75096e-10   5.62705e-10       3.54763       4.29300       4.76121       5.52694       4.97745       4.07017       4.13784       3.58164       2.81112       2.10223       1.85053       1.43520      0.880101      0.632909      0.466463      0.319272      0.173592      0.109041     0.0718503     0.0417414     0.0218800    0.00982885    0.00533586    0.00289870    0.00133934   0.000582367   0.000212132   7.32471e-05   2.70389e-05   8.25841e-06   2.55210e-06   7.24928e-07   1.62323e-07   3.76682e-08   6.65241e-09   7.22122e-10
  18  18 3439.8587    3.1263  2.0510 11.4450  0.0003  0.0487   0.0617   0.1142    0.1732   0.0000   444.1298       1.29797       11.5735       2.41934       3.04086     -0.710372       6.74225      -3.85875       1.16996       2.62108       1.17557      -2.32106     -0.449909     -0.875532      0.335369      0.800931     0.0705607     -0.158239    0.00825871    -0.0165829     0.0399001     0.0104262    -0.0117954    0.00347712   0.000296223  -0.000506648   1.89388e-05   4.95508e-05   2.07427e-05   1.24312e-06   1.38331e-07   3.83659e-08   3.64915e-07  -6.02414e-09  -3.12323e-09  -2.53385e-10       4.17864       6.10472       6.19146       6.82054       6.23090       5.78041       5.07014       4.02666       3.54785       2.55398       2.10396       1.47446       1.14224      0.729139      0.525504      0.342333      0.208241      0.135496     0.0744764     0.0436721     0.0224703     0.0123959    0.00591170    0.00276059    0.00130234   0.000535355   0.000217165   8.45048e-05   3.04603e-05   1.10115e-05   2.98003e-06   8.65097e-07   2.13751e-07   4.07086e-08   8.50655e-09   1.01140e-09
  18  19 3582.4802    2.5247  3.3235 11.1605 -0.0065  0.0645   0.0423   0.1607    0.1089   0.0000   444.1922       10.0916       4.18184     -0.681777       14.9095      -2.71527       4.98204      -7.93340    -0.0418908      -4.12518     -0.313835      -2.04689     -0.149523     -0.693429     -0.310312     -0.785039      0.279954    -0.0840197     -0.116903    -0.0714764     0.0209775     0.0177955    0.00918902    0.00467162   -0.00208037   -0.00140091  -6.69084e-05   3.48384e-05  -7.23979e-05   1.05784e-05   2.34055e-06  -1.66360e-06  -5.64585e-07  -3.54838e-08   3.39515e-09  -1.20546e-09       5.14335       7.27337       7.66275       7.85477       7.52902       7.05796       6.44174       5.22399       4.44311       3.54239       2.68297       2.09683       1.48714       1.06869      0.728524      0.478322      0.305755      0.185900      0.113786     0.0589583     0.0355549     0.0173172    0.00927766    0.00401919    0.00202709   0.000816491   0.000356185   0.000124626   5.04261e-05   1.50798e-05   4.84959e-06   1.25104e-06   3.01953e-07   6.50091e-08   1.10743e-08   1.27972e-09
  18  20 3725.2352    2.0996  4.4659 10.8816 -0.0016  0.0732   0.0315   0.1977    0.0767   0.0000   444.7104       8.29038       17.3764       2.26034      -2.47990      -1.77913       8.99511       4.73798      -8.33312       1.58583       7.94965       3.41441      0.846699      0.921239      0.484558    -0.0683372      0.124344     -0.176347    -0.0900796      0.154731    -0.0303496    -0.0103092   -0.00725419    0.00540158  -0.000810354   -0.00115273  -6.32258e-05   0.000326185   7.64743e-05  -2.55044e-05  -3.89329e-06  -2.51788e-06  -2.43843e-07  -2.37451e-08   1.34844e-08   3.86365e-10       6.23142       7.89883       8.57112       8.80826       8.61496       7.92069       7.12043       6.15869       5.18309       4.19789       3.32847       2.45650       1.79375       1.22715      0.860934      0.554239      0.361760      0.223336      0.131098     0.0749326     0.0408537     0.0212399     0.0106760    0.00503801    0.00229209   0.000978022   0.000404262   0.000151366   5.40794e-05   1.79988e-05   5.30094e-06   1.40971e-06   3.47954e-07   6.90397e-08   1.17614e-08   1.31776e-09
  18  21 3867.9776    1.7239  6.4617 10.2934 -0.0046  0.0928   0.0217   0.2467    0.0642   0.0000   438.6921       1.48296       2.69365       26.1565      -9.79527      -6.40525      -16.1626      0.473513       9.32352       1.37853      -1.93485     -0.216469     -0.709918       1.18772       1.69624      -1.33601     -0.219322     0.0259163      0.320776     0.0241331    -0.0652241    0.00302076     0.0260395    -0.0106323   -0.00257665   0.000850999    0.00115054   2.27904e-05  -9.18707e-05  -2.88605e-05   9.69901e-07  -1.00749e-06  -7.81952e-08  -5.15838e-08  -3.78067e-09  -3.36472e-09       7.62025       10.3304       11.0442       11.2002       10.9933       10.1954       9.27629       8.05992       6.39407       5.22569       4.12056       3.07237       2.31755       1.56853       1.12502      0.735988      0.459213      0.286331      0.168582     0.0939137     0.0532912     0.0255224     0.0137947    0.00630621    0.00297473    0.00124806   0.000537401   0.000188718   7.40803e-05   2.32585e-05   6.94683e-06   1.89495e-06   4.74711e-07   9.44796e-08   1.55967e-08   1.80487e-09
  18  22 4010.8858    1.4391  8.1221 10.1303 -0.0033  0.1119   0.0181   0.3136    0.0532   0.0000   444.8119       10.6256       6.10951       11.5217       7.54875       8.90957      -7.46539      -1.35384      0.208029       2.02529       3.21043       5.06427      -3.43214      -1.67157       1.72816   -0.00446537      0.370937    -0.0467079     -0.320696    0.00932980     0.0198152     0.0657038     0.0195088   -0.00968588    0.00353569    0.00237916  -0.000979245  -3.12659e-05   1.86946e-05   2.97254e-05   2.21525e-06   5.78624e-08  -1.50884e-07   2.42407e-07   2.50693e-08  -6.16350e-09       9.31811       12.3703       13.3404       13.5962       13.3417       11.9971       11.3883       9.36764       7.92939       6.37397       5.04583       3.86528       2.69221       1.98497       1.28954      0.889721      0.565295      0.345242      0.206093      0.116388     0.0622690     0.0332512     0.0162926    0.00797323    0.00361880    0.00157578   0.000630301   0.000249044   8.54241e-05   2.78006e-05   8.46165e-06   2.31675e-06   5.25531e-07   1.16176e-07   1.93258e-08   2.06924e-09
  18  23 4153.6702    1.1757  9.3866  9.9967 -0.0081  0.1361   0.0161   0.3715    0.0502   0.0000   433.3943      -32.6148       1.87840      -7.01796       27.3109      -2.52879       16.9608      -20.4102       9.92130      -6.01088      -5.22403      -3.07602       1.41802      -2.32638     -0.463957      -2.30696      0.478636      0.886913     0.0579331    -0.0620629     -0.127438    0.00368512     0.0243381   -0.00180811    -0.0128150    0.00443804  -0.000634405  -0.000230231   0.000217842   1.72415e-05  -3.39368e-05  -1.10755e-06   5.71732e-07  -1.08309e-07  -1.33304e-09   9.48616e-10       11.4463       15.1126       16.2383       16.4389       16.2412       15.0827       13.4767       11.5934       9.74870       7.73962       6.07972       4.50662       3.40634       2.36529       1.65551       1.07616      0.687439      0.418225      0.251853      0.145433     0.0777897     0.0422182     0.0209495    0.00966442    0.00473575    0.00188581   0.000795997   0.000301585   0.000105555   3.49727e-05   1.03967e-05   2.77894e-06   6.79244e-07   1.33408e-07   2.26931e-08   2.52775e-09
  18  26 4582.6390    0.6330 15.7250  9.7048 -0.0053  0.3187   0.0101   0.7696    0.0326   0.0000   492.2264       55.6934       105.948       31.3395       22.0738       7.27500       15.1744      -55.0796       36.0543       32.1630      -4.66808      -10.0251       8.99146       3.56576      0.821578      -1.99244      0.307980     -0.936386    -0.0502314     -0.263998      0.182513      0.186639     -0.135245    -0.0397520     0.0255807    0.00851076  -0.000818761   0.000138586   0.000549797  -0.000217917   1.45376e-05   4.32085e-06   2.30515e-06   3.60275e-07  -5.38796e-08   5.66644e-09       26.3190       33.3577       37.4688       38.6013       36.4924       35.1718       31.0693       26.8304       22.5338       17.6676       14.1851       10.8137       7.84888       5.69201       3.89560       2.60691       1.70418       1.04765      0.629967      0.368030      0.201656      0.107911     0.0547253     0.0268360     0.0120712    0.00524395    0.00210338   0.000795758   0.000271902   8.88807e-05   2.61491e-05   6.78975e-06   1.54472e-06   3.08695e-07   5.12723e-08   5.92656e-09
  19  11 2468.1295    1.6334  0.7827 10.8087 -0.0184  0.0355   0.0488   0.0638    0.1190   0.0000   438.0544     0.0336417       12.6306      0.298704      -3.66948     -0.107513       3.09866     -0.774708       1.63532       3.65136      -2.83987      -1.98741      0.567665     -0.720919     -0.311598     -0.204167    -0.0309327     0.0415109     0.0541857    -0.0365780    -0.0109006    0.00321216   -0.00605293   -0.00105831   -0.00152992  -0.000242372  -0.000454134   0.000223040   8.81939e-05  -1.13121e-05  -7.80347e-06  -5.79412e-07  -4.31858e-07   2.07539e-07   6.87054e-09  -9.47988e-09       3.30675       3.41822       3.23557       4.35439       4.62779       3.53474       2.80337       3.14205       2.87180       1.85528       1.23613       1.13606       1.05728      0.706834      0.393488      0.263633      0.226452      0.149064     0.0818679     0.0364819     0.0202958     0.0134952    0.00920189    0.00461715    0.00221597   0.000876165   0.000344900   0.000123888   4.74809e-05   1.59734e-05   5.56281e-06   1.80299e-06   5.31597e-07   1.48365e-07   3.37360e-08   6.39698e-09
  19  12 2613.1052    2.1721  0.7280 11.6055 -0.0107  0.0334   0.0792   0.0659    0.0941   0.0000   437.4753      -2.12053       20.6581      -5.43887      -4.29703       1.11143      -3.64679       3.02663       2.14973     -0.926368       1.51595      -1.20731     -0.651278     -0.754996     -0.674393     -0.162224      0.158808     0.0493292    -0.0188388    0.00294400     0.0443809    -0.0105358   -0.00464820    0.00146040   0.000792066  -1.50609e-05  -0.000275787  -0.000170436   3.08022e-05  -1.04465e-05  -8.95977e-06   4.30460e-07   3.58618e-07   9.91239e-08   1.79785e-08   9.35561e-09       3.03448       2.92935       3.81226       4.26954       3.21501       2.90468       3.70515       2.87356       1.91435       1.95326       1.71884       1.11471      0.746729      0.606109      0.469037      0.247318      0.160676      0.128426     0.0683422     0.0351084     0.0185773     0.0127044    0.00725541    0.00285053    0.00139218   0.000659695   0.000383155   0.000168602   6.94814e-05   2.06166e-05   6.20025e-06   1.95519e-06   4.31034e-07   1.21445e-07   2.83713e-08   5.92526e-09
  19  13 2757.9186    2.8057  0.9010 11.5739 -0.0086  0.0283   0.0701   0.0648    0.1079   0.0000   439.9731       4.98135       9.18910     -0.536482      -1.16865       4.13252       1.25104       2.41833      0.943926     0.0406682     -0.298716     -0.218640       1.00297     -0.122753      0.291743      0.188155     0.0324299    -0.0558982    -0.0907259    -0.0233912     0.0246993    0.00416068    0.00605686   0.000201901   -0.00148372  -0.000775878   0.000281695   3.05816e-05  -8.09432e-05  -1.69027e-05   6.21023e-06  -4.07545e-06  -4.19426e-07   1.26648e-07   6.83021e-09  -8.60854e-09       2.34063       2.97270       3.46222       3.54407       3.37278       3.15886       2.82928       2.57381       1.92168       1.67397       1.39877      0.870297      0.782223      0.507976      0.376521      0.240689      0.160905      0.102373     0.0621239     0.0362967     0.0200622     0.0118042    0.00536025    0.00320986    0.00127877   0.000687085   0.000267681   0.000137414   4.54692e-05   2.02040e-05   5.86902e-06   1.97083e-06   5.19690e-07   1.56369e-07   4.03467e-08   6.41559e-09
  19  15 3046.5252    3.8728  0.7434 12.6369 -0.0097  0.0278   0.1094   0.0572    0.0948   0.0000   440.1080       1.53882       14.0428       1.59312      0.351416      -2.22027     0.0320949      -2.34409       2.90875      0.850744       1.91010      -1.27473      0.245287      0.762220     -0.472451     -0.143382      0.226338     0.0844223     -0.118509    0.00625872     0.0362784     0.0195741    -0.0179435   -0.00228526    0.00134530  -0.000208270  -2.75391e-05   0.000256162  -2.85027e-05  -2.02526e-05  -1.11741e-06   3.72139e-06   1.53011e-07   5.75848e-08   4.77260e-09  -4.50143e-09       2.23151       2.96545       3.20815       3.07412       3.27281       2.94534       3.05609       2.23314       2.15763       1.45296       1.19679      0.928663      0.718282      0.528155      0.352160      0.266648      0.151661     0.0982178     0.0665461     0.0315582     0.0232798     0.0101676    0.00694906    0.00296574    0.00144736   0.000777600   0.000258558   0.000128386   4.44437e-05   1.57953e-05   7.22333e-06   1.75309e-06   6.06729e-07   1.64668e-07   2.97393e-08   8.30785e-09
  19  16 3189.8601    3.9069  0.9657 12.7357  0.0010  0.0331   0.1015   0.0729    0.1053   0.0000   440.5284       2.37376       14.7841       1.07856       2.44022       3.24702      0.647142       2.78398      -2.81796      -1.98888    -0.0400016      0.573045    -0.0371525     -0.173597     0.0810122     0.0457973     0.0897982      0.161199     0.0451034    -0.0435481    -0.0457964    0.00841941    0.00426834   -0.00685666  -0.000394432   0.000805539   0.000314762  -0.000145284   2.82822e-06  -5.81151e-06   8.67809e-06  -2.68872e-06  -2.82394e-07  -1.02127e-07   4.23669e-08   8.17612e-10       2.46588       3.52368       3.61479       3.74101       3.64235       3.21549       2.92488       2.67521       2.28174       1.77420       1.49383       1.02171      0.826732      0.549279      0.396044      0.253145      0.170474     0.0991192     0.0643970     0.0379299     0.0206041     0.0123710    0.00605199    0.00330501    0.00147558   0.000741790   0.000302212   0.000130086   4.78456e-05   1.94211e-05   5.88493e-06   1.97501e-06   6.04059e-07   1.58205e-07   3.97625e-08   7.78299e-09
  19  17 3332.8364    3.3744  1.4465 12.5356 -0.0057  0.0431   0.0768   0.0977    0.0943   0.0000   438.0124       2.06981       11.7376       2.45136       4.42729     -0.759561       2.97528      -4.18175       3.73912       4.16259       1.70678      0.120748      -2.12581      0.327085     0.0440347      0.187247     0.0701236     0.0933743    -0.0784537    -0.0310250     0.0371354    0.00737235   -0.00232738   -0.00114209   -0.00122718  -0.000151822   1.81427e-05   0.000145391   4.07352e-05  -1.87303e-05  -7.16290e-06   1.79455e-06   3.87197e-07  -1.98729e-08   1.26205e-08  -3.32996e-09       3.36304       4.15225       4.87117       5.02077       4.37891       4.82397       4.14193       3.34762       2.96780       2.55029       1.84645       1.54716       1.15482      0.725668      0.533297      0.386147      0.235739      0.158872     0.0979569     0.0590398     0.0290889     0.0187652    0.00890433    0.00490928    0.00201689    0.00123926   0.000416162   0.000209392   6.83344e-05   3.27507e-05   1.00858e-05   3.62343e-06   8.36711e-07   2.30514e-07   5.09091e-08   1.05892e-08
  19  18 3476.1060    2.8490  1.9936 11.9627 -0.0152  0.0460   0.0578   0.1162    0.0985   0.0000   442.5711       5.04029       3.45019       8.40277      -3.78310       6.91500     0.0422108      -9.15442      -6.83625       1.69773      -3.36653      -2.90216       1.36454       2.52874     -0.766794      -1.10895      0.287147      0.105067     -0.233139    -0.0321463    -0.0482702     0.0242702    -0.0220603  -0.000526629    0.00131608  -0.000189290   0.000483171  -0.000155753   1.12365e-05  -1.49376e-05   2.31264e-06   4.68649e-07   1.14318e-06   5.32629e-08   5.69364e-08  -1.07334e-08       3.61564       4.67530       5.11134       5.08591       5.20716       4.73636       4.35426       3.70933       3.35138       2.50507       2.05322       1.52907       1.15734      0.872805      0.561372      0.405773      0.253735      0.163423     0.0974869     0.0583591     0.0331531     0.0181314    0.00977991    0.00483882    0.00243228    0.00102686   0.000484117   0.000186390   7.87700e-05   2.82182e-05   9.78256e-06   3.11048e-06   8.94646e-07   2.50943e-07   5.29175e-08   1.10169e-08
  19  19 3619.2947    2.4812  3.8027 10.8653 -0.0008  0.0615   0.0355   0.1609    0.1017   0.0000   444.9029       11.8488       13.4365      -2.88631       10.6560     -0.507326       3.21376       4.19582       2.17038       1.87732       4.05709       1.43518     -0.443669       1.00594      0.286290    0.00928492     -0.224608     -0.164191      0.112143    -0.0386232     0.0444120     0.0122241    0.00895666  -0.000288566  -0.000388161   8.02475e-06   -0.00101502   5.02953e-05   0.000231790  -2.04942e-05  -3.52900e-05  -3.07998e-06   2.65756e-06  -9.95899e-08  -3.25845e-08  -1.82265e-09       5.35118       6.81171       7.64300       7.99729       7.63244       7.27565       6.19007       5.31804       4.45332       3.55590       2.81836       2.14890       1.57029       1.13279      0.774840      0.516623      0.345501      0.229147      0.134935     0.0791345     0.0452514     0.0246907     0.0133321    0.00651992    0.00322469    0.00135913   0.000650463   0.000255160   0.000106661   3.65291e-05   1.32332e-05   4.25895e-06   1.20301e-06   3.23282e-07   6.94993e-08   1.37762e-08
  19  20 3762.2812    1.9893  5.3634 10.6594 -0.0028  0.0770   0.0257   0.2120    0.0658   0.0000   436.1812       15.7461       21.4237       1.14241      -20.9688      -15.4035       9.70632       1.44477      0.869735       6.63671     -0.318130       4.54344       1.18543     -0.563342      0.896537     -0.333860      0.187747    -0.0406999     -0.121266     -0.112406    -0.0312990     0.0412306     0.0311626   0.000590127   -0.00331485   -0.00142901  -0.000126396  -0.000489414  -0.000189500   1.35181e-05  -2.50801e-05   5.76382e-06  -6.59545e-07  -4.61966e-07   1.44778e-07   5.66709e-09       6.20294       7.97007       8.96840       9.07737       8.88059       8.28292       7.47846       6.42902       5.47995       4.35729       3.52164       2.64079       2.00296       1.43452       1.01397      0.665971      0.452441      0.283963      0.173855      0.102751     0.0572821     0.0323713     0.0175008    0.00845524    0.00437158    0.00186274   0.000900183   0.000339490   0.000145103   5.05760e-05   1.74743e-05   5.57740e-06   1.62276e-06   4.18242e-07   9.71877e-08   1.85152e-08
  19  21 3905.5233    1.7056  6.8517 10.2830 -0.0005  0.0952   0.0203   0.2544    0.0585   0.0000   429.8874       25.4222       11.7965      -12.5384      0.843317      -5.89124      -1.00204      -8.68408      -5.64210       6.69400      -4.15186       1.23267      -2.75307     -0.100758       1.04979       1.03305     -0.162530      0.297971     -0.105287      0.194086    -0.0621011    0.00955491    -0.0134109   -0.00978618    0.00507244    0.00382280  -0.000737609  -1.80962e-05  -0.000156758  -9.30720e-05  -2.86886e-05  -2.65119e-07  -2.74295e-06   8.91632e-08  -1.09845e-08  -3.87888e-08       7.38157       9.82948       10.6884       10.8692       10.7142       9.93506       9.12830       7.87005       6.62127       5.63243       4.28505       3.41729       2.48131       1.76295       1.25541      0.862968      0.548137      0.350826      0.215536      0.131849     0.0719277     0.0409509     0.0210759     0.0106766    0.00509976    0.00250906    0.00104889   0.000445512   0.000170477   6.55445e-05   2.19733e-05   7.26858e-06   1.99765e-06   5.33138e-07   1.23597e-07   2.54887e-08
  19  22 4048.8636    1.3416  8.5228 10.1387 -0.0053  0.1178   0.0171   0.3218    0.0507   0.0000   436.5376       4.59640    -0.0677358      0.135315       30.1828       5.07260       6.87744      -5.82717       7.95024     -0.350799       6.30420      0.592565      -4.01206     -0.741223      -1.48503       1.15694      0.847198     -0.352342      0.306906    -0.0471550     0.0540906     0.0428474     0.0286053    -0.0101070   -0.00173221    0.00814088  -5.22119e-05  -0.000730812   6.59029e-05   9.11518e-05   2.20087e-06  -1.76106e-05   4.69300e-06   6.58701e-07  -1.07811e-07  -2.06627e-08       9.56022       12.9555       13.7009       14.2901       13.8019       12.9573       11.5679       10.0375       8.66154       6.86314       5.52462       4.16795       3.15010       2.22814       1.53504       1.06060      0.689074      0.436416      0.269585      0.159986     0.0887618     0.0498844     0.0267713     0.0129366    0.00652249    0.00291633    0.00132219   0.000509559   0.000214467   7.72925e-05   2.69070e-05   8.47693e-06   2.47348e-06   6.57093e-07   1.46417e-07   2.94794e-08
  19  23 4192.3035    1.1155 10.4318 10.0127 -0.0043  0.1430   0.0149   0.4069    0.0450   0.0000   442.5091      -10.6549      -6.71808       25.7637       14.6301      -7.61090      -20.0644      -17.7606      -6.11786       7.24386      -1.70360      -5.36146      -2.72979     -0.295806     -0.610186      -1.32563     -0.687405      0.441026    -0.0839901     -0.119003    -0.0434923    -0.0602411     0.0421054    -0.0471582   -0.00838846     0.0110986   0.000224638   -0.00178542  -7.67502e-05   5.43416e-05   8.88134e-06  -1.15978e-05   1.93126e-06  -2.99098e-07  -5.28011e-08  -1.07053e-09       11.4343       14.8465       16.5349       16.9682       16.7961       15.2422       13.9071       12.1532       10.1949       8.30027       6.53738       5.03801       3.79228       2.68706       1.88571       1.27493      0.847978      0.539612      0.326384      0.195776      0.111828     0.0606136     0.0326649     0.0163504    0.00814155    0.00363985    0.00162260   0.000659558   0.000266342   9.54101e-05   3.32875e-05   1.05257e-05   3.03742e-06   7.90587e-07   1.86364e-07   3.68637e-08
  19  24 4335.3910    0.9094 12.3391  9.9034 -0.0082  0.1877   0.0131   0.5185    0.0421   0.0000   418.4145       28.2487       24.2881      -8.41219       23.6785      -46.1677       20.4066       22.3426       16.2424      -7.37286      -6.38742       20.6052       2.14237     0.0716760      -2.29521      -2.95821      -1.08357       1.59465     -0.425533     0.0344165      0.221597     -0.113884    -0.0417463     0.0341063   -0.00842884   -0.00625783    0.00438099    0.00130008  -0.000235251  -0.000245863  -8.88626e-06  -6.26905e-06  -5.77419e-06  -3.90289e-06   2.30474e-07   2.82193e-08       14.9888       19.4092       20.9934       21.7295       21.2556       19.8723       18.1510       15.4836       13.7173       11.0783       8.69157       6.66564       5.08723       3.64350       2.56178       1.73769       1.14774      0.728343      0.452242      0.269023      0.155500     0.0868581     0.0468619     0.0233894     0.0118013    0.00518464    0.00238948   0.000934589   0.000381730   0.000136546   4.71235e-05   1.45508e-05   4.15721e-06   1.05004e-06   2.39063e-07   4.75419e-08
  20   9 2203.1071    0.9358  0.6174  9.9105 -0.0030  0.0289   0.0321   0.0553    0.0786   0.0000   440.6720      -2.22994       16.7479      -1.22441      -5.87844     -0.292712      -1.39618       5.26036      -1.87625      -1.88556      0.974659       1.58173    -0.0265190    0.00939492     -0.224450      0.127740      0.337243    -0.0694588     -0.126257     0.0295821     0.0530008    -0.0236842   -0.00260497    0.00129222   0.000603511    0.00142069   0.000519739  -3.44137e-05  -0.000106332   2.61153e-05  -1.77365e-07  -3.24768e-06   1.31107e-06   5.66215e-07  -7.55615e-08  -1.88698e-08       2.23179       2.86504       3.35364       2.94761       3.30441       2.47868       2.84617       2.33739       2.09670       1.90216       1.32503       1.23200      0.755434      0.556593      0.396094      0.255388      0.192796      0.101807     0.0759637     0.0411033     0.0269550     0.0163281    0.00593617    0.00421296    0.00215883    0.00101587   0.000517999   0.000189566   9.43537e-05   3.74251e-05   1.13822e-05   5.98988e-06   1.52634e-06   5.50226e-07   1.52215e-07   3.22400e-08
  20  11 2498.9130    1.7017  0.8938 10.9261 -0.0109  0.0332   0.0458   0.0679    0.1073   0.0000   436.5755       4.58992       15.5692      0.322415     -0.671832      -2.09300      -1.64311      -4.69002       3.09099      -1.73106      -2.34053      0.567790      0.415436     -0.577930     -0.923132      0.121543     -0.245562     0.0231858     0.0782169    -0.0134421   -0.00665606     0.0189943   -0.00738876   -0.00434779  -0.000306615   0.000394828  -0.000211786  -0.000366769   5.54425e-05   5.42515e-05   2.23421e-07  -1.77945e-06   7.69274e-07   3.35945e-07  -8.00572e-08  -2.67085e-08       2.69129       3.38368       3.42163       3.44728       3.99456       3.30953       3.08178       2.54681       2.28810       2.15789       1.57835       1.16647      0.827262      0.660257      0.534162      0.328759      0.222454      0.123467     0.0770581     0.0537469     0.0315982     0.0199264     0.0104804    0.00513304    0.00254661    0.00113117   0.000492492   0.000234602   9.19161e-05   3.86814e-05   1.50038e-05   5.20982e-06   1.58994e-06   5.58623e-07   1.44698e-07   3.70850e-08
  20  13 2790.6432    2.8187  0.7842 12.0039 -0.0054  0.0300   0.0784   0.0593    0.0924   0.0000   437.1452       8.87369       11.7217      0.150040       1.05893       1.30179       1.85348     -0.942426      -3.28344       1.39225      0.414723    -0.0333962     -0.227518     0.0442131     -0.278985     -0.198078      0.146132     -0.229345    -0.0451286     0.0629805    -0.0133116    -0.0359390     0.0154391    0.00257801   -0.00427702   0.000209567    0.00103568   8.64235e-05  -0.000113576  -2.36781e-05   1.69041e-05  -2.82568e-06   1.34816e-06  -1.42037e-07   1.97719e-07  -1.62465e-08       2.31766       3.04117       3.47976       3.20970       3.44679       3.11470       2.91104       2.40529       2.18109       1.74190       1.36006       1.20621      0.716567      0.635023      0.390184      0.269152      0.199501      0.117495     0.0783675     0.0445959     0.0271629     0.0151625    0.00757562    0.00484481    0.00187039    0.00112915   0.000494774   0.000188667   9.35860e-05   3.84281e-05   1.39215e-05   5.25274e-06   1.51864e-06   5.71339e-07   1.71257e-07   4.00602e-08
  20  14 2935.8800    3.6694  0.7937 12.4657 -0.0106  0.0286   0.0997   0.0592    0.0913   0.0000   434.9906       2.21309       13.7381     -0.968712       2.86397       2.97871       3.58688       3.14898     -0.323135       1.90625      0.549087     -0.980755      -1.21443      0.521071      0.233461      0.392233    -0.0984065     0.0669368    -0.0339911    -0.0448047     0.0333714    -0.0175715    0.00145927   -0.00515626    0.00168882   0.000249181  -0.000835545   0.000197042   3.41229e-05   9.00938e-06  -1.35658e-05   5.12368e-07   4.55593e-06  -1.79734e-07  -4.66931e-08  -1.63618e-08       2.22069       2.85768       2.93526       3.04824       3.00065       2.87628       2.58377       2.66523       1.90687       1.54730       1.33822      0.938501      0.798094      0.549398      0.414256      0.302215      0.184522      0.118823     0.0750364     0.0420119     0.0268605     0.0136740    0.00779269    0.00398519    0.00198161   0.000968403   0.000499605   0.000209765   8.78666e-05   3.69607e-05   1.29673e-05   4.43560e-06   1.68682e-06   4.24000e-07   1.36733e-07   3.93507e-08
  20  15 3080.4461    4.0111  0.8074 12.4959 -0.0028  0.0258   0.1072   0.0626    0.0999   0.0000   435.8389      -2.69090       12.5410       2.93852      -3.78013      0.607894       2.62141      -1.15183     -0.405546      0.184467     -0.486144      -1.23940      -1.87980     0.0774500     0.0411846     -0.219236    -0.0235489     0.0642471     -0.139032    0.00787402     0.0116974    0.00317062   5.89712e-05   -0.00212307   -0.00115491  -0.000391193   1.33180e-05   0.000118173  -1.38133e-05  -1.73221e-06   3.66258e-06   2.48692e-06   2.49840e-06  -1.26847e-07  -2.54190e-08   3.91703e-08       2.06754       2.76836       2.94960       3.07902       3.11304       2.74508       2.63172       2.11506       1.85668       1.39049       1.17214      0.934798      0.675632      0.484379      0.320775      0.252811      0.157856      0.109393     0.0671602     0.0408329     0.0264597     0.0122011    0.00813701    0.00336681    0.00200938   0.000994686   0.000412768   0.000225757   7.06482e-05   3.43596e-05   1.29523e-05   3.99375e-06   1.65753e-06   4.19788e-07   1.40247e-07   3.30325e-08
  20  17 3368.0093    3.2522  1.4831 12.3220 -0.0084  0.0384   0.0669   0.0974    0.0781   0.0000   442.2253       3.22464       12.7370      -4.97530     -0.684049       8.04722      -7.62277      0.541431     0.0520748      -1.45898      0.960442      -2.23231     0.0723932      0.149737       1.14886   6.86046e-05     -0.337229     -0.179245     -0.142628      0.177955    -0.0309197     0.0445004     0.0102219   -0.00687699  -0.000743273    0.00388362   0.000390196  -0.000749177  -0.000496189   1.66467e-05   2.10570e-06   4.02468e-06  -5.10581e-06   1.04610e-06   3.21964e-07   3.97003e-08       3.10978       3.91725       4.33449       4.23114       4.42723       3.96238       3.70481       3.15084       2.77964       2.31505       1.84904       1.43058       1.03113      0.786254      0.553743      0.378030      0.248667      0.159500     0.0983744     0.0630703     0.0357351     0.0214465     0.0115408    0.00588425    0.00315053    0.00149412   0.000675094   0.000318008   0.000131259   5.13126e-05   2.02836e-05   7.14208e-06   2.26672e-06   7.71044e-07   2.01442e-07   5.48080e-08
  20  18 3511.7874    2.6864  2.2647 11.8978 -0.0114  0.0501   0.0494   0.1219    0.0769   0.0000   441.8630       4.20468       20.5523       9.72934       12.4053      0.761976      -1.10728      -3.87106      -4.56375      0.800912     0.0623484      0.816773     0.0648878      -1.84502      0.806523     -0.184066     -0.286934    -0.0240265     0.0535666    -0.0251273    0.00150454     0.0304146     0.0203466    0.00506985   0.000848360   -0.00497720  -0.000956834   0.000636855  -8.65274e-08  -0.000197957   2.49769e-05   1.74808e-05   1.80177e-06   5.97610e-08   4.74964e-08   1.16219e-07       3.85314       5.13477       5.38130       5.58666       5.49292       5.24085       4.86093       4.19316       3.54588       2.91605       2.29188       1.74037       1.42194       1.01603      0.720697      0.510367      0.341606      0.213107      0.144750     0.0798775     0.0486131     0.0263988     0.0155498    0.00786715    0.00416490    0.00195961   0.000948622   0.000415831   0.000174287   7.01075e-05   2.72805e-05   9.98714e-06   3.36456e-06   9.28754e-07   2.78142e-07   7.10168e-08
  20  19 3655.7042    2.2407  4.0413 10.9153 -0.0031  0.0636   0.0315   0.1685    0.0788   0.0000   444.7165       8.36598       4.12490       10.7126       8.84190       11.2384      -2.49325      -5.99690      -1.12718       5.75619      -1.52774     -0.255726      0.205279     -0.781870       1.72488      0.306953     -0.507034     0.0714875      0.203987    -0.0881927    -0.0871298     0.0723058     0.0131868     0.0145144    0.00267335   -0.00181624   -0.00138555   6.85988e-05  -0.000183657   7.45313e-06  -1.90625e-06   1.56991e-05  -6.22172e-06  -6.11605e-07  -8.82913e-07  -1.15045e-07       4.81850       6.41128       7.16773       7.22614       7.08419       6.80137       6.11348       5.20215       4.54146       3.66200       3.03336       2.28362       1.73852       1.26810      0.914352      0.616402      0.427000      0.277057      0.169273      0.107354     0.0633317     0.0347853     0.0195398     0.0103908    0.00501673    0.00262184    0.00117571   0.000543820   0.000217735   9.71252e-05   3.52826e-05   1.25641e-05   4.23872e-06   1.36986e-06   3.77087e-07   9.54200e-08
  20  20 3799.2322    1.8998  5.1429 10.6721 -0.0091  0.0788   0.0250   0.2038    0.0634   0.0000   438.1259       9.80804       14.0949      -1.38355      -17.7544      -16.5462       18.4423      -5.32718       2.30759      -7.61216      -1.53383       6.03336      0.885364      -2.09596      -1.60319     -0.297832      0.104149     -0.487468      0.176969    -0.0966452    -0.0932371    -0.0409562    0.00997628    -0.0120961   -0.00180914   -0.00559603   0.000516482  -0.000736697  -4.48096e-05   0.000103642  -2.48646e-05  -1.86351e-05   5.72091e-06   3.24355e-06   6.85274e-07  -2.26606e-08       5.85643       7.85167       8.54625       8.71570       8.68678       8.46782       7.26555       6.44114       5.50793       4.63601       3.64296       2.81501       2.15410       1.54886       1.13847      0.780209      0.518684      0.339786      0.216953      0.130442     0.0798529     0.0436793     0.0254501     0.0130130    0.00656268    0.00326338    0.00145590   0.000696562   0.000269549   0.000117802   4.29583e-05   1.54927e-05   5.46594e-06   1.60322e-06   4.65144e-07   1.18414e-07
  20  21 3942.6071    1.5456  7.4777 10.1556 -0.0033  0.1013   0.0180   0.2657    0.0538   0.0000   446.9007       19.6642       13.5971     -0.864241      -1.40062       4.79826      -5.44216      -8.51553       12.3490       7.02686      -2.03773      -8.28690       3.61373       4.91491       1.42683      -1.02816      0.102844     -0.247921      0.414366     0.0237663     -0.172577   -0.00889341     0.0245930  -0.000389693     0.0126055    0.00479781   -0.00247023   -0.00146993   0.000282054   1.94440e-06   5.95615e-05  -8.25900e-06  -7.31694e-06  -5.94925e-07   1.14532e-06  -1.71979e-07       7.49628       9.94686       10.9182       11.0654       11.0992       10.4503       9.58522       8.39546       7.17669       5.89957       4.66287       3.67402       2.84829       2.08089       1.47321       1.04277      0.681148      0.462491      0.280655      0.171766      0.102460     0.0565283     0.0319455     0.0165586    0.00860530    0.00432059    0.00186484   0.000921285   0.000352790   0.000155255   5.68263e-05   2.05714e-05   7.09108e-06   2.13904e-06   5.90921e-07   1.56849e-07
  20  22 4086.4625    1.2873  9.5126 10.0650 -0.0035  0.1260   0.0159   0.3473    0.0464   0.0000   446.1542     -0.724751      -15.5206      -17.6345      -9.65944      -2.43585      -4.24750       5.39906      -4.40508      -12.6008       3.55071      -4.76832      -2.09687       2.78387     -0.823605      -4.70067      0.459631      0.680500     -0.370945    -0.0531889      0.155104    -0.0716654    -0.0433334    -0.0498612     0.0113281  -0.000256443   -0.00215066   0.000818544  -0.000182219   0.000261566  -2.83267e-05   8.16985e-07   4.63074e-06  -1.07781e-06  -3.51076e-07  -1.55568e-07       9.54992       12.7670       13.9134       14.1364       14.0814       13.1806       12.0771       10.7396       8.89670       7.61998       5.69742       4.61679       3.54134       2.57719       1.86193       1.28389      0.863349      0.562423      0.347457      0.213733      0.126185     0.0709067     0.0396166     0.0210818     0.0106234    0.00533273    0.00242110    0.00110565   0.000453946   0.000191153   7.09303e-05   2.58543e-05   8.71014e-06   2.64933e-06   7.20751e-07   1.86739e-07
  20  23 4230.3874    1.0192 10.9297 10.0025 -0.0051  0.1596   0.0143   0.4423    0.0422   0.0000   435.2559      -14.0773      -14.9766      -23.8417       4.29620       29.6484      -19.4064      -3.95153       13.3104      -4.82356       5.90176       10.7556       1.04037      -3.87434       4.72278      0.119069     -0.543227    -0.0662407      0.161439     -0.328917      0.249397      0.112331     0.0330446     0.0153521     0.0189487   -0.00533202    0.00848815    0.00195431   -0.00182153  -0.000277179   0.000222464  -4.99378e-05  -1.38037e-05   4.39940e-07  -1.61585e-07   6.55163e-08       12.0433       15.1055       17.1049       17.7918       17.3599       16.4832       14.9859       12.9630       11.3503       9.31575       7.44656       5.89871       4.45648       3.25011       2.33455       1.61368       1.09542      0.714346      0.460029      0.280084      0.164097     0.0965222     0.0527630     0.0280731     0.0147572    0.00702395    0.00336737    0.00148983   0.000642619   0.000249722   9.74604e-05   3.44350e-05   1.13559e-05   3.50660e-06   9.47364e-07   2.36274e-07
  21  11 2529.3013    1.8108  0.9160 11.0858  0.0033  0.0325   0.0451   0.0669    0.0877   0.0000   441.6793       2.42850       15.2003     -0.901147       1.95315       2.84863      0.127213      -5.40269      0.501130     -0.896573       2.03490     -0.537831     0.0841169      0.627438      0.192199     -0.476587      0.318912      0.332989    -0.0205817    -0.0772836     0.0136045    0.00504215    0.00313020   -0.00869493    0.00104584   0.000308054   2.13683e-05  -0.000269139   0.000395950   6.83940e-05  -8.65601e-05   1.86841e-06   1.24053e-05  -3.25022e-07  -2.43123e-08   4.13159e-08       2.09163       3.14876       3.29082       3.40779       3.56380       3.05703       3.12693       2.44015       2.36209       1.69575       1.64003      0.992077      0.971797      0.642099      0.480363      0.329967      0.226590      0.154802      0.100697     0.0620825     0.0358610     0.0236092     0.0108551    0.00780569    0.00334367    0.00202624   0.000942949   0.000394182   0.000204441   7.38428e-05   3.56458e-05   1.32981e-05   4.86696e-06   1.84046e-06   4.98140e-07   1.52480e-07
  21  12 2676.1975    2.3418  0.9588 11.5377 -0.0047  0.0290   0.0591   0.0692    0.1239   0.0000   432.6840      -1.95038       16.6162       1.09495      -1.39423      0.548507      -1.33241     -0.697164       1.32447     -0.996623     -0.885431     -0.335395     -0.610030     -0.261863      0.121763    -0.0250338     -0.287169     0.0704560    0.00136010     0.0271747    -0.0175582    -0.0390480    0.00761772    0.00654617    0.00570136   -0.00177145   0.000182941   0.000858828  -0.000114661  -0.000124733   3.97898e-05  -7.20614e-06   1.80419e-06   2.17081e-06  -1.36656e-07  -4.66110e-08       2.12588       2.82290       2.99571       3.21873       3.06086       2.95575       2.56011       2.40476       2.00056       1.69763       1.31527       1.02408      0.800603      0.605292      0.440489      0.296740      0.210651      0.136928     0.0879259     0.0525833     0.0327786     0.0189755     0.0110064    0.00597744    0.00324785    0.00166854   0.000814150   0.000360043   0.000171055   6.92628e-05   3.04071e-05   1.14564e-05   4.35486e-06   1.48667e-06   4.86415e-07   1.43347e-07
  21  15 3113.9235    3.9603  0.9381 12.8486 -0.0056  0.0291   0.1016   0.0682    0.0893   0.0000   439.0914       5.55890       12.7783       1.83413       1.89915      0.854622       2.31899      0.310720     0.0615620      -1.52639      -1.32147     -0.369156     -0.163447       1.09458   -0.00442605    -0.0467588      0.179115     -0.232458     -0.181512    -0.0548775     0.0828663    -0.0106474    -0.0120537    0.00148219   -0.00166025   -0.00342123   0.000123718  -0.000247193   3.04044e-05  -0.000132530   2.41716e-05   1.39737e-05   2.48423e-06   2.76905e-06  -1.02044e-06  -2.31567e-07       2.16030       2.80815       3.15602       3.35485       3.22117       2.77891       2.76521       2.48018       2.07121       1.71186       1.36858       1.10604      0.802792      0.648555      0.410052      0.318611      0.213080      0.136959     0.0915769     0.0504325     0.0347286     0.0191239     0.0110636    0.00570495    0.00308245    0.00177235   0.000807957   0.000397786   0.000181419   7.70900e-05   3.18761e-05   1.23241e-05   4.54720e-06   1.60817e-06   4.95284e-07   1.42329e-07
  21  16 3258.4525    3.6624  1.2528 12.5841 -0.0068  0.0345   0.0803   0.0835    0.0925   0.0000   441.1943      0.745657       16.6776      -4.21179     -0.200864      0.717510      0.633797     0.0569804      -1.41853      0.419088     0.0437144       1.63836      -1.74856      0.485015      0.581197      0.449080     -0.119210     0.0886922      0.199619     -0.118893    -0.0933588     0.0459168     0.0405836    0.00447833   -0.00741092   -0.00150266    0.00175603  -0.000253418  -0.000370330  -6.84102e-05  -7.28171e-05   7.18258e-06   3.06697e-06  -1.57844e-06   2.22461e-08  -4.81653e-08       2.55686       3.21201       3.79139       3.73817       3.79017       3.55897       3.20119       2.85509       2.44861       2.00873       1.65881       1.29036      0.972679      0.725439      0.536863      0.379217      0.253282      0.161486      0.112101     0.0685169     0.0413105     0.0230527     0.0143818    0.00765201    0.00426390    0.00188832    0.00102283   0.000473124   0.000221517   9.43503e-05   4.00780e-05   1.47203e-05   5.98534e-06   1.92793e-06   6.64784e-07   1.91300e-07
  21  17 3402.7651    3.0670  1.7694 12.3917 -0.0087  0.0432   0.0588   0.1031    0.0633   0.0000   434.3886      -3.30034       8.79969       4.98361       2.47344       7.79779      -9.08816       1.80174      -1.71487     -0.318385       2.49436     -0.324544       1.80210      0.389625      -1.17051       1.00058     -0.184144    -0.0605307    -0.0456340     -0.205819    -0.0268714    0.00432405  -0.000405084    -0.0102749    0.00288322   -0.00168382  -0.000794969   0.000848717   0.000158279   7.83046e-05   8.22935e-05  -3.55732e-05  -1.24765e-05  -7.57518e-07   5.43204e-07  -3.07161e-07       3.02071       4.19838       4.48206       4.62963       4.51770       4.09873       3.95811       3.53600       3.02870       2.51785       2.14952       1.55903       1.25134      0.938645      0.652520      0.464259      0.308151      0.211617      0.135785     0.0825518     0.0520459     0.0302349     0.0170787    0.00999582    0.00512929    0.00278221    0.00141681   0.000587069   0.000322981   0.000113302   5.69626e-05   2.01796e-05   7.49613e-06   2.58826e-06   7.42550e-07   2.32426e-07
  21  18 3547.0551    2.5816  2.6530 11.7227 -0.0046  0.0520   0.0417   0.1302    0.0648   0.0000   436.9052      0.741449       8.82169      -1.45256       6.22238       5.73181     -0.830822      -13.7267      -8.99474       4.81767       1.58048      0.884754       1.48204     -0.863570     -0.765112      0.155961      0.514648      0.333006    -0.0508389    -0.0796944    -0.0270381   -0.00127572    -0.0103428    0.00708057   -0.00616041   -0.00148534    0.00219626   5.79530e-05  -0.000121472  -0.000260575   2.75094e-05  -2.67472e-06  -2.23160e-05   3.03056e-06  -1.93525e-08   3.06363e-07       3.62651       4.97760       5.35461       5.60319       5.68867       5.03195       4.87648       4.20229       3.73182       2.94376       2.49079       1.93135       1.50328       1.11720      0.757689      0.579784      0.366685      0.263367      0.158260      0.102594     0.0631606     0.0355340     0.0211127     0.0111970    0.00614207    0.00311634    0.00155287   0.000769074   0.000320844   0.000152134   5.64311e-05   2.43498e-05   8.42719e-06   2.96759e-06   9.42094e-07   2.75616e-07
  21  19 3691.4263    2.1139  4.2420 10.9750 -0.0055  0.0663   0.0283   0.1726    0.0637   0.0000   434.8513      -13.6292       28.1656       5.02222      -10.0298      -12.6332       3.47563       2.99792      -2.56291      -8.27635       3.70183       5.86809      -1.00643     -0.780375      -1.46562   -0.00881769     -0.380015     -0.524163     -0.106896     0.0930925    -0.0207111    -0.0103281     0.0256834   -0.00320272    0.00193848    0.00290785   0.000200239   -0.00117748  -0.000143760   0.000234330  -0.000188760  -4.93503e-05   7.02610e-06  -3.81343e-07   4.29498e-07   3.68377e-07       4.78391       6.19227       7.23469       7.19222       7.09865       6.78185       6.11590       5.44227       4.79598       3.75027       3.25055       2.48353       1.90231       1.41436       1.03022      0.709029      0.488223      0.331828      0.209563      0.136132     0.0795219     0.0466885     0.0273428     0.0146103    0.00806446    0.00395758    0.00202794   0.000925844   0.000437762   0.000184218   7.83952e-05   3.00525e-05   1.14438e-05   3.77464e-06   1.29660e-06   3.97569e-07
  21  20 3835.4922    1.7921  6.2955 10.4957 -0.0022  0.0835   0.0209   0.2278    0.0545   0.0000   435.4773       7.24092       16.0936       12.6440      -6.16357      -5.89447       5.52655      -9.45762       2.93793     -0.959839       2.13127      -1.42566      -4.71792      -4.29305      0.951125     -0.103027      0.936512    -0.0258415      0.384926      0.100807    -0.0503279    -0.0434002    0.00283567     0.0291963    0.00717270   -0.00115228   0.000883580   0.000291343  -8.63259e-05   0.000225675  -0.000120236  -6.14369e-06   3.79706e-06   1.80940e-06   1.66672e-07  -7.93529e-07       6.02467       7.89138       8.78511       9.00243       8.96728       8.43158       7.77209       6.77382       6.05126       4.91409       4.08041       3.16706       2.46484       1.84055       1.32369      0.928580      0.639749      0.429614      0.274226      0.175325      0.103069     0.0621341     0.0350737     0.0193568     0.0104259    0.00532920    0.00262046    0.00123714   0.000556391   0.000242976   9.92789e-05   3.90265e-05   1.46436e-05   5.04420e-06   1.59769e-06   4.97758e-07
  21  21 3979.5550    1.4677  8.0377 10.2231 -0.0038  0.1023   0.0168   0.2848    0.0473   0.0000   435.2807       12.6221       15.7234       2.49236       18.1297       3.25605      -10.2539       1.03073      -1.74589      0.433140       5.45794       1.79556     -0.823556       3.68102       1.39003     -0.829657     -0.926992     -0.607530    -0.0103133      0.453575     -0.164942     0.0714130    -0.0336750    -0.0756445    0.00932678     0.0135822    0.00264563   -0.00388670  -0.000460228   0.000380742  -3.81457e-05  -4.02925e-05   8.69127e-06   3.90369e-06  -1.72258e-07   7.30537e-08       7.54140       10.0561       11.1204       11.3993       11.3253       10.5993       9.68765       8.59035       7.47842       6.14037       5.03162       3.95062       3.01987       2.25096       1.63275       1.14815      0.780746      0.525786      0.337256      0.212118      0.129990     0.0755396     0.0439735     0.0239718     0.0127711    0.00665616    0.00320616    0.00154737   0.000692677   0.000304882   0.000122578   4.93384e-05   1.78201e-05   6.27263e-06   1.98850e-06   5.99633e-07
  21  22 4123.6708    1.2276  9.7158 10.0818 -0.0052  0.1296   0.0149   0.3473    0.0442   0.0000   444.7791       19.0131       12.2795       3.06048       3.94868       16.7539      -13.2454      -4.56610      -5.50216       9.40892       3.11248      -8.99881      -3.44229      0.885470       1.79287      -1.58961     -0.893759      -1.35633      -1.07206      0.445107      0.138029     -0.114381    -0.0377324    -0.0182701    0.00823158   -0.00393154    0.00401366  -0.000771969   -0.00106952   0.000234483   0.000164688  -4.15044e-05  -3.96148e-05  -4.56296e-06   1.23698e-07   8.45174e-08       9.23220       12.0890       13.1668       13.8969       13.5929       13.3025       11.7549       10.6918       9.02803       7.68700       6.16302       4.93139       3.77870       2.89254       2.02502       1.45258      0.984999      0.686872      0.441798      0.278483      0.168102     0.0984908     0.0561260     0.0317718     0.0165994    0.00871037    0.00419474    0.00200932   0.000901120   0.000391711   0.000161588   6.39981e-05   2.30962e-05   8.07932e-06   2.51615e-06   7.60901e-07
  21  23 4268.1236    0.9729 11.7923  9.9885 -0.0097  0.1685   0.0130   0.4598    0.0405   0.0000   451.4297       13.9383       8.21916      -4.94940      -23.0641       2.35128       24.6632      -9.26907      -6.85914       14.5003       2.01354      -3.36783      -4.63953       4.67804      0.639615       3.16329       2.53787     -0.822046     -0.255957      0.595834      0.222013     -0.158041     -0.156860     0.0490359     0.0235796   -0.00832349  -0.000369947    0.00196139    0.00213464   0.000558362  -0.000171008   6.75191e-06   3.30409e-05   1.65176e-06  -3.58646e-06  -9.74783e-07       11.8603       15.9736       17.2538       18.1084       17.7580       16.8245       15.8336       13.8582       11.8422       10.0657       8.22498       6.34530       5.03524       3.72623       2.71195       1.92942       1.33395      0.895174      0.574025      0.368705      0.223486      0.132051     0.0767884     0.0416442     0.0225788     0.0116646    0.00575868    0.00273709    0.00125223   0.000541022   0.000223058   8.78093e-05   3.24982e-05   1.09665e-05   3.36448e-06   9.93232e-07
  21  24 4412.7081    0.7935 14.0254  9.8723 -0.0095  0.2197   0.0103   0.5837    0.0347   0.0000   448.2261      -23.2836       34.6101      -2.18189       4.34830      -7.96711       22.9768      -13.3607      -24.7557      -2.30498       14.3330      -1.72510      -13.6593       2.79609      -4.06632      0.322354       4.59015       1.05343      0.484066      0.517117     -0.414786     -0.135692      0.241147     0.0510316    -0.0126569    -0.0118912     0.0123006   -0.00226214   -0.00288463   0.000187663   0.000269717   0.000111378  -0.000145523   1.14392e-05  -6.49337e-06  -2.10167e-06       15.9440       20.4123       22.6973       23.5268       22.6507       22.2771       20.3062       17.8908       15.7770       13.0334       10.7681       8.65793       6.60594       4.92390       3.52353       2.51002       1.72723       1.16981      0.775828      0.486712      0.293193      0.176182      0.101441     0.0547187     0.0299550     0.0157173    0.00764366    0.00357353    0.00170181   0.000717500   0.000292218   0.000113926   4.23937e-05   1.45682e-05   4.57530e-06   1.37271e-06
  22   8 2104.7509    0.7515  0.5851  9.6519 -0.0082  0.0378   0.0223   0.0504    0.0637   0.0000   442.7570     -0.391276       18.7913       2.53397      -1.00769       2.81705      -1.76418      -1.00900      0.435063     -0.480660       1.20145     -0.658808      0.108617     -0.113931      0.117274     0.0423126     -0.117526     -0.186386    -0.0321630     0.0423215     0.0125370    -0.0114240    -0.0108305    0.00863874   -0.00311949  -0.000404221   0.000334590   5.99298e-07  -5.88154e-05  -3.33766e-05   7.43502e-05  -1.54150e-05  -8.46114e-06   2.54064e-06  -4.58507e-07  -4.34148e-07       2.45634       2.35976       3.47943       3.84873       2.82221       3.03484       3.58895       2.24695       1.86007       2.09736       1.68238      0.840181       1.01441      0.858288      0.411166      0.330306      0.328288      0.186913     0.0838420     0.0782904     0.0540106     0.0250358     0.0128071     0.0102962    0.00615751    0.00246341    0.00117069   0.000916612   0.000453805   0.000137172   5.00786e-05   2.91885e-05   1.39526e-05   5.55951e-06   2.23866e-06   5.83615e-07
  22   9 2260.0159    1.0332  0.7798 10.1019 -0.0098  0.0361   0.0272   0.0633    0.0777   0.0000   438.7100     -0.618195       12.7421       1.18664      -4.51822      -3.31436       1.72329       1.71697      -3.56837      0.197984     0.0563420     -0.192946     -0.975876     -0.259467     -0.497108     -0.367443     -0.197083    -0.0391675    -0.0364332    -0.0106544    -0.0211084     0.0205491   -0.00616612   -0.00389287   6.26496e-06    0.00245690   -0.00224180   0.000551969   0.000373565   5.72081e-05   2.05889e-05  -7.34856e-07   5.60717e-06   2.17124e-06  -1.01423e-06  -5.70662e-07       2.20035       2.86642       3.88421       3.11187       3.36595       3.64750       2.70251       2.84198       2.84658       1.70877       1.85099       1.54673      0.809820      0.957676      0.602338      0.343847      0.378147      0.185251      0.120361      0.109451     0.0414313     0.0322174     0.0234719    0.00739134    0.00637283    0.00374541    0.00106514   0.000901806   0.000420005   0.000121267   8.01808e-05   3.11851e-05   1.06166e-05   4.06457e-06   1.55599e-06   4.62205e-07
  22  11 2559.2073    1.9700  0.8527 11.2308  0.0003  0.0285   0.0496   0.0613    0.0857   0.0000   437.0521     -0.205865       14.3679     -0.950991       5.47304       2.45964      -2.30178      -4.89930       5.88442     0.0869010      -1.40590     0.0591083     -0.926542     -0.252855     -0.354292      0.175349    -0.0133659     -0.268096   -0.00902992     0.0192116     0.0263007    -0.0236239    0.00519780    -0.0110183   -0.00213490   -0.00231324    0.00144182  -0.000524565  -0.000346605   5.73228e-05   5.20670e-05  -5.14357e-05   5.04682e-07   1.75826e-06  -1.64968e-06  -1.08658e-06       2.13343       2.65918       2.76707       2.85349       3.30297       2.83481       2.55512       2.16964       2.03146       1.81901       1.37709       1.07759      0.819492      0.629323      0.486141      0.332479      0.237510      0.149261      0.101135     0.0653033     0.0398910     0.0253657     0.0149908    0.00903385    0.00504018    0.00258296    0.00135652   0.000608640   0.000287911   0.000131426   5.24101e-05   2.23361e-05   9.25103e-06   3.22918e-06   1.27445e-06   4.01595e-07
  22  13 2854.6998    3.4078  0.7739 11.9520 -0.0042  0.0243   0.0881   0.0570    0.1315   0.0000   436.7110       1.90921       15.6413       3.81255      0.836597       1.78612      0.189774    0.00439485     -0.264180      -1.62820       1.41240       1.03349      0.351290     -0.899590     -0.343270     -0.246192     -0.158078    -0.0625052    -0.0146254    -0.0907122     0.0406062     0.0518325  -0.000452790   -0.00480575    0.00181745   0.000129937   8.70475e-05   0.000494928   0.000376467  -8.21897e-05   3.21434e-05   8.07643e-07   2.82972e-06  -1.41200e-06  -7.43015e-07   5.66309e-07       1.62464       2.22646       2.31381       2.54904       2.34302       2.37158       2.18301       1.92856       1.67564       1.41271       1.24742      0.939057      0.798976      0.534922      0.421262      0.280690      0.207980      0.131568     0.0959433     0.0608207     0.0389601     0.0212648     0.0133069    0.00724522    0.00416423    0.00200419    0.00110114   0.000493324   0.000275396   0.000113469   5.62542e-05   1.97026e-05   9.57982e-06   3.13640e-06   1.26184e-06   3.88071e-07
  22  16 3292.1300    3.5399  1.4365 12.3586 -0.0043  0.0397   0.0705   0.0833    0.0853   0.0000   438.6605       3.85073       11.1276       6.82172      0.220845     -0.287409      -7.38194      -3.27720       1.42231     -0.518490     -0.869821      -2.19281       1.63437      0.153673     0.0223781     -0.774183      0.432831      0.314470      0.128700     -0.131958     0.0105341    0.00729587   -0.00816536   -0.00587020    0.00307369  -0.000558227   0.000335116   7.29051e-05  -0.000174982  -1.69172e-05  -3.47118e-05  -9.70245e-06  -1.39790e-06  -5.90324e-06   1.81577e-06  -4.20856e-07       2.60971       3.30517       3.97330       3.88563       3.98111       3.67836       3.43219       3.14523       2.68197       2.10686       1.84617       1.51714       1.11962      0.868218      0.618528      0.459179      0.324951      0.195022      0.151031     0.0940781     0.0570218     0.0347944     0.0197958     0.0114726    0.00701483    0.00315149    0.00175204   0.000876841   0.000426694   0.000209343   8.58582e-05   3.93256e-05   1.39556e-05   5.49904e-06   2.10637e-06   6.32406e-07
  22  17 3437.1705    3.0123  2.0687 12.1048 -0.0060  0.0444   0.0528   0.1134    0.0605   0.0000   437.3575       5.31152       11.9641      0.889149      -8.33143       1.25773       1.96172      -8.91709      -1.65812      0.454358     -0.210518      -3.98095       2.02689     -0.898729      -1.10708      0.506885     -0.694278     -0.229255    -0.0629873     0.0248437   -0.00497726    -0.0161216   -0.00578168    0.00389436    0.00228826    0.00417042   0.000197527  -0.000269792  -0.000690658   7.45247e-05   0.000219491  -4.00008e-05  -3.18276e-06   4.80133e-06   2.20461e-06  -1.68135e-06       2.89436       3.98620       4.38886       4.38682       4.50058       3.98684       3.89425       3.50850       3.11074       2.58904       2.19479       1.79120       1.32616       1.02958      0.745494      0.519723      0.362857      0.250991      0.161752      0.106071     0.0669451     0.0382985     0.0245343     0.0134214    0.00755911    0.00411124    0.00214376    0.00105113   0.000479389   0.000249939   9.75204e-05   4.57248e-05   1.70154e-05   7.07296e-06   2.08106e-06   7.56116e-07
  22  18 3581.9744    2.4414  3.1927 11.4572 -0.0078  0.0566   0.0346   0.1351    0.0563   0.0000   434.4033       12.2337       12.9402      -10.7392      -6.29233       4.72277       2.49704      -1.69517      -8.09393     -0.437153       1.15051       5.88487      0.326129      -3.20692       2.52910      0.309454      0.264771     0.0437267      0.183711     0.0810580    -0.0911385     0.0870513   -0.00864694    -0.0397842    0.00107177    0.00644613   -0.00157605   -0.00146352  -4.59246e-05   0.000354447  -4.93837e-05  -8.94567e-05   4.66265e-07   1.19012e-05   4.94376e-07   1.13263e-06       3.73747       5.16025       5.69977       5.53117       6.04454       5.38742       4.92539       4.65431       3.74978       3.51282       2.79500       2.20742       1.76548       1.27539      0.969845      0.690297      0.466957      0.329620      0.210006      0.135039     0.0882484     0.0520285     0.0313109     0.0185919    0.00943264    0.00545405    0.00272126    0.00131959   0.000652000   0.000290294   0.000130549   5.29370e-05   2.25079e-05   8.32184e-06   2.75858e-06   9.77961e-07
  22  19 3726.9207    2.0203  4.6695 11.0044 -0.0016  0.0672   0.0255   0.1882    0.0504   0.0000   430.1146       2.98798       16.4100       5.63310      -9.20966      -8.15287      0.796773      -8.35545       4.89482      -5.17212      -1.71727      -2.10121      0.600708     -0.790392     -0.252747     -0.609053      0.989615      0.555758     0.0343813     -0.269430    -0.0801081     0.0525018     0.0858026    -0.0136155    -0.0251535   -0.00538239    0.00192712  -0.000429809   0.000809657  -8.98599e-05  -0.000241199  -1.64303e-06   1.16054e-05   8.79617e-06  -6.49472e-06  -8.47195e-07       4.74240       6.01989       6.92204       6.98970       6.63817       6.73706       5.85096       5.49977       4.85419       4.05008       3.38629       2.77389       2.12227       1.56854       1.16728      0.807397      0.579708      0.390039      0.258420      0.165689      0.103845     0.0633747     0.0373048     0.0209104     0.0113011    0.00611058    0.00330999    0.00156168   0.000755000   0.000362515   0.000153186   6.49710e-05   2.63847e-05   9.69834e-06   3.52972e-06   1.21293e-06
  22  20 3871.5467    1.6918  6.3400 10.4590 -0.0049  0.0842   0.0194   0.2200    0.0508   0.0000   441.3218      -20.8432       22.2878      0.134870       11.3498       1.51432       12.5015      -14.5476      -3.90325       5.64367       1.64687      -2.43655       3.52463      -2.00916     -0.418203       1.09971      0.171836     -0.336772     0.0897864      0.277347      0.266876     0.0146955   -0.00139576    -0.0541683    0.00478039     0.0128342   -0.00134511   0.000899814    0.00117963  -0.000275846   0.000123703   0.000277988  -3.01192e-05  -6.53286e-06  -5.14482e-07  -2.30945e-06       5.83004       7.75408       8.76865       8.94894       9.01408       8.42876       7.92988       6.99601       5.91793       5.01653       4.10636       3.27528       2.55878       1.89025       1.44379       1.02383      0.718836      0.485115      0.324978      0.212435      0.130731     0.0786959     0.0476011     0.0267901     0.0146386    0.00797953    0.00402935    0.00203115   0.000937511   0.000472070   0.000192533   8.70563e-05   3.24415e-05   1.31388e-05   4.39488e-06   1.50364e-06
  22  22 4160.8125    1.1236 10.2679 10.0919 -0.0087  0.1376   0.0140   0.3791    0.0403   0.0000   427.6599       15.5467       49.3106       14.4833       2.24402       1.39019      -17.8099      -7.69723       19.7069       6.53822      -14.1542      -4.40257       3.17612       5.15699       3.38089      -3.80314     -0.445810      0.869137     -0.474055     -0.319373      0.579079   -0.00296237     -0.103015    -0.0478948     0.0764780   -0.00210852   -0.00594921    0.00121159   3.45455e-06  -0.000980916   0.000466686  -4.90518e-05   5.59132e-05   2.10161e-05  -2.31867e-05  -6.20671e-06       9.49023       12.4258       13.8701       14.4753       14.3945       13.4275       12.7563       11.2085       10.0293       7.97033       6.87678       5.40733       4.24310       3.22027       2.33659       1.72345       1.18809      0.829562      0.537902      0.348459      0.219912      0.134659     0.0798824     0.0447927     0.0245525     0.0133351    0.00701725    0.00343138    0.00166059   0.000769677   0.000337149   0.000141299   5.67089e-05   2.14488e-05   7.30391e-06   2.47847e-06
  22  23 4305.4579    0.9595 12.6528  9.9748 -0.0010  0.1776   0.0122   0.4768    0.0369   0.0000   432.1184       18.2557       56.6867       40.1165       18.1280      -43.6388       4.75461       4.25033       10.5247      -8.64042      -1.09309       5.52345       5.06995      -4.99242      -2.47904     -0.431046      0.933123      -1.21794     -0.278863    -0.0563557      0.402936     -0.129460    -0.0193118     0.0306478    -0.0254646     0.0223853    -0.0198799   -0.00754956   0.000530190   0.000861241   0.000306492  -0.000215956  -5.27175e-05   6.20136e-05   3.83136e-06  -3.71736e-06       12.0316       15.7616       17.6559       17.6940       18.4427       17.4826       15.8343       14.2880       12.4795       10.6508       8.65208       6.99145       5.43792       4.12181       3.11094       2.21374       1.54279       1.08711      0.706398      0.468712      0.295068      0.177623      0.106264     0.0625410     0.0343709     0.0186752    0.00963093    0.00483600    0.00224653    0.00109657   0.000442672   0.000200779   7.69247e-05   3.00653e-05   9.71857e-06   3.46674e-06
  22  25 4594.2447    0.5763 15.7415  9.7704 -0.0042  0.3165   0.0086   0.7519    0.0278   0.0000   415.0333      -20.4684       35.7178       5.46182      -42.4557      -13.6775       98.4321       42.7820       5.06913      -28.8357      -1.78195      -15.1665       24.2568      -7.29313     -0.489115      -3.55443      -1.17697       1.35947      -1.77622     0.0470686       1.54122     0.0274438     -0.210580     0.0192423     0.0500352  -0.000416282   -0.00766231    0.00900909   -0.00204210    0.00182962    0.00261560  -0.000246653  -0.000459686   4.48638e-05   2.48602e-05  -8.36270e-06       20.9249       28.3097       31.4988       33.1421       32.6794       31.1801       28.8377       25.9716       21.8738       19.0698       15.5410       12.4614       9.73168       7.48009       5.43335       3.95624       2.83083       1.92860       1.28077      0.825482      0.538193      0.326326      0.195151      0.113014     0.0631723     0.0337787     0.0179958    0.00903847    0.00430933    0.00204800   0.000857837   0.000378548   0.000147241   5.60942e-05   1.83934e-05   6.14063e-06
  23   8 2131.0609    0.7981  0.6281  9.6597 -0.0105  0.0254   0.0235   0.0507    0.0685   0.0000   436.2081      0.646970       17.8115      0.587294       2.34736      -1.65293      0.185325      -1.01882      0.342697       1.29658     -0.316921      -1.60872     0.0591682      0.356293    -0.0203939     -0.305776     0.0430272      0.387822     -0.161765    -0.0338188    -0.0225160   -0.00162034     0.0174625     0.0118795   0.000514843   -0.00517892  -0.000968197   0.000371846  -0.000522541   0.000472868   0.000194584   8.18778e-06  -1.91595e-05   1.15812e-05  -3.66769e-07  -5.88875e-07       1.86268       2.33599       2.24342       2.56672       2.85325       2.65520       2.44179       1.85779       1.75478       1.49784       1.39778       1.04341      0.699584      0.578011      0.434149      0.356286      0.238600      0.164470      0.106440     0.0648963     0.0448286     0.0285222     0.0198704     0.0108963    0.00642099    0.00331575    0.00174070   0.000832545   0.000398403   0.000178463   8.68863e-05   3.61947e-05   1.63870e-05   6.20832e-06   2.58854e-06   8.52481e-07
  23   9 2287.4541    1.1278  0.7973 10.1713 -0.0070  0.0278   0.0280   0.0590    0.0832   0.0000   439.5334      -2.81618       18.1414     0.0116482      -4.28509       3.55231       1.38327      0.410653      -2.39811       1.72062      0.500561      0.272994     -0.611866     -0.329461     -0.243868      0.277590      0.382731    -0.0257143     0.0936139    -0.0150067     0.0658688    0.00674630   -0.00861794    0.00300209  -0.000243320   0.000227255  -0.000442966   0.000212933  -0.000434200   8.86429e-05   2.13385e-05   4.77761e-05  -2.57403e-05   9.07813e-06  -3.09920e-06   5.47681e-07       1.75609       2.47061       2.69748       2.96542       2.85057       2.68870       2.64932       2.24923       1.80416       1.75904       1.34199       1.07131      0.785495      0.702168      0.476002      0.342708      0.255718      0.174419      0.115938     0.0699471     0.0493712     0.0326373     0.0150642     0.0107569    0.00623444    0.00342075    0.00158924   0.000847499   0.000514489   0.000213296   9.43490e-05   3.82898e-05   2.05054e-05   8.33264e-06   3.49809e-06   1.23939e-06
  23  10 2439.1756    1.5710  0.9274 10.5594 -0.0023  0.0290   0.0373   0.0635    0.1025   0.0000   437.8466      -5.73992       13.2490       2.83017     -0.906649     -0.464101      0.774272       2.80268     0.0407793     -0.292174      0.477036      -2.07985     -0.491748      0.201759     0.0946361     0.0397114      0.189437    0.00437585     0.0270524    -0.0125040    -0.0134808    -0.0264496     0.0303559    0.00650737   -0.00780454   0.000674171  -0.000224080  -0.000205117   0.000240735  -8.82914e-05  -0.000198872   3.01195e-05   2.17266e-05  -7.73024e-06  -5.60880e-06   1.72178e-07       1.84998       2.54636       2.77056       2.94546       3.10214       2.69698       2.68091       2.38652       1.90378       1.80366       1.22480       1.19656      0.875838      0.651190      0.522142      0.339401      0.258494      0.179681      0.114877     0.0841330     0.0477424     0.0333721     0.0183701     0.0108385    0.00657179    0.00331147    0.00186612   0.000933881   0.000489649   0.000242629   0.000102781   5.04295e-05   2.04133e-05   8.09840e-06   3.22904e-06   1.11423e-06
  23  11 2588.5614    1.9377  0.9289 11.3406 -0.0038  0.0316   0.0478   0.0677    0.0838   0.0000   438.9734      -2.15501       12.5701      -1.55349      -5.71267      -1.01507      0.358793      -3.81378      -1.11340      0.831752       1.28040      -1.40210     -0.862724     -0.841047     0.0570673     -0.114118    -0.0406993      0.309045     0.0370366    0.00113525   -0.00780022     0.0421049   -0.00541793     0.0101863   -0.00154011    0.00326463  -0.000862209   0.000482768   0.000204865  -0.000154905  -0.000151139   7.75591e-05   1.10607e-05  -2.40789e-06  -3.14066e-06   5.04974e-08       2.48947       2.80610       2.60928       3.20219       3.66763       3.22848       2.66013       2.40513       2.52158       2.14705       1.60604      0.980268      0.957948      0.852389      0.681838      0.439220      0.272482      0.208190      0.155585      0.109129     0.0613265     0.0331305     0.0160925     0.0118916    0.00819428    0.00490861    0.00272616    0.00127193   0.000622159   0.000260122   0.000116874   4.57365e-05   1.98294e-05   7.84273e-06   3.00262e-06   1.09069e-06
  23  12 2737.5399    2.7917  0.8576 11.6307 -0.0041  0.0253   0.0656   0.0583    0.0940   0.0000   438.8715      -1.75136       11.6111       1.74964      -4.25228      0.494013       1.78059       2.34204       1.69090      -2.70039     0.0738176      0.117290     -0.432212     -0.438004     -0.486969     -0.100479    -0.0369666     -0.324545      0.155521   0.000660355     0.0374862     0.0343610    -0.0110240    -0.0127744    0.00552104    0.00200434   0.000839353   0.000486429   0.000178911  -0.000125106  -5.99452e-05  -1.77926e-05   7.62833e-06   4.15728e-07   3.16788e-06  -1.06617e-06       1.66535       2.38093       2.55296       2.55498       2.77666       2.48891       2.40064       2.05210       1.71141       1.55612       1.11486       1.01226      0.729733      0.591144      0.426758      0.299133      0.211708      0.153775      0.100088     0.0688831     0.0421953     0.0269014     0.0149760    0.00946799    0.00498244    0.00289403    0.00151554   0.000804807   0.000378591   0.000196649   8.30303e-05   4.15141e-05   1.47297e-05   7.30112e-06   2.48448e-06   9.18837e-07
  23  13 2886.0216    3.4317  0.7624 12.1416 -0.0059  0.0243   0.0906   0.0558    0.1186   0.0000   437.5957       3.73130       16.7304     -0.313666       4.71207       1.53196      -1.82755      -2.17095     -0.370250       1.91012     0.0903424      0.339319      -1.12698       2.08455     -0.175613      0.103933      0.236979     -0.118484    -0.0354283   -0.00111164     0.0746757    -0.0107472    0.00269106    0.00616802    0.00237553    0.00121464  -1.26797e-05  -0.000693495   0.000151472  -0.000217315   6.92165e-05   1.59313e-05  -3.26358e-05   5.72695e-06  -3.96003e-06  -6.29186e-07       1.62186       2.29719       2.43245       2.37344       2.53772       2.00456       2.14848       1.92808       1.72673       1.55319       1.25386       1.06789      0.815936      0.628099      0.440395      0.316072      0.221823      0.143000     0.0982233     0.0643435     0.0419125     0.0248267     0.0149976    0.00875403    0.00503549    0.00292486    0.00132823   0.000777011   0.000375169   0.000187652   9.16904e-05   3.63572e-05   1.80843e-05   6.17369e-06   2.46758e-06   9.33894e-07
  23  14 3033.3752    3.8427  0.8739 12.5504 -0.0091  0.0263   0.0948   0.0615    0.1188   0.0000   436.3014     -0.280842       10.7272       2.96935       1.40772      -2.72742      -1.83021       1.27143      -3.79448       1.45201      0.120274      0.484188      0.976576     -0.303098      0.112108     -0.660609     -0.436403      0.223295     -0.143086     0.0571634     0.0855446    0.00364486    -0.0217807   0.000142697   0.000899917   -0.00250364    0.00236532   0.000290000  -9.59535e-05   7.55482e-05  -1.71674e-05  -2.93227e-05  -2.79157e-07  -9.32047e-07   2.45885e-06   3.14609e-07       1.95460       2.61082       2.75919       2.77514       2.69022       2.53337       2.30894       2.20254       1.94393       1.71734       1.46339       1.19471      0.932654      0.678557      0.488322      0.351000      0.235273      0.166834      0.108628     0.0697689     0.0457581     0.0272001     0.0172110    0.00924318    0.00546458    0.00292928    0.00149110   0.000825124   0.000380046   0.000197030   8.52177e-05   3.98372e-05   1.68379e-05   7.11851e-06   2.46833e-06   1.01195e-06
  23  15 3179.6188    3.8492  1.0451 12.8143 -0.0068  0.0307   0.0908   0.0709    0.0900   0.0000   438.0264       5.02676       20.5801       3.32195      -1.12591       3.50425      0.572155       5.24981     -0.493868      0.696021     -0.778093      -2.22635     -0.100329     -0.615488      0.297742      0.214154      0.172032    -0.0683603     -0.195798    -0.0602968    -0.0224586     0.0577327    0.00366716    -0.0125572   -0.00514793   0.000343108   -0.00140011    0.00126784  -9.86893e-05  -5.00159e-05  -0.000123069   7.85952e-06  -1.41142e-05  -3.93599e-06  -7.16563e-06   1.75553e-06       2.19630       2.56262       2.81676       3.12711       2.99683       3.05237       2.74458       2.42112       2.00201       1.88907       1.51285       1.25652      0.935197      0.709094      0.528072      0.404009      0.297191      0.198223      0.128637     0.0844970     0.0506821     0.0367551     0.0231668     0.0129241    0.00711939    0.00376691    0.00208858    0.00106498   0.000519021   0.000238630   0.000116453   4.98027e-05   2.29051e-05   8.46366e-06   3.47413e-06   1.29099e-06
  23  16 3325.5071    3.4775  1.3361 12.5852 -0.0099  0.0353   0.0734   0.0815    0.0807   0.0000   437.7665       2.35364       12.7482       1.95476       2.43634       1.87236      0.256218      -3.63606      -3.71333       4.34627     -0.838963      0.115131     -0.150803     0.0680702     -0.342941    -0.0744420     0.0639217     0.0279642     0.0336624      0.110710    -0.0265024    -0.0298084    0.00800442     0.0330828    -0.0172350   -0.00439111   -0.00132439   0.000372833    0.00116816  -0.000285675  -0.000220812  -3.19257e-05  -2.01730e-05   8.87964e-06   1.75747e-06   2.30775e-07       2.24103       3.17199       3.19971       3.47547       3.21651       3.23413       3.03894       2.79539       2.37554       2.15590       1.66994       1.38241       1.12401      0.848534      0.618117      0.451786      0.321840      0.229100      0.145657      0.105095     0.0608460     0.0390775     0.0235108     0.0140063    0.00738299    0.00441485    0.00228894    0.00123571   0.000631024   0.000276672   0.000155596   5.36477e-05   3.01078e-05   9.50660e-06   4.41094e-06   1.59738e-06
  23  17 3471.1397    2.8456  2.3086 11.8024 -0.0018  0.0440   0.0439   0.1081    0.0600   0.0000   440.5598       5.04355       8.86954       10.0866      0.983480       3.91869       2.29807     -0.304597      -1.74638       1.09521       2.22005     -0.918775     -0.495432     -0.932682      -1.45934     -0.456415       1.00415     -0.174375    -0.0664896    -0.0793215     0.0833185    -0.0916901     0.0139127    0.00907239    -0.0166841    0.00328441    0.00599171   -0.00135537  -0.000882421   7.18590e-05  -0.000275215  -1.58469e-05   5.47379e-06   1.08911e-06  -1.50021e-05  -2.41910e-07       2.97389       3.81450       4.09727       4.21282       4.45075       4.08739       3.92208       3.55524       3.11077       2.58491       2.13836       1.72954       1.40097       1.09153      0.788072      0.588953      0.424238      0.299815      0.194964      0.126102     0.0834834     0.0505076     0.0310614     0.0180905    0.00993898    0.00559277    0.00298516    0.00159146   0.000779919   0.000380214   0.000176955   7.43196e-05   3.24023e-05   1.32066e-05   5.12439e-06   1.83513e-06
  23  18 3616.6498    2.3005  3.5302 11.3406 -0.0040  0.0603   0.0308   0.1483    0.0510   0.0000   439.1651      -5.81113       19.9975       6.01679       11.7605      0.477082       5.60903      0.403137      -4.93928       1.17000       1.01946   -0.00823377      -1.89828      -1.13295      -1.32251      0.670307      0.316672     -0.438881     -0.166820    -0.0346118      0.103924      0.119741    -0.0132308    -0.0206297    -0.0350086    0.00846428    0.00410766    0.00182963  -0.000115696   0.000268212  -7.26112e-05   6.59923e-05  -1.68109e-05   8.25815e-06   3.30512e-06  -4.13927e-06       3.71648       5.35146       5.35111       6.06177       5.67256       5.76311       5.26723       4.90567       4.00261       3.47438       2.93148       2.34760       1.85473       1.44246       1.09774      0.733178      0.561006      0.377504      0.270495      0.169951      0.113071     0.0674215     0.0423960     0.0228808     0.0136305    0.00734753    0.00390145    0.00205516    0.00101164   0.000482034   0.000222701   9.94726e-05   4.34344e-05   1.78047e-05   6.73632e-06   2.49480e-06
  23  19 3761.9863    1.9551  5.0319 10.8160 -0.0021  0.0696   0.0236   0.1829    0.0523   0.0000   447.1850     -0.526450       17.6242       10.0285      -12.0932       3.84309       7.15818      -8.33047       7.49751      -1.59753       1.41722      0.927865      -1.64846       1.12383       1.65602      -2.31427     -0.851931      0.330015     -0.444461     0.0662659      0.178873    -0.0493451     0.0349647    -0.0402074    0.00794555    0.00385507   -0.00665856   -0.00118232   -0.00115550   0.000189490   0.000150245   0.000231827  -1.27858e-05  -3.29418e-05   9.96375e-06   6.74412e-07       4.61417       5.90005       6.70270       7.03237       6.91606       6.54678       6.27752       5.57456       4.81702       4.13092       3.55695       2.71548       2.22438       1.67739       1.28063      0.914799      0.665810      0.458322      0.305896      0.201366      0.129886     0.0800414     0.0489761     0.0297102     0.0157950    0.00921275    0.00485317    0.00256288    0.00124406   0.000602606   0.000288667   0.000125292   5.44299e-05   2.20789e-05   8.86194e-06   3.17713e-06
  23  20 3907.3337    1.6230  6.9014 10.4480 -0.0040  0.0871   0.0183   0.2404    0.0466   0.0000   436.5049       5.47470       20.0890      -10.9561      -4.84556       1.14449       10.1374      -2.51083      -2.26467       7.88658      0.825778       2.38335      -2.78331      0.455089       1.22226     -0.612850    0.00872021      0.527731     -0.126651     0.0688377      0.263721   -0.00162909     0.0283736   -0.00474476     0.0227127    0.00703283   -0.00243596   -0.00191132    0.00176663    0.00125409  -0.000410984  -0.000340336   7.37499e-05   2.29344e-05   1.15159e-06   6.57319e-06       5.65963       7.64065       8.32230       8.81912       8.71020       8.38264       7.87955       7.05093       6.03200       5.26345       4.39196       3.52603       2.75407       2.13463       1.58175       1.16642      0.833865      0.577604      0.388934      0.252349      0.165456      0.102433     0.0628659     0.0363938     0.0207262     0.0115578    0.00589345    0.00317095    0.00154305   0.000762198   0.000344734   0.000156640   6.69175e-05   2.77752e-05   1.03856e-05   3.91781e-06
  23  21 4052.3434    1.3190  8.7839 10.2295 -0.0058  0.1130   0.0149   0.3068    0.0402   0.0000   421.5398       11.3826       21.8480      -19.4590      -1.75367       2.65562       1.68576      -8.49687       1.86086       8.39647       4.89877     -0.926893      -3.47933       1.15629      0.529818      -2.58025     -0.503412   -0.00478357      0.697461     -0.471617     0.0738010      0.210333      0.147115    -0.0367950    -0.0278267   -0.00196730    0.00627096    0.00124186  -0.000336847   0.000903528   0.000506559  -0.000335924  -3.05415e-05   4.50393e-06   1.61862e-05  -1.08672e-05       7.12452       9.98831       10.7276       11.4456       11.3311       10.8240       9.87837       9.17535       7.88097       6.72473       5.67851       4.51241       3.64163       2.74767       2.05491       1.51470       1.06295      0.746110      0.505695      0.333120      0.214060      0.133742     0.0808831     0.0477850     0.0271650     0.0150865    0.00808594    0.00427610    0.00211062    0.00102157   0.000495347   0.000208043   9.34988e-05   3.68650e-05   1.35989e-05   5.02340e-06
  23  22 4197.5443    1.0908 11.2018 10.0868 -0.0061  0.1467   0.0129   0.4052    0.0368   0.0000   434.1255       16.2040       3.72449       10.0983      -31.3738      -10.4750       24.5007       4.34397       8.27498       8.70267      -7.30224       3.58085       1.12717       4.27933      -4.34281      0.355170      -1.06612       1.95440      0.227948     -0.557696      0.219899     -0.219603     -0.121159    -0.0141659     0.0138553   -0.00742223    0.00294007    0.00788335    0.00265628   0.000741270  -0.000922649  -1.15419e-05   0.000207392   4.47402e-05  -1.87596e-05  -1.49322e-05       9.64025       12.3098       14.0565       14.5866       14.4030       14.0684       12.9358       11.8551       10.3563       8.73053       7.36289       5.83936       4.64159       3.61226       2.71664       1.99527       1.45608      0.995439      0.667917      0.441588      0.284740      0.177129      0.108259     0.0641992     0.0367281     0.0203084     0.0110010    0.00574189    0.00285838    0.00143010   0.000643675   0.000298972   0.000121126   5.21815e-05   1.89722e-05   7.11211e-06
  23  23 4342.9162    0.8837 12.8310  9.9655 -0.0012  0.1872   0.0111   0.4986    0.0339   0.0000   438.8563       3.58984       12.2234       17.9940       2.50184      -3.86199      -7.83320      -15.0296      0.472731      -1.30523       1.30578      -13.7646      -5.61826       8.20850      -3.65444      -3.69682      -1.95977     0.0182825       2.28853      0.654175     -0.204187     -0.330214    -0.0622362     0.0906751     0.0302840    0.00589206     0.0280190   -0.00441476   -0.00431223  -0.000832255  -0.000805463  -0.000489703  -3.46954e-05   0.000113156  -3.11370e-06  -8.31463e-06       11.7142       16.1850       17.5177       18.3959       18.1945       17.5065       16.3950       14.9052       13.0407       11.1965       9.27699       7.58968       6.02620       4.55659       3.52891       2.48314       1.85110       1.23870      0.872629      0.561646      0.369023      0.227176      0.140574     0.0816499     0.0471948     0.0263820     0.0141621    0.00724872    0.00377869    0.00178515   0.000832898   0.000379526   0.000160035   6.47269e-05   2.39449e-05   8.75831e-06
  23  24 4486.9818    0.7039 14.2926  9.8035 -0.0058  0.2409   0.0090   0.6023    0.0307   0.0000   405.6809      -43.1798      -20.0447      -40.7407       88.6084      -9.40800      -7.02708       41.1257       44.0016       8.22052      -13.5185       13.5636       22.9902      -5.39986      0.909992      -2.04228       3.70000       1.17979      -3.66507      0.659478       1.72375     -0.136003    -0.0254437      0.222707     0.0674196    -0.0199522     0.0153789   0.000787168    0.00203853    0.00146733   -0.00165109  -0.000168202   9.93483e-05   2.66129e-05  -2.06852e-05  -1.82690e-06       15.0219       20.2388       22.7667       23.1678       23.3099       22.8017       20.5115       19.3648       16.5192       14.3864       11.9807       9.63442       7.78221       5.87490       4.49132       3.27799       2.33545       1.64209       1.11817      0.736575      0.482093      0.298926      0.182719      0.109718     0.0624947     0.0354137     0.0188477    0.00991806    0.00506932    0.00239568    0.00118523   0.000493714   0.000226477   8.73297e-05   3.24488e-05   1.18094e-05
  23  25 4632.1309    0.5630 16.8371  9.7254 -0.0067  0.3235   0.0081   0.7803    0.0261   0.0000   430.9574     -0.526123      -6.84288      -72.4846       58.5727       11.7207      -12.6701      -17.2434       28.4370      -16.7658       17.8071       31.9793      -11.8031      -1.25430       1.29245       6.06474     0.0931216      -1.30763       2.50729      0.115425     -0.756713      0.402575     -0.447617      0.189648      0.293298    -0.0780066    -0.0153100     0.0187319    0.00910570   -0.00764610   0.000403370   0.000979174  -0.000139727  -0.000381365   2.80927e-07   4.64154e-06       21.0275       27.2250       31.0587       32.0362       31.8265       31.4205       28.4588       26.1055       22.5688       19.5058       16.0414       13.2446       10.3920       7.93513       6.03710       4.52829       3.16083       2.24937       1.52566       1.00047      0.653566      0.414378      0.252255      0.151465     0.0879734     0.0489218     0.0266113     0.0141510    0.00712649    0.00351463    0.00163774   0.000737723   0.000312588   0.000129187   4.42635e-05   1.67090e-05
  24   6 1826.2576    0.3887  0.3744  8.9985 -0.0193  0.0217   0.0153   0.0430    0.0472   0.0000   439.5821      0.975949       20.3309       2.81948      -4.17030      0.188487       2.51252     -0.744031      -1.33112       2.38473      0.118078      -1.48850     -0.152403     -0.261856     0.0267223     -0.270406    -0.0769592      0.116779      0.104537     0.0509562   -0.00722166   -0.00473382     0.0228405    0.00489171   -0.00440259   0.000133929    0.00112245   0.000379166  -0.000608319   1.63151e-05   0.000284544  -1.10757e-05  -1.69659e-05   5.25703e-06  -9.96535e-06   2.69043e-06       1.40668       1.86102       2.01057       2.22524       2.13478       1.96678       2.00803       1.76594       1.54004       1.27183       1.13340      0.893635      0.661798      0.538806      0.408873      0.343838      0.210599      0.174310      0.103155     0.0825952     0.0394377     0.0335777     0.0170860     0.0129435    0.00609825    0.00470176    0.00189706    0.00158867   0.000569837   0.000396237   0.000149168   8.77698e-05   3.39295e-05   1.58727e-05   6.71630e-06   2.13257e-06
  24   7 1993.5560    0.6303  0.5352  9.3568 -0.0022  0.0241   0.0196   0.0475    0.0581   0.0000   438.6907      0.232678       21.2956       3.84263      -2.07263      -3.02832       2.06933     -0.625379      0.669849    -0.0590916      0.444768       1.41072      0.582776    -0.0280489     0.0643679     0.0686738   -0.00709574    -0.0882859     0.0308568     0.0868631     0.0515729    -0.0321551    -0.0154784     0.0206609   -0.00452726   0.000122794    0.00145089    0.00215922   6.38740e-05   0.000222791   2.78498e-05   2.34908e-05  -7.75739e-06  -1.25440e-05  -3.00626e-06  -1.07848e-06       1.42516       2.10066       2.07547       2.21893       2.27485       2.07566       2.06092       1.82522       1.61655       1.43740       1.05274      0.960372      0.665554      0.622139      0.400386      0.322906      0.222296      0.157687      0.115485     0.0700005     0.0485489     0.0277569     0.0182485     0.0106057    0.00597374    0.00330315    0.00187848    0.00108302   0.000556204   0.000263263   0.000134809   6.14242e-05   2.77794e-05   1.17402e-05   4.84066e-06   2.03460e-06
  24   8 2156.6752    0.8645  0.6134  9.8627 -0.0139  0.0234   0.0243   0.0458    0.0647   0.0000   437.4969       4.33851       19.9475      -3.80947      -8.31923      -1.34408       5.65144      0.857533     -0.145058      -2.08861      0.811415       1.33000      0.993712    -0.0647005     -0.359365    -0.0455935    -0.0231430      0.383946     0.0953803     0.0215220     0.0284939    0.00247826     0.0285311   -0.00270379   -0.00990468    0.00151081    0.00345257    0.00106505  -0.000121005   5.77033e-05   0.000149783  -0.000108889  -2.97892e-05   1.86992e-06   5.21009e-06   7.51537e-07       1.46614       2.04062       2.21420       2.29391       2.37356       2.29971       2.15098       1.87439       1.55404       1.47622       1.08053      0.905858      0.740372      0.540608      0.439583      0.308649      0.221746      0.157313      0.110258     0.0739746     0.0470327     0.0295669     0.0186879     0.0110662    0.00638285    0.00370141    0.00209540    0.00111951   0.000569075   0.000291868   0.000130239   6.43326e-05   2.75970e-05   1.26770e-05   4.82315e-06   2.04379e-06
  24   9 2314.2660    1.1953  0.7625 10.5375 -0.0093  0.0258   0.0314   0.0609    0.0676   0.0000   439.1412       1.07668       14.7803      -2.76240       2.02322       1.75741      -1.12368      -1.19444     0.0479963      0.633864      -1.61507      0.217816      0.826735     -0.383672      0.666959      0.465095     -0.414774     -0.384564   -0.00225161      0.162455     0.0240044    0.00282046    -0.0119372   -0.00893762    0.00616074    0.00325337  -0.000846239  -0.000963521  -0.000441725   3.34724e-05   0.000344451  -0.000143963  -7.30905e-05   1.32580e-05   4.86265e-06   5.44520e-07       1.83064       2.41442       2.52548       2.73780       2.38190       2.24997       2.09366       2.06289       1.85688       1.68431       1.52667       1.20532      0.972910      0.716856      0.550144      0.388660      0.250113      0.181232      0.125156     0.0813840     0.0499626     0.0320112     0.0196379     0.0115200    0.00680345    0.00382193    0.00218024    0.00117621   0.000609121   0.000299237   0.000140256   6.69325e-05   3.12842e-05   1.41966e-05   5.81765e-06   2.14056e-06
  24  10 2467.0258    1.6165  0.9222 11.0000 -0.0028  0.0297   0.0380   0.0642    0.0874   0.0000   440.6569      -3.53882       14.2520       2.63674       2.89102      -3.50875      -1.16533      0.388811      -2.12298      0.608451       1.44531     -0.193822      -1.57588       1.33065     -0.660156    -0.0964595      0.152999     0.0735926     0.0207691     0.0167448   -0.00560444  -0.000568635     0.0133066    -0.0260303    0.00308894     0.0127806   -0.00313944  -0.000698612  -0.000160167   0.000252396  -2.83310e-05   7.97298e-05  -3.47430e-05  -1.68374e-05  -2.11972e-07   2.44447e-06       1.96459       2.52378       2.89033       2.87538       3.01999       2.72825       2.63231       2.51751       2.09599       1.71647       1.44951       1.17382      0.904354      0.683097      0.568021      0.415849      0.304144      0.204873      0.136579     0.0989807     0.0581733     0.0374879     0.0222183     0.0133336    0.00813428    0.00474495    0.00251389    0.00137840   0.000683431   0.000341450   0.000175992   7.85412e-05   3.96940e-05   1.59014e-05   6.98879e-06   2.58552e-06
  24  12 2767.6600    2.8378  0.7810 11.8933  0.0027  0.0233   0.0675   0.0531    0.0857   0.0000   440.3475       2.02835       14.9110       1.43772       1.42874      -3.61843      -1.65842      0.137872       1.42837     -0.440710     -0.946091     -0.574998     -0.768104     -0.159093      0.401224     -0.105172     -0.166647    -0.0117917      0.168689    -0.0594759     0.0362509    0.00256790    -0.0260309     0.0134878    -0.0129936   -0.00323850    0.00178112  -0.000316874  -0.000551302   0.000607595  -0.000138896  -9.90419e-05  -1.37473e-06   1.18986e-06   5.93763e-06   4.46601e-07       1.65135       2.15389       2.52109       2.70395       2.70210       2.49921       2.32841       2.09547       1.69304       1.41966       1.18817      0.954547      0.694191      0.550326      0.431416      0.315161      0.218949      0.158137      0.110116     0.0695336     0.0458707     0.0294616     0.0180799     0.0109487    0.00675601    0.00347364    0.00213989    0.00110774   0.000556270   0.000283264   0.000140165   6.59250e-05   2.91657e-05   1.30953e-05   5.91473e-06   2.29791e-06
  24  14 3065.0196    3.9023  0.8694 12.7643 -0.0122  0.0271   0.0946   0.0612    0.1034   0.0000   435.8840      0.588013       16.2978       2.70611     -0.951477       1.03097     -0.426478      -2.91645      -1.41774       1.20099       1.93923      0.513986      -2.47131      -1.12419      0.549874      0.154548      0.333313     -0.353131     0.0955994    -0.0480314    -0.0677907    0.00976625     0.0116879    0.00759892    0.00508180   -0.00477668   -0.00250028   -0.00100067   -0.00128498  -0.000275846  -9.24990e-05   3.34034e-05  -1.54079e-05  -1.41189e-07  -7.32733e-08   2.50281e-06       1.71636       2.24386       2.30675       2.55872       2.64817       2.37115       2.34866       1.98999       1.82778       1.62579       1.41646       1.05831      0.850922      0.685279      0.548608      0.373782      0.253658      0.193861      0.131174     0.0885519     0.0584362     0.0361554     0.0221430     0.0130000    0.00805858    0.00474167    0.00267552    0.00136922   0.000756557   0.000340803   0.000170309   6.88118e-05   3.43931e-05   1.43715e-05   6.84572e-06   2.60471e-06
  24  15 3211.9415    4.0337  1.1307 12.5481 -0.0082  0.0297   0.0873   0.0703    0.1225   0.0000   439.0150       1.89474       13.5959       2.27450       1.71492       2.89290      -1.18845     -0.234922      -1.13012      0.692791      0.341118      0.442143     -0.385693      0.124889      0.662073     -0.722799     -0.632099      0.439851     0.0671735     0.0267963    -0.0535980   -0.00622893   -0.00715150    0.00612060   -0.00192121    0.00486900    0.00166447   0.000552078  -0.000377907  -0.000462951  -7.55022e-05   0.000157686  -2.69525e-05  -1.30596e-05   3.99578e-06   2.45707e-06       1.81142       2.48546       2.81763       2.74946       2.96607       2.58800       2.59608       2.32589       2.04954       1.82604       1.41218       1.20717      0.971273      0.671823      0.582613      0.408160      0.308620      0.209411      0.138265     0.0948298     0.0574070     0.0401465     0.0225051     0.0138097    0.00877130    0.00485600    0.00271217    0.00142853   0.000757401   0.000383617   0.000196795   8.54161e-05   4.27990e-05   1.63920e-05   7.25644e-06   2.61678e-06
  24  16 3358.4465    3.3298  1.6112 12.4258 -0.0063  0.0367   0.0613   0.0888    0.0720   0.0000   440.5822      -4.83316       6.59911       3.66214      -1.65367      -2.13337       2.65253      -1.87482      0.187091      -1.18923      -1.64503       1.97950      -1.18280      -2.63929    -0.0736636      0.223553      0.539200     0.0277740    -0.0935602     -0.141974    -0.0829577     0.0438988    -0.0140089   -0.00218418    -0.0195222    0.00173497    0.00112626   0.000960277   0.000487114  -2.08273e-05   4.96963e-05  -3.75359e-05  -4.94455e-06  -2.33743e-05   2.40019e-06   8.48485e-06       2.43890       3.31128       3.46268       3.52767       3.45246       3.30685       3.21994       3.00463       2.68336       2.28779       1.85861       1.46314       1.17764      0.932877      0.745558      0.547583      0.410433      0.273762      0.194824      0.117560     0.0772357     0.0484461     0.0299180     0.0172728     0.0106981    0.00583112    0.00330235    0.00176379   0.000928106   0.000465980   0.000225345   0.000106784   4.51118e-05   2.10051e-05   8.37644e-06   3.28238e-06
  24  17 3504.7630    2.7406  2.4301 11.8261 -0.0056  0.0460   0.0413   0.1115    0.0556   0.0000   440.8964      0.823838       11.4532       8.98079       6.45694      -2.52709      -1.15000      -2.36825      -2.72237      -4.10012      -1.71276       4.90158     -0.719573      -1.57901      -1.25467      0.833946     -0.288719     -0.162572     0.0917716     0.0372762   -0.00245447     0.0756444   -0.00574627    -0.0235662     0.0201690    0.00188883    0.00308553  -0.000195540   0.000565426  -0.000513068   7.64683e-05  -0.000112671   6.22594e-05  -2.27217e-05  -3.47110e-06   2.07881e-06       2.78263       3.83045       4.18091       4.36655       4.27961       4.20236       3.86628       3.56785       3.12987       2.60269       2.36088       1.83719       1.48695       1.15959      0.858224      0.652649      0.456934      0.335012      0.218987      0.149424     0.0964476     0.0651414     0.0382003     0.0236278     0.0137642    0.00810195    0.00420584    0.00231923    0.00117353   0.000640806   0.000295964   0.000138495   6.38692e-05   2.70722e-05   1.14822e-05   4.56216e-06
  24  18 3650.8878    2.2359  3.8643 11.1372 -0.0038  0.0575   0.0275   0.1462    0.0501   0.0000   443.6777       6.76463       10.6666       3.15259       1.63338      -7.10775      -6.63026      0.939652      -3.11020       2.06176       1.24062     -0.306909       1.44888      -1.83768     -0.820391     -0.566503     -0.259060     -0.401472      0.232077      0.248037   -0.00553553     -0.161695     0.0625550    -0.0447494   -0.00673002     0.0143841   -0.00392606   -0.00364189   -0.00228915  -0.000530315  -0.000301471  -0.000182706  -2.82380e-05   6.67758e-05  -1.90911e-05  -1.90464e-05       3.71225       4.99551       5.56039       5.89968       5.83729       5.53146       5.33448       4.67588       4.08138       3.50962       2.88327       2.31998       1.84146       1.44603       1.09370      0.812729      0.605659      0.422751      0.280726      0.190888      0.126394     0.0789667     0.0489998     0.0298205     0.0178622    0.00985831    0.00557430    0.00296089    0.00155302   0.000772885   0.000384481   0.000182929   7.97415e-05   3.51885e-05   1.41037e-05   5.82617e-06
  24  19 3796.6968    1.8108  5.3009 10.8857  0.0021  0.0724   0.0226   0.1976    0.0466   0.0000   449.5463      -1.21079       11.9790       19.3451       4.23535       8.72178      -16.4106       2.18775       7.91615       3.03765      0.252025      -8.43053      -3.37733       1.28134     0.0192639       3.00210     -0.595015     -0.764019     -0.230809      0.141551    -0.0394953    -0.0609911    -0.0814972   -0.00517397     0.0111519   -0.00340556   -0.00946581  -0.000978854   -0.00126949  -0.000361245  -0.000655809   4.52668e-05   3.61640e-05   4.01683e-05   2.43247e-06  -1.36915e-06       4.79816       6.20346       7.03998       7.34175       7.24488       7.02103       6.46185       5.89481       5.10794       4.46599       3.81301       3.09780       2.37966       1.86393       1.42231       1.06323      0.745629      0.516498      0.368386      0.238739      0.157336      0.100083     0.0627055     0.0382009     0.0222107     0.0128633    0.00710340    0.00378123    0.00193961   0.000992464   0.000462702   0.000221873   0.000102615   4.51797e-05   1.81024e-05   7.23001e-06
  24  20 3942.5585    1.5177  7.6728 10.3924 -0.0039  0.0918   0.0167   0.2605    0.0437   0.0000   437.9047      0.611014       17.0429       23.1102      -2.98687       15.8137     -0.572280       3.65476       3.36865       3.11307       3.02076      0.203133      -2.66128     -0.443596       1.39008      -2.23558      0.265913       1.22369      -1.11362      0.221164      0.483464    -0.0234092     0.0588825     -0.108607    0.00388702    0.00400876     0.0102458   -0.00436180    0.00165905   0.000166971  -0.000255322  -0.000226362  -1.93114e-05   2.91018e-05   3.72426e-05  -9.23258e-06       5.93213       7.69352       8.61058       8.97798       8.84789       8.63319       8.05268       7.19699       6.40339       5.67808       4.77011       3.90919       3.05987       2.41006       1.78408       1.35618      0.966901      0.680621      0.463456      0.310015      0.206983      0.131350     0.0813801     0.0501318     0.0293493     0.0170175    0.00929922    0.00494116    0.00258187    0.00129890   0.000622481   0.000309272   0.000125959   6.16995e-05   2.25645e-05   9.72492e-06
  24  21 4087.9658    1.2445  9.9630 10.1554 -0.0010  0.1200   0.0140   0.3423    0.0401   0.0000   441.6668       3.29422      -5.99935      -15.6574      -1.94311      -14.4593       2.48719       3.68455       11.3875      -9.11808      -8.94576      0.423432     -0.417387      -2.16486      -4.91994      -2.19949       2.42223     -0.416920     -0.456127     -0.629076     -0.176139      0.355972     0.0304281     0.0395205    -0.0706329    0.00786129    0.00700133   -0.00578769    0.00160648   -0.00414109  -0.000776054   3.36302e-05  -1.22621e-05  -3.23239e-05   3.52491e-05   2.59768e-06       7.54379       10.0562       11.0930       11.6591       11.6687       11.3381       10.5216       9.60687       8.46399       7.19623       6.09293       4.90214       3.93902       3.05272       2.35587       1.73684       1.26324      0.894809      0.616861      0.413551      0.269411      0.173299      0.109005     0.0646337     0.0381712     0.0222083     0.0121131    0.00646700    0.00344287    0.00172010   0.000835931   0.000388304   0.000175984   7.76918e-05   3.03588e-05   1.21174e-05
  24  22 4233.6121    1.0126 11.1416 10.1007 -0.0059  0.1522   0.0124   0.4203    0.0358   0.0000   440.3165      -1.31419      -2.26204      -11.5689       21.4065       19.4845      -14.1089       9.42919       11.0021      -2.10251      -13.5438       5.98507      -3.28540      -4.55243       7.20495      -5.22642      0.187504       2.87616     -0.264739      0.291832      0.527112    -0.0829377     0.0338972    -0.0329819     -0.105142     0.0368747     0.0290156   -0.00359556    0.00609496   -0.00283986  -0.000966060   9.32354e-05   0.000437127  -0.000113269  -5.29066e-05  -2.39782e-05       9.22998       12.5535       14.0708       14.5939       14.5247       14.1336       12.9151       11.9784       10.5659       9.16264       7.68392       6.32296       5.04991       3.90554       3.00203       2.22679       1.55961       1.14690      0.772681      0.532963      0.347091      0.220413      0.139579     0.0837730     0.0497784     0.0287966     0.0162348    0.00853789    0.00452248    0.00235785    0.00109444   0.000529573   0.000239386   0.000106091   3.96950e-05   1.64180e-05
  24  23 4378.9949    0.8396 13.6814  9.9731  0.0021  0.1977   0.0102   0.5297    0.0313   0.0000   431.5225      -18.2191       22.4951       3.29970      -18.2160      -2.95232       23.6780      -5.14054      -4.48717      -29.3359      0.199965      0.579428       2.77741      -5.03410      -3.38112      -1.10606       2.82047       1.18246     -0.867176     -0.311077     -0.540013      0.250206      0.271435     -0.292687    -0.0458665     0.0273440   -0.00188557    0.00634324   -0.00293421    0.00312447    0.00254112  -0.000423535  -0.000513175   1.99505e-05   6.61712e-05  -2.68648e-05       12.4873       16.1442       18.6187       18.7888       19.3992       18.4352       17.2814       15.9277       13.8929       11.7403       10.0406       8.25997       6.63615       5.12901       3.89353       2.90336       2.07976       1.49592       1.03231      0.705193      0.457846      0.297214      0.185966      0.110693     0.0663672     0.0377959     0.0212524     0.0113730    0.00603120    0.00313299    0.00152189   0.000707562   0.000333267   0.000139664   5.52756e-05   2.14882e-05
  24  24 4524.7265    0.7049 15.9768  9.8126  0.0012  0.2517   0.0087   0.6430    0.0281   0.0000   441.3272       20.1764       37.1012       14.5451       16.2495      -30.8406      -47.9319       29.2561      -11.5718      0.755728      -1.06992       18.7490       3.59902      -10.6603      -1.41140      -3.26764      -6.21013      0.430103       2.57475      0.950053     -0.335112    -0.0786849      0.284010    -0.0880820    -0.0409855    0.00828849    0.00732851     0.0143644    -0.0127091   -0.00789603    0.00187899    0.00356060  -0.000393737  -0.000370738   0.000228766   9.01314e-05       15.3707       20.7373       23.0771       24.1725       23.9358       23.5667       21.8533       19.7790       17.4131       14.9596       13.0101       10.3022       8.45119       6.38992       5.01690       3.65836       2.67288       1.89663       1.32620      0.876178      0.586560      0.378746      0.236696      0.145040     0.0864643     0.0492258     0.0276673     0.0149872    0.00793898    0.00397093    0.00196426   0.000954969   0.000404660   0.000190269   7.00815e-05   2.87206e-05
  25   7 2016.8907    0.6478  0.5651  9.4312 -0.0032  0.0225   0.0187   0.0475    0.0573   0.0000   437.9896       1.01013       18.4371      -1.16257      -2.66360      -2.26497      0.374061       1.08087       1.11812     -0.976363      -1.56524       1.73115      0.675954    -0.0503242     -0.116147     -0.298112     -0.371424      0.208107   -0.00606191     -0.128414    -0.0433792    0.00903480     0.0313862     0.0132010    0.00623200   -0.00699192    0.00251612   0.000701694  -6.50956e-05  -0.000113652   1.38798e-05  -1.59009e-05  -2.58343e-07   3.93900e-05  -8.04449e-06  -1.82338e-06       1.24551       1.91039       1.93757       2.14386       2.09873       2.01996       1.87164       1.73189       1.51821       1.32005       1.06534      0.872984      0.693311      0.549713      0.428562      0.316018      0.219458      0.178319      0.107463     0.0805375     0.0507955     0.0313357     0.0224963     0.0118007    0.00794190    0.00418927    0.00259553    0.00140272   0.000727821   0.000430968   0.000200320   0.000101066   4.48186e-05   2.16159e-05   8.80197e-06   3.60719e-06
  25   9 2340.4703    1.2440  0.8854 10.3141 -0.0112  0.0258   0.0289   0.0590    0.0809   0.0000   440.4810       1.13259       11.4329      0.338338     -0.247023       6.12337       2.88744      -2.00104     -0.473145       3.06332       2.66909      0.268246     -0.662035      0.116054      0.300200     -0.218913    -0.0603044      0.190677     -0.194232     -0.203689  -0.000927512    -0.0374658    -0.0495147    0.00811045    0.00811424   -0.00836235  -0.000693315  -0.000130994    0.00196546   0.000245038  -5.49886e-05  -9.43688e-05   6.06285e-05  -4.60415e-05   1.01377e-05   5.22889e-06       1.65463       2.23108       2.38906       2.40878       2.37830       2.40512       2.18999       2.07487       1.84484       1.60807       1.37135       1.11473      0.872058      0.671470      0.521535      0.413987      0.300573      0.214515      0.149859     0.0952162     0.0583862     0.0422177     0.0244885     0.0162877     0.0100950    0.00553359    0.00330517    0.00171841   0.000977477   0.000454843   0.000257907   0.000115347   5.65405e-05   2.55723e-05   1.09315e-05   4.72465e-06
  25  10 2494.3677    1.7427  0.8341 10.9267 -0.0053  0.0276   0.0410   0.0560    0.0857   0.0000   441.5718       1.73186       16.7425       1.02825       1.77233      0.411566       2.21256      -1.93578      -4.06993       1.48545       1.90761      -1.79683      -1.44438     -0.726712     -0.830719     0.0600997      0.207711     -0.148553    -0.0778048    -0.0889190    0.00278163   -0.00413843    -0.0155354    -0.0109329    0.00332027   -0.00179498   -0.00519435  -0.000931781  -0.000328902   0.000428501  -0.000447086   0.000148903  -7.78235e-05  -4.99726e-05  -6.25708e-06  -1.09151e-06       1.71314       2.49299       2.58092       2.57012       2.57235       2.23279       2.29681       2.06977       1.88655       1.79949       1.49544       1.28276       1.01193      0.766494      0.574561      0.411939      0.324853      0.201909      0.150289     0.0936331     0.0594660     0.0404113     0.0237732     0.0166399    0.00937394    0.00519796    0.00322111    0.00156759   0.000926827   0.000451134   0.000227689   0.000113704   5.22612e-05   2.36089e-05   1.07950e-05   4.12672e-06
  25  12 2797.3031    2.8611  0.8139 12.0024 -0.0086  0.0234   0.0683   0.0559    0.0807   0.0000   438.0600      0.507576       13.5276       7.02145      -3.49217      -4.47217       2.16188       3.10346       3.00531       1.52119     0.0562082      -1.17316     -0.316926     -0.314219     -0.612987      0.332546      0.579279      0.329063     0.0281808    -0.0255510     0.0457994     0.0287967     0.0137060    -0.0217460    0.00366497   0.000774085   -0.00203576   -0.00168404  -0.000223996   0.000972548   9.08408e-05  -0.000312614  -0.000110515   6.34635e-05  -7.98746e-06   2.12729e-06       1.49910       1.95205       2.02877       2.25862       2.18949       2.10177       2.07816       1.86958       1.67307       1.34325       1.19547      0.976418      0.771409      0.581318      0.487662      0.355044      0.265327      0.185867      0.139829     0.0856133     0.0590896     0.0379412     0.0233391     0.0156971    0.00851286    0.00514769    0.00285518    0.00161745   0.000840795   0.000465223   0.000217457   0.000119419   4.83638e-05   2.62824e-05   1.02430e-05   4.79277e-06
  25  13 2947.3882    3.7468  0.7105 12.4835 -0.0042  0.0258   0.0948   0.0504    0.0753   0.0000   439.5795     -0.148929       16.2195       3.79389     0.0932501    -0.0521442     -0.877679     -0.131299     0.0839065       1.36825     -0.518223     -0.737649      0.189710      0.455606    -0.0557309     0.0107313    -0.0779788    -0.0951074     0.0161228      0.243045     -0.120474   -0.00633342    -0.0172051     0.0258245   -0.00253708   -0.00714473  -0.000517605   0.000414214  -0.000730013  -0.000100632  -0.000222924  -4.55302e-05   6.93669e-05  -2.03305e-06   1.30655e-05  -1.59904e-06       1.33919       2.10600       2.22206       1.96233       2.51937       1.78461       2.24159       1.85449       1.62164       1.64194       1.01295       1.17088      0.692523      0.686071      0.502442      0.333272      0.310760      0.157483      0.150236     0.0869897     0.0584438     0.0412630     0.0200311     0.0171171    0.00739630    0.00533545    0.00282155    0.00141576   0.000905274   0.000369468   0.000219101   9.86704e-05   4.52894e-05   2.28727e-05   8.62748e-06   3.80860e-06
  25  14 3096.0956    3.9165  0.8701 12.7741 -0.0084  0.0232   0.0933   0.0600    0.1075   0.0000   437.6345       2.70887       12.5794       3.56965       1.68463       2.39440       3.89564      -1.50502      -1.96764       2.34813       2.08825      -1.16475      -1.29019      -1.02643      0.324258      0.692965     -0.284940    -0.0307943     0.0477173     0.0693171  -0.000708098    -0.0321022     0.0142925   -0.00509252    0.00207809   -0.00141152   -0.00305367   -0.00214588   0.000624491   0.000253033   0.000197649  -0.000182068  -7.97797e-05   3.65947e-05  -4.66434e-06  -4.77170e-06       1.55705       2.03281       2.16107       2.31048       2.31999       2.26756       2.12594       1.91184       1.73833       1.50496       1.19157      0.964522      0.773670      0.625228      0.487797      0.371777      0.278608      0.193505      0.136624     0.0922647     0.0600167     0.0392333     0.0233639     0.0148498    0.00849499    0.00540162    0.00290355    0.00169916   0.000866718   0.000473140   0.000218291   0.000116552   5.14009e-05   2.27575e-05   1.01604e-05   4.02205e-06
  25  15 3243.7591    3.6942  1.1839 12.7057 -0.0166  0.0321   0.0806   0.0731    0.1116   0.0000   435.9466       5.58973       17.1326      0.166869       4.79338     -0.881448     -0.810483      -2.37283       2.20652      0.408813      0.642606      -2.60659       2.33567       1.24366      0.976740     -0.116729     -0.129228     -0.137976     -0.202719    -0.0484925    -0.0616561    -0.0105736     0.0219704    -0.0206113    0.00680053    0.00733137    0.00468351   -0.00121478  -0.000470914  -0.000180346  -0.000247209   0.000117149   8.68513e-05   3.20358e-06  -1.57999e-06   5.54722e-06       1.83885       2.65105       2.88818       2.91758       3.14005       2.89636       2.78753       2.48607       2.21646       1.85674       1.59436       1.26817       1.00385      0.832414      0.584206      0.487505      0.338932      0.250203      0.178547      0.109537     0.0795960     0.0487036     0.0315769     0.0202153     0.0117466    0.00710077    0.00390905    0.00224413    0.00116919   0.000638455   0.000307428   0.000155674   7.42421e-05   3.11548e-05   1.40034e-05   5.54012e-06
  25  16 3391.0043    3.2416  1.5266 12.4678  0.0046  0.0375   0.0617   0.0858    0.0725   0.0000   436.7228       7.46158       15.1944      -3.13452       2.61320      0.495400       3.85838      -3.38458      -3.49371      -1.04400       2.50488      -1.83826     -0.169326      -1.24126     -0.816287      0.215504      0.589713      0.128201     -0.291888     -0.413601    0.00165137     0.0518567   0.000918838    -0.0134185   -0.00535048    0.00267772   -0.00216448   -0.00527495    0.00215108   0.000445050  -0.000189380  -0.000191261  -1.00709e-05   4.83563e-05  -1.73822e-05   8.99706e-06       2.37920       2.99022       3.27162       3.85834       3.69034       3.29873       3.15907       3.15851       2.73997       2.15571       1.92059       1.59190       1.30153      0.920349      0.771648      0.580024      0.433657      0.287992      0.206867      0.143030     0.0963259     0.0579830     0.0376200     0.0238232     0.0134170    0.00843828    0.00476943    0.00257447    0.00139794   0.000768463   0.000366316   0.000202575   8.58282e-05   4.54428e-05   1.95053e-05   8.27544e-06
  25  17 3537.9598    2.5957  2.8971 11.7730 -0.0029  0.0489   0.0365   0.1278    0.0491   0.0000   439.9344       6.01075       13.7811       8.07785      -4.50196       3.22177      -3.78900       1.95814     -0.945190       2.23798       1.44441      -1.03314      0.400569      0.347297     -0.738845     -0.764192      0.195358      0.626590     -0.619248     0.0826572     0.0781275    -0.0805824     0.0362361     0.0305900    0.00999215    0.00841797    0.00150011   -0.00706292    0.00154620  -0.000380700  -0.000294850  -0.000190489   5.01218e-05   2.92979e-05   2.22058e-06   7.13390e-06       2.91534       4.08132       4.42529       4.77909       4.71113       4.67550       4.10643       4.02027       3.34779       2.93585       2.42385       2.02957       1.65887       1.27177      0.978526      0.726872      0.537875      0.374784      0.266309      0.180498      0.125752     0.0772991     0.0505199     0.0300276     0.0186143     0.0105701    0.00615024    0.00336648    0.00183747   0.000933463   0.000490882   0.000233744   0.000116322   5.20284e-05   2.12914e-05   9.08888e-06
  25  18 3684.7125    2.1488  4.6195 11.0029 -0.0009  0.0616   0.0242   0.1635    0.0450   0.0000   440.0122       6.68262       10.5734      -2.67635      -3.14620       3.85246      -7.24687      -1.78348      -2.77074     -0.249368      -2.80632      -2.99082      0.877734      -1.75681      -2.00977       1.82107      0.630498     -0.134573     -0.510966      0.306657     0.0979374     -0.134025     0.0216019  -0.000834945    0.00810956    -0.0150607    0.00604056   -0.00277755   0.000975857  -7.59589e-05   0.000272954   0.000285726  -0.000222698  -9.14309e-06   1.75190e-05  -1.11145e-05       3.84869       5.15095       5.78339       5.90981       5.97209       5.83606       5.38121       4.92106       4.29721       3.71743       3.28971       2.58800       2.12951       1.67958       1.24817      0.940786      0.686214      0.480285      0.345644      0.229413      0.156994      0.101049     0.0643802     0.0393299     0.0241907     0.0138402    0.00794539    0.00439975    0.00233376    0.00122061   0.000621072   0.000296889   0.000141567   6.63815e-05   2.66490e-05   1.18056e-05
  25  19 3831.2316    1.7592  5.9246 10.6643 -0.0027  0.0751   0.0198   0.1978    0.0453   0.0000   438.6312      -7.10336       8.47581      -8.09620      -1.22891       3.54873      -5.25158       6.74395       4.49018     -0.907264      -3.75568      -1.44906      0.998827      -1.88352      0.425187      0.338973    0.00861053     -0.663877     -0.359163    -0.0321357     0.0323505     0.0377606      0.115940    -0.0457452    -0.0371764    -0.0115596     0.0215732    0.00117139    0.00154631    0.00136115  -0.000850571  -5.74828e-05   0.000225356  -0.000133882  -3.82288e-05   2.16799e-05       4.56552       5.99785       6.71113       7.14914       7.03935       6.89953       6.37492       5.87718       5.26389       4.44330       3.83515       3.15333       2.55444       2.00270       1.51280       1.16930      0.820189      0.609486      0.422957      0.287371      0.189912      0.124848     0.0801712     0.0492288     0.0293526     0.0174909    0.00960681    0.00550502    0.00294114    0.00151406   0.000802507   0.000373510   0.000181361   8.31299e-05   3.51289e-05   1.52490e-05
  25  20 3977.3963    1.4053  7.7983 10.3895 -0.0049  0.0962   0.0161   0.2626    0.0414   0.0000   429.4154       10.0197       8.61021      -10.7783      -5.36375      -17.5247      -4.56750     0.0454195       4.79477      -3.03796     0.0337083       5.34320      -6.59578      -1.04286       3.74574       1.98527      0.256053      -1.23812      0.164994      0.154775      0.391301     -0.119638     -0.113189      0.125069    0.00660709    -0.0180854     0.0142716    0.00609699    0.00314313   -0.00433245  -0.000362194  -1.25601e-05   0.000194418  -0.000135140  -2.07293e-05  -5.27089e-05       6.01099       7.87868       8.82709       9.38189       9.31035       9.15545       8.53824       7.74033       6.74483       5.85994       4.89840       4.06405       3.36551       2.52875       1.96685       1.46921       1.08892      0.776649      0.546232      0.376623      0.250385      0.163236      0.106877     0.0645058     0.0392427     0.0233136     0.0128940    0.00723634    0.00385045    0.00204403    0.00102813   0.000511519   0.000238731   0.000110025   4.68732e-05   1.95656e-05
  25  22 4269.4058    1.0126 13.1247 10.0040 -0.0027  0.1692   0.0107   0.4516    0.0333   0.0000   418.9975      -4.69434       24.2292      -1.23145       6.11548       6.84194       4.69470      -29.8947       10.9426       23.1020      -12.2014      -1.97742      0.723987      -4.33742      0.384333       9.90067      -3.12959      -1.01787     -0.446405       2.43097     -0.754163     -0.185876      0.296805     0.0455774    -0.0752007    -0.0696248     0.0376480   -0.00296059    -0.0221399  -0.000404792    0.00448615   -0.00116009  -7.50165e-05   0.000216255  -9.13735e-05  -2.77286e-05       10.1791       13.1899       15.1319       15.3167       15.8862       15.4795       14.3758       13.0528       11.6975       10.2680       8.42386       7.05940       5.77430       4.51962       3.47509       2.62109       1.92395       1.39168      0.979969      0.680125      0.451525      0.293650      0.190962      0.118462     0.0709541     0.0419377     0.0242236     0.0133101    0.00741259    0.00383979    0.00196386   0.000956644   0.000457131   0.000206756   8.51940e-05   3.52381e-05
  25  24 4561.2468    0.6102 15.1754  9.8429 -0.0119  0.2756   0.0084   0.6759    0.0268   0.0000   488.8907       72.2034      -23.5193      -20.1382      -1.78424      -22.1757       17.0250      -12.0324       6.40808     -0.585277       18.1762      -21.4213      -32.1614       7.44621      -8.88299      -5.14503       1.71629      -1.40493      -2.29129       2.32775     -0.443302      0.724788      0.640867      0.252760     -0.310615     0.0186735   -0.00580279    -0.0572545     0.0224764    0.00115481   -0.00181739    0.00166361   -0.00152887  -0.000867867   0.000367575   3.29513e-05       16.1556       21.6476       24.1974       25.5956       25.3372       25.0441       23.3504       21.3340       18.8188       16.6805       14.0298       11.4748       9.51338       7.38207       5.76292       4.26587       3.21088       2.28167       1.64353       1.11379      0.748629      0.492164      0.320717      0.200921      0.120493     0.0729489     0.0412038     0.0234231     0.0130703    0.00678600    0.00349617    0.00174487   0.000818070   0.000370621   0.000150662   6.39466e-05
  26   8 2206.0422    0.9820  0.7613  9.9638 -0.0029  0.0253   0.0253   0.0552    0.0711   0.0000   441.4596     0.0614939       17.7760       2.89587       2.79163     -0.990856      -1.11835       1.86643      -1.22093      -1.83131       2.53558     -0.441833     -0.835170      0.531757     -0.185040      0.156251     -0.290652      0.746604      0.191746    -0.0516191      0.132636    -0.0230460   -0.00659260    -0.0299642   -0.00480023    -0.0101521   0.000674040    0.00133958  -0.000956102   -0.00104970  -9.80185e-05   0.000228042  -2.15097e-05   2.11778e-05  -1.94034e-05  -2.13311e-06       1.52126       1.94607       2.16386       2.35063       2.23093       2.28651       2.26367       1.82475       1.73779       1.54872       1.31059      0.986217      0.876391      0.637108      0.506174      0.404243      0.306229      0.216820      0.145228      0.109571     0.0683202     0.0462454     0.0299163     0.0187361     0.0106904    0.00691286    0.00431665    0.00224645    0.00123748   0.000686037   0.000342160   0.000176696   8.15732e-05   4.11740e-05   1.83461e-05   8.16345e-06
  26   9 2366.0127    1.3188  0.9539 10.3548 -0.0037  0.0274   0.0292   0.0676    0.0848   0.0000   439.1929      -1.24121       16.5895       2.51323      0.718944      -2.55026     -0.368234       1.38905      -2.11235     -0.702438    -0.0722775      -3.01682     -0.282259      0.432323     -0.199959       1.29591      0.186097   -0.00971495    -0.0575099     0.0832921      0.109685     0.0717482     0.0369491    -0.0201603    0.00466733     0.0100672    0.00152784    0.00626846  -0.000541460   0.000293001  -0.000390659   0.000472663   6.30291e-05   3.28952e-05  -2.17208e-05   1.81556e-06       1.67644       2.21169       2.19819       2.52046       2.43798       2.41763       2.24174       2.00284       1.86336       1.70194       1.49155       1.14647      0.929138      0.752760      0.612100      0.463875      0.341312      0.221805      0.163715      0.114999     0.0853429     0.0527153     0.0317443     0.0203712     0.0121494    0.00779871    0.00447510    0.00276845    0.00157826   0.000815936   0.000401917   0.000198393   9.29087e-05   4.58720e-05   2.10972e-05   8.54189e-06
  26  11 2674.3044    2.4137  0.9855 11.4456 -0.0059  0.0255   0.0512   0.0629    0.1081   0.0000   440.2518     -0.212717       14.9847     -0.153137      -7.22933      -4.76390     -0.429227      -2.20682      0.542803      -1.84666      -1.90820    -0.0730883      0.699787     0.0683930     -0.177831      0.656808    -0.0838751     -0.144268     -0.249125    -0.0342738     0.0196273    -0.0334628   -0.00883378    -0.0107814   0.000433908    -0.0179275  -0.000126526    0.00600568   0.000312584  -0.000501846   7.68517e-06  -0.000123432   0.000166201  -1.13428e-06   8.93470e-07  -4.29708e-06       1.49562       1.98241       2.21053       2.37865       2.34210       2.23926       2.22280       2.02502       1.71166       1.46963       1.34412       1.05636      0.839815      0.685435      0.538058      0.384457      0.300804      0.217691      0.155835      0.103918     0.0706511     0.0497485     0.0318241     0.0188309     0.0119590    0.00752205    0.00427828    0.00245901    0.00125691   0.000735590   0.000359926   0.000198837   9.51220e-05   4.47815e-05   2.01874e-05   9.11148e-06
  26  13 2977.3711    3.8639  0.8303 12.5935  0.0021  0.0232   0.0874   0.0526    0.0800   0.0000   441.0631       1.78259       11.9137       1.23526      -2.67379      -1.09728       1.51362       1.61887      -2.65493     -0.183741      0.283263     -0.279171    -0.0462231      -1.06112      0.327502     -0.498677     0.0472673     0.0784708     -0.148199    -0.0791282     0.0713720    -0.0174831     0.0592163     0.0108788    -0.0117613    0.00849641   -0.00117023   -0.00183663   -0.00155275   2.00379e-05  -0.000201245  -0.000115269   6.56497e-05   4.92653e-07  -1.86073e-05  -1.15610e-05       1.38623       1.76089       1.98972       2.10717       2.05651       1.85318       1.94354       1.72219       1.55227       1.40981       1.24443      0.997082      0.843788      0.661159      0.517513      0.391655      0.280681      0.196018      0.142643     0.0977241     0.0653757     0.0431024     0.0294888     0.0177724     0.0100887    0.00661561    0.00386770    0.00226362    0.00111941   0.000648983   0.000347012   0.000186938   8.17373e-05   4.17019e-05   1.94304e-05   9.46007e-06
  26  14 3126.8364    3.8588  0.9467 12.9541 -0.0006  0.0281   0.0864   0.0649    0.0833   0.0000   436.6266      0.220616       14.8743     -0.925904      -3.40038     -0.568958      -1.19087     -0.193888       2.18367     -0.712482     -0.875398      -1.02098     -0.210546      0.375628      0.490696     -0.353139     0.0370709     -0.334255    -0.0726820     0.0698794     0.0928223    -0.0477559   -0.00593907    -0.0211449    -0.0273127     0.0107397   0.000558770   -0.00181972    0.00145561   0.000976830   0.000166110   0.000147004   0.000216396  -6.72492e-05  -4.42940e-05   1.16550e-05       1.53694       2.12339       2.43023       2.48331       2.61163       2.17281       2.36938       2.13484       1.85106       1.71260       1.33113       1.26296      0.954207      0.769437      0.612850      0.440215      0.348726      0.219842      0.175846      0.118120     0.0768883     0.0564501     0.0302786     0.0240422     0.0124692    0.00816062    0.00460636    0.00247639    0.00155244   0.000744110   0.000426461   0.000208712   9.99488e-05   5.04017e-05   2.41279e-05   1.06938e-05
  26  15 3275.3161    3.6210  1.2655 12.7254 -0.0120  0.0331   0.0765   0.0789    0.0988   0.0000   439.6234      0.906861       10.5793       3.33576       3.04631      -1.62901       3.11577      -1.60125      -2.46426      -2.99509       1.55936       3.47377     -0.271589     -0.320651      0.529986     -0.271178     0.0989061    -0.0402486      0.214368     -0.273999     0.0330843     0.0223731    -0.0421117     0.0511978    0.00873739   -0.00767493    0.00573735  -0.000644371   0.000872943    0.00116042   0.000932660   0.000184989  -0.000101242  -5.01712e-06  -2.25957e-05   7.00977e-06       1.87403       2.70512       2.76346       2.98601       3.00704       2.83683       2.83543       2.53142       2.26979       1.94021       1.65027       1.35839       1.10303      0.884214      0.685646      0.529063      0.386573      0.289742      0.208478      0.140956     0.0953882     0.0641174     0.0407307     0.0260938     0.0161735    0.00936867    0.00574213    0.00294953    0.00187348   0.000881279   0.000537887   0.000233149   0.000130603   5.57234e-05   2.55842e-05   1.11717e-05
  26  16 3423.2935    3.1005  1.7387 12.2913 -0.0071  0.0377   0.0552   0.0886    0.0749   0.0000   437.1529       3.34258       12.4158      -2.36555      -1.88641       4.54541      0.834958      -5.22621       1.10128      -2.31495       4.53664     -0.140960      -1.52406      -1.62319      -1.22130     -0.292790      0.611789     -0.227501     -0.230052     -0.120211    -0.0141183  -0.000662387    -0.0510370    0.00874104   -0.00645009     0.0246806     0.0139744   -0.00509696   -0.00188288  -0.000125985   -0.00105682  -0.000287884  -6.46416e-05   4.15505e-05   2.96989e-05  -1.00849e-05       2.21572       2.85876       3.22484       3.26640       3.40878       3.45449       3.19521       2.88970       2.50245       2.21105       1.89175       1.64691       1.29848       1.03254      0.782756      0.603100      0.459909      0.334270      0.234799      0.164796      0.108270     0.0756661     0.0473673     0.0318705     0.0194120     0.0116568    0.00671763    0.00387220    0.00207022    0.00108498   0.000605382   0.000289909   0.000144887   6.88681e-05   3.20820e-05   1.34747e-05
  26  17 3570.8601    2.4576  3.0677 11.7345 -0.0038  0.0515   0.0333   0.1266    0.0478   0.0000   437.2507       5.02815       7.02281       4.88986       4.29729      -5.63923     -0.534688       3.73346       4.34095      -1.91941      0.263155      -2.20418      0.800235      -1.37506     -0.383557      0.968305     -0.173084    -0.0157061      0.276305      0.299149   -0.00931648     -0.174342     0.0535509    -0.0456362    -0.0171381   -0.00480287   -0.00533866   -0.00432193    0.00499378   -0.00163498   -0.00122245   0.000316219   0.000408805  -3.01017e-05  -2.09853e-05  -1.11570e-05       2.83274       4.05612       4.30219       4.57688       4.67905       4.49174       4.24927       3.91079       3.48698       3.05600       2.56988       2.15840       1.76746       1.39929       1.09987      0.811154      0.626019      0.434132      0.318313      0.222337      0.150243     0.0988659     0.0652015     0.0399637     0.0255725     0.0146944    0.00874441    0.00496386    0.00279862    0.00152989   0.000781421   0.000401166   0.000197655   9.33746e-05   4.12666e-05   1.80288e-05
  26  18 3718.1714    2.0237  4.8870 11.0086 -0.0008  0.0651   0.0229   0.1687    0.0432   0.0000   439.7920       2.24928       6.75811       6.63056       5.62521     -0.472506      -6.86574      -13.5047       4.59145       6.47814      -1.61600       4.85875      0.644205      -2.06751       1.13581     -0.732744     -0.490117      0.138256       1.02225     -0.166970     -0.161803      0.148829    -0.0202839     0.0102892   -0.00910420     0.0728247    -0.0114291   -0.00957774    0.00331318    0.00196878  -0.000716711   -0.00135965   0.000417300   0.000104907  -3.37865e-05  -3.78098e-05       3.85614       5.09032       5.60704       5.86647       6.04089       5.95127       5.47802       4.92475       4.44018       3.96461       3.41776       2.79138       2.27395       1.75971       1.38304       1.05944      0.810175      0.561094      0.408339      0.275368      0.188669      0.124886     0.0814370     0.0513182     0.0323890     0.0195896     0.0116517    0.00670246    0.00355083    0.00197989   0.000997378   0.000510957   0.000249086   0.000118050   5.23443e-05   2.33730e-05
  26  19 3865.1017    1.6668  6.6306 10.6302 -0.0007  0.0781   0.0178   0.2204    0.0413   0.0000   431.8869       4.89012       24.3080       6.52072      -8.95243       22.0152       3.36334      -1.69118      -7.52282       10.8205       4.89757      -2.13853      -9.40720      -1.41656      0.590163      -2.06601      0.907076     -0.215492     -0.599033    -0.0833011      0.117386     0.0448932    -0.0934887    -0.0308593     0.0746528   -0.00577650    -0.0130263     0.0118138   -0.00106147   -0.00457939   0.000616726  -0.000199564  -2.06510e-05   4.06870e-05  -8.76816e-05   6.57363e-06       4.49018       5.98262       6.74964       6.98647       7.20607       6.74367       6.49867       5.89550       5.34841       4.70555       4.00911       3.33492       2.73335       2.16399       1.65785       1.27636      0.955117      0.680533      0.485052      0.337987      0.229293      0.150872     0.0988931     0.0619981     0.0386289     0.0233337     0.0137719    0.00786063    0.00441295    0.00234549    0.00124993   0.000636285   0.000307537   0.000150665   6.60714e-05   2.92232e-05
  26  20 4011.9474    1.3780  8.9255 10.3789 -0.0042  0.1045   0.0153   0.2953    0.0390   0.0000   440.4500      -15.2472       15.2356       24.5139       11.4899      -7.49289      0.563178      -1.15308       5.46891       16.2732      -3.49284      -15.1262     -0.246519       7.55110      0.269081      -1.12405       1.29849      0.307797     -0.972425      0.206129     -0.555085    -0.0822525     -0.137421      0.174171     0.0135689    -0.0283388     0.0352677    0.00647283   -0.00292352   0.000883315  -0.000852317   -0.00107667   0.000442714  -1.97714e-05  -4.72632e-05  -6.92733e-05       6.16422       7.87334       8.95524       9.35619       9.43608       9.38389       8.72089       7.95935       7.24668       6.23863       5.29914       4.57260       3.57933       2.90329       2.24218       1.71644       1.28138      0.945538      0.669462      0.463349      0.312671      0.208498      0.136529     0.0870328     0.0542243     0.0323169     0.0191168     0.0108071    0.00603269    0.00323449    0.00173928   0.000874771   0.000436296   0.000204655   9.25621e-05   4.04756e-05
  26  21 4159.0376    1.1145 10.8032 10.1920 -0.0040  0.1320   0.0127   0.3722    0.0358   0.0000   423.2459       5.30156       15.4833       15.5489       22.0757       6.67089      -2.82136      -6.73451      -3.31708      -14.4848      -11.2832       2.07191       7.79549      -9.92167       1.18275       2.86605     -0.221307      -2.10621      0.600202     -0.259095     0.0833255    -0.0390970      0.112530      0.114198     0.0597760     -0.139093    -0.0229203     0.0289627   -0.00686935   -0.00554582   -0.00111681   0.000499164  -0.000842041  -9.70995e-05  -0.000189333   3.41285e-05       7.71380       10.3140       11.5490       12.0324       12.1035       11.8863       11.1187       10.2742       9.21199       8.06726       6.83199       5.75298       4.58579       3.71066       2.92641       2.19300       1.62945       1.18485      0.851161      0.591648      0.406215      0.265886      0.172968      0.110662     0.0679326     0.0410373     0.0238970     0.0138214    0.00785351    0.00421897    0.00222453    0.00112020   0.000558492   0.000265282   0.000115762   5.13401e-05
  27   6 1889.7215    0.4807  0.5277  9.0271 -0.0306  0.0242   0.0151   0.0482    0.0555   0.0000   440.4711      -2.79230       18.4422       3.64186     -0.737612      -2.34293      0.588999      0.355734       1.69616      -1.28133       2.23812     -0.869311     -0.619703      0.366071      0.269488    0.00865298      0.228473     -0.316256     0.0596739     0.0311003     0.0241836    -0.0382175     0.0234419    0.00840249     0.0107061     0.0102342    0.00597330   -0.00434465   0.000716362  -0.000790882  -0.000630512   1.32098e-05  -0.000105577   9.16181e-06  -3.92620e-05   2.25067e-05       1.24110       1.73957       2.09515       2.07379       2.25785       2.18442       1.79682       1.92897       1.56033       1.32656       1.31819      0.870198      0.817542      0.657561      0.441995      0.390861      0.273672      0.195569      0.156988     0.0952498     0.0652729     0.0515157     0.0278646     0.0204144     0.0116007    0.00693757    0.00471170    0.00266671    0.00137408   0.000846621   0.000425705   0.000221654   0.000133885   6.13838e-05   2.87105e-05   1.36017e-05
  27   9 2390.9931    1.4727  0.9322 10.4510 -0.0068  0.0246   0.0322   0.0588    0.0876   0.0000   439.0931      -2.61544       17.7263       2.02656      -5.37290      -3.20513      -2.41211      0.584671       3.63854      0.384212      -1.04041       1.40249     -0.689063      -1.10084      0.320095      0.119512     -0.328510      0.262329      0.198154     -0.284342    -0.0114887     0.0223516     0.0293829     0.0126924     0.0298471   -0.00105392    0.00458246   -0.00281201   2.74460e-05    0.00311768  -0.000683137  -0.000214333   3.43795e-05  -4.29841e-05  -0.000111394  -1.62153e-05       1.49692       1.95523       2.11311       2.22674       2.37079       2.32844       2.11314       1.88387       1.73019       1.53868       1.39394       1.06200      0.880772      0.663778      0.562270      0.448864      0.334427      0.224637      0.166449      0.123291     0.0852063     0.0564172     0.0378041     0.0232128     0.0135891    0.00904811    0.00546864    0.00367136    0.00194575    0.00107844   0.000583657   0.000300250   0.000145045   7.10384e-05   3.18237e-05   1.59878e-05
  27  10 2547.4128    1.8788  1.0252 11.2390 -0.0074  0.0282   0.0398   0.0654    0.0822   0.0000   439.1304      0.480433       12.8719      -1.12582      -2.40855     -0.168829       3.69567     -0.586400     -0.853108      -3.23665       2.42498      0.633584      -1.72501      -2.11592     -0.170413      0.247361      0.239584      0.123673      0.221268   -0.00643185     -0.172115    0.00252257     0.0355435    -0.0520313     0.0101826     0.0121351   -0.00584341   -0.00404693    0.00282898    0.00114604  -0.000355117   0.000242164  -0.000115732   6.72415e-05   3.48225e-05  -9.55934e-06       1.72977       2.35218       2.68449       2.91254       3.06742       2.80477       2.63402       2.41160       1.99988       1.83925       1.52002       1.18378       1.01875      0.777310      0.623496      0.449460      0.339056      0.259931      0.171323      0.127910     0.0860146     0.0606084     0.0380938     0.0250626     0.0155221    0.00979731    0.00572871    0.00345627    0.00203882    0.00108911   0.000604188   0.000312988   0.000158072   8.00937e-05   3.80721e-05   1.70570e-05
  27  11 2701.9897    2.5001  0.9154 11.7083 -0.0026  0.0244   0.0541   0.0604    0.0835   0.0000   438.7096       3.55324       12.1065     -0.222240     -0.446584       1.87389     -0.154245      -1.73461       2.94313      0.165250      0.999815     -0.102517      0.916441     -0.462153      0.145729      0.232808     -0.473641     -0.127111     0.0855329     0.0104670    -0.0352780     0.0386864   -0.00133472    -0.0477828   0.000871663     0.0110829   -0.00116562   -0.00264677   0.000601248  -0.000371757  -0.000771457   0.000223167   0.000345708   6.16237e-05  -2.37502e-05   1.35033e-05       1.46009       2.00430       2.16467       2.20001       2.29972       2.25092       2.21727       2.03303       1.74126       1.49925       1.16926       1.00136      0.861265      0.696271      0.540492      0.407690      0.299030      0.219420      0.161659      0.116981     0.0837690     0.0567702     0.0366218     0.0240233     0.0137202    0.00863972    0.00490051    0.00277697    0.00159240   0.000903022   0.000468712   0.000255778   0.000128122   6.60266e-05   2.93998e-05   1.33856e-05
  27  12 2855.3208    3.1640  0.7552 12.3590 -0.0079  0.0214   0.0761   0.0530    0.0802   0.0000   438.7733     -0.466616       12.1906       4.69692      0.939677      -2.63127     0.0773360       1.17742       1.96252      -2.24134      -1.83261      0.180955     -0.750373      -1.15311     -0.395133     -0.301217     -0.232942      0.236540    -0.0784639     0.0385355    -0.0522425    -0.0163573     0.0114658    0.00183155    0.00739945   -0.00290284    0.00798365   -0.00155830   -0.00125620  -0.000202836  -0.000849939  -0.000199249  -0.000153264  -5.29541e-05   1.22329e-05   7.52237e-06       1.29490       1.69025       1.77918       1.94505       1.92742       1.89138       1.80873       1.70870       1.44789       1.32105       1.13090      0.951804      0.831954      0.620674      0.503645      0.365072      0.284192      0.191302      0.152922      0.104025     0.0702407     0.0459642     0.0335285     0.0199770     0.0135453    0.00769799    0.00489622    0.00259727    0.00154500   0.000817362   0.000485971   0.000226073   0.000131730   5.53103e-05   3.05549e-05   1.22746e-05
  27  13 3006.9613    4.0178  0.7888 12.5779 -0.0056  0.0222   0.0918   0.0482    0.0835   0.0000   441.3849       1.76399       10.0107    -0.0792656      -1.12585      0.708155      -1.16173       1.61486      -2.45635      -4.16213       1.48233       1.00877      0.873103      0.277779      0.723725     -0.489091     -0.328793     0.0260180      0.303964    -0.0509429   -0.00339957     0.0612079   -0.00941709    0.00141536   -0.00995571   -0.00494733   -0.00255120   0.000413663    0.00180088  -0.000210343  -0.000923508   0.000112312  -3.20442e-05  -1.23291e-05  -1.43725e-05   1.04185e-05       1.35763       1.69765       1.84009       1.85785       2.10526       1.99629       1.88414       1.75078       1.45385       1.36547       1.15438       1.01675      0.832314      0.636995      0.457004      0.382478      0.294714      0.228498      0.159509     0.0980958     0.0746822     0.0489775     0.0310890     0.0228875     0.0136213    0.00899764    0.00550032    0.00286839    0.00169351   0.000853448   0.000454678   0.000243813   0.000119545   6.45357e-05   2.94906e-05   1.31513e-05
  27  14 3157.1934    4.0498  1.0172 12.7853 -0.0051  0.0258   0.0842   0.0614    0.0842   0.0000   438.4111       2.95607       16.2434      0.753448      -2.19098       2.27457     -0.683378     -0.295138      -1.41463      -2.54077       2.05446      -2.81541       1.18491      0.549917      0.699118     -0.486512    0.00489810     -0.122418     0.0515210      0.122770     -0.230984    -0.0336445   -0.00695761     0.0213709   -0.00366199    -0.0108225    0.00565742    0.00141431   0.000662949   0.000714615  -0.000397218  -0.000527991   8.12205e-05   2.53290e-05  -2.06668e-05  -2.48449e-05       1.62826       2.16604       2.37360       2.53929       2.45483       2.48155       2.22739       2.04934       1.79884       1.73097       1.45714       1.23047      0.962281      0.809099      0.576988      0.475506      0.345823      0.243898      0.170927      0.123261     0.0817534     0.0550322     0.0355747     0.0232188     0.0142836    0.00917694    0.00550272    0.00336059    0.00185775    0.00104387   0.000565299   0.000295222   0.000143272   7.43175e-05   3.26323e-05   1.57851e-05
  27  15 3306.4089    3.5039  1.4868 12.3982 -0.0079  0.0339   0.0644   0.0805    0.0906   0.0000   441.9782       2.46048       10.9763       3.12586      -7.03069       3.20097      -2.22722     -0.111995     0.0929922     -0.844689     -0.401799      0.819806      -1.66755      -1.81749     -0.759733     -0.664500    -0.0741856      -1.09802    -0.0723996      0.193596     0.0988001    -0.0641769   -0.00396599    -0.0171318     0.0191175    0.00542136   -0.00638588   0.000385919   -0.00216740   0.000175027  -0.000168386   0.000727424  -3.62344e-06   1.49641e-05   6.67470e-05  -1.08466e-05       1.86269       2.51678       2.78605       2.86944       3.00882       2.85813       2.77204       2.41523       2.37985       1.89214       1.74785       1.39104       1.18294      0.969254      0.750023      0.558180      0.410223      0.321346      0.221784      0.161800      0.107814     0.0714532     0.0466859     0.0328194     0.0202906     0.0117750    0.00729901    0.00402513    0.00243381    0.00131792   0.000751977   0.000403423   0.000208561   9.27456e-05   4.66876e-05   2.14575e-05
  27  16 3455.1163    2.9296  1.9998 12.1728 -0.0058  0.0408   0.0498   0.1019    0.0723   0.0000   440.7063       6.04996       9.11186       1.47391       7.69658       4.80051      -6.05233      0.446892       2.12802      0.556590      -2.38031      -1.80241       2.78869     -0.213499      -1.64070      -1.10901      0.467559    -0.0150195     -0.100581     0.0804551    -0.0392573      0.108714    -0.0498226  -0.000587515   -0.00696283    -0.0338470   0.000836658   -0.00619580    0.00371421   -0.00362026  -0.000499474   1.89403e-05  -0.000117426   3.33085e-05   5.26355e-05  -1.25752e-05       2.21522       3.06972       3.31294       3.41261       3.58382       3.44106       3.27938       3.11569       2.72803       2.29445       2.09100       1.67161       1.42917       1.15975      0.884045      0.710037      0.510299      0.360416      0.282251      0.193534      0.137414     0.0924810     0.0606166     0.0393517     0.0245117     0.0149887    0.00869408    0.00520801    0.00296389    0.00165136   0.000925863   0.000458746   0.000244595   0.000116407   5.34892e-05   2.56696e-05
  27  17 3603.4223    2.3513  3.3504 11.5421 -0.0032  0.0517   0.0304   0.1323    0.0493   0.0000   432.4342      0.933354       21.5450       8.70805      -7.12152       2.48570       5.30189       4.33085       4.82788       3.00803      -3.11955      -1.59293      0.766268     -0.752301      0.315219      0.416112     -0.229668     -0.519903     0.0946689     -0.238084    -0.0572458      0.113405     0.0913286     0.0203222     0.0271839    -0.0140033   -0.00635917     0.0102472    0.00158272   -0.00232264   2.64649e-05   0.000261270  -0.000121075   5.41457e-05   4.60583e-05   4.19747e-05       2.93350       3.91406       4.39838       4.43615       4.51174       4.54929       4.27925       3.90600       3.57233       3.03013       2.73906       2.22076       1.90243       1.49849       1.15453      0.914540      0.652945      0.505567      0.348099      0.258546      0.169978      0.118768     0.0781834     0.0505141     0.0314273     0.0193642     0.0116595    0.00659224    0.00382953    0.00207016    0.00112791   0.000597549   0.000305000   0.000150150   6.85772e-05   3.16937e-05
  27  18 3751.5709    1.9800  5.2215 10.8803 -0.0022  0.0650   0.0211   0.1753    0.0439   0.0000   435.6524      -5.34854       9.85757       3.06281      -8.90875       1.79903      -6.94909      -3.81844      -4.50463       2.14543       3.89937      -2.56211      -3.42525     -0.238298      0.616414     -0.957743     -0.948825       1.44513      0.265224      0.259815    -0.0766668     0.0823517     0.0243767     0.0388177     0.0178571    -0.0244908    0.00565216    0.00799945    0.00174814   -0.00536170    0.00383474   0.000445286  -0.000496707   6.40603e-05   0.000147775   9.35133e-06       3.65494       4.88722       5.64491       5.85025       5.93556       5.78311       5.39591       4.98796       4.54046       3.92075       3.37533       2.81243       2.32126       1.80506       1.46551       1.11661      0.827677      0.618905      0.442729      0.310568      0.214652      0.145025     0.0943965     0.0603719     0.0389039     0.0233270     0.0140765    0.00833598    0.00481243    0.00256150    0.00148794   0.000741807   0.000387931   0.000191009   8.86617e-05   4.18591e-05
  27  19 3898.8615    1.5818  7.1876 10.6337 -0.0038  0.0857   0.0173   0.2336    0.0393   0.0000   441.1138       6.79572       24.3295       9.72819       7.93891       7.61041      -18.0608      -8.23435       5.46455      -6.88974     -0.467525      -5.79577       4.70617       4.78824    -0.0992019      -1.26320      -1.01737      0.522826      0.321521       1.21321     -0.726758     0.0366197     0.0973789     -0.171463     0.0711861     0.0654956    0.00907370    0.00342204   -0.00575966   -0.00144701    0.00315415  -0.000915058  -0.000872128   9.20793e-05  -0.000159947   2.02099e-05       4.84653       6.26139       7.12117       7.40579       7.70516       7.37762       6.91765       6.53816       5.74427       5.17091       4.41781       3.71323       3.07748       2.43169       1.93415       1.50192       1.09083      0.838156      0.586737      0.419608      0.291422      0.192339      0.129930     0.0844762     0.0522026     0.0322685     0.0197601     0.0114424    0.00658065    0.00363831    0.00198516    0.00105611   0.000538879   0.000262054   0.000122283   5.70189e-05
  27  20 4046.3251    1.2579  8.5905 10.4509 -0.0057  0.1053   0.0149   0.3003    0.0369   0.0000   422.9648      0.319741       7.98828     -0.831408       6.61526      -20.7568      -3.07411       4.14946      -4.30174       2.48723       17.2468      -3.67023      -3.26138       2.35028     -0.113104       2.79551     -0.374048      0.315577     -0.431413     -0.676419     -0.803183      0.241297      0.151772     -0.106788     -0.146629     -0.115515    -0.0202754   0.000486109    0.00615978   -0.00297260   9.34205e-05   -0.00206009  -0.000696952  -0.000176068   6.76335e-05  -0.000123928       6.17496       7.77056       9.08383       9.24190       9.49512       9.38651       8.66801       8.08532       7.35784       6.47323       5.57849       4.52186       3.78496       3.06548       2.39209       1.87037       1.38639       1.02938      0.742307      0.518810      0.368083      0.245950      0.161077      0.103805     0.0656175     0.0403715     0.0244729     0.0142029    0.00839910    0.00458113    0.00253143    0.00132345   0.000679023   0.000336440   0.000156575   7.19501e-05
  27  22 4340.4018    0.8513 12.8365 10.0986 -0.0038  0.1839   0.0102   0.4845    0.0298   0.0000   419.4647      -6.24586       36.4028      -15.0449       9.75453      -25.7203     -0.574187      -5.16181      -4.08692       11.1409      -12.0886      -12.3631      -6.75270       11.3485       6.38506      0.974838       1.10717      -2.99815       2.37429       1.13127     -0.846008      -1.74954      0.402108      0.171044     -0.436455     -0.112806     0.0498613    0.00381302   -0.00609316   -0.00699090   -0.00397116    0.00305143   0.000241705   0.000279400  -0.000211029   3.50188e-05       9.92900       13.4375       15.2806       15.8290       16.3521       16.0395       15.0775       13.9762       12.4073       10.9466       9.52628       7.79899       6.48038       5.26285       4.08189       3.18592       2.43129       1.76961       1.27446      0.916023      0.649764      0.424434      0.291900      0.185735      0.116500     0.0738934     0.0444088     0.0264408     0.0152494    0.00844992    0.00462375    0.00243892    0.00125291   0.000616455   0.000277310   0.000129268
  27  23 4487.5760    0.6757 13.9731  9.9555 -0.0098  0.2260   0.0089   0.5776    0.0274   0.0000   436.2033      -8.77211       35.9719       18.8357       15.7196      -32.8446       7.43657       2.41362       4.47918      -31.7912      0.970462      -14.6318       4.16317       3.22919      -3.55059       1.29270       6.39536      -4.15217      0.127797       1.06416     -0.486081     -0.853207      0.227183     -0.114617    -0.0693858      0.104527    -0.0389239    0.00487476    -0.0158221    -0.0115162   -0.00891888   -0.00253815   0.000505773   0.000610050  -0.000121496  -0.000286775       12.2520       16.5526       18.6168       19.6054       19.3697       19.3644       18.2596       16.8585       15.3451       13.5037       11.6701       9.85754       8.12871       6.51418       5.22207       3.95421       3.01434       2.20465       1.61446       1.13148      0.801519      0.532803      0.360711      0.234701      0.145775     0.0922209     0.0559825     0.0324773     0.0190800     0.0108280    0.00580027    0.00309170    0.00161834   0.000778936   0.000351515   0.000161307
  27  24 4632.8849    0.5470 16.7821  9.7699 -0.0045  0.3185   0.0077   0.7395    0.0249   0.0000   439.9327       38.1025       9.81619       4.29260      -1.43469       32.2272       24.9863      -34.7279       23.9661       58.4012      -8.79656      -4.14271      -22.7951      -14.8653       13.0252      -3.91661       7.14532      -2.84539      -6.16604     -0.616310       2.94862     -0.422077      0.321426      0.396607     -0.113822     -0.118821    -0.0215498   -0.00718285     0.0470040     0.0102527    -0.0147995   -0.00315464    0.00204876    0.00126487   0.000115927  -0.000669519       17.1975       23.0529       26.8082       27.3768       28.1122       27.9207       25.7567       23.9868       21.5738       19.0889       16.5504       13.7796       11.4200       9.18299       7.23519       5.65573       4.20585       3.10927       2.25296       1.60890       1.13730      0.751087      0.514694      0.333141      0.208898      0.131021     0.0801899     0.0464522     0.0278469     0.0154503    0.00829357    0.00463244    0.00231929    0.00112036   0.000516011   0.000235120
  28   7 2083.8749    0.7505  0.6493  9.4646 -0.0009  0.0210   0.0188   0.0475    0.0613   0.0000   440.3018      -2.08576       20.2948       1.24026      -2.16250    -0.0750046     -0.178613       3.47816     -0.961640      -2.36573       1.53275     0.0205595     -0.416660     -0.453119      -1.17882      0.353544    -0.0263214     -0.265173      0.141369    0.00125372    -0.0276856     0.0399492    -0.0253131     0.0103263    -0.0261664   -0.00628467    0.00646052    0.00249538    0.00108807  -0.000481357   0.000370457  -0.000174089  -0.000204785   4.74142e-05   4.34732e-06   5.02892e-06       1.19389       1.64348       1.74817       2.07347       2.04569       1.93331       1.85213       1.70851       1.44879       1.27335       1.09228      0.923089      0.711822      0.593511      0.462725      0.368156      0.263489      0.185376      0.150797     0.0980334     0.0736459     0.0471824     0.0342213     0.0216042     0.0141956    0.00844070    0.00543813    0.00326824    0.00188980    0.00106304   0.000608236   0.000324744   0.000170656   8.73074e-05   4.12688e-05   1.95433e-05
  28   8 2252.7297    1.0629  0.7819 10.1341 -0.0032  0.0243   0.0241   0.0496    0.0706   0.0000   440.5995       3.08875       15.7520       1.49806      -1.70692      -1.52019       2.93955      -1.96147     -0.598149     -0.243688     -0.244707      0.401815    -0.0944504     0.0354139     -0.335909      0.148514    -0.0446583     0.0829614      0.227811    0.00432938    -0.0328316     0.0144637     0.0691916    -0.0250403    0.00509363   -0.00210813   -0.00695795   -0.00460204    0.00202160   0.000932581  -0.000330796  -0.000671552   0.000245890   8.18801e-05  -5.70152e-05   4.12928e-05       1.38512       1.72008       1.92872       2.19366       1.93474       2.07356       2.00970       1.76903       1.62346       1.49344       1.20121       1.07839      0.976696      0.687159      0.556849      0.460215      0.318538      0.236304      0.185771      0.131705     0.0827641     0.0603695     0.0426873     0.0257460     0.0174184     0.0111832    0.00692111    0.00367596    0.00229492    0.00131119   0.000662307   0.000365769   0.000205164   0.000108828   4.89154e-05   2.57773e-05
  28   9 2415.2512    1.5557  1.0423 10.4549 -0.0047  0.0286   0.0332   0.0613    0.1003   0.0000   436.8133      0.788798       19.1607    -0.0434262      -5.45772       5.80348     -0.605007     -0.357771      -4.91640      -2.40574     -0.837244     -0.153697     -0.577511      0.554672       1.26972      0.128396    -0.0834546      0.342929     -0.234190     0.0716532     -0.135933   -0.00670039     0.0669986     0.0262186     0.0187607    0.00439974    0.00879004   -0.00315994    0.00277885  -0.000906529   -0.00136461  -0.000367493  -0.000379763  -0.000151373   1.00581e-05  -3.73143e-05       1.82555       2.16640       2.10604       2.46528       2.92760       2.74023       2.18673       2.05011       2.21987       2.00353       1.48375       1.11916       1.01319      0.969192      0.753312      0.503970      0.343131      0.268016      0.244288      0.164878      0.111009     0.0667958     0.0476040     0.0358490     0.0245393     0.0144399    0.00805403    0.00405121    0.00257935    0.00153809    0.00101140   0.000600622   0.000301176   0.000156023   7.26043e-05   3.19189e-05
  28  10 2573.3132    2.1109  1.0030 11.1898 -0.0027  0.0267   0.0422   0.0582    0.0883   0.0000   438.1910      0.907050       14.2546       1.58591      -1.03951      0.367782       2.39503      -1.26439      -1.42272     -0.516618       1.01446       1.78775     -0.635657      0.699624      0.197803      0.938887     0.0157275     -0.203060    -0.0318949     -0.121336    -0.0175148     0.0947695    -0.0378794     0.0282313    -0.0231318    0.00368141    0.00514246    0.00330325  -0.000594499  -0.000386079  -0.000642880  -0.000525256  -0.000143237  -7.54660e-05  -6.34325e-06  -2.83284e-05       1.47424       2.08540       2.15293       2.41398       2.37766       2.36093       2.20683       1.97791       1.95095       1.54634       1.44403       1.14981       1.01630      0.786695      0.660787      0.474619      0.369362      0.278821      0.197317      0.151708     0.0936901     0.0723532     0.0419634     0.0322528     0.0181309     0.0128533    0.00705856    0.00440920    0.00252337    0.00141177   0.000864353   0.000409864   0.000237284   0.000111077   5.84837e-05   2.64225e-05
  28  11 2729.2613    2.6582  0.9207 11.7562  0.0024  0.0235   0.0566   0.0583    0.0784   0.0000   439.9893       2.75955       16.1632       2.34535       1.53242      0.294323      -1.09340      -1.09503     -0.874933       2.26340      -1.93825      0.791533     -0.577042     -0.643629     0.0101535      0.502989      0.186314     -0.198683     -0.411852     0.0260822     0.0723381    -0.0351732     0.0171550    -0.0295480    -0.0144917   0.000127044     0.0144027   -0.00583557   -0.00136502   0.000267150   0.000483874  -0.000495394   0.000223180  -1.95506e-05  -1.65795e-05   1.76185e-06       1.37441       1.93060       2.07719       2.17851       2.14455       1.92125       1.92974       1.66457       1.66330       1.49720       1.35069       1.13741      0.949812      0.773962      0.590260      0.470899      0.317867      0.252236      0.172554      0.120495     0.0839174     0.0572479     0.0387771     0.0243437     0.0157193    0.00936216    0.00610949    0.00364804    0.00214528    0.00121683   0.000645702   0.000379076   0.000189527   0.000100718   4.70873e-05   2.33426e-05
  28  12 2883.6291    3.3022  0.9208 12.3972 -0.0108  0.0282   0.0725   0.0604    0.0866   0.0000   436.7937      -1.39576       15.5011       1.87321     -0.139307       2.51369     -0.162476      -2.06704      0.605118       2.99125      0.348471       1.77111     -0.461297     -0.607539       1.56947      0.431033     -0.358366     -0.184721      0.131120     -0.163443     0.0372615    0.00145105     0.0240370    -0.0209892     0.0204899    0.00890884    -0.0167651   -0.00373575    0.00197668  -0.000979850   0.000273762  -0.000288043  -0.000152683   2.02351e-05  -8.10552e-05  -1.39514e-05       1.56324       2.13687       2.48779       2.77859       2.68527       2.54443       2.64630       2.06889       2.00378       1.77557       1.46953       1.16780      0.997099      0.789812      0.588791      0.480657      0.365008      0.246093      0.191881      0.139153     0.0918761     0.0593493     0.0448632     0.0271261     0.0169975     0.0111154    0.00713324    0.00402208    0.00237787    0.00140113   0.000760733   0.000405909   0.000214724   0.000111254   5.40589e-05   2.46118e-05
  28  13 3036.1898    3.8625  0.8153 12.7251 -0.0040  0.0276   0.0845   0.0544    0.0825   0.0000   438.8086      0.617142       20.1659       2.64723      0.471385      -1.59799      -1.86119      0.679066     -0.458551      -1.05196      0.565156      0.792537     -0.291681      0.183900      0.681645      0.227759      0.182358     -0.157016      0.179299     0.0916850     0.0287646     0.0307158    0.00189629    -0.0191782   -0.00167797   -0.00324762   0.000523712    0.00215207    0.00279785    0.00368775   0.000416382  -0.000621552   0.000143807   7.76431e-05   7.05625e-05  -9.06839e-07       1.95063       2.81949       3.02141       2.91829       2.55204       2.11741       1.99681       1.85823       2.06846       2.02478       2.06801       1.80599       1.61522       1.23643      0.968750      0.687545      0.473870      0.329938      0.210957      0.150048     0.0909991     0.0666269     0.0403985     0.0271351     0.0174468     0.0100477    0.00653194    0.00351450    0.00223369    0.00115446   0.000673427   0.000347522   0.000184563   9.23759e-05   4.26439e-05   2.14618e-05
  28  14 3187.0834    4.0137  1.1250 12.6440 -0.0009  0.0282   0.0793   0.0646    0.0965   0.0000   442.5470     -0.783820       14.2168       1.14819      -3.16805      0.476065       1.54349      -1.01954      -1.65804     -0.175806       2.27599     -0.230318     -0.209212       1.47925     -0.707653      0.393872     0.0341054     -0.184516     -0.204404   -0.00931766     -0.232429      0.116812     0.0146020   -0.00709143    -0.0217504    0.00278716   -0.00243013    -0.0116699    0.00572721   -0.00105926   -0.00127470   0.000205610  -0.000291672  -4.26652e-05  -2.18016e-05  -1.26180e-06       1.50899       2.07402       2.35425       2.34078       2.51368       2.27952       2.18516       2.00447       1.87646       1.71943       1.41518       1.26812       1.05895      0.841361      0.656797      0.490005      0.391378      0.278677      0.197544      0.144417     0.0974752     0.0670711     0.0457214     0.0289327     0.0185857     0.0124983    0.00740229    0.00438936    0.00254520    0.00151854   0.000813535   0.000441266   0.000235095   0.000120244   6.25701e-05   3.06741e-05
  28  15 3337.1925    3.3797  1.5687 12.6033 -0.0076  0.0326   0.0594   0.0886    0.0657   0.0000   435.8467       5.79131       15.5285       6.50190      -3.32046       1.12264      0.259221      -2.08389      -1.61393      -3.32009       3.05603     -0.682279     -0.170675     -0.882922      0.232646      -1.19185     -0.272900    -0.0295675      0.277070     -0.177332     -0.117870     0.0875652      0.122174     0.0630657     0.0302994   -0.00693298    0.00852865  -5.32863e-05   0.000823689   -0.00205573  -5.19213e-05   7.18941e-05   0.000502487  -3.06516e-05  -0.000241755  -6.17826e-05       1.84743       2.52031       2.84665       2.85314       2.98337       2.70754       2.59957       2.43459       2.21554       2.05144       1.79852       1.51665       1.28071       1.00606      0.799099      0.619926      0.468447      0.334004      0.240946      0.170511      0.120383     0.0800269     0.0534171     0.0352487     0.0220824     0.0145037    0.00861094    0.00511390    0.00309426    0.00179308   0.000980991   0.000543835   0.000275627   0.000142105   7.03394e-05   3.43839e-05
  28  16 3486.7476    2.8453  2.5773 11.8061 -0.0033  0.0419   0.0400   0.1136    0.0674   0.0000   437.3612       2.19319       4.60749       3.96966       8.50699      -5.26573      -2.51073       1.79220       1.73361       1.09271       2.13930       2.39147     -0.565959     -0.118862     -0.138002     0.0582381     -0.374455    -0.0860007      0.164092    -0.0246210      0.297860     -0.114610    -0.0360670     0.0223145    0.00465882    -0.0244255   0.000160436     0.0104324    0.00622267   -0.00166264   0.000274133   0.000732334  -0.000395205  -0.000136931  -1.34092e-05  -7.09200e-07       2.41856       3.15008       3.62187       3.52432       3.81204       3.62202       3.51525       3.38536       2.93620       2.60782       2.20970       1.85787       1.51553       1.21105       1.00005      0.782414      0.603605      0.435900      0.324406      0.234828      0.163903      0.113558     0.0728762     0.0485967     0.0307498     0.0187649     0.0112977    0.00692021    0.00409308    0.00229089    0.00124839   0.000708214   0.000356386   0.000186521   8.43337e-05   4.37096e-05
  28  17 3635.6373    2.2182  3.7589 11.5202 -0.0019  0.0551   0.0285   0.1506    0.0446   0.0000   442.7170       3.98435       8.18442       4.86702       4.23973       6.28254      0.349949      -1.73791      -6.47841      0.141379     -0.787308     -0.183680    -0.0386011      0.915636      -1.06548     -0.103540    -0.0195754      0.500663      0.429033      0.168103    -0.0117167     0.0514929     0.0592620    -0.0304923   -0.00877794    -0.0395982     0.0116421    0.00679015    0.00592190    0.00467459    0.00129495   -0.00277090  -1.51631e-06   0.000273762  -0.000177059  -7.45408e-05       3.08370       4.06439       4.52070       4.82041       4.76484       4.76931       4.48791       4.12388       3.77747       3.37320       2.98310       2.37202       2.03238       1.64689       1.30441       1.01150      0.764709      0.554703      0.417079      0.297026      0.204718      0.142252     0.0948082     0.0608343     0.0399612     0.0247640     0.0149678    0.00910844    0.00523269    0.00309737    0.00171157   0.000934256   0.000487813   0.000250962   0.000119121   5.79226e-05
  28  18 3784.1532    1.8958  5.4463 10.8549 -0.0057  0.0662   0.0200   0.1782    0.0411   0.0000   440.9703       1.63237       15.2290       1.72249      0.956781      -16.1390      -1.08113       11.0392      -4.63879       3.37713       1.45270     -0.946378     -0.304001      0.920827     -0.228847      -2.83945      -1.90656       1.34270      0.900515     -0.443508    -0.0603114    -0.0701320    0.00579346      0.103586    0.00902714     0.0182901     0.0184781    -0.0100892   -0.00164196    0.00355179    0.00195088    0.00205942  -0.000726478  -0.000685544   0.000209331   5.25382e-05       3.67954       4.73345       5.21870       5.58630       5.71413       5.70341       5.19306       5.00988       4.38529       3.99964       3.38701       2.93018       2.35880       1.97851       1.53118       1.21086      0.900190      0.685353      0.493022      0.356622      0.250703      0.172147      0.112249     0.0761232     0.0489356     0.0302720     0.0186527     0.0110524    0.00645891    0.00371786    0.00210465    0.00113710   0.000587672   0.000305998   0.000147659   7.05749e-05
  28  19 3932.6494    1.5628  7.5556 10.5324 -0.0007  0.0857   0.0163   0.2369    0.0387   0.0000   441.5415       3.39852       19.2115       5.39710      -6.86931      -2.31710       8.26799       9.55716     -0.824123      -4.18849      -6.48164      -1.00513       3.75339      -2.87348       1.83163      0.459225      -1.05898     -0.466192      0.780113     -0.334229     -0.132239     0.0476810    -0.0590128    -0.0301829    -0.0642887      0.109040    -0.0107382    -0.0333304    0.00614526    0.00319666    0.00248413   -0.00180213  -0.000230254   0.000190192  -0.000327710   0.000153327       4.72602       6.20632       6.91644       7.38033       7.36511       7.25408       7.00084       6.34508       5.90196       5.11130       4.49952       3.79505       3.14461       2.49308       2.02893       1.57891       1.21165      0.883622      0.644323      0.457576      0.334493      0.221098      0.151996     0.0966728     0.0631328     0.0395730     0.0239549     0.0147636    0.00870466    0.00497296    0.00272907    0.00149554   0.000783499   0.000391718   0.000190866   9.52269e-05
  28  20 4080.1907    1.2471  9.5306 10.3912 -0.0035  0.1103   0.0140   0.3161    0.0348   0.0000   447.4157       8.76448       24.8322       4.54028       7.94352      -7.78003      -3.20472      -19.9844       1.37981       3.07463       4.46432      -9.82120      -1.83824       1.24952       2.26911     -0.431288      -2.64511     -0.161569     -0.655193     0.0191564    -0.0151896     -0.152206   1.61562e-05     0.0785865      0.141033     0.0326557    -0.0184847    0.00767625    0.00917357     0.0114717   -0.00244006   0.000692621  -1.84833e-05   0.000697671   0.000285120   3.89341e-05       5.96617       8.03333       8.81177       9.44518       9.46512       9.27799       8.92432       8.19682       7.42480       6.61785       5.90274       4.81927       4.05129       3.28520       2.59344       2.04963       1.54473       1.15657      0.843588      0.612015      0.422437      0.287996      0.195645      0.128033     0.0840710     0.0521031     0.0328428     0.0193312     0.0115620    0.00653542    0.00371901    0.00201647    0.00106198   0.000542943   0.000250460   0.000120947
  28  21 4227.4934    1.0136 11.7733 10.1797  0.0020  0.1481   0.0117   0.4051    0.0329   0.0000   435.7616       33.2819       56.5921       2.66335      -11.5698       7.76318       1.26501       32.7881       4.29986      -1.27732       6.11553       11.3574       6.54288      -1.75935       1.87509       2.76144       1.11180      -1.86234      0.602138       1.22296       1.38760     0.0681189      0.119498     -0.203809  -0.000725049      0.126818    -0.0309573    -0.0251935    -0.0100916    0.00792583   -0.00154564  -0.000245570  -0.000345587    0.00129919   0.000314698  -4.83877e-05       7.76607       10.7677       11.6930       12.5519       12.6502       12.5080       11.7373       11.0292       10.0297       8.86145       7.67100       6.55176       5.35994       4.37854       3.50340       2.72227       2.08118       1.56013       1.11936      0.814213      0.573226      0.395922      0.269724      0.172832      0.113740     0.0710215     0.0438746     0.0269311     0.0155347    0.00919104    0.00507199    0.00275661    0.00144400   0.000743594   0.000346975   0.000168208
  28  22 4375.7553    0.8042 13.8475 10.0811 -0.0023  0.1980   0.0094   0.5209    0.0277   0.0000   452.7014      -7.09748       16.5735      -13.4233       16.3772       25.6920       9.12554       8.61043      -7.00470       10.6677       12.9831      -8.86528      -18.3750      -5.89473      -2.96592      -5.65660       3.56313       3.82938     -0.213486      -2.16507      0.816751       1.30116      0.861022     -0.496447    -0.0434402    -0.0136637    -0.0346556     0.0545837    0.00752078   -0.00620453    0.00577971    0.00194533   0.000906493   0.000763222   0.000248111   0.000171170       10.6839       14.1977       16.2619       16.9349       17.2497       16.8399       16.1465       14.9801       13.5626       11.9113       10.2725       8.77335       7.26389       5.85554       4.76231       3.65755       2.76006       2.07251       1.52026       1.09495      0.779214      0.527063      0.366225      0.236221      0.152781     0.0968425     0.0590151     0.0362284     0.0207867     0.0122274    0.00682396    0.00375189    0.00197712    0.00103072   0.000475877   0.000228629
  28  23 4522.4930    0.6771 15.7098  9.8829 -0.0052  0.2387   0.0079   0.5988    0.0250   0.0000   404.6282      -2.56320      0.876816       20.2773       27.3768      -13.9063      -32.6410       6.07973       26.6849      -20.1447       16.3354      -2.28289       6.46806       6.01742      -2.13573      -2.50337       2.34100       2.18045      -3.20312      -3.21260       2.60684      0.503062     -0.336380     -0.253818      0.466425    -0.0464528    0.00522870    -0.0425066     0.0354982     0.0272235    0.00621521   -0.00561033  -0.000949655    0.00316976  -0.000348982  -0.000532299       12.8601       17.0948       19.3080       20.3252       20.4225       19.9309       18.8010       17.7359       16.1171       14.5711       12.3510       10.8792       8.91359       7.33024       5.73005       4.49860       3.38644       2.54901       1.84839       1.33762      0.938072      0.646971      0.438419      0.291303      0.186972      0.118482     0.0734488     0.0451129     0.0262499     0.0153457    0.00845004    0.00471831    0.00249518    0.00128661   0.000602179   0.000291871
  29   6 1930.2195    0.5441  0.4426  9.3830 -0.0061  0.0195   0.0165   0.0411    0.0455   0.0000   440.2486       2.70281       18.0160     0.0118090      -3.02720     -0.630296      -2.40485       1.61114       1.12071      0.172895     -0.548551     -0.168873     -0.165932     0.0530886    -0.0332411     0.0803576     0.0562536     0.0747910     -0.164512      0.156297    0.00620331    -0.0223020    0.00823293    0.00312699    -0.0205043   -0.00830018   -0.00908028   -0.00190110    0.00543967   -0.00164582   1.06230e-05  -0.000148238   0.000474964   5.65349e-05  -1.25891e-05  -5.25212e-06       1.17203       1.28220       1.45195       1.79543       1.55521       1.54217       1.58451       1.54460       1.21184       1.14519       1.02904      0.870538      0.638350      0.575383      0.448082      0.356363      0.258862      0.222955      0.161130      0.108651     0.0727946     0.0585164     0.0361150     0.0222323     0.0146123     0.0105875    0.00615714    0.00369306    0.00224242    0.00131497   0.000711737   0.000406085   0.000207243   0.000109993   5.85777e-05   3.00636e-05
  29   7 2105.3218    0.8060  0.6110  9.7180  0.0006  0.0215   0.0199   0.0440    0.0572   0.0000   439.4074      0.961529       18.0606      -2.93162     -0.599602      0.313316       1.95019      0.528104       1.95409      -1.43685      0.496061      0.673515      -1.31767     -0.933975      0.356230      0.713330     -0.183545   0.000187391      0.173611     0.0702721      0.134352     0.0569837   -0.00663126     0.0298274     0.0102463    0.00392917  -0.000423956    0.00485878   -0.00358904   -0.00105657    0.00116963  -0.000491151   0.000148175   9.22652e-05  -6.75726e-05   1.50455e-05       1.16416       1.51838       1.80041       1.70834       1.84939       1.74624       1.78744       1.54417       1.35142       1.42677       1.01157       1.05013      0.900202      0.598639      0.577331      0.419511      0.309814      0.239409      0.164725      0.127035     0.0812408     0.0617225     0.0443946     0.0236468     0.0200890     0.0114944    0.00652922    0.00484790    0.00251833    0.00148570   0.000877097   0.000488326   0.000240964   0.000121321   6.95103e-05   3.46818e-05
  29   8 2275.2254    1.1879  0.7883 10.1440 -0.0055  0.0282   0.0268   0.0497    0.0731   0.0000   442.2461     -0.479192       18.0371      0.401282      -1.87723       2.83992     -0.252090       1.97806   -0.00248753     -0.602405      -1.29050      -2.45692      0.506130       1.34283       1.26305     -0.632523     -0.384587      0.334190     -0.262454      0.229447      0.116437    -0.0684137    0.00715962    -0.0214408    -0.0112569     0.0119862    0.00816653  -5.26570e-05   -0.00233291   -0.00128037    0.00169082   0.000266588  -9.66369e-05   5.63319e-05  -6.85432e-05   0.000114628       1.25127       2.12608       1.90359       2.50951       2.30157       2.34872       2.16769       1.96227       1.89512       1.39076       1.54953       1.02274       1.07952      0.684163      0.687692      0.412533      0.386035      0.250338      0.215995      0.136561     0.0940352     0.0673293     0.0440238     0.0316048     0.0188721     0.0136472    0.00749431    0.00523223    0.00287009    0.00176790   0.000934352   0.000551895   0.000278373   0.000164245   7.37370e-05   4.08562e-05
  29   9 2438.9933    1.6102  0.9842 10.7454 -0.0019  0.0250   0.0320   0.0574    0.0796   0.0000   443.0103       1.31570       18.7727       4.60761      -1.69724      -1.35643       1.01460       1.97780       1.50481      0.772798      0.604982      0.599765     -0.531732      0.702387      0.315015      0.204888    -0.0383989     0.0674926     0.0831217     -0.188450     0.0915160    -0.0231440     0.0849501    -0.0122613     0.0255070    -0.0149507   -0.00630390   -0.00658568   -0.00859594   0.000371483    0.00101032  -0.000258031   0.000262293  -1.91123e-05  -0.000111371   4.02483e-05       1.39599       1.88276       2.07775       2.11029       2.21172       2.11433       2.12161       1.98068       1.74276       1.56493       1.27828       1.12978      0.936323      0.763970      0.640698      0.476375      0.366873      0.264395      0.202980      0.147595      0.106345     0.0742973     0.0504384     0.0326089     0.0223611     0.0136747    0.00845428    0.00490694    0.00302685    0.00173538   0.000946620   0.000562713   0.000304220   0.000157656   7.64477e-05   3.83482e-05
  29  11 2756.1219    2.9217  0.8181 11.9629 -0.0001  0.0215   0.0628   0.0498    0.0754   0.0000   440.1347     -0.750408       15.7393       2.12144      0.730019      -1.46564      -2.05498      0.268385     0.0656395     -0.801415     -0.448054      0.717591      0.919693      0.789377      0.272808     -0.772034     0.0389178    -0.0679091    -0.0394714      0.233706     0.0148836     0.0250462     0.0257849   -0.00428440   -0.00548091   -0.00894905   -0.00934133   -0.00316630    0.00246602   -0.00149201   -0.00111162   0.000235358   0.000312505  -0.000223704  -0.000142376   3.65316e-05       1.19672       1.63502       1.81629       1.95368       2.03936       1.94541       1.86297       1.71241       1.54361       1.34900       1.14400      0.926344      0.805020      0.632206      0.490232      0.401365      0.300126      0.225789      0.165565      0.122757     0.0843252     0.0580920     0.0415209     0.0265522     0.0167011     0.0111962    0.00677834    0.00428390    0.00240034    0.00147041   0.000850000   0.000457313   0.000248116   0.000133654   6.86253e-05   3.39187e-05
  29  13 3064.9260    3.9459  0.9027 12.8484 -0.0030  0.0259   0.0808   0.0581    0.0833   0.0000   442.4058      0.314589       14.8653       1.11289       1.37621      0.620664       2.25293       2.25197      0.911345    -0.0492556      -1.21869     -0.331964      -1.35904     -0.424367      0.252918     -0.520885    -0.0690388      0.150538    0.00524333     0.0197840    -0.0928999     0.0126666    0.00351902     0.0197309    -0.0186683   -0.00600508    0.00546593    0.00504805   -0.00378991  -0.000101314   -0.00160874   0.000540200  -0.000173364  -2.42874e-05  -0.000120014  -2.23777e-05       1.62707       2.07138       2.23774       2.25781       2.27643       2.25345       2.27730       2.06325       1.86555       1.63511       1.40682       1.19086       1.08688      0.952746      0.751494      0.537746      0.381310      0.267422      0.196705      0.148943      0.114478     0.0807932     0.0567602     0.0381828     0.0246734     0.0150292    0.00859946    0.00523511    0.00283275    0.00163058   0.000968965   0.000546796   0.000291359   0.000155706   8.04823e-05   4.04779e-05
  29  14 3216.7331    3.9839  1.1321 12.7635 -0.0055  0.0294   0.0765   0.0683    0.0912   0.0000   438.9034      0.922023       16.6293      0.745864      -2.37643       3.90956      0.907392      -3.39540      -2.26058       2.30945       1.41821      -1.37900    -0.0487651      0.569071     -0.517133    -0.0661183       1.11017      0.389887     -0.471371   -0.00870431    -0.0564733     -0.107986     0.0629874    -0.0276529    -0.0113369   0.000359373     0.0125662    0.00800009   -0.00380214    0.00257544   0.000476812   -0.00117278   1.32418e-05  -0.000150571   0.000149482  -7.37541e-05       1.39819       2.07276       2.15492       2.37764       2.49648       2.25967       2.26447       2.16199       1.88720       1.89024       1.34371       1.31305       1.09384      0.818066      0.715945      0.512857      0.433067      0.305393      0.222266      0.174242      0.107792     0.0861224     0.0531817     0.0374650     0.0239861     0.0151902    0.00989771    0.00567432    0.00362926    0.00199589    0.00113475   0.000677245   0.000338608   0.000183937   9.30400e-05   4.50056e-05
  29  15 3367.5627    3.2594  1.6402 12.4545 -0.0055  0.0334   0.0544   0.0827    0.0607   0.0000   439.4153     0.0562599       13.3900       2.36929     -0.296431       2.12195      0.849884     -0.552627      -3.02412      -5.28182       2.24726      -2.95730       2.09845    -0.0364297      0.689811      0.586188     -0.235574      0.468190      0.336328     -0.468751     0.0503841     0.0689461     0.0913613    -0.0378426     0.0146654   -0.00411020    -0.0168390     0.0201838    0.00734557  -3.05876e-05   -0.00310939   0.000717083   0.000134965   0.000251310  -0.000192041   4.64926e-06       1.79929       2.32214       2.69280       2.77006       2.77015       2.85638       2.61607       2.43907       2.22712       2.00819       1.75709       1.50455       1.23421       1.03591      0.812712      0.611565      0.508610      0.358235      0.269993      0.199838      0.138453     0.0948939     0.0639308     0.0445498     0.0281241     0.0186268     0.0117549    0.00692084    0.00443390    0.00246062    0.00142940   0.000781020   0.000447164   0.000228533   0.000111239   5.61802e-05
  29  16 3517.7547    2.6609  2.8260 11.7065 -0.0016  0.0437   0.0348   0.1167    0.0556   0.0000   444.0227       2.34286       2.29086       2.17556       2.49694      -2.33424      -8.87771      -4.40752      -1.51082      0.533330      -1.07356      -1.79692      -1.47334      -1.22384       1.12299     -0.346523      0.673258     -0.492409      0.142973     -0.581955      0.214910      0.159891     0.0293898    -0.0225480    -0.0430482   -0.00128183     0.0143393    -0.0134379    0.00903825    0.00628426   -0.00178361    0.00119650  -0.000343214  -0.000265506   0.000405198  -3.63230e-05       2.33389       3.11441       3.59604       3.56653       3.75784       3.65643       3.60947       3.35162       2.97154       2.62968       2.26112       1.91166       1.59040       1.33486       1.06561      0.827156      0.633385      0.473258      0.362498      0.253446      0.186931      0.128720     0.0878950     0.0600982     0.0367701     0.0248096     0.0149201    0.00898737    0.00546508    0.00317270    0.00179088   0.000990512   0.000555861   0.000283283   0.000142942   7.06773e-05
  29  17 3667.5504    2.1376  4.3110 11.1734 -0.0013  0.0563   0.0245   0.1539    0.0453   0.0000   438.3372     -0.661263       18.6372       1.20816      -1.26496     -0.614393       1.46970       1.71764       2.73813     -0.629454       2.46887      -2.25007      -1.03966      0.245009       1.54346     -0.278307      -1.32674      0.346276     -0.524403    -0.0739126      0.598277     0.0882705     -0.130660     -0.115323     0.0286649    -0.0436104   -0.00516848   4.43859e-06    0.00351313    0.00281787  -0.000760919   0.000894496    0.00132830  -0.000540317  -9.16081e-05   0.000145983       3.00329       3.97299       4.45732       4.54626       4.87253       4.64955       4.45051       4.20429       3.77786       3.37794       2.96125       2.44367       2.14539       1.69362       1.40444       1.08280      0.816253      0.610456      0.456453      0.329714      0.235446      0.166416      0.110303     0.0773611     0.0482434     0.0310951     0.0193239     0.0117505    0.00704083    0.00412992    0.00231004    0.00131261   0.000714400   0.000378672   0.000187678   9.33742e-05
  29  18 3816.6458    1.7846  5.7263 10.7874 -0.0038  0.0675   0.0185   0.1865    0.0395   0.0000   443.2905      -2.22480       26.0684       10.8956      -13.9761       5.49010       3.26738       1.61176      -2.01614       2.72686       1.13037     -0.822814     -0.354887      -4.24610       1.54453      0.557850     -0.297944    -0.0669831     -0.342638     -0.274618    -0.0934383    -0.0362358    -0.0877911      0.195734      0.106913    -0.0156522    -0.0265659    0.00442575     0.0206112   8.81873e-05    0.00122296    0.00238710    0.00141894   0.000223402  -0.000151621  -0.000110885       3.64673       4.81890       5.35953       5.58232       5.78500       5.43818       5.35726       4.99515       4.60491       4.07828       3.57092       3.03252       2.59492       2.09639       1.66407       1.31021       1.00507      0.760525      0.561217      0.394067      0.287465      0.200071      0.133641     0.0895941     0.0582749     0.0378119     0.0235212     0.0141988    0.00846545    0.00497438    0.00286477    0.00160128   0.000838627   0.000456272   0.000224453   0.000118722
  29  19 3965.4208    1.4094  7.4706 10.6050 -0.0079  0.0879   0.0154   0.2462    0.0349   0.0000   444.1115      -1.72510       21.8756       10.5960     -0.240278       1.60189     -0.923139       7.56769      -15.8049      -1.11388       18.8256       1.16217      -1.84671       1.80574      0.954212      -1.46375       3.13546     -0.342030     -0.815186     -0.793935      0.386186    -0.0740785      0.191969      0.132433    -0.0264314     0.0539087    -0.0327338    -0.0329719     0.0361304   -0.00870843   -0.00482298   0.000791591    0.00107337  -0.000756477  -0.000153223   9.54847e-05       4.81265       6.34054       7.18713       7.52456       7.78756       7.60893       7.21497       6.67017       5.96208       5.40148       4.77415       4.02859       3.34066       2.73394       2.19484       1.69330       1.31618      0.980237      0.716479      0.526476      0.374077      0.257972      0.174793      0.119220     0.0779671     0.0493194     0.0311220     0.0193632     0.0114993    0.00675599    0.00382978    0.00215364    0.00116067   0.000624736   0.000298131   0.000149510
  29  21 4262.4979    0.9519 11.9296 10.1658  0.0005  0.1493   0.0110   0.4174    0.0313   0.0000   460.1420      -10.9539       1.64727       14.7209       6.03015       17.2575       10.8563      -17.3776      -13.4453      -13.0913       5.52764       2.27866       2.17396       3.22079       3.58445      0.865825       5.10279       2.16173      -2.68642      -1.96179     -0.355465     0.0427254     -0.316497     0.0588663     0.0893973    -0.0129443   -0.00151828    -0.0440252   -0.00278098     0.0329671    0.00879328   -0.00220301   -0.00350804    0.00151851  -0.000294142  -7.50688e-05       7.96626       10.2519       11.6149       12.0514       12.7295       12.2806       11.7645       11.0012       10.1838       8.81405       7.87015       6.69339       5.60873       4.51815       3.62874       2.88310       2.24358       1.70601       1.28181      0.910051      0.649037      0.453574      0.309751      0.207335      0.135551     0.0880004     0.0552916     0.0341125     0.0205475     0.0119807    0.00688405    0.00386868    0.00207504    0.00110940   0.000555211   0.000280939
  30   6 1949.9755    0.5585  0.4697  9.3603 -0.0112  0.0189   0.0159   0.0381    0.0479   0.0000   441.0683      -1.62630       17.9732      -1.50805      -5.03677       1.06501      0.589297      0.862453      0.273203     -0.733246      -1.41693     -0.451161      0.368288   -0.00814562     -0.172616     -0.325064     0.0905708      0.204916    -0.0693631    -0.0401101    -0.0525162      0.117601     0.0224517   -0.00274556   -0.00786936   -0.00479275   0.000188153   -0.00248993    0.00712012   0.000444622   0.000600715   3.82144e-05  -0.000330988  -1.18281e-06   4.90341e-05   9.28510e-05      0.983232       1.38176       1.53094       1.60128       1.60428       1.43935       1.47293       1.21905       1.29794       1.11638       1.03898      0.947959      0.749325      0.650790      0.492123      0.399235      0.298776      0.222406      0.153881      0.111769     0.0844599     0.0556426     0.0373499     0.0259625     0.0169752     0.0108763    0.00725288    0.00401559    0.00273912    0.00163183   0.000863071   0.000565341   0.000299642   0.000161814   8.32896e-05   4.23525e-05
  30   7 2126.3439    0.7959  0.6873  9.8459 -0.0051  0.0216   0.0194   0.0515    0.0585   0.0000   441.6993      0.279469       16.8444       1.65535      -4.64926       2.94640       1.48948      0.169588      -1.25266       1.12562      -1.49307      0.368998      -1.10242     -0.742922     -0.457726     -0.370060     -0.158395     0.0674246     0.0820858      0.156432      0.107818    -0.0121376     0.0675851     0.0492893    0.00865329   -0.00181086    0.00139240  -0.000852806    0.00122528   -0.00139522   0.000276450  -0.000272850  -0.000441472   6.04313e-05   7.04017e-05   6.98997e-05       1.30423       1.56873       1.64411       1.67019       1.75439       1.82807       1.88338       1.70937       1.46997       1.33782       1.15218      0.966409      0.851267      0.728018      0.592810      0.476882      0.351805      0.246567      0.176378      0.129648      0.106679     0.0763550     0.0579628     0.0389832     0.0243710     0.0148688    0.00902343    0.00576393    0.00347023    0.00209611    0.00117241   0.000671281   0.000382108   0.000195393   0.000102864   5.55125e-05
  30   8 2297.3110    1.2096  0.8584 10.3023 -0.0023  0.0221   0.0252   0.0544    0.0701   0.0000   439.6176     0.0361096       18.9582      -1.69899      -3.89878     -0.774413       2.49800       1.02534      0.462642     0.0386533     -0.110813      0.244728     -0.623601     -0.322336     -0.425976     -0.149495     0.0618580     0.0121471    -0.0915282    -0.0984917    0.00976649    -0.0157585     0.0673224     0.0320504    0.00879987   -0.00786896     0.0189400    0.00270996   -0.00334451   -0.00213888   0.000383317   5.17546e-05  -0.000278904  -0.000147823  -6.79145e-05   9.58975e-05       1.15731       1.63758       1.68813       1.74089       1.77851       1.76314       1.79036       1.64543       1.52951       1.29563       1.14323      0.972182      0.888720      0.709297      0.584036      0.456869      0.344084      0.253563      0.188376      0.139262      0.101583     0.0725994     0.0536444     0.0342297     0.0235504     0.0143470    0.00943844    0.00559545    0.00344546    0.00200105    0.00113713   0.000677304   0.000345726   0.000194301   9.62054e-05   5.11497e-05
  30   9 2462.2139    1.7214  0.9676 11.0004 -0.0036  0.0288   0.0383   0.0596    0.0784   0.0000   441.4329       1.39935       15.3280      -2.70033      -2.71814       2.60889     -0.257703     -0.544808     -0.400942      -2.56267      0.303941      -1.33272      0.605100     -0.774345     -0.583104      0.843897     0.0242908     -0.322457    -0.0829844      0.323089    0.00585903    -0.0820463    0.00243290     0.0455679    0.00565894    -0.0249734    -0.0200899   -0.00663208    0.00124011   -0.00155580   0.000788465  -0.000657472  -0.000577290  -5.96452e-05  -0.000160640  -0.000138870       1.90812       2.54321       2.69612       2.34236       2.17446       2.13104       2.38077       2.59547       2.57589       2.29727       1.87132       1.34071      0.938272      0.719799      0.647310      0.639124      0.579926      0.468901      0.368220      0.276663      0.182276      0.120440     0.0774896     0.0473848     0.0285757     0.0166150     0.0102199    0.00632668    0.00361371    0.00218744    0.00130148   0.000701481   0.000398493   0.000218994   0.000110154   5.80714e-05
[truncated: 1,454,858 more chars]
