# Supplementary material for: Global-Mode Analysis of Full-Disk Data from the Michelson Doppler Imager and the Helioseismic and Magnetic Imager
Source: Sol Phys. 2018 Jan 31;293(2):29. doi: 10.1007/s11207-017-1201-5 (PMC6566312; doi:10.1007/s11207-017-1201-5)
Supplement: Supplementary file 3 — (TAR 230.0 MB) [file 11207_2017_1201_MOESM3_ESM.tar › MDI/mdifdasym.5981]

   0  23 3303.7412    4.2717  1.3879  6.0234  0.0000     0.0616946  0.2845   0.6311   0.7164 1000.0000   0.0000       3.87576    -0.0000       0.00000       0.00000       0.00000       0.00000       0.00000       0.00000       0.00000       0.00000       0.00000       0.00000       0.00000
   1  13 2020.8641    0.7239  1.3927  9.1785  0.0000       1.11190  0.3260   0.0551   0.3359    0.5898   0.0000       3.49537   505.6400       122.818       0.00000       0.00000       0.00000       0.00000       262.756       118.507       0.00000       0.00000       0.00000       0.00000
   1  14 2156.8103    0.8444  0.9990  8.5754  0.0000       2.35831  0.1582   0.0639   0.2508    1.3719   0.0000       2.92678   187.7047      -20.0497       0.00000       0.00000       0.00000       0.00000       159.432       75.7802       0.00000       0.00000       0.00000       0.00000
   1  23 3368.4930    3.4283  1.8152  9.1252  0.0000       1.51567  0.2014   0.1912   0.3780   10.1010   0.0000       1.70694   342.2112       28.8516       0.00000       0.00000       0.00000       0.00000       148.683       97.6099       0.00000       0.00000       0.00000       0.00000
   1  24 3503.5939    3.1665  3.0121  1.3409  0.0000     -0.386450  0.2719   0.1316   0.4932 1000.0000   0.0000      0.897374   270.0661       64.8026       0.00000       0.00000       0.00000       0.00000       237.429       120.088       0.00000       0.00000       0.00000       0.00000
   1  26 3776.7643    2.2944  6.1569 10.2381  0.0000      0.761472  0.4254   0.0681   0.8194    0.3831   0.0000      0.383734   650.6218      -368.212       0.00000       0.00000       0.00000       0.00000       353.998       202.728       0.00000       0.00000       0.00000       0.00000
   2  13 2081.9401    0.6919  1.0967  7.9192  0.0000      -1.46334  0.1799   0.0393   0.2276    1.6347   0.0000       2.60782   349.5196      -21.5229       2.22145      -12.5161       0.00000       0.00000       63.7288       79.9252       27.5181       19.6855       0.00000       0.00000
   2  14 2217.6799    0.9363  0.8221  9.6413  0.0000       4.73113  0.0896   0.0611   0.1966    0.5657   0.0000       3.11515   434.1368       10.2158       5.18928       19.1935       0.00000       0.00000       40.2593       41.7715       24.0688       10.9870       0.00000       0.00000
   2  16 2485.8251    1.9624  0.6520  9.9661  0.0000      -2.03394  0.1741   0.1400   0.1589    1.3795   0.0000       2.09480   380.0134      -49.9128     -0.823880      -2.10270       0.00000       0.00000       38.1084       114.169       21.1368       33.0890       0.00000       0.00000
   2  18 2754.5397    2.7305  1.2091 -0.5847  0.0000       2.69285  0.1400   0.1511   0.2396 1000.0000   0.0000       1.86920   416.5353       48.8072       27.9938       6.65550       0.00000       0.00000       73.9752       60.6026       30.0711       11.5796       0.00000       0.00000
   2  21 3159.8471    4.0421  1.2598 -1.4016  0.0000       1.00044  0.1358   0.2222   0.2334 1000.0000   0.0000       1.87927   396.8451      -37.4684       21.0086      -3.16363       0.00000       0.00000       83.3211       63.5167       29.6302       9.26547       0.00000       0.00000
   2  23 3430.8647    3.4191  1.8715  5.2450  0.0000       1.45845  0.1458   0.1491   0.2594  444.4047   0.0000       1.06860   428.6379       15.2990      -56.9364      -31.7509       0.00000       0.00000       68.6644       59.5327       32.0239       13.7075       0.00000       0.00000
   2  24 3566.9345    2.7728  3.7542  2.4544  0.0000      0.357952  0.2175   0.0840   0.4088 1000.0000   0.0000      0.464027   156.9536      -1.63355      -49.5271       8.52354       0.00000       0.00000       106.526       91.0704       49.5957       19.7301       0.00000       0.00000
   3  14 2273.6504    0.9383  0.8848  9.5077 -0.0003       4.39460  0.1178   0.0559   0.1693    0.6455   0.0000       2.55704   426.1040      -105.795       18.1437      -19.6507      -13.0567       4.18462       33.0256       41.1368       32.9024       14.3355       10.8083       3.18524
   3  15 2407.5754    1.5001  0.7555  9.8040  0.0000       1.11857  0.0700   0.0872   0.1501    0.8669   0.0000       1.97031   455.6899       52.9391       7.51303      -13.4747      -1.60993      -1.24652       28.0146       27.1754       19.2612       12.4509       5.26054       1.68492
   3  16 2541.7754    1.6352  1.1840 10.4558 -0.0275       2.74960  0.1153   0.0880   0.1922    0.9265   0.0000       1.44887   445.4929       15.0112       24.0604      -18.9741      0.231041      0.127288       36.8060       36.9634       28.2537       16.1636       7.92272       2.30502
   3  18 2811.4699    3.0158  0.7286  4.4781  0.0000       3.26981  0.0657   0.1713   0.1397  658.5823   0.0000       2.10110   430.8279       3.28510      -8.45912      -1.29669       4.93357     -0.552902       27.1001       22.2482       18.9263       13.1180       5.02390       1.30099
   3  19 2946.9624    3.5751  0.9800  5.5772  0.0000       2.83945  0.0860   0.1868   0.1755  375.3693   0.0000       1.80037   452.2972      -18.3220       53.9762      -14.0456       3.16868      -1.21260       27.5036       27.3052       22.0118       14.8159       6.30912       2.11248
   3  20 3082.2604    3.9055  1.0383  1.3045  0.0000      0.806379  0.0891   0.1937   0.1735 1000.0000   0.0000       2.20023   446.4570       21.1438      -1.14764       7.29421      -4.60329      -2.92522       36.8374       34.5492       23.8669       13.5522       5.67022       1.63538
   3  21 3217.5575    4.0023  1.2727  1.8476  0.0000     -0.766878  0.1223   0.2126   0.2089 1000.0000   0.0000       1.65333   425.7087       1.13135      -15.6723      -27.6323      -1.33012      0.701914       38.5799       36.7252       25.6390       15.0163       6.18604       1.91357
   3  22 3353.2487    3.1979  1.3099 12.9844 -0.0004       1.28332  0.1607   0.2073   0.2546    0.4160   0.0000       1.92986   456.0522       38.2046      -3.81589       14.8283       12.1273       6.80774       49.2331       50.9290       35.9932       26.7278       9.71243       3.77300
   3  23 3489.3267    2.7925  2.7609 10.3739  0.0000      0.319239  0.1514   0.0966   0.3067    0.8925   0.0000      0.502710   425.1080       4.79878      -45.2018      -10.9374      -1.36843       7.05193       52.7273       51.3604       37.5111       22.5204       9.89892       3.06493
   3  24 3626.2596    2.4548  4.2906  9.3669  0.0000      0.940824  0.1899   0.0667   0.3822    0.9633   0.0000      0.278373   414.6649      -75.9252       27.9679       21.9723       2.02888      -4.67663       59.0531       59.3802       45.5494       27.9504       12.8666       4.03310
   4  12 2051.7816    0.6396  0.5360  9.2145  0.0000       12.3934  0.0580   0.0406   0.1173    0.2439   0.0000       3.57288   414.2949      -27.1888       27.1045      0.706433      -3.68467      -2.86161       18.1018       19.7302       15.9090       12.4080       6.48988       3.92873
   4  14 2324.2866    1.0069  1.0637  9.5714  0.0000       8.20498  0.0922   0.0496   0.1784    0.5451   0.0000       2.96122   396.9518      -3.47782       24.5650     -0.294090       4.43480      -1.27538       23.1516       26.1948       19.8886       16.2477       9.44548       4.42361
   4  15 2458.4811    1.5543  1.1122 -2.2552  0.0000     0.0834637  0.0934   0.0641   0.1737 1000.0000   0.0000       1.79256   429.4685       27.1459       36.0853       17.1989       2.79659     -0.784655       25.2589       25.4969       23.4859       15.1666       8.38067       4.52434
   4  16 2593.0795    2.0498  1.0801 10.0142  0.0000       2.98722  0.1563   0.0922   0.2121    1.5375   0.0000       1.70422   417.7041       15.7330       13.4668      -12.7517      0.271422      -3.47795       62.8921       73.8216       48.0430       25.8428       12.6075       4.96970
   4  17 2728.4567    2.8612  0.9082  2.0968  0.0000       1.62987  0.0955   0.1327   0.1526 1000.0000   0.0000       1.94446   433.9294       22.6976      -2.73630       4.04272       7.17056      -4.77808       22.3382       24.4149       22.0277       13.2935       8.16307       4.50722
   4  18 2864.1601    3.3631  1.0610  9.6086  0.0000      0.966373  0.0951   0.1461   0.1573    5.5329   0.0000       1.45459   445.3462       5.92969      -5.50510      -4.30649      -9.46266       3.26305       25.0127       29.1306       22.7647       15.4052       7.81046       4.76070
   4  19 3000.1360    4.1819  0.9381  9.2027  0.0000       1.63643  0.0724   0.1933   0.1395   11.4093   0.0000       1.34328   448.8551      -3.37114       24.1931       1.58857      -1.39200       2.88261       22.7604       25.6094       18.6152       13.3992       6.48842       3.56216
   4  20 3135.9241    4.0484  0.9836  5.3508  0.0000       2.23998  0.0844   0.1868   0.1491  538.6944   0.0000       1.63999   467.8709       9.54630       1.56474       3.28853      0.759707      -2.22841       26.8315       27.3000       20.2315       15.2958       9.90737       3.71507
   4  21 3271.6718    3.9087  1.2275  5.4607  0.0000      0.457606  0.0986   0.1695   0.1788  456.8107   0.0000       1.29265   453.0786      -38.2393       36.5870       23.9261      0.189317     -0.785030       28.5544       30.9813       23.0941       17.6071       8.73008       5.06510
   4  22 3408.0710    3.3692  1.9719 -1.6785  0.0000       1.42825  0.1126   0.1067   0.2045 1000.0000   0.0000      0.673340   423.1364      -31.6282      0.344430      -8.06932       1.27306       1.00385       26.4152       27.7149       24.0182       17.4222       9.27820       5.79032
   4  23 3544.5956    2.8395  2.8812 10.6822  0.0000      0.840980  0.1329   0.0809   0.2754    0.4826   0.0000      0.444326   398.5349       3.89935       15.9395       64.3041      -12.7128       1.35233       34.7219       37.1108       30.8561       22.0678       12.5084       6.74143
   4  26 3956.6567    1.7216  8.6028  8.7476  0.0000      0.385471  0.2743   0.0286   0.5124    0.4244   0.0000      0.133324   459.1708       1.76013      -98.4755       17.6825       18.9461       10.8434       61.8825       68.8720       57.4734       41.8764       24.8583       12.3942
   5  10 1823.4106    0.3672  0.3323  9.1259 -0.0231     -0.215941  0.0458   0.0255   0.0807    0.1224   0.0000       3.91244   441.3327      -6.05528       13.6001      -3.02102      -2.26012     -0.639366       11.9108       11.6112       11.3353       10.7147       6.31642       4.14235
   5  12 2098.5177    0.6430  0.5219  9.2105  0.0000       10.3553  0.0490   0.0344   0.1031    0.1852   0.0000       3.22399   421.6831       15.2603       12.5531      -5.51163      -7.95092       11.4662       11.2398       13.7502       10.4416       8.96765       6.42321       3.78400
   5  13 2235.4781    0.9109  0.6571  9.5016  0.0000       4.25668  0.0513   0.0449   0.1136    0.3095   0.0000       2.00894   444.1576      -17.0414       6.50344       6.87583      -12.6145       1.65070       12.7850       13.3576       12.9301       9.47129       7.38437       4.12989
   5  15 2506.1205    1.7670  0.8539 10.1072  0.0000       2.65259  0.0669   0.0766   0.1190    0.6133   0.0000       1.75822   470.9782       10.3914      -16.4615       2.28037      -1.37858       4.61725       19.1292       20.1615       16.3695       12.7123       10.0622       5.13422
   5  16 2641.1872    2.3163  0.6913 11.0782  0.0000       2.51843  0.0657   0.1153   0.1168    0.4611   0.0000       1.54981   446.3510      0.878655       6.47883      -1.51923      -3.39789      0.674432       20.1892       18.2081       15.0917       12.8272       9.97165       5.38725
   5  17 2777.3909    2.9228  0.9639  8.9145  0.0007       2.97948  0.0660   0.1149   0.1249    6.8847   0.0000       1.62634   436.8941       19.8178       34.3316      -21.9324       2.24674      -1.03574       15.6138       15.6097       14.1943       11.1774       8.16322       4.66040
   5  18 2913.6288    3.7762  0.8182  0.9799  0.0000      0.321322  0.0673   0.1670   0.1182 1000.0000   0.0000       1.48104   441.5353      -20.3740       23.1373       4.72870      -4.91213      -4.85989       21.5447       24.0959       19.3460       13.7623       8.75647       5.02609
   5  19 3049.9024    3.7939  1.0124 11.5783  0.0000      0.671774  0.0796   0.1827   0.1489    1.3630   0.0000       1.61569   410.8889      -4.06681       17.0189      -15.0727       3.19352       3.01941       19.1028       18.3163       15.8840       13.9934       10.2887       5.43498
   5  22 3459.4313    2.9587  2.6179 10.8084  0.0000      0.396187  0.1310   0.0889   0.2408    0.6265   0.0000      0.476848   444.7251      -14.4027       33.7461       15.1850       2.62573      -1.05585       25.7013       28.9461       25.6306       20.8410       13.8666       8.46403
   5  23 3596.6875    2.5746  3.0167 10.8362  0.0015      0.358014  0.1549   0.0740   0.2456    0.4037   0.0000      0.404954   431.0725       24.3160      -12.1765      -34.7930      -5.85346      -9.88206       34.1751       37.2340       33.8592       24.0323       16.4493       9.36161
   5  24 3733.8604    2.1238  4.8797  9.7951  0.0068      0.343911  0.1715   0.0470   0.3563    0.3486   0.0000      0.213063   431.2497      -30.9265      -3.82556      -34.8095      -1.68711      -24.2723       37.7117       42.2808       36.9508       29.0858       19.3273       11.0376
   5  26 4009.9715    1.5751  8.7077  9.3539  0.0000      0.279774  0.2600   0.0276   0.5108    0.1850   0.0000      0.113418   413.8222      -61.4441      -3.32806       6.68135      -57.3248       13.9857       50.1575       57.1551       51.8962       38.9239       26.5852       15.5862
   6  11 2004.1399    0.6172  0.4700  8.7956  0.0000       7.95510  0.0400   0.0299   0.0756    0.1903   0.0000       2.51575   428.3613       9.55400       4.02179       14.4145       2.57196       5.56650       8.10911       8.34397       8.91770       7.69510       4.91307       3.40906
   6  12 2142.5247    0.7628  0.7170  8.6078  0.0000       4.21260  0.0479   0.0312   0.1097    0.3589   0.0000       1.71326   434.2410       10.6627       4.11817       13.2228      -2.69023      -1.98350       9.21079       12.4417       10.2090       9.29196       5.95386       4.24092
   6  13 2279.9103    1.0256  0.9138  9.2068  0.0000       5.54733  0.0673   0.0378   0.1150    0.3436   0.0000       1.74645   442.3058      -3.01556     -0.384711      -4.32761      -4.07574      -2.24807       11.4888       12.4743       12.9195       10.9106       7.03982       4.99639
   6  14 2415.5734    1.4929  1.0314  1.5224  0.0000       4.60588  0.0696   0.0528   0.1160 1000.0000   0.0000       1.35921   423.4018       13.5105       3.75355       11.7353       1.54128       1.66703       12.7676       14.9751       13.6048       10.6845       7.95225       4.59737
   6  15 2551.1542    1.8966  0.8767  9.9606 -0.0009       4.21224  0.0619   0.0746   0.1180    0.6319   0.0000       1.43181   435.7310       23.2625       17.5034       1.08100      -7.21311      -1.71064       10.2057       13.5027       12.1793       8.98092       8.35638       4.69228
   6  16 2687.0376    2.2885  0.8656 11.4686  0.0000       1.48486  0.0643   0.0949   0.1187    0.2892   0.0000       1.72691   441.5809      -5.38938       21.1460      -6.60190       1.74549      -2.19697       13.7861       13.6130       12.6842       11.7985       8.03736       5.02938
   6  17 2823.7682    3.1739  0.8523  3.6159  0.0000       1.17957  0.0520   0.1165   0.1048  724.6955   0.0000       1.15612   434.3490     -0.875775       7.56908      -7.31942     -0.876051      0.119911       10.6054       12.4412       10.7140       8.61638       8.07131       5.85093
   6  18 2960.6005    3.6422  0.8678 10.9942  0.0000       1.39197  0.0570   0.1354   0.1076    0.8454   0.0000       1.28897   433.3968       12.2107       11.9596      -8.19936     -0.940185      -1.47122       12.6383       13.9336       12.7634       9.88385       7.15988       5.00860
   6  19 3097.2309    3.9113  1.1936  8.0941  0.0000      0.676185  0.0732   0.1403   0.1366   22.4347   0.0000       1.14596   434.8980     -0.121131       1.68089       15.1969      -5.70289      -4.34296       13.2248       14.6429       12.9364       11.6346       8.52327       5.64119
   6  20 3233.9893    3.6156  1.1042 12.1503  0.0000       2.48201  0.0805   0.1461   0.1433    0.5160   0.0000       1.34370   455.9142      -6.86010      -3.94610     -0.966188      -2.61660      -4.00868       15.6261       18.0300       15.4302       13.3143       9.07289       5.97993
   6  21 3371.0107    3.3584  2.0265 10.4819  0.0000       1.83642  0.0987   0.0923   0.1889    0.7914   0.0000      0.735416   448.0547      -11.7842       1.61681      0.186287      -17.1607      -6.78007       18.7617       19.9905       18.4883       15.3096       12.2708       7.42869
   6  22 3508.1735    2.8089  2.9697  9.8283  0.0000      0.133522  0.1172   0.0633   0.2231    0.7553   0.0000      0.370944   441.5164       7.49491      -21.0732       6.18361       3.84429       19.7417       21.1826       24.4598       23.4967       18.8724       14.0162       9.24478
   6  23 3645.9933    2.4007  3.9839  9.8971  0.0000      0.339802  0.1516   0.0485   0.2586    0.3526   0.0000      0.232577   401.8097      -36.0578       41.0259      -55.2302      -20.2357       4.98254       26.9402       32.6822       29.8575       23.3984       16.7938       10.5923
   6  24 3784.3466    1.9758  5.4907  9.8316  0.0000      0.538897  0.1824   0.0365   0.3381    0.2037   0.0000      0.185754   398.2479      -52.5686      -19.0326       2.44102      -4.61660       8.86016       28.7813       34.1340       31.8574       27.6839       19.0735       12.8294
   7  10 1906.9000    0.4168  0.4149  8.9651  0.0000       8.84873  0.0397   0.0216   0.0682    0.1163   0.0000       3.52805   427.6121       4.82670       15.2971      -6.80345       4.74399      -1.68329       6.38795       9.14618       7.08253       6.94662       5.52716       3.61823
   7  11 2045.8614    0.5704  0.5233  9.0159  0.0000       5.51422  0.0427   0.0267   0.0883    0.1714   0.0000       2.37847   430.9185      -8.05072       11.6671      -17.4666      -6.14924       4.99693       9.56934       12.6982       12.5565       11.1098       7.11270       4.27070
   7  12 2184.5887    0.8502  0.6927  9.4306  0.0000       5.73271  0.0473   0.0335   0.0954    0.2035   0.0000       1.94182   431.9221      -17.9324       7.77490       4.57350       4.99714      -5.84907       8.96386       10.1861       10.1031       7.98628       6.01023       4.49186
   7  13 2322.2839    1.0927  1.0034  9.4484  0.0000       4.51535  0.0772   0.0398   0.1154    0.3778   0.0000       1.62891   449.7538      -7.75280      0.126529      -2.46200       2.47368       6.87169       13.2668       12.2144       10.8928       10.9780       9.42061       6.85524
   7  14 2458.2563    1.5190  0.8835 10.2759  0.0000       5.40654  0.0606   0.0563   0.1043    0.2959   0.0000       1.61931   428.7082      -2.44205     -0.982182       14.8266      -2.43125       8.07198       9.79799       11.6511       10.9909       8.90857       7.19275       5.64894
   7  15 2594.3106    2.0684  1.0255  7.4251  0.0000       2.92847  0.0574   0.0666   0.1167    6.8624   0.0000       1.41150   435.9329       4.11560       16.0295      -8.47659       11.7060       6.44603       10.0368       10.4750       10.9794       9.90909       6.90340       4.70793
   7  16 2731.0714    2.6843  0.9460 10.3324  0.0000     0.0324784  0.0532   0.0902   0.1121    0.7347   0.0000       1.48367   426.4664      0.406559       9.88457      -2.81437       3.23698       3.21227       9.12723       10.6281       10.0414       8.43697       7.22749       4.73523
   7  17 2868.2698    3.2299  1.0443  9.5561  0.0000    -0.0258533  0.0599   0.1056   0.1232    2.2839   0.0000      0.896022   427.5786      -9.21577       26.3589      -14.3109      -9.77597      -2.70107       12.2949       15.1482       14.7454       12.1025       8.13915       5.30878
   7  18 3005.6479    3.8629  0.7609 11.6346  0.0000       2.06984  0.0461   0.1415   0.0923    0.4108   0.0000       1.03494   422.4034       14.4957       11.7744      -6.82831      -7.58377      -1.17803       7.91167       8.61999       9.19992       7.46877       5.71511       4.09221
   7  19 3142.7360    4.1966  1.0259  6.5436  0.0000       2.69042  0.0640   0.1348   0.0994   78.5030   0.0000       1.33783   435.1145      -11.5596       3.06142       11.3972      -4.99773    -0.0739864       9.33742       11.5531       10.6318       9.59830       7.25126       4.78642
   7  20 3279.7848    3.6278  1.6187  8.5988  0.0000     -0.178625  0.0784   0.0973   0.1434    5.6457   0.0000      0.725211   436.3733      -20.8116       10.9254       19.2183      -2.77296     -0.799029       12.5451       14.5123       14.4702       11.7139       8.97023       6.13745
   7  21 3417.4416    3.1987  1.9731 10.5980  0.0042       1.17902  0.0902   0.0817   0.1629    0.5339   0.0000      0.525998   430.5677       11.6101       8.82048      -19.1481       4.79529      -4.38310       13.6363       15.3660       14.9246       12.9559       10.0294       7.20153
   7  22 3555.2316    2.5922  3.3419 10.3734 -0.0043      0.381518  0.1192   0.0508   0.2141    0.2767   0.0000      0.323594   445.2499       2.45255       21.8410       2.42714      -10.2781     -0.546005       18.0156       20.9739       19.9275       17.8095       13.8368       9.53254
   7  23 3693.3660    2.2395  4.4845  9.8870  0.0000      0.241720  0.1404   0.0388   0.2585    0.2500   0.0000      0.195225   409.4425       14.7680       53.7561      -5.37235       17.3121      -4.09529       20.4491       23.6576       23.0179       21.0763       15.5643       11.5397
   7  24 3832.0225    1.9289  6.3761  9.4828  0.0000      0.267676  0.1765   0.0289   0.3336    0.1830   0.0000      0.134018   446.0729      -40.2244       41.2303       9.58107      -25.3855       32.9035       24.4740       30.4515       28.0661       25.0177       19.7896       13.4672
   7  25 3970.3244    1.6185  8.7885  9.2201  0.0000    0.00522666  0.2158   0.0218   0.4197    0.1389   0.0000     0.0955095   462.4903      -43.7629       20.9051       16.2079      -45.1372      -21.8040       30.1442       36.3208       34.6767       30.8657       23.8826       16.4120
   7  26 4109.2157    1.3877 10.6421  9.1799  0.0000    0.00835417  0.2776   0.0186   0.4957    0.1085   0.0000     0.0909198   440.3494      -71.9104      -7.72715       54.4730       15.6058      -19.3282       35.7869       44.3991       39.4321       37.7286       28.2098       21.2425
   8   9 1806.1986    0.3522  0.3934  8.9678  0.0000       11.1554  0.0378   0.0188   0.0841    0.0898   0.0000       4.66092   434.3820      -4.06678       5.10169      -5.68445      0.413560     -0.808005       6.87919       8.08776       7.61720       6.56753       5.38966       3.73809
   8  10 1946.1334    0.4724  0.4916  9.0474  0.0000       10.5414  0.0359   0.0233   0.0900    0.1205   0.0000       2.82258   429.0811      -2.66072       8.47309      -1.73490       5.32545      -2.57493       6.13241       6.58246       5.98222       6.11251       5.17158       4.26951
   8  11 2086.2162    0.6541  0.5401  9.1436  0.0000       12.0731  0.0432   0.0271   0.0733    0.1425   0.0000       2.78834   441.8957       3.52617      -7.60546       8.35934      0.775887       1.19387       8.74115       11.4103       10.4526       8.09611       6.08040       3.91595
   8  12 2225.1142    0.8650  1.0214  8.9533  0.0000      0.879912  0.1050   0.0282   0.1131    0.3019   0.0000       1.60335   454.2089      -12.3398       11.5579      -2.22184       7.05455       5.27226       23.7295       30.1998       28.8637       20.6103       14.7682       9.99068
   8  13 2363.0875    1.2247  0.9080  9.2836  0.0000       4.08259  0.0532   0.0404   0.1001    0.3642   0.0000       1.15325   431.4010      -7.06887       12.4225       6.89420      -12.0575      -2.19234       6.96366       8.93390       8.91340       7.88846       6.20434       4.52571
   8  14 2499.5020    1.7792  1.0136  9.2673  0.0000       3.04508  0.0562   0.0576   0.1020    0.8403   0.0000       1.05560   439.2755      -2.84970       13.2828      -1.73422       9.72961     -0.969262       7.99871       9.19273       8.62611       8.17709       7.10137       5.22034
   8  15 2636.2701    2.2065  1.1024  7.8217  0.0000       3.78813  0.0581   0.0651   0.1048    4.0342   0.0000       1.05055   435.6943       9.18636       13.8524      -3.69189       1.69079       6.56682       7.33471       9.37778       8.33832       7.86780       6.53776       4.90907
   8  16 2773.8147    2.7963  0.8968 10.8669  0.0003       3.13762  0.0733   0.0896   0.0994    0.4010   0.0000       1.40841   424.9103      -5.81136      -6.43362      -4.07100       4.19478      0.849490       12.0990       19.2729       14.6419       14.7872       8.64166       6.62709
   8  17 2911.5712    3.7051  0.8482  9.7426  0.0000       1.76258  0.0482   0.1173   0.0876    1.7737   0.0000       1.28696   429.7360       8.90695      -6.17134       6.67417      -13.8647       5.49006       7.75901       8.78192       8.92775       7.51113       5.93166       4.77673
   8  18 3049.0403    3.9368  1.0571 11.4115  0.0000      0.126020  0.0577   0.1220   0.1109    0.5109   0.0000       1.10400   441.3948      -9.27427      0.678348       21.2428      -10.4295      -4.71482       8.43023       10.0841       9.54292       8.96776       6.78559       5.32548
   8  19 3186.7436    4.1133  1.0625 11.1710  0.0000       1.63847  0.0542   0.1258   0.1118    0.7277   0.0000      0.948081   437.3442       3.62150       12.1305      -7.81659       3.31344      -10.1965       7.90872       9.48046       9.45937       7.86734       6.30494       5.26023
   8  20 3324.3700    3.5231  1.6380 11.2940  0.0000       2.44964  0.0834   0.0894   0.1416    0.3364   0.0000      0.866421   433.0230      -3.34315      -13.4187       5.04502       12.4936      -14.4798       10.3229       12.0213       11.5621       11.4702       8.80646       6.19325
   8  21 3462.3596    3.0374  2.2706 10.0044  0.0000      0.988624  0.0867   0.0649   0.1543    0.5054   0.0000      0.497396   418.9219      -6.63386       20.5500       3.95995       1.66078      -1.64774       11.9128       14.0560       13.3140       11.7684       9.67582       7.62117
   8  22 3600.8154    2.5497  3.4108  9.9503 -0.0010      0.470382  0.1088   0.0453   0.2014    0.2521   0.0000      0.291856   453.5601      -35.5955       20.6020       4.42521      -22.4311      -16.6849       14.4139       16.3822       16.1047       14.4835       12.5237       9.24997
   8  25 4017.5196    1.5134  8.7631  9.3665 -0.0006      0.101654  0.2116   0.0195   0.4029    0.1037   0.0000      0.101440   471.9416       4.19663      -14.0018       23.3369       48.7363       4.44996       26.4592       30.7327       31.4110       27.7823       22.9223       16.8902
   9   7 1557.6547    0.1848  0.2032  8.9915  0.0000       42.3758  0.0247   0.0153   0.0626    0.0684   0.0000       17.0373   438.6875      0.356936       8.27859     -0.280852      -7.37253       6.23363       4.18634       4.91895       4.74757       4.13349       3.56255       2.85825
   9  10 1984.2281    0.5562  0.4747  8.9080  0.0000       5.30682  0.0306   0.0242   0.0720    0.1451   0.0000       2.16002   435.7522     -0.136392       9.78308       4.68336      0.661126      0.326875       4.92083       5.75192       5.49105       5.17024       4.46052       3.61084
   9  11 2125.1865    0.7276  0.6209  9.4417 -0.0014       7.31011  0.0432   0.0288   0.0813    0.1620   0.0000       1.86703   439.9669      -2.18610       3.62732       15.2167      -5.33144      -2.33967       5.65640       7.06283       7.54610       6.72363       5.55922       3.95908
   9  12 2264.5949    1.0148  0.7289  9.5289  0.0000       4.90515  0.0496   0.0366   0.0834    0.2416   0.0000       1.47862   437.0365      -11.0823       3.01533      -8.79065       5.16414      -4.97556       6.38735       8.25282       7.09207       6.55817       6.76305       5.36172
   9  14 2539.5402    1.7935  0.9264 10.5900  0.0000       2.98184  0.0499   0.0563   0.0982    0.2450   0.0000       1.53156   435.1183      -8.48950       10.7201      -8.17793      -6.60190       4.72824       6.06685       8.03142       7.50613       7.47704       5.62890       4.84534
   9  15 2676.9985    2.4177  0.9842 10.5663  0.0000      0.113279  0.0508   0.0729   0.0989    0.3828   0.0000       1.48206   428.8384      -16.3505       12.5463      -2.44788       10.4564      -7.85654       6.49176       7.79704       7.92730       6.99406       5.85207       4.70633
   9  16 2815.0929    3.0829  0.9691 10.8849  0.0000    -0.0634876  0.0525   0.0905   0.0957    0.4770   0.0000      0.993772   438.8453      -1.79680       12.6147      -1.18101       7.08139       1.58494       8.27852       9.64136       9.40945       8.65511       6.91337       5.35913
   9  17 2953.5107    3.6174  1.0187 10.1366  0.0000      0.944868  0.0496   0.1011   0.1007    1.1048   0.0000      0.711079   436.7890      -6.89761       11.5575       11.4913      -13.5988       4.24817       6.94702       7.03828       7.06584       7.18025       5.86214       4.69463
   9  18 3091.3201    4.0548  1.1266 11.6452  0.0000      -1.06616  0.0541   0.1161   0.1152    0.4312   0.0000      0.976676   428.5691       2.62775       6.88257       16.6335      -2.99632       5.47914       6.20774       7.93788       7.70679       7.55806       5.98369       4.53947
   9  19 3229.4724    3.6019  1.2477 12.5086  0.0000       2.66384  0.0663   0.1097   0.1288    0.2163   0.0000       1.50548   438.8421       6.23982       5.18290      -9.81214       15.5389      -14.2234       7.92656       9.34361       9.26947       8.58133       7.04059       5.85265
   9  20 3367.8977    3.3600  1.6525 11.3751  0.0000       2.04059  0.0697   0.0803   0.1348    0.2575   0.0000      0.721796   429.5435      -19.4868       15.2525       16.3926     -0.612365      -1.66839       8.02721       10.2794       9.97840       9.50435       7.81970       5.83784
   9  21 3506.3411    2.8150  2.7521 10.9410  0.0009       1.04030  0.0963   0.0548   0.1714    0.1626   0.0000      0.416298   452.1605       11.9482       17.6776       26.7692       4.69314      -11.2366       11.6550       14.0649       14.0173       12.9222       10.8795       8.51474
   9  22 3644.9938    2.2620  3.9771 10.3376  0.0000      0.140155  0.1165   0.0373   0.2112    0.1441   0.0000      0.231229   444.6770      -3.50044       15.4420      0.103858      -3.05616       25.7766       13.9270       16.7867       16.9017       14.9212       13.0405       10.3699
   9  23 3784.3261    1.9566  5.7129  9.8368  0.0000      0.314636  0.1494   0.0271   0.2662    0.1260   0.0000      0.138736   429.4021       12.4089       4.23772       16.2376     -0.167617      -18.3505       17.4191       20.3089       21.1586       19.3308       16.1526       12.3896
   9  25 4063.4672    1.4516  8.6426  9.4571  0.0000      0.283153  0.2065   0.0186   0.3675    0.0917   0.0000      0.100588   451.7239      -39.9536       37.0796      -46.9384       32.4512      -18.7048       22.7202       28.2311       27.4637       25.0099       21.7764       17.3722
   9  26 4202.7438    1.2228 11.7376  9.3511  0.0002    -0.0674413  0.2739   0.0155   0.5018    0.0752   0.0000     0.0915272   451.0951      -41.8215       19.9523       50.5254      -6.90911      -5.86787       28.3405       35.6318       35.0362       32.3386       26.9878       21.1850
   9  28 4480.2044    0.8343 17.3001  9.2015  0.0000     -0.583086  0.4870   0.0113   0.8346    0.0622   0.0000      0.115590   434.7299      -125.458       178.470      -61.5325      -11.9950      -8.21302       42.3303       51.3432       51.8759       47.4778       40.6050       31.9077
  10   9 1880.0306    0.4171  0.3689  8.8275  0.0000       6.52339  0.0284   0.0194   0.0593    0.1048   0.0000       2.90992   442.2141       3.62884       7.73026      -2.31804      -1.91387       1.29220       4.02058       5.04412       5.26027       5.21428       4.02251       3.12225
  10  10 2021.5042    0.5239  0.5457  9.0318 -0.0007       9.02655  0.0372   0.0201   0.0770    0.1187   0.0000       2.43178   433.5125      -6.82751       15.3111      -1.22536      -6.97271       2.38982       4.75922       5.51212       5.79676       5.56121       4.62200       3.99717
  10  11 2162.9453    0.7860  0.6138  9.4195  0.0000       3.85116  0.0384   0.0284   0.0713    0.1618   0.0000       1.68981   439.5166      -5.60654       9.12392       7.03958       4.89140      -3.83741       5.17997       6.84202       7.12214       7.44438       6.45056       4.44334
  10  12 2302.7792    1.1171  0.8247  8.9979  0.0000       2.62317  0.0422   0.0336   0.0833    0.3562   0.0000       1.17823   436.9318       14.0525       14.3268     -0.504374       5.50866      -5.95930       5.38671       7.59565       6.93509       7.13098       5.65347       4.52634
  10  13 2440.8597    1.4771  0.9768 10.0288  0.0000       2.86339  0.0492   0.0436   0.0986    0.2551   0.0000       1.21807   441.8916      0.269440       11.9525      -8.14485      -6.70980     -0.543085       5.72677       7.24540       7.36599       6.53686       5.73160       4.47033
  10  14 2578.6378    1.9609  0.9824 10.1381  0.0000       1.58609  0.0470   0.0565   0.0993    0.3419   0.0000       1.08770   434.5237       18.2447       10.6974       2.31098      -3.30923       3.79877       5.64731       6.66553       7.06639       6.56490       5.78560       4.47635
  10  15 2717.0087    2.4444  1.1734 10.4803  0.0000       1.98155  0.0604   0.0673   0.1027    0.4145   0.0000       1.04742   438.9733      -1.23432       1.99602       3.98044      -6.28724      -4.64608       6.55967       8.23859       7.97293       7.50676       6.69733       5.15396
  10  16 2855.6856    3.3090  0.7925 10.6103  0.0000       1.71484  0.0358   0.0997   0.0827    0.4804   0.0000      0.913985   440.1997      -8.10277       13.8075       1.57568       4.08423     -0.980251       4.70255       5.43619       5.46741       5.11723       4.60097       3.48375
  10  17 2994.4272    3.8960  0.8703 11.4302  0.0000       2.08299  0.0465   0.1128   0.0784    0.3950   0.0000       1.11599   437.1804       3.41509       7.57338      -6.00727      -7.90192      -1.30066       5.79081       6.96606       7.13843       6.27524       5.84045       4.62854
  10  18 3132.8073    4.0873  1.0384 11.1931  0.0000      0.467668  0.0508   0.1093   0.0909    0.4961   0.0000       1.09222   435.8264      -4.48410       12.0166      -6.75502      -2.23385       4.49150       5.79358       7.29290       7.27805       6.49410       5.78481       4.73957
  10  20 3410.1242    3.2015  2.0959 10.9115  0.0000      0.954127  0.0794   0.0638   0.1333    0.2114   0.0000      0.441285   444.7360      0.445810       23.6798       4.58804      -10.0787       5.05276       8.68337       10.2551       10.9328       10.0485       8.77184       6.90364
  10  21 3548.9763    2.6130  3.1348 10.7078  0.0000      0.606346  0.0940   0.0451   0.1826    0.1245   0.0000      0.285596   451.6795      -5.19577       25.6898       6.53120     -0.888404       4.98934       9.73819       11.7629       12.2156       11.3163       10.0254       7.89616
  10  23 3827.9772    1.8172  5.9598  9.9386  0.0000      0.398828  0.1451   0.0251   0.2739    0.0959   0.0000      0.146089   429.7737       12.4682       16.9215       44.9819      -13.5073      -14.5259       15.1599       17.9863       18.1696       17.7321       15.0569       12.3511
  10  24 3967.6486    1.5603  8.1463  9.5436  0.0000      0.104010  0.1774   0.0193   0.3425    0.0867   0.0000     0.0943768   415.3359       48.6915       25.2778      -1.08341      -11.0986      -10.6905       17.7908       21.5228       21.9516       21.0876       17.9118       15.0040
  10  25 4107.5672    1.3254 10.6173  9.3735  0.0000      0.257818  0.2288   0.0156   0.4278    0.0697   0.0000     0.0846674   410.2919       3.08241       10.2150       11.7809      -16.8375       4.84526       22.1582       26.6681       28.1810       25.8683       22.8989       17.8920
  10  26 4247.4293    1.1485 13.2125  9.2368  0.0012    -0.0228021  0.2991   0.0137   0.5344    0.0678   0.0000     0.0897736   484.5341      -40.4402       28.2281       57.2069      -27.6502      -51.8341       26.7278       32.9132       33.6940       31.7809       27.9079       22.0400
  10  27 4386.3630    0.9459 15.0210  9.2878  0.0000     -0.364198  0.3897   0.0122   0.6613    0.0585   0.0000      0.100115   457.1174      -78.7033      -31.1874       32.1963       9.03604      -16.0470       31.6779       39.5786       40.8602       37.7061       33.5415       26.3703
  11   6 1477.1577    0.1063  0.0733  8.9781 -0.0440      -2.23037  0.0474   0.0158   0.0650    0.0467   0.0000       62.5312   434.9066       3.01726       7.08685      -4.93945      -6.31966     -0.553998       11.6354       10.4893       9.31563       7.60798       6.84083       8.04431
  11   7 1627.1496    0.1894  0.2027  8.8229  0.0000       36.5810  0.0274   0.0140   0.0511    0.0699   0.0000       10.6302   437.7684      -4.14627       6.81167      0.370620      -5.80198      -1.12833       3.59821       4.94312       4.94769       4.82278       4.72436       3.44148
  11   8 1772.2502    0.3179  0.3344  8.7875  0.0000       12.3445  0.0278   0.0161   0.0545    0.0790   0.0000       4.22701   434.2299      -5.60776       19.6259       2.85934      -4.76096       1.88912       3.66624       4.13522       4.61851       5.01044       4.61447       3.25499
  11   9 1915.4886    0.4486  0.5116  8.7625  0.0000       12.4927  0.0340   0.0179   0.0641    0.1002   0.0000       2.39263   436.5978       3.04439       15.2080       1.69899      -1.02486      -2.18354       4.04309       4.81225       5.00413       4.50093       4.29664       3.75182
  11  10 2058.0204    0.6026  0.5785  8.8767  0.0000       8.74644  0.0321   0.0212   0.0701    0.1224   0.0000       1.86758   438.2796      -6.30678       9.69237     -0.210186      -8.32155       4.42547       3.49492       4.27794       4.64917       4.22260       3.73691       3.26952
  11  11 2199.8534    0.8548  0.8672  9.3549  0.0000       4.00236  0.0471   0.0260   0.0851    0.1727   0.0000       1.33757   434.9667       5.98612       16.6814     -0.423259      -6.37227       2.95202       5.04948       6.46612       6.57840       6.09336       5.52235       4.45974
  11  12 2340.0529    1.1651  0.8745  9.5850  0.0000       4.71124  0.0422   0.0340   0.0882    0.2336   0.0000       1.31097   425.1099      -13.2218       10.9715       2.29185      -6.31794      -2.03371       4.73715       5.87244       6.03782       5.61005       5.13071       3.79936
  11  13 2478.5400    1.6575  0.8508  9.6852  0.0000       3.64892  0.0425   0.0463   0.0815    0.3491   0.0000       1.09758   434.3818      -5.13099       17.4881     -0.309107      -3.91948      -1.97571       4.69417       5.87642       5.72997       5.45615       4.97186       4.14162
  11  14 2616.9630    2.1507  0.9907 10.4433  0.0000       3.06004  0.0476   0.0591   0.0885    0.3127   0.0000       1.36606   440.4739       4.14527       10.2365      -9.94788       2.43335       2.33818       5.22869       6.57752       6.82577       6.45431       5.50188       4.51304
  11  15 2755.9969    2.8334  0.9057 10.3405  0.0000     -0.326566  0.0436   0.0761   0.0784    0.4429   0.0000       1.05798   444.6005      -9.98311       16.7871      -7.08830      0.715358     -0.973433       4.47888       5.65893       5.56919       5.41559       4.83598       4.02314
  11  16 2895.3588    3.4196  0.8630 11.1865  0.0000      0.351723  0.0404   0.0945   0.0826    0.3013   0.0000      0.888709   447.8736      -5.61204       12.5629       3.41964       3.90347      -1.25381       4.74003       5.87206       5.68659       5.29389       4.58382       3.81976
  11  17 3034.4807    4.0673  0.8701 11.2735 -0.0006      0.449397  0.0415   0.1096   0.0766    0.3841   0.0000      0.887171   430.1124      -4.50592       10.6034      0.217228      -1.48800     0.0197600       4.63596       5.42477       5.79768       5.34243       4.52700       4.16530
  11  18 3173.3920    3.7896  1.0677 12.0465  0.0000      0.721122  0.0505   0.1009   0.1039    0.2264   0.0000       1.01223   440.1781       5.97590       30.1441      0.399301       1.99354      0.280909       4.77085       6.44904       6.20262       6.28035       5.53226       4.30478
  11  19 3312.3146    3.7145  1.6199 10.6398  0.0000       1.37560  0.0642   0.0795   0.1080    0.4432   0.0000      0.553063   441.3154       4.52049       9.19206      -8.93574       15.4058     -0.666686       6.63952       7.90361       8.07339       8.16614       6.99292       5.75166
  11  20 3451.5565    3.1341  2.2811 10.4229  0.0000      0.721381  0.0714   0.0563   0.1362    0.2155   0.0000      0.380333   437.6193      -3.62880       10.0749      -5.78753      -4.04006      -5.45371       7.18489       8.58029       8.75729       8.61121       7.50516       6.07628
  11  21 3591.0471    2.4793  3.5990 10.3183  0.0000      0.375577  0.0973   0.0378   0.1778    0.1232   0.0000      0.210440   429.6674     -0.817280       13.7622      -11.5255       18.7867      -12.3570       9.84907       11.9668       12.1823       11.5616       10.5782       8.79848
  11  22 3730.9699    2.0590  4.7398 10.3078  0.0000      0.606140  0.1199   0.0294   0.2218    0.0884   0.0000      0.163020   437.1188       1.02561       17.3109       10.6006      -9.47119      -24.6660       11.1180       14.2041       14.6182       13.8641       12.1491       10.0008
  11  23 3871.0534    1.7380  7.2824  9.6626  0.0000      0.349916  0.1557   0.0208   0.3023    0.0863   0.0000      0.109200   456.3437      -13.8722       16.5764       18.2471       11.2951       21.2788       14.0227       17.6720       18.3631       17.1351       15.1783       12.7742
  11  24 4011.1585    1.4719  8.3496  9.5333  0.0000      0.147952  0.1838   0.0173   0.3305    0.0755   0.0000     0.0996339   445.4025       27.4129       15.5278      -17.6666       55.0427       2.94855       16.8778       20.9830       20.6883       20.0672       17.5795       15.1524
  11  25 4150.9669    1.3042 12.0330  9.2400  0.0000     0.0308992  0.2486   0.0143   0.4439    0.0699   0.0000     0.0760963   428.1049      -34.5138       19.0976      -24.1454      -29.4062       33.8500       20.7915       26.3107       26.9785       25.9501       22.5483       19.0632
  11  26 4291.9024    1.0818 13.8468  9.3061  0.0006    -0.0947549  0.3108   0.0123   0.5423    0.0561   0.0000     0.0854379   464.3457      -2.53632      -22.3948      -1.76811       36.6298      -5.99297       24.2059       30.0405       31.4875       30.0260       26.6815       22.1219
  12   8 1805.8630    0.3227  0.3865  8.8868  0.0000       14.9168  0.0287   0.0146   0.0595    0.0780   0.0000       4.01100   435.7725      -2.73192       14.1554      -4.69257      -2.46455       3.40701       3.09134       3.69969       3.89917       4.08847       3.56233       2.68536
  12   9 1950.0058    0.5518  0.3979  9.0212  0.0000       6.13786  0.0272   0.0227   0.0500    0.1078   0.0000       2.07702   440.8718      -6.38719       27.7362      -1.15327       8.73217      0.278340       3.42480       4.30289       4.35443       4.67968       3.90301       3.27612
  12  10 2093.6916    0.6567  0.7370  8.9956  0.0000       4.44233  0.0398   0.0200   0.0749    0.1418   0.0000       1.44602   444.9096      -5.12276       15.8373      0.555985      -4.07585      0.906034       3.77237       4.95366       4.99572       4.65927       4.58417       3.66850
  12  11 2235.8757    0.9423  0.8811  9.0140  0.0000       3.56753  0.0460   0.0259   0.0787    0.2295   0.0000       1.11158   440.5553       4.37479       12.7602     -0.310797       2.31434      -7.05192       4.76735       5.55821       6.30278       6.69746       6.33919       5.15328
  12  12 2376.4273    1.2677  1.0310  9.2975  0.0000       3.19544  0.0540   0.0326   0.0842    0.3259   0.0000       1.06573   440.8558      -10.2014       8.93948     -0.922847      -7.51929      -2.94399       4.67818       5.74586       5.69664       6.02753       5.30117       4.65030
  12  13 2515.5022    1.7577  1.0877  9.6793  0.0000       3.55082  0.0795   0.0463   0.0965    0.4567   0.0000       1.17185   439.4121      0.642359       14.4920       4.24564      0.239098       6.02354       11.4440       16.7714       18.0604       16.0174       13.2803       9.19817
  12  14 2654.5824    2.3021  0.9225 10.6944  0.0000      0.899604  0.0439   0.0622   0.0837    0.2962   0.0000       1.23789   432.2087       5.40110       9.32703      -5.20540       6.05879      -2.48444       4.57001       6.05085       5.89906       5.67735       4.87092       4.27798
  12  15 2794.4350    2.7461  0.9276 11.3158  0.0000      0.173540  0.0437   0.0752   0.0845    0.2499   0.0000      0.982447   431.4776      -4.35636       11.4513       5.93581      -8.37124      0.447884       4.55887       4.97627       5.65750       5.41073       4.94260       4.09242
  12  16 2934.4048    3.4742  0.9700 11.3283  0.0000       1.87771  0.0440   0.0893   0.0813    0.3173   0.0000      0.936708   446.8305      -7.45331       12.9487       1.39249      -6.34782      -1.57724       4.25142       5.31008       5.12984       5.37898       4.68080       4.15294
  12  17 3073.7618    3.8902  1.0511 11.2095  0.0000      0.204105  0.0461   0.0964   0.0913    0.4175   0.0000      0.921432   434.8134      -5.09270       18.5041       4.23732       2.02726       1.12139       4.58127       5.94381       5.59179       5.56135       4.75949       4.45362
  12  18 3213.2360    3.9091  1.3053 11.3204  0.0000       1.25577  0.0556   0.0891   0.1002    0.3349   0.0000      0.714309   435.0974      -13.2624       14.6350      -4.07793       11.9448      -1.46963       4.69812       6.48409       6.12134       6.44283       5.59384       4.90249
  12  19 3352.6576    3.4435  1.5736 11.4003  0.0000      0.651828  0.0627   0.0734   0.1067    0.2186   0.0000      0.621372   439.0711       3.39601       4.52146       3.42712      -7.34545      0.753014       5.45039       6.97161       7.01837       6.79093       6.26223       5.22999
  12  20 3492.3398    2.8645  2.8392 10.5851 -0.0008      0.714855  0.0862   0.0458   0.1412    0.1463   0.0000      0.281394   430.8873      -5.81767       11.6849       4.59223      -8.74313      -3.18668       7.88300       9.67796       9.73391       9.62940       8.85006       7.26644
  12  21 3632.5649    2.3856  3.9136 10.2989 -0.0005      0.575454  0.1039   0.0332   0.1714    0.1036   0.0000      0.188980   432.8740       3.04609       35.6899     -0.117364      -18.6288      -4.52328       9.09978       11.2270       11.8862       11.1166       10.5001       8.68864
  12  22 3772.6731    1.9870  5.2980 10.0913  0.0000      0.427789  0.1243   0.0255   0.2232    0.0862   0.0000      0.144304   439.2438      -5.15771       27.8268       27.8546      -20.3188     -0.793296       10.7085       13.8508       14.2886       13.6313       12.2447       10.4174
  12  23 3912.8985    1.6458  7.3475  9.7104  0.0000      0.338034  0.1556   0.0195   0.2881    0.0802   0.0000      0.103974   455.3790      -4.12469       7.34399      -15.7415      -4.84262       23.5116       13.0258       16.3962       17.0365       16.2437       15.0850       12.4861
  12  24 4053.6222    1.3666  9.6299  9.5355  0.0000      0.193694  0.2028   0.0157   0.3648    0.0693   0.0000     0.0917261   425.9406      -22.9520      -70.6376       9.43333       20.3662      -7.15918       16.2671       20.8636       21.5311       21.0038       19.0984       16.0315
  12  25 4194.1908    1.1793 11.7169  9.3993 -0.0009     0.0451275  0.2566   0.0136   0.4416    0.0643   0.0000     0.0898794   468.2858     -0.975419       13.4765       18.1209      -5.05640       7.24783       19.4404       24.5950       25.5770       24.7327       22.6232       18.8149
  13   5 1382.3642    0.1031  0.0602  8.9967  0.0000       53.3932  0.0262   0.0134   0.0255    0.0454   0.0000       80.5682   436.7903       3.00813       11.3695      0.492138      -3.48490      -1.29385       1.95598       3.38702       3.35822       3.30412       3.18608       2.49190
  13   6 1541.1335    0.1535  0.1573  9.0023  0.0000       11.4467  0.0228   0.0119   0.0464    0.0440   0.0000       19.7177   435.3334      0.213695       11.5549      -1.95850       2.30887       1.42549       2.30880       3.10434       2.94344       3.16355       3.11377       2.46115
  13   7 1692.3985    0.2605  0.2647  8.8958  0.0000       14.3043  0.0320   0.0135   0.0427    0.0599   0.0000       6.11012   438.0251       5.63775       16.5374      0.918568      -2.04562      -3.89292       3.69502       4.17338       4.92404       4.11352       4.16295       3.90265
  13   8 1838.7232    0.3769  0.4177  8.7852  0.0000       10.7200  0.0330   0.0149   0.0544    0.0917   0.0000       2.87381   435.0615      -1.56584       14.4101      -4.45711     -0.940616      -1.09277       3.59457       3.96776       3.45476       3.98294       4.01866       3.27185
  13   9 1983.8205    0.5084  0.6912  9.0317  0.0000       3.22714  0.0390   0.0167   0.0767    0.1151   0.0000       1.74224   431.8692      -4.58953       18.0934       5.21403     -0.525137      -4.64500       4.12232       4.95365       4.92585       4.76716       4.11387       4.00263
  13  10 2128.5219    0.7889  0.6483  8.8981  0.0014       4.08681  0.0302   0.0242   0.0695    0.1684   0.0000       1.22757   438.4749       3.38219       9.66234      -1.26402       1.47297      0.852075       3.03904       3.66967       3.65001       3.88875       3.43739       2.98690
  13  11 2271.2307    0.9886  0.9152  9.3489  0.0000       3.90710  0.0407   0.0273   0.0895    0.2022   0.0000       1.13857   441.3717      -2.18935       6.90243       1.53791      -3.25594      -2.22893       3.92076       4.91693       4.76537       4.68834       4.23362       3.85867
  13  12 2411.8244    1.4207  0.9526  9.7864  0.0000       1.69927  0.0457   0.0365   0.0821    0.2444   0.0000      0.953314   443.0380      -4.23640       23.4920       1.96380       4.86912       3.80495       4.43249       6.07254       6.32437       6.48004       5.77800       4.78139
  13  13 2551.7164    1.8543  0.9011 10.6421  0.0000       2.96533  0.0412   0.0517   0.0844    0.2255   0.0000       1.13745   432.2324      -3.60987       21.9195      -4.37242       5.19724      -2.54000       4.05060       4.92298       4.79694       4.72071       4.46184       4.13878
  13  14 2691.6391    2.3657  1.0707  9.4109  0.0000       1.05210  0.0470   0.0576   0.0829    0.9944   0.0000      0.862739   442.5444       2.57526       13.4368       2.53761      -13.1457       2.32164       4.03727       4.98216       5.26650       5.12754       4.67262       3.86972
  13  15 2832.2496    3.2065  0.9389  9.3870  0.0000       2.89473  0.0437   0.0808   0.0752    1.7213   0.0000      0.824491   442.9543      -3.66495       11.3845       6.06109       3.12187      0.280526       4.82653       5.69938       5.25442       4.97734       4.90225       4.15259
  13  16 2972.5324    3.7795  0.8179 11.9625  0.0000       1.33926  0.0378   0.1022   0.0723    0.2411   0.0000      0.972060   435.7239      -1.19128       15.5293       3.83250       2.87042      -4.42486       3.89799       4.40294       4.63912       4.62421       4.32409       3.73659
  13  17 3112.5203    4.0471  1.0532 10.8776  0.0000       3.63498  0.0428   0.0971   0.0845    0.5059   0.0000       1.05477   437.9894       6.84766       15.6575      -9.16444      -7.05080       4.44085       4.05497       5.13157       4.98406       4.86888       4.30614       3.82650
  13  18 3252.2411    3.7900  1.3290 11.5160  0.0000     -0.274603  0.0530   0.0854   0.1009    0.2758   0.0000      0.930483   442.2255       1.40956       16.8042      -3.61265       8.96167      -7.05550       4.37465       5.37940       5.27429       5.54681       4.85392       4.34438
  13  19 3392.2881    3.2817  1.9691 10.9993  0.0000      0.434622  0.0639   0.0595   0.1188    0.1743   0.0000      0.369570   438.6323      -6.81602       13.2098       7.03206       2.00304      -1.05298       5.22419       6.62141       6.99504       6.53715       5.96639       5.45426
  13  20 3532.5798    2.6532  2.9757 10.7001  0.0027      0.741084  0.0831   0.0412   0.1482    0.1134   0.0000      0.252113   433.7342       3.80320       15.8157       12.2195       3.79940      0.383766       6.86698       8.23902       8.64719       8.62574       7.93947       6.83428
  13  21 3673.1472    2.2342  4.6474 10.4120  0.0000      0.484297  0.1093   0.0291   0.1986    0.0803   0.0000      0.161906   430.3975     -0.885613       41.6274       12.2291      -15.1682      -6.45446       8.76193       10.9628       11.2468       11.0798       10.0763       8.97556
  13  22 3813.8780    1.8668  6.2656 10.0294  0.0007      0.538455  0.1344   0.0222   0.2431    0.0744   0.0000      0.115153   429.1482       1.39866      -15.4728      -4.25401       12.4019      -18.9352       10.5217       13.0475       13.5826       13.7967       12.5731       10.7421
  13  23 3954.7616    1.5855  8.4759  9.7214  0.0000      0.331313  0.1695   0.0175   0.3131    0.0680   0.0000     0.0914543   451.3166      -7.34786       27.0128      -16.6635       6.98475       2.59573       12.9647       16.3264       16.7429       16.8403       15.4673       13.3722
  13  24 4095.7663    1.3554 10.2432  9.4469  0.0007      0.362109  0.1961   0.0148   0.3768    0.0674   0.0000     0.0783345   440.7426      -12.9086       14.0477       27.0634      -14.3599      -19.9319       14.3738       18.6231       19.2108       19.2010       17.5460       14.9531
  13  25 4237.1200    1.1487 12.7077  9.4020  0.0000      0.281631  0.2650   0.0127   0.4593    0.0581   0.0000     0.0859608   422.3473      -6.39550       70.4918       1.52607      -29.3043      -3.04051       18.0033       22.9289       24.1002       23.2740       21.5264       18.9588
  13  26 4377.0453    0.9709 15.2081  9.2326  0.0000     -0.120600  0.3437   0.0102   0.5650    0.0541   0.0000     0.0923709   466.2299       7.40399      -40.5281       5.07206       39.8502      -10.5483       22.1545       27.6868       29.9866       29.0440       26.3480       23.1562
  14   5 1411.8144    0.1138  0.1514  8.8975  0.0000       28.7925  0.0319   0.0111   0.0429    0.0434   0.0000       34.8383   433.3779      -6.97349       17.7199       9.34388     -0.439779      -4.12320       3.05599       3.68245       4.71013       4.79815       3.90015       3.56295
  14   7 1723.5356    0.2838  0.3128  8.8494  0.0000       12.3523  0.0232   0.0131   0.0544    0.0620   0.0000       4.86828   436.2655     -0.649059       9.61052     -0.930299       2.58876     -0.220985       2.36652       2.59501       3.20842       2.95619       2.63164       2.53602
  14   8 1870.8515    0.3997  0.4149  8.9007  0.0000       9.31197  0.0290   0.0151   0.0479    0.0869   0.0000       2.78422   435.3190      -3.96188       10.1918      -3.03036       1.62125      0.279774       2.67762       3.11079       3.84156       3.37429       3.47043       2.89846
  14   9 2017.0528    0.6104  0.6566  8.9037  0.0000       4.88439  0.0347   0.0181   0.0644    0.1343   0.0000       1.44077   437.0812      -5.49528       11.8304      -3.40680      -6.56532      -3.42267       2.96795       3.93782       4.19936       3.92687       3.85892       3.26805
  14  10 2162.5490    0.8160  0.6850  8.9732  0.0000       4.98004  0.0312   0.0228   0.0680    0.1615   0.0000       1.28348   437.4292     -0.638505       13.6909       5.24093      -4.20257      -1.84549       3.06209       3.76154       3.73545       3.68188       3.58833       3.20530
  14  11 2305.7719    1.1665  0.8721  9.1844  0.0000       3.14265  0.0712   0.0309   0.0768    0.2357   0.0000       1.08787   436.3978     -0.808484       3.41745       5.05110      -1.06564     -0.407270       7.63182       11.2025       11.6863       12.0914       10.5853       9.05038
  14  12 2446.8525    1.4212  0.9625 10.2141  0.0000       3.84907  0.0445   0.0363   0.0796    0.1645   0.0000       1.07450   441.2086       6.25997       18.9054     -0.802593      -2.89701      -2.48664       3.62002       4.41660       4.89140       4.78136       4.31058       3.62275
  14  13 2587.3749    2.0447  1.0485 10.3651  0.0000       3.63371  0.0456   0.0479   0.0793    0.2416   0.0000      0.958720   440.6304      -7.16896       18.2260      -4.71501       2.39122       2.48681       3.89258       4.82027       5.10809       5.15458       4.65676       4.10136
  14  14 2728.1878    2.5720  1.0847 10.0455  0.0000       2.07269  0.0457   0.0600   0.0813    0.5790   0.0000       1.00454   440.9351      -6.41018       10.7647       6.32661       4.64956      0.918508       3.81220       4.73970       5.19871       5.00178       4.30212       4.17596
  14  15 2869.2133    3.3042  1.0178 10.9651  0.0000      0.634682  0.0407   0.0797   0.0848    0.4050   0.0000      0.868176   435.8161     -0.237067       16.0378       2.54711     -0.556628      -3.76879       3.30405       4.04630       4.50786       4.16192       4.11882       3.55961
  14  16 3010.1181    3.8848  0.8403 11.1177 -0.0003       1.90765  0.0361   0.0965   0.0686    0.4618   0.0000       1.07242   437.6302      -3.06008       13.4390      -3.63612      0.341324     -0.380546       3.15656       3.93271       3.88573       3.91401       3.60150       3.32387
  14  17 3150.3688    4.0150  1.0807 11.8002  0.0007     -0.553249  0.0449   0.0984   0.0872    0.3339   0.0000       1.00138   441.2504       4.04736       9.33598      -2.69447       1.70329      0.154176       3.74201       4.61356       4.76365       4.72873       4.30618       3.71459
  14  18 3290.7541    3.5537  1.5537 11.4566  0.0000      0.385777  0.0614   0.0720   0.1011    0.2305   0.0000      0.511783   436.4516       6.86578       2.69427       1.13872      -4.35822      -3.18860       4.57991       5.90929       5.93265       5.90701       5.71997       4.59313
  14  19 3431.4942    3.0420  2.4123 11.1109  0.0002      0.951604  0.0739   0.0506   0.1266    0.1315   0.0000      0.340448   440.9140       2.60355       14.1200       4.23701      -5.49593      -2.10249       5.64244       6.91947       7.05413       7.31570       6.61454       5.90020
  14  20 3572.1335    2.5942  3.3092 10.7536  0.0000      0.508914  0.0881   0.0378   0.1520    0.1041   0.0000      0.237685   423.7326      -12.0504       7.04256      -2.71552      -12.3067       5.23856       6.51287       8.14763       8.63122       8.53606       7.92615       6.84004
  14  21 3713.1017    2.1002  4.2557 10.4810  0.0000      0.429484  0.1050   0.0287   0.1849    0.0835   0.0000      0.179073   435.0640      -21.9832       5.29750      -4.61067       11.0657      -5.27981       8.16592       10.2136       10.4077       10.4067       9.81170       9.02077
  14  23 3995.6681    1.5008  8.6479  9.7748  0.0000      0.381861  0.1681   0.0166   0.3234    0.0618   0.0000     0.0925727   434.4635      -23.0913       32.9659       42.0612      -5.97248      -5.15776       11.9420       15.2946       15.8712       15.8094       14.4861       13.0494
  14  27 4560.0104    0.7543 18.3145  9.1660 -0.0012     -0.467524  0.4569   0.0081   0.7145    0.0429   0.0000     0.0978241   415.9007      -68.9567       40.0554       23.5434       43.5297      -13.8038       24.5350       31.7804       33.0382       33.0370       30.6476       26.8353
  15   6 1601.0659    0.1912  0.2277  8.8890  0.0000       14.2534  0.0216   0.0111   0.0474    0.0465   0.0000       9.88667   436.4028      -1.78342       18.9856      -3.25035      -3.41405     0.0644766       1.75850       2.18977       2.77334       2.35142       2.20044       2.15571
  15   7 1753.7689    0.2882  0.3877  8.7976  0.0000       18.1839  0.0293   0.0120   0.0538    0.0623   0.0000       4.22377   439.3715     0.0703822       15.8126      -5.83023      -1.13173      -3.19392       2.46757       3.65885       3.84756       4.43289       4.59856       4.03281
  15   8 1902.4194    0.4585  0.4541  8.7289  0.0000       13.3460  0.0305   0.0165   0.0543    0.0899   0.0000       2.56969   436.0914      -1.78547       14.7735      -1.01224       1.73332       2.94836       2.68178       2.81471       3.85030       3.74207       2.79639       2.97826
  15   9 2049.7063    0.6099  0.6609  8.8502  0.0000       6.88474  0.0334   0.0175   0.0665    0.1251   0.0000       1.60476   439.0394      -3.94566       12.0667       3.22654       2.39878      -5.92476       3.27109       4.11115       4.63140       4.25383       3.61233       3.44900
  15  10 2195.9091    0.8539  0.7186  9.3474  0.0000       7.36229  0.0331   0.0233   0.0681    0.1343   0.0000       1.41318   436.5024      -2.57465       6.86925      -3.11502      -6.09180       1.23997       3.18963       3.84197       4.06215       4.15523       3.75265       3.31434
  15  11 2339.5582    1.1903  0.9037  9.2456  0.0000       3.42647  0.0361   0.0286   0.0778    0.2186   0.0000       1.01319   439.2686      0.813590       18.6456     -0.114067      0.322645       1.01953       2.86465       3.70963       3.64191       3.78923       3.59409       3.24640
  15  12 2481.0219    1.5448  1.1690  9.4057  0.0000       1.83719  0.0471   0.0340   0.0875    0.3148   0.0000      0.913875   442.9605      -18.8085       14.9008       2.81037       8.51344      0.800851       3.78446       4.62135       4.94084       4.73682       4.53534       3.99077
  15  13 2622.3407    2.1064  1.1188  9.5836  0.0000       2.20678  0.0458   0.0453   0.0799    0.4362   0.0000      0.860970   436.5513       3.32704       7.18773       2.95404       1.21221      -3.41043       3.45635       4.39744       4.38550       4.65157       4.39249       3.91428
  15  14 2764.1189    2.6245  1.0106 10.6492  0.0001      0.921814  0.0403   0.0603   0.0798    0.2880   0.0000      0.916110   433.0289       2.95348       6.32933     -0.811165     -0.617486       4.57964       3.63232       4.61816       4.78721       4.75390       4.34403       3.71018
  15  15 2905.7716    3.5212  0.9041 11.2755  0.0000       1.60317  0.0378   0.0863   0.0711    0.3482   0.0000      0.824244   439.8179     -0.368079       20.6374     -0.345494       1.98627     -0.295558       3.09683       3.87431       4.33719       4.23584       3.93738       3.31952
  15  16 3047.0583    3.9774  0.9593 10.9086  0.0000       2.52862  0.0420   0.0944   0.0736    0.6301   0.0000      0.951192   436.4831     -0.591490       10.9278      -4.72508      -5.00743      -2.30888       3.95581       4.89692       5.27908       4.85961       4.47588       3.62380
  15  17 3187.9514    4.0922  1.1967 11.3961  0.0000      0.423401  0.0494   0.0937   0.0868    0.5081   0.0000      0.872575   431.9390      -5.67598       11.6334      0.917743       3.96497      -1.79268       3.75900       4.94300       5.07116       5.23510       5.15612       4.21581
  15  18 3328.8466    3.4597  1.5600 11.9418  0.0000       1.64406  0.0610   0.0736   0.1081    0.1851   0.0000      0.728280   435.4448      -8.02318       4.67286       2.08183       3.68826      -4.49802       3.85906       5.65740       5.21953       5.76116       4.99586       4.59796
  15  19 3469.7345    2.9919  2.6166 10.6973  0.0000     -0.150225  0.0724   0.0451   0.1284    0.1551   0.0000      0.310335   431.0756      -8.94480       12.9428      -10.1905      -6.24615       3.95608       5.12576       6.80819       7.04735       7.08092       6.80205       5.90417
  15  20 3611.3316    2.4241  3.8576 10.5149  0.0000      0.666145  0.0917   0.0327   0.1651    0.1034   0.0000      0.162450   444.6651      -6.96325       16.6655       1.34142      -13.5055       3.97897       6.78183       8.38653       8.90372       8.87410       8.33064       7.37575
  15  21 3752.6073    2.0554  5.6600 10.0392  0.0000      0.343716  0.1164   0.0232   0.2114    0.0812   0.0000      0.120361   453.7889      -9.31885      -7.31115      -21.8733       2.68632      -12.6074       8.27383       10.6006       11.1688       10.9173       10.6077       9.61580
  15  22 3894.0492    1.7051  7.3015  9.7622  0.0000      0.304418  0.1414   0.0179   0.2611    0.0683   0.0000     0.0925830   431.0889       2.31400      -5.65419       22.7003       15.1662      -6.01754       9.67871       12.4855       13.1331       13.3088       12.4439       10.8061
  15  23 4036.1154    1.4255  9.6274  9.5849  0.0000      0.504429  0.1801   0.0148   0.3318    0.0601   0.0000     0.0827631   442.8788      -5.88071      0.692773      -5.77166      -18.3560      -9.06124       11.7461       14.7632       15.8494       16.0282       14.8921       13.2455
  15  24 4177.5290    1.2001 12.1262  9.4657 -0.0010      0.157654  0.2420   0.0122   0.4233    0.0560   0.0000     0.0846167   472.8106      -57.9855       63.1107       31.6298       8.52326      -6.17578       14.5869       18.8403       19.8886       19.8505       18.7250       16.8033
  15  25 4319.6916    1.0142 14.6930  9.3055 -0.0003      0.226271  0.3101   0.0101   0.5106    0.0512   0.0000     0.0914702   407.0027       49.3872      -12.9573      -12.0190       3.79564      -14.7941       16.7595       22.0228       22.9078       22.8509       21.5601       19.5176
  15  26 4459.5325    0.8479 16.7486  9.2499  0.0000     -0.429096  0.3873   0.0087   0.6109    0.0440   0.0000     0.0999089   440.6256      -21.9263       75.9465       28.4955      -14.9668      -17.7504       20.6220       26.8552       28.6021       28.7204       26.5234       23.7781
  16   5 1467.2834    0.1470  0.1167  8.9214  0.0000       11.5486  0.0380   0.0116   0.0298    0.0380   0.0000       25.9765   438.5508     -0.465040       13.9873      0.677098      -1.55900      0.571687       3.54901       2.62490       4.64390       3.55199       2.27516       3.32159
  16   7 1783.2612    0.3314  0.3256  8.7717  0.0000       8.12351  0.0207   0.0137   0.0447    0.0679   0.0000       3.33252   440.2378      -4.95630       14.5494      0.690153     -0.253635      0.989473       1.89052       2.39901       2.42839       2.32763       2.56842       2.32514
  16   8 1933.1999    0.4790  0.5732  8.6808  0.0000       7.08634  0.0501   0.0144   0.0573    0.0995   0.0000       2.00003   435.1307      -5.06783       10.1208      -2.50873      -6.43075     -0.162274       5.95442       7.69136       6.91881       4.93953       3.69560       3.02485
  16   9 2081.7358    0.7185  0.6989  8.5594  0.0000       8.13049  0.0298   0.0192   0.0630    0.1681   0.0000       1.22851   438.5292     -0.885206       13.2099       2.64229       3.68512      0.180432       2.41670       2.91960       3.23969       3.28216       3.17657       2.95153
  16  10 2228.4306    0.8938  0.9114  9.1361  0.0000       4.40537  0.0396   0.0219   0.0783    0.1824   0.0000       1.11916   437.1988       5.82229       16.4705       9.58003      -1.64218      -2.50490       2.91148       3.90140       3.85619       3.91460       3.66956       3.46786
  16  11 2372.6779    1.3019  0.8685  9.3483  0.0000       4.14249  0.0397   0.0303   0.0665    0.2393   0.0000      0.957116   435.7387       4.59062       14.1295     -0.400227     -0.322384     -0.416910       2.80271       3.61673       3.92860       4.02083       3.72949       3.24615
  16  12 2514.8439    1.6395  1.0354 10.2774  0.0000       2.74986  0.0432   0.0381   0.0785    0.1982   0.0000      0.961063   434.7659      -2.51895       11.5281      -3.52855      -6.16857      -4.23771       3.20346       3.77255       4.01712       4.31019       3.87991       3.49767
  16  14 2799.4654    2.9565  0.9332 10.7064  0.0001       1.87444  0.0367   0.0658   0.0690    0.2934   0.0000      0.852751   436.9511      -3.16151       13.6111      -10.5395      -5.90603       7.46903       2.85110       3.47542       3.73734       3.61592       3.32082       2.99554
  16  15 2941.6831    3.4211  0.9792 11.7476  0.0000      0.869445  0.0387   0.0806   0.0756    0.2205   0.0000      0.889709   436.8304      -1.94890       17.3573       7.26816      -2.76026      0.121405       2.93601       3.81169       4.07721       4.02502       3.81393       3.45208
  16  16 3083.4491    4.1114  0.9962 11.6209  0.0000       1.82349  0.0380   0.0940   0.0766    0.3421   0.0000      0.769108   435.5679      0.438141       8.05909      -4.65699      -6.17773      -4.88390       2.97734       3.78192       3.95917       3.72302       3.52305       3.30996
  16  17 3224.8744    3.9069  1.0530 11.9809  0.0000       1.81593  0.0452   0.0911   0.0762    0.2635   0.0000      0.969041   441.2077      -1.10640       17.3491      -2.63406      -1.94399      -1.97549       3.04744       3.98689       3.93599       4.26746       3.95346       3.44421
  16  18 3366.3324    3.2566  1.8691 11.5253  0.0005      0.981630  0.0612   0.0611   0.1121    0.1812   0.0000      0.544958   436.8263       2.14595       12.7869       5.94969      -9.17946       6.58353       4.06243       5.24929       5.41632       5.36278       4.89997       4.80889
  16  19 3507.7961    2.8295  2.9324 10.5455  0.0000      0.296414  0.0750   0.0404   0.1340    0.1565   0.0000      0.239696   443.6158       6.52739       14.3596       11.6032       7.22083       12.4202       5.13208       6.73733       6.87552       7.17889       6.65454       6.07870
  16  20 3649.7521    2.3557  4.2376 10.4010  0.0000      0.539644  0.0957   0.0297   0.1679    0.0999   0.0000      0.146119   429.2429      -2.98603       27.7128      -2.03795      -1.69318      0.751117       6.62472       8.34369       8.84067       8.97698       8.73534       7.86012
  16  21 3791.6395    1.9083  6.0240 10.0085  0.0000      0.403439  0.1224   0.0207   0.2140    0.0726   0.0000      0.107919   438.7249      -1.11166       20.0560       2.51602       4.37074       6.71539       8.06866       9.89980       10.4326       11.1945       10.4916       9.30662
  16  22 3933.6459    1.6402  8.2473  9.6293  0.0000      0.482330  0.1492   0.0163   0.2763    0.0661   0.0000     0.0828377   436.7582       8.92493       31.9850      -4.34219      -8.32788      -9.07127       9.46478       11.7420       12.5557       13.0100       12.1929       11.1425
  16  24 4218.1386    1.2036 14.0662  9.3698  0.0000      0.281201  0.2676   0.0109   0.4563    0.0526   0.0000     0.0761467   439.0659      -6.82593       16.4457       56.6375       8.05776      -21.2765       14.4507       19.0198       20.1193       20.1526       19.0879       17.2258
  17   7 1811.9808    0.4060  0.3301  8.8297  0.0000       10.0018  0.0224   0.0154   0.0433    0.0718   0.0000       2.74142   436.9840       1.17142       15.3301       4.93562      0.340338      -2.15258       1.92966       3.00036       2.65125       2.98032       2.53572       2.57502
  17   8 1963.3575    0.5277  0.5352  8.8337  0.0000       8.49555  0.0279   0.0161   0.0609    0.0964   0.0000       1.72772   438.1977      -1.18879       12.6655       1.67513      -5.01864      -1.20990       2.60077       3.56362       3.39392       3.21531       2.96756       2.61459
  17   9 2113.0209    0.7566  0.6432  8.6546  0.0000       5.42572  0.0287   0.0191   0.0541    0.1515   0.0000       1.17463   440.3642      0.640284       11.9786      -3.69389      -2.00340      -3.17218       2.17801       2.71736       2.81603       2.98968       2.84807       2.67873
  17  10 2260.4196    0.9885  0.9614  8.7802  0.0000       3.67866  0.0408   0.0214   0.0743    0.2288   0.0000       1.00099   441.6256      -2.28840       13.4371      -2.51809      -2.78839       3.92073       3.07989       4.10740       4.40279       4.26131       3.95094       3.39460
  17  11 2405.0966    1.4300  0.8918  9.6400  0.0000       3.44775  0.0350   0.0326   0.0686    0.2137   0.0000       1.04033   439.5796       2.91062       15.1475       1.88798      -5.71562       7.69274       2.56919       3.19254       3.69337       3.84456       3.65692       3.27731
  17  12 2548.0512    1.8357  1.1528 10.1120  0.0000      0.826869  0.0463   0.0382   0.0834    0.2370   0.0000       1.02532   434.5597       1.35397       14.2267      -2.51682      -3.20855       1.32828       3.18765       3.97445       4.02591       3.84919       3.85652       3.70027
  17  13 2690.9677    2.4339  0.9590 10.6730  0.0000      0.540493  0.0369   0.0540   0.0714    0.2324   0.0000      0.779091   441.2536      -3.37933       12.2691       2.49066      -2.04478      -1.57671       2.55963       3.66571       3.63212       3.84329       3.58603       3.52469
  17  14 2834.2958    3.1342  0.9222 10.9263  0.0000       1.97711  0.0348   0.0672   0.0669    0.2443   0.0000      0.740177   436.3074       3.29602       16.1412      -1.34425       2.56429      0.240304       2.37160       2.87590       3.23653       3.19860       3.14283       2.80870
  17  15 2977.2201    3.7467  0.9770 10.8905  0.0000       2.11394  0.0363   0.0781   0.0683    0.3530   0.0000      0.773231   434.5884      -3.76768       9.74986      0.721028      -1.20614       2.74402       2.49392       3.15611       3.50134       3.33341       3.35316       3.05317
  17  16 3119.3691    3.9871  1.0070 11.8836  0.0000       1.63586  0.0379   0.0900   0.0775    0.2373   0.0000       1.06536   437.4457       2.72371       13.6495      -2.94873       1.00305       4.90354       2.79193       3.40428       3.68152       3.77814       3.65821       3.19462
  17  17 3261.2604    3.8341  1.4118 11.2092  0.0000    -0.0877560  0.0546   0.0749   0.0907    0.3741   0.0000      0.811736   431.8939       8.57647       15.5024       6.15132       2.59383       5.56059       3.65081       4.88398       5.08817       4.98235       4.35737       4.11741
  17  18 3403.2194    3.1890  2.0057 11.1543  0.0000     -0.132844  0.0612   0.0556   0.1092    0.2047   0.0000      0.360781   439.1560     -0.522112       8.13582      -2.05922      -2.10398     -0.461837       3.76870       4.85124       5.20747       5.34801       5.13148       4.62335
  17  19 3545.4453    2.6319  3.0975 10.8112  0.0000      0.398841  0.0814   0.0382   0.1366    0.1288   0.0000      0.200992   435.0631      -2.38996       1.03008       5.82621      -11.3609       3.97509       5.02938       6.65492       6.89978       6.94483       6.72124       6.14687
  17  20 3687.8888    2.2297  4.9435 10.1872  0.0000      0.444628  0.1010   0.0253   0.1833    0.0891   0.0000      0.126041   443.5950      -7.59434       9.62077     -0.101542       11.0563      -5.97321       6.45804       8.02447       8.59344       8.83809       8.60475       7.74640
  17  21 3829.9915    1.8882  6.2293  9.8584  0.0000      0.333204  0.1165   0.0194   0.2171    0.0747   0.0000     0.0988420   435.0531      -4.72587       5.54620      -15.6607    -0.0271395       3.77964       7.26736       9.12127       9.60648       10.1043       9.57462       8.52420
  17  22 3972.6002    1.5513  8.8193  9.5958  0.0000      0.388022  0.1544   0.0148   0.2917    0.0617   0.0000     0.0782016   435.6128      -3.10277       25.4621      -8.51226       9.62570      -34.2422       9.22717       11.7267       12.3613       12.7596       12.4753       11.2506
  17  23 4115.2587    1.3321 11.6879  9.3820  0.0000      0.324513  0.2060   0.0120   0.3637    0.0574   0.0000     0.0726804   444.6044      -29.9032      -18.8423      -5.32376      -6.98567      -8.99560       11.3315       14.4796       15.4617       15.6979       15.0218       13.6456
  17  24 4257.4338    1.1182 13.6772  9.3695  0.0000     0.0761999  0.2582   0.0099   0.4378    0.0483   0.0000     0.0820253   436.6423      -39.9664       19.1359       13.0353      -4.13821      -27.9470       12.9814       16.6458       17.6790       18.0045       17.6262       15.8182
  17  25 4398.3908    0.9226 16.5197  9.2506 -0.0036     -0.236241  0.3573   0.0078   0.5454    0.0422   0.0000     0.0940569   452.4651       7.29287       29.6833       1.86667      -9.44450      -11.5725       16.0884       20.6733       22.2635       22.2072       21.4013       19.4594
  18   3 1152.4394    0.0648  0.0788  9.0078  0.0000       107.983  0.0424   0.0118   0.0476    0.0434   0.0000       165.489   440.6956     0.0909655       12.7965      -3.16949   -0.00942928       1.37811       2.76632       5.09935       5.60293       3.47524       4.43673       4.37544
  18   6 1683.6936    0.2550  0.2900  8.9218  0.0000       14.8824  0.0494   0.0132   0.0478    0.0495   0.0000       6.56143   436.5672     -0.270890       18.4631      0.673785      -3.44964      -1.81627       5.55729       7.15664       7.63452       6.99251       5.77032       3.51946
  18   7 1840.0262    0.3959  0.5012  8.6744  0.0000       11.8526  0.0296   0.0125   0.0531    0.0788   0.0000       2.34607   437.3003       3.58161       18.3451    -0.0854176      -4.67750      -2.36180       2.31235       3.16817       3.04982       3.11820       3.17596       2.74823
  18   8 1992.8382    0.5325  0.5822  8.8478  0.0000       7.64903  0.0289   0.0154   0.0554    0.1020   0.0000       1.71193   434.6854       2.91079       14.8195      0.663372      0.383025     -0.571389       2.10492       2.50219       2.59901       2.70750       2.94487       2.41024
  18   9 2143.7687    0.7707  0.8250  8.8962  0.0000       4.49337  0.0352   0.0183   0.0652    0.1583   0.0000       1.10527   438.0043     -0.569950       17.0697       1.35981       2.48416      -4.34339       2.43952       2.98918       3.12605       3.27637       3.22653       3.03995
  18  10 2291.7433    1.0764  1.0098  9.2355  0.0000       4.66517  0.0399   0.0235   0.0729    0.2049   0.0000      0.976445   443.1818      -4.16512       16.9495       1.66239      -2.28672      -3.82914       2.56489       3.38009       3.69000       3.59878       3.46679       3.23335
  18  11 2436.9324    1.4824  1.0214  9.7671  0.0000       4.24937  0.0377   0.0320   0.0774    0.2191   0.0000      0.962513   437.2851       5.68237       14.5837      -1.07872       1.25500       1.40045       2.38015       3.07979       3.34964       3.25897       3.15131       2.87535
  18  12 2580.8951    1.9533  1.1383  9.9743 -0.0003       2.18532  0.0423   0.0394   0.0773    0.2572   0.0000      0.879297   432.9789      -7.78036       20.1543      -1.85561    -0.0621539       5.25084       2.64479       3.39282       3.57539       3.56305       3.40043       3.27626
  18  13 2724.7201    2.5892  0.9125 10.6432  0.0000       2.06940  0.0336   0.0557   0.0684    0.2213   0.0000      0.822806   436.0410     -0.522457       17.8625       1.95710      -2.17652       1.14382       2.39719       3.21870       3.63964       3.85255       3.53161       3.13187
  18  14 2868.7118    3.0513  0.9576 11.4853  0.0000       2.95798  0.0356   0.0659   0.0708    0.1765   0.0000      0.889811   438.2746       2.80155       17.8158       3.44769       1.98873       3.14604       2.47697       3.26291       3.52205       3.68184       3.45503       2.97276
  18  15 3012.0881    3.6461  1.0906 11.5833  0.0000       1.78207  0.0432   0.0741   0.0751    0.2388   0.0000      0.851372   436.2230      -6.26626       13.7805      0.679254       2.71374     -0.193527       3.01420       4.07544       4.21355       4.36151       4.42729       3.65778
  18  16 3154.7883    3.9595  1.1222 11.4046  0.0000       1.48892  0.0413   0.0808   0.0748    0.3209   0.0000       1.00178   440.7180       7.04968       14.6959      -5.90613       2.25434     -0.210423       2.63657       3.17557       3.64030       3.87595       3.54011       3.53087
  18  17 3297.1890    3.3997  1.5751 11.8176  0.0000     -0.190606  0.0536   0.0620   0.0938    0.1492   0.0000      0.617996   443.4842       8.56777       10.2880      -1.60444      -5.90431       4.53353       3.21430       3.89142       4.16791       4.35866       4.24631       4.02929
  18  18 3439.9240    2.9398  2.3390 11.1943  0.0000      0.753735  0.0645   0.0467   0.1179    0.1498   0.0000      0.295845   433.9582       6.65593       10.4873      -2.46785       4.67205      0.147865       3.89782       4.83799       5.05186       5.46895       5.06818       4.63271
  18  19 3582.5070    2.5376  3.7998 10.2273  0.0000      0.293478  0.0817   0.0311   0.1502    0.1365   0.0000      0.158308   444.3083       3.35121       12.8541       1.35669       2.50597      -2.36946       4.94095       6.34265       6.67709       6.79563       6.60560       6.07836
  18  20 3725.5292    2.1359  4.9724 10.1169  0.0000      0.510824  0.0985   0.0236   0.1828    0.0894   0.0000      0.117486   443.1988      0.499198       9.11825       9.75124      -4.80558      -15.1858       5.92742       7.77001       8.47903       8.63311       8.21138       7.58665
  18  21 3868.6725    1.7276  7.0282  9.8312  0.0000      0.530731  0.1319   0.0170   0.2341    0.0652   0.0000     0.0927575   437.0672       13.6419       21.5480       1.11381       26.2608       21.8723       7.50845       9.55370       10.1190       10.6878       10.1231       9.53575
  18  22 4011.4128    1.4906  9.4541  9.5130 -0.0008      0.494862  0.1618   0.0134   0.2960    0.0578   0.0000     0.0770014   439.3352      -29.4236       39.1338       15.1300       15.7346      -2.28349       8.87662       11.6339       12.5878       12.6114       12.1099       11.3043
  18  23 4153.7727    1.2764 12.5333  9.4405  0.0006      0.172155  0.2232   0.0108   0.3878    0.0506   0.0000     0.0765174   449.0132       5.11570       20.4324      -7.90472       29.5765      -37.2913       11.0085       14.4078       15.1175       15.9001       14.9276       13.9514
  19   5 1543.0629    0.1705  0.1612  8.8761 -0.0006       28.8508  0.0292   0.0107   0.0315    0.0407   0.0000       14.6669   440.9885      -1.46543       14.8606      -1.09616      -1.07005       1.45892       1.59208       2.41045       2.09536       2.67752       2.38020       2.10476
  19   6 1709.3939    0.2833  0.3487  8.7962  0.0000       15.3090  0.0240   0.0112   0.0455    0.0553   0.0000       3.98686   440.8503       1.45217       18.4945      -2.53081      -1.90489      0.724751       1.98869       2.48134       2.59136       2.60988       2.68116       2.36579
  19   7 1867.3438    0.4244  0.5275  8.7025 -0.0001       8.13306  0.0255   0.0127   0.0552    0.0825   0.0000       1.91364   437.6603      -2.90873       19.9884      0.671580     0.0110703      -1.17458       1.89689       2.30634       2.42828       2.87443       2.61633       2.31082
  19   8 2021.8054    0.5971  0.6266  8.7736  0.0000       4.94029  0.0276   0.0156   0.0535    0.1165   0.0000       1.29334   435.3266      -1.91143       15.5127       2.42666      0.145553      0.715471       1.81815       2.40563       2.59955       2.55863       2.50550       2.28718
  19   9 2173.8972    0.7560  0.9102  8.9473  0.0000       6.95636  0.0354   0.0171   0.0732    0.1414   0.0000       1.14747   435.6877     -0.421464       14.4343       2.68844       1.15845       3.47023       2.34693       2.93588       2.99647       3.27935       3.43350       3.15873
  19  10 2322.3952    1.1530  0.8805  9.5710  0.0000       3.92140  0.0343   0.0255   0.0650    0.1480   0.0000       1.00316   439.3366      -2.51153       19.1875       1.96404     -0.354509      -1.18738       2.19198       3.05756       3.20194       3.39377       3.38364       3.23433
  19  11 2468.1857    1.5876  1.1164  9.5037  0.0000       2.47672  0.0408   0.0317   0.0743    0.2821   0.0000      0.815960   437.2164       2.07052       16.7710      -7.42015       2.15010      -1.06407       2.41977       3.17621       3.45810       3.70050       3.55009       3.25666
  19  12 2613.0434    2.1520  0.9958 10.2603  0.0000       1.87495  0.0362   0.0454   0.0686    0.2807   0.0000      0.784683   440.2905      -4.61835       14.3569      -4.05522     -0.672380       2.83338       2.30343       2.82942       3.01111       3.11097       3.14723       2.93511
  19  13 2757.8654    2.7935  0.9222 10.5168  0.0000       1.76529  0.0338   0.0573   0.0622    0.2743   0.0000      0.868753   438.9475      -1.01070       11.9524       3.01573      0.903142       1.13792       2.26682       3.00724       3.32989       3.64854       3.38158       3.02300
  19  14 2902.4347    3.3854  0.8744 11.1669  0.0000      0.260594  0.0309   0.0702   0.0611    0.2224   0.0000      0.808449   440.9286      -3.32953       14.4226       2.40758      -5.47087       1.99088       2.07177       2.51125       2.75024       2.94765       2.83194       2.65390
  19  15 3046.4587    3.9625  0.9247 11.3452  0.0000       1.00364  0.0337   0.0806   0.0637    0.2491   0.0000      0.686321   433.3718      -3.82607       13.7994      0.628568      -6.01639       2.62035       2.43113       3.28714       3.57589       3.80861       3.75148       3.36814
  19  16 3189.7814    4.0023  1.1209 11.6698  0.0000       1.81198  0.0437   0.0783   0.0697    0.2401   0.0000      0.883542   437.9860     -0.132168       12.2920      0.627776      -1.77131      0.119782       2.51238       3.37572       3.43001       3.77022       3.53373       3.30649
  19  17 3332.7790    3.4493  1.6822 11.7091  0.0000      0.329923  0.0549   0.0587   0.0942    0.1375   0.0000      0.565569   439.7417      -5.51028       17.9987       5.52372      -3.49300      -3.51230       3.31433       4.48672       4.75704       4.95039       4.53386       4.09667
  19  18 3476.0961    2.9737  2.6632 10.6622  0.0000      0.471255  0.0671   0.0411   0.1163    0.1585   0.0000      0.241907   433.2746      -1.57504       14.4747       5.53506      -6.41455      -5.08113       3.81116       5.17301       5.24694       5.61461       5.29416       4.93361
  19  19 3619.3659    2.3960  3.9215 10.4009  0.0001      0.591332  0.0857   0.0284   0.1497    0.1011   0.0000      0.160445   431.2258     -0.510672       3.94155       3.71374      -18.0152      -5.71208       4.87896       6.30884       6.88161       7.22367       6.87063       6.36371
  19  20 3762.4838    2.0252  6.0171  9.9943  0.0000      0.418046  0.1104   0.0201   0.2023    0.0710   0.0000     0.0979236   431.0049      -11.8213       6.96137       9.38592       21.7052      -4.81186       6.35270       8.34659       9.00161       9.16479       8.79807       8.34329
  19  21 3906.2792    1.7046  8.1386  9.6614  0.0000      0.559613  0.1374   0.0154   0.2529    0.0595   0.0000     0.0778720   432.5275      -3.28406       14.7815       10.6790       6.70481      -3.18331       7.55224       10.0050       10.6672       10.8781       10.5869       9.62722
  19  22 4049.1300    1.4504 11.0787  9.3627 -0.0006      0.188864  0.1844   0.0118   0.3186    0.0557   0.0000     0.0690044   447.6126      -18.3296     -0.447141      -22.2122      -23.6112       21.4189       9.01664       11.6178       12.7732       13.0856       12.7322       11.7356
  19  23 4192.3767    1.2092 14.1806  9.3833 -0.0003      0.149637  0.2566   0.0093   0.4255    0.0450   0.0000     0.0729897   460.0371       5.77683       36.6103       30.3264      -8.90261      -18.4907       11.4749       14.5341       16.0989       16.4046       15.8844       14.6877
  19  24 4335.6687    1.0009 15.7601  9.3165  0.0000     0.0749740  0.3063   0.0080   0.4923    0.0415   0.0000     0.0864027   442.9673      -17.9163       4.46335      -5.76450       28.5818       1.98848       12.8160       16.4952       18.1401       18.6879       18.1162       16.7312
  20   5 1566.5342    0.1787  0.1593  8.9262  0.0009     -0.666036  0.0176   0.0104   0.0308    0.0401   0.0000       13.5353   440.9667      -1.95443       17.1286     -0.894275      -3.90268       2.44232       1.37417       1.84679       1.58222       1.57532       1.86944       1.48877
  20   6 1734.1992    0.3050  0.3941  8.8165  0.0000       7.56712  0.0254   0.0110   0.0469    0.0584   0.0000       2.92270   441.5777      0.411782       17.6493      -1.05874      -4.27795     -0.226393       1.85465       2.04536       2.08524       2.37292       2.38388       2.20169
  20   7 1893.9487    0.4564  0.4384  8.8450  0.0000       8.21343  0.0241   0.0137   0.0432    0.0777   0.0000       1.95987   439.2443      -1.30471       17.3920      -2.31097      -2.29902       1.60953       2.00239       2.94258       2.87721       2.83937       2.74183       2.66944
  20   8 2050.1076    0.6524  0.6733  8.4985  0.0000       5.96528  0.0270   0.0155   0.0536    0.1387   0.0000       1.16639   437.3984      -1.67127       16.8662     -0.706883     -0.314301      -4.78070       1.77484       2.25071       2.47446       2.49756       2.47338       2.31445
  20   9 2203.2046    0.8855  0.8158  9.2723  0.0000       5.47465  0.0333   0.0202   0.0629    0.1465   0.0000       1.10728   435.9091      0.500758       10.1698       4.23640       1.48789      0.110223       1.87166       2.57695       2.61948       2.70118       2.69293       2.47370
  20  10 2352.4213    1.3161  0.8863  9.6966  0.0000       2.84436  0.0347   0.0281   0.0613    0.1804   0.0000      0.896917   438.0738    0.00854438       8.02171       3.07121      0.557217      -4.34807       2.06938       2.77912       2.82752       3.03025       2.80919       2.57379
  20  11 2499.0250    1.7485  1.1046  9.6257  0.0000       2.50144  0.0376   0.0341   0.0742    0.3050   0.0000      0.896218   436.7791      -1.21635       15.8648       3.40943      -3.13813      -3.45918       2.13475       2.77691       2.92435       2.91347       2.90865       2.68886
  20  12 2644.8065    2.1028  1.2078  9.7807  0.0000      0.692115  0.0440   0.0389   0.0766    0.3657   0.0000      0.964877   437.8266     -0.281465       13.4022      -5.59705      -1.53661      -3.68904       2.47432       3.36454       3.36874       3.68860       3.40896       3.23612
  20  13 2790.5832    2.8030  1.0046 11.2998  0.0000     0.0103182  0.0361   0.0579   0.0672    0.1762   0.0000      0.796024   440.8690      -2.89720       17.7872       2.09664      -5.51497     -0.940805       2.10768       2.52707       2.86844       2.86175       2.76386       2.64184
  20  14 2935.8769    3.6281  0.8849 11.1366  0.0000      0.859226  0.0301   0.0733   0.0604    0.2512   0.0000      0.689736   438.9828     -0.189291       14.8867      -3.58912      -3.31431       1.62120       1.83218       2.44470       2.49232       2.43756       2.58036       2.54283
  20  15 3080.3901    3.8388  1.0908 11.5567  0.0000      0.694296  0.0376   0.0732   0.0721    0.2370   0.0000      0.707180   437.0508      -5.09538       19.8011       1.91604     -0.979299      -5.89127       2.13680       2.71261       2.91203       2.99276       2.91000       2.73075
  20  16 3224.4473    3.8965  1.3833 11.4537  0.0000       1.80005  0.0448   0.0667   0.0818    0.2063   0.0000      0.565386   442.7844      0.220868       19.2458       4.20820       5.42324     -0.640120       2.67660       3.35899       3.54934       3.52766       3.48166       3.16883
  20  17 3368.1334    3.2856  1.9587 11.3235  0.0000       1.17852  0.0541   0.0491   0.0979    0.1193   0.0000      0.428589   445.3243      -2.19695       10.8976      -6.41199      -1.18509       1.57303       2.91780       3.73224       4.00680       4.15018       4.12380       3.88365
  20  18 3511.7780    2.7912  2.7741 10.8204 -0.0003      0.492895  0.0672   0.0369   0.1179    0.1163   0.0000      0.248325   440.5743       4.64421       16.4887      -5.93641      -6.75299      -10.1251       3.61493       4.75481       4.98401       5.28542       4.94673       4.78855
  20  19 3655.6908    2.3711  4.2301 10.3517  0.0000      0.576705  0.0850   0.0261   0.1525    0.0909   0.0000      0.143263   439.4379       7.65646       1.57091      -4.30663     -0.707656       6.03203       4.57404       6.19413       6.36827       6.84811       6.95708       6.24836
  20  20 3799.1842    1.9496  6.5186  9.9479  0.0000      0.308999  0.1125   0.0180   0.2069    0.0647   0.0000     0.0905228   440.2527       3.75393       18.5874      -16.9261      -9.95560       1.41522       6.02557       7.76620       8.53153       8.89982       8.65429       8.22952
  20  21 3942.8683    1.6500  9.0167  9.6081  0.0000      0.275444  0.1442   0.0138   0.2691    0.0559   0.0000     0.0688853   465.5253      -2.87384       13.7868      -28.5718       8.44132      -7.51936       7.41057       9.56840       10.2613       10.6526       10.3284       9.83248
  20  22 4086.8501    1.3715 11.1052  9.4712  0.0000      0.209925  0.1874   0.0109   0.3251    0.0493   0.0000     0.0718312   439.5592      -5.32971      -4.77620      0.764491       5.74263       6.35996       8.43080       11.2433       12.1153       12.2032       12.1452       11.3984
  20  23 4230.1824    1.1375 12.9193  9.4836  0.0005     0.0949721  0.2376   0.0094   0.3930    0.0429   0.0000     0.0797786   446.5538       5.07606      -8.73313      -11.6641       28.5125       10.2097       10.3179       13.5347       14.6256       14.9979       14.9919       13.6242
  20  24 4373.4162    0.9521 16.1662  9.3915  0.0000     -0.167086  0.3317   0.0078   0.5070    0.0401   0.0000     0.0904985   444.7025      -12.8704       25.5154      -10.5096       56.9048       40.4920       13.1283       17.5802       18.9891       19.0598       18.6036       17.6300
  21   6 1758.2429    0.3203  0.3872  8.8598  0.0000       9.60475  0.0216   0.0110   0.0470    0.0579   0.0000       3.14411   439.1945      -1.02039       16.4906       1.35719      -4.31547      -1.25227       1.49497       1.76522       1.92891       1.99654       2.17560       2.22813
  21   7 1919.8973    0.4595  0.5433  8.8399  0.0000       10.9155  0.0257   0.0126   0.0505    0.0772   0.0000       1.96052   440.2586     -0.527737       16.1943       4.09592     -0.919965      0.413860       1.66864       2.12185       2.41202       2.35229       2.33911       2.25332
  21   8 2077.8068    0.6850  0.6328  9.0930  0.0000       7.73884  0.0278   0.0168   0.0502    0.1073   0.0000       1.41013   439.5827     -0.329832       16.0110      -8.03672     -0.477998       1.82376       1.68164       2.16556       2.22878       2.60101       2.56878       2.28121
  21   9 2231.9404    0.9746  0.8363  8.9612  0.0000       4.51737  0.0301   0.0206   0.0608    0.1870   0.0000      0.975606   440.2175      0.122177       17.6093      -2.22168    -0.0631943    -0.0313330       1.89829       2.39407       2.70852       2.66784       2.76943       2.59352
  21  10 2381.9582    1.3185  1.0482  9.4988  0.0000       2.89608  0.0392   0.0258   0.0676    0.2049   0.0000      0.848375   443.8232       2.20509       15.3351      -2.04145      -4.32731      -5.13706       2.11708       2.80716       2.91772       3.10157       2.91034       2.88264
  21  11 2529.3680    1.8415  1.0065  9.6883  0.0000       3.31499  0.0338   0.0351   0.0665    0.2660   0.0000      0.787809   437.6024      -2.63320       13.6100     -0.599421      -3.25029      -2.14128       1.99101       2.56393       2.63334       2.75779       2.83506       2.62963
  21  12 2676.1833    2.3315  0.9567 10.7630  0.0000       1.52564  0.0333   0.0467   0.0680    0.1938   0.0000      0.878149   434.7308       4.03012       18.4029     -0.548776       3.05878      -1.94570       1.94118       2.54197       2.88854       2.91503       2.79561       2.62198
  21  13 2822.8906    2.9980  0.9576 10.8379  0.0002       1.85703  0.0330   0.0588   0.0633    0.2605   0.0000      0.828159   438.4445     -0.520989       15.9436       1.13506     -0.509400       1.93033       2.09035       2.65606       2.95984       3.05864       2.93887       2.73794
  21  14 2968.7900    3.6989  1.0348 11.2770  0.0000      0.281234  0.0348   0.0698   0.0661    0.2488   0.0000      0.772476   439.9069      0.944630       13.7147      0.204707     -0.159194       3.25680       1.93353       2.55993       2.73162       2.67714       2.76030       2.46175
  21  15 3113.8832    3.8484  1.0852 11.6838  0.0000      0.809711  0.0379   0.0735   0.0689    0.2360   0.0000      0.694644   439.9546      -3.92334       13.6268    -0.0990836     -0.447715       4.20887       1.98346       2.70383       2.87892       2.86925       2.78751       2.63349
  21  16 3258.3884    3.6933  1.5529 11.2641  0.0000      0.618386  0.0470   0.0583   0.0835    0.1855   0.0000      0.497549   437.2837     -0.829867       12.3497       3.31704       1.05176      -1.85503       2.46728       3.31481       3.44782       3.70500       3.55306       3.32822
  21  17 3402.7351    3.1644  1.9959 11.2158  0.0057      0.784935  0.0560   0.0458   0.0931    0.1177   0.0000      0.379768   441.3537       3.89466       12.7111      -2.85941       7.26414      -2.76680       2.85408       3.84498       4.08424       4.32122       4.34107       3.91248
  21  18 3546.9644    2.6133  3.4009 10.6059  0.0000      0.382105  0.0718   0.0296   0.1282    0.0893   0.0000      0.181686   439.8984      -7.78177       15.0714      -2.45436     -0.370725      -6.62120       3.80860       4.84433       5.38902       5.41879       5.38033       5.00682
  21  19 3691.5394    2.2022  4.5140 10.3235  0.0000      0.544230  0.0897   0.0234   0.1536    0.0794   0.0000      0.130786   443.7411      0.306583       11.2430      0.852530      -9.10884      -7.84738       4.58143       5.86864       6.70893       6.81857       6.53814       6.43204
  21  20 3835.9330    1.8661  6.6998  9.9847  0.0004      0.367840  0.1154   0.0169   0.2083    0.0594   0.0000     0.0892240   447.4473      -10.3916       29.0364       10.9022       16.7217       13.5319       5.84451       7.76041       8.24164       8.61272       8.29359       7.99243
  21  21 3979.9871    1.5580  9.6087  9.6298  0.0000      0.344691  0.1546   0.0125   0.2752    0.0491   0.0000     0.0702312   432.2468       6.98845       7.60352       4.74654      -6.69967       12.2378       7.20698       9.39261       10.2352       10.5464       10.2203       9.89500
  21  22 4123.8100    1.3485 11.6833  9.4385  0.0003      0.151140  0.1904   0.0103   0.3323    0.0469   0.0000     0.0667334   433.3654       9.68080       8.06521      -9.96567      -8.64504      -1.34097       8.24544       10.7621       11.7815       12.4440       12.0374       11.4990
  21  23 4268.4538    1.0886 14.8202  9.4433  0.0000      0.210484  0.2728   0.0080   0.4429    0.0387   0.0000     0.0721490   422.1897       3.56195       20.9886       27.4887      -6.22045     0.0431265       10.3495       13.8806       15.0068       15.6199       14.9991       14.0683
  21  24 4413.6111    0.8950 16.0542  9.3639  0.0000      0.438212  0.3235   0.0075   0.4946    0.0383   0.0000     0.0956927   446.8084       28.3754       60.2330      -30.7900       7.04927      -19.3200       12.4816       16.5700       18.0655       18.5216       18.3086       17.1040
  22   5 1611.3631    0.1974  0.2418  8.8580  0.0000       28.1953  0.0215   0.0092   0.0363    0.0426   0.0000       8.74361   440.9714      -2.63231       20.1791     -0.284572      -4.25370       1.41121       1.68475       2.24004       2.31005       1.91365       1.89858       2.04555
  22   6 1781.5853    0.3594  0.3643  8.8152  0.0000       15.1388  0.0194   0.0116   0.0388    0.0583   0.0000       2.96648   439.8608      -3.16192       19.0680    -0.0407371      -2.38025       1.78202       1.15012       1.50845       1.63897       1.65662       1.86208       1.63436
  22   7 1945.0920    0.5113  0.5583  8.6890  0.0000       7.34540  0.0272   0.0130   0.0479    0.0900   0.0000       1.56878   439.0677     -0.279308       22.4992     -0.797239      -3.07039      -1.63927       2.09590       2.90245       2.96360       2.93589       2.89311       2.57599
  22   8 2104.9059    0.7055  0.6536  9.1633  0.0000       8.16321  0.0279   0.0168   0.0523    0.1029   0.0000       1.39510   440.9215      -4.00651       18.4293       2.43425      -2.47281    -0.0209730       1.70246       2.04545       2.26372       2.13376       2.27102       2.09790
  22   9 2260.1005    1.0309  0.9206  8.9155  0.0000       4.75122  0.0315   0.0203   0.0632    0.1936   0.0000      0.908425   440.1315      -1.24883       13.2748      -2.17641     -0.283297      -2.50860       1.65679       2.13214       2.29634       2.47886       2.27407       2.29482
  22  10 2410.8913    1.4868  1.0337  9.7461  0.0000       3.71646  0.0353   0.0288   0.0686    0.2033   0.0000      0.878516   437.1218      -2.14954       16.4715      0.438872      -3.88519      0.287728       1.83376       2.24630       2.50930       2.63418       2.66919       2.50701
  22  11 2559.2284    1.9356  1.0861 10.0185  0.0000       2.64926  0.0363   0.0355   0.0665    0.2186   0.0000      0.727727   436.7082       2.01025       18.2363     -0.196746      -6.98154       1.90558       1.91324       2.51932       2.71247       2.82958       2.84223       2.84137
  22  12 2707.2224    2.3891  1.0198 10.7793  0.0000       3.34661  0.0372   0.0459   0.0644    0.1930   0.0000      0.839961   435.0097      -2.35136       17.5555      -1.37745      -5.49967     -0.363631       2.02790       2.52196       2.37674       2.68828       2.85149       2.79207
  22  13 2854.6767    3.1501  0.9091 11.3470  0.0000       1.42663  0.0311   0.0615   0.0598    0.1844   0.0000      0.830405   438.9258       3.34066       20.6345       3.36976      -1.18391      -1.33973       1.75621       2.47312       2.56087       2.75502       2.66512       2.47593
  22  14 3001.3518    3.8315  0.9386 11.8141  0.0000       1.27787  0.0304   0.0755   0.0625    0.1795   0.0000      0.802695   437.9593      -1.46184       13.8467       1.63892      -3.92511       4.07022       1.70016       2.24953       2.45614       2.61313       2.53483       2.33447
  22  15 3146.9692    4.1061  1.1115 11.5530  0.0000       1.08752  0.0360   0.0751   0.0687    0.2452   0.0000      0.760971   441.4176      -3.17355       14.5511      0.396844     -0.917665      -10.3973       1.94563       2.37756       2.66154       2.93277       2.81035       2.80135
  22  16 3292.1546    3.5864  1.5021 11.6225  0.0000      0.628447  0.0481   0.0573   0.0784    0.1364   0.0000      0.568756   437.9067      -3.16398       18.4057       5.11331       3.13446      -2.17587       2.32267       3.06938       3.30856       3.35300       3.29239       3.06553
  22  17 3437.1602    3.0885  2.3878 10.9520  0.0000      0.579295  0.0561   0.0391   0.0985    0.0950   0.0000      0.251997   434.3628      -5.62043       24.5124      -1.56733      -1.68476      -2.31974       2.96429       3.80862       4.09810       4.12154       4.22953       4.02427
  22  18 3582.0434    2.5030  3.6903 10.6241  0.0000      0.765362  0.0752   0.0270   0.1320    0.0714   0.0000      0.162672   442.0535      -8.15865       15.1633       12.6727      -1.14747       3.46635       3.63750       4.70973       5.08247       5.22817       5.08680       5.03438
  22  19 3727.0456    2.1167  5.3369 10.2148  0.0000      0.606173  0.0938   0.0200   0.1758    0.0629   0.0000      0.116238   438.4336      -7.82556       6.05618      -1.28066     -0.981880       3.46715       4.61056       6.02075       6.61161       6.81334       6.64824       6.45144
  22  20 3871.6433    1.7624  7.4381  9.8715 -0.0009      0.335967  0.1226   0.0151   0.2224    0.0540   0.0000     0.0806369   446.5923       7.05414       16.0385      -3.67615      -16.2529       1.79752       5.79102       7.59297       8.18267       8.29775       8.27371       8.01473
  22  21 4016.6857    1.5106 10.1950  9.6009  0.0000      0.263516  0.1590   0.0115   0.2863    0.0458   0.0000     0.0691828   440.4758     -0.774181       7.78293      -4.60480       13.4404       3.10865       7.03965       9.17513       10.0762       10.2244       10.2250       9.70577
  22  22 4160.5906    1.2532 12.8788  9.4451  0.0000    -0.0500351  0.2191   0.0092   0.3643    0.0424   0.0000     0.0676905   449.2670       7.65738       30.9120       32.1743       17.0529       1.99270       8.64630       11.7369       12.5125       13.3139       13.1231       12.3356
  22  23 4306.3499    1.0544 15.9143  9.4011  0.0000      0.293421  0.2872   0.0074   0.4536    0.0360   0.0000     0.0762383   461.6017       12.5387       16.4127       12.5972      0.540970       8.96813       10.3293       13.5555       14.9279       15.5769       14.9159       14.2078
  23   4 1449.6474    0.1358  0.1484  8.8614  0.0000       11.8893  0.0163   0.0085   0.0346    0.0331   0.0000       21.8830   441.1950       1.88994       18.6046      0.517230      -2.57965     -0.307582      0.921514       1.33190       1.40354       1.41604       1.43034       1.42560
  23   5 1632.8066    0.2134  0.2342  8.8958  0.0000       22.3413  0.0160   0.0095   0.0360    0.0418   0.0000       7.94609   437.8458      -2.62637       20.1300    0.00597935      -1.87349       2.03486      0.990603       1.26422       1.44956       1.42585       1.43574       1.41244
  23   6 1804.2556    0.3460  0.4036  8.7718  0.0000       15.9356  0.0211   0.0110   0.0422    0.0573   0.0000       2.96009   438.9425      0.886308       15.1157      -1.93983      -5.48851      -1.94744       1.38250       1.80264       1.90458       1.91665       1.89604       1.81606
  23   7 1969.7043    0.5428  0.6530  8.7230  0.0000       8.26468  0.0259   0.0130   0.0538    0.0900   0.0000       1.40927   438.9805      -3.04313       15.5652       4.05445     -0.181630       1.26190       1.39707       1.95266       2.13309       2.22955       2.25432       2.16616
  23   8 2131.1884    0.7855  0.7392  8.8133  0.0000       6.83063  0.0266   0.0169   0.0536    0.1313   0.0000       1.09206   440.7953       1.43589       18.5367      -1.58341      -3.65781      -1.24088       1.47368       1.95307       2.09023       2.34321       2.30506       2.19450
  23   9 2287.5109    1.0969  0.9458  9.3208  0.0000       3.58549  0.0336   0.0210   0.0610    0.1495   0.0000      0.937911   438.6121      -2.59600       17.9654     -0.879837      -4.08537       2.22337       1.65038       2.10442       2.33470       2.42585       2.46339       2.37097
  23  10 2439.2105    1.5413  1.0503  9.2548  0.0000       3.09191  0.0384   0.0278   0.0605    0.2887   0.0000      0.808287   439.3329      -6.08805       17.9462      -1.33197      -1.60329      -4.37504       1.92332       2.59326       2.73842       2.95546       2.93067       2.71401
  23  11 2588.6203    2.0166  1.0241 10.4578  0.0000       2.12660  0.0342   0.0387   0.0658    0.1835   0.0000      0.772678   439.1774       1.11281       15.6918       2.28934      -4.79298     -0.131136       1.65967       2.15542       2.40254       2.68106       2.53139       2.45169
  23  12 2737.5466    2.5506  0.9789 10.8144  0.0000       1.60666  0.0334   0.0483   0.0606    0.1981   0.0000      0.787960   440.0520      -3.30336       14.1489      -3.80606       2.26563       2.47773       1.68982       2.20965       2.24034       2.46759       2.36857       2.25714
  23  13 2886.0220    3.3544  0.9293 11.4118  0.0000      0.904157  0.0313   0.0637   0.0602    0.1876   0.0000      0.824460   440.1145      -2.10632       22.3129     -0.169708      -4.24364       1.25367       1.60214       2.18999       2.38052       2.40586       2.36699       2.35784
  23  14 3033.3644    3.8824  0.9428 11.3799 -0.0001      0.548888  0.0317   0.0724   0.0582    0.2453   0.0000      0.747888   439.8831      -4.19377       15.3323     -0.715927      -3.12099       1.04867       1.87285       2.45395       2.71970       2.68068       2.55782       2.44802
  23  15 3179.6061    3.9351  1.3053 11.4425  0.0000      0.597525  0.0391   0.0653   0.0764    0.2097   0.0000      0.561463   438.6315      0.265787       13.7329       3.47606      -2.99866      -3.93993       1.94584       2.50077       2.60511       2.82321       2.79398       2.70520
  23  16 3325.5417    3.4676  1.7072 11.5657  0.0000       1.63116  0.0496   0.0516   0.0836    0.1157   0.0000      0.477851   433.8022      -1.99131       20.0053      -3.36233      -5.93741       2.66799       2.20444       2.82623       3.07552       3.36635       3.10287       3.21145
  23  17 3471.1723    2.9374  2.5343 10.8117  0.0000      0.252155  0.0586   0.0353   0.1024    0.0900   0.0000      0.285856   437.9262       2.62715       17.4667     -0.413610      -7.82398      -6.53485       2.58562       3.56292       3.70258       4.05400       3.84190       3.78534
  23  18 3616.5636    2.4773  4.0717 10.5109  0.0000      0.236391  0.0755   0.0252   0.1393    0.0671   0.0000      0.128858   430.6664     -0.647064       4.61966       3.14233       3.92805      -2.31025       3.66746       4.79303       5.13844       5.42183       5.36454       5.10623
  23  19 3762.3468    1.9968  5.9595 10.1248  0.0000      0.686199  0.1014   0.0182   0.1842    0.0576   0.0000     0.0949191   444.4411       4.19101       26.2067       13.1935      -4.48416     -0.443475       4.57494       6.14343       6.69700       6.94694       6.92803       6.72643
  23  20 3907.4571    1.6780  8.2666  9.7680 -0.0010      0.304389  0.1303   0.0135   0.2371    0.0495   0.0000     0.0757791   448.8610      -10.5608       24.5105       6.14988      0.626338       7.52938       5.78365       7.53028       8.16210       8.58485       8.59211       8.14366
  23  21 4052.6686    1.4231 10.6792  9.5457  0.0000      0.232552  0.1701   0.0106   0.2963    0.0446   0.0000     0.0682141   449.0820      -6.54533       21.1481      0.645871       2.33372      -2.95355       7.24278       9.37447       10.4652       10.7614       10.6490       10.1518
  23  22 4198.1517    1.1550 12.9379  9.5331 -0.0013      0.220193  0.2314   0.0086   0.3731    0.0381   0.0000     0.0813881   449.5805      -18.7252       31.3070       6.37562       3.79228       3.14515       8.53697       11.3238       12.4543       12.8557       12.7906       12.2956
  24   3 1271.0005    0.0885  0.1231  8.9238  0.0001       7.82990  0.0292   0.0082   0.0402    0.0291   0.0000       64.1319   442.5759      -3.62919       19.2190      0.461287      0.321655     -0.848121       1.30881       1.86145       2.09997       1.89281       2.25328       1.71618
  24   4 1469.8022    0.1313  0.1120  8.9119  0.0000       52.5985  0.0151   0.0092   0.0286    0.0368   0.0000       28.3873   439.6252     -0.472946       19.5046      0.763052      -2.08270      -1.29261       1.14579       1.25348       1.37907       1.32097       1.42588       1.51821
  24   5 1653.6947    0.2382  0.2548  8.7578  0.0000       10.7295  0.0190   0.0093   0.0344    0.0470   0.0000       5.84957   439.9691      0.740935       19.5778      -1.56399      -1.02233      -1.27653      0.981238       1.42504       1.26418       1.58587       1.37721       1.43538
  24   6 1826.2795    0.3783  0.4331  8.7839  0.0000       6.11370  0.0215   0.0112   0.0437    0.0627   0.0000       2.18433   438.1598      -1.36408       20.1265      -1.61932      0.202194       3.15309       1.13587       1.50346       1.80381       1.70391       1.87487       1.80720
  24   7 1993.6113    0.5699  0.5312  8.9193  0.0000       7.44957  0.0222   0.0146   0.0466    0.0852   0.0000       1.51422   438.2858     -0.557782       18.0968     -0.304213      -1.92382      -1.41987       1.30454       1.72287       1.98308       1.93928       1.85897       1.84223
  24   8 2156.8163    0.8079  0.9466  8.7870  0.0000       4.47039  0.0346   0.0156   0.0616    0.1555   0.0000       1.01430   439.4616      -5.27050       14.6508       4.04027     -0.627464      0.840824       1.74624       2.11746       2.23007       2.40964       2.49652       2.32657
  24   9 2314.3803    1.1755  0.9032  9.5712  0.0000       3.03891  0.0307   0.0230   0.0622    0.1372   0.0000      0.882836   438.3117      -2.34122       16.8740       2.43909      -5.17842       4.69511       1.68038       2.11851       2.28543       2.50390       2.62310       2.46746
  24  10 2467.1288    1.5988  1.1402  9.9026  0.0000       3.79009  0.0380   0.0287   0.0709    0.1951   0.0000      0.879675   437.2413     0.0346023       15.8736      0.464006      -4.64871     -0.491177       1.69728       2.27089       2.48750       2.55879       2.52123       2.39072
  24  11 2617.5956    2.1610  1.1823  9.7236  0.0000      0.994203  0.0369   0.0376   0.0691    0.3776   0.0000      0.737989   436.2768       1.19894       15.3032      -4.00402     -0.214960      0.987220       1.68513       2.20050       2.34018       2.56134       2.53645       2.37143
  24  12 2767.6632    2.8503  0.9421 10.5522  0.0005       1.96951  0.0281   0.0528   0.0612    0.2503   0.0000      0.753564   437.3663      -2.03466       13.9164       2.24069      -2.73890       1.33695       1.52913       1.95790       2.18993       2.20459       2.23866       2.00663
  24  13 2916.8854    3.4552  0.9200 11.3683  0.0000      0.560508  0.0294   0.0648   0.0573    0.2042   0.0000      0.806269   438.4673       3.17780       12.8361       3.74611      -2.77654     -0.750353       1.56483       1.95136       2.10961       2.18544       2.17046       2.08357
  24  14 3064.9741    4.0532  0.8186 12.1488  0.0000      0.814844  0.0281   0.0800   0.0536    0.1562   0.0000      0.771938   437.2089     -0.195385       14.3220      -1.52765      -6.66248      -3.44330       1.50719       1.91082       1.95030       2.12319       2.21566       2.05402
  24  15 3211.9777    3.8633  1.3187 11.3634  0.0000      0.769506  0.0399   0.0634   0.0720    0.2436   0.0000      0.627822   440.4945      -2.83466       15.3081       1.31825     0.0967567      -2.09031       1.83229       2.29884       2.42361       2.56938       2.55877       2.49607
  24  16 3358.3532    3.3377  1.8781 11.3282  0.0000      0.436091  0.0496   0.0457   0.0837    0.1093   0.0000      0.370218   434.1501      0.204137       14.8695      -8.69351      -1.92209      -1.97227       2.15979       2.81079       3.12367       3.27379       3.19047       3.02139
  24  17 3504.7872    2.7593  2.9155 10.9441  0.0000      0.546794  0.0631   0.0316   0.1098    0.0747   0.0000      0.206532   433.8560      0.594528       9.09535       5.23363      -1.09765      -10.8222       2.81627       3.81865       4.05746       4.19679       4.07654       4.13088
  24  18 3650.9185    2.3014  4.2289 10.4645 -0.0001      0.545468  0.0785   0.0226   0.1398    0.0607   0.0000      0.138415   436.4778       5.78241       16.4365      -5.12607       1.99293      -2.39050       3.54601       4.58573       5.04730       5.25505       5.21204       5.08886
  24  19 3796.8851    1.9333  6.5124 10.0104  0.0000      0.394749  0.1046   0.0164   0.1885    0.0535   0.0000     0.0841944   439.2486       1.35753      -5.61499      -9.44053      -14.4375       4.44522       4.69027       6.04140       6.84352       6.89363       6.94966       6.73753
  24  20 3942.8770    1.6019  8.5143  9.8225  0.0005      0.398804  0.1322   0.0129   0.2460    0.0464   0.0000     0.0758726   444.9139       3.68001       2.59629      -7.50738      -8.87912       12.8465       5.64868       7.20922       8.01128       8.19476       8.03488       7.98744
  24  21 4088.3460    1.3761 11.2011  9.5407  0.0004      0.216403  0.1757   0.0101   0.3110    0.0436   0.0000     0.0692164   442.2631      -11.6448       10.8999      -3.55863       10.6505      -4.65537       6.95236       9.22969       9.89657       10.6723       10.7791       10.2416
  24  22 4233.7713    1.1516 14.5542  9.5238  0.0008      0.189940  0.2573   0.0079   0.4026    0.0362   0.0000     0.0768658   439.3220      -8.10345       12.7349       10.0884      -5.61979       15.0308       8.71341       11.8191       12.7016       13.4238       13.4717       12.5442
  25   4 1489.4665    0.1470  0.1959  8.8221  0.0000       26.6689  0.0180   0.0079   0.0338    0.0350   0.0000       14.4080   438.1455      0.922354       20.7645       1.07856      -2.34517     -0.796232      0.889969       1.40164       1.39052       1.79170       1.38820       1.46815
  25   5 1674.1455    0.2620  0.2451  8.8710 -0.0001       31.2746  0.0168   0.0107   0.0346    0.0434   0.0000       6.26967   439.9133    -0.0757796       18.9087      0.667848      -4.79410      0.383714      0.850476       1.15108       1.32747       1.31503       1.22224       1.40892
  25   6 1847.9138    0.4011  0.4709  8.9565  0.0000       8.45267  0.0223   0.0114   0.0443    0.0620   0.0000       2.22601   440.1010       1.56549       19.8411      0.912108      -1.32247      -1.31076       1.37237       1.77423       1.94116       1.98593       1.94743       1.89858
  25   7 2016.9591    0.6099  0.7147  8.8498  0.0000       6.41238  0.0271   0.0134   0.0520    0.0971   0.0000       1.23524   440.2579      -3.24980       21.0738       3.17975     0.0868646      0.888137       1.39459       1.65165       1.96947       2.07971       2.16380       2.00201
  25   8 2181.8783    0.8761  0.8071  9.3639  0.0000       6.88260  0.0278   0.0179   0.0567    0.1104   0.0000       1.08263   440.2039      -3.27927       14.8686       7.73317      -3.27541      0.231252       1.40565       1.78059       1.95017       2.18160       2.09197       2.01417
  25   9 2340.5956    1.2565  1.0588  9.1096  0.0000       3.67499  0.0341   0.0222   0.0647    0.2238   0.0000      0.831836   438.1503       1.22307       15.3102       4.81531      -3.66803      0.338002       1.67326       2.23384       2.42939       2.50523       2.40350       2.34213
  25  10 2494.4194    1.7194  1.1009  9.6623  0.0000       3.19955  0.0347   0.0300   0.0654    0.2538   0.0000      0.770420   440.1751     0.0219066       17.0757       2.41319       1.13531       2.66740       1.61356       1.98139       2.25620       2.33250       2.41806       2.30948
  25  11 2646.2367    2.2839  1.0981 10.3247  0.0000       2.08308  0.0349   0.0402   0.0634    0.2534   0.0000      0.760987   437.7996     -0.814816       9.64233      -2.81027      0.345842      -1.22532       1.60575       2.10922       2.33442       2.44412       2.41973       2.21944
  25  12 2797.3285    2.7940  1.0526 11.0711  0.0000       1.64405  0.0334   0.0495   0.0630    0.1786   0.0000      0.772817   436.9502     -0.528111       12.1599      0.596021      -4.84333      -2.65003       1.54703       2.07038       2.15669       2.34745       2.35115       2.27079
  25  13 2947.3606    3.7263  0.9877 10.7922  0.0000       1.42657  0.0293   0.0655   0.0583    0.3481   0.0000      0.636393   439.2479     -0.224684       17.7876       2.16187      -4.53121       2.53952       1.47420       1.80970       2.13162       2.38281       2.45529       2.22702
  25  14 3096.1418    4.0757  1.0486 11.9101  0.0001       2.12678  0.0315   0.0741   0.0665    0.1983   0.0000      0.757462   438.1578      -1.28984       12.5238      0.371990      -2.21248       2.39699       1.58431       1.94482       2.20869       2.25450       2.28770       2.25428
  25  16 3391.0861    3.2338  2.1139 11.2780 -0.0001      0.874076  0.0521   0.0420   0.0879    0.1039   0.0000      0.315884   436.4112      -5.49361       12.7891       1.35321      -2.28220       1.10332       2.28078       2.97937       3.15992       3.31684       3.30230       3.16373
  25  17 3537.9892    2.6283  3.2713 10.8120  0.0000      0.572336  0.0660   0.0280   0.1179    0.0689   0.0000      0.192388   434.1170      -1.21071       9.26323       3.95103      -1.94558      -4.42521       2.77691       3.72232       3.98118       4.20067       4.07210       4.07267
  25  18 3684.8617    2.1900  4.5718 10.5171  0.0000      0.572747  0.0840   0.0206   0.1435    0.0524   0.0000      0.132287   436.6060       11.8362       11.6264       5.86832      0.708321       6.60348       3.55350       4.85052       5.19475       5.28223       5.39212       5.18870
  25  19 3831.1364    1.8487  6.5821 10.0349  0.0000      0.228051  0.1065   0.0154   0.1902    0.0514   0.0000     0.0882968   437.3056      -10.4084       11.6388       7.06013    -0.0500736      -1.74970       4.32179       5.75196       6.28542       6.71856       6.59177       6.37761
  25  20 3977.6365    1.5366  9.8944  9.7186  0.0002      0.372177  0.1511   0.0115   0.2687    0.0449   0.0000     0.0686228   434.9322       19.4664       26.6468      -5.79548       3.19456       7.01400       5.92239       7.84704       8.51807       8.95198       8.93722       9.00988
  25  21 4123.6110    1.3236 12.7494  9.6053  0.0000      0.124614  0.2103   0.0088   0.3400    0.0383   0.0000     0.0704285   451.2858      -5.39618       26.2194      -13.0306      -3.37739       15.8059       7.31441       9.87395       10.6822       11.1593       11.2797       11.0235
  25  22 4269.9126    1.0659 15.6666  9.4841 -0.0018      0.144119  0.2876   0.0069   0.4373    0.0350   0.0000     0.0793605   460.9140       21.6220      -2.27588       27.6664       20.3821      -9.86652       9.39296       12.3916       13.4882       14.1933       14.2116       13.9742
  26   3 1307.4692    0.0894  0.1109  8.9267  0.0000       68.8498  0.0207   0.0081   0.0339    0.0342   0.0000       57.7118   440.7737      -2.32341       20.4286      -1.79480      -3.10384     -0.189335       1.06091       1.46842       1.50203       1.53976       1.48566       1.64550
  26   5 1694.0301    0.2653  0.3558  8.7704  0.0000       11.3919  0.0192   0.0089   0.0431    0.0489   0.0000       3.98662   440.5444    -0.0289835       20.8876       1.01781      -3.35019       1.88203       1.05369       1.37355       1.40875       1.43664       1.67428       1.58792
  26   6 1869.0850    0.4555  0.4113  8.8269  0.0000       11.8949  0.0257   0.0122   0.0357    0.0648   0.0000       2.09822   440.1250      -1.33793       17.8455     -0.129654      -2.51272      -1.34435       1.75570       2.31097       2.80514       2.54978       2.58435       2.30404
  26   7 2039.7728    0.6215  0.7295  8.9651  0.0000       6.77921  0.0277   0.0134   0.0503    0.0954   0.0000       1.25487   440.3726       1.34259       17.8348      -2.65040      -3.59588     -0.191273       1.33390       1.70750       1.94245       1.96216       1.93935       1.94256
  26   8 2206.1340    0.9486  0.8750  9.1836  0.0000       4.67218  0.0306   0.0181   0.0554    0.1417   0.0000      0.937034   439.9003      0.486394       14.2559     -0.384739      -3.42873     -0.405751       1.48869       1.91716       2.05635       2.19842       2.17410       1.94899
  26   9 2366.0715    1.3207  1.1053  9.4323  0.0000       3.58034  0.0349   0.0227   0.0656    0.1832   0.0000      0.811408   437.5656      -5.20230       21.0528       2.77265       1.07725     -0.217336       1.54213       2.15733       2.22922       2.45338       2.48123       2.39420
  26  10 2521.2350    1.8026  1.1343 10.2178  0.0000       2.91679  0.0374   0.0312   0.0671    0.1759   0.0000      0.826421   442.3081       1.12757       15.8851      -1.40573      -5.37163      0.500423       1.77042       2.33225       2.59262       2.65624       2.74844       2.70920
  26  11 2674.3740    2.4469  1.0673 10.2735  0.0000       2.08543  0.0325   0.0416   0.0618    0.2788   0.0000      0.731140   440.1313      -1.91213       14.4750       3.73933      -4.26978      0.695132       1.44193       1.83618       2.00460       2.05341       1.98988       2.04538
  26  12 2826.4873    3.0043  1.0167 10.9141  0.0000       1.48401  0.0320   0.0522   0.0590    0.2281   0.0000      0.794106   437.7515       1.62214       15.2010       1.00635      -3.08965     -0.710360       1.41452       1.80538       2.11528       2.16756       2.22241       2.27527
  26  13 2977.3554    3.8091  0.8715 11.2973  0.0000      0.531437  0.0277   0.0676   0.0518    0.2086   0.0000      0.707281   436.3161     -0.895152       14.3400       1.29321      -2.10471       2.92118       1.28130       1.58670       1.92252       1.89948       1.90610       1.91284
  26  14 3126.8735    4.0113  1.1212 11.8133  0.0000      0.875439  0.0351   0.0690   0.0627    0.2076   0.0000      0.794452   439.7951      0.369143       15.3315     -0.724515     -0.849015      0.880237       1.52407       1.90509       2.16679       2.23190       2.21134       2.19553
  26  15 3275.2028    3.6783  1.4395 11.6844  0.0000     -0.305366  0.0413   0.0570   0.0755    0.1523   0.0000      0.586716   440.8795      -2.22806       13.7950      -1.53355       2.39794     0.0958593       1.68774       2.17163       2.41225       2.61303       2.48774       2.41604
  26  16 3423.1725    3.0905  2.2330 11.4311 -0.0001      0.304121  0.0522   0.0399   0.0947    0.0915   0.0000      0.248482   440.2333     -0.496144       15.7396      -4.71139      -5.76030      -2.26975       2.18071       2.82733       3.08743       3.18644       3.22655       3.09260
  26  17 3571.0974    2.5140  3.5002 10.7856  0.0001       1.01828  0.0685   0.0260   0.1190    0.0646   0.0000      0.168366   436.6628      -3.15724       9.67287       1.23823      -3.88259       2.90116       2.74880       3.70019       4.03126       4.23722       4.25816       4.19254
  26  18 3718.2895    2.1407  4.8663 10.4070  0.0002      0.372752  0.0821   0.0192   0.1509    0.0523   0.0000      0.126105   433.8980      -5.17144       14.6469       1.54082       1.14318       2.87584       3.36098       4.44713       4.87454       5.35155       5.03691       4.88901
  26  19 3865.4170    1.7611  7.8502  9.9480 -0.0000      0.271560  0.1210   0.0136   0.2157    0.0474   0.0000     0.0762972   428.2426      -11.7683       6.48237      -1.42359       9.30147      -5.57795       4.80853       6.30631       6.79210       7.28099       7.51390       7.19579
  26  20 4012.2526    1.5040 10.5072  9.7159  0.0000      0.234150  0.1615   0.0107   0.2792    0.0425   0.0000     0.0678450   439.3417       6.89778       30.2260       9.22316      -2.10483      -9.73431       5.84908       7.81541       8.60406       9.03425       9.25419       9.01744
  26  21 4159.1673    1.2624 12.6976  9.6004  0.0010      0.247832  0.2094   0.0084   0.3366    0.0370   0.0000     0.0695685   441.0876      -8.23339       12.0043       8.08806       8.56154      -12.1458       6.99873       9.25048       10.2438       10.6756       10.6306       10.3656
  26  22 4305.9512    1.0561 14.9830  9.4622  0.0008      0.359393  0.2584   0.0071   0.4004    0.0343   0.0000     0.0813374   442.4913       6.79139       47.2908       28.3397       27.3805       4.26403       8.23509       10.8648       12.0123       12.6177       12.7358       12.2502
  27   3 1325.2008    0.0742  0.0868  8.9399 -0.0093      -5.06169  0.0377   0.0082   0.0327    0.0310   0.0000       100.953   434.5957       1.04441       17.9227       4.04919      -6.86312       7.29645       1.44794       1.81747       1.82559       2.56507       4.08027       2.81141
  27   4 1527.5599    0.1734  0.1642  8.8873  0.0000       9.16775  0.0165   0.0085   0.0271    0.0320   0.0000       12.9759   440.3336     -0.977274       19.2702      -1.14892      -2.81676     -0.272528      0.749001      0.856466       1.29623       1.10163       1.17684       1.21849
  27   5 1713.6090    0.2933  0.3562  8.9209  0.0000       15.8466  0.0191   0.0097   0.0404    0.0463   0.0000       4.03412   440.0485      0.386120       19.2858     0.0537474      -5.62706     -0.298432      0.977064       1.26939       1.44738       1.37915       1.46848       1.40533
  27   6 1889.8166    0.4742  0.5441  8.8171  0.0000       10.4216  0.0218   0.0114   0.0441    0.0692   0.0000       1.81036   440.4294      0.882006       19.0641      -1.41696      -4.07753     -0.108425       1.01853       1.40000       1.49111       1.71273       1.77977       1.69933
  27   7 2062.1249    0.6565  0.7657  9.0689  0.0000       6.71253  0.0296   0.0137   0.0503    0.0915   0.0000       1.29740   440.1366      -1.06035       18.6052      0.571991      -2.63475      0.180860       1.32294       1.72153       1.84094       2.07250       1.97837       1.99402
  27   8 2229.7728    1.0408  0.8944  8.7995  0.0000       3.55397  0.0276   0.0184   0.0548    0.1828   0.0000      0.851929   440.0040     -0.957576       20.1940       1.34670      -2.17732     -0.465124       1.25272       1.61914       1.81685       1.87744       1.83898       1.78779
  27   9 2391.0766    1.3890  1.1600  9.6680  0.0000       3.98905  0.0378   0.0235   0.0670    0.1713   0.0000      0.853663   437.2105      -1.34186       18.0363       4.27141      -1.11237      -2.60532       1.51551       1.98426       2.09823       2.31204       2.34101       2.21009
  27  10 2547.5624    1.9314  1.0991 10.1901  0.0000       2.35262  0.0334   0.0328   0.0632    0.1848   0.0000      0.829974   436.8863       1.43177       14.8387      -1.45851      -3.27762      -2.82739       1.39587       1.82026       1.99977       2.25004       2.23503       2.26243
  27  11 2702.0201    2.5154  1.0616 10.5570  0.0000       1.18743  0.0313   0.0428   0.0615    0.2180   0.0000      0.722278   439.2602      -1.38594       15.9775       1.13839      -2.42638     -0.441041       1.40396       1.76636       1.91748       1.99957       2.04925       1.96359
  27  12 2855.3168    3.2580  0.9291 10.9725  0.0000       1.83419  0.0286   0.0568   0.0549    0.2388   0.0000      0.756316   440.1751      -2.22026       13.5151       3.13118      -2.23612      -5.32341       1.22589       1.65835       1.82922       1.93644       1.88739       1.96497
  27  13 3006.9938    3.7606  1.0786 10.9954  0.0000      0.655452  0.0336   0.0610   0.0579    0.2813   0.0000      0.713176   439.9217      -1.87218       15.4229      -1.62336      -3.44549   -0.00743419       1.30205       1.78233       1.91339       2.00437       2.16097       2.03805
  27  14 3157.1105    4.0323  1.1657 11.5916 -0.0001      0.836195  0.0364   0.0677   0.0644    0.2546   0.0000      0.607916   436.5602      -1.58721       18.1151       3.17076      -2.67188      0.477414       1.46211       1.96995       2.01902       2.21492       2.20381       2.21142
  27  15 3306.4547    3.4919  1.7070 11.2039 -0.0029       1.24700  0.0443   0.0473   0.0768    0.1415   0.0000      0.424096   439.6311       2.28982       19.1383       1.63583     -0.981304      -3.30436       1.74783       2.27472       2.54293       2.66795       2.79202       2.68470
  27  16 3455.0419    3.0176  2.5745 11.0360  0.0000      0.348481  0.0552   0.0347   0.0981    0.0897   0.0000      0.247446   440.7312      -2.36642       14.0102       3.71793       2.97243       4.64838       2.24077       2.87974       3.23375       3.35848       3.54499       3.39666
  27  17 3603.6144    2.4512  3.9455 10.5300  0.0000      0.677962  0.0686   0.0235   0.1278    0.0646   0.0000      0.136227   437.5916     -0.416898       13.9544       3.73733      -4.77338       1.54979       2.80967       3.65134       3.98825       4.22207       4.31449       4.05479
  27  18 3751.5440    2.0220  6.0144 10.1283  0.0001      0.393755  0.0927   0.0163   0.1739    0.0494   0.0000     0.0927985   439.3978       2.54677       4.70814       4.69025      -2.32292     -0.212671       3.64765       4.75302       5.36719       5.52743       5.62188       5.45895
  27  19 3899.5990    1.6930  7.9957  9.9045  0.0000      0.503499  0.1206   0.0128   0.2175    0.0441   0.0000     0.0762007   440.8181      0.268548       11.6158       7.48318       1.24565     -0.172584       4.54630       5.99797       6.58663       7.01929       7.01596       6.82431
  27  20 4046.8037    1.4340 11.0035  9.7336  0.0000      0.329243  0.1689   0.0099   0.2945    0.0392   0.0000     0.0725403   445.8409      -24.5138       6.22718      -6.47248       31.4162       12.1956       5.88766       7.71687       8.43176       8.92734       8.95210       8.79514
  27  21 4194.1019    1.1966 13.6429  9.5430  0.0000      0.308100  0.2274   0.0076   0.3571    0.0357   0.0000     0.0773218   435.3930      -3.87954       15.5543       13.3663       17.2736      -4.70323       7.17564       9.52021       10.5389       11.1812       11.1557       10.8158
  28   3 1342.6530    0.0895  0.1013  8.9206 -0.0015       31.8115  0.0208   0.0076   0.0313    0.0327   0.0000       59.6036   440.2971     -0.398347       21.2398      0.959731      -4.30342     -0.606440       1.27149       1.70811       1.75036       1.43090       1.85093       1.72827
  28   5 1732.7783    0.3146  0.3280  8.8898  0.0000       17.4415  0.0322   0.0101   0.0338    0.0469   0.0000       4.31792   440.0775     -0.261867       19.4677      0.778478      -2.19730       2.71856       2.47275       3.40256       4.09541       4.05178       3.43063       3.10115
  28   6 1910.2138    0.4880  0.5867  8.9138 -0.0003       9.62842  0.0229   0.0114   0.0460    0.0711   0.0000       1.69273   439.1843      0.281857       20.9965      0.373021      -1.10347      -1.08951       1.10825       1.35855       1.46467       1.70928       1.76975       1.66343
  28   7 2083.9392    0.7333  0.8253  8.8840  0.0000       4.88869  0.0282   0.0141   0.0529    0.1203   0.0000       1.02471   442.8309      -1.05660       17.8012      -3.31417      -3.53226       2.71981       1.22576       1.64595       1.83707       2.05423       1.95187       1.75941
  28   8 2252.9149    1.0537  1.0484  8.7147  0.0000       4.51686  0.0316   0.0178   0.0613    0.2168   0.0000      0.828099   439.0260      -1.29696       20.2118       1.74303     -0.200759      -1.48392       1.31624       1.72674       1.80588       2.02014       1.99280       1.97422
  28   9 2415.3002    1.5142  1.1799  9.7890  0.0000       2.29446  0.0358   0.0248   0.0678    0.1866   0.0000      0.808460   442.6242       1.22651       16.1499       2.48206      -1.97189      0.821041       1.42038       1.85911       2.01924       2.09524       2.13008       2.08424
  28  10 2573.3952    1.9732  1.1594 10.2703  0.0000       2.55117  0.0348   0.0323   0.0644    0.1896   0.0000      0.731407   441.3065       1.86176       14.9243      -1.36178      0.773773       1.53584       1.37167       1.83271       2.03936       2.15303       2.18022       2.05351
  28  11 2729.2889    2.6310  1.0593 10.2154  0.0000       2.03364  0.0302   0.0428   0.0590    0.2804   0.0000      0.667123   438.8487       1.03867       15.4287      -2.31901     -0.419477      -1.67571       1.21632       1.63464       1.78015       1.92494       1.79831       1.82941
  28  12 2883.6375    3.5008  0.9028 10.8442 -0.0000       2.31475  0.0280   0.0600   0.0504    0.2929   0.0000      0.879657   441.1526      -1.48270       14.6890     -0.254654      -2.75056     -0.906154       1.12319       1.65747       1.69843       1.84716       1.84750       1.85049
  28  13 3036.1032    3.9832  1.0859 11.8644  0.0000     -0.368693  0.0325   0.0659   0.0608    0.1786   0.0000      0.733513   439.5147     0.0348607       14.0454       1.63441      0.943079     -0.164161       1.35460       1.79431       1.89809       2.09536       1.99331       1.90937
  28  14 3187.0844    3.9779  1.3414 11.0640  0.0000      0.903233  0.0361   0.0577   0.0674    0.2590   0.0000      0.446723   438.9044     -0.507300       18.8375      -1.01187     -0.890912     -0.891054       1.43792       1.88965       2.11486       2.28210       2.23234       2.20552
  28  15 3337.1444    3.5268  1.6052 11.6826  0.0001       1.14501  0.0419   0.0500   0.0766    0.1186   0.0000      0.462415   437.4602      -1.56390       14.1142      -3.39997      -3.15392      -3.98961       1.63436       2.18415       2.34178       2.45459       2.39866       2.41436
  28  16 3486.7074    2.8653  2.8458 11.0779 -0.0004      0.844058  0.0586   0.0313   0.1029    0.0771   0.0000      0.229840   438.8200      -6.52731       13.3950       1.91732      -4.61505       1.89658       2.24622       2.98762       3.13895       3.38329       3.53850       3.39457
  28  17 3635.7248    2.3299  4.1105 10.5703  0.0000      0.485899  0.0711   0.0220   0.1339    0.0617   0.0000      0.144187   441.7155      -6.17179       7.78718      0.266847      -1.82660      -6.00362       2.79281       3.75577       4.02703       4.40126       4.43538       4.27915
  28  18 3784.4196    1.9384  6.1891 10.1985  0.0000      0.358826  0.0961   0.0155   0.1747    0.0462   0.0000     0.0913280   450.2105    -0.0821973       13.6085     -0.274226      -4.89867       2.37601       3.62889       4.81789       5.23492       5.65527       5.66368       5.67293
  28  19 3932.7726    1.6435  9.0989  9.8340  0.0000      0.328169  0.1327   0.0115   0.2363    0.0424   0.0000     0.0688952   448.9456      -13.6603       19.0838      -9.93809       9.36730       14.6141       4.73726       6.18746       6.77228       7.15245       7.13529       6.99935
  28  20 4080.6492    1.3770 11.4182  9.7079  0.0000      0.341128  0.1772   0.0092   0.2968    0.0382   0.0000     0.0700690   434.9724      -3.84568       26.8119      -9.12634      -28.0381      -2.65298       5.83198       7.63221       8.38331       8.86517       8.88201       8.80463
  28  21 4228.4683    1.1615 14.5620  9.5275 -0.0009      0.261397  0.2449   0.0069   0.3836    0.0341   0.0000     0.0809407   449.9383      -7.05355     -0.496804      -12.2055       5.19590      -4.98004       7.20353       9.74768       10.7976       11.0956       11.3839       11.1494
  29   3 1359.7889    0.0934  0.1405  8.9108  0.0000       120.087  0.0189   0.0075   0.0357    0.0413   0.0000       47.2178   439.7112     -0.380869       20.3421     -0.363434      -1.49421      0.444376      0.983569       1.28357       1.43149       1.53397       1.45232       1.70318
  29   4 1564.1544    0.1872  0.2059  8.8624  0.0000       22.7695  0.0151   0.0080   0.0278    0.0345   0.0000       9.79799   439.4256     -0.384248       21.0747      -2.95052      -2.12721       1.14609      0.707970      0.973099      0.972756       1.21492       1.07698       1.03641
  29   5 1751.6003    0.3178  0.3615  8.9507  0.0000       15.3947  0.0181   0.0098   0.0364    0.0477   0.0000       3.32309   439.9659     0.0842706       20.3217       2.31511     -0.665980      -1.49297      0.863604       1.07273       1.21277       1.31200       1.34327       1.18578
  29   6 1930.2629    0.5303  0.6043  8.8821  0.0000       8.56102  0.0231   0.0118   0.0443    0.0750   0.0000       1.44740   439.6323      0.108257       19.1969       3.99955      -4.34153      0.493645       1.15024       1.64907       1.72567       1.95190       1.89031       1.92951
  29   7 2105.3952    0.7903  0.8327  8.8217  0.0000       5.56358  0.0270   0.0146   0.0511    0.1305   0.0000      0.975121   439.8533     -0.905211       22.4865      -3.53237      -3.47212     -0.225797       1.11526       1.44433       1.61871       1.72614       1.70044       1.69217
  29   8 2275.4264    1.1099  0.9610  9.3643  0.0000       4.64973  0.0286   0.0196   0.0582    0.1496   0.0000      0.851790   439.4094     -0.494626       19.6443       7.46364    -0.0943879      0.920904       1.23019       1.58974       1.71010       1.87601       1.79734       1.86261
  29   9 2439.0977    1.5845  1.1679  9.8226  0.0000       3.70252  0.0363   0.0257   0.0639    0.1924   0.0000      0.855118   440.6500      -3.07890       20.1582     -0.502049      0.853172      -1.15258       1.25687       1.83828       1.84415       2.11432       2.11388       1.97717
  29  10 2598.6125    2.0761  1.2641 10.3244  0.0000      0.877172  0.0369   0.0324   0.0671    0.1891   0.0000      0.726881   441.3777       4.70224       15.3306      0.739247      -3.94794       1.23232       1.50595       1.98612       2.23191       2.41205       2.36735       2.41204
  29  11 2756.0910    2.7235  1.1039 11.3260  0.0000      0.873043  0.0328   0.0447   0.0623    0.1436   0.0000      0.733858   437.6747     -0.157767       16.2718       2.16671      -6.09520       1.11281       1.27309       1.61684       1.76027       1.90549       1.94652       1.93165
  29  12 2911.6349    3.5956  0.9660 10.5332 -0.0018       1.47235  0.0275   0.0594   0.0529    0.4559   0.0000      0.638726   439.1341      -2.26568       15.0009      0.112148      -1.10184      0.409620       1.22138       1.56909       1.74658       1.84826       1.81919       1.77944
  29  13 3064.8871    4.1468  1.0219 11.7478  0.0000      0.891062  0.0300   0.0694   0.0563    0.2106   0.0000      0.765001   436.8353     -0.907011       16.9255      0.600379      -1.68601      -1.34020       1.20419       1.59344       1.65903       1.90081       1.80482       1.75022
  29  14 3216.6782    3.9994  1.3070 11.6221  0.0000      0.472408  0.0362   0.0592   0.0657    0.1827   0.0000      0.570738   438.5800      0.914862       13.9662       1.19114      -2.64562      -1.24499       1.41685       1.76885       2.00834       2.09130       2.06148       2.11696
  29  15 3367.6010    3.3729  1.9688 11.2599  0.0000      0.891655  0.0450   0.0412   0.0810    0.1009   0.0000      0.314699   437.4513      0.554072       16.2875       4.64202      -7.64012      0.443969       1.68447       2.24261       2.44750       2.67854       2.71415       2.62433
  29  16 3517.7951    2.7189  3.1012 11.0485  0.0000      0.788638  0.0608   0.0287   0.1080    0.0689   0.0000      0.194882   438.1852       2.50236       19.4619     -0.475377      -8.03652      -6.03278       2.19886       2.94285       3.21494       3.45549       3.47731       3.27485
  29  17 3667.7427    2.2770  4.3398 10.6793  0.0000      0.923893  0.0746   0.0212   0.1358    0.0552   0.0000      0.142373   438.5403      -4.21929       11.1907      -2.41423       4.21810      -1.95498       2.82746       3.58952       3.99025       4.32756       4.41690       4.36131
  29  18 3816.7526    1.8824  6.9266 10.0959  0.0000      0.236136  0.1010   0.0139   0.1880    0.0435   0.0000     0.0843372   439.4760       2.42568       15.8382     -0.272297       3.63785       2.18065       3.63265       4.74855       5.21164       5.59925       5.70046       5.53459
  29  19 3965.6701    1.5882  9.2514  9.9128  0.0000      0.334555  0.1371   0.0110   0.2374    0.0392   0.0000     0.0700392   440.0905      -11.1674       15.6259      -11.2363      -15.5716       5.21242       4.63069       6.08377       6.88171       7.19478       7.34301       7.16083
  29  20 4114.4286    1.3177 12.0231  9.7212  0.0000      0.311973  0.1896   0.0085   0.3054    0.0362   0.0000     0.0689284   444.3341      -12.1728       19.7832      0.748139      -15.9239       7.47878       5.83189       7.76227       8.71789       9.03847       9.30638       9.09095
  29  21 4263.3071    1.1056 14.7821  9.5354  0.0013      0.522037  0.2417   0.0069   0.3733    0.0333   0.0000     0.0804332   450.2532       6.43593      -12.1018      -18.8220      -5.01729       10.5998       6.83939       9.05227       10.1293       10.6529       10.5620       10.5378
  30   4 1581.9737    0.1917  0.2815  8.9185  0.0000       26.5971  0.0191   0.0077   0.0383    0.0351   0.0000       8.36771   443.3371      -1.02536       19.8735     -0.622227      -3.56171      -1.26427      0.911552       1.18290       1.42512       1.29511       1.57590       1.63849
  30   5 1770.0943    0.3534  0.4275  8.7401  0.0000       12.1158  0.0197   0.0093   0.0373    0.0541   0.0000       2.43733   440.5022      -1.24823       20.3843      0.646731      -3.73522      -1.15348      0.820645       1.31691       1.31189       1.52542       1.44242       1.45404
  30   6 1950.0291    0.5329  0.6054  9.0071  0.0000       6.75018  0.0236   0.0116   0.0436    0.0705   0.0000       1.46290   439.9162       1.46153       20.9320     -0.892746   0.000496548       2.90006       1.19572       1.57917       1.79545       1.87192       1.75569       1.80525
  30   7 2126.4625    0.7880  0.8423  9.0051  0.0001       4.35840  0.0289   0.0144   0.0509    0.1263   0.0000       1.03646   439.1318      0.926893       17.0238     -0.465304      -4.36731     -0.457130       1.20951       1.64615       1.74404       1.90710       1.94948       1.81739
  30   8 2297.3991    1.1506  1.0660  9.4787  0.0000       3.35028  0.0304   0.0191   0.0631    0.1401   0.0000      0.844196   438.6172      0.580832       19.3168      0.975081      -2.91111       1.60639       1.22248       1.56249       1.76590       1.81556       1.88640       1.86712
  30   9 2462.2540    1.6348  1.1780 10.0854  0.0000       2.13605  0.0339   0.0262   0.0674    0.1673   0.0000      0.793965   439.8033      -1.92326       17.9052      0.252588      -3.79691      -5.02268       1.27959       1.70178       1.90539       2.08437       2.16895       2.11874
  30  10 2623.5131    2.3021  1.0274 10.5442  0.0000       2.23641  0.0291   0.0374   0.0567    0.1791   0.0000      0.716990   437.0170      -1.34796       15.3214      0.128311      -3.47002      -1.93769       1.18388       1.49627       1.63648       1.88716       1.87800       1.83573
  30  11 2782.4860    2.9565  1.0327 10.6092  0.0000       1.92910  0.0296   0.0467   0.0552    0.2547   0.0000      0.668185   438.0360      -2.89981       15.5587      0.832294      -1.89142      -1.31036       1.23480       1.59443       1.80037       1.90820       1.95787       1.93366
  30  12 2939.0213    3.7416  0.9750 11.5945  0.0000       2.14488  0.0262   0.0630   0.0573    0.1857   0.0000      0.832890   439.7835      0.550745       17.6848     -0.941228      -3.28501    -0.0118374       1.08031       1.35822       1.52156       1.62722       1.61983       1.57284
  30  13 3093.2182    4.1603  0.9647 11.7319  0.0000    -0.0588781  0.0272   0.0695   0.0545    0.2096   0.0000      0.679859   438.7572      -2.08750       17.6491       2.82347      -2.75908     -0.118529       1.07836       1.35128       1.51607       1.71396       1.67932       1.61180
  30  14 3245.8927    3.8093  1.4989 11.6297  0.0000       1.48953  0.0381   0.0519   0.0705    0.1312   0.0000      0.431529   437.5332       1.17100       14.9899      -3.89185      -2.15422     -0.279361       1.45629       1.90177       2.09027       2.30575       2.32858       2.26328
  30  15 3397.5522    3.2057  2.1393 11.4474  0.0000      0.460091  0.0482   0.0375   0.0833    0.0766   0.0000      0.317181   441.5378      0.855468       16.0445      0.134865      -4.28772      0.509587       1.69656       2.25653       2.42977       2.64820       2.70390       2.60838
  30  16 3548.7492    2.6803  3.1535 11.0535  0.0000      0.726200  0.0583   0.0274   0.1096    0.0630   0.0000      0.183899   442.4910      -1.92610       9.83900       3.47712       6.32614      -1.71257       2.14398       2.76812       3.19448       3.25566       3.38618       3.35262
  30  17 3699.1440    2.2056  4.9384 10.3244 -0.0000      0.563953  0.0783   0.0184   0.1400    0.0564   0.0000      0.110163   439.0082      -6.57827       13.8074      -1.14772      -5.73709       1.20113       2.91374       3.89649       4.25880       4.48196       4.56098       4.38959
  30  18 3848.9763    1.7853  7.2259 10.1233 -0.0003      0.292625  0.1077   0.0131   0.1965    0.0415   0.0000     0.0838328   438.7385       3.40191       22.4356       4.45824       1.89631      -6.46504       3.66436       4.81289       5.35161       5.56276       5.87054       5.62957
  30  19 3998.6562    1.5219  9.9427  9.8461  0.0000      0.348326  0.1426   0.0100   0.2559    0.0375   0.0000     0.0689360   430.4363      0.774686       27.6137       2.28005      -1.51020     -0.103864       4.58070       6.03064       6.66264       7.14944       7.05197       6.97635
  30  20 4147.3546    1.2647 12.9121  9.6742  0.0000      0.235165  0.2042   0.0077   0.3222    0.0350   0.0000     0.0789361   431.6557       24.9189       21.3581       3.26679      -19.5267      -2.37087       6.05118       7.86139       8.79249       9.42325       9.74517       9.48532
  31   4 1599.3381    0.2222  0.1995  8.8440  0.0000       17.1084  0.0115   0.0086   0.0265    0.0349   0.0000       7.29662   440.3040      0.351861       20.7129    -0.0131639      -3.23547    -0.0781137      0.524353      0.683114      0.802729      0.739572      0.868164      0.946564
  31   5 1788.2795    0.4086  0.3549  8.7922  0.0000       13.1688  0.0172   0.0112   0.0299    0.0543   0.0000       2.36684   439.6760     0.0754157       22.0256       1.00149      -1.46087      -1.68750      0.842911       1.09539       1.10003       1.11456       1.20787       1.27218
  31   6 1969.4455    0.5757  0.6161  8.7941  0.0000       4.57387  0.0210   0.0121   0.0434    0.0855   0.0000       1.18916   439.3733     -0.960862       23.8464     -0.833167      -5.32821     -0.285668      0.901584       1.22444       1.32483       1.32522       1.49192       1.45034
  31   7 2147.1205    0.8330  0.8317  8.9843  0.0000       7.58167  0.0274   0.0148   0.0489    0.1210   0.0000       1.06726   442.7395      -1.95352       19.9485      -2.42597      -3.40273      -1.08509       1.11420       1.42716       1.63750       1.59421       1.68912       1.59648
  31   8 2318.9696    1.2701  1.1188  9.1809 -0.0000       3.24304  0.0317   0.0199   0.0609    0.1955   0.0000      0.763470   439.6989    -0.0602115       19.4650      -1.67815      -1.90008      -3.50548       1.15917       1.54773       1.69447       1.84570       1.94333       1.95113
  31   9 2485.0558    1.7652  1.1932  9.7345  0.0000       3.77380  0.0341   0.0268   0.0635    0.2211   0.0000      0.730082   438.5885      -2.83056       16.8216       2.05540      -1.44402       1.62741       1.14969       1.57606       1.71166       1.78263       1.84540       1.91216
  31  10 2647.8117    2.2193  1.1515 10.8442  0.0000       3.10008  0.0349   0.0358   0.0617    0.1598   0.0000      0.787840   440.4173       1.21395       17.5831      -1.11632      -1.36307     0.0907272       1.23806       1.66202       1.79587       1.89028       1.91769       1.94910
  31  11 2808.3293    3.0795  1.0486 10.9024  0.0000       1.57012  0.0285   0.0484   0.0572    0.2179   0.0000      0.695776   441.5930      0.582393       15.2694       2.97379      -1.08675       1.17232       1.13073       1.45107       1.57057       1.60890       1.72139       1.66363
  31  12 2966.0036    3.7089  1.0417 11.4605  0.0000       1.10357  0.0300   0.0589   0.0553    0.2008   0.0000      0.678511   439.1048     -0.806284       16.2905      -2.66294     -0.413004    -0.0345191       1.15680       1.45340       1.57731       1.71910       1.79054       1.80196
  31  13 3121.2434    4.0328  1.1231 11.4575 -0.0004       1.12481  0.0308   0.0629   0.0596    0.2504   0.0000      0.656543   440.3446    -0.0524317       14.8307     -0.253710      -1.63027      -2.18981       1.16385       1.60775       1.72675       1.88607       1.92358       1.96820
  31  14 3274.7448    3.7394  1.5887 11.3137  0.0000       1.24817  0.0393   0.0494   0.0706    0.1597   0.0000      0.450227   438.3015      -2.02933       17.3962    -0.0996424      -3.99499     -0.334728       1.37359       1.72681       1.97691       2.07330       2.12538       2.04178
  31  15 3427.2075    3.1582  2.3430 11.1984  0.0000      0.569635  0.0475   0.0345   0.0877    0.0792   0.0000      0.274700   441.0925      0.697781       17.5250       1.64435      -1.55795     -0.704697       1.80897       2.32713       2.63512       2.78337       2.82848       2.81841
  31  16 3579.1295    2.5487  3.6908 10.7246  0.0001      0.428061  0.0658   0.0233   0.1115    0.0611   0.0000      0.150680   433.4381       3.76369       14.8581       2.49444       3.59910      -7.31060       2.29537       2.96783       3.35485       3.56804       3.55502       3.52521
  31  17 3730.5661    2.0860  5.6038 10.2996  0.0000      0.640067  0.0849   0.0163   0.1550    0.0473   0.0000     0.0948019   438.3709      -3.19927       20.9671      -8.11188       3.65945       4.77324       2.92523       3.88601       4.28735       4.59326       4.68834       4.69783
  31  18 3881.0472    1.7402  7.6010 10.0412  0.0000      0.579499  0.1123   0.0123   0.1966    0.0399   0.0000     0.0831594   436.8501      -5.50568       11.4899       1.77875     -0.595051      -4.03377       3.70348       4.99134       5.38173       6.02456       6.02858       5.96243
  31  19 4030.8220    1.4560 11.4900  9.7248  0.0015      0.136421  0.1734   0.0086   0.2806    0.0365   0.0000     0.0716109   441.8695      -5.46954       22.7536      0.133524       1.64868      -1.00793       5.12119       6.72747       7.56258       8.00744       8.18202       8.13038
  31  20 4180.5780    1.1872 13.8510  9.5806 -0.0013      0.237106  0.2300   0.0067   0.3569    0.0339   0.0000     0.0796500   453.1747      -11.4607       7.22894       9.87322      -13.2138       2.98047       6.32644       8.44824       9.30189       10.0544       10.2495       10.0494
  32   3 1409.4460    0.1190  0.1818  8.9508  0.0000       38.7406  0.0175   0.0069   0.0379    0.0296   0.0000       24.6477   441.2337    -0.0869463       20.5986     -0.403269      -1.77622      0.972005      0.683520      0.933306      0.900187       1.08987       1.14942       1.33294
  32   5 1806.2002    0.3880  0.4740  8.9082  0.0000       11.4867  0.0189   0.0099   0.0421    0.0538   0.0000       2.25809   441.1170      -1.23182       20.1549     -0.140038      -5.06114       1.45886      0.796228       1.02031       1.08000       1.23206       1.22683       1.17768
  32   6 1988.7334    0.6091  0.6958  8.9016  0.0000       6.62983  0.0232   0.0120   0.0461    0.0868   0.0000       1.17690   439.1224     -0.626759       21.9637       2.14707      -2.43340       2.28730      0.965001       1.25364       1.42939       1.44288       1.52351       1.44806
  32   7 2167.4601    0.9215  0.8752  9.2766  0.0000       8.02006  0.0264   0.0162   0.0526    0.1115   0.0000      0.996826   441.2737      -2.02090       22.1910     -0.770538      -3.26389      0.860752       1.01446       1.33018       1.43349       1.55018       1.62121       1.58330
  32   8 2340.1032    1.2704  1.1801  9.2880  0.0000       3.29951  0.0333   0.0195   0.0627    0.1935   0.0000      0.770225   440.5488     -0.569232       18.8820      -2.19536      -2.21301      -3.00237       1.16028       1.51824       1.65956       1.87858       1.85786       1.81785
  32   9 2507.2992    1.8594  1.2295  9.9332  0.0000       3.37905  0.0332   0.0277   0.0630    0.1869   0.0000      0.728263   439.6291      0.352623       18.0709      -2.99875      -2.92022      -2.29245       1.17864       1.51821       1.65484       1.75334       1.81467       1.79251
  32  10 2671.6149    2.5135  1.1572 10.1140  0.0000       1.26628  0.0319   0.0370   0.0590    0.2938   0.0000      0.711827   439.3882      -1.15863       18.9658     -0.972939       1.94633     -0.283968       1.14604       1.46481       1.65690       1.82841       1.86397       1.86723
  32  11 2833.6359    3.1320  1.0899 11.1356  0.0000       1.83214  0.0296   0.0477   0.0576    0.1834   0.0000      0.678454   438.3815      -1.73080       19.2245      0.554697      -2.01675      0.109101       1.04917       1.38878       1.48929       1.65264       1.63217       1.70413
  32  12 2992.6299    3.8824  1.0308 11.5287  0.0000       1.73570  0.0290   0.0596   0.0520    0.1925   0.0000      0.732299   441.1074       2.20141       20.2201      -1.78688      -2.02707      -3.14798       1.03369       1.33746       1.49668       1.55869       1.64771       1.59623
  32  13 3148.8044    4.0973  1.1466 11.8523  0.0000      0.570862  0.0303   0.0629   0.0619    0.1852   0.0000      0.670126   439.4484       1.93295       12.7877       3.43730     0.0854476      -1.47370       1.09126       1.44186       1.64984       1.71537       1.75980       1.72167
  32  14 3303.2495    3.5892  1.8131 11.4422  0.0000       1.39575  0.0416   0.0443   0.0751    0.1182   0.0000      0.348144   438.4730      -2.92730       15.9779       2.02545      -1.96171      -3.12361       1.38627       1.82239       1.94828       2.16686       2.16435       2.13601
  32  15 3456.6878    2.9910  2.6544 11.2405 -0.0000      0.881259  0.0510   0.0310   0.0934    0.0654   0.0000      0.234482   440.6105     -0.190775       17.6709       2.00571      -2.67013       1.01823       1.75128       2.31454       2.50445       2.84860       2.83248       2.89068
  32  16 3609.2911    2.4762  4.0762 10.6037  0.0004      0.653791  0.0653   0.0209   0.1196    0.0548   0.0000      0.133482   433.5102       1.22255       17.4827      -1.18963      -1.58271       6.64533       2.21414       2.93484       3.20155       3.37921       3.51749       3.41279
  32  17 3761.2489    2.0415  6.1959 10.3353 -0.0000      0.497818  0.0915   0.0152   0.1623    0.0432   0.0000     0.0889926   439.6454       5.86012       14.6918     -0.188902     -0.780504       4.74254       3.01857       3.97073       4.44189       4.67473       4.80379       4.72634
  32  18 3912.5754    1.7166  9.0704  9.9656  0.0002      0.422889  0.1253   0.0110   0.2219    0.0374   0.0000     0.0696181   445.3412     -0.950370       12.5323       8.71004      -5.20865      -6.47954       3.83947       5.03961       5.57926       5.98068       6.06365       6.08009
  32  19 4063.2491    1.3872 11.1870  9.7971 -0.0027      0.281860  0.1714   0.0083   0.2830    0.0352   0.0000     0.0727134   439.9009       3.69937       37.2851      -10.0751      -4.04965       4.50342       4.87548       6.45015       7.15713       7.64379       7.87820       7.78164
  32  20 4214.4803    1.1814 14.8937  9.5621  0.0009      0.629934  0.2324   0.0067   0.3595    0.0330   0.0000     0.0751161   433.6067      -24.5436       29.1043     -0.139003       10.2619      -6.56642       5.96071       7.90602       8.86029       9.38688       9.54063       9.51308
  33   3 1425.4253    0.1304  0.1353  8.8919 -0.0054      -4.72758  0.0231   0.0070   0.0259    0.0278   0.0000       23.6252   439.9559     -0.700144       21.9991     -0.390078      -2.35648      -1.10445       1.36086       1.19886       1.42550       1.28978       1.37845       2.11850
  33   4 1633.2643    0.2541  0.2186  8.9211  0.0000       27.7775  0.0152   0.0093   0.0248    0.0366   0.0000       5.84363   440.2180      0.143349       20.9361      0.837166      -2.21122       1.26193      0.597896      0.874648      0.858956      0.976399       1.09545       1.04562
  33   5 1823.8631    0.4257  0.4471  8.9924  0.0000       11.1388  0.0184   0.0106   0.0364    0.0547   0.0000       2.02572   439.8428      0.646281       23.2628     -0.538336      -4.77836       2.51685      0.795041      0.987084       1.06575       1.17494       1.26649       1.18974
  33   6 2007.6416    0.6229  0.7959  8.7146  0.0000       6.59532  0.0246   0.0114   0.0492    0.1002   0.0000       1.09919   440.3442      -1.66843       20.5466      0.406908      -5.34090       2.18986      0.979982       1.26067       1.39630       1.55686       1.56256       1.68323
  33   7 2187.3844    0.9272  0.9162  8.9328  0.0000       3.79198  0.0278   0.0152   0.0502    0.1486   0.0000      0.855617   438.7362     0.0543154       18.4598      -1.68777      -4.50653      -4.04093       1.03387       1.34885       1.52321       1.59636       1.62906       1.60798
  33   8 2360.8454    1.4313  1.1173  9.5779  0.0000       3.44381  0.0311   0.0220   0.0587    0.1761   0.0000      0.781961   440.8708     -0.741067       21.1528       2.32803      -3.08378       1.13389       1.03213       1.37330       1.50042       1.64050       1.67688       1.62099
  33   9 2529.1405    1.8975  1.2869  9.9319  0.0005       2.15828  0.0338   0.0272   0.0647    0.1942   0.0000      0.660049   439.5697     -0.645108       22.7780       2.92384      -1.89017      0.461982       1.11995       1.48316       1.60456       1.78921       1.72415       1.72387
  33  10 2695.0230    2.5113  1.1614 11.0312  0.0000       2.92552  0.0333   0.0390   0.0594    0.1614   0.0000      0.763589   439.5606      -4.41220       15.6415       1.54180      -4.64499      -1.31326       1.13982       1.48204       1.64244       1.70263       1.71372       1.76603
  33  11 2858.4633    3.4448  1.0574 11.0413  0.0000       1.06667  0.0285   0.0525   0.0539    0.2293   0.0000      0.709440   439.1284       1.43923       17.8338       2.88612      -3.60015      -1.42022      0.966522       1.33332       1.46765       1.60346       1.54986       1.59590
  33  12 3018.7140    3.9141  1.0835 11.5758  0.0000      0.755524  0.0305   0.0601   0.0539    0.2155   0.0000      0.640515   439.8848   -0.00574275       17.0863     -0.144707     -0.326101      -1.44083       1.04530       1.43246       1.51415       1.67899       1.63321       1.64791
  33  13 3175.9516    4.0078  1.3014 11.7119  0.0000       1.17628  0.0337   0.0563   0.0619    0.1576   0.0000      0.548337   439.0629      0.406954       16.7674       2.20796      -2.68584       2.38993       1.09601       1.45377       1.57467       1.68575       1.75541       1.68706
  33  14 3331.2710    3.4877  1.8885 11.5575 -0.0002       1.03424  0.0438   0.0416   0.0752    0.0995   0.0000      0.368847   438.6169       1.67196       14.4688      -2.30035     -0.920799       3.71335       1.41228       1.92216       2.00758       2.22552       2.20214       2.22688
  33  15 3485.6486    2.8630  2.8796 11.1753  0.0000      0.601097  0.0542   0.0289   0.0971    0.0652   0.0000      0.209687   441.8973     -0.811137       17.5029       2.91686     -0.731421      0.180660       1.74820       2.32852       2.55501       2.68389       2.90035       2.92484
  33  16 3639.2600    2.3528  4.3107 10.6364  0.0000      0.693432  0.0680   0.0195   0.1243    0.0501   0.0000      0.124086   444.9926      -3.48932       14.8099       4.34125      -2.05627       2.68545       2.22197       2.95929       3.24330       3.51805       3.50104       3.51990
  33  17 3791.8722    1.9543  6.4648 10.2682  0.0000      0.478125  0.0929   0.0139   0.1658    0.0406   0.0000     0.0904240   435.7301     -0.935208       17.9820       6.36109      -9.66954       10.8339       2.95493       3.97497       4.38329       4.70797       4.82325       4.75116
  33  18 3943.5722    1.6520  8.7454  9.9317  0.0000      0.187573  0.1230   0.0104   0.2137    0.0371   0.0000     0.0706006   441.6046      0.817858       1.13318      -6.05166       4.32008       2.19129       3.70419       4.91193       5.52464       5.91401       6.01469       5.96420
  33  19 4095.0291    1.3909 12.8974  9.6874  0.0013      0.397838  0.1884   0.0075   0.3050    0.0344   0.0000     0.0708297   443.6395      0.293853       10.5762       1.32403      -12.5257       5.47624       5.02470       6.54201       7.44905       7.82997       8.08868       8.03949
  34   2 1208.0001    0.0714  0.1338  9.0087  0.0000       1.59817  0.0359   0.0076   0.0458    0.0246   0.0000       92.4372   440.2807     -0.724227       21.8405      0.859173      -6.52408      -2.84422       1.07120       1.91779       1.84195       1.90788       2.30381       2.26305
  34   3 1441.1665    0.1431  0.2125  8.9230  0.0000       23.0583  0.0188   0.0068   0.0332    0.0283   0.0000       15.3573   441.6843      -2.24721       20.3725      0.763729      -4.32357      0.415270      0.816305      0.942918       1.20467       1.16923       1.22228       1.04863
  34   4 1649.7342    0.2610  0.2886  8.8098  0.0000       12.8615  0.0151   0.0083   0.0299    0.0393   0.0000       4.42412   440.6078     -0.922828       20.5329      -1.02006      -2.03286      -1.12117      0.677766      0.928646      0.989638       1.08784       1.07298       1.08341
  34   5 1841.2728    0.4249  0.4510  8.9978  0.0000       10.5087  0.0183   0.0104   0.0357    0.0526   0.0000       2.03261   440.6361      0.158422       19.8113     -0.930591      -2.59816     -0.516011      0.800901      0.981833       1.06682       1.18602       1.20843       1.18638
  34   6 2026.4187    0.6462  0.6865  8.9059  0.0000       7.45518  0.0229   0.0123   0.0435    0.0923   0.0000       1.15610   442.1989      0.971856       18.5912      -1.07150      -5.51456       2.42289      0.839148       1.11350       1.26278       1.38335       1.43436       1.38402
  34   7 2207.0695    0.9661  0.9414  9.1682  0.0000       4.95125  0.0265   0.0158   0.0541    0.1327   0.0000      0.899206   439.7006       2.39465       22.3264      0.740162      -2.96413     -0.222524      0.963154       1.23914       1.46479       1.50579       1.60317       1.68528
  34   8 2381.2953    1.4246  1.2559  9.6653  0.0000       3.05985  0.0334   0.0206   0.0644    0.1502   0.0000      0.732677   440.0383       1.64416       19.5856      0.454027    -0.0208972      -1.05939       1.05379       1.40426       1.55159       1.68870       1.67576       1.64202
  34   9 2550.6519    1.9843  1.1662 10.1227  0.0000       2.22929  0.0321   0.0295   0.0587    0.2050   0.0000      0.781602   441.6160      -1.90284       18.1877      -2.58070     -0.638610      0.150153       1.04837       1.36673       1.48237       1.60395       1.67039       1.69217
  34  10 2717.8993    2.6714  1.1505 10.8937  0.0001       1.05997  0.0308   0.0399   0.0587    0.1743   0.0000      0.839612   440.2785       2.23056       20.4088      -2.00092      -3.00955      -1.81119       1.00659       1.39290       1.50009       1.68724       1.75314       1.70279
  34  11 2882.8417    3.4705  1.0358 11.2389  0.0000     0.0223857  0.0276   0.0523   0.0537    0.1988   0.0000      0.645484   441.2606      -2.01306       16.4462      -1.79476      -1.71515       1.56751      0.941974       1.22479       1.30552       1.41527       1.46210       1.46533
  34  12 3044.3950    4.0183  0.9953 11.8243  0.0000       2.08835  0.0265   0.0621   0.0526    0.1623   0.0000      0.628034   438.6275      -1.38726       16.8325    -0.0462581      -3.77291       2.99966      0.988701       1.32863       1.41419       1.55051       1.53989       1.57975
  34  13 3202.6855    3.9996  1.2508 11.8091 -0.0001      0.442136  0.0328   0.0571   0.0606    0.1688   0.0000      0.614870   438.3181      0.898111       15.6896       2.05069      -3.62086      -1.10324       1.09064       1.42759       1.57457       1.76897       1.81890       1.72481
  34  14 3359.1381    3.5190  1.8464 11.5250  0.0000       1.20336  0.0429   0.0423   0.0722    0.1057   0.0000      0.341281   440.0599      -1.83738       13.7367      -1.95485      0.747814      0.269128       1.34966       1.81462       2.00199       2.12062       2.14245       2.21846
  34  15 3514.4794    2.7844  3.3082 10.9441  0.0000      0.932316  0.0588   0.0257   0.1021    0.0614   0.0000      0.178267   439.7855      -2.45342       23.8069       3.23029       5.08669     -0.801614       1.83223       2.52721       2.71589       2.95968       3.03806       3.05931
  34  16 3668.7502    2.2885  4.7765 10.4751  0.0000      0.680057  0.0718   0.0178   0.1284    0.0482   0.0000      0.114904   442.5214      -2.34365       11.2920       3.30346     -0.192086       10.0601       2.30890       3.03415       3.44986       3.56544       3.73086       3.65496
  34  17 3821.7929    1.8818  7.0650 10.0743  0.0000      0.312963  0.0981   0.0127   0.1759    0.0422   0.0000     0.0811166   445.1907      -6.15795       11.7230      -1.27094       2.50575       1.70680       3.01841       3.95078       4.39147       4.65525       4.81029       4.77676
  34  18 3974.4668    1.5586  9.6014  9.9203 -0.0018      0.285114  0.1372   0.0095   0.2372    0.0352   0.0000     0.0750537   445.4682      0.757844       18.9910       3.71608       7.78268       7.04546       3.86635       5.19259       5.68864       6.14953       6.32671       6.35097
  34  19 4126.1357    1.3051 12.6551  9.6386  0.0000     0.0751930  0.1951   0.0069   0.3050    0.0336   0.0000     0.0799563   445.6106      -2.08064       31.7774      -7.66562      -2.64905       12.7480       5.05682       6.59181       7.42381       8.05007       8.17346       8.30023
  35   2 1221.9305    0.0521  0.0261  8.9331  0.0040       205.722  0.0203   0.0107   0.0206    0.0308   0.0000       409.583   440.6537       1.95312       23.0181     -0.551280      -4.33956      -1.25906      0.884762       1.82609       1.44757       1.53102       1.37965       1.20134
  35   4 1665.9709    0.2618  0.2283  8.9348  0.0000       22.0699  0.0131   0.0091   0.0240    0.0354   0.0000       5.71877   440.8223       1.01960       21.5188     -0.315948      -3.33583      0.685288      0.573515      0.688844      0.717566      0.863738      0.923852      0.839678
  35   5 1858.4659    0.4738  0.5498  8.7998  0.0000       4.35991  0.0215   0.0104   0.0400    0.0676   0.0000       1.40378   440.5503    -0.0619021       22.2480      -1.63013      -3.86276       1.67929      0.698237       1.07772       1.05367       1.19934       1.25770       1.16632
  35   6 2044.9106    0.7009  0.7833  8.7663  0.0000       6.83681  0.0249   0.0124   0.0449    0.1081   0.0000      0.999654   441.3482     0.0936117       19.5630     -0.190556      -2.15279     -0.543186      0.889037       1.12689       1.26400       1.33399       1.45753       1.36559
  35   7 2226.4484    1.0279  1.0217  9.2884  0.0000       4.41577  0.0284   0.0164   0.0557    0.1348   0.0000      0.894201   439.3902      -1.11540       22.8450     0.0821340      -3.78227      0.853034      0.932360       1.22173       1.39410       1.51971       1.50924       1.49908
  35   8 2401.3571    1.5103  1.1725  9.3348  0.0000       1.62777  0.0313   0.0220   0.0593    0.2383   0.0000      0.705617   440.1202      0.328548       19.6932       4.23599    -0.0887783      -2.51421      0.989997       1.36411       1.49763       1.65200       1.63588       1.61468
  35   9 2571.9191    2.0317  1.3899  9.9176  0.0000       3.57680  0.0350   0.0270   0.0638    0.1768   0.0000      0.637715   439.9504    -0.0623698       20.0416       1.75785     -0.747338    -0.0399100       1.06112       1.45989       1.52258       1.73117       1.77445       1.83459
  35  10 2740.4279    2.8244  1.1388 10.7919  0.0000      0.288915  0.0304   0.0410   0.0554    0.2019   0.0000      0.697867   440.5191      0.189802       14.9620     -0.604902      -3.56813     -0.101909      0.994792       1.27729       1.44393       1.53733       1.52714       1.57603
  35  11 2906.7742    3.6777  1.1007 11.0134 -0.0003       1.67155  0.0280   0.0535   0.0558    0.2580   0.0000      0.654054   441.4384      -1.03241       16.8109       1.66964      -2.78799      -2.88453      0.901179       1.14699       1.30523       1.36209       1.50669       1.43532
  35  12 3069.4778    4.1280  1.1749 11.5166 -0.0003     0.0887929  0.0309   0.0591   0.0576    0.2219   0.0000      0.688142   440.9698      -2.21791       17.6484      0.933003      -1.03019      -1.96943      0.977797       1.28801       1.45992       1.52607       1.64118       1.61261
  35  13 3229.1002    4.0482  1.4016 11.8646  0.0000      0.914940  0.0357   0.0535   0.0636    0.1263   0.0000      0.480655   437.0732      -1.90758       16.4329      0.650265      -2.68075      -1.29720       1.06238       1.47607       1.58767       1.72331       1.76094       1.71290
  35  14 3386.5375    3.3276  2.1781 11.3875  0.0000      0.983920  0.0432   0.0360   0.0791    0.0765   0.0000      0.286348   440.5018     -0.645948       13.8748      -3.17586      0.406002      -1.83733       1.37673       1.76509       2.02026       2.16593       2.25372       2.22013
  35  15 3542.7023    2.7768  3.4124 10.9225  0.0000      0.562152  0.0566   0.0245   0.1038    0.0573   0.0000      0.164910   438.1548      -4.20559       11.4538     -0.694297      -5.38972      -1.79077       1.74500       2.30905       2.55547       2.66434       2.82620       2.95846
  35  16 3697.8784    2.2383  5.3133 10.3411 -0.0002      0.611542  0.0758   0.0164   0.1364    0.0467   0.0000     0.0951934   438.1010       1.89026       10.1458      0.210648      -2.67767     -0.419955       2.36290       3.12338       3.47478       3.74625       3.79371       3.84718
  35  17 3851.9756    1.8311  7.7343 10.0429 -0.0001      0.400479  0.1062   0.0119   0.1884    0.0404   0.0000     0.0762996   439.3902      -1.22842       20.2401     -0.876209      -1.76952      -4.29121       3.08075       4.08926       4.57533       4.83728       5.09073       5.02773
  35  18 4005.5253    1.5151 10.4724  9.8353 -0.0005      0.430697  0.1493   0.0087   0.2511    0.0348   0.0000     0.0704851   444.3150      -5.77431       14.8174       9.84357      -7.23646      -11.9242       4.06757       5.37744       5.96627       6.47972       6.62364       6.53776
  35  19 4158.1443    1.2731 13.6711  9.5820  0.0000      0.422721  0.2039   0.0065   0.3207    0.0323   0.0000     0.0794501   433.1899      0.113108       24.1197       24.0456     -0.119300      -5.84935       4.92482       6.64143       7.25538       7.83042       8.06568       8.00374
  36   4 1681.9232    0.2837  0.2926  8.9580  0.0000       16.2433  0.0157   0.0086   0.0282    0.0379   0.0000       4.27558   440.7006       1.81621       22.1894     -0.824548      -4.91252       1.47678      0.746457       1.03725       1.17633       1.26590       1.20207       1.07335
  36   5 1875.4836    0.4785  0.5688  8.8646  0.0000       8.28474  0.0204   0.0101   0.0389    0.0659   0.0000       1.48443   440.3234      0.243430       22.2186     -0.348402      -4.21416     -0.515940      0.750389      0.986187       1.08117       1.16968       1.24885       1.18667
  36   6 2063.1782    0.7233  0.8323  8.8475 -0.0004       7.61180  0.0243   0.0124   0.0481    0.1078   0.0000       1.00860   440.9173      -1.24643       21.0587       1.52173      -2.80480      -1.14643      0.832861       1.06029       1.13775       1.25447       1.27518       1.32642
  36   7 2245.6442    1.0343  1.0564  9.4868  0.0000       5.32236  0.0302   0.0163   0.0556    0.1227   0.0000      0.881846   441.5474      0.722758       21.2057       1.03734      -3.77613       1.66851      0.945322       1.20479       1.33423       1.47824       1.54361       1.50974
  36   8 2421.1953    1.5766  1.2922  9.5429  0.0000       3.37511  0.0330   0.0215   0.0600    0.1749   0.0000      0.665584   440.7289      -1.64557       21.0359       3.40579      -3.78136       1.97693       1.00373       1.26485       1.42163       1.59003       1.53583       1.54728
  36   9 2592.7395    2.2631  1.2597 10.3674  0.0000       1.73027  0.0327   0.0318   0.0588    0.1942   0.0000      0.676601   441.3637     -0.846028       16.9491       1.20322      -3.56055      -2.85704       1.01089       1.34066       1.41066       1.56134       1.61007       1.57085
  36  10 2762.6417    2.9613  1.0738 11.2693  0.0000      0.911129  0.0290   0.0439   0.0528    0.1599   0.0000      0.796130   442.4554     -0.586126       17.2443      0.583540      -1.66489      0.399745      0.940452       1.23171       1.34895       1.52173       1.49009       1.49857
  36  11 2930.1591    3.7983  1.0246 11.4719  0.0000      0.297830  0.0264   0.0562   0.0509    0.1965   0.0000      0.629773   438.2388      -1.49350       17.7199      0.756464      -3.65446      0.531380      0.893375       1.14085       1.27724       1.43681       1.47098       1.47873
  36  12 3094.1990    4.1742  1.2170 11.5606  0.0000      0.933178  0.0311   0.0579   0.0581    0.2096   0.0000      0.590856   440.4833      0.387653       17.0686      -1.87952      -2.70496      0.628827      0.992257       1.30354       1.39997       1.54043       1.57780       1.58722
  36  13 3254.8630    3.8061  1.6173 11.8402  0.0000      0.291736  0.0375   0.0467   0.0680    0.1038   0.0000      0.452087   438.4992      0.555344       18.1778     -0.644053      -4.19669      0.480315       1.13176       1.47289       1.64333       1.76316       1.85158       1.96894
  36  14 3413.5345    3.2190  2.4808 11.4033  0.0000      0.405886  0.0468   0.0318   0.0850    0.0617   0.0000      0.229771   440.6144      -3.21452       15.6638      -1.53184      -1.95743      -6.69355       1.39912       1.89183       2.09774       2.27408       2.33293       2.29921
  36  15 3570.8104    2.6385  3.7671 10.8311  0.0000      0.642271  0.0605   0.0221   0.1071    0.0555   0.0000      0.140410   442.4274       5.16112       20.2762      -3.02631      -4.40573      -3.45809       1.80907       2.33462       2.62519       2.83554       2.96692       2.95273
  36  16 3726.6666    2.1452  5.7899 10.3362  0.0000      0.479540  0.0816   0.0149   0.1431    0.0432   0.0000     0.0895945   441.0410      -4.70640       14.5092     -0.828538      -1.67263      -1.20021       2.41487       3.20728       3.54633       3.80871       3.88109       3.91740
  36  17 3881.5498    1.7751  8.0205 10.0949 -0.0001      0.449210  0.1093   0.0113   0.1947    0.0386   0.0000     0.0760403   439.4792       1.63340       13.5213      -8.65906      -10.0139      -9.77553       3.07269       4.05624       4.47985       4.92842       4.99132       5.10704
  36  18 4035.4305    1.4683 11.3167  9.8392  0.0012      0.308666  0.1621   0.0079   0.2632    0.0339   0.0000     0.0787222   438.8549       6.40357       24.9841       10.4465      -3.90021      -6.39779       4.14537       5.45546       6.15226       6.58394       6.80581       6.86857
  37   2 1249.2048    0.0792  0.1125  8.9910  0.0000       4.38931  0.0241   0.0066   0.0296    0.0228   0.0000       86.3246   441.8978     -0.979424       21.8394       1.19229      -4.11917      0.252576       1.10207       1.45986       1.57200       1.49409       1.70834       1.70165
  37   3 1486.8324    0.1505  0.1999  8.9161  0.0000       32.6747  0.0138   0.0066   0.0309    0.0291   0.0000       14.1209   441.1432     -0.519350       20.5486     -0.793371      -3.93181      -1.73927      0.532586      0.656302      0.753523      0.867853      0.912473      0.984164
  37   4 1697.6017    0.3093  0.3091  8.9452  0.0000       13.1260  0.0142   0.0087   0.0289    0.0385   0.0000       3.55730   441.3523     -0.757444       20.7342      -1.37833      -3.33425      -1.02904      0.595319      0.707950      0.726379      0.843336      0.831194      0.888739
  37   5 1892.2192    0.5348  0.5147  8.9242  0.0000       8.62683  0.0181   0.0110   0.0343    0.0641   0.0000       1.57537   440.5202     -0.699077       21.4354      0.134116      -5.38748     -0.993542      0.632242      0.811776      0.986674       1.03986       1.14143       1.12889
  37   6 2081.1962    0.7693  0.7524  8.8343  0.0000       5.83416  0.0215   0.0130   0.0443    0.1083   0.0000       1.01780   439.3678      0.490213       21.9129      0.877009      -2.86849      0.243403      0.769559       1.02498       1.16001       1.25568       1.35245       1.41754
  37   7 2264.3866    1.1101  1.0728  9.4198  0.0000       2.51602  0.0291   0.0168   0.0549    0.1376   0.0000      0.803555   440.3816      0.794812       19.0155       1.11296      -4.19222      0.508869      0.923795       1.23054       1.36503       1.52337       1.50314       1.54951
  37   8 2440.6825    1.6497  1.2967  9.6229  0.0000       2.76694  0.0321   0.0222   0.0598    0.1730   0.0000      0.622582   441.0465     -0.571910       20.6799      0.978412      -4.11469      -1.85909      0.955886       1.23110       1.33607       1.50923       1.60204       1.58725
  37   9 2613.3109    2.3360  1.2284 10.3564 -0.0000       1.78985  0.0310   0.0321   0.0575    0.1894   0.0000      0.738505   441.4936       1.47944       19.9189      -2.17766      -2.94692     -0.861280      0.947697       1.24041       1.36252       1.48134       1.52850       1.51929
  37  10 2784.4497    2.9961  1.1872 10.8746  0.0001      0.448712  0.0304   0.0419   0.0571    0.2143   0.0000      0.758060   440.0228      -1.33048       18.3164      0.287177      -1.49406     -0.510758      0.886428       1.16253       1.26092       1.43437       1.41658       1.45980
  37  11 2953.1806    3.9432  0.9971 11.3323  0.0000      0.323504  0.0251   0.0580   0.0502    0.2264   0.0000      0.602690   439.8651      0.983600       18.2966      -3.25292      -3.13977       2.17943      0.852432       1.16167       1.26490       1.38863       1.37689       1.39944
  37  12 3118.4395    4.2999  1.2270 11.5424  0.0000      0.866175  0.0295   0.0583   0.0578    0.2053   0.0000      0.550116   439.5515      0.251600       17.8978       3.01694      -4.98983      0.237522      0.883752       1.15722       1.35607       1.40781       1.46626       1.47772
  37  13 3280.5275    3.8616  1.6977 11.2731 -0.0005      0.802945  0.0378   0.0440   0.0653    0.1329   0.0000      0.381169   441.6865     -0.641138       11.1873      -2.57318      -2.55337      -1.30955       1.08909       1.45574       1.62092       1.77300       1.81403       1.82539
  37  14 3440.3095    3.1303  2.5728 11.3371 -0.0001      0.906378  0.0457   0.0305   0.0858    0.0621   0.0000      0.216045   440.5547      0.539821       13.4056      0.710411     -0.820652     -0.343004       1.35800       1.80136       1.99849       2.17146       2.19082       2.25515
  37  15 3598.3822    2.5699  4.0938 10.7108 -0.0000      0.629716  0.0614   0.0203   0.1106    0.0514   0.0000      0.128364   437.4174      -2.07491       16.2155    -0.0787398      -6.87005      -2.03199       1.82098       2.42477       2.70904       2.85714       2.93549       3.01706
  37  16 3755.1531    2.1083  5.8475 10.2736 -0.0000      0.402365  0.0801   0.0142   0.1446    0.0431   0.0000     0.0904121   439.1829      -2.46086       13.1644       7.07864      -3.55413      0.369798       2.33459       3.03606       3.42665       3.70156       3.81592       3.86956
  37  17 3911.0305    1.7158  8.8261  9.9479  0.0002      0.441307  0.1179   0.0100   0.2050    0.0372   0.0000     0.0717014   438.9810      -8.83983       12.7518      -1.73889      0.145093      -4.31915       3.13816       4.15426       4.69686       5.03320       5.29172       5.27862
  37  18 4065.4392    1.3824 11.8554  9.8253 -0.0013      0.294225  0.1765   0.0073   0.2836    0.0327   0.0000     0.0845238   434.5572      -1.78370       12.1619      -7.26939      -11.4078      -7.63607       4.20512       5.56870       6.23066       6.84900       6.97435       7.04212
  38   2 1262.5622    0.0812  0.1192  8.9297  0.0000       28.5686  0.0232   0.0067   0.0331    0.0236   0.0000       67.7930   441.7641     0.0133827       20.8332      0.657506      -3.01787       1.64905      0.753909      0.815084       1.28974       1.24042       1.15058       1.25049
  38   3 1501.5633    0.1551  0.2056  8.8755  0.0000       33.1525  0.0144   0.0064   0.0292    0.0297   0.0000       13.5865   440.8120     -0.209600       20.9697      0.880994      -2.71333     -0.309840      0.507677      0.638072      0.677908      0.773165      0.767647      0.886454
  38   4 1713.0793    0.2996  0.4246  8.8498  0.0000       11.3716  0.0179   0.0078   0.0376    0.0432   0.0000       2.96438   440.5681     -0.333875       22.2257      0.586596      -3.36313       1.24070      0.702558      0.990342       1.07107       1.20209       1.23121       1.24365
  38   5 1908.8559    0.5210  0.5534  8.9428  0.0000       11.1448  0.0193   0.0105   0.0367    0.0636   0.0000       1.57805   441.7324      -1.63407       21.8221     -0.544688      -3.72607       1.48983      0.706820      0.977451       1.05535       1.15881       1.21292       1.20882
  38   6 2099.0621    0.7729  0.8577  8.7941  0.0000       6.56922  0.0248   0.0124   0.0461    0.1177   0.0000      0.973400   440.7759      0.249832       21.4363       1.03212      -3.73274    -0.0818664      0.788694       1.00493       1.10519       1.20670       1.18890       1.21360
  38   7 2283.0045    1.2096  1.1030  9.1126  0.0000       3.43199  0.0293   0.0174   0.0522    0.1811   0.0000      0.764533   440.3898     0.0985032       19.9425     -0.732669      -4.22976       2.07816      0.852635       1.14766       1.27161       1.44713       1.44556       1.45347
  38   8 2460.0313    1.7419  1.3269  9.6548 -0.0006       2.19863  0.0321   0.0227   0.0607    0.1752   0.0000      0.642337   441.3875     -0.339305       20.9823      -3.28141     -0.777839      0.939936      0.941158       1.22796       1.36359       1.49957       1.49723       1.50498
  38   9 2633.6647    2.3241  1.2101 10.7581  0.0000       1.16827  0.0318   0.0331   0.0591    0.1606   0.0000      0.730650   442.1268     -0.730544       19.7592       1.21345      -2.81440     -0.685722      0.904840       1.19353       1.28194       1.37167       1.42468       1.43339
  38  10 2806.0419    3.1866  1.1790 10.7341  0.0000       2.06980  0.0289   0.0442   0.0566    0.2616   0.0000      0.614938   439.7657     -0.185788       17.4003       2.44362      -1.61910      -1.64832      0.886917       1.17605       1.28495       1.46474       1.45066       1.44778
  38  11 2975.8391    4.0338  1.0559 11.2388  0.0000       1.83150  0.0269   0.0565   0.0503    0.2466   0.0000      0.683215   440.4947      -1.77228       19.0711      -1.22380      -1.58365      -1.08961      0.834979       1.02976       1.18480       1.33865       1.33361       1.37921
  38  12 3142.2350    4.1412  1.3009 11.5815  0.0000      0.778263  0.0317   0.0542   0.0578    0.1741   0.0000      0.552733   441.6023     -0.534348       18.4759     -0.794980      -6.12998      0.770581      0.938805       1.24602       1.40093       1.56623       1.55110       1.61182
  38  13 3305.6565    3.7984  1.7885 11.5449  0.0039       1.20720  0.0370   0.0431   0.0698    0.1027   0.0000      0.372836   438.7753     -0.959195       17.4859       1.04117      -2.53017      0.638145       1.04712       1.33781       1.53044       1.64442       1.72489       1.72395
  38  14 3466.5632    3.0056  2.6724 11.4338 -0.0000      0.512072  0.0484   0.0289   0.0885    0.0547   0.0000      0.237662   438.3209      -1.81139       16.6182       2.20243      0.132933      -2.65091       1.36388       1.92522       2.04428       2.26597       2.34533       2.38954
  38  15 3625.6848    2.4119  4.2993 10.8191  0.0000      0.480795  0.0647   0.0189   0.1166    0.0437   0.0000      0.123434   440.1170      -1.72243       18.5384     -0.536734      0.785843      -1.85080       1.86099       2.46675       2.75612       3.02824       3.04539       3.09801
  38  16 3783.4240    2.0293  6.8556 10.1595  0.0000      0.472701  0.0913   0.0127   0.1606    0.0390   0.0000     0.0803276   438.7312       3.18953       18.9473      -4.91872      -5.50127      -1.42196       2.49883       3.29606       3.71944       4.00134       4.21786       4.24598
  38  17 3939.5973    1.6598  9.9524  9.9209  0.0003      0.259268  0.1348   0.0089   0.2262    0.0349   0.0000     0.0718184   443.6927       2.90565       8.35183       4.81816       4.10098       6.83674       3.35301       4.44084       4.99415       5.33105       5.49925       5.66333
  38  18 4095.4387    1.3619 12.2696  9.7346 -0.0003      0.398665  0.1808   0.0069   0.2834    0.0320   0.0000     0.0832060   429.0839      -11.3239       21.1093       12.5555       4.31186      -12.2745       4.12240       5.49011       6.14885       6.62379       6.86463       6.84909
  39   3 1516.0731    0.1778  0.2018  8.8454  0.0000       23.4249  0.0119   0.0068   0.0274    0.0304   0.0000       10.7759   441.2415     -0.302861       21.1973     -0.275733      -3.29230      0.113485      0.430744      0.560733      0.620818      0.723276      0.695881      0.711883
  39   4 1728.2962    0.3321  0.3904  8.8605  0.0000       14.4487  0.0161   0.0085   0.0346    0.0426   0.0000       2.79520   440.9210      0.456319       21.7388     -0.938383      -3.48941      0.417812      0.524564      0.697166      0.792265      0.859094      0.819736      0.849940
  39   5 1925.2615    0.5349  0.5888  8.9787  0.0000       10.9254  0.0197   0.0105   0.0381    0.0626   0.0000       1.50085   440.5846      -1.24615       20.9611      -1.70055      -3.72407      -1.99125      0.647103      0.840933      0.990942       1.06275       1.14266       1.14138
  39   6 2116.6481    0.8034  0.9349  9.0501  0.0000       7.23279  0.0269   0.0129   0.0497    0.1065   0.0000       1.02645   441.0308     -0.231732       23.3838       2.20585     -0.872452     -0.771712      0.809830       1.12601       1.22867       1.33333       1.37000       1.41061
  39   7 2301.2565    1.2196  1.1958  9.2980  0.0000       2.66940  0.0301   0.0175   0.0594    0.1723   0.0000      0.786483   441.6236     -0.189153       24.6052      -3.34898      -3.08927     -0.680156      0.888242       1.17919       1.26988       1.40111       1.45298       1.52874
  39   8 2479.0440    1.7527  1.3697  9.9434  0.0019       1.82512  0.0351   0.0228   0.0602    0.1582   0.0000      0.634222   442.5285     0.0191232       20.4707      0.337208      -3.91444      0.305969      0.950820       1.26663       1.43625       1.58121       1.54633       1.61404
  39   9 2653.8665    2.4375  1.2714 10.8483  0.0000       1.77247  0.0323   0.0334   0.0583    0.1437   0.0000      0.701441   440.2686      -2.60369       21.5960       1.37354      -3.92325      -2.18267      0.920358       1.24837       1.39974       1.55257       1.56395       1.57047
  39  10 2827.2418    3.2909  1.1122 11.1117  0.0000      0.926651  0.0269   0.0460   0.0541    0.1883   0.0000      0.664465   440.2387      -2.54294       21.1161      0.272480      -3.18858    -0.0575091      0.768801       1.04460       1.14506       1.30272       1.35776       1.34148
  39  11 2998.1189    4.0062  1.1827 10.9595  0.0000       2.17739  0.0290   0.0539   0.0539    0.3225   0.0000      0.602175   440.8337      -2.15389       19.3358      0.420752      -4.68185      -1.13476      0.849476       1.07631       1.19987       1.36075       1.37077       1.43230
  39  12 3165.6019    4.1625  1.4188 11.6391 -0.0002       1.07434  0.0340   0.0518   0.0598    0.1515   0.0000      0.551518   438.7668       1.10546       15.7476      -1.69350      -4.42423      -1.93407      0.979669       1.26550       1.39725       1.51047       1.57846       1.60446
  39  13 3330.3057    3.5913  1.9077 11.7098  0.0000      0.914574  0.0396   0.0392   0.0705    0.0799   0.0000      0.356662   440.3086      -2.44731       16.1627       4.41455      -2.51165     0.0617962       1.14411       1.50670       1.67140       1.83780       1.88934       1.94294
  39  14 3492.5332    2.9611  3.0736 11.1347  0.0000      0.569073  0.0512   0.0256   0.0897    0.0528   0.0000      0.182287   440.3177       2.61663       17.3259      -3.54285      -2.50763      -1.04043       1.44040       1.90613       2.10341       2.28568       2.39892       2.38176
  39  15 3652.7367    2.3736  4.7582 10.6266 -0.0000      0.498715  0.0676   0.0171   0.1228    0.0424   0.0000      0.112828   435.2912      -4.01363       15.6044       4.64737       1.32912      0.144038       1.88100       2.45189       2.77960       2.98551       3.11102       3.06535
  39  16 3811.2101    1.9389  7.0803 10.1746  0.0000      0.349354  0.0947   0.0120   0.1653    0.0378   0.0000     0.0817006   436.4844      -6.39766       14.5501       1.91503       5.46721      -3.98397       2.48368       3.30351       3.66833       4.02763       4.08190       4.10424
  39  17 3968.2386    1.5741  9.9166  9.9214 -0.0007      0.273299  0.1399   0.0084   0.2315    0.0341   0.0000     0.0759819   432.2557     -0.189340       9.32840       5.49917      -6.54204       8.24825       3.37986       4.54384       4.99480       5.42024       5.63662       5.69920
  39  18 4125.0579    1.3284 13.7085  9.7130  0.0004      0.400032  0.2060   0.0063   0.3044    0.0296   0.0000     0.0785488   439.6233       5.15045       21.0695       3.46234      -1.72033      -2.21214       4.31183       5.76548       6.35611       6.84550       7.08215       7.19449
  40   4 1743.3020    0.3262  0.4896  8.7814  0.0000       13.0650  0.0197   0.0078   0.0381    0.0473   0.0000       2.51012   441.5663      0.747438       20.5530      0.383565      -2.61248     -0.564246      0.697111      0.905115      0.942850       1.05154       1.13223       1.17048
  40   5 1941.4521    0.5552  0.6526  8.8414  0.0000       7.10825  0.0204   0.0101   0.0398    0.0739   0.0000       1.27238   441.3685     -0.430058       21.1911      -1.22965      -2.45998   -0.00630110      0.632822      0.856733      0.889338       1.03689       1.03896       1.02470
  40   6 2134.0021    0.8685  0.9023  9.0735  0.0000       5.35070  0.0244   0.0135   0.0477    0.1133   0.0000      0.885501   442.1131     -0.456444       20.7424     -0.331710      -2.21347     -0.819341      0.712614      0.957230       1.07761       1.17181       1.16003       1.23481
  40   7 2319.3268    1.2817  1.1678  9.3628 -0.0001       2.81864  0.0302   0.0177   0.0553    0.1705   0.0000      0.771178   440.8897     -0.341711       22.0039      -2.27798      -5.32736      0.583346      0.873575       1.15736       1.29876       1.42258       1.46016       1.46505
  40   8 2497.9250    1.8370  1.3006 10.0219  0.0000       2.86453  0.0320   0.0236   0.0570    0.1483   0.0000      0.655303   440.1640     -0.200181       20.4535      0.310653      -4.46656       2.41085      0.870511       1.15108       1.30089       1.39727       1.44368       1.44923
  40   9 2673.7523    2.5895  1.2041 10.3974  0.0000       1.06992  0.0300   0.0345   0.0546    0.2467   0.0000      0.705297   441.5549       2.01238       23.5057       2.68195      -2.19293      -1.63693      0.860395       1.10908       1.24212       1.36007       1.46688       1.41640
  40  10 2848.1920    3.4150  1.0790 11.1879  0.0000       1.19464  0.0261   0.0472   0.0515    0.1996   0.0000      0.622233   442.1484     -0.954924       20.5095      0.403031      -3.63281    -0.0553161      0.755329      0.997901       1.12846       1.23408       1.27486       1.23723
  40  11 3019.9948    4.0555  1.2043 11.6264  0.0000       1.62938  0.0293   0.0542   0.0557    0.1980   0.0000      0.682088   440.6498     -0.388140       21.7284      -1.87392      -1.55838      -1.20770      0.833440       1.06133       1.16827       1.25084       1.32154       1.27164
  40  12 3188.6171    4.1176  1.4106 11.7823  0.0009      0.617253  0.0336   0.0512   0.0584    0.1474   0.0000      0.505532   441.9240      -2.66003       18.0574       1.55300      -4.33146     -0.369805      0.937265       1.22830       1.33248       1.42783       1.54465       1.49139
  40  13 3354.6035    3.5515  2.1505 11.4208  0.0000      0.985860  0.0406   0.0351   0.0711    0.0762   0.0000      0.265465   439.8793      -1.33363       18.0402      0.314737      -6.55415     -0.940379       1.12496       1.49021       1.65541       1.79934       1.86659       1.87031
  40  14 3518.0066    2.8901  3.1861 11.1873  0.0000      0.588745  0.0511   0.0247   0.0952    0.0520   0.0000      0.176950   439.7598       3.13591       17.6956       2.49508      -1.61145      -3.30686       1.45319       1.91269       2.10017       2.25636       2.26125       2.28825
  40  15 3679.4639    2.3069  5.1534 10.6334  0.0000      0.702641  0.0716   0.0160   0.1281    0.0400   0.0000      0.107388   441.1231       4.07712       18.4715       3.38370       2.38089      -3.02164       1.93305       2.56939       2.84534       3.15300       3.24905       3.34575
  40  16 3838.6565    1.8774  8.0397 10.2550  0.0002      0.175541  0.1074   0.0110   0.1839    0.0348   0.0000     0.0785429   440.0150      -8.27138       20.1678      -1.31101      -4.68506      -12.4620       2.67951       3.51312       3.95438       4.26060       4.50489       4.50709
  40  17 3997.0652    1.5670 10.7900  9.8833  0.0001      0.492416  0.1456   0.0080   0.2413    0.0340   0.0000     0.0770231   432.8818      0.884513       24.5970      -7.28731       7.62664       3.25477       3.29173       4.44805       4.98395       5.39114       5.59023       5.56213
  41   2 1301.5864    0.0874  0.0985  8.9790  0.0000       45.9850  0.0184   0.0062   0.0240    0.0242   0.0000       74.0486   440.4951     -0.435626       21.4990     -0.930591      -3.18587      0.235579      0.547066      0.741870       1.15394      0.980856       1.15277       1.34718
  41   3 1544.3630    0.2031  0.1905  8.9332  0.0000       14.2934  0.0111   0.0073   0.0220    0.0289   0.0000       9.08215   441.4429     -0.228185       21.1509     0.0401516      -2.96261     -0.517126      0.386362      0.487535      0.556910      0.600850      0.643221      0.672623
  41   4 1758.0737    0.3682  0.3922  8.9495  0.0000       13.0134  0.0146   0.0089   0.0328    0.0445   0.0000       2.49503   441.7654     -0.653173       22.4975     -0.985462      -4.32585    -0.0911560      0.490512      0.649163      0.720133      0.810590      0.777801      0.800056
  41   5 1957.5343    0.5801  0.6619  8.9322 -0.0004       9.69960  0.0195   0.0105   0.0404    0.0730   0.0000       1.33350   441.9101       1.07376       21.8254      0.636860      -2.93172      -1.10934      0.623424      0.820179      0.906171      0.970265      0.990402       1.00244
  41   6 2151.1855    0.8833  1.0028  9.0084  0.0000       3.90995  0.0267   0.0133   0.0509    0.1309   0.0000      0.822973   441.8473     -0.937755       19.7247     -0.588974      -1.09779     -0.934031      0.744310       1.00598       1.05647       1.19870       1.26317       1.24678
  41   7 2337.2570    1.3068  1.1344  9.8822  0.0000       4.07086  0.0295   0.0189   0.0554    0.1218   0.0000      0.840740   440.9039     -0.917688       19.2334      -1.98617      -5.29558      0.658694      0.851916       1.08828       1.16762       1.25653       1.37716       1.36003
  41   8 2516.5812    1.9559  1.3630  9.9234  0.0000       2.30102  0.0324   0.0240   0.0575    0.1584   0.0000      0.575406   441.7743     -0.698001       21.2104     -0.363273      -3.17413      0.696120      0.855076       1.15391       1.34351       1.45648       1.49986       1.53630
  41   9 2693.5082    2.6892  1.2727 10.2676  0.0000       2.43027  0.0301   0.0341   0.0556    0.2444   0.0000      0.617311   441.1715      -1.64321       18.3997     -0.151217      -5.88757     -0.191870      0.843620       1.11632       1.23779       1.41499       1.49085       1.45852
  41  10 2868.8866    3.4919  1.1678 11.3240  0.0000       1.34553  0.0285   0.0472   0.0547    0.1936   0.0000      0.782691   441.4338     -0.321632       21.3317     -0.190737      -5.45622     -0.872927      0.798128       1.10260       1.17289       1.31320       1.34411       1.37434
  41  11 3041.5275    4.2156  1.2130 11.5200  0.0000      0.201384  0.0281   0.0547   0.0549    0.1995   0.0000      0.584443   440.8977       1.21655       20.6886     -0.195705      -4.37833      -2.56560      0.770902       1.06435       1.13979       1.27346       1.32081       1.30707
  41  13 3378.4805    3.4326  2.1664 11.6606  0.0002      0.819960  0.0418   0.0344   0.0730    0.0670   0.0000      0.281894   440.9810      -2.57306       16.0604      -1.38206      -3.99835       1.14226       1.10450       1.47165       1.67308       1.78089       1.85552       1.86893
  41  14 3543.2278    2.7842  3.5770 10.9643  0.0000      0.768561  0.0547   0.0219   0.0982    0.0497   0.0000      0.152882   443.1065     -0.475068       16.7087     -0.546438      -5.16746      -4.79684       1.44155       1.91606       2.17135       2.29046       2.41829       2.39458
  41  15 3705.5721    2.2445  5.7226 10.4854  0.0001      0.488569  0.0754   0.0145   0.1378    0.0380   0.0000     0.0970373   440.1874      0.556766       20.1217       2.30184      -3.08942       1.68339       1.93530       2.63207       2.90295       3.15597       3.28955       3.32354
  41  16 3866.0070    1.8177  7.9721 10.2475  0.0000      0.266967  0.1069   0.0105   0.1857    0.0344   0.0000     0.0851047   440.1981      -2.80359       18.6203       7.28246      -3.87093      -5.33271       2.58164       3.48684       3.81150       4.20751       4.33115       4.39360
  41  17 4024.4026    1.5149 11.5816  9.8423  0.0008     0.0678634  0.1638   0.0071   0.2543    0.0330   0.0000     0.0819655   438.0845      -5.72578       18.6209      -5.79075       4.33147      -3.69443       3.56254       4.69103       5.29632       5.66381       5.94174       5.97176
  42   2 1314.2470    0.0836  0.1108  8.9203  0.0000       82.3796  0.0181   0.0065   0.0287    0.0268   0.0000       67.0956   441.8594     -0.948779       20.9236     -0.864334      -4.61202     -0.687140      0.693270      0.894753       1.17524       1.29606       1.32355       1.18930
  42   3 1558.1983    0.1972  0.2097  8.9097  0.0000       27.7895  0.0125   0.0069   0.0239    0.0285   0.0000       9.09976   441.4999     -0.475356       21.7385     -0.259840      -3.11398     0.0331207      0.452438      0.645266      0.696161      0.732106      0.788336      0.782706
  42   4 1772.6656    0.3730  0.4073  8.8609  0.0000       10.8249  0.0154   0.0087   0.0322    0.0477   0.0000       2.30565   440.9595      0.127889       21.4098      0.645489      -2.75816     -0.860681      0.502735      0.612441      0.752676      0.748795      0.826926      0.807289
  42   5 1973.3956    0.5990  0.7023  8.8406  0.0000       8.15643  0.0205   0.0102   0.0408    0.0792   0.0000       1.26984   440.7730     -0.430417       19.7527     -0.361052      -4.31726     -0.481845      0.614415      0.794586      0.876456      0.928353       1.00574       1.01468
  42   6 2168.0559    0.9253  0.9988  9.0500  0.0000       2.20383  0.0254   0.0134   0.0502    0.1245   0.0000      0.906375   441.6826     0.0589621       22.2685      -1.00612      -3.85717     0.0228541      0.710124      0.938961       1.05458       1.14857       1.18097       1.19450
  42   7 2354.7484    1.4300  1.2304  9.4075  0.0000       1.32749  0.0304   0.0189   0.0547    0.1807   0.0000      0.624288   439.9338      -2.30708       20.3072      0.196150      -4.30288     -0.223941      0.828315       1.07881       1.15664       1.30763       1.39443       1.39550
  42   8 2535.0829    1.9763  1.3235 10.1969  0.0000       2.76172  0.0308   0.0254   0.0589    0.1493   0.0000      0.589694   441.3982       1.25099       22.4502       2.38009      -3.11444       1.33967      0.799878       1.06175       1.20113       1.29494       1.28834       1.32427
  42   9 2713.0256    2.7798  1.2300 10.4418  0.0000       1.96160  0.0286   0.0354   0.0546    0.2209   0.0000      0.665112   441.0925      0.956622       21.6927       2.29928      -1.83904     -0.141664      0.778668       1.04027       1.12513       1.27313       1.30092       1.32120
  42  10 2889.3443    3.6395  1.0418 11.5853  0.0000      0.771515  0.0252   0.0509   0.0494    0.1599   0.0000      0.729256   443.3523      0.997178       21.0315     0.0615657      -1.83132      -2.42220      0.671224      0.909591       1.00545       1.11616       1.17291       1.18902
  42  11 3062.8432    4.2883  1.2030 11.3262  0.0000      0.429834  0.0284   0.0565   0.0529    0.2695   0.0000      0.589128   440.7997      0.489804       18.3827       1.76910      -2.32358    -0.0295562      0.737957      0.990388       1.05065       1.25032       1.27327       1.29098
  42  12 3233.6016    4.0979  1.5525 11.6668 -0.0071       1.27296  0.0330   0.0459   0.0600    0.1092   0.0000      0.384981   441.2540    -0.0404769       17.9176      0.328472      -2.16795      -2.74659      0.856472       1.17565       1.25312       1.37491       1.39357       1.41552
  42  13 3401.9750    3.3998  2.3648 11.4832  0.0001       1.05050  0.0424   0.0318   0.0755    0.0632   0.0000      0.251294   439.9614     0.0595179       19.7406       1.48037      -2.30827     -0.246138       1.10325       1.45322       1.64627       1.75713       1.83728       1.87131
  42  14 3568.0321    2.7291  3.8553 10.8000  0.0000      0.879837  0.0575   0.0203   0.0994    0.0487   0.0000      0.139852   439.4228     -0.624609       18.0409      -3.89143      -4.16427       3.63086       1.48921       2.00717       2.20777       2.41650       2.51694       2.49642
  42  15 3731.5545    2.1222  5.6697 10.5129  0.0000      0.529814  0.0780   0.0138   0.1382    0.0370   0.0000      0.104882   440.1624      -4.63846       13.1882      -7.27064      -4.66230       6.30792       1.95078       2.61809       2.92253       3.18777       3.27662       3.29909
  42  16 3892.9947    1.7608  8.6647 10.0430 -0.0002      0.405260  0.1159   0.0094   0.1937    0.0350   0.0000     0.0821807   439.1354       3.33573       9.24690      -3.57768       1.90347      -1.22506       2.70818       3.67024       4.15512       4.43617       4.65149       4.68171
  42  17 4052.2928    1.4395 11.4695  9.7978 -0.0023     0.0598100  0.1673   0.0066   0.2592    0.0315   0.0000     0.0934144   445.5380      -5.85851       18.7606       1.62298      -14.5923       4.11359       3.53000       4.66935       5.20969       5.64498       5.84676       5.93245
  43   3 1571.8059    0.2059  0.2575  8.9164  0.0000       12.1142  0.0141   0.0068   0.0290    0.0301   0.0000       7.16021   441.8836     -0.549613       20.6389     -0.417843      -3.24273     -0.745732      0.553142      0.733697      0.843454      0.907982      0.902249       1.03327
  43   4 1787.0659    0.3828  0.4760  8.9869  0.0000       15.6044  0.0167   0.0084   0.0350    0.0441   0.0000       2.35513   441.0905     -0.284484       21.0941      0.318744      -3.54922      0.533668      0.516305      0.709871      0.775580      0.853186      0.884233      0.905794
  43   5 1989.1531    0.6174  0.7143  8.9475  0.0000       9.50882  0.0199   0.0107   0.0442    0.0787   0.0000       1.22867   441.5310     0.0103229       22.4116     -0.117708      -3.97644      0.465214      0.599660      0.780671      0.907161      0.965119      0.991198       1.00759
  43   6 2184.9525    0.9780  1.0116  8.9862  0.0000       5.97713  0.0252   0.0140   0.0507    0.1435   0.0000      0.898184   441.9415      -1.31112       20.3659     -0.317465      -2.55707      0.261532      0.694498      0.865099      0.947672       1.08701       1.11201       1.11593
  43   7 2372.2597    1.4393  1.3410  9.0757  0.0000       2.24847  0.0308   0.0174   0.0581    0.1980   0.0000      0.623394   440.3898      -1.27727       22.2523       2.09729      -2.36019       1.05802      0.775678       1.08093       1.13352       1.31981       1.36164       1.38616
  43   8 2553.3524    2.1150  1.3508  9.8861  0.0000       2.12997  0.0306   0.0256   0.0572    0.1966   0.0000      0.569773   441.3229       1.66579       21.9615      0.906893      -2.74430     -0.157701      0.775141       1.04270       1.16383       1.30236       1.31077       1.38442
  43   9 2732.4137    2.8726  1.2924 10.2562  0.0000       2.41341  0.0288   0.0347   0.0535    0.2335   0.0000      0.569456   442.1153     -0.314226       19.1944       1.89906      -1.21058      0.267252      0.748903      0.957366       1.05300       1.19057       1.22010       1.26670
  43  10 2909.5407    3.7482  1.0880 11.1121 -0.0001      0.908191  0.0256   0.0498   0.0496    0.2361   0.0000      0.690899   440.9060      0.309846       21.3604      0.422376      -4.93764      -1.56240      0.738771      0.963782       1.04847       1.11215       1.16852       1.24412
  43  11 3083.9001    4.1985  1.3270 11.3759  0.0000      0.795306  0.0296   0.0504   0.0552    0.1894   0.0000      0.547602   440.8847      -1.75229       18.5771     -0.968156      -3.66213      -1.56937      0.761041       1.01469       1.16757       1.32772       1.35897       1.35597
  43  12 3255.5315    4.0658  1.6366 11.5659 -0.0059      0.552844  0.0333   0.0431   0.0586    0.1088   0.0000      0.347701   441.4213      -1.17262       18.4313      -3.60066      -3.37912      -1.48686      0.861845       1.14111       1.28498       1.40020       1.43604       1.44981
  43  13 3425.1650    3.2649  2.6523 11.3812  0.0000       1.14247  0.0439   0.0288   0.0806    0.0565   0.0000      0.202270   442.8268     -0.466698       17.4348       1.39129      -3.89390       3.18947       1.11979       1.49842       1.67054       1.84552       1.91751       1.87983
  43  14 3592.4498    2.5971  4.3528 10.8147 -0.0000      0.842493  0.0612   0.0184   0.1095    0.0431   0.0000      0.126366   438.8471      -2.19164       15.2600     -0.864921      -2.66977      -3.89111       1.54346       2.02417       2.27411       2.50201       2.59256       2.60503
  43  15 3757.3305    2.1072  6.4705 10.4159 -0.0010      0.737374  0.0847   0.0127   0.1491    0.0363   0.0000     0.0948410   443.2755       5.31740       14.7489       2.64322      -5.39309      0.983790       2.03948       2.69368       3.06298       3.34377       3.44652       3.47233
  43  16 3919.5691    1.7376  9.6769  9.9525  0.0008      0.253208  0.1287   0.0083   0.2097    0.0350   0.0000     0.0792224   446.7235      -1.27120       20.1564       1.88817       4.37463      -6.28717       2.79010       3.72934       4.13670       4.59559       4.65941       4.77368
  43  17 4080.2566    1.4368 12.5494  9.8530  0.0003      0.400687  0.1774   0.0065   0.2702    0.0287   0.0000     0.0859490   441.1988      -6.35230       5.33753       6.87201    -0.0353767      -5.91965       3.48715       4.69981       5.17902       5.68146       5.93972       6.00408
  44   2 1339.0843    0.1049  0.1269  8.8473  0.0000       78.7978  0.0152   0.0059   0.0237    0.0283   0.0000       41.3445   441.5471      0.758654       21.8356     -0.653640      -3.65635    -0.0435644      0.505575      0.689883      0.839878      0.885086      0.904226      0.887612
  44   3 1585.2320    0.2121  0.2445  8.8493  0.0000       31.1344  0.0121   0.0069   0.0282    0.0293   0.0000       7.39542   441.6231      0.249203       22.1505      0.586809      -2.91429     -0.420843      0.436696      0.684980      0.653917      0.906309      0.917640       1.07780
  44   4 1801.2960    0.4172  0.5080  8.7623  0.0000       10.4900  0.0178   0.0085   0.0333    0.0524   0.0000       1.80521   441.3932      -1.74273       22.2512     -0.382313      -4.44570      0.306155      0.571323      0.723251      0.811164      0.864682      0.893690      0.936079
  44   5 2004.6844    0.6692  0.7586  8.7942  0.0000       8.48106  0.0215   0.0107   0.0402    0.0880   0.0000       1.08372   441.1414      -1.02697       21.9238      0.929969      -3.91596     -0.334137      0.617780      0.798355      0.893061       1.01400       1.05884       1.03399
  44   6 2201.5697    1.0242  1.1063  8.8477  0.0000       5.95964  0.0274   0.0142   0.0522    0.1690   0.0000      0.823977   441.5430     -0.432638       22.5638       1.44893      -4.90243      -1.51216      0.736498      0.952587       1.09933       1.16991       1.21457       1.24798
  44   7 2389.5151    1.4773  1.3047  9.5666  0.0000       3.47561  0.0303   0.0188   0.0570    0.1453   0.0000      0.645975   441.2392     -0.644960       19.3199       1.05548      -4.30880      -2.33340      0.769229       1.04166       1.13370       1.20758       1.24777       1.31316
  44   8 2571.4596    2.1743  1.3352 10.0956  0.0000       2.60418  0.0313   0.0267   0.0554    0.1742   0.0000      0.626033   441.5241      -1.38535       22.3938     -0.223367      -3.85700      -1.84875      0.774465       1.00173       1.11491       1.22254       1.31476       1.28883
  44   9 2751.4977    2.9541  1.1873 10.7768  0.0000       1.18077  0.0285   0.0382   0.0516    0.2001   0.0000      0.693455   440.3423       1.51389       23.2065      0.627164      -3.14319      -2.45466      0.728931      0.989005       1.06457       1.18769       1.20857       1.23202
  44  10 2929.5859    3.9212  1.1008 11.1646  0.0000       1.06949  0.0258   0.0514   0.0481    0.2282   0.0000      0.633399   440.3932      -1.36866       20.1038       1.09287      -5.21698      -1.43746      0.699532      0.876124       1.01302       1.07977       1.15885       1.16572
  44  11 3104.6869    4.4659  1.1316 11.6167  0.0000       1.35076  0.0263   0.0576   0.0503    0.2123   0.0000      0.646617   440.3961     -0.867582       20.4933     -0.439380      -1.59942      0.296764      0.687852      0.894306      0.992961       1.08574       1.11036       1.13229
  44  12 3277.2290    3.9667  1.7979 11.5466  0.0000      0.488565  0.0355   0.0410   0.0617    0.0958   0.0000      0.348860   441.1566      -1.06021       20.8188      -2.70338      -4.02616      0.984813      0.895999       1.17239       1.27611       1.42525       1.42580       1.47542
  44  13 3447.7765    3.1833  2.8850 11.2183  0.0000      0.606085  0.0468   0.0265   0.0821    0.0537   0.0000      0.188711   440.3505       1.39898       21.5053       2.83632      -4.34644      -3.83315       1.14309       1.55235       1.72044       1.85732       1.95938       1.96739
  44  14 3616.4088    2.5560  4.7915 10.6451  0.0000      0.497669  0.0646   0.0168   0.1161    0.0413   0.0000      0.112272   440.3578      0.875903       14.3756      -3.41340      -4.60353      0.498795       1.57780       2.13099       2.36296       2.58467       2.68358       2.74993
  44  15 3782.1406    2.0711  7.2980 10.1642  0.0001      0.379331  0.0929   0.0112   0.1631    0.0365   0.0000     0.0812441   441.8749      0.878001       13.2394       1.61832      -3.76373      -2.10105       2.20097       2.96299       3.28615       3.56211       3.76277       3.81287
  44  16 3945.9698    1.6524  9.9901  9.9995 -0.0007      0.498617  0.1383   0.0080   0.2210    0.0319   0.0000     0.0946786   444.1518      0.970603       10.7856       2.51601       4.61238       6.47395       2.88635       3.87361       4.32469       4.71664       4.96396       4.96242
  45   2 1351.2862    0.1069  0.1516  8.8478  0.0000       74.8794  0.0150   0.0058   0.0269    0.0280   0.0000       35.9686   441.6181     -0.429864       21.4166      0.863742      -2.22419     -0.417684      0.424317      0.600002      0.679398      0.747241      0.697011      0.729287
  45   3 1598.4259    0.2261  0.3374  8.8226  0.0000       11.5540  0.0159   0.0064   0.0322    0.0311   0.0000       5.10533   441.1783     -0.845266       21.4517       1.82631      -3.79733    -0.0928864      0.477557      0.652719      0.658375      0.818452      0.770171      0.909892
  45   4 1815.3375    0.4530  0.4450  8.8217  0.0000       11.2941  0.0145   0.0092   0.0302    0.0498   0.0000       1.79355   441.5657      0.319808       21.8067     0.0494800      -2.90816       1.05528      0.471714      0.653119      0.757261      0.844826      0.862110      0.892126
  45   5 2020.0952    0.6660  0.7800  9.0115  0.0000       8.36078  0.0217   0.0107   0.0428    0.0794   0.0000       1.12429   441.6291      -1.70500       21.9136     -0.171065      -3.74560     -0.597513      0.626411      0.760698      0.886140      0.974139       1.00242      0.970377
  45   6 2217.8818    1.0489  1.0719  9.1217  0.0000       5.56128  0.0271   0.0144   0.0505    0.1385   0.0000      0.848881   441.7561      0.599901       22.5962      -1.29745      -4.20135     -0.858685      0.723800      0.990363       1.05892       1.19595       1.24874       1.27486
  45   7 2406.5009    1.5789  1.3507  9.4351  0.0000       2.71607  0.0311   0.0190   0.0561    0.1741   0.0000      0.617936   441.0971      0.272722       20.4190      0.329285      -3.37642      -2.37101      0.751786      0.984707       1.10998       1.20412       1.26386       1.25047
  45   8 2589.4710    2.2804  1.3282  9.7202  0.0000       2.62641  0.0291   0.0267   0.0541    0.2307   0.0000      0.577607   442.0960     -0.803045       21.5863      0.974846      -3.41005      -1.42560      0.700914      0.929036       1.05853       1.13814       1.17883       1.20884
  45   9 2770.4784    3.0121  1.2753 10.7212 -0.0030       1.75110  0.0294   0.0364   0.0526    0.1772   0.0000      0.592005   442.3512      0.407065       21.3320       1.08305      -4.03951      0.443731      0.715330      0.952517       1.03769       1.10389       1.18073       1.21100
  45  10 2949.4371    4.0038  1.1618 10.9312 -0.0000       1.63697  0.0267   0.0503   0.0501    0.3019   0.0000      0.607509   440.5807     -0.713020       22.4547     -0.285395      -4.26557      -1.97858      0.684717      0.859704       1.00103       1.07222       1.10823       1.13596
  45  11 3125.3213    4.3168  1.3010 11.4111  0.0000       2.36015  0.0281   0.0518   0.0541    0.1885   0.0000      0.585751   439.8133     -0.200257       19.0954      0.304491      -1.22064      -2.14919      0.684085      0.917097      0.992841       1.10034       1.13238       1.18933
  45  12 3298.6740    3.9742  1.7869 11.6491  0.0032      0.331429  0.0346   0.0417   0.0652    0.0953   0.0000      0.402388   441.0553     -0.181989       20.8310      -1.16732      -2.53692    -0.0431815      0.818435       1.11943       1.25497       1.33751       1.39871       1.39690
  45  13 3470.2897    3.1459  2.9496 11.2072  0.0001      0.545672  0.0470   0.0257   0.0827    0.0542   0.0000      0.179911   442.3314      -1.01052       21.9336      -1.82056    -0.0222697      -1.37461       1.11683       1.46190       1.66413       1.83921       1.86798       1.93949
  45  14 3640.0324    2.4819  4.9693 10.7432 -0.0000      0.734894  0.0661   0.0164   0.1234    0.0397   0.0000      0.111935   440.4630     -0.335751       20.0854      -3.67724      -4.69155      0.891603       1.61160       2.16490       2.43060       2.61726       2.69358       2.72651
  45  15 3807.1566    2.0103  7.9121 10.1551 -0.0000      0.515746  0.1000   0.0103   0.1755    0.0364   0.0000     0.0843549   444.2899      -7.67769       14.1581      -1.20823       1.83984      0.240902       2.20260       2.90363       3.21298       3.54096       3.70943       3.80658
  45  16 3971.8920    1.6193 10.0266  9.9929  0.0004      0.422397  0.1379   0.0077   0.2234    0.0319   0.0000     0.0969851   443.0403      -6.20470       12.5400     -0.172794      -2.27700       10.1151       2.82788       3.75694       4.25376       4.55791       4.86430       4.89717
  46   2 1363.3418    0.1064  0.1108  8.9271 -0.0005       104.809  0.0127   0.0061   0.0196    0.0280   0.0000       41.4311   441.8660     -0.265140       22.6119     -0.617227      -3.15885      0.591530      0.388597      0.523493      0.599008      0.655175      0.802532      0.658886
  46   3 1611.4530    0.2402  0.3190  8.9505  0.0000       12.6002  0.0143   0.0067   0.0315    0.0316   0.0000       5.06764   441.7205      0.192066       21.2449      0.149212      -3.85649      0.707503      0.458955      0.664623      0.755287      0.897935       1.02505      0.992021
  46   4 1829.2439    0.4436  0.5303  8.9835  0.0002       9.64129  0.0175   0.0086   0.0346    0.0514   0.0000       1.68937   441.3213    -0.0457681       21.2549      0.881409      -3.58987     -0.375445      0.479913      0.642369      0.777336      0.794669      0.803813      0.817528
  46   5 2035.2889    0.7368  0.7888  8.8591  0.0000       6.13099  0.0209   0.0110   0.0398    0.0972   0.0000      0.955428   441.7990      0.328971       20.9806     -0.590582      -3.48390      0.362285      0.571423      0.777363      0.825721      0.943487      0.939179      0.998998
  46   6 2234.0375    1.1108  1.1264  8.9593  0.0000       5.00900  0.0270   0.0145   0.0502    0.1795   0.0000      0.755429   441.4171     -0.793751       21.5205       1.70345      -3.43627      0.200031      0.663878      0.857906      0.980285       1.06947       1.14825       1.12601
  46   7 2423.3920    1.6110  1.3423  9.7118  0.0000       3.58943  0.0316   0.0196   0.0536    0.1567   0.0000      0.621259   441.1048       1.40718       21.4807      -1.08206     -0.324248       1.23208      0.744598      0.982326       1.10857       1.21084       1.21460       1.28856
  46   8 2607.2259    2.2888  1.3559 10.2272  0.0000       1.93067  0.0295   0.0264   0.0539    0.1577   0.0000      0.539457   441.6973     -0.496944       20.2675      -2.23455      -2.76042      0.346610      0.705852      0.951678       1.04399       1.18134       1.16989       1.23718
  46   9 2789.2912    3.2195  1.2600 10.6564  0.0000       2.01063  0.0283   0.0389   0.0518    0.2526   0.0000      0.552953   440.9828       1.01290       21.5326     -0.515267      -2.65475      0.878722      0.685231      0.905587      0.996466       1.11018       1.17664       1.18676
  46  10 2969.0331    4.1518  1.1587 11.2366  0.0000       2.83248  0.0269   0.0519   0.0487    0.2677   0.0000      0.703710   442.1277     -0.126747       21.1572     -0.692959      -1.12609    -0.0955836      0.644138      0.863467      0.922591       1.08468       1.09363       1.12336
  46  11 3145.5805    4.3567  1.3244 11.6146  0.0000      0.566158  0.0290   0.0514   0.0532    0.1812   0.0000      0.615749   441.0695      0.547159       21.5085     -0.885298      -2.28031    -0.0689133      0.694695      0.932944       1.03034       1.17875       1.18635       1.24227
  46  12 3319.8747    3.7861  1.9364 11.5488  0.0052      0.176354  0.0351   0.0374   0.0661    0.0887   0.0000      0.310325   440.4192     -0.129882       19.4081       2.25037      -1.69425       1.16585      0.861090       1.14328       1.33050       1.45393       1.46444       1.49074
  46  13 3492.5715    3.0322  3.3162 11.1773 -0.0002      0.648593  0.0499   0.0231   0.0878    0.0501   0.0000      0.153339   440.4368      -2.48463       17.3967      -1.05188      -6.20977       1.72694       1.18483       1.57893       1.74685       1.94097       2.00557       2.04200
  46  14 3663.2758    2.4103  5.2815 10.7688  0.0000      0.621073  0.0693   0.0150   0.1232    0.0367   0.0000      0.109566   440.2981      -1.71620       18.5737       3.18309      -3.86674      -1.73349       1.63229       2.14035       2.43597       2.63623       2.81445       2.94833
  46  15 3831.4523    1.9483  7.9380 10.2882 -0.0002      0.318516  0.1027   0.0099   0.1769    0.0352   0.0000     0.0883318   442.2527      -2.98343       17.0137      -7.35336      -7.92963      0.105161       2.18716       2.93585       3.33559       3.61203       3.78690       3.86472
  46  16 3997.3130    1.5795 10.9802 10.0254 -0.0006      0.474306  0.1556   0.0070   0.2400    0.0312   0.0000     0.0923600   445.1386      -1.28737       10.3219     0.0738110      0.201323     -0.462736       2.91814       3.95680       4.42513       4.83643       4.92381       5.11871
  47   2 1375.1806    0.1129  0.1224  8.9591  0.0000       36.9753  0.0124   0.0058   0.0214    0.0233   0.0000       35.6906   441.8314      -1.52333       22.3367      0.176283      -2.30882      -1.62524      0.408628      0.478766      0.537293      0.729577      0.748072      0.689837
  47   3 1624.2850    0.2459  0.3020  8.9786  0.0000       25.8274  0.0138   0.0069   0.0278    0.0311   0.0000       5.14656   440.9977     -0.262219       21.6283      0.306605      -3.69235     -0.561537      0.487506      0.674106      0.783597      0.887459      0.926651      0.959002
  47   4 1843.0002    0.4611  0.5985  8.9833  0.0000       9.55861  0.0192   0.0086   0.0368    0.0537   0.0000       1.58795   440.8993     -0.336283       22.2809    -0.0873237      -4.62729      0.373258      0.494626      0.732465      0.791728      0.851668      0.965409      0.963973
  47   5 2050.3930    0.7338  0.8808  8.8270  0.0004       5.93359  0.0233   0.0107   0.0422    0.1046   0.0000      0.931175   441.6601     -0.680532       20.4432     -0.390113      -5.59873      0.197141      0.623331      0.816006      0.907808      0.985193      0.969830       1.04119
  47   6 2250.0022    1.1270  1.0890  9.2857  0.0021       4.25920  0.0261   0.0150   0.0502    0.1490   0.0000      0.795907   440.4992      -1.02367       21.7586      -1.26727      -2.00486     -0.662483      0.674269      0.885775       1.00223       1.10464       1.10721       1.12554
  47   7 2440.0246    1.6690  1.5507  9.5269  0.0004       2.07977  0.0324   0.0184   0.0577    0.1486   0.0000      0.483138   440.7372     -0.924272       20.2949       2.00226      -4.46216      -2.69069      0.758015       1.03029       1.12768       1.24722       1.27245       1.33248
  47   8 2624.8715    2.4035  1.3870 10.3751  0.0000       1.85002  0.0302   0.0276   0.0540    0.1571   0.0000      0.525450   441.2216     -0.443006       19.2491       2.01946      -4.36597      0.349914      0.715180      0.925506       1.02838       1.14085       1.22398       1.23383
  47   9 2807.9528    3.3133  1.1927 10.9678  0.0000       1.80670  0.0268   0.0413   0.0511    0.2254   0.0000      0.594315   443.1163      0.116874       22.3601      -1.27340      -1.61608      -2.32284      0.668380      0.911281       1.01918       1.17365       1.17622       1.16974
  47  10 2988.4433    4.0868  1.2477 11.4085  0.0000       2.48695  0.0275   0.0491   0.0520    0.2020   0.0000      0.605597   440.2449      -1.59579       22.0329     -0.164272      -3.58065     -0.803915      0.642911      0.841681      0.947061       1.01772       1.06667       1.12517
  47  11 3165.7767    4.2539  1.3569 11.9675  0.0000       1.03502  0.0300   0.0501   0.0537    0.1293   0.0000      0.565386   440.7406      -1.15323       20.8183     -0.392927      -2.48084     -0.253623      0.717000      0.956904       1.05259       1.18127       1.19464       1.22987
  47  12 3340.9431    3.7004  2.1299 11.5550  0.0000      0.769869  0.0380   0.0348   0.0675    0.0806   0.0000      0.295927   440.5072     -0.985550       20.4061       1.55990      -2.95657     -0.210872      0.895055       1.18199       1.31969       1.46287       1.53656       1.58535
  47  13 3514.5858    2.9381  3.6633 11.0789  0.0000      0.566095  0.0515   0.0212   0.0949    0.0482   0.0000      0.152191   442.5919      -3.55690       16.9916     0.0219791      -3.17531       1.14417       1.20112       1.59756       1.82137       1.97830       2.01368       2.09374
  47  14 3686.1684    2.3361  5.8102 10.6189  0.0005      0.312475  0.0750   0.0136   0.1323    0.0380   0.0000     0.0992780   440.6067      0.287669       22.5619       6.10900     -0.653587      0.184007       1.68987       2.21146       2.54396       2.75472       2.88433       2.96324
  47  15 3855.5957    1.8830  8.5129 10.2836  0.0001      0.451755  0.1165   0.0092   0.1899    0.0353   0.0000     0.0911655   443.6694      -3.49247       16.8051     -0.941732      -3.68492       1.49540       2.34659       3.15995       3.54611       3.88929       4.07577       4.13977
  48   1 1091.5831    0.0648  0.1003  9.0286  0.0000       51.2127  0.0269   0.0070   0.0345    0.0204   0.0000       161.795   440.3432      0.137750       22.6174      0.116132      -3.48572      -1.74067      0.651269      0.871432       1.13884       1.13892       1.07009       1.17587
  48   2 1386.9217    0.1200  0.1460  8.8599  0.0000       18.5298  0.0137   0.0056   0.0224    0.0237   0.0000       28.8734   441.3357     -0.841583       20.9106     -0.666234      -4.23902     0.0862008      0.438645      0.563362      0.687899      0.707037      0.675353      0.642683
  48   3 1636.8841    0.2711  0.2928  8.8171  0.0000       14.6085  0.0137   0.0071   0.0247    0.0335   0.0000       4.35036   441.4283     -0.985513       22.3070     -0.306782      -3.05416     -0.223978      0.485784      0.658006      0.733913      0.750516      0.732634      0.828807
  48   4 1856.5323    0.4830  0.6194  8.8135  0.0000       8.78616  0.0180   0.0086   0.0379    0.0574   0.0000       1.45383   441.4881      0.438852       22.6962      0.626770      -2.94832    -0.0350780      0.507354      0.684978      0.767291      0.846721      0.876930      0.854292
  48   5 2065.3302    0.7634  0.8540  9.0427  0.0005       6.48206  0.0221   0.0114   0.0427    0.0891   0.0000      0.984983   441.7867      0.730532       21.9801     -0.216005      -5.30263     0.0186993      0.576588      0.774897      0.877089      0.941867      0.917226       1.01931
  48   7 2456.5247    1.7655  1.4205  9.7105  0.0000       1.73822  0.0300   0.0203   0.0559    0.1517   0.0000      0.554567   440.9481     -0.729576       22.2394       1.44433      -3.62708     -0.610393      0.679291      0.939266       1.02761       1.17195       1.19766       1.23137
  48   8 2642.3886    2.5117  1.3514 10.0655  0.0000       1.41976  0.0289   0.0290   0.0539    0.2172   0.0000      0.589725   440.9160       1.55520       21.2637     0.0214402      -2.17072     -0.639841      0.654195      0.901819      0.984681       1.09694       1.15502       1.19736
  48   9 2826.4400    3.3331  1.1729 10.8444  0.0000      0.802104  0.0263   0.0411   0.0485    0.2313   0.0000      0.578034   440.9441       1.20483       22.4908       1.36271      -4.90063       1.38118      0.659837      0.805307      0.915250       1.00851       1.05143       1.08329
  48  10 3007.6560    4.1664  1.1433 12.2172  0.0000       1.94209  0.0265   0.0545   0.0501    0.1264   0.0000      0.644290   440.8236     -0.245365       20.8971       2.43227      -2.33535    -0.0503633      0.642076      0.850553      0.936503       1.05190       1.05815       1.11818
  48  11 3185.7698    4.3053  1.4322 11.5390 -0.0030       1.12196  0.0298   0.0474   0.0523    0.1511   0.0000      0.452442   440.6478      -1.16041       20.1830       2.62799      -2.97586      -1.39661      0.708438      0.894080       1.00468       1.12037       1.16270       1.16266
  48  12 3361.8286    3.5170  2.2483 11.4772  0.0006       1.00926  0.0393   0.0316   0.0688    0.0687   0.0000      0.278960   441.5798       1.42559       19.9605      0.383055      -1.45436      -1.03912      0.890558       1.21503       1.33721       1.45547       1.52079       1.57264
  48  13 3536.2346    2.8468  3.8884 10.9608  0.0000      0.478277  0.0543   0.0198   0.0978    0.0461   0.0000      0.143707   443.8088       2.25064       19.2333      -2.13082       1.30578      -2.14597       1.24012       1.65042       1.84375       2.04633       2.11844       2.17421
  48  14 3708.8957    2.2851  5.9680 10.5121 -0.0004      0.606388  0.0783   0.0131   0.1350    0.0384   0.0000     0.0970791   443.7833      -2.61552       10.3921      -1.04108    -0.0739388      -1.96578       1.69631       2.26552       2.52794       2.76829       2.95124       2.95669
  48  15 3879.3839    1.8627  8.8175 10.1434  0.0015      0.653015  0.1132   0.0090   0.1941    0.0354   0.0000      0.100463   438.4124      0.816261       19.9605       5.62886      -5.51505      -1.88249       2.26598       2.98281       3.37500       3.62755       3.85033       3.91792
  49   2 1398.5186    0.1227  0.1820  8.8772  0.0000       42.7645  0.0143   0.0054   0.0261    0.0268   0.0000       24.4039   442.4053      0.615983       21.4706     -0.553341      -4.86331      0.352890      0.375562      0.532940      0.556855      0.693032      0.745228      0.713269
  49   3 1649.3696    0.2701  0.3307  8.8833  0.0006       23.8094  0.0144   0.0069   0.0275    0.0330   0.0000       4.27253   442.6726      -1.01269       22.2866     -0.353525      -3.27501    -0.0903679      0.419764      0.576563      0.645385      0.767344      0.858427      0.908376
  49   4 1870.0306    0.4829  0.6196  8.9405  0.0000       9.26557  0.0193   0.0086   0.0360    0.0561   0.0000       1.49156   442.3567      0.544986       21.5308      0.280980      -4.62313       1.27718      0.525829      0.714662      0.806164      0.867583      0.882400      0.937618
  49   5 2080.1400    0.7698  0.8810  9.1122  0.0000       5.57411  0.0225   0.0112   0.0438    0.0907   0.0000      0.973743   440.9773     -0.542881       22.3561      -1.60158      -2.85357      0.176769      0.552883      0.722550      0.838849      0.922769      0.991989      0.957912
  49   6 2281.3661    1.2566  1.1801  9.2813  0.0000       3.49831  0.0277   0.0160   0.0506    0.1676   0.0000      0.771906   441.4219     -0.787577       21.6794      0.753626      -1.78632      0.195552      0.623127      0.853946      0.967893       1.06787       1.08026       1.08064
  49   7 2472.7399    1.7631  1.2927 10.2182  0.0000       1.26096  0.0294   0.0213   0.0527    0.1193   0.0000      0.619104   441.3138       1.52730       23.1839       1.83711      -2.73152     -0.584289      0.661224      0.875327      0.971585       1.09449       1.14320       1.18625
  49   8 2659.7839    2.6160  1.3462 10.3645  0.0000       2.77187  0.0284   0.0301   0.0542    0.1940   0.0000      0.613117   441.3681      -1.35748       22.2722      -2.05373      -4.14173      -2.16533      0.625109      0.828183      0.951980       1.05328       1.07307       1.10888
  49   9 2844.6981    3.4999  1.1879 11.0917  0.0006      0.206701  0.0271   0.0423   0.0480    0.2054   0.0000      0.655333   440.5966     -0.788089       21.5379       1.76911      -1.85197     -0.470437      0.623001      0.821184      0.943420       1.01687       1.08033       1.11736
  49  10 3026.6933    4.2204  1.2533 11.2261  0.0012       1.24099  0.0261   0.0494   0.0516    0.2366   0.0000      0.494310   442.0807      0.323436       20.6489       1.16068      -5.56791     -0.987472      0.611663      0.793044      0.857381      0.955218       1.02379       1.02465
  49  11 3205.4888    4.2404  1.5868 11.4673 -0.0005      0.668700  0.0311   0.0437   0.0553    0.1282   0.0000      0.405391   441.5629     -0.603752       21.8218     -0.439510      -5.13925     -0.877900      0.712880      0.959275       1.07754       1.17538       1.23256       1.26616
  49  12 3382.3952    3.5832  2.4271 11.3338  0.0000      0.857150  0.0390   0.0301   0.0704    0.0680   0.0000      0.224114   444.3774      -1.25510       19.4889      0.568847      -3.51182     -0.799118      0.860801       1.18507       1.31458       1.46331       1.51941       1.55223
  49  13 3557.7180    2.7984  4.0351 10.9452 -0.0001      0.574009  0.0548   0.0189   0.0995    0.0450   0.0000      0.137907   441.6854      -1.66908       19.2593      0.772627      -5.39738      -3.92641       1.20739       1.59718       1.77092       1.94618       2.03394       2.08620
  49  14 3731.3135    2.2436  6.5455 10.5647  0.0007      0.480776  0.0825   0.0123   0.1474    0.0363   0.0000     0.0950974   441.4787      -10.3287       17.4039       4.35738      -4.92239      -5.39720       1.73799       2.29317       2.59889       2.81114       2.98907       3.03423
  49  15 3902.8560    1.7609  9.1678 10.2191  0.0000      0.523919  0.1268   0.0082   0.2037    0.0332   0.0000      0.110537   442.8907     0.0506571       17.9821      -7.70019      -7.91776       3.89058       2.34750       3.13765       3.55140       3.87341       4.01798       4.09300
  50   2 1409.9885    0.1295  0.1802  8.9096  0.0000       96.6254  0.0128   0.0058   0.0262    0.0294   0.0000       22.8626   441.4157    -0.0796965       21.8439       1.10408      -3.93860    -0.0234297      0.403991      0.503154      0.509131      0.549285      0.652701      0.645132
  50   3 1661.6300    0.2983  0.3178  8.8909  0.0000       15.8137  0.0131   0.0074   0.0258    0.0352   0.0000       3.65234   442.2951    -0.0702779       22.3725     0.0661683      -3.88780      0.651237      0.391062      0.537990      0.645228      0.696641      0.766026      0.764066
  50   4 1883.3408    0.5167  0.6746  8.9084  0.0000       8.43656  0.0197   0.0088   0.0386    0.0631   0.0000       1.35278   442.0912     -0.762159       22.3425      0.439420      -1.77767      -1.55833      0.518059      0.758479      0.815423      0.963931       1.02209       1.07042
  50   5 2094.7805    0.8059  0.8893  9.2255  0.0000       6.04109  0.0223   0.0116   0.0437    0.0894   0.0000      0.992887   441.6998       1.00385       20.0540     -0.191152      -1.89895      0.668325      0.557235      0.737856      0.825413      0.912307      0.926058      0.942376
  50   6 2296.8310    1.2443  1.2689  9.3177  0.0000       3.26479  0.0289   0.0151   0.0529    0.1486   0.0000      0.713627   441.5747      0.242378       20.2604     -0.503579      -2.06337       1.28754      0.641758      0.877296      0.930158       1.06708       1.07970       1.09331
  50   7 2488.9899    1.8592  1.4319  9.9186 -0.0009       1.83440  0.0296   0.0205   0.0556    0.1361   0.0000      0.519325   441.7976     -0.804452       21.8401      0.481186      -3.06246     -0.981617      0.647166      0.881846      0.975462       1.10588       1.18874       1.19081
  50   8 2677.0136    2.6252  1.2866 10.7116  0.0000       1.92221  0.0269   0.0309   0.0525    0.1495   0.0000      0.566945   441.1954     -0.984576       22.6222      0.287368      -2.62826      -2.85398      0.619727      0.810716      0.928734       1.00747       1.02476       1.06710
  50   9 2862.8582    3.5396  1.1981 11.3153  0.0000       1.58584  0.0264   0.0436   0.0500    0.1947   0.0000      0.744588   440.6966     -0.565171       20.4489       1.98605      -1.24810      -1.61542      0.616776      0.811615      0.900215       1.01054       1.05617       1.10555
  50  10 3045.5117    4.3186  1.2342 11.5989  0.0000     0.0930231  0.0268   0.0508   0.0490    0.1873   0.0000      0.591241   440.7971      -1.91010       20.5951     -0.106400     -0.807532     -0.816465      0.580331      0.775788      0.858713      0.956943       1.02985       1.05695
  50  11 3225.1189    4.1468  1.6871 11.5838  0.0000      0.709261  0.0325   0.0418   0.0575    0.1181   0.0000      0.338156   441.5449      -1.45008       19.8277       1.49069     -0.831111     0.0294378      0.714188      0.970954       1.05806       1.20272       1.23330       1.26666
  50  12 3402.7910    3.5140  2.6754 11.4035  0.0000      0.678096  0.0411   0.0284   0.0753    0.0610   0.0000      0.210305   441.4379      -1.17571       19.8711       3.79031      -1.88852      -1.37809      0.905378       1.21321       1.37994       1.50696       1.60312       1.59997
  50  13 3578.8921    2.7193  4.1808 11.0614  0.0000      0.465484  0.0576   0.0183   0.1024    0.0421   0.0000      0.138501   442.7663     -0.445473       20.8255       2.06357      -3.85557       2.10981       1.22772       1.64883       1.81341       2.02487       2.10560       2.16933
  50  14 3753.4200    2.1455  7.0744 10.5884  0.0000      0.444006  0.0923   0.0112   0.1580    0.0351   0.0000     0.0971705   442.5829      -4.71388       21.1274       1.03064      -6.24836     -0.689825       1.81640       2.43678       2.77478       2.97999       3.10194       3.21338
  50  15 3925.9593    1.7135  9.5374 10.2119 -0.0011      0.628108  0.1338   0.0077   0.2105    0.0323   0.0000      0.105222   439.5691      -6.74225       10.7230     -0.767235       2.52721      -5.00881       2.43613       3.21768       3.63590       3.95487       4.21058       4.26599
  51   1 1120.1793    0.0552  0.0573  9.0953  0.0000       18.1363  0.0233   0.0074   0.0228    0.0186   0.0000       311.525   440.7955     -0.127753       23.2522     -0.570048      -3.54702      -2.45665      0.596111      0.740222      0.767422      0.805432       1.06537       1.02690
  51   3 1673.7591    0.3102  0.3969  8.8780  0.0000       15.9995  0.0136   0.0069   0.0316    0.0356   0.0000       3.07385   441.6815     -0.611539       21.6392    -0.0625909      -3.17071     0.0888762      0.373371      0.466102      0.530508      0.565531      0.617429      0.621507
  51   4 1896.5588    0.5217  0.7469  8.8316  0.0000       7.56542  0.0202   0.0083   0.0413    0.0649   0.0000       1.26987   441.6532      0.532281       21.0270     -0.586881      -2.09876       1.33887      0.499749      0.661920      0.771475      0.807461      0.894745      0.937809
  51   5 2109.2496    0.8173  0.9517  9.2250  0.0000       6.80407  0.0242   0.0116   0.0449    0.0945   0.0000      0.988955   441.6689      -1.09757       20.9977     -0.489428      -4.03645       1.71846      0.564552      0.734162      0.824604      0.913154      0.899500      0.970189
  51   6 2312.0378    1.2982  1.3487  9.5640 -0.0002       2.87937  0.0298   0.0152   0.0557    0.1177   0.0000      0.678255   442.0649     -0.390555       23.4352     -0.650064      -3.27239       2.29850      0.623392      0.847447      0.937424       1.02648       1.13290       1.14913
  51   7 2505.1039    1.9324  1.4974  9.7859  0.0024       2.65969  0.0297   0.0211   0.0572    0.1582   0.0000      0.504855   441.0558     -0.296755       22.6694     -0.296112      -4.69831       1.68710      0.668108      0.868332      0.981749       1.04281       1.14880       1.14746
  51   8 2694.1070    2.7581  1.4223 10.1344 -0.0002       2.03889  0.0288   0.0299   0.0536    0.2253   0.0000      0.538404   441.4359      -1.19655       22.4650       1.06892      -2.62560      -1.58169      0.610503      0.826944      0.902738       1.00022       1.04743       1.08746
  51   9 2880.8681    3.6750  1.1941 11.0525  0.0000      0.932712  0.0260   0.0437   0.0475    0.2318   0.0000      0.657696   441.2556    -0.0796354       22.1347      0.744851      -3.48212      -1.89881      0.589860      0.755904      0.871535      0.965603       1.01092       1.00319
  51  10 3064.2472    4.3295  1.3184 11.4102  0.0000      0.777943  0.0274   0.0487   0.0509    0.2003   0.0000      0.477012   441.9700    -0.0591715       22.4827     -0.333257      -2.61411      0.795377      0.587953      0.791303      0.868237      0.990234      0.980948       1.02090
  51  11 3244.6529    4.1523  1.6925 11.5489  0.0005       1.65403  0.0324   0.0419   0.0568    0.1214   0.0000      0.380951   441.8184     -0.471557       20.5435       1.95603      -3.60552      0.768669      0.705906      0.921328       1.01989       1.12105       1.17638       1.24118
  51  12 3423.0051    3.3872  2.8055 11.1102 -0.0001      0.575468  0.0418   0.0260   0.0756    0.0650   0.0000      0.205959   442.1689       1.28652       18.0181     -0.859789       1.67897     -0.513757      0.893497       1.19997       1.36784       1.47180       1.60626       1.58429
  51  13 3600.0568    2.6583  4.6459 10.9092  0.0000      0.558104  0.0603   0.0165   0.1091    0.0401   0.0000      0.120062   441.4931     0.0476345       21.4563      0.861762      -3.26511      -4.71778       1.26855       1.68551       1.93829       2.11167       2.27901       2.29325
  51  14 3775.4359    2.1278  7.1233 10.5033  0.0019      0.587070  0.0917   0.0111   0.1578    0.0368   0.0000     0.0990712   439.8519      -4.29351       20.9881       3.78849       7.77302      0.639612       1.83197       2.42120       2.76629       2.95062       3.17877       3.24082
  52   2 1432.4542    0.1363  0.2126  8.9166  0.0000       32.2102  0.0142   0.0055   0.0280    0.0231   0.0000       16.9577   442.2196     -0.652634       21.9559      0.358531      -4.90294      0.387256      0.354342      0.504300      0.553197      0.592212      0.601687      0.615488
  52   3 1685.7209    0.3062  0.3662  8.9628  0.0000       20.0430  0.0131   0.0072   0.0294    0.0339   0.0000       3.49290   441.6258     -0.555824       21.8902       1.07333      -2.95126      0.209168      0.374519      0.477847      0.540449      0.597177      0.609112      0.651930
  52   4 1909.6179    0.5614  0.6523  8.8620  0.0000       10.2441  0.0177   0.0091   0.0354    0.0634   0.0000       1.33745   442.1336      -1.13821       21.7240     -0.366339      -3.49826     -0.728470      0.438919      0.591904      0.688466      0.709600      0.729284      0.750702
  52   5 2123.6210    0.8890  0.9792  9.0208  0.0000       6.45248  0.0236   0.0118   0.0438    0.1109   0.0000      0.883906   441.7951     -0.828214       21.2952      0.213452      -3.69942      0.101098      0.530937      0.719772      0.776804      0.877360      0.943577      0.980774
  52   6 2327.1323    1.3466  1.2971  9.6973  0.0000       2.82926  0.0287   0.0159   0.0534    0.1153   0.0000      0.697074   440.9543     -0.214159       21.0629     -0.659718      -2.69694     -0.984157      0.609666      0.799704      0.932671      0.986149       1.06127       1.08150
  52   7 2520.9916    2.0335  1.4093  9.8032  0.0000       2.22906  0.0291   0.0221   0.0525    0.1785   0.0000      0.519401   441.5097      0.214305       20.4126     -0.630594      -4.33938     -0.104587      0.629223      0.820125      0.908067      0.972651       1.05142       1.07619
  52   8 2711.1208    2.7871  1.3428 10.7143  0.0000       2.25313  0.0288   0.0318   0.0510    0.1695   0.0000      0.565360   441.9876     -0.605798       20.6569     -0.481714      -5.44121      -1.42488      0.590695      0.810393      0.866155      0.989468       1.00735       1.07227
  52   9 2898.7489    3.8032  1.1468 11.3217  0.0000       1.21861  0.0246   0.0459   0.0472    0.2026   0.0000      0.715874   440.7575       1.24117       21.9672       1.15755      -3.23731     -0.157412      0.556329      0.724911      0.790911      0.898917      0.963882      0.974003
  52  10 3082.8012    4.4914  1.2375 11.3245  0.0000      0.258833  0.0255   0.0514   0.0490    0.2475   0.0000      0.539760   442.0063      -1.15164       20.4794      0.198244      -3.10899      0.359359      0.558460      0.768011      0.813803      0.942865      0.966150      0.980097
  52  11 3263.9092    4.1048  1.9303 11.1391  0.0044       1.04916  0.0339   0.0370   0.0578    0.1223   0.0000      0.274839   442.1008      -1.57531       20.8311     -0.409629      -4.51117     -0.476416      0.718256      0.955694       1.06881       1.19969       1.27667       1.29414
  52  12 3443.1740    3.2989  2.8482 11.3386  0.0000      0.846691  0.0426   0.0253   0.0791    0.0545   0.0000      0.215341   442.2807      0.999163       21.5944      -2.92659     -0.945597      0.828865      0.896157       1.20124       1.34705       1.48694       1.57504       1.63592
  52  13 3620.8291    2.5822  5.2807 10.6835  0.0000      0.429503  0.0666   0.0148   0.1178    0.0415   0.0000      0.112443   441.0212       1.23131       17.4739       2.98525      -3.16174      0.123589       1.38639       1.85117       2.08491       2.24651       2.38624       2.42457
  52  14 3796.8768    2.0474  7.7976 10.4307  0.0007      0.384991  0.1039   0.0099   0.1684    0.0364   0.0000      0.116323   442.4190      -1.04272       21.3848      -1.24025       4.95849      -5.74150       1.91919       2.56438       2.92446       3.16432       3.33275       3.41422
  53   1 1138.7806    0.0553  0.0655  9.1150  0.0000       57.0027  0.0186   0.0065   0.0301    0.0193   0.0000       265.160   440.7239       1.13428       22.7758      -1.46495      -1.72022       1.84652      0.457120      0.582870      0.709881      0.935685      0.768595      0.898042
  53   2 1443.4770    0.1452  0.1382  9.0214  0.0000       15.9069  0.0119   0.0060   0.0177    0.0218   0.0000       20.1670   442.0278      0.109445       21.9110    -0.0297827      -3.31845     -0.666546      0.382033      0.454408      0.442419      0.525914      0.522953      0.596876
  53   3 1697.4990    0.3272  0.4669  8.9067  0.0000       11.1239  0.0159   0.0067   0.0325    0.0391   0.0000       2.50874   441.7500     -0.541742       21.0063      0.915622      -3.43297      0.153119      0.404562      0.507854      0.590926      0.645447      0.655924      0.660335
  53   4 1922.5589    0.5566  0.7406  8.9075  0.0000       8.89350  0.0195   0.0086   0.0405    0.0685   0.0000       1.26440   441.2707     -0.175214       21.7941     0.0988259      -3.00320     -0.780486      0.445714      0.641082      0.676934      0.780932      0.796168      0.841070
  53   5 2137.7377    0.9037  1.0444  9.1583  0.0000       4.57783  0.0243   0.0118   0.0470    0.1134   0.0000      0.862957   442.1519      0.614234       21.4574     -0.767151      -4.64315      0.822944      0.553069      0.706504      0.783970      0.854481      0.902944      0.931012
  53   6 2342.0739    1.4181  1.3396  9.5472  0.0000       3.85678  0.0287   0.0164   0.0541    0.1471   0.0000      0.643567   441.6836    0.00637547       21.6946    -0.0951031      -1.69155       1.64507      0.600179      0.834548      0.910790       1.04446       1.05459       1.08766
  53   7 2536.7508    2.0513  1.3659 10.2343  0.0000       2.52831  0.0291   0.0226   0.0520    0.1391   0.0000      0.587756   441.5415      0.457088       21.7350     -0.623149      -3.94356      0.408456      0.591873      0.799198      0.866608       1.00561       1.02595       1.08583
  53   8 2727.8915    3.0140  1.2959 10.4176  0.0000       1.57599  0.0267   0.0337   0.0489    0.2515   0.0000      0.510424   441.5136      -1.51574       22.5971    -0.0669754      -3.85865     0.0787533      0.551073      0.727324      0.820750      0.917391      0.969816      0.981728
  53   9 2916.4389    3.8229  1.2416 11.1596  0.0000       1.91804  0.0260   0.0437   0.0480    0.2221   0.0000      0.590944   442.1062     -0.579064       21.3122     -0.121624      -2.41593      -1.41753      0.555434      0.742174      0.815085      0.905534      0.960389      0.983237
  53  10 3101.2037    4.4729  1.3760 11.3008  0.0001      0.728753  0.0271   0.0471   0.0503    0.2016   0.0000      0.474925   440.8688      -1.01872       23.9026      -1.41970      -1.96487      0.160170      0.565238      0.766400      0.842771      0.957287      0.994252       1.03241
  53  11 3283.1320    4.1648  1.8828 11.3787 -0.0002       1.29353  0.0321   0.0378   0.0592    0.1096   0.0000      0.295814   441.0456     -0.381366       20.8050     -0.748983      -4.49246     0.0791253      0.653619      0.885474       1.01227       1.07372       1.15675       1.19403
  53  12 3463.1404    3.2409  3.2817 11.0607 -0.0001      0.874456  0.0449   0.0227   0.0825    0.0584   0.0000      0.167870   442.0202     -0.255762       22.4642       2.72271      -3.60463      -4.52955      0.933032       1.23072       1.40239       1.55818       1.61921       1.64770
  53  13 3641.7111    2.5284  5.3504 10.8336  0.0000      0.515212  0.0681   0.0143   0.1193    0.0390   0.0000      0.116551   442.4187     -0.208805       24.2451       1.07700      -4.42231      -4.03639       1.36619       1.81444       2.05677       2.23543       2.35522       2.40868
  53  14 3818.3993    2.0073  8.4696 10.4134 -0.0001      0.371710  0.1132   0.0090   0.1830    0.0369   0.0000      0.113335   441.5674      -1.26966       23.5973     -0.193123      0.511155      -4.93976       1.98934       2.70778       3.04134       3.35680       3.51663       3.60203
  54   1 1147.9309    0.0492  0.0313  9.0653  0.0005       111.573  0.0239   0.0067   0.0130    0.0192   0.0000       569.019   440.6630      -1.52973       20.7621       1.65907      -3.36529      -1.75297      0.646997      0.799441       1.02851       1.06595      0.872077       1.21584
  54   2 1454.3918    0.1666  0.1949  8.9360  0.0000       1.09716  0.0122   0.0058   0.0214    0.0230   0.0000       12.4459   441.2892     -0.336266       21.3246     0.0385449      -3.63800      0.219455      0.326936      0.460583      0.502777      0.531490      0.533827      0.536160
  54   3 1709.1666    0.3245  0.4103  8.9576  0.0000       16.7310  0.0146   0.0070   0.0301    0.0356   0.0000       2.73071   441.7654     -0.420692       22.2933      0.686616      -4.19249      0.374232      0.369533      0.459044      0.535826      0.615033      0.633426      0.645115
  54   4 1935.3718    0.5768  0.7417  8.9079  0.0001       9.77382  0.0194   0.0089   0.0388    0.0685   0.0000       1.27185   441.4557     -0.246866       22.1863      0.310202      -3.92148     -0.386803      0.462471      0.598105      0.659598      0.733566      0.755270      0.780195
  54   5 2151.7868    0.9515  1.0982  9.0171  0.0000       4.06846  0.0262   0.0122   0.0462    0.1367   0.0000      0.821647   442.0273      0.480967       22.2731      -1.05659      -5.82874      0.687110      0.547219      0.731124      0.806538      0.894836      0.960737      0.980645
  54   6 2356.8340    1.4453  1.4260  9.2917  0.0011       3.09654  0.0298   0.0157   0.0541    0.1585   0.0000      0.586907   441.8263      -1.11975       21.9518      0.611233      -3.20026      0.487164      0.586986      0.773676      0.870515       1.02233       1.02824       1.08739
  54   7 2552.4277    2.1650  1.4471 10.1889  0.0001       3.07697  0.0289   0.0231   0.0531    0.1380   0.0000      0.526340   441.5125      0.148311       21.4918     -0.297918      -3.86725      -1.23048      0.590434      0.772841      0.871567      0.928927      0.991321       1.05513
  54   8 2744.5977    3.0313  1.3596 10.7025  0.0000       1.30426  0.0276   0.0327   0.0493    0.1754   0.0000      0.533477   441.0376      -1.70823       21.7486       1.71634      -3.24104      0.198135      0.573173      0.767702      0.843732      0.940985      0.999866       1.01199
  54   9 2933.9311    3.9527  1.2390 11.4321  0.0000      0.773971  0.0263   0.0450   0.0474    0.1823   0.0000      0.582230   441.5852      0.223168       23.1398     0.0226188      -1.95391      0.613421      0.531494      0.724714      0.798627      0.895716      0.930561      0.947248
  54  10 3119.4672    4.4911  1.3946 11.1057  0.0000      0.908859  0.0267   0.0473   0.0513    0.2551   0.0000      0.428591   442.8414      0.334273       20.6649     -0.889497      -3.66824      0.625215      0.539877      0.736111      0.775069      0.897486      0.894730      0.922997
  54  11 3302.1221    3.9989  1.9528 11.7280  0.0000       1.20487  0.0344   0.0366   0.0603    0.0832   0.0000      0.310256   441.6224     -0.249248       20.1617     -0.366296      -4.25355      -1.93689      0.676739      0.931540       1.02518       1.15885       1.21717       1.22890
  54  12 3482.9428    3.1514  3.4441 11.1271  0.0000      0.796608  0.0475   0.0216   0.0842    0.0519   0.0000      0.164793   441.2164      -1.26710       20.5964       1.55024      -4.59086      -1.98405      0.942328       1.26397       1.40275       1.54954       1.63931       1.64787
  54  13 3662.1424    2.4718  5.4862 10.6908  0.0000      0.515035  0.0682   0.0136   0.1215    0.0402   0.0000      0.113799   442.3353      -3.81740       21.2920       5.02443      -1.42888       3.20138       1.31934       1.74857       1.97529       2.18858       2.29781       2.40500
  54  14 3839.6070    1.9490  8.5124 10.3515 -0.0012      0.390912  0.1155   0.0086   0.1855    0.0359   0.0000      0.115778   447.4098      -4.49174       22.5966      -4.05072       3.06556      -4.38210       1.99596       2.68663       3.03842       3.32136       3.63653       3.66908
  55   1 1156.9532    0.0628  0.1355  9.0058  0.0000       89.3084  0.0265   0.0064   0.0461    0.0218   0.0000       131.867   439.8101      0.616206       21.8655    -0.0904463      -3.55269     -0.593144      0.541984      0.761062      0.889893      0.972732      0.862003      0.966799
  55   2 1465.1507    0.1467  0.1754  8.9164  0.0000       34.7125  0.0112   0.0056   0.0216    0.0226   0.0000       17.5549   441.9545     -0.523525       21.6679    -0.0703620      -3.99420     -0.153698      0.279697      0.359726      0.437518      0.453163      0.484114      0.566123
  55   3 1720.6445    0.3543  0.4254  8.8205  0.0000       11.9000  0.0143   0.0072   0.0281    0.0395   0.0000       2.42377   441.8193     -0.796237       21.7974      0.668563      -4.19663     -0.232151      0.364987      0.491389      0.539901      0.629962      0.681737      0.689131
  55   4 1948.1217    0.5976  0.8085  8.6810  0.0000       8.69759  0.0194   0.0086   0.0423    0.0777   0.0000       1.14113   441.3487      0.326955       21.4221      0.788983      -2.63930     -0.577354      0.422525      0.586343      0.637788      0.731654      0.737972      0.761896
  55   5 2165.7057    0.9807  0.9377  9.2549  0.0000       5.37238  0.0218   0.0129   0.0422    0.1075   0.0000      0.850617   441.6487     -0.609904       22.1341     -0.188064      -3.64105       1.09477      0.474076      0.645456      0.722641      0.798764      0.836399      0.889138
  55   6 2371.4522    1.4884  1.3711  9.6365 -0.0000       4.13319  0.0290   0.0167   0.0527    0.1283   0.0000      0.629242   441.2385     -0.204515       22.5447      0.321027      -3.15581     -0.584619      0.613930      0.801791      0.927302       1.02107       1.04717       1.04422
  55   7 2567.9045    2.2255  1.3903 10.3172  0.0000       1.99836  0.0284   0.0242   0.0514    0.1366   0.0000      0.576967   440.8412     -0.599447       21.4883     -0.711946      -3.65468   -0.00642763      0.569291      0.781739      0.852052      0.933663      0.998590       1.02070
  55   8 2761.1319    3.0782  1.3545 10.7647  0.0000      0.919999  0.0275   0.0329   0.0494    0.1582   0.0000      0.502903   441.0727     0.0749736       21.1371     -0.627897      -3.05245     -0.930660      0.533103      0.738270      0.805697      0.935173      0.997668       1.03197
  55   9 2951.3823    4.0396  1.2293 11.1852  0.0000       1.78958  0.0250   0.0454   0.0475    0.2194   0.0000      0.531990   440.7696     -0.254185       21.5671      -1.28653      -4.41220     -0.328533      0.526124      0.686385      0.801733      0.863672      0.927226      0.937139
  55  10 3137.5920    4.2900  1.5475 11.7106  0.0000       1.17704  0.0291   0.0438   0.0544    0.1197   0.0000      0.432440   441.7029       1.20602       19.9715      -1.45044      -3.27963      -1.49492      0.571676      0.763106      0.861688      0.971029      0.985970       1.02551
  55  11 3320.9924    3.8629  2.2094 11.3593  0.0000       1.33614  0.0353   0.0321   0.0631    0.0777   0.0000      0.262381   442.0271     -0.601205       19.6673     -0.273212      -3.49582      -1.34550      0.686437      0.966052       1.05445       1.16753       1.23828       1.27192
  55  12 3502.5515    3.0733  3.6333 11.0511  0.0016      0.609275  0.0480   0.0206   0.0908    0.0510   0.0000      0.167219   442.6553       1.74069       18.3828       1.15199      -1.85243      -1.33141      0.965735       1.28672       1.46661       1.60215       1.67675       1.75283
  55  13 3682.4077    2.4070  6.1528 10.5498  0.0002      0.310234  0.0762   0.0123   0.1334    0.0402   0.0000      0.105061   443.9959      -1.05175       16.2560     -0.351197      -3.25091      -3.97393       1.42265       1.90971       2.14486       2.33847       2.46559       2.55343
  55  14 3861.1260    1.9134  9.1150 10.2937  0.0004      0.589778  0.1236   0.0081   0.1972    0.0335   0.0000      0.111619   444.1037      -7.86861       17.8693       1.40177       1.83480       1.23211       2.04500       2.78109       3.11539       3.45300       3.69423       3.74857
  56   1 1165.9143    0.0503  0.0421  9.0998  0.0000       145.837  0.0165   0.0061   0.0156    0.0208   0.0000       363.042   441.0036      -1.10474       23.1928      0.122048      -5.12594     -0.378821      0.446421      0.511212      0.622094      0.619422      0.663641      0.756393
  56   2 1475.8096    0.1725  0.1784  8.9894  0.0000       26.0473  0.0101   0.0058   0.0198    0.0223   0.0000       13.1428   441.7828     -0.386901       22.0796      0.319723      -4.00209      0.390509      0.250375      0.324175      0.307633      0.384710      0.448484      0.466780
  56   3 1732.0113    0.3492  0.4797  8.9442  0.0000       13.6112  0.0156   0.0070   0.0321    0.0403   0.0000       2.41033   442.2627      0.232194       21.5325    -0.0420351      -2.73408     -0.148426      0.369473      0.512013      0.595574      0.642653      0.693683      0.670698
  56   4 1960.7031    0.6116  0.7848  8.9266  0.0000       9.01961  0.0207   0.0090   0.0383    0.0763   0.0000       1.17410   441.5390      0.742528       20.8904       1.15462      -2.89061      0.962909      0.451273      0.625239      0.717307      0.773965      0.800784      0.846528
  56   5 2179.4467    0.9930  1.0856  9.1122  0.0000       4.87542  0.0247   0.0123   0.0462    0.1354   0.0000      0.842997   442.1751      0.274594       21.5606     -0.428228      -2.32783     -0.705823      0.508841      0.650517      0.756469      0.836745      0.870299      0.894981
  56   6 2385.8809    1.5352  1.4053  9.6837  0.0000       3.66015  0.0295   0.0166   0.0525    0.1364   0.0000      0.609640   441.7757  -0.000945567       22.6538      0.737367      -3.13813       2.06943      0.563270      0.744536      0.817272      0.906164      0.953323      0.996896
  56   7 2583.2851    2.2869  1.4398 10.1075  0.0002       1.71556  0.0281   0.0236   0.0511    0.1691   0.0000      0.495690   440.8649     -0.299080       21.3237      0.466837      -3.14676      0.423647      0.571379      0.745851      0.833030      0.904717      0.994408      0.987592
  56   8 2777.5961    3.2463  1.3618 10.6308  0.0000       1.55071  0.0268   0.0335   0.0486    0.1943   0.0000      0.489231   441.5161      0.129835       20.0734      -1.16943      -3.74393    -0.0689733      0.512255      0.705366      0.778816      0.865353      0.872385      0.891972
  56   9 2968.6366    4.1899  1.2739 10.9717 -0.0038       1.81583  0.0246   0.0446   0.0463    0.2695   0.0000      0.515597   442.6299      0.432006       21.5790       1.02953      -3.72818      0.993941      0.509497      0.657042      0.741023      0.822175      0.857496      0.884887
  56  10 3155.5388    4.4244  1.4404 11.5522  0.0000      0.705278  0.0274   0.0451   0.0508    0.1564   0.0000      0.466867   441.6048    -0.0295182       21.9907      -1.01451      -4.35858       1.24561      0.560674      0.753563      0.843440      0.940384       1.00745       1.00974
  56  11 3339.7611    3.7839  2.2833 11.4271 -0.0001      0.977095  0.0350   0.0303   0.0641    0.0721   0.0000      0.234640   441.4755     -0.670264       20.6731       1.19277      -4.83827      -2.19711      0.692233      0.913636       1.02212       1.12320       1.15485       1.22511
  56  12 3522.1355    3.0071  4.0026 10.9657  0.0000      0.833296  0.0510   0.0187   0.0934    0.0496   0.0000      0.147383   442.0255      -1.18120       22.9389       2.62320      -4.02713      -1.32137      0.989023       1.31182       1.48229       1.63570       1.72458       1.80642
  56  13 3702.5324    2.4023  6.4733 10.5666  0.0013      0.211795  0.0796   0.0119   0.1396    0.0428   0.0000      0.109254   439.2273      -2.77036       21.7630      0.878420       1.25119       3.13832       1.43730       1.93078       2.21385       2.41104       2.57444       2.61310
  57   1 1174.7569    0.0758  0.1036  9.0709  0.0005       84.9838  0.0192   0.0057   0.0234    0.0211   0.0000       109.951   440.2255    -0.0270497       21.7030    -0.0410467      -3.53872      0.571108      0.433283      0.595702      0.716061      0.760843      0.703563      0.716552
  57   2 1486.3043    0.1824  0.2459  8.9479  0.0000       15.8606  0.0121   0.0056   0.0244    0.0240   0.0000       9.25132   442.1282      0.937065       21.3672      0.799282      -4.08028     -0.714350      0.314817      0.407425      0.471430      0.524412      0.551886      0.544047
  57   3 1743.2578    0.3713  0.4822  8.8767  0.0000       15.3092  0.0151   0.0070   0.0301    0.0421   0.0000       2.19912   441.7306     -0.841237       21.8958      0.570699      -2.72959     -0.472179      0.363226      0.508212      0.568012      0.624241      0.662897      0.731778
  57   4 1973.2490    0.6603  0.7757  8.9029  0.0000       8.14947  0.0189   0.0094   0.0380    0.0801   0.0000       1.05020   441.5666      -1.10772       21.2163     -0.610962      -3.99950      0.905608      0.420456      0.574476      0.627031      0.720452      0.744293      0.779257
  57   5 2193.1335    1.0503  1.1942  9.1616  0.0000       5.58329  0.0269   0.0129   0.0496    0.1477   0.0000      0.815504   442.0768     -0.641102       22.2737      0.319828      -2.16579      0.746675      0.522050      0.723232      0.783714      0.888744      0.927050      0.945439
  57   6 2400.2038    1.5865  1.5085  9.4142  0.0003       3.79047  0.0287   0.0160   0.0536    0.1424   0.0000      0.498786   442.1658     -0.704090       22.1562      -1.43525      -3.14906     -0.617198      0.546194      0.736572      0.828530      0.929256      0.970197      0.992070
  57   7 2598.6657    2.3960  1.4722 10.1767  0.0000       3.01283  0.0282   0.0244   0.0513    0.1670   0.0000      0.493331   442.6078     -0.442469       22.1706      0.498725      -3.53156      -1.22371      0.563339      0.743461      0.827702      0.914375      0.959601       1.01413
  57   8 2793.9032    3.1919  1.3936 10.7286  0.0000       1.24143  0.0265   0.0330   0.0503    0.1864   0.0000      0.581299   442.3693     -0.937131       21.1026      0.970576      -4.75654      -1.07055      0.516273      0.704716      0.775948      0.874517      0.912885      0.945051
  57   9 2985.6430    4.2759  1.2448 11.5182  0.0000      0.197934  0.0251   0.0473   0.0465    0.2035   0.0000      0.516242   441.1746     -0.266908       22.3607     -0.817310      -1.15770      -1.60529      0.490775      0.651556      0.738620      0.839567      0.860517      0.924439
  57  10 3173.4372    4.3784  1.6057 11.5225  0.0000       1.26159  0.0293   0.0423   0.0524    0.1437   0.0000      0.346927   441.4721       1.36718       21.5817      -1.00169      -4.23764     -0.244751      0.573232      0.758301      0.830479      0.942064       1.00585       1.02235
  57  11 3358.3196    3.7426  2.3195 11.5465 -0.0004       1.09379  0.0354   0.0302   0.0655    0.0706   0.0000      0.248424   442.5852     -0.787685       21.8642     -0.488296      -3.59213      0.293322      0.694030      0.912936       1.01984       1.15075       1.21712       1.23744
  57  12 3541.4261    2.9366  3.8534 11.1617  0.0001      0.743638  0.0510   0.0188   0.0895    0.0449   0.0000      0.146805   441.2283     -0.443423       21.1777       2.19100      -5.32244      -2.96893      0.963340       1.26731       1.46723       1.59027       1.68473       1.73235
  57  13 3722.8998    2.2513  6.3244 10.6458 -0.0023      0.672907  0.0813   0.0114   0.1387    0.0398   0.0000      0.138024   440.2805      0.398908       20.5410      0.471237     -0.516209       2.23452       1.43605       1.94867       2.17085       2.44414       2.57556       2.64076
  58   1 1183.5433    0.0772  0.1079  8.9498  0.1823      -41.4701  0.0166   0.0069   0.0365    0.0214   0.0000       154.735   440.4951    -0.0612437       20.9186     -0.663673      -4.14081      0.912466      0.357811      0.448790      0.471708      0.583834      0.623340      0.603488
  58   2 1496.7137    0.1716  0.2488  8.8446  0.0000       23.8982  0.0134   0.0054   0.0256    0.0236   0.0000       10.3053   441.6430     -0.895930       21.3424    -0.0141625      -4.02253     -0.422633      0.324868      0.492681      0.542591      0.607378      0.613100      0.644836
  58   3 1754.3403    0.3633  0.5516  8.7988  0.0000       11.6847  0.0172   0.0066   0.0337    0.0420   0.0000       2.16057   441.3777     -0.911619       21.9158      0.629018      -3.99142      -1.15633      0.367457      0.524488      0.570314      0.646195      0.683190      0.698299
  58   4 1985.6457    0.6566  0.8305  8.6592 -0.0002       8.44415  0.0196   0.0089   0.0389    0.0867   0.0000       1.04254   441.7355     -0.818486       21.9325     -0.123986      -4.60363     -0.429261      0.443647      0.585005      0.670890      0.711570      0.728842      0.755411
  58   5 2206.5924    1.0565  1.2076  9.1041 -0.0004       4.77742  0.0264   0.0126   0.0501    0.1367   0.0000      0.818324   442.8891      0.608703       23.2689      0.420067      -2.12706      -1.06795      0.518128      0.661884      0.770268      0.864314      0.898489      0.916649
  58   6 2414.3206    1.6514  1.5838  9.4538  0.0001       2.91937  0.0295   0.0161   0.0530    0.1243   0.0000      0.453597   442.3304      0.757627       20.3207      -2.36978      -2.30346       1.11315      0.554294      0.755253      0.843164      0.942164       1.00835       1.03177
  58   7 2613.7759    2.4128  1.5636  9.7625  0.0000       1.77528  0.0294   0.0233   0.0513    0.1987   0.0000      0.443728   442.3197     -0.795351       22.2392     0.0556072      -4.13098     -0.925219      0.568898      0.756202      0.834931      0.906213      0.981140      0.991301
  58   8 2810.0952    3.3445  1.2776 10.9760 -0.0018       1.30418  0.0256   0.0356   0.0465    0.1598   0.0000      0.623487   441.9956      -1.29726       22.1530      0.760266      -1.64927      -1.12445      0.506286      0.678836      0.730349      0.832697      0.884565      0.899061
  58   9 3002.5962    4.4135  1.2732 10.8288  0.0000      0.281840  0.0254   0.0475   0.0455    0.3478   0.0000      0.516692   441.7068      -1.33368       21.4978      0.397268      -3.20022     -0.337308      0.495697      0.642350      0.722849      0.805375      0.808243      0.857577
  58  10 3191.0748    4.3885  1.6232 11.4320  0.0000       1.13075  0.0292   0.0419   0.0526    0.1389   0.0000      0.357752   441.5332     -0.895474       21.5965     -0.672554      -2.62823     -0.538152      0.561349      0.733162      0.812564      0.909672      0.953328      0.973924
  58  11 3376.8197    3.6455  2.5316 11.3041  0.0000      0.703686  0.0382   0.0277   0.0662    0.0668   0.0000      0.225504   443.5378      0.245480       19.8002      -1.46003     -0.132419     -0.911781      0.701504      0.962301       1.06569       1.18887       1.27113       1.30262
  58  12 3560.6304    2.8702  4.2977 10.9344  0.0002      0.519901  0.0533   0.0170   0.0976    0.0426   0.0000      0.133948   440.2027      -1.68450       19.7410     -0.303374      -3.73396      -1.52227       1.00265       1.32044       1.52001       1.64518       1.73581       1.81116
  58  13 3742.6940    2.2823  7.6891 10.3497  0.0025      0.311879  0.0977   0.0098   0.1598    0.0408   0.0000      0.120533   444.4003     -0.885696       22.5797       1.93831      -1.87889      -5.51263       1.61932       2.22066       2.44269       2.72269       2.87571       2.93124
  59   1 1192.2893    0.0616  0.0651  9.0488  0.0000       209.422  0.0175   0.0056   0.0226    0.0253   0.0000       190.052   440.3300     -0.512972       21.3810     -0.221258      -3.67513      0.779012      0.402115      0.439493      0.684735      0.602680      0.707408      0.775015
  59   2 1506.9723    0.1823  0.2772  8.9805  0.0000       26.4289  0.0136   0.0054   0.0272    0.0239   0.0000       8.91270   441.4849      0.656745       22.2879     -0.116339      -3.55734      0.346346      0.305303      0.418375      0.468777      0.513149      0.572279      0.642007
  59   3 1765.3183    0.3750  0.5339  8.9314  0.0000       16.1646  0.0170   0.0069   0.0314    0.0420   0.0000       2.16160   442.2228      0.217967       21.8006       1.27134      -4.13591     0.0159268      0.387732      0.499932      0.606768      0.626586      0.677865      0.698946
  59   4 1997.9128    0.6908  0.8607  8.8299  0.0000       7.10619  0.0205   0.0091   0.0388    0.0893   0.0000       1.01996   442.5143      0.232736       21.2329       1.13165      -3.68974     0.0288788      0.415877      0.565224      0.611934      0.681278      0.717570      0.751164
  59   5 2219.9015    1.1220  1.2229  9.2188  0.0000       3.70094  0.0256   0.0127   0.0497    0.1321   0.0000      0.784636   442.4657     -0.596935       22.1981      0.141923      -3.01257      0.450582      0.481209      0.652129      0.722743      0.807963      0.863795      0.881878
  59   6 2428.3412    1.7107  1.4602  9.9524  0.0000       1.59478  0.0296   0.0177   0.0511    0.1186   0.0000      0.548602   441.5513     -0.955598       20.8481      0.360796      -1.99486      -1.16057      0.540628      0.726913      0.800650      0.893358      0.937775      0.962815
  59   7 2628.7713    2.4632  1.5240 10.4022 -0.0001       1.64187  0.0283   0.0242   0.0514    0.1342   0.0000      0.446860   441.5232     -0.454007       21.2148       1.38681      -3.88650       1.47301      0.537165      0.724591      0.813037      0.895586      0.961738       1.01153
  59   8 2826.1580    3.4164  1.4015 10.8134 -0.0013       1.36694  0.0270   0.0346   0.0491    0.1905   0.0000      0.631186   441.6491     -0.265093       21.7324     -0.164398      -3.69232      -1.97247      0.494483      0.658831      0.731374      0.821741      0.874982      0.926312
  59   9 3019.4318    4.3351  1.3417 11.2700 -0.0010     -0.370146  0.0262   0.0450   0.0480    0.2302   0.0000      0.491217   441.8268      0.802860       20.3191       1.09280      -3.19139      -2.39169      0.496628      0.673431      0.748861      0.847138      0.905045      0.939737
  59  10 3208.6779    4.2840  1.7790 11.5260  0.0001       1.25562  0.0307   0.0387   0.0539    0.1175   0.0000      0.292610   441.3548     -0.504454       21.4677     -0.352546      -3.77856      -1.93032      0.554800      0.749754      0.832774      0.940761       1.00064       1.03136
  59  11 3395.0644    3.5042  2.8904 11.2959  0.0000      0.468705  0.0400   0.0245   0.0723    0.0580   0.0000      0.198547   440.0428     -0.318709       19.8933       1.34447      -1.88281      -1.33458      0.741504       1.01420       1.13982       1.23696       1.34858       1.36380
  59  12 3579.7811    2.7697  4.5598 10.9241  0.0000      0.594008  0.0567   0.0161   0.1018    0.0458   0.0000      0.119724   442.0323      -2.61218       20.9571      -1.19137      -3.98884      0.594325       1.05174       1.37908       1.56944       1.70588       1.81994       1.86417
  59  13 3762.8212    2.1512  7.4037 10.5094 -0.0015      0.839196  0.0964   0.0097   0.1589    0.0400   0.0000      0.136663   441.2415     -0.269335       19.5101      -2.04292     -0.337315     -0.124453       1.56414       2.11345       2.37845       2.64361       2.83005       2.84883
  60   1 1200.8689    0.0683  0.1423  9.1262  0.0000       73.9687  0.0224   0.0058   0.0392    0.0210   0.0000       104.654   440.3198     -0.889834       20.9751     -0.702291      -4.60194     -0.369671      0.480880      0.726748      0.747244      0.883871      0.944707       1.11071
  60   2 1517.1123    0.2011  0.2306  9.0815  0.0000       18.4601  0.0109   0.0058   0.0224    0.0231   0.0000       8.52943   441.7757      0.252548       22.2321     -0.611665      -4.16480     -0.108747      0.310484      0.444890      0.572375      0.676005      0.678717      0.777997
  60   3 1776.1622    0.4002  0.5184  8.9767  0.0000       10.9586  0.0155   0.0070   0.0295    0.0442   0.0000       1.95912   442.1591      0.241863       22.2895      -1.63593      -4.77100      0.328265      0.349892      0.460670      0.547688      0.601892      0.627619      0.695416
  60   4 2010.1591    0.6955  0.8683  9.0379 -0.0002       8.15960  0.0200   0.0092   0.0403    0.0839   0.0000       1.08278   441.7529      0.425607       20.9339       1.16500      -2.93917     -0.482286      0.404442      0.549377      0.624747      0.678279      0.731394      0.752563
  60   5 2233.1432    1.1334  1.3804  9.2021  0.0000       5.15209  0.0283   0.0121   0.0507    0.1250   0.0000      0.651759   441.9744      0.103677       21.6884      0.420185      -2.82456     -0.330039      0.518324      0.697337      0.790028      0.870907      0.918192      0.944762
  60   6 2442.2646    1.7872  1.5377  9.6413  0.0000       2.15105  0.0292   0.0174   0.0511    0.1565   0.0000      0.498967   441.3017     -0.788006       21.7003     -0.409734      -3.18798     -0.814123      0.537702      0.714566      0.798183      0.905679      0.925839      0.961909
  60   7 2643.7636    2.5207  1.4325 10.6743 -0.0001       1.36872  0.0274   0.0257   0.0503    0.1356   0.0000      0.488588   441.6099     -0.797367       21.0504     -0.634591      -3.17925      0.816953      0.498429      0.655811      0.728450      0.814537      0.872430      0.885521
  60   8 2842.0947    3.4567  1.3416 11.5929 -0.0087       1.47260  0.0258   0.0357   0.0491    0.1161   0.0000      0.540912   441.3177      -1.15261       20.7526      -1.44893      -3.37679     0.0737203      0.481506      0.637608      0.704996      0.787904      0.835800      0.845606
  60  10 3226.0333    4.2661  1.6691 11.9505 -0.0001      0.543093  0.0295   0.0402   0.0535    0.1009   0.0000      0.387976   442.2737      0.491391       22.1001    0.00513147      -5.38450       2.51213      0.543360      0.735205      0.800315      0.909963      0.949465      0.970034
  60  11 3413.3005    3.5178  2.8680 11.4957  0.0000      0.456105  0.0402   0.0250   0.0721    0.0584   0.0000      0.188641   442.3583     -0.109764       21.0875       1.49193      -1.56480       1.41288      0.739436       1.00368       1.13036       1.23814       1.32289       1.36292
  60  12 3598.6427    2.7116  5.2155 11.0144  0.0006      0.490094  0.0631   0.0145   0.1123    0.0405   0.0000      0.118127   443.4224       1.53276       22.1611     0.0115829      -8.09209      -2.56064       1.11129       1.51565       1.69847       1.86794       1.97505       2.02052
  60  13 3782.0326    2.1613  8.2118 10.5844  0.0008      0.261655  0.1074   0.0088   0.1714    0.0372   0.0000      0.113649   439.7182      -4.70049       20.0824     -0.972904      -4.27036       2.89155       1.66852       2.25475       2.51023       2.79309       2.93605       3.08962
  61   2 1527.1274    0.1980  0.2708  9.0392  0.0000       7.87285  0.0120   0.0056   0.0256    0.0240   0.0000       7.66033   441.2687     -0.339869       21.9975    0.00187458      -4.40719    -0.0370366      0.284430      0.370741      0.424851      0.437860      0.503541      0.524836
  61   3 1786.9117    0.4111  0.5641  8.9400  0.0000       11.6693  0.0159   0.0070   0.0327    0.0467   0.0000       1.79555   442.3745     -0.185099       22.3334      0.663264      -3.42249     -0.330558      0.346761      0.469304      0.541243      0.606217      0.632524      0.661637
  61   4 2022.2399    0.6918  0.8793  9.1469  0.0000       10.0228  0.0214   0.0093   0.0396    0.0780   0.0000       1.13164   441.6760     -0.372885       22.0289      0.986487      -3.10200       1.13553      0.423911      0.562881      0.656434      0.705861      0.734688      0.754919
  61   5 2246.1659    1.1347  1.3691  9.3085  0.0000       4.01163  0.0286   0.0120   0.0503    0.1144   0.0000      0.675368   443.0617     -0.615917       21.5772       2.39057      -3.23204       1.62285      0.500226      0.680485      0.745641      0.858059      0.891317      0.937929
  61   6 2456.0813    1.8090  1.5527  9.6467 -0.0080       2.03834  0.0289   0.0170   0.0505    0.1471   0.0000      0.449937   441.5107      0.869059       21.9626     -0.857614      -6.14667       1.83762      0.548216      0.733551      0.801273      0.909133      0.924805      0.970230
  61   7 2658.6168    2.5773  1.4975 10.5256  0.0000       1.66160  0.0282   0.0252   0.0503    0.1415   0.0000      0.479838   441.6534      -1.26938       23.4633     -0.198223      -3.76858      0.684377      0.509281      0.684817      0.740014      0.848575      0.890384      0.917817
  61   8 2857.9590    3.6180  1.2765 11.6459  0.0000       1.14782  0.0251   0.0399   0.0484    0.1454   0.0000      0.570840   442.5145      0.196669       21.4958     -0.346642      -4.18177      -1.98305      0.469700      0.619640      0.690192      0.777974      0.834822      0.878503
  61   9 3052.8022    4.3329  1.4075 11.4823  0.0000       2.06168  0.0262   0.0434   0.0489    0.1779   0.0000      0.475630   441.3229      0.281850       21.9623       1.15230      -1.82393       1.45210      0.495845      0.669024      0.747187      0.822305      0.858936      0.855470
  61  10 3243.3891    4.2533  1.8811 11.5355  0.0000       1.10879  0.0308   0.0363   0.0551    0.1046   0.0000      0.332465   442.1010     -0.962010       21.5834      0.734160      -3.97309     -0.399555      0.551947      0.742458      0.829066      0.930448      0.967905       1.01606
  61  11 3431.4365    3.4049  3.0833 11.2019  0.0000      0.741967  0.0413   0.0225   0.0743    0.0594   0.0000      0.183553   441.9819       1.12709       21.9157       2.17668      -1.21543    0.00854123      0.731990       1.01435       1.13104       1.26295       1.36993       1.39737
  61  12 3617.3962    2.6448  5.0098 10.9224 -0.0000      0.441145  0.0610   0.0143   0.1099    0.0431   0.0000      0.119501   440.6895     -0.660858       21.5539     -0.373489      -7.55782    -0.0998629       1.05495       1.40174       1.56186       1.76025       1.84090       1.93113
  61  13 3802.0390    2.0460  8.2550 10.5713 -0.0021      0.864416  0.1090   0.0086   0.1736    0.0354   0.0000      0.119881   443.6507      -5.22300       25.8215       2.59274      -7.11983       4.38298       1.61731       2.19896       2.46234       2.71047       2.92361       2.99207
  62   2 1537.0496    0.2039  0.2999  8.8963  0.0000       17.4390  0.0127   0.0054   0.0272    0.0249   0.0000       6.98432   441.4176     -0.466826       21.8952     -0.155556      -4.07015     0.0608878      0.302674      0.381868      0.445566      0.496864      0.526772      0.557343
  62   3 1797.5582    0.4314  0.5715  8.8455  0.0000       13.4962  0.0162   0.0073   0.0314    0.0472   0.0000       1.79763   441.4810     -0.569505       21.8744      0.576073      -4.71613      0.122628      0.334563      0.447220      0.518213      0.563357      0.611304      0.644888
  62   4 2034.2225    0.7595  0.9500  8.7861  0.0000       7.57992  0.0218   0.0095   0.0399    0.0990   0.0000      0.940785   442.2150     -0.772818       22.0828     -0.414734      -3.96294    -0.0621043      0.420387      0.550240      0.608828      0.683454      0.716282      0.769351
  62   5 2259.1306    1.2095  1.2857  9.2716  0.0009       4.72632  0.0264   0.0131   0.0481    0.1233   0.0000      0.715684   441.1088    -0.0662067       21.2661     -0.348897      -4.32896     -0.633294      0.457553      0.619577      0.710088      0.781112      0.803033      0.853074
  62   6 2469.7472    1.9063  1.4645  9.4132  0.0000       1.98771  0.0271   0.0185   0.0496    0.1951   0.0000      0.481489   442.0830     -0.372424       23.8856       1.58274      -4.49838      0.504738      0.497603      0.670814      0.764991      0.865590      0.914655      0.949207
  62   7 2673.3948    2.6895  1.4916 10.5460  0.0000       3.02645  0.0275   0.0266   0.0513    0.1431   0.0000      0.501575   441.9846      0.329941       21.9187      0.271759      -4.03538     -0.132941      0.487352      0.631582      0.720972      0.808176      0.862763      0.879569
  62   8 2873.6363    3.6941  1.2909 10.9188  0.0000       1.26947  0.0245   0.0377   0.0451    0.2006   0.0000      0.550628   442.9164    -0.0327283       20.7784     -0.524300      -4.34169     -0.298196      0.437924      0.587267      0.647341      0.745264      0.766920      0.809800
  62   9 3069.2045    4.4783  1.3922 11.4574  0.0000       1.02132  0.0260   0.0449   0.0468    0.1750   0.0000      0.459478   441.7910     -0.574784       22.2725       1.35404      -4.16384      -1.40754      0.460662      0.627624      0.675458      0.764084      0.770381      0.841663
  62  10 3260.5659    4.1887  1.9199 11.4129  0.0000      0.990677  0.0314   0.0354   0.0550    0.1044   0.0000      0.308052   442.2244      -1.89374       21.7820       1.24922      -2.15954      -1.27926      0.547435      0.737276      0.835519      0.920012      0.960471      0.964899
  62  11 3449.4748    3.3186  3.3859 11.0315 -0.0000      0.774088  0.0440   0.0210   0.0780    0.0558   0.0000      0.165729   443.0045      0.251410       21.0257     -0.509906      -2.00182      -1.28426      0.781212       1.04807       1.17159       1.28895       1.37597       1.41602
  62  12 3636.3069    2.6168  5.7959 10.6816  0.0003      0.475409  0.0704   0.0129   0.1209    0.0429   0.0000      0.125538   441.8565     -0.225881       17.7383      -1.05910      0.769346      0.123206       1.15461       1.55075       1.77328       1.93165       2.04401       2.10108
  62  13 3820.7292    2.0613  8.8128 10.4203  0.0024    -0.0377953  0.1162   0.0081   0.1785    0.0339   0.0000      0.113640   442.2347      -6.21885       17.5559      -1.39689      -5.42828       1.44902       1.67402       2.30454       2.56535       2.84298       3.00220       3.13755
  63   1 1226.2547    0.0773  0.0802  8.9656  0.0000       91.4975  0.0173   0.0052   0.0186    0.0197   0.0000       125.262   440.4164      -1.18718       21.0906      0.474657      -3.46961      0.248618      0.418090      0.579427      0.680841      0.619824      0.577801      0.572671
  63   2 1546.8183    0.2165  0.2474  8.9071  0.0000       21.0966  0.0110   0.0058   0.0212    0.0252   0.0000       7.12507   441.6282     -0.516224       21.7819    -0.0623869      -4.60303     -0.442100      0.261429      0.342343      0.361885      0.407094      0.403898      0.444305
  63   3 1808.0782    0.4458  0.5457  8.9336  0.0000       12.1124  0.0151   0.0073   0.0302    0.0452   0.0000       1.83002   441.5223    -0.0650266       21.2780     -0.875954      -4.31176     -0.176364      0.319792      0.421062      0.476715      0.498135      0.560724      0.557594
  63   4 2046.1224    0.7808  0.9834  8.7722  0.0000       6.49736  0.0215   0.0095   0.0414    0.1040   0.0000      0.923696   442.1737     -0.225065       22.1817    -0.0202797      -4.69762      -1.25971      0.408284      0.551163      0.627684      0.688403      0.733156      0.726345
  63   5 2271.9244    1.2548  1.3462  9.2761 -0.0073       3.95869  0.0265   0.0130   0.0492    0.1297   0.0000      0.610130   441.6576     0.0938714       21.3576     -0.363592      -4.61210       1.26557      0.467472      0.632164      0.707911      0.785754      0.828602      0.866319
  63   6 2483.3633    1.9377  1.5075  9.9239 -0.0000       2.50196  0.0273   0.0187   0.0518    0.1290   0.0000      0.482520   442.4600      0.662955       21.0964       1.32658      -2.60331     -0.549683      0.489943      0.646287      0.716753      0.822450      0.874886      0.873772
  63   7 2688.0190    2.7799  1.4583 10.5503  0.0000       2.30237  0.0261   0.0273   0.0508    0.1506   0.0000      0.511399   441.8168      -1.76226       21.3804      0.397626      -2.80338      0.505032      0.462624      0.628255      0.696634      0.782272      0.836275      0.849367
  63   8 2889.1749    3.8002  1.3631 11.1754  0.0000      0.783261  0.0246   0.0377   0.0474    0.1593   0.0000      0.551817   442.3496     -0.540312       22.6228      0.195556      -4.80293      -1.13239      0.440851      0.585512      0.670939      0.742019      0.769564      0.819328
  63   9 3085.4722    4.4863  1.4946 11.4374  0.0000      0.321304  0.0269   0.0428   0.0486    0.1651   0.0000      0.412896   442.1284      -1.42738       22.0520     0.0812546      -1.82759      -2.28779      0.470007      0.637683      0.706210      0.799239      0.838150      0.860160
  63  10 3277.7492    4.0747  2.0147 11.6029  0.0000       1.09273  0.0315   0.0337   0.0579    0.0833   0.0000      0.271421   441.8038      -1.34878       21.2451      0.599254      -3.83183      0.204575      0.545887      0.740869      0.828714      0.914602      0.967519       1.00807
  63  11 3467.3436    3.2440  3.4432 11.2282  0.0000      0.756081  0.0448   0.0205   0.0796    0.0488   0.0000      0.164894   442.5910     -0.674238       21.3838      0.362438      -5.31923      -2.54823      0.771478       1.03916       1.15619       1.25831       1.35974       1.40058
  63  12 3654.9799    2.5323  5.7931 10.7615  0.0000      0.602145  0.0709   0.0124   0.1229    0.0406   0.0000      0.123376   442.8852      -1.20657       19.5649      0.530527     -0.156287       3.53015       1.14258       1.53851       1.72711       1.92494       2.03698       2.09614
  63  13 3840.4630    1.9509  8.5944 10.4715 -0.0001      0.434360  0.1192   0.0078   0.1818    0.0329   0.0000      0.127580   441.6379     -0.714290       15.2513      -2.83007      0.980067     -0.827294       1.68517       2.28481       2.57345       2.85848       2.99366       3.11020
  64   2 1556.4857    0.2118  0.2758  8.9287  0.0000       31.0043  0.0114   0.0055   0.0237    0.0252   0.0000       7.43618   441.7748     0.0120270       21.8983      0.418208      -3.35370     -0.182050      0.248964      0.321122      0.341368      0.413908      0.431976      0.439502
  64   3 1818.4913    0.4732  0.5678  8.9350  0.0013       12.1832  0.0155   0.0075   0.0290    0.0470   0.0000       1.67032   441.9732      -1.00609       21.8895     -0.120875      -3.93414     -0.755853      0.323910      0.420054      0.467641      0.532323      0.551293      0.600038
  64   4 2057.9231    0.7889  0.9658  8.8915  0.0000       6.37117  0.0217   0.0097   0.0411    0.1041   0.0000      0.912902   442.1562     -0.217214       20.8194      0.718950      -4.14605      0.272668      0.393024      0.530562      0.585342      0.673775      0.680223      0.707225
  64   5 2284.6503    1.2620  1.4936  9.0831 -0.0019       3.75396  0.0279   0.0123   0.0518    0.1242   0.0000      0.548179   442.6049      0.582958       20.5395     -0.607383      -3.48983     -0.934736      0.476297      0.633954      0.727500      0.800839      0.838236      0.853254
  64   6 2496.8234    2.0032  1.6030  9.5766  0.0000       2.58960  0.0278   0.0183   0.0519    0.1631   0.0000      0.450231   442.6790      0.327747       22.5114       1.16709      -4.28667     -0.403749      0.485361      0.632537      0.701952      0.810927      0.859418      0.898056
  64   7 2702.5431    2.8809  1.4971 10.6318  0.0014       1.43900  0.0270   0.0279   0.0496    0.1554   0.0000      0.481057   442.3108     0.0895244       21.8301     -0.866497      -4.53882      0.261835      0.477010      0.635289      0.710242      0.808621      0.841594      0.862983
  64   8 2904.6505    3.9415  1.3348 10.5881 -0.0001       1.12908  0.0245   0.0391   0.0461    0.3205   0.0000      0.544747   442.7801      0.250005       21.4170      0.120024      -3.12682     -0.843012      0.422048      0.567172      0.619544      0.707216      0.753750      0.760056
  64   9 3101.6731    4.5561  1.4260 11.5243  0.0000      0.455756  0.0248   0.0438   0.0481    0.1542   0.0000      0.437452   441.3601     -0.291512       21.2446     0.0653445      -2.91428     -0.345037      0.436672      0.592733      0.649331      0.762674      0.783818      0.813935
  64  10 3294.6767    4.0130  2.1819 11.4574  0.0000      0.991006  0.0322   0.0313   0.0587    0.0803   0.0000      0.246282   442.1364      0.241930       21.0679    -0.0993935      -1.96553      -1.18293      0.563963      0.727272      0.846219      0.936514      0.985437       1.01582
  64  11 3485.0310    3.1748  3.5523 11.2252  0.0001      0.587424  0.0458   0.0198   0.0821    0.0483   0.0000      0.165506   443.3035     -0.371570       19.9568      0.332448      -3.04977     -0.324709      0.767956       1.04563       1.16297       1.29512       1.40208       1.44272
  64  12 3673.3799    2.4896  6.0379 10.7067 -0.0011      0.597082  0.0751   0.0119   0.1260    0.0424   0.0000      0.120337   441.9792      -3.76649       21.6443       3.39304      -3.75045      0.990505       1.19071       1.57635       1.80744       1.98013       2.11920       2.21924
  65   1 1242.7805    0.0841  0.1501  8.9406  0.0000       35.1868  0.0202   0.0054   0.0287    0.0185   0.0000       64.1443   440.5624   -0.00343518       22.4045     -0.802267      -3.76257     -0.673441      0.519124      0.675422      0.779529      0.748639      0.765302      0.737193
  65   2 1566.0392    0.2091  0.3105  8.8949  0.0000       23.5346  0.0126   0.0053   0.0274    0.0262   0.0000       6.82098   441.6108      0.150592       21.9468     -0.111034      -3.76323     -0.207448      0.258608      0.350781      0.396210      0.445287      0.465512      0.479803
  65   3 1828.8204    0.4719  0.6095  8.9706  0.0000       9.03828  0.0163   0.0074   0.0326    0.0494   0.0000       1.60478   441.7853     -0.284258       21.8470     -0.116534      -3.85877      0.331776      0.320082      0.448042      0.478583      0.549544      0.589525      0.602836
  65   4 2069.6274    0.7933  1.0481  8.8861  0.0000       6.87476  0.0228   0.0096   0.0436    0.1041   0.0000      0.936657   441.9153      0.203980       22.2888      0.128079      -4.17903     -0.600234      0.401452      0.546393      0.617909      0.684809      0.721925      0.739813
  65   5 2297.1496    1.3196  1.4149  9.2393  0.0000       3.48331  0.0272   0.0134   0.0498    0.1363   0.0000      0.610553   441.8108      0.430371       21.3215      0.818515      -4.34994       1.47757      0.462391      0.625170      0.715065      0.796608      0.841484      0.876420
  65   6 2510.1247    2.0260  1.5593  9.9400  0.0000       2.40252  0.0282   0.0192   0.0511    0.1353   0.0000      0.481634   442.9780      0.818380       21.6531       1.56421      -3.37020      -1.08961      0.468622      0.636175      0.703493      0.785809      0.841003      0.856965
  65   7 2716.9760    2.9154  1.4530 10.6525  0.0000       1.56315  0.0261   0.0280   0.0484    0.1447   0.0000      0.484907   441.9844     0.0487554       22.7673      -1.48863      -4.00884      0.825973      0.448675      0.598649      0.674955      0.747708      0.789073      0.833006
  65   8 2919.9961    3.9914  1.2527 10.9178 -0.0001       1.12722  0.0236   0.0406   0.0445    0.2596   0.0000      0.577778   441.8603     0.0793883       21.8142     -0.898192      -3.25968      -3.18090      0.408357      0.540779      0.605630      0.654408      0.702397      0.739018
  65   9 3117.7658    4.4565  1.5740 11.5770  0.0000      0.747517  0.0270   0.0401   0.0489    0.1182   0.0000      0.445511   442.0093      0.608289       22.9384      0.179931      -3.55652     -0.882086      0.454086      0.606453      0.682215      0.762314      0.791877      0.817427
  65  10 3311.3951    4.0560  2.2219 11.5940  0.0000    0.00331953  0.0331   0.0313   0.0586    0.0733   0.0000      0.247544   442.6501      0.217665       20.3339      0.347588      -3.19080      -1.54488      0.575381      0.773587      0.876317      0.975931       1.04029       1.06714
  65  11 3502.7373    3.1282  3.8378 11.1341 -0.0001      0.593670  0.0476   0.0186   0.0859    0.0466   0.0000      0.131179   442.0873       2.05115       22.2896       1.63692      -2.25093      -1.59093      0.779465       1.06188       1.20071       1.30411       1.41629       1.46892
  65  12 3691.7663    2.4291  6.6529 10.5336  0.0001      0.739232  0.0811   0.0106   0.1343    0.0426   0.0000      0.126590   443.1318      -3.24354       24.3906       3.75648      -4.46088      -2.30980       1.21909       1.63551       1.83734       2.03548       2.14541       2.23071
  66   1 1250.9350    0.0966  0.1417  8.9422  0.0000       3.50666  0.0132   0.0050   0.0246    0.0178   0.0000       51.0978   440.4477     -0.346791       21.5190    -0.0655494      -4.40689    -0.0166773      0.264782      0.373751      0.407703      0.475794      0.449644      0.437650
  66   2 1575.4821    0.2274  0.2608  8.8736  0.0000       29.3614  0.0102   0.0057   0.0220    0.0267   0.0000       6.43675   441.6922     -0.134307       22.4899    0.00712250      -4.60771     -0.612533      0.225452      0.307501      0.356781      0.412560      0.431528      0.463268
  66   3 1839.1117    0.4771  0.6817  8.9028  0.0000       12.7779  0.0174   0.0074   0.0353    0.0525   0.0000       1.56943   441.5725     -0.604056       22.7906      0.647444      -3.78499      0.874048      0.337830      0.444811      0.521056      0.556253      0.587861      0.615665
  66   4 2081.2687    0.8453  1.0222  8.8831  0.0000       7.05290  0.0218   0.0100   0.0416    0.1078   0.0000      0.911794   442.0901      -1.31120       22.0369       1.13136      -4.25593     -0.959924      0.386311      0.514456      0.583749      0.641503      0.680192      0.693104
  66   5 2309.6273    1.3545  1.5117  8.9125  0.0000       3.34338  0.0278   0.0126   0.0487    0.1487   0.0000      0.516100   442.1664    -0.0501349       21.9512      -1.12774      -3.84357      0.927482      0.475571      0.620710      0.711709      0.791869      0.856388      0.874697
  66   6 2523.3881    2.0737  1.6192 10.1810  0.0000       2.43334  0.0293   0.0190   0.0519    0.1067   0.0000      0.501411   441.8042     -0.392507       20.4053      0.806776      -3.80357     -0.793791      0.483639      0.647895      0.743013      0.796478      0.857962      0.894971
  66   7 2731.3290    2.9976  1.3770 10.8854  0.0000      0.987121  0.0249   0.0296   0.0478    0.1377   0.0000      0.509673   441.7271      -1.85959       23.5426      0.789488      -3.48190       1.25295      0.437291      0.566353      0.626327      0.705728      0.740860      0.777074
  66   8 2935.2533    4.0562  1.3868 10.7162  0.0000       1.65213  0.0248   0.0388   0.0459    0.2643   0.0000      0.538455   441.7992     -0.853255       22.1370       1.20746      -2.48062      0.589375      0.421910      0.562242      0.634584      0.708257      0.758942      0.805778
  66   9 3133.6997    4.4674  1.4961 11.6516  0.0000    -0.0439336  0.0259   0.0415   0.0482    0.1245   0.0000      0.455167   442.3001     -0.663816       22.6741      0.184873      -3.85197      -1.94089      0.430631      0.591314      0.667245      0.756322      0.791095      0.829489
  66  10 3328.2441    3.8538  2.3446 11.4824 -0.0029      0.603575  0.0340   0.0286   0.0619    0.0671   0.0000      0.225054   442.9083      -2.08670       21.4763      0.698656      -1.86716     0.0549295      0.586436      0.798330      0.888252       1.00177       1.05298       1.10978
  66  11 3520.2132    3.0213  4.2101 11.0139 -0.0001      0.424471  0.0507   0.0170   0.0914    0.0465   0.0000      0.144052   441.4888     -0.910790       21.9039       2.67123      -2.79992     -0.961285      0.838396       1.12496       1.24898       1.39545       1.48481       1.52934
  66  12 3709.7939    2.3883  6.9237 10.5985  0.0008     0.0573890  0.0861   0.0101   0.1403    0.0405   0.0000      0.125714   439.5615      -2.27031       22.9019       2.23483      -1.26692     -0.105101       1.24806       1.66167       1.88644       2.05774       2.20440       2.27686
  67   2 1584.8345    0.2326  0.2663  8.8835  0.0000       40.3412  0.0109   0.0058   0.0215    0.0264   0.0000       6.57865   441.3954      0.178364       21.9117     -0.283055      -4.70430      0.749216      0.248943      0.286764      0.355668      0.392056      0.436211      0.454394
  67   3 1849.2312    0.5095  0.6979  8.8149  0.0000       9.51820  0.0173   0.0073   0.0338    0.0547   0.0000       1.36467   441.9683     -0.430526       21.1502      0.984543      -3.75900     -0.285714      0.326393      0.410381      0.497414      0.518434      0.555890      0.570038
  67   4 2092.7453    0.8506  1.0217  9.1117  0.0000       6.33077  0.0222   0.0102   0.0418    0.0968   0.0000      0.933210   441.8451     -0.759289       20.3976     0.0411637      -3.42240      0.686189      0.381169      0.499552      0.558471      0.627676      0.652115      0.695075
  67   5 2321.8871    1.3814  1.5320  9.3662  0.0000       2.97081  0.0279   0.0133   0.0512    0.1167   0.0000      0.521657   441.8873     -0.417470       22.2801      0.487502      -3.67180      -1.43652      0.454127      0.624896      0.682006      0.771109      0.812116      0.843823
  67   6 2536.5668    2.1385  1.6239  9.8796  0.0000       2.43843  0.0283   0.0195   0.0510    0.1440   0.0000      0.450606   442.5013      0.430269       22.1982     -0.172666      -3.90898      0.313429      0.460700      0.592875      0.678881      0.748249      0.793726      0.822699
  67   7 2745.6215    3.1277  1.3716 10.5851  0.0002       1.46491  0.0246   0.0305   0.0462    0.1902   0.0000      0.482873   441.5157      -1.20111       21.6244      0.987981      -3.31562      -1.21113      0.419653      0.541186      0.625557      0.682002      0.734355      0.739079
  67   8 2950.3637    4.1379  1.4155 11.2502  0.0001       2.05071  0.0254   0.0396   0.0469    0.1758   0.0000      0.482833   442.3060      -1.17513       21.1562      0.484988      -3.51382      -1.13295      0.415087      0.556615      0.615389      0.686140      0.722688      0.754301
  67   9 3149.6244    4.4864  1.5535 11.4744  0.0001       1.14792  0.0266   0.0409   0.0487    0.1525   0.0000      0.425113   442.9945     -0.213181       21.7681     0.0232911      -3.55810      0.344545      0.439281      0.581459      0.653141      0.732627      0.763282      0.803481
  67  10 3344.9526    3.8051  2.4078 11.5008  0.0000      0.869026  0.0347   0.0278   0.0613    0.0660   0.0000      0.244910   442.9546      -1.59823       21.0330      0.889458      -4.59525      0.486877      0.568854      0.761779      0.859300      0.950401      0.999676       1.03635
  67  11 3537.7235    2.9591  4.4207 10.9850  0.0000      0.613634  0.0524   0.0160   0.0967    0.0461   0.0000      0.141776   441.8450      -1.38949       21.5692       1.62338      -4.85873      -3.43288      0.831553       1.12739       1.26471       1.40293       1.46373       1.52744
  67  12 3728.0756    2.2819  6.9218 10.7560 -0.0013      0.402874  0.0914   0.0102   0.1484    0.0391   0.0000      0.133119   442.1553      0.430407       19.5214     -0.575997      -5.69595      0.913582       1.29093       1.74734       1.94288       2.18876       2.29345       2.38462
  68   2 1594.0352    0.2341  0.3348  8.9080  0.0000       23.2326  0.0134   0.0055   0.0254    0.0273   0.0000       5.42707   441.6477     -0.214600       21.0101     0.0143901      -3.61048     -0.250146      0.289193      0.406951      0.434361      0.466771      0.513982      0.546614
  68   3 1859.2347    0.5154  0.6883  8.9805  0.0000       8.02653  0.0166   0.0074   0.0335    0.0516   0.0000       1.42719   442.1751   -0.00975102       22.4823      0.155723      -4.31834      0.953040      0.324415      0.427665      0.503961      0.551713      0.582028      0.594284
  68   4 2104.1999    0.8681  1.1336  9.0515  0.0000       6.08731  0.0236   0.0101   0.0455    0.1086   0.0000      0.900394   442.0795      0.223950       22.6317      0.484835      -3.51639     -0.115048      0.415499      0.556044      0.632067      0.679302      0.734750      0.762354
  68   5 2334.0764    1.4216  1.5228  9.4110  0.0000       2.55368  0.0275   0.0135   0.0509    0.1202   0.0000      0.545715   442.2474    -0.0952562       22.0718     -0.194690      -3.46060      0.702916      0.443368      0.592510      0.675353      0.752068      0.785764      0.815279
  68   6 2549.6001    2.2757  1.7009  9.7226  0.0000       1.82127  0.0282   0.0196   0.0505    0.1697   0.0000      0.403393   442.4764       1.02186       22.2376      0.339012      -4.82194       1.69726      0.457331      0.610824      0.688211      0.770524      0.801111      0.836235
  68   7 2759.7457    3.1058  1.5757 10.3422  0.0045       1.09295  0.0267   0.0278   0.0483    0.1928   0.0000      0.422366   442.2679      0.179702       21.7345     -0.317840      -3.94517       1.85825      0.438517      0.575363      0.663680      0.730806      0.749890      0.803004
  68   8 2965.3601    4.1998  1.3547 11.3482  0.0002       1.27975  0.0243   0.0404   0.0453    0.1720   0.0000      0.485849   441.8179      -1.12312       21.6006      0.489200      -3.68634     0.0636574      0.405816      0.540357      0.598690      0.674211      0.728497      0.743357
  68   9 3165.3228    4.4770  1.6226 11.6042  0.0000      0.930506  0.0265   0.0397   0.0501    0.1279   0.0000      0.408257   442.4222     -0.522001       21.5110      0.151037      -3.08322     -0.976801      0.441917      0.585159      0.658167      0.740386      0.787181      0.814040
  68  10 3361.4225    3.7312  2.6861 11.3381 -0.0001      0.460701  0.0362   0.0253   0.0648    0.0653   0.0000      0.206252   441.6510      -1.72272       21.0466     -0.446762      -4.95205      -1.71615      0.591832      0.791800      0.894707      0.990501       1.04821       1.09114
  68  11 3554.9740    2.9031  4.8475 10.8857 -0.0000      0.576361  0.0570   0.0147   0.1024    0.0476   0.0000      0.124625   442.7034     -0.895864       23.2494       1.43066      -4.37000     0.0949933      0.879374       1.19397       1.32183       1.51042       1.59763       1.65634
  68  12 3746.2386    2.2726  7.5876 10.6118 -0.0011      0.703751  0.0978   0.0092   0.1539    0.0396   0.0000      0.123982   446.3613      -3.03816       22.1982       1.49703      -3.68399     0.0922739       1.32002       1.75221       2.02139       2.22526       2.42223       2.52150
  69   1 1275.0113    0.0915  0.1260  9.0003  0.0000       1.59152  0.0135   0.0049   0.0235    0.0179   0.0000       57.5987   440.2116      0.193866       21.7225      0.296108      -4.72402     -0.715432      0.286207      0.348408      0.532340      0.531587      0.629961      0.669132
  69   2 1603.1731    0.2581  0.3496  8.9192  0.0000       19.0034  0.0131   0.0056   0.0254    0.0275   0.0000       4.15151   441.4473     -0.641065       22.7357      0.395939      -4.24314      -1.20208      0.254532      0.296616      0.407728      0.439211      0.446413      0.460147
  69   3 1869.2451    0.5173  0.7321  8.9939  0.0000       9.23022  0.0178   0.0073   0.0357    0.0545   0.0000       1.41483   442.0095      0.265571       22.4119      0.485051      -5.01204      0.228531      0.330798      0.447131      0.483198      0.550093      0.572030      0.593750
  69   4 2115.4994    0.9018  1.1001  9.2298  0.0000       5.49788  0.0235   0.0106   0.0436    0.1036   0.0000      0.892748   442.4865     -0.222833       21.0752      0.777513      -3.14218      0.374772      0.372773      0.518045      0.561054      0.659714      0.665561      0.703145
  69   5 2346.2201    1.4811  1.5724  9.3747  0.0000       2.76088  0.0279   0.0135   0.0499    0.1250   0.0000      0.532250   441.7362      0.192885       21.9622       1.43423      -4.40984     -0.163467      0.462200      0.604460      0.685394      0.757550      0.809128      0.835580
  69   6 2562.5766    2.2645  1.5547  9.9986 -0.0002      0.917408  0.0266   0.0207   0.0505    0.1680   0.0000      0.474058   442.6564      0.421308       21.8647      -1.33132      -3.29520     -0.575340      0.434275      0.582907      0.646480      0.730440      0.746670      0.789799
  69   7 2773.8142    3.1886  1.4843 10.6163 -0.0000       1.30276  0.0258   0.0294   0.0473    0.1850   0.0000      0.429952   441.9383     -0.509971       22.0093      0.319958      -3.96250     -0.199189      0.421871      0.557443      0.644670      0.702496      0.770321      0.785501
  69   8 2980.2758    4.2704  1.4335 11.1117 -0.0000       1.50339  0.0245   0.0390   0.0452    0.1919   0.0000      0.436245   441.8499     -0.262486       20.8484     -0.345266      -3.31763     0.0444853      0.396173      0.531876      0.610878      0.672546      0.691487      0.730931
  69   9 3181.0019    4.5600  1.6684 11.4512  0.0000      0.850741  0.0272   0.0386   0.0484    0.1352   0.0000      0.372002   442.0994     -0.556442       21.6608    -0.0699919      -3.19181     -0.945022      0.426972      0.588964      0.649822      0.743177      0.779926      0.825587
  69  10 3377.8808    3.7016  2.7350 11.3695  0.0000      0.613643  0.0362   0.0246   0.0665    0.0630   0.0000      0.204402   441.9281     -0.251996       20.1946       1.63453      -3.47288       1.08156      0.583791      0.767287      0.856300      0.957881       1.03641       1.07042
  69  11 3572.1738    2.9043  4.9125 10.7604  0.0015      0.699477  0.0564   0.0147   0.1008    0.0535   0.0000      0.124842   442.7180       1.77447       21.3257      0.603513      -4.46260      0.127089      0.869817       1.14208       1.30381       1.45089       1.55823       1.64215
  69  12 3764.0833    2.2603  8.2468 10.5912  0.0025      0.467949  0.1054   0.0086   0.1614    0.0370   0.0000      0.120375   444.1023      -1.09641       24.3283      -2.13705      -1.29759      0.669876       1.35201       1.85481       2.08796       2.30102       2.46325       2.53494
  70   2 1612.1877    0.2529  0.3520  9.0086  0.0000       17.1959  0.0133   0.0056   0.0259    0.0275   0.0000       4.78772   441.7134    -0.0775645       21.4562     -0.126868      -3.46716     -0.306322      0.257283      0.348539      0.408691      0.467289      0.480238      0.504046
  70   3 1879.1546    0.5335  0.7816  9.0077  0.0000       10.5035  0.0181   0.0074   0.0376    0.0557   0.0000       1.38199   441.6589      0.259069       21.6832    -0.0874293      -3.72018      0.882610      0.323802      0.442335      0.495853      0.548283      0.587126      0.632388
  70   4 2126.6894    0.9219  1.1927  8.9723 -0.0001       3.79582  0.0246   0.0102   0.0463    0.1262   0.0000      0.860257   442.1712      0.931960       22.4948     -0.968154      -3.43062      0.427798      0.385013      0.544508      0.581300      0.657163      0.691312      0.740636
  70   5 2358.1955    1.5150  1.4986  9.4806  0.0000       3.01390  0.0272   0.0140   0.0486    0.1221   0.0000      0.518146   442.1124     -0.431147       22.1313       1.83798      -3.09204     -0.174170      0.419134      0.582876      0.648586      0.723577      0.740314      0.766748
  70   6 2575.6037    2.2595  1.6010 10.3023  0.0000       3.40597  0.0277   0.0202   0.0504    0.1160   0.0000      0.464238   442.7362     -0.189406       21.1297       1.27717      -3.71142       1.14413      0.429844      0.567336      0.642444      0.725106      0.737425      0.767611
  70   7 2787.8227    3.3312  1.4601 10.9841  0.0002       1.88728  0.0253   0.0306   0.0467    0.1362   0.0000      0.507524   442.6071     -0.364379       21.6833      0.136508      -3.06977      -1.96325      0.402450      0.520956      0.594648      0.664998      0.708199      0.740298
  70   8 2994.9982    4.3097  1.3614 11.3987  0.0000      0.867962  0.0243   0.0402   0.0438    0.1632   0.0000      0.504850   442.1774     -0.434339       22.1227     -0.640123      -2.01529     -0.266720      0.393641      0.497919      0.559335      0.646047      0.673281      0.712277
  70   9 3196.5081    4.5127  1.7973 11.3089 -0.0002      0.710962  0.0277   0.0367   0.0498    0.1304   0.0000      0.312355   442.0282    0.00895850       22.4569      0.251868      -3.16973      -1.48702      0.442565      0.585815      0.666256      0.741856      0.799534      0.831329
  70  10 3394.2719    3.6642  3.0491 11.2832 -0.0001      0.750519  0.0383   0.0227   0.0703    0.0574   0.0000      0.187023   443.1033      0.459879       23.9008     -0.937570     -0.522612     -0.823725      0.600478      0.793377      0.911639       1.01727       1.03612       1.08617
  70  11 3589.2561    2.7819  5.1910 10.8880  0.0024      0.267043  0.0607   0.0136   0.1079    0.0452   0.0000      0.144295   443.2670      -3.10237       18.4146      0.687113      -2.70244      -1.90447      0.904002       1.22494       1.36285       1.53177       1.62173       1.69331
  70  12 3781.5427    2.1248  8.0374 10.5974 -0.0019    -0.0301951  0.1083   0.0082   0.1662    0.0366   0.0000      0.126559   441.5725      -2.36213       17.6267       3.53700       3.18897       2.65629       1.37917       1.86209       2.11242       2.34626       2.48142       2.56560
  71   1 1290.7357    0.1059  0.1356  8.9713  0.0000       19.0924  0.0123   0.0049   0.0200    0.0187   0.0000       44.5404   440.5825     0.0398059       22.1428     0.0960366      -4.51950     -0.349616      0.247419      0.307539      0.362800      0.405260      0.417210      0.428554
  71   2 1621.0805    0.2665  0.3848  8.9525  0.0000       24.1211  0.0135   0.0057   0.0264    0.0285   0.0000       4.27610   441.4737     -0.316698       22.0948      0.418158      -3.95677      0.515695      0.278326      0.360552      0.400637      0.483728      0.513446      0.544223
  71   3 1888.9560    0.5635  0.7647  8.9673  0.0000       8.30878  0.0174   0.0076   0.0359    0.0582   0.0000       1.26965   441.7878     -0.845431       21.6273      0.499980      -4.73718    -0.0650975      0.306754      0.415227      0.459792      0.519379      0.555614      0.593974
  71   4 2137.9372    0.9672  1.2077  9.0758  0.0000       6.55406  0.0243   0.0108   0.0462    0.1232   0.0000      0.853641   442.6886     -0.231892       22.6212    -0.0161223      -4.74435      0.404410      0.380252      0.498169      0.573193      0.634279      0.682253      0.702501
  71   5 2370.0951    1.5462  1.6186  9.4673  0.0000       3.14412  0.0280   0.0138   0.0515    0.1212   0.0000      0.502279   442.7183      0.198721       22.0226      0.153551      -2.61523     0.0663392      0.426405      0.575212      0.638679      0.716228      0.765960      0.810196
  71   6 2588.3459    2.3591  1.6456 10.1577  0.0000       2.26704  0.0267   0.0206   0.0500    0.1292   0.0000      0.429930   441.4327     -0.260206       21.6650      0.998717      -3.85486     0.0172438      0.423153      0.562456      0.636794      0.711067      0.751840      0.806435
  71   7 2801.6126    3.3471  1.4130 11.0135  0.0001       1.06873  0.0250   0.0315   0.0471    0.1538   0.0000      0.522119   442.0082     -0.672343       22.2354    -0.0609893      -2.71880     -0.194801      0.394321      0.520618      0.580287      0.646962      0.692493      0.732569
  71   8 3009.7019    4.3874  1.4310 11.1520 -0.0000       1.23754  0.0238   0.0397   0.0451    0.1896   0.0000      0.434852   442.0782     -0.919506       21.9034     -0.497910      -2.90584    -0.0471075      0.378282      0.510232      0.564668      0.640707      0.690452      0.696278
  71   9 3211.9050    4.3556  1.8897 11.5200 -0.0002      0.629027  0.0287   0.0346   0.0525    0.1035   0.0000      0.317733   442.3592       1.84342       22.0376       1.12058      -3.02262      -1.88079      0.437802      0.597943      0.661864      0.748009      0.790362      0.812329
  71  10 3410.4609    3.5723  3.0005 11.3305  0.0000      0.669680  0.0383   0.0225   0.0694    0.0570   0.0000      0.181957   441.6172      -1.01408       21.1543       2.17497      -1.06241     -0.470598      0.610047      0.812263      0.932677       1.01780       1.09259       1.13234
  71  11 3606.3681    2.6718  5.0348 10.7727 -0.0047      0.540732  0.0618   0.0130   0.1105    0.0502   0.0000      0.138316   442.0716      -3.62307       20.6513      0.225954      -1.32357      -1.94486      0.901044       1.20780       1.36568       1.51856       1.63483       1.68405
  72   1 1298.5306    0.1052  0.1422  8.9373  0.0000       107.745  0.0118   0.0049   0.0220    0.0207   0.0000       43.1948   439.8510      0.265988       21.5540     -0.176653      -3.93975      0.320574      0.235774      0.299213      0.369235      0.383648      0.377024      0.391225
  72   2 1629.9058    0.2843  0.4713  8.9062  0.0000       14.7676  0.0151   0.0055   0.0308    0.0314   0.0000       3.39456   441.4228     -0.175873       22.3375     -0.505454      -4.55158     0.0904083      0.273194      0.355285      0.411225      0.459435      0.462772      0.479059
  72   3 1898.6881    0.5732  0.7970  8.9014  0.0000       7.83502  0.0182   0.0075   0.0358    0.0649   0.0000       1.22519   441.8010    -0.0732985       21.8303     0.0242437      -3.44612      0.733047      0.315778      0.428928      0.490705      0.521370      0.588872      0.609363
  72   4 2148.9379    0.9663  1.1890  9.0992  0.0000       4.34970  0.0243   0.0106   0.0446    0.1248   0.0000      0.841008   442.3653    -0.0145090       21.5783      -1.58656      -4.34284     -0.749077      0.383193      0.507607      0.577440      0.641282      0.695805      0.713757
  72   5 2381.8102    1.6028  1.6736  9.4896  0.0000       2.89985  0.0285   0.0137   0.0505    0.1152   0.0000      0.464464   442.7575     -0.377990       22.3897     -0.616785      -6.11861     -0.273031      0.424781      0.589359      0.642235      0.734331      0.770354      0.801683
  72   6 2601.0951    2.4195  1.5774 10.1006  0.0000       2.23800  0.0266   0.0211   0.0475    0.1503   0.0000      0.425797   442.3330     -0.587723       22.0992     -0.505000      -4.54340       1.29467      0.406269      0.536785      0.619966      0.677504      0.713852      0.751067
  72   7 2815.4413    3.5104  1.4804 10.6616  0.0000       2.21056  0.0251   0.0314   0.0464    0.1951   0.0000      0.483729   442.2849     -0.157962       21.5919      -1.61249      -3.26381     -0.623879      0.383041      0.511137      0.584359      0.661106      0.681505      0.735591
  72   8 3024.2426    4.4096  1.4501 11.3863  0.0000      0.844781  0.0248   0.0396   0.0447    0.1609   0.0000      0.457331   441.7967     -0.317628       21.9616     -0.187051      -4.30439       1.73923      0.389684      0.516437      0.596056      0.671102      0.695910      0.729836
  72   9 3227.3318    4.3385  1.8732 11.5061  0.0000      0.979708  0.0277   0.0346   0.0526    0.1050   0.0000      0.306215   442.3298      0.505175       22.1973     -0.271978      -3.14354   -0.00643185      0.436115      0.572299      0.642485      0.731866      0.764346      0.801861
  72  10 3426.6304    3.4814  3.1869 11.4089 -0.0001      0.776917  0.0401   0.0214   0.0723    0.0508   0.0000      0.166793   442.2226     -0.369506       21.2211     -0.489024      -1.93582      0.747916      0.610511      0.822719      0.917728       1.02202       1.10050       1.14377
  73   1 1306.2168    0.1001  0.1874  8.9832  0.0000       10.2313  0.0136   0.0046   0.0311    0.0186   0.0000       38.6186   440.1359     -0.452635       22.3718      0.124647      -4.30203     -0.386461      0.240671      0.311723      0.358188      0.395675      0.488689      0.478632
  73   2 1638.6399    0.2888  0.3854  8.9775 -0.0005       24.2789  0.0124   0.0058   0.0259    0.0289   0.0000       3.80330   441.4710     0.0765209       21.1119      0.574116      -3.82957      -1.15119      0.248000      0.316867      0.383876      0.391330      0.428154      0.438863
  73   3 1908.3918    0.5832  0.8184  9.0239  0.0000       10.0219  0.0183   0.0076   0.0367    0.0610   0.0000       1.24300   441.8866     0.0991842       21.0583     0.0558130      -4.19665     -0.506629      0.307426      0.417905      0.481581      0.517730      0.560293      0.585400
  73   4 2159.9335    0.9826  1.3142  9.1591 -0.0004       5.53280  0.0257   0.0102   0.0468    0.1057   0.0000      0.753486   442.2686      0.415648       21.9250       1.65375      -4.65921     -0.513897      0.390667      0.533231      0.579905      0.677874      0.679088      0.704411
  73   5 2393.4630    1.6448  1.5800  9.7675  0.0000       2.62063  0.0268   0.0147   0.0497    0.1080   0.0000      0.493454   441.7650     -0.242972       20.9257     0.0985639      -3.78872      0.825472      0.405567      0.547272      0.611468      0.704705      0.738671      0.770326
  73   6 2613.7081    2.4966  1.6951 10.3004  0.0000       2.14716  0.0283   0.0211   0.0492    0.1299   0.0000      0.421700   441.8706     -0.432004       22.7203     -0.781897      -4.10749      -1.06019      0.421718      0.564873      0.634080      0.702644      0.764383      0.811745
  73   7 2829.1394    3.5979  1.3520 11.0835 -0.0001       1.33828  0.0243   0.0342   0.0436    0.1788   0.0000      0.544282   442.9920     -0.630065       21.3248      0.970377      -4.86819      0.770300      0.370068      0.493210      0.560367      0.617078      0.665447      0.710162
  73   8 3038.7463    4.4705  1.4259 11.2748 -0.0007       1.02169  0.0239   0.0397   0.0442    0.1820   0.0000      0.437518   442.4397     -0.968945       21.8797      0.136760      -3.73869     -0.517521      0.368156      0.510010      0.561774      0.630183      0.657256      0.699169
  73   9 3242.5344    4.3467  1.9362 11.6451 -0.0000       1.00343  0.0292   0.0334   0.0511    0.0879   0.0000      0.306810   442.5681     -0.701900       22.9973     -0.353697      -3.38232      -1.44163      0.435335      0.594294      0.670795      0.731114      0.788622      0.809670
  73  10 3442.6316    3.3876  3.4001 11.4741 -0.0002      0.523652  0.0421   0.0202   0.0762    0.0464   0.0000      0.189741   442.2577      0.157568       22.1140       1.77499      -4.61859      -1.82339      0.622427      0.837221      0.938864       1.03481       1.10660       1.15942
  73  11 3639.9507    3.0940  7.5317  9.7566  0.0240      0.167741  0.0814   0.0091   0.1326    0.0348   0.0000     0.0947834   441.6639      -3.52045       21.7153     -0.903787      -8.24820      -2.15547       1.13741       1.46286       1.71045       1.86128       1.98982       2.09335
  74   1 1313.8559    0.1110  0.1614  8.9703  0.0000       80.4275  0.0131   0.0048   0.0220    0.0196   0.0000       35.1131   439.9904    -0.0164749       21.9267      0.302284      -4.37352      0.354575      0.274728      0.407674      0.454168      0.493161      0.526998      0.563894
  74   2 1647.2436    0.3005  0.4472  8.9455  0.0000       15.4098  0.0141   0.0056   0.0274    0.0304   0.0000       3.23691   441.5829     -0.315744       21.8406     0.0222958      -4.36383     0.0817774      0.243680      0.329865      0.380276      0.401584      0.425257      0.452717
  74   3 1917.9646    0.5946  0.7882  9.0558  0.0000       8.97110  0.0180   0.0078   0.0352    0.0603   0.0000       1.24588   442.2479    -0.0686248       21.2347      0.479288      -3.49506      0.437361      0.301325      0.410278      0.454077      0.493987      0.542471      0.560814
  74   4 2170.7404    1.0115  1.2621  9.2768  0.0000       4.49215  0.0252   0.0106   0.0460    0.1036   0.0000      0.835735   442.0275    -0.0776780       21.9875     -0.454118      -4.51140      -1.27823      0.359483      0.492868      0.547712      0.629291      0.651523      0.679093
  74   5 2404.9980    1.6839  1.7182  9.3171  0.0000       1.87528  0.0279   0.0140   0.0499    0.1384   0.0000      0.427573   441.8863      0.126443       22.3577      -1.01130      -3.26432     -0.484469      0.425390      0.579093      0.630443      0.737653      0.770018      0.802400
  74   6 2626.2507    2.4947  1.7023 10.2631  0.0000       1.89014  0.0277   0.0208   0.0498    0.1265   0.0000      0.412810   441.6014    -0.0802131       22.3509      0.340560      -2.36901      -1.21555      0.407090      0.542335      0.603653      0.679987      0.726705      0.756921
  74   7 2842.7120    3.6252  1.3842 10.9028  0.0000       1.21814  0.0235   0.0334   0.0449    0.1948   0.0000      0.494599   442.1834      -1.03024       22.1812      0.548205      -2.91438     -0.203326      0.353642      0.465992      0.527312      0.596882      0.614958      0.659891
  74   8 3053.1236    4.4768  1.5433 11.1809  0.0000       1.26764  0.0247   0.0382   0.0465    0.1710   0.0000      0.402847   442.3970     -0.766436       21.7836      0.251429      -3.61959      0.324675      0.377238      0.503715      0.572367      0.626668      0.652833      0.693659
  74   9 3257.7440    4.3022  2.0611 11.3966  0.0003       1.03988  0.0301   0.0316   0.0526    0.0972   0.0000      0.291691   441.8542      -1.22550       22.0190       1.17410      -4.20453     -0.246589      0.433268      0.592363      0.667567      0.735805      0.779942      0.806051
  74  10 3458.6280    3.3781  3.6424 11.1651 -0.0003      0.529283  0.0434   0.0189   0.0780    0.0526   0.0000      0.193327   442.4491     -0.959741       20.7169      0.959903      -1.96292      -1.70935      0.631752      0.856296      0.973475       1.08338       1.15211       1.20135
  75   1 1321.4144    0.1098  0.1940  8.9570  0.0000       16.8749  0.0130   0.0046   0.0279    0.0180   0.0000       31.8099   440.5383     -0.197563       21.8792     -0.524330      -4.39336     -0.100008      0.224633      0.314816      0.357030      0.417991      0.448312      0.473559
  75   2 1655.7888    0.3066  0.3781  8.9180  0.0000       19.0175  0.0119   0.0059   0.0235    0.0302   0.0000       3.34514   441.3051     -0.196878       21.7753     -0.375550      -4.36507     -0.196793      0.227425      0.301174      0.337654      0.384207      0.386653      0.413582
  75   3 1927.4897    0.6156  0.8121  8.9183  0.0000       7.26591  0.0177   0.0077   0.0354    0.0668   0.0000       1.16753   441.4790      0.299125       21.5171     -0.985180      -3.86704       1.37292      0.288773      0.397824      0.449067      0.506400      0.523655      0.547685
  75   4 2181.5004    1.0551  1.3326  8.9805 -0.0000       4.66068  0.0248   0.0104   0.0464    0.1243   0.0000      0.715781   441.9529     -0.670419       22.3419       1.85460      -4.82633      -1.11308      0.366171      0.491855      0.553098      0.620935      0.672693      0.700538
  75   5 2416.5025    1.6787  1.6512  9.7948  0.0000       2.91571  0.0274   0.0144   0.0513    0.1021   0.0000      0.491826   441.7111     -0.302815       22.2224      0.224753      -3.63581      -1.40409      0.405772      0.535520      0.601567      0.690663      0.740530      0.773279
  75   6 2638.7875    2.5879  1.6531 10.2804 -0.0001       1.72342  0.0271   0.0214   0.0480    0.1285   0.0000      0.410490   442.3806      0.280894       22.2609      0.374118      -4.34544     -0.223922      0.390656      0.518129      0.575183      0.655592      0.697707      0.734135
  75   7 2856.2692    3.7954  1.4169 10.7457  0.0000       2.26447  0.0240   0.0341   0.0441    0.2251   0.0000      0.549073   442.7050      0.403403       21.8081      0.300225      -2.25103     0.0374214      0.361442      0.476130      0.532566      0.589922      0.633431      0.658196
  75   8 3067.3585    4.4122  1.5342 11.7103  0.0000      0.184153  0.0250   0.0384   0.0471    0.1163   0.0000      0.438691   442.0278     -0.662715       21.8854     -0.317693      -3.98528      0.578744      0.368938      0.491929      0.557122      0.610175      0.652161      0.686615
  75   9 3272.7663    4.1648  2.1426 11.6211  0.0000       1.04259  0.0297   0.0301   0.0556    0.0739   0.0000      0.244169   442.4536     -0.592365       21.4863      0.202470      -1.36158     -0.923443      0.446218      0.609404      0.671398      0.770948      0.803897      0.838729
  75  10 3474.5266    3.2564  3.6376 11.2676  0.0000      0.608282  0.0438   0.0183   0.0798    0.0484   0.0000      0.173964   441.0820     -0.927067       22.0105       1.12901      -3.89691      0.873805      0.633027      0.845293      0.964911       1.05854       1.14790       1.19085
  75  11 3673.2386    2.5312  6.8686 10.6706  0.0010      0.397525  0.0883   0.0098   0.1393    0.0444   0.0000      0.132909   442.6965      -1.66040       18.2870       1.98122      -4.59802       1.91864       1.12064       1.50840       1.70413       1.86978       1.99230       2.08184
  76   1 1328.9421    0.1163  0.1847  8.9650  0.0000       20.7169  0.0123   0.0045   0.0239    0.0182   0.0000       28.7501   440.0747      0.227573       22.3843      0.114251      -4.42111     -0.419564      0.203308      0.250117      0.325676      0.335493      0.358212      0.380963
  76   2 1664.2072    0.3063  0.4648  8.9518  0.0000       15.6289  0.0138   0.0055   0.0287    0.0308   0.0000       3.08853   441.2931     0.0763270       21.4729      0.265932      -4.24075      0.272675      0.244255      0.330786      0.388218      0.428261      0.461238      0.484554
  76   3 1936.9801    0.6408  0.9257  8.8513  0.0000       9.14863  0.0193   0.0076   0.0378    0.0733   0.0000       1.09987   441.9641     -0.490531       22.3524     -0.509838      -3.17773    -0.0817170      0.297514      0.406757      0.451154      0.511654      0.554900      0.576899
  76   4 2192.2119    1.0481  1.2758  9.2446  0.0000       5.02486  0.0251   0.0108   0.0457    0.1169   0.0000      0.823330   442.9520     0.0797442       21.4991     0.0801840      -4.08626     -0.586733      0.366323      0.481742      0.545953      0.604690      0.650953      0.682573
  76   5 2427.8869    1.7590  1.6951  9.6278  0.0000       2.64311  0.0279   0.0146   0.0509    0.1235   0.0000      0.473452   442.0713      -1.10875       22.8661     -0.596572      -3.71150     -0.284298      0.414259      0.562892      0.631147      0.704284      0.752776      0.778631
  76   6 2651.1917    2.6609  1.6587 10.5907  0.0000       1.82075  0.0270   0.0220   0.0485    0.1069   0.0000      0.424044   442.3302      0.417279       22.1942       1.08630      -3.28625       1.48755      0.376032      0.520598      0.584220      0.657420      0.699934      0.731886
  76   7 2869.6469    3.8124  1.4353 10.7184  0.0000       1.47743  0.0234   0.0330   0.0440    0.2098   0.0000      0.461309   442.2819     -0.827975       22.9302      0.352942      -4.01381      0.794385      0.348674      0.459597      0.515358      0.585609      0.634242      0.660525
  76   8 3081.5653    4.6007  1.5711 11.0920 -0.0000      0.872942  0.0244   0.0381   0.0456    0.1883   0.0000      0.385437   443.0672      0.197918       21.1598       1.33450      -4.57776     -0.828203      0.363353      0.486391      0.553517      0.608436      0.656954      0.674388
  76   9 3287.7698    4.1030  2.3575 11.6162  0.0001      0.800198  0.0319   0.0279   0.0578    0.0657   0.0000      0.235181   442.5932     -0.542428       23.1664      0.423580      -3.97641      -1.09052      0.452853      0.626092      0.684436      0.770495      0.808777      0.857617
  76  10 3490.3795    3.1885  3.9564 11.2029  0.0008      0.741703  0.0475   0.0172   0.0833    0.0489   0.0000      0.147074   441.1137     -0.196978       20.4275     -0.270090     -0.430689      -1.86436      0.671484      0.900412       1.02810       1.14531       1.24631       1.30089
  76  11 3690.0761    2.3793  6.4881 10.6692 -0.0015       1.16723  0.0835   0.0097   0.1357    0.0452   0.0000      0.151753   442.0681     -0.650780       18.9304     0.0111930      -1.75308      -2.10688       1.02708       1.38157       1.55363       1.72953       1.87193       1.94582
  77   1 1336.4361    0.1275  0.2246  8.9755  0.0000       52.5708  0.0126   0.0046   0.0271    0.0192   0.0000       21.8957   440.0743     -0.448758       22.3912      0.303462      -4.23891     -0.561381      0.222987      0.280223      0.341899      0.369647      0.398973      0.412150
  77   2 1672.5518    0.3154  0.5051  8.9279  0.0000       15.4380  0.0150   0.0055   0.0294    0.0327   0.0000       2.76154   441.1423     -0.556886       21.7906     0.0253694      -3.95486     -0.211978      0.249959      0.328731      0.375987      0.416259      0.437092      0.483380
  77   3 1946.3668    0.6421  0.9204  8.9451  0.0000       6.81020  0.0194   0.0078   0.0382    0.0750   0.0000       1.07835   441.7474     -0.367423       21.9869      0.645363      -4.20811     -0.629309      0.304898      0.424082      0.474634      0.532676      0.583096      0.621731
  77   4 2202.8000    1.1042  1.3520  9.3785 -0.0008       5.28205  0.0253   0.0109   0.0461    0.0988   0.0000      0.684548   442.1530     -0.509379       21.4715      0.366756      -4.43396      -1.31773      0.360196      0.493351      0.531126      0.606231      0.641334      0.691521
  77   5 2439.2589    1.7931  1.7562  9.9098  0.0000       3.72073  0.0287   0.0150   0.0514    0.1026   0.0000      0.466513   442.5481      -1.28334       21.9164       1.04219      -4.42183     -0.978076      0.400239      0.537802      0.601556      0.664979      0.704000      0.739177
  77   6 2663.5431    2.6935  1.6497 10.5435  0.0000       1.73153  0.0255   0.0224   0.0492    0.1179   0.0000      0.417458   442.8909      0.281665       22.7076     -0.616601      -4.38252      -1.03573      0.373428      0.503045      0.563307      0.624701      0.676215      0.696382
  77   7 2882.9796    3.9113  1.4770 10.7042  0.0000       1.69455  0.0239   0.0334   0.0444    0.2261   0.0000      0.460997   442.3775     -0.723821       22.6473    -0.0461508      -3.45112      -1.70147      0.342600      0.458795      0.522769      0.579874      0.609790      0.650596
  77   8 3095.6325    4.5352  1.5371 11.6415  0.0000      0.796474  0.0249   0.0387   0.0457    0.1324   0.0000      0.417612   442.2004     -0.628582       22.7981      0.357519      -3.19445     -0.718000      0.360991      0.488098      0.540298      0.606182      0.644442      0.681257
  77   9 3302.6624    4.0547  2.3570 11.5867  0.0000       1.20217  0.0312   0.0275   0.0578    0.0666   0.0000      0.237233   442.8384      -1.37848       21.6256      -1.14763      -1.88049      0.456372      0.450453      0.596671      0.675286      0.759233      0.801919      0.847108
  77  10 3506.0296    3.1249  4.2640 11.2823 -0.0019      0.781673  0.0510   0.0162   0.0877    0.0445   0.0000      0.156320   442.7718      -3.05127       20.8204       2.86526      -3.19767      -1.48009      0.692457      0.941558       1.07841       1.18703       1.28329       1.33095
  78   1 1343.8244    0.1200  0.1881  8.9233  0.0000       12.9650  0.0114   0.0044   0.0229    0.0184   0.0000       26.3530   440.4133     -0.309063       21.9029     -0.289925      -4.07195     -0.153133      0.186985      0.249469      0.282162      0.327261      0.340990      0.346891
  78   2 1680.8044    0.3330  0.4798  8.9125  0.0000       15.4218  0.0134   0.0056   0.0279    0.0321   0.0000       2.70143   441.1753     -0.318594       22.1095     -0.213715      -3.71204     -0.303304      0.234091      0.316463      0.362478      0.389529      0.429331      0.431102
  78   3 1955.7205    0.6541  0.9254  9.0026 -0.0004       8.19307  0.0198   0.0078   0.0373    0.0713   0.0000       1.12390   441.4546     -0.190658       21.8912     -0.475341      -3.41338     -0.750033      0.296874      0.396534      0.453427      0.509995      0.561188      0.561472
  78   4 2213.2587    1.1384  1.3353  9.2859  0.0000       4.30628  0.0248   0.0112   0.0462    0.1166   0.0000      0.738975   441.9739      0.450835       22.2822      0.390235      -4.22573      0.256941      0.355233      0.485453      0.536584      0.597598      0.635092      0.661039
  78   5 2450.3761    1.8501  1.7670  9.6981 -0.0002       2.20571  0.0281   0.0151   0.0507    0.1260   0.0000      0.442744   442.2363    0.00518978       22.0671      0.800695      -2.78026     -0.101355      0.394391      0.529216      0.600172      0.675005      0.709063      0.729694
  78   6 2675.7982    2.7973  1.7289 10.3971 -0.0000       1.41153  0.0262   0.0220   0.0482    0.1202   0.0000      0.373020   442.5196     -0.555269       22.4614       1.41190      -4.75301      -1.55752      0.385197      0.512763      0.579654      0.640070      0.678899      0.707032
  78   7 2896.2207    3.8648  1.4928 11.0069  0.0004       1.87218  0.0245   0.0334   0.0455    0.1782   0.0000      0.457934   442.2372     -0.411596       21.3047     -0.441792      -4.07062    -0.0428541      0.350489      0.462242      0.516118      0.579340      0.617846      0.655659
  78   8 3109.6706    4.6121  1.5415 11.6211  0.0000       1.15810  0.0247   0.0390   0.0454    0.1341   0.0000      0.429606   442.5412     -0.314170       22.2339      0.204406      -4.42243     -0.303512      0.360191      0.479617      0.535885      0.598920      0.635410      0.664678
  78   9 3317.4095    4.0089  2.5180 11.5303 -0.0001      0.798919  0.0322   0.0260   0.0598    0.0634   0.0000      0.227571   442.3628     -0.308110       22.3975     -0.129228      -3.20610      0.776299      0.457970      0.619165      0.686280      0.778451      0.832917      0.884396
  78  10 3521.5201    3.0754  4.4789 11.1802 -0.0001      0.576261  0.0536   0.0154   0.0913    0.0467   0.0000      0.182214   442.7194     -0.305100       22.5220       1.26619      -2.94576     -0.142037      0.715255      0.939349       1.09080       1.18445       1.29788       1.34355
  78  11 3722.2011    2.3760  7.3895 10.5267  0.0003     -0.476871  0.0940   0.0087   0.1452    0.0445   0.0000      0.135162   443.0068      -3.19688       17.8452      -1.00464      -2.93342       1.52596       1.08089       1.45645       1.64593       1.82803       1.94308       2.04656
  79   1 1351.1799    0.1154  0.2251  8.9579  0.0000       64.3930  0.0147   0.0045   0.0287    0.0198   0.0000       26.2386   440.2182     -0.135823       22.1252      0.134023      -4.63455      0.232542      0.235806      0.347357      0.366264      0.440211      0.473011      0.465813
  79   2 1688.9781    0.3394  0.4796  8.9412  0.0000       14.8606  0.0134   0.0057   0.0268    0.0322   0.0000       2.67483   441.4475    -0.0372736       21.8885   -0.00773756      -4.70616     -0.555218      0.226629      0.296863      0.354337      0.382901      0.413267      0.419413
  79   3 1965.0095    0.6741  0.9947  8.8738  0.0000       7.33225  0.0203   0.0077   0.0396    0.0806   0.0000       1.06372   441.7552     -0.608906       22.3129      0.885049      -4.77491      0.145110      0.302295      0.395738      0.462345      0.504987      0.535538      0.549812
  79   4 2223.7079    1.1639  1.4989  9.0998  0.0000       3.98375  0.0259   0.0104   0.0480    0.1125   0.0000      0.588436   442.6890      0.630476       22.6387     -0.948966      -2.96562     -0.172228      0.359781      0.489547      0.546954      0.616852      0.664307      0.691308
  79   5 2461.5155    1.8867  1.6814  9.9752  0.0000       2.85982  0.0285   0.0158   0.0486    0.1092   0.0000      0.497169   442.3761     -0.269221       22.0625     -0.765827      -2.82780    -0.0583886      0.379254      0.515547      0.571759      0.652720      0.684428      0.748513
  79   6 2687.9842    2.8321  1.5807 10.7993  0.0001       1.24420  0.0257   0.0241   0.0467    0.1130   0.0000      0.442207   442.5057    -0.0158757       21.7106      0.790189      -2.47896     -0.790370      0.357833      0.484101      0.546397      0.609954      0.655799      0.672108
  79   7 2909.3690    4.0125  1.3740 11.4962  0.0000       1.76552  0.0233   0.0365   0.0428    0.1411   0.0000      0.498509   442.1334      0.296347       21.3515      0.740179      -3.20929     -0.647501      0.327496      0.441731      0.496932      0.573394      0.598437      0.632439
  79   8 3123.5595    4.5413  1.5749 11.8188  0.0000      0.977131  0.0248   0.0383   0.0457    0.1091   0.0000      0.420647   442.3937      -1.30193       21.1175     -0.970430      -4.55552     0.0344534      0.358326      0.482509      0.547963      0.599696      0.620445      0.656077
  79   9 3332.0648    4.0100  2.5970 11.5173  0.0001      0.603228  0.0335   0.0256   0.0593    0.0643   0.0000      0.217321   442.6717     -0.318321       23.1274      0.261363      -2.87548      -1.90928      0.469427      0.632089      0.699397      0.781684      0.859196      0.887567
  79  10 3537.0954    3.0728  4.9055 11.0700 -0.0007      0.594963  0.0571   0.0145   0.0980    0.0492   0.0000      0.149041   442.0967     -0.384775       19.2846      -2.31335      -3.02756      0.675044      0.733292      0.975881       1.12039       1.22905       1.33278       1.38587
  79  11 3738.6485    2.2800  7.3888 10.7201 -0.0015      0.200644  0.0996   0.0087   0.1503    0.0412   0.0000      0.144288   441.8759      -2.99337       23.6331      -1.52772      -1.70083    -0.0459797       1.15667       1.55597       1.75968       1.96755       2.08471       2.17717
  80   2 1697.0815    0.3446  0.4983  8.9855  0.0000       14.2587  0.0134   0.0057   0.0276    0.0333   0.0000       2.50962   441.1195     -0.992106       21.5277      0.537380      -4.07482     -0.366500      0.220705      0.298482      0.339463      0.390777      0.421657      0.424603
  80   3 1974.2152    0.6900  0.9499  9.0139  0.0000       8.67786  0.0194   0.0080   0.0382    0.0774   0.0000       1.09069   441.5985     0.0899408       22.1477     -0.121147      -4.03333      0.377650      0.298389      0.390872      0.434441      0.500455      0.544431      0.550960
  80   4 2234.0030    1.2065  1.5035  9.3348  0.0000       3.92376  0.0264   0.0107   0.0469    0.1008   0.0000      0.605128   441.7750      0.484064       22.8168     -0.512072      -2.55479     -0.179023      0.371336      0.491991      0.556694      0.631123      0.658646      0.688704
  80   5 2472.5175    1.8918  1.7364 10.1586  0.0000       2.71523  0.0277   0.0153   0.0510    0.0917   0.0000      0.462562   441.9034      0.548635       21.9054      -1.44407      -2.96760      -1.31475      0.378372      0.509676      0.576709      0.635489      0.679803      0.718052
  80   6 2700.1520    2.9157  1.7166 10.5807  0.0000       1.52767  0.0263   0.0230   0.0476    0.1244   0.0000      0.396536   442.6021     -0.737170       22.2227       1.07088      -3.73901      0.659450      0.375678      0.504070      0.574009      0.638195      0.672307      0.702979
  80   7 2922.3920    4.0106  1.4926 11.4134 -0.0001       1.21282  0.0246   0.0344   0.0446    0.1398   0.0000      0.511055   442.5241     -0.127252       22.5408      0.695515      -2.96318     -0.498351      0.332224      0.449799      0.498229      0.575417      0.598580      0.625174
  80   8 3137.3635    4.5971  1.7117 11.6870  0.0020      0.414812  0.0258   0.0364   0.0475    0.1141   0.0000      0.391868   441.8795     -0.904082       22.2022      0.500400      -4.11886     0.0235983      0.360935      0.475439      0.538883      0.598063      0.634662      0.669612
  80   9 3346.6722    3.8796  2.6905 11.5584  0.0004      0.365952  0.0344   0.0242   0.0618    0.0615   0.0000      0.207249   442.7883     -0.583791       21.4009      0.179432      -3.18451      0.408610      0.474739      0.641361      0.717825      0.812189      0.878099      0.915159
  80  10 3552.4870    2.9480  4.7967 11.0648 -0.0044      0.565563  0.0580   0.0139   0.0987    0.0519   0.0000      0.147431   442.2207      0.675459       21.0701    -0.0150761      -1.44707     -0.950617      0.725654      0.988964       1.12123       1.25163       1.33367       1.38145
  80  11 3755.0832    2.2302  7.7699 10.7027  0.0010      0.686328  0.1046   0.0083   0.1545    0.0413   0.0000      0.141342   442.9098      -3.62122       20.0417       2.94827      -1.23654       1.04284       1.14460       1.57720       1.76355       1.96896       2.08763       2.16454
  81   1 1365.6883    0.1314  0.2245  8.9648  0.0000       42.1377  0.0120   0.0044   0.0253    0.0192   0.0000       20.9171   439.9053     -0.668457       22.0684      0.332347      -3.79256     -0.204860      0.194094      0.268678      0.302476      0.321542      0.373130      0.405087
  81   2 1705.0686    0.3590  0.5212  8.9454  0.0000       11.1238  0.0135   0.0057   0.0289    0.0350   0.0000       2.35046   441.2262     -0.243682       21.6902      0.431586      -4.40568     -0.979143      0.217798      0.294971      0.335096      0.372865      0.405756      0.432731
  81   3 1983.3750    0.6949  1.0192  9.0246  0.0000       7.80959  0.0212   0.0079   0.0395    0.0787   0.0000       1.07900   441.7052     -0.630763       22.3321      0.473141      -5.41048     -0.469694      0.301668      0.393313      0.459111      0.513816      0.540461      0.574319
  81   4 2244.2743    1.2119  1.4592  9.3022  0.0000       4.35424  0.0256   0.0109   0.0475    0.1116   0.0000      0.659748   442.6708      0.433242       22.0029       1.99645      -3.53529      -1.51596      0.343746      0.464169      0.532571      0.582182      0.637769      0.652672
  81   5 2483.5047    2.0043  1.7207 10.1622 -0.0000       2.49652  0.0268   0.0162   0.0494    0.0972   0.0000      0.443740   441.7194     -0.448418       21.7321    -0.0990041      -3.55163     -0.945309      0.370316      0.494781      0.552546      0.636103      0.672014      0.700907
  81   6 2712.1940    2.9473  1.6168 10.4296  0.0000       1.71879  0.0254   0.0237   0.0462    0.1566   0.0000      0.430099   442.0672    -0.0292181       22.3793     -0.139683      -3.80793     -0.546064      0.340887      0.449488      0.513572      0.576234      0.618722      0.659952
  81   7 2935.3729    4.1362  1.4832 11.3742 -0.0000       1.83497  0.0235   0.0357   0.0450    0.1518   0.0000      0.492740   442.9607     -0.191382       22.2690     0.0677918      -3.02086      -1.43708      0.322367      0.434732      0.479701      0.542446      0.564606      0.612703
  81   8 3151.0591    4.5848  1.8416 11.2948 -0.0000      0.496110  0.0264   0.0342   0.0480    0.1366   0.0000      0.326069   442.1712      0.718515       22.7125     -0.148334      -3.03935     -0.747599      0.359233      0.480486      0.543319      0.615587      0.648219      0.675173
  81   9 3361.3695    3.8665  2.8193 11.4499  0.0000      0.846622  0.0352   0.0235   0.0624    0.0641   0.0000      0.193380   442.4842      -1.10077       20.2936      0.194516      -4.42495      -1.41767      0.483988      0.650436      0.728895      0.828787      0.863777      0.914408
  82   1 1372.9012    0.1313  0.1929  8.9005  0.0000       48.1878  0.0105   0.0043   0.0218    0.0191   0.0000       22.9070   440.2305      0.587174       21.8135     -0.349799      -4.50479     0.0905846      0.186553      0.251015      0.288494      0.302136      0.349268      0.353094
  82   2 1713.0003    0.3499  0.5873  8.9002 -0.0001       15.3785  0.0156   0.0056   0.0316    0.0364   0.0000       2.42623   440.7208     -0.735019       21.5761     0.0635256      -3.81983      0.137199      0.249958      0.351116      0.390639      0.453619      0.476398      0.477734
  82   3 1992.4512    0.7109  0.9987  8.9522 -0.0009       7.29735  0.0202   0.0078   0.0389    0.0802   0.0000       1.08707   441.5974      0.111368       22.0626      0.155189      -4.09612      0.261779      0.285009      0.393555      0.440262      0.491082      0.535354      0.560996
  82   4 2254.3666    1.2503  1.5251  9.1402 -0.0000       4.42078  0.0260   0.0110   0.0471    0.1204   0.0000      0.601051   442.1594    -0.0907398       22.0264    -0.0412657      -3.95120       1.28693      0.351468      0.456111      0.519156      0.580563      0.617797      0.642135
  82   5 2494.3251    2.0358  1.8311  9.8034  0.0000       1.73488  0.0276   0.0155   0.0500    0.1176   0.0000      0.410267   442.1993     -0.912501       22.7540     0.0764897      -3.32920     -0.318300      0.371155      0.495959      0.561817      0.637881      0.681402      0.725551
  82   6 2724.2242    3.0511  1.7011 10.4516  0.0000       1.59922  0.0260   0.0241   0.0469    0.1480   0.0000      0.406768   442.5196     -0.527370       22.5244     -0.468064      -5.00335     -0.897532      0.351769      0.470227      0.525133      0.586358      0.619656      0.666973
  82   7 2948.2555    4.1800  1.5104 11.3360  0.0000       1.02737  0.0241   0.0349   0.0430    0.1357   0.0000      0.462501   442.6122     -0.459664       21.4326      -1.17362      -2.95710      0.352370      0.327374      0.444444      0.498641      0.558469      0.587905      0.620734
  82   8 3164.7400    4.5756  1.7470 11.6881  0.0000      0.459281  0.0264   0.0356   0.0465    0.1030   0.0000      0.364766   442.3019      -1.12497       21.7012      0.733414      -2.67369     -0.833490      0.348403      0.477507      0.532878      0.597991      0.637584      0.674983
  82   9 3375.7167    3.7895  2.9750 11.4809 -0.0002      0.411579  0.0365   0.0222   0.0650    0.0546   0.0000      0.179269   443.3546     0.0630277       23.3358     0.0873659      -2.70695     -0.735680      0.486629      0.650392      0.727190      0.816037      0.868061      0.908130
  83   1 1380.0334    0.1335  0.2121  8.8963  0.0000       58.7432  0.0109   0.0043   0.0239    0.0198   0.0000       20.3992   440.3921     -0.285735       22.1567      0.989500      -4.27153     -0.335901      0.187071      0.225476      0.272870      0.290763      0.306709      0.312157
  83   2 1720.8574    0.3727  0.5724  8.9223  0.0000       15.8355  0.0149   0.0057   0.0296    0.0363   0.0000       2.24011   441.0916     0.0874846       21.7135     -0.261291      -4.47016      0.143180      0.227012      0.312861      0.361654      0.395496      0.432626      0.451397
  83   3 2001.5450    0.7063  1.0192  9.0500  0.0000       9.77020  0.0212   0.0080   0.0405    0.0804   0.0000       1.14485   441.7864     0.0916590       21.1131      0.382870      -4.94239     -0.463625      0.295161      0.407688      0.451018      0.505741      0.529519      0.557583
  83   4 2264.4034    1.2746  1.6151  9.2186 -0.0001       3.46557  0.0261   0.0108   0.0495    0.1127   0.0000      0.551695   442.0460     -0.407840       22.1587      0.210308      -3.14104      -1.58147      0.348179      0.466812      0.538769      0.597032      0.633377      0.673600
  83   5 2505.1897    2.0774  1.7984  9.9773 -0.0000       2.03786  0.0275   0.0161   0.0498    0.1107   0.0000      0.412323   442.9817    -0.0576839       22.6660      0.132473      -3.87711     -0.945836      0.387827      0.529707      0.591684      0.666732      0.702469      0.732954
  83   6 2736.1191    3.1145  1.6554 10.5017 -0.0000       1.46878  0.0250   0.0245   0.0456    0.1460   0.0000      0.407081   442.7561      0.800645       22.7575      0.747365      -4.18518      0.515942      0.339632      0.449974      0.509227      0.580498      0.612101      0.638670
  83   7 2961.0676    4.1952  1.4542 11.4310  0.0000      0.844049  0.0233   0.0360   0.0436    0.1440   0.0000      0.520335   442.4920     -0.422863       21.9760       1.10038      -3.43235     -0.174714      0.320688      0.431473      0.480615      0.551433      0.575195      0.619740
  83   8 3178.2244    4.5395  1.8514 11.5007  0.0000      0.187536  0.0263   0.0338   0.0490    0.1129   0.0000      0.321132   442.9342      0.781076       22.7399      0.175486      -3.78096     0.0144833      0.349763      0.480342      0.526767      0.591007      0.638103      0.672291
  83   9 3390.1709    3.6750  3.1434 11.5174 -0.0008      0.643568  0.0379   0.0211   0.0690    0.0523   0.0000      0.196213   442.7155       1.03488       22.0224       1.11120      -1.54117      0.839350      0.499961      0.675672      0.774025      0.861885      0.908500      0.950252
  84   1 1387.1302    0.1416  0.2635  8.8865  0.0000       45.8510  0.0130   0.0043   0.0266    0.0197   0.0000       16.3898   440.2691     -0.142275       21.8664      0.391335      -4.64598     0.0963811      0.208788      0.274687      0.310341      0.359049      0.379042      0.375681
  84   2 1728.6229    0.3917  0.5828  8.8572  0.0000       12.3749  0.0139   0.0058   0.0298    0.0391   0.0000       2.01365   440.8786     -0.280075       21.7211      0.166849      -4.54999      0.342809      0.218949      0.284600      0.335620      0.359391      0.395094      0.412768
  84   3 2010.5299    0.7526  1.0348  9.1550  0.0000       9.76332  0.0208   0.0085   0.0401    0.0782   0.0000       1.10595   441.8945      0.460166       22.0243     -0.159596      -5.12432      0.112197      0.291971      0.394191      0.436013      0.490663      0.520708      0.539128
  84   4 2274.3779    1.3179  1.5949  9.1467  0.0000       2.93426  0.0259   0.0110   0.0487    0.1265   0.0000      0.576233   441.9165     -0.968991       22.1640      0.405836      -4.58348     -0.262697      0.342490      0.467020      0.520221      0.583321      0.625832      0.665003
  84   5 2515.9582    2.1193  1.8057 10.1008  0.0000       1.93331  0.0268   0.0161   0.0506    0.0984   0.0000      0.433100   442.6174     -0.900376       22.2973      0.758713      -3.42098     -0.107359      0.347004      0.473836      0.538810      0.603743      0.640702      0.661022
  84   6 2747.9740    3.1339  1.6287 10.5980  0.0000       1.08195  0.0253   0.0251   0.0459    0.1535   0.0000      0.430284   442.2609      -1.05953       21.4317     -0.512366      -3.46524      0.431999      0.334075      0.451071      0.501195      0.561569      0.587885      0.637357
  84   7 2973.8081    4.2720  1.5495 11.0370  0.0000       1.23496  0.0239   0.0345   0.0434    0.1854   0.0000      0.418138   442.2744      0.230763       22.3379     -0.289587      -3.48470     -0.611617      0.318955      0.436500      0.477255      0.549152      0.574155      0.615670
  84   8 3191.7804    4.5267  1.8445 11.6162  0.0001      0.589847  0.0274   0.0342   0.0478    0.1094   0.0000      0.334806   442.5876      0.818051       20.8808     -0.870735      -2.63984     -0.276967      0.358882      0.488015      0.546031      0.621357      0.644850      0.699894
  84   9 3404.5334    3.6205  3.1723 11.3939  0.0000       1.00806  0.0385   0.0206   0.0683    0.0576   0.0000      0.213444   442.5417     -0.655631       22.4846     -0.324377      -3.53292      -3.32334      0.497748      0.670876      0.755674      0.851296      0.903568      0.954718
  84  10 3613.1640    2.8084  5.9119 10.9185  0.0069     -0.206024  0.0727   0.0103   0.1172    0.0381   0.0000      0.152526   442.8256     -0.310500       21.1165       1.25920      -5.32152     -0.355274      0.851495       1.14182       1.27897       1.43669       1.53881       1.61592
  85   1 1394.1601    0.1362  0.1970  8.8939  0.0000       52.1662  0.0102   0.0044   0.0215    0.0187   0.0000       20.8527   440.2808     -0.381321       21.2087      0.465561      -4.45962     -0.243419      0.155799      0.198873      0.256248      0.273313      0.277937      0.302000
  85   2 1736.3006    0.3856  0.5567  8.8603  0.0000       15.2018  0.0141   0.0058   0.0281    0.0380   0.0000       2.22277   441.0341     -0.103599       22.2198     -0.504820      -3.77334      0.303718      0.220770      0.289968      0.343772      0.370313      0.415180      0.437422
  85   3 2019.4586    0.7646  1.0731  9.1315  0.0000       8.22926  0.0213   0.0084   0.0404    0.0782   0.0000       1.05624   441.9010     -0.501916       22.1414     -0.216259      -4.86229     -0.647965      0.288208      0.390190      0.442570      0.481775      0.506966      0.530244
  85   4 2284.3075    1.3275  1.6764  9.3211  0.0000       4.43926  0.0270   0.0111   0.0505    0.1076   0.0000      0.545636   442.6803      0.706642       21.9758     -0.137606      -4.63647      0.476233      0.352496      0.478669      0.530375      0.594443      0.630933      0.662175
  85   5 2526.5868    2.1405  1.8022 10.1048  0.0001       2.04566  0.0272   0.0162   0.0501    0.1021   0.0000      0.431908   441.6206     -0.615005       22.9348     -0.922932      -3.08196     -0.883804      0.358865      0.484314      0.545798      0.603515      0.634534      0.672265
  85   6 2759.7708    3.2677  1.6657 10.3056  0.0000       1.50299  0.0247   0.0251   0.0448    0.1764   0.0000      0.454488   442.7355      -1.00475       22.1566      0.650178      -4.05936      0.703953      0.327105      0.434849      0.489402      0.550085      0.591659      0.619242
  85   7 2986.4025    4.3356  1.4659 11.5590  0.0000     0.0828904  0.0231   0.0366   0.0437    0.1324   0.0000      0.473049   443.1343     -0.200709       21.4855     -0.101258      -3.54461     -0.828707      0.303635      0.403567      0.452978      0.522330      0.545047      0.587281
  85   8 3205.2311    4.4150  1.9578 11.5849  0.0000      0.831741  0.0277   0.0315   0.0496    0.0906   0.0000      0.286156   442.7274   -0.00633221       22.6472      0.656244      -3.24411     -0.517609      0.353034      0.482880      0.535000      0.599733      0.637607      0.671755
  85   9 3418.6844    3.6386  3.3926 11.3475  0.0002      0.586107  0.0400   0.0200   0.0708    0.0555   0.0000      0.167521   442.7543     -0.945573       20.2999       1.12938      -3.60611      -3.16864      0.500188      0.673024      0.767546      0.844100      0.906744      0.948297
  85  10 3628.6185    2.5030  5.4027 11.1222 -0.0043       1.55084  0.0714   0.0114   0.1165    0.0435   0.0000      0.184106   442.3768      -1.44875       22.0160     -0.812533      -4.33129       1.37106      0.801224       1.06727       1.23276       1.34723       1.48566       1.53591
  86   1 1401.1262    0.1432  0.2348  8.9477  0.0000       32.6602  0.0115   0.0043   0.0237    0.0190   0.0000       16.8439   440.2987      0.199214       21.9550      0.151549      -4.61620     0.0667310      0.192149      0.240763      0.298188      0.328096      0.349340      0.351345
  86   2 1743.9259    0.4070  0.5277  8.9553  0.0000       15.5178  0.0129   0.0060   0.0268    0.0380   0.0000       2.16348   440.8564    -0.0558240       21.9532     -0.462924      -4.06963      0.348381      0.195203      0.270597      0.305075      0.340088      0.361483      0.381070
  86   3 2028.2805    0.7647  1.0869  9.1168  0.0000       6.54567  0.0212   0.0082   0.0408    0.0831   0.0000       1.02528   442.1530      -1.05841       22.1511     -0.152035      -3.82226     -0.249650      0.283647      0.388560      0.423864      0.488638      0.520544      0.552822
  86   4 2294.0983    1.3496  1.5151  9.6983  0.0000       4.00677  0.0258   0.0118   0.0480    0.0937   0.0000      0.647788   442.0038     -0.389734       22.1979      0.443544      -3.94204      0.609891      0.331644      0.446611      0.501675      0.568154      0.605443      0.628015
  86   5 2537.1735    2.1951  1.8205 10.3306 -0.0000       1.97510  0.0277   0.0169   0.0503    0.0966   0.0000      0.463275   442.1220     -0.670046       23.5629      0.138278      -2.54785     -0.388214      0.351527      0.477526      0.537580      0.604977      0.642997      0.677187
  86   6 2771.4943    3.2543  1.6472 11.0176  0.0000      0.882796  0.0248   0.0255   0.0462    0.1085   0.0000      0.408950   442.2392      0.414636       21.4457     0.0204795      -3.55734     -0.286704      0.326171      0.428535      0.474292      0.546181      0.588179      0.618722
  86   7 2999.0478    4.3370  1.5921 11.4530  0.0000       1.56098  0.0239   0.0347   0.0456    0.1312   0.0000      0.390987   442.9326     0.0796994       21.8506     -0.248918      -4.35473     0.0310236      0.304665      0.409171      0.460180      0.517284      0.559530      0.583068
  86   8 3218.5575    4.4212  2.0453 11.6228  0.0000       1.39273  0.0279   0.0308   0.0505    0.0879   0.0000      0.308661   443.5731      -1.08540       21.7734     -0.798672      -3.49842      -1.45463      0.355513      0.476878      0.532637      0.597838      0.641292      0.665535
  86   9 3432.8746    3.4936  3.6952 11.3982  0.0003      0.590919  0.0429   0.0184   0.0776    0.0531   0.0000      0.191759   441.4407      0.730948       22.2155       1.30987      -3.44248     -0.677758      0.534844      0.728084      0.836152      0.930789       1.00870       1.05008
  87   1 1408.0518    0.1431  0.2296  8.9912  0.0000       52.6097  0.0112   0.0043   0.0236    0.0192   0.0000       16.9707   439.9965     -0.113549       21.7970     -0.234452      -4.38705     0.0762767      0.167341      0.228525      0.282582      0.291508      0.284197      0.311402
  87   2 1751.5094    0.3895  0.5960  9.0331  0.0000       18.6173  0.0151   0.0058   0.0300    0.0379   0.0000       2.34144   441.2075     -0.230360       21.3847      0.403727      -4.39934      0.909363      0.232343      0.304805      0.348517      0.397593      0.428733      0.436070
  87   3 2037.1047    0.8048  1.1949  8.8712  0.0000       5.78330  0.0227   0.0082   0.0426    0.1112   0.0000      0.939344   441.6005     -0.525134       21.2612      0.100268      -3.36733     -0.704319      0.291416      0.388650      0.427566      0.475575      0.526797      0.557349
  87   4 2303.8333    1.3742  1.6732  9.2887 -0.0002       4.44934  0.0273   0.0112   0.0493    0.1294   0.0000      0.553762   442.1550      -1.30336       22.3287      0.718762      -3.81588     -0.491972      0.344863      0.470839      0.530684      0.605627      0.646111      0.681561
  87   5 2547.7775    2.2530  1.8168 10.2553  0.0000       2.47523  0.0271   0.0168   0.0497    0.1057   0.0000      0.431090   442.3528     0.0953853       22.0159      0.196210      -3.12322      0.371588      0.339930      0.457757      0.520633      0.575956      0.628457      0.664149
  87   6 2783.1515    3.3590  1.7002 10.5227  0.0000       1.64338  0.0248   0.0253   0.0456    0.1695   0.0000      0.413897   442.5435     -0.738095       21.9360      0.200731      -3.37281      0.529504      0.315812      0.425796      0.479098      0.551405      0.579324      0.606603
  87   7 3011.4619    4.4769  1.5245 11.5365 -0.0001      0.849185  0.0230   0.0366   0.0436    0.1482   0.0000      0.435188   442.7532    0.00953805       22.9688      0.140801      -2.95402     -0.495938      0.295522      0.391895      0.443665      0.503969      0.542946      0.571609
  87   8 3231.7709    4.4389  2.1167 11.6616  0.0001      0.789531  0.0283   0.0305   0.0507    0.0894   0.0000      0.264926   443.4849      0.122035       21.3940      0.302533      -3.65433      0.510106      0.356185      0.496513      0.545036      0.617360      0.664473      0.695058
  87   9 3446.9402    3.4727  3.8124 11.4186 -0.0006      0.782232  0.0442   0.0177   0.0784    0.0519   0.0000      0.187692   443.1204     -0.821257       21.6378      0.535243      -3.30798      0.717944      0.534477      0.726620      0.809373      0.927259      0.977411       1.03327
  88   1 1414.9185    0.1416  0.2556  8.9451  0.0000       28.1128  0.0125   0.0042   0.0259    0.0184   0.0000       16.6843   439.9584     -0.397092       21.6821     -0.132383      -4.17164     -0.526058      0.179659      0.253409      0.280638      0.300334      0.348065      0.363895
  88   2 1758.9847    0.4089  0.5837  8.9554  0.0000       17.3783  0.0144   0.0059   0.0282    0.0384   0.0000       2.14289   440.7050     0.0788685       22.3389      0.170265      -4.25171     -0.134895      0.223412      0.313375      0.346304      0.386495      0.416687      0.440276
  88   3 2045.8936    0.8169  1.2418  8.8753  0.0000       6.57403  0.0229   0.0082   0.0436    0.1004   0.0000      0.895308   441.9518     -0.252827       21.3374      0.685111      -4.52328     -0.798936      0.290337      0.394865      0.447123      0.498919      0.527234      0.568757
  88   4 2313.4930    1.4077  1.9018  9.3612 -0.0002       4.39830  0.0291   0.0107   0.0535    0.1005   0.0000      0.484528   442.4915    -0.0848205       21.2339      0.739698      -4.01169     -0.357206      0.363608      0.496037      0.565004      0.622838      0.669322      0.707172
  88   5 2558.2971    2.2495  1.8942 10.4026  0.0001       2.95001  0.0282   0.0168   0.0510    0.0897   0.0000      0.435306   441.7399     0.0287381       22.2391    -0.0670697      -4.96970      0.368586      0.353779      0.470213      0.534647      0.597520      0.643176      0.680337
  88   6 2794.7262    3.3632  1.7150 10.8543 -0.0000       1.14834  0.0248   0.0254   0.0462    0.1166   0.0000      0.404751   442.5722      -1.09294       22.9489      0.479546      -3.03558      0.614505      0.319155      0.425046      0.471854      0.532855      0.576737      0.605511
  88   7 3023.8520    4.5580  1.6014 11.1544  0.0000       1.02738  0.0233   0.0354   0.0440    0.1726   0.0000      0.400913   442.7102      0.192311       21.6790    -0.0713304      -3.81418     -0.872145      0.301687      0.409497      0.457826      0.512883      0.543447      0.575888
  88   8 3244.9727    4.3979  2.1370 11.5841  0.0002      0.522180  0.0285   0.0294   0.0514    0.0829   0.0000      0.283605   442.2817     -0.686702       22.8564      0.203388      -3.24714    -0.0995441      0.358682      0.483241      0.540378      0.610369      0.651614      0.687317
  88   9 3461.0305    3.4126  4.0497 11.3197 -0.0012      0.715066  0.0465   0.0168   0.0827    0.0509   0.0000      0.169090   442.9774      0.321539       20.9472     -0.875888      -2.57591      0.351914      0.552985      0.758845      0.844086      0.946751       1.01222       1.06561
  89   1 1421.7333    0.1525  0.2380  8.9944  0.0000       31.2288  0.0106   0.0042   0.0224    0.0187   0.0000       14.9397   440.1751     -0.183914       22.0810     -0.308574      -4.32035     -0.226154      0.167929      0.230016      0.258481      0.296900      0.330626      0.342396
  89   2 1766.3729    0.4161  0.6061  9.0506  0.0000       13.1326  0.0146   0.0058   0.0289    0.0395   0.0000       2.06331   441.0515     -0.295723       21.9312      0.651273      -4.58194     -0.234358      0.209746      0.280996      0.318532      0.350971      0.379498      0.400602
  89   3 2054.5856    0.8504  1.1810  9.0633  0.0000       5.72285  0.0221   0.0087   0.0414    0.1048   0.0000      0.925571   441.3261    -0.0158861       22.2460      0.134106      -4.76182     -0.251993      0.286288      0.384498      0.440750      0.499105      0.516869      0.543881
  89   4 2323.0824    1.4246  1.7660  9.6032  0.0000       4.48573  0.0276   0.0113   0.0508    0.0989   0.0000      0.530428   441.7921     -0.426930       22.9770      0.290807      -4.90233     -0.724824      0.336652      0.445452      0.515843      0.584583      0.619026      0.658516
  89   5 2568.6875    2.3621  1.9331 10.0319  0.0005       1.84805  0.0269   0.0167   0.0499    0.1272   0.0000      0.391619   441.8234     -0.474899       21.4992      0.988478      -3.77178       1.44587      0.342690      0.444135      0.504674      0.568678      0.616858      0.648712
  89   6 2806.2307    3.4576  1.5935 11.0410  0.0002      0.964530  0.0245   0.0270   0.0438    0.1317   0.0000      0.455355   442.5957     -0.902908       21.7454      0.988671      -3.78415     -0.680542      0.298525      0.398931      0.451173      0.504231      0.521033      0.554418
  89   7 3036.1801    4.5799  1.7184 11.1652  0.0000      0.640536  0.0241   0.0336   0.0441    0.1616   0.0000      0.326638   442.7614      0.430167       22.3283      0.843008      -2.54990      0.382050      0.310029      0.413219      0.464975      0.527869      0.556091      0.579966
  89   8 3258.1587    4.3213  2.1689 11.8417 -0.0001       1.09837  0.0290   0.0288   0.0521    0.0720   0.0000      0.282791   442.6072     0.0236479       21.5343     0.0921310      -3.88503     -0.779998      0.361153      0.483505      0.558002      0.607821      0.662760      0.696029
  89   9 3474.8715    3.3254  4.1410 11.4443 -0.0010      0.499107  0.0481   0.0162   0.0845    0.0500   0.0000      0.182906   442.4082     -0.886618       21.3870     0.0657283      -3.61588      -1.54135      0.559747      0.756590      0.866485      0.954488       1.03117       1.08006
  90   1 1428.5323    0.1538  0.2218  9.1077  0.0000       40.2460  0.0096   0.0042   0.0213    0.0186   0.0000       15.6054   439.9538     -0.253831       22.1189     -0.351458      -4.78325     0.0399518      0.147538      0.193487      0.234429      0.236123      0.262846      0.272301
  90   2 1773.7420    0.4421  0.6469  9.0981  0.0000       13.4414  0.0148   0.0059   0.0295    0.0428   0.0000       1.89548   440.7527     -0.248360       21.8213    -0.0251963      -3.80877     -0.638635      0.215506      0.293292      0.331458      0.372379      0.399461      0.420480
  90   3 2063.2609    0.8372  1.1910  9.4154  0.0000       4.88332  0.0234   0.0088   0.0422    0.0899   0.0000       1.00279   441.0734     0.0968449       21.9786      0.827754      -4.17675     -0.594604      0.284288      0.386817      0.436940      0.484685      0.523106      0.565483
  90   4 2332.5524    1.4869  1.7294  9.8858  0.0000       3.24891  0.0269   0.0119   0.0496    0.0927   0.0000      0.521442   442.0560     -0.901236       21.8626      0.544895      -4.30080     -0.418825      0.328635      0.439874      0.496795      0.557777      0.614816      0.647516
  90   5 2579.0419    2.3535  1.9265 10.2813  0.0000       1.62091  0.0273   0.0165   0.0505    0.1126   0.0000      0.389788   442.4626      0.378207       22.5957     -0.452754      -4.28758     -0.354200      0.334790      0.441732      0.504189      0.575739      0.608084      0.639099
  90   6 2817.7210    3.5320  1.6164 11.1507  0.0000       1.75966  0.0239   0.0274   0.0451    0.1343   0.0000      0.460983   442.9456      0.321523       21.8621      0.313479      -3.83636      -1.47540      0.299868      0.399770      0.448626      0.507189      0.546658      0.567773
  90   7 3048.4691    4.5256  1.6366 11.7501 -0.0012      0.654619  0.0240   0.0348   0.0438    0.1172   0.0000      0.394098   442.2114     0.0321745       22.3786     -0.224759      -5.03320      0.477665      0.298254      0.405470      0.455670      0.520564      0.550890      0.578866
  90   8 3271.1209    4.2650  2.3446 11.8767  0.0000      0.866290  0.0301   0.0276   0.0545    0.0728   0.0000      0.246060   442.4609     -0.797017       21.5965      -1.13126      -2.52471     -0.247421      0.372053      0.500661      0.561147      0.632159      0.678396      0.716606
  90   9 3488.7183    3.3649  4.5061 11.3579  0.0005      0.680922  0.0522   0.0154   0.0870    0.0558   0.0000      0.200292   443.6936      0.241512       20.6156     -0.251725      -1.98651       1.53833      0.597131      0.806457      0.927892       1.02985       1.11213       1.17184
  91   1 1435.2513    0.1676  0.2482  9.0028  0.0000       34.9380  0.0102   0.0043   0.0216    0.0195   0.0000       12.4535   440.0508    -0.0226237       21.9117      0.154741      -4.50765     -0.271817      0.157598      0.205015      0.256043      0.260342      0.302388      0.306157
  91   2 1781.0152    0.4462  0.7269  8.9240  0.0000       13.1765  0.0161   0.0058   0.0325    0.0475   0.0000       1.71977   440.9365     0.0685334       21.7968     -0.308496      -3.55867     -0.675017      0.226510      0.315143      0.353070      0.403589      0.437158      0.447718
  91   3 2071.8531    0.8528  1.2146  9.1711 -0.0004       6.74217  0.0223   0.0085   0.0430    0.0949   0.0000      0.952423   441.5998      0.442953       22.4391      0.228547      -4.70148       1.21332      0.283868      0.383463      0.429075      0.483932      0.525299      0.545521
  91   4 2341.9003    1.4932  1.7531 10.0483  0.0000       2.97782  0.0276   0.0119   0.0514    0.0791   0.0000      0.538259   441.7623      0.287295       22.7069       1.04527      -3.84242     -0.241422      0.330746      0.453917      0.514356      0.569866      0.601055      0.632516
  91   5 2589.3951    2.4084  1.8144 10.4829  0.0000       3.11398  0.0269   0.0178   0.0489    0.1053   0.0000      0.436984   442.5544     -0.928790       22.2812      0.985146      -3.58440      -1.26673      0.323837      0.438346      0.488977      0.554697      0.586648      0.619043
  91   6 2829.0922    3.5438  1.7319 11.3576  0.0000       1.66402  0.0250   0.0266   0.0466    0.0959   0.0000      0.452472   442.6712      0.197240       21.5093    -0.0558828      -3.49477     0.0870857      0.302223      0.408825      0.462414      0.523549      0.557007      0.582391
  91   7 3060.6189    4.5311  1.6807 11.6611  0.0000      0.510918  0.0239   0.0342   0.0453    0.1193   0.0000      0.386849   442.8788      0.434142       22.2866      -1.66426      -3.61931     -0.699016      0.296294      0.395149      0.433316      0.503249      0.539804      0.569952
  91   8 3284.0692    4.2341  2.4862 11.9655  0.0000      0.837404  0.0316   0.0265   0.0566    0.0589   0.0000      0.262384   443.6881      0.231586       22.1448     -0.137097      -3.69866      0.617023      0.377573      0.510220      0.580003      0.644125      0.695093      0.721596
  91   9 3502.4035    3.2104  4.3536 11.4627 -0.0039      0.114660  0.0525   0.0151   0.0885    0.0485   0.0000      0.212952   443.2098     0.0577921       20.6043       1.57133      -3.08013      -1.19482      0.585002      0.802980      0.897608       1.01729       1.07617       1.15072
  92   1 1441.9403    0.1571  0.2691  8.9236  0.0000       36.9790  0.0119   0.0042   0.0241    0.0205   0.0000       13.1771   439.8127     0.0187553       21.6577      0.135769      -4.39741    -0.0232224      0.173575      0.239973      0.265980      0.298105      0.330341      0.346189
  92   2 1788.2525    0.4525  0.6750  8.9744  0.0000       15.2175  0.0149   0.0060   0.0317    0.0445   0.0000       1.83672   440.7046      0.632050       21.6920      0.430037      -4.14594    -0.0288844      0.208888      0.280302      0.335481      0.351254      0.390164      0.415269
  92   3 2080.4354    0.8717  1.3482  8.9308 -0.0028       6.77669  0.0249   0.0083   0.0445    0.1045   0.0000      0.857199   441.1169     -0.451745       22.1202    -0.0947072      -4.25775      0.640600      0.293196      0.405651      0.448290      0.514356      0.535276      0.547863
  92   4 2351.2846    1.5470  1.8690  9.7361  0.0000       3.23360  0.0279   0.0115   0.0510    0.0866   0.0000      0.470568   441.9354     -0.127722       22.9233      0.811247      -4.40300     -0.206660      0.333615      0.447783      0.502406      0.566064      0.611512      0.640312
  92   5 2599.6659    2.4729  1.9823 10.2800  0.0004       2.46827  0.0278   0.0174   0.0503    0.1099   0.0000      0.394655   442.5570     -0.508467       22.2468      0.880104      -3.89447     -0.513076      0.331971      0.440966      0.503960      0.574115      0.618596      0.658772
  92   6 2840.3892    3.6354  1.7458 11.0472  0.0000      0.945590  0.0249   0.0267   0.0451    0.1184   0.0000      0.399912   442.8042      0.141374       21.9448     0.0224213      -3.20526      0.164758      0.296018      0.397514      0.456366      0.509908      0.551386      0.574213
  92   7 3072.7522    4.5451  1.6450 11.8994  0.0001      0.766866  0.0239   0.0345   0.0448    0.0918   0.0000      0.406597   442.8756     -0.169943       22.6955     -0.719766      -4.36007     -0.712867      0.290629      0.391592      0.437066      0.497344      0.533939      0.557389
  92   8 3297.0007    4.1105  2.7594 11.5864  0.0001      0.492214  0.0332   0.0240   0.0603    0.0653   0.0000      0.205287   442.5045      0.394672       21.8413      0.689603      -4.15418     -0.808540      0.397857      0.531901      0.597842      0.677786      0.727875      0.766877
  92   9 3516.4546    3.0422  4.3369 11.1812  0.0029       1.48225  0.0529   0.0137   0.0910    0.0512   0.0000      0.198318   442.4290      -1.33755       21.5177      0.203231      -4.02249     -0.220168      0.574371      0.775992      0.890050      0.995568       1.07135       1.11779
  93   1 1448.5965    0.1658  0.3256  8.9972  0.0000       48.1344  0.0129   0.0041   0.0295    0.0215   0.0000       10.9886   439.9105     -0.252950       21.7505     -0.115672      -4.40531     -0.258962      0.176106      0.246679      0.263087      0.305831      0.346193      0.360453
  93   2 1795.4361    0.4528  0.7456  9.0491  0.0000       14.2175  0.0165   0.0058   0.0329    0.0456   0.0000       1.78181   440.8827     -0.247113       21.9362    0.00170335      -4.51249      0.512330      0.213103      0.292684      0.337411      0.372761      0.424072      0.441139
  93   4 2360.5023    1.5569  1.8062  9.9621  0.0005       2.33024  0.0276   0.0119   0.0505    0.0891   0.0000      0.520145   442.2417      0.576470       20.9180      0.569215      -4.63719      0.977621      0.326298      0.433324      0.503796      0.556157      0.609048      0.626826
  93   5 2609.8195    2.5433  1.9584 10.5669  0.0000       1.51357  0.0275   0.0178   0.0497    0.0990   0.0000      0.408605   442.0335      0.710629       21.4922      0.279263      -4.16358      0.398092      0.337405      0.448848      0.511382      0.582052      0.614580      0.651807
  93   6 2851.6326    3.7120  1.6362 11.3520  0.0000      0.621713  0.0244   0.0286   0.0443    0.1206   0.0000      0.448608   443.0287      0.194410       22.0587      0.616205      -4.89843     -0.599490      0.287734      0.379703      0.434264      0.483714      0.524519      0.535404
  93   7 3084.7661    4.6402  1.7291 11.7619  0.0003      0.804486  0.0244   0.0337   0.0443    0.1060   0.0000      0.355330   442.6436    -0.0764041       22.9555       1.27843      -5.03214      -1.12260      0.289984      0.392301      0.439751      0.505449      0.539498      0.573760
  93   8 3309.8647    4.0595  2.7488 11.7601  0.0016      0.635025  0.0335   0.0236   0.0600    0.0622   0.0000      0.215010   443.2239      -1.18607       21.5673      0.630294      -3.45172      -1.66075      0.391888      0.538388      0.594921      0.682075      0.714828      0.748902
  94   1 1455.1672    0.1795  0.3102  8.9987  0.0000       46.5560  0.0116   0.0042   0.0252    0.0203   0.0000       9.69276   440.1840    -0.0179381       21.7535     -0.249957      -4.09250      0.235686      0.158340      0.222692      0.241044      0.292883      0.332275      0.353456
  94   2 1802.5135    0.4715  0.7635  9.1154  0.0000       13.2350  0.0166   0.0059   0.0331    0.0454   0.0000       1.73924   440.1827     0.0549261       21.9035    -0.0244429      -3.71095      0.528986      0.216942      0.289285      0.332855      0.374647      0.410878      0.428976
  94   3 2097.3454    0.9082  1.3867  9.1635  0.0006       5.15686  0.0245   0.0084   0.0449    0.0974   0.0000      0.790188   441.1758     -0.814831       21.7287     0.0435525      -4.13129     -0.211606      0.284207      0.386785      0.433329      0.484749      0.528144      0.563928
  94   4 2369.7941    1.5831  1.8706  9.8202  0.0000       3.32477  0.0280   0.0118   0.0517    0.1001   0.0000      0.497577   441.0392      0.636762       22.5754      -1.45092      -4.46740     -0.625222      0.329172      0.450475      0.503549      0.568783      0.610746      0.637987
  94   5 2619.9904    2.5208  1.9584 10.5986  0.0000       1.85348  0.0275   0.0176   0.0510    0.0977   0.0000      0.432493   442.8124     -0.908196       22.3827      0.487933      -4.47752      0.819660      0.327218      0.437459      0.491906      0.548314      0.594139      0.617567
  94   6 2862.8458    3.8407  1.6138 11.4865  0.0000      0.696988  0.0243   0.0296   0.0435    0.1142   0.0000      0.476558   442.5248     -0.110030       22.4905      0.719490      -4.29120     0.0747921      0.283811      0.378414      0.423980      0.473680      0.504655      0.530096
  94   7 3096.7353    4.6637  1.7956 11.6814  0.0000      0.600665  0.0247   0.0334   0.0447    0.1112   0.0000      0.326227   442.2515      0.242404       21.3335     -0.449247      -2.69924      0.176610      0.296112      0.381864      0.438427      0.496107      0.527853      0.558964
  94   8 3322.6375    4.0256  2.7696 11.7428 -0.0016      0.848507  0.0334   0.0229   0.0611    0.0600   0.0000      0.236371   443.3738    0.00696962       21.0541      0.213738      -3.87248     -0.746460      0.380984      0.508535      0.579863      0.658087      0.704219      0.742200
  94   9 3543.5024    3.1544  5.3661 10.9136  0.0016      0.324270  0.0615   0.0095   0.0984    0.0070   0.0000      0.170471   441.2947      0.541667       23.7579       1.97963      -5.17274       1.32482      0.654954      0.861261       1.00236       1.10379       1.19709       1.25390
  95   1 1461.7153    0.1681  0.2935  8.9126  0.0000       32.6823  0.0115   0.0042   0.0251    0.0196   0.0000       10.9442   440.0533    -0.0941680       21.6330      0.121187      -4.78754      0.255774      0.161984      0.215621      0.248557      0.294985      0.323135      0.319817
  95   2 1809.5898    0.4736  0.7792  8.9518  0.0000       12.9439  0.0168   0.0059   0.0335    0.0475   0.0000       1.65256   440.6439     -0.419855       21.4794     -0.158350      -5.17298     -0.555535      0.220529      0.300120      0.341778      0.373505      0.404833      0.431464
  95   3 2105.7527    0.9194  1.3449  9.2050  0.0007       6.42014  0.0245   0.0087   0.0440    0.0908   0.0000      0.870419   441.7004      0.240875       21.8034     0.0895454      -4.04362      0.465094      0.280995      0.381014      0.431469      0.484786      0.506321      0.538058
  95   4 2378.8842    1.6276  1.9067  9.8350  0.0000       3.27839  0.0288   0.0119   0.0511    0.0908   0.0000      0.490294   442.3325     -0.428812       22.5612      0.299363      -3.49454     -0.359667      0.325981      0.437405      0.502828      0.560105      0.601316      0.639441
  95   5 2630.1097    2.6140  1.8901 10.6949  0.0000       2.28458  0.0269   0.0187   0.0494    0.0901   0.0000      0.414632   441.8081     -0.215835       21.7621      0.433468      -4.15787     -0.249238      0.309318      0.415316      0.468939      0.530365      0.561418      0.591784
  95   6 2874.0173    3.8584  1.6469 11.2215  0.0000       1.86775  0.0237   0.0289   0.0440    0.1217   0.0000      0.440998   442.9000     -0.936810       22.6879      0.297641      -4.52649    -0.0339265      0.278185      0.378779      0.426939      0.484961      0.512016      0.535645
  95   7 3108.6725    4.5968  1.7693 11.8534 -0.0001      0.786796  0.0249   0.0336   0.0457    0.0944   0.0000      0.371656   442.8542     -0.715687       21.9350      0.484493      -3.39721     -0.419103      0.290253      0.396967      0.452713      0.523719      0.556597      0.582991
  95   8 3335.4155    4.0072  2.9131 11.4630 -0.0006       1.21543  0.0348   0.0219   0.0609    0.0639   0.0000      0.218243   443.3962     -0.748964       20.7975     -0.197126      -3.42117      0.452357      0.384676      0.521549      0.579933      0.655144      0.711955      0.736786
  96   0  995.5904    0.0297  0.0091  9.2078  0.0000       127.899  0.0111   0.0055   0.0062    0.0129   0.0000       4679.85   436.8510     -0.646204       21.3742     -0.269480      -4.54894      0.896966      0.132805      0.189966      0.235789      0.219171      0.282330      0.334323
  96   1 1468.2309    0.1688  0.3011  8.9984  0.0000       37.6579  0.0125   0.0041   0.0244    0.0192   0.0000       10.6464   439.6769    -0.0338205       22.0740     0.0525888      -4.31524     -0.449865      0.159685      0.238518      0.246236      0.312070      0.295709      0.322354
  96   2 1816.5417    0.4901  0.7416  9.0852  0.0000       12.2989  0.0161   0.0062   0.0313    0.0457   0.0000       1.62055   440.5618    -0.0419423       22.2811     0.0372305      -4.13783     -0.182895      0.209718      0.288893      0.324328      0.362037      0.393680      0.426184
  96   3 2114.1095    0.9189  1.3957  9.3074 -0.0005       6.14775  0.0246   0.0084   0.0456    0.0826   0.0000      0.843663   441.6628     -0.275559       21.9498     -0.642353      -4.01434      0.490438      0.276873      0.375132      0.431818      0.481746      0.521847      0.540078
  96   4 2387.9220    1.6468  1.8903  9.9339 -0.0006       3.14024  0.0283   0.0119   0.0522    0.0893   0.0000      0.528673   441.9728     -0.358589       22.2045     -0.216623      -4.03520      0.348679      0.316561      0.428338      0.472940      0.541336      0.573562      0.608632
  96   5 2640.1152    2.7051  1.9675 10.5967  0.0001       1.48374  0.0269   0.0186   0.0487    0.0994   0.0000      0.384862   442.3964     -0.965521       22.2274    -0.0778461      -3.51154      -1.63051      0.311942      0.412021      0.473403      0.530058      0.568542      0.589767
  96   6 2885.0583    3.9417  1.7719 11.2841 -0.0070       1.36070  0.0246   0.0277   0.0438    0.1127   0.0000      0.403151   443.0024      -1.01632       21.7439      0.840124      -4.40092     -0.805177      0.287942      0.391663      0.440177      0.484704      0.533873      0.558571
  96   7 3120.4308    4.5721  1.9351 11.7138  0.0000      0.240520  0.0255   0.0310   0.0469    0.0914   0.0000      0.312862   442.9099     -0.337388       22.1545     -0.783752      -4.26822     -0.126225      0.302410      0.393614      0.444758      0.506909      0.543950      0.575649
  96   8 3348.0448    3.9204  3.0165 11.6501  0.0009      0.896410  0.0362   0.0214   0.0625    0.0600   0.0000      0.208607   442.8412     -0.378155       20.8320       1.31191      -4.00951      -1.82451      0.398932      0.546365      0.615192      0.688129      0.726147      0.761088
  97   1 1474.6568    0.1715  0.3058  9.0207  0.0000       19.8429  0.0121   0.0041   0.0242    0.0193   0.0000       9.98148   440.0214     -0.230984       21.5860    -0.0626808      -4.86806     0.0843716      0.168308      0.241329      0.266996      0.310034      0.316568      0.327364
  97   2 1823.5281    0.4951  0.7600  9.1335  0.0000       10.1338  0.0160   0.0061   0.0324    0.0476   0.0000       1.56606   440.4058     -0.330687       21.4449     -0.591541      -5.03131     -0.958987      0.206543      0.276340      0.329414      0.358612      0.397783      0.417632
  97   3 2122.4197    0.9651  1.4183  9.3210 -0.0022       5.43681  0.0247   0.0088   0.0448    0.0927   0.0000      0.786106   441.2175     -0.245089       22.2448       1.21383      -3.14148     -0.397114      0.280606      0.380085      0.427420      0.482329      0.511502      0.531230
  97   4 2396.9683    1.6971  1.9681  9.8965  0.0000       3.90870  0.0287   0.0120   0.0523    0.0995   0.0000      0.516600   441.0483    -0.0159182       21.8117      0.417886      -3.09695     -0.336597      0.319299      0.435404      0.479547      0.553553      0.605159      0.632543
  97   5 2650.1183    2.6611  1.9649 10.8978  0.0000      0.850607  0.0272   0.0181   0.0510    0.0801   0.0000      0.428571   442.9185     -0.687082       21.7613      0.447010      -3.84160     -0.649803      0.304147      0.412662      0.451619      0.517782      0.565630      0.597858
  97   6 2896.0637    3.8953  1.7369 11.2831 -0.0008      0.969782  0.0239   0.0279   0.0458    0.1214   0.0000      0.388957   442.7960    -0.0744256       22.3523      0.261507      -4.31353     -0.529339      0.280210      0.368990      0.422005      0.471468      0.510171      0.544883
  97   7 3132.2053    4.5886  1.7469 12.0877  0.0000      0.756420  0.0249   0.0331   0.0451    0.0845   0.0000      0.379741   442.8455     -0.170246       22.6415     -0.167855      -3.74594      -1.40263      0.272724      0.371712      0.414590      0.468293      0.486927      0.525161
  97   8 3360.5947    4.0056  3.3443 11.5543  0.0018      0.825705  0.0370   0.0206   0.0674    0.0629   0.0000      0.237407   442.9651     0.0919805       21.1830     -0.459441      -1.84118   -0.00135623      0.413392      0.552925      0.627336      0.705493      0.756676      0.809019
  98   1 1481.0734    0.1910  0.3283  8.9233  0.0000       23.0485  0.0115   0.0042   0.0246    0.0202   0.0000       8.25301   439.9009     0.0408814       22.0199      0.140815      -4.89858     -0.108474      0.157311      0.215311      0.250769      0.275473      0.306069      0.333527
  98   2 1830.3882    0.5006  0.7984  8.9867  0.0000       10.9474  0.0167   0.0060   0.0328    0.0497   0.0000       1.55330   440.4274     -0.179457       21.9690     -0.422713      -5.28551     0.0355367      0.207670      0.284301      0.323974      0.362097      0.403907      0.406507
  98   3 2130.6105    0.9584  1.4966  9.2528  0.0007       5.47066  0.0254   0.0086   0.0480    0.0911   0.0000      0.779859   441.8957     -0.434550       22.2675      0.151464      -4.60693      0.239530      0.283173      0.382572      0.433353      0.477974      0.516072      0.540223
  98   4 2405.8640    1.7566  2.0271  9.7891  0.0000       3.00879  0.0288   0.0123   0.0517    0.1039   0.0000      0.439327   441.9965     -0.411445       21.1298     -0.115369      -3.58145     -0.601804      0.321389      0.432085      0.488995      0.544598      0.589546      0.622820
  98   5 2660.0935    2.7366  1.9385 10.6349 -0.0001       1.69841  0.0273   0.0186   0.0487    0.1011   0.0000      0.405628   443.0652     -0.305632       21.8696      0.426977      -4.54276    -0.0879809      0.305577      0.411892      0.466696      0.518272      0.546146      0.584992
  98   6 2906.9682    4.0092  1.6212 11.5102  0.0000       1.42935  0.0234   0.0304   0.0440    0.1124   0.0000      0.468730   442.5328      0.250358       23.1060     -0.677608      -3.71654      0.542434      0.263677      0.358850      0.393158      0.442194      0.472349      0.499798
  98   7 3143.9421    4.6235  1.9636 11.5922  0.0000      0.601082  0.0262   0.0308   0.0460    0.1032   0.0000      0.357151   442.4792     -0.868865       21.5866      0.961277      -3.29657     -0.814967      0.293524      0.385042      0.440438      0.505699      0.530435      0.562780
  98   8 3373.0617    3.8175  3.2835 11.6406  0.0008     0.0240625  0.0382   0.0199   0.0682    0.0561   0.0000      0.263570   443.3644     -0.466532       21.7437      0.280296      -3.96003     -0.454238      0.421714      0.564252      0.648826      0.718213      0.778651      0.819556
  99   0 1010.6245    0.0377  0.0201  9.1146  0.0000       179.473  0.0141   0.0053   0.0095    0.0134   0.0000       1647.51   436.3658     -0.256612       22.0249      0.333406      -4.62412    0.00828297      0.167091      0.261113      0.333405      0.280353      0.314228      0.286351
  99   1 1487.4316    0.1847  0.3154  8.8664  0.0000       31.0900  0.0115   0.0042   0.0241    0.0205   0.0000       9.01539   439.4231      0.164894       22.1111     0.0922997      -4.54589    -0.0673552      0.160343      0.207839      0.249605      0.266407      0.284400      0.308064
  99   2 1837.2010    0.5281  0.8590  8.9176  0.0000       8.69920  0.0172   0.0061   0.0347    0.0524   0.0000       1.40774   440.5157     -0.380156       22.1325      0.205271      -5.16111     -0.205632      0.211774      0.283403      0.320484      0.359437      0.392184      0.412395
  99   3 2138.7999    0.9949  1.5005  9.2173  0.0027       5.44569  0.0253   0.0086   0.0463    0.0888   0.0000      0.789202   441.2751     -0.203105       23.0215      0.145985      -3.79788      -1.00357      0.277236      0.376938      0.432146      0.490576      0.527981      0.541294
  99   4 2414.7156    1.7746  1.9442  9.9319  0.0002       1.96144  0.0288   0.0125   0.0506    0.0918   0.0000      0.474467   441.4667    -0.0525058       22.4135      0.329763      -4.38481     -0.868496      0.306054      0.426690      0.471500      0.540843      0.567025      0.591194
  99   5 2670.0248    2.8066  2.0403 10.7003  0.0000       2.07537  0.0278   0.0188   0.0510    0.0914   0.0000      0.373985   442.6405     -0.430940       21.9563      0.999279      -4.50294      0.802047      0.299973      0.409620      0.465475      0.523661      0.564172      0.589408
  99   6 2917.8951    4.0409  1.7152 11.2498  0.0003       1.48846  0.0239   0.0287   0.0433    0.1161   0.0000      0.403866   443.1475      0.310420       21.7244      0.108659      -4.18052     -0.131158      0.269343      0.365963      0.412027      0.460288      0.489886      0.525781
  99   7 3155.5576    4.5867  1.8761 11.8185  0.0000      0.808616  0.0255   0.0315   0.0464    0.0877   0.0000      0.357098   443.3403     -0.565076       22.4207    -0.0864684      -3.93945     -0.253702      0.283650      0.381832      0.426829      0.484919      0.518666      0.550147
  99   8 3385.5439    3.7437  3.3956 11.5808  0.0002      0.907302  0.0400   0.0192   0.0709    0.0551   0.0000      0.249879   443.4349      0.284469       20.9831     -0.742627      -3.38818      -1.14073      0.429961      0.580130      0.654165      0.728174      0.786393      0.826866
 100   1 1493.7675    0.1928  0.3255  8.8954  0.0000       28.4962  0.0113   0.0041   0.0237    0.0212   0.0000       8.24108   439.6644     -0.226102       22.1511      0.468286      -4.95212    -0.0625922      0.151632      0.200748      0.225701      0.256140      0.273893      0.290522
 100   2 1843.9985    0.5281  0.8233  9.0168  0.0000       8.69154  0.0165   0.0061   0.0338    0.0512   0.0000       1.46770   440.4431      0.205227       21.8645    -0.0242893      -3.98704     -0.202081      0.201343      0.270571      0.321883      0.353963      0.376023      0.390920
 100   3 2146.9673    0.9997  1.5816  9.2015  0.0002       5.92607  0.0260   0.0083   0.0467    0.0873   0.0000      0.710626   441.2839     -0.717822       21.2613    -0.0211512      -3.75818      -1.67015      0.279074      0.373865      0.432926      0.484537      0.509275      0.537372
 100   4 2423.5038    1.8131  2.0839  9.8771  0.0002       2.03588  0.0298   0.0123   0.0528    0.1019   0.0000      0.449947   441.8530     -0.497252       22.2528      0.146129      -3.93047     -0.823999      0.319489      0.432477      0.482819      0.541784      0.583016      0.601979
 100   5 2679.8576    2.8637  2.0508 10.7995 -0.0001       1.67931  0.0279   0.0195   0.0499    0.0967   0.0000      0.398846   442.7011     -0.456591       21.8006      0.246698      -3.68656     -0.267937      0.307189      0.407651      0.467566      0.527481      0.565139      0.579140
 100   6 2928.6611    4.1476  1.7077 11.3400  0.0001      0.659006  0.0238   0.0298   0.0440    0.1251   0.0000      0.405969   442.8742     -0.232788       22.6184      0.340994      -4.24946    -0.0997819      0.258791      0.351905      0.388089      0.444109      0.474111      0.497580
 100   7 3167.1619    4.6226  2.0441 11.5963  0.0000       1.20146  0.0265   0.0298   0.0476    0.1003   0.0000      0.289390   442.6332     -0.200369       22.4164    -0.0994072      -3.50058     -0.567861      0.293564      0.396006      0.438338      0.498733      0.541040      0.559428
 100   8 3398.0815    3.6975  3.7490 11.5844 -0.0028       1.11988  0.0433   0.0182   0.0768    0.0557   0.0000      0.240159   442.1730     -0.739260       22.0525     -0.313255      -3.67432     0.0523761      0.457923      0.612424      0.701038      0.774159      0.825144      0.869147
 101   0 1020.5080    0.0336  0.0190  9.2187 -0.0622     -0.780880  0.0139   0.0053   0.0125    0.0129   0.0000       1250.99   437.0973     -0.608841       21.2227      0.560799      -4.07369      0.301207      0.190294      0.260716      0.251948      0.326660      0.400980      0.414888
 101   1 1500.0334    0.2069  0.3334  8.8942  0.0000       29.5435  0.0112   0.0042   0.0230    0.0220   0.0000       6.42700   439.7394     -0.565651       21.8704      0.236366      -4.03298      0.231080      0.170172      0.233460      0.265586      0.285362      0.291977      0.321486
 101   2 1850.7598    0.5346  0.8549  9.1130  0.0002       9.76515  0.0175   0.0063   0.0343    0.0523   0.0000       1.49484   440.1879     -0.303267       22.3433     0.0320339      -3.99150     -0.677524      0.209760      0.274284      0.319370      0.361441      0.379898      0.392132
 101   3 2154.9938    1.0161  1.5921  9.2733  0.0000       4.30863  0.0259   0.0084   0.0471    0.0866   0.0000      0.683476   440.8768     -0.443724       22.1172    -0.0968960      -5.51854      0.154778      0.277001      0.375296      0.423611      0.475982      0.513924      0.539050
 101   4 2432.2872    1.7906  2.0556 10.1641 -0.0002       2.92796  0.0299   0.0126   0.0545    0.0897   0.0000      0.513873   441.5996      -1.20709       21.8379      0.226637      -4.08088     -0.420400      0.323542      0.437209      0.484848      0.542702      0.581346      0.620426
 101   5 2689.6110    2.9417  1.9956 10.5165  0.0000      0.881450  0.0262   0.0193   0.0485    0.1215   0.0000      0.372320   442.2899      0.385976       22.8505     -0.205038      -2.54094     -0.712624      0.288389      0.396855      0.441676      0.505203      0.545471      0.579237
 101   6 2939.4423    4.1678  1.7759 11.4338  0.0000       1.06416  0.0249   0.0293   0.0434    0.1161   0.0000      0.365370   442.9933     0.0269479       22.0906     -0.553647      -3.64819     -0.192079      0.273761      0.361086      0.406005      0.460702      0.490636      0.508349
 101   7 3178.7273    4.5490  2.1650 11.7581 -0.0000       1.39297  0.0270   0.0285   0.0501    0.0815   0.0000      0.286250   443.1665      0.170464       21.7688      0.953302      -5.28558      -1.05291      0.298730      0.400652      0.451090      0.507683      0.537725      0.566500
 101   8 3410.3899    3.6813  3.6607 11.7060 -0.0010       1.04631  0.0427   0.0181   0.0745    0.0517   0.0000      0.276603   442.8720     -0.592600       23.1585      -1.40931      -3.56538       1.42869      0.435161      0.586878      0.669039      0.754888      0.815168      0.847424
 102   1 1506.2729    0.1991  0.3456  8.8947  0.0000       43.9949  0.0121   0.0042   0.0235    0.0211   0.0000       7.62953   439.5396      0.122111       21.6514     -0.149866      -4.24408     -0.170816      0.154862      0.206802      0.243831      0.258734      0.272517      0.286209
 102   2 1857.4443    0.5371  0.8354  9.0416  0.0000       9.16128  0.0170   0.0062   0.0339    0.0544   0.0000       1.56640   440.2689     -0.678767       22.7263      0.846758      -4.67270     -0.994782      0.208440      0.281950      0.322660      0.354137      0.388692      0.412182
 102   3 2163.0378    1.0540  1.5095  9.2840  0.0000       4.14995  0.0246   0.0088   0.0457    0.0907   0.0000      0.731309   441.3665     0.0225932       22.4251    0.00470219      -3.06588     -0.222611      0.269846      0.353195      0.405728      0.464675      0.488107      0.510919
 102   4 2440.9656    1.8563  2.1012 10.1167  0.0000       2.44355  0.0300   0.0126   0.0530    0.0865   0.0000      0.484293   441.8054      0.383308       22.0630      -2.16062      -5.14280     -0.560650      0.315398      0.435060      0.475906      0.549875      0.586907      0.617167
 102   5 2699.3314    2.9683  1.9564 10.5657  0.0000      0.789583  0.0260   0.0197   0.0482    0.1198   0.0000      0.426459   442.2082      0.253078       22.1468      0.142481      -3.86370    0.00696313      0.289610      0.382969      0.431766      0.489252      0.525657      0.553462
 102   6 2950.0684    4.2353  1.6494 11.7112  0.0000      0.378048  0.0234   0.0311   0.0427    0.0966   0.0000      0.400339   443.0554     -0.259876       22.5291      0.579197      -4.22096     -0.470278      0.255033      0.347602      0.394753      0.444177      0.471999      0.498132
 102   7 3190.1932    4.5521  2.0188 12.2638  0.0000       1.17928  0.0272   0.0304   0.0482    0.0591   0.0000      0.325931   442.6042     -0.452466       22.6533      0.714594      -3.82501     -0.493183      0.288728      0.385395      0.440800      0.490881      0.525554      0.557176
 102   8 3422.5358    3.6298  4.0394 11.6245  0.0008      0.539756  0.0471   0.0168   0.0809    0.0510   0.0000      0.214344   442.9732     -0.522720       20.9667      -1.61524      -3.89125      0.177161      0.466969      0.630740      0.718891      0.799351      0.861918      0.909678
 103   1 1512.4599    0.2124  0.4049  8.8047  0.0000       15.2028  0.0134   0.0041   0.0261    0.0224   0.0000       5.91471   439.4562   -0.00375046       21.8267      0.507748      -4.75018      0.271487      0.170812      0.236261      0.278010      0.292332      0.315327      0.339573
 103   2 1864.1296    0.5501  0.9150  8.8585  0.0000       11.7667  0.0178   0.0060   0.0366    0.0597   0.0000       1.48797   440.9660    -0.0623228       21.9075     -0.299516      -3.90606     0.0363639      0.205917      0.278498      0.306612      0.352608      0.370187      0.412285
 103   3 2171.0607    1.0814  1.5822  9.2585  0.0000       5.01679  0.0249   0.0089   0.0467    0.0873   0.0000      0.707421   440.8494    -0.0155114       21.7183      0.264753      -4.53633     -0.391367      0.263363      0.349568      0.393031      0.451056      0.478845      0.506419
 103   4 2449.5724    1.8354  2.0933 10.2082  0.0000       1.99298  0.0301   0.0125   0.0545    0.0787   0.0000      0.493871   441.8530    -0.0437628       21.6361     -0.312139      -3.37336     -0.583163      0.316915      0.425337      0.485330      0.543109      0.578887      0.598668
 103   5 2709.1034    2.9568  1.9723 10.7532 -0.0000       1.50014  0.0264   0.0196   0.0495    0.0963   0.0000      0.398566   442.3115      0.363941       21.4344     -0.453450      -3.93291     -0.344695      0.278714      0.372829      0.424281      0.467804      0.504272      0.539899
[truncated: 164,416 more chars]
