# Supplementary material for: Global-Mode Analysis of Full-Disk Data from the Michelson Doppler Imager and the Helioseismic and Magnetic Imager
Source: Sol Phys. 2018 Jan 31;293(2):29. doi: 10.1007/s11207-017-1201-5 (PMC6566312; doi:10.1007/s11207-017-1201-5)
Supplement: Supplementary file 3 — (TAR 230.0 MB) [file 11207_2017_1201_MOESM3_ESM.tar › MDI/mdifdvwap.2980.18]

   0  24 3439.1763    3.7191  3.6354 14.6968  0.0000  0.8281   0.7751   1.9695    0.2565   0.0000    -0.0000       0.00000       0.00000       0.00000       0.00000       0.00000       0.00000       0.00000       0.00000       0.00000       0.00000       0.00000       0.00000       0.00000       0.00000       0.00000       0.00000       0.00000       0.00000       0.00000       0.00000       0.00000       0.00000       0.00000       0.00000       0.00000       0.00000       0.00000       0.00000       0.00000       0.00000       0.00000       0.00000       0.00000       0.00000       0.00000
   1  14 2156.7823    1.3866  3.1291 14.5084  0.0974  0.5563   0.0777   0.4769    0.0954   0.0000   -48.7755       23.4144       0.00000       0.00000       0.00000       0.00000       0.00000       0.00000       0.00000       0.00000       0.00000       0.00000       0.00000       0.00000       0.00000       0.00000       0.00000       0.00000       895.698       285.757       0.00000       0.00000       0.00000       0.00000       0.00000       0.00000       0.00000       0.00000       0.00000       0.00000       0.00000       0.00000       0.00000       0.00000       0.00000       0.00000
   1  16 2425.7827    1.9306  1.0599 14.4961  0.0000  0.2006   0.1367   0.2344    0.1599   0.0000   531.6555       59.4486       0.00000       0.00000       0.00000       0.00000       0.00000       0.00000       0.00000       0.00000       0.00000       0.00000       0.00000       0.00000       0.00000       0.00000       0.00000       0.00000       336.721       113.196       0.00000       0.00000       0.00000       0.00000       0.00000       0.00000       0.00000       0.00000       0.00000       0.00000       0.00000       0.00000       0.00000       0.00000       0.00000       0.00000
   1  18 2693.2810    2.8498  0.9017 14.5247  0.0000  0.0748   0.2204   0.2240    0.1933   0.0000   321.2448       168.437       0.00000       0.00000       0.00000       0.00000       0.00000       0.00000       0.00000       0.00000       0.00000       0.00000       0.00000       0.00000       0.00000       0.00000       0.00000       0.00000       103.070       48.8628       0.00000       0.00000       0.00000       0.00000       0.00000       0.00000       0.00000       0.00000       0.00000       0.00000       0.00000       0.00000       0.00000       0.00000       0.00000       0.00000
   1  19 2828.3626    3.0121  0.9205 14.4774  0.0000  0.0814   0.1957   0.2104    0.2001   0.0000   416.7749       159.705       0.00000       0.00000       0.00000       0.00000       0.00000       0.00000       0.00000       0.00000       0.00000       0.00000       0.00000       0.00000       0.00000       0.00000       0.00000       0.00000       108.474       51.9188       0.00000       0.00000       0.00000       0.00000       0.00000       0.00000       0.00000       0.00000       0.00000       0.00000       0.00000       0.00000       0.00000       0.00000       0.00000       0.00000
   1  20 2963.4558    3.7656  1.3267 14.5419 -0.0108  0.1372   0.2004   0.2529    0.2019   0.0000   445.2711       78.4371       0.00000       0.00000       0.00000       0.00000       0.00000       0.00000       0.00000       0.00000       0.00000       0.00000       0.00000       0.00000       0.00000       0.00000       0.00000       0.00000       219.902       80.5668       0.00000       0.00000       0.00000       0.00000       0.00000       0.00000       0.00000       0.00000       0.00000       0.00000       0.00000       0.00000       0.00000       0.00000       0.00000       0.00000
   1  21 3098.3580    4.0935  1.6013 14.0885  0.0000  0.1107   0.1998   0.3123    0.2342   0.0000   330.9702       80.6668       0.00000       0.00000       0.00000       0.00000       0.00000       0.00000       0.00000       0.00000       0.00000       0.00000       0.00000       0.00000       0.00000       0.00000       0.00000       0.00000       139.835       78.2347       0.00000       0.00000       0.00000       0.00000       0.00000       0.00000       0.00000       0.00000       0.00000       0.00000       0.00000       0.00000       0.00000       0.00000       0.00000       0.00000
   1  22 3233.3598    4.2908  1.6530 14.1483  0.0076  0.1423   0.2015   0.2739    0.2492   0.0000   252.4194       70.9370       0.00000       0.00000       0.00000       0.00000       0.00000       0.00000       0.00000       0.00000       0.00000       0.00000       0.00000       0.00000       0.00000       0.00000       0.00000       0.00000       193.149       87.0136       0.00000       0.00000       0.00000       0.00000       0.00000       0.00000       0.00000       0.00000       0.00000       0.00000       0.00000       0.00000       0.00000       0.00000       0.00000       0.00000
   1  23 3368.7906    3.8646  2.4149 13.9770 -0.0068  0.1871   0.1503   0.3719    0.1781   0.0000   202.5664       230.226       0.00000       0.00000       0.00000       0.00000       0.00000       0.00000       0.00000       0.00000       0.00000       0.00000       0.00000       0.00000       0.00000       0.00000       0.00000       0.00000       228.143       125.949       0.00000       0.00000       0.00000       0.00000       0.00000       0.00000       0.00000       0.00000       0.00000       0.00000       0.00000       0.00000       0.00000       0.00000       0.00000       0.00000
   1  24 3504.6050    3.2122  3.8594 13.9492  0.0000  0.2335   0.0998   0.5942    0.1144   0.0000   180.7656      -219.395       0.00000       0.00000       0.00000       0.00000       0.00000       0.00000       0.00000       0.00000       0.00000       0.00000       0.00000       0.00000       0.00000       0.00000       0.00000       0.00000       324.937       150.570       0.00000       0.00000       0.00000       0.00000       0.00000       0.00000       0.00000       0.00000       0.00000       0.00000       0.00000       0.00000       0.00000       0.00000       0.00000       0.00000
   1  25 3640.7243    2.5727  3.5558 13.9120 -0.0049  0.2714   0.0843   0.6279    0.1107   0.0000   594.0673       22.2691       0.00000       0.00000       0.00000       0.00000       0.00000       0.00000       0.00000       0.00000       0.00000       0.00000       0.00000       0.00000       0.00000       0.00000       0.00000       0.00000       388.944       161.639       0.00000       0.00000       0.00000       0.00000       0.00000       0.00000       0.00000       0.00000       0.00000       0.00000       0.00000       0.00000       0.00000       0.00000       0.00000       0.00000
   1  26 3777.3011    2.1935  5.7721 13.7272 -0.0207  0.3949   0.0560   0.7854    0.0819   0.0000   373.1068       5.84871       0.00000       0.00000       0.00000       0.00000       0.00000       0.00000       0.00000       0.00000       0.00000       0.00000       0.00000       0.00000       0.00000       0.00000       0.00000       0.00000       584.035       255.227       0.00000       0.00000       0.00000       0.00000       0.00000       0.00000       0.00000       0.00000       0.00000       0.00000       0.00000       0.00000       0.00000       0.00000       0.00000       0.00000
   2  18 2754.5124    3.3505  1.2981 13.3842 -0.0000  0.0947   0.1426   0.1610    0.2105   0.0000   375.8032       79.1448      -15.8060       27.4142       0.00000       0.00000       0.00000       0.00000       0.00000       0.00000       0.00000       0.00000       0.00000       0.00000       0.00000       0.00000       0.00000       0.00000       89.6922       61.5559       31.5773       8.55155       0.00000       0.00000       0.00000       0.00000       0.00000       0.00000       0.00000       0.00000       0.00000       0.00000       0.00000       0.00000       0.00000       0.00000
   2  19 2889.6454    3.7806  1.2073 13.9842  0.0000  0.0731   0.1677   0.1590    0.2086   0.0000   451.7940       50.4930      -9.99900     -0.179738       0.00000       0.00000       0.00000       0.00000       0.00000       0.00000       0.00000       0.00000       0.00000       0.00000       0.00000       0.00000       0.00000       0.00000       74.2229       46.3767       27.1566       8.30537       0.00000       0.00000       0.00000       0.00000       0.00000       0.00000       0.00000       0.00000       0.00000       0.00000       0.00000       0.00000       0.00000       0.00000
   2  20 3025.0670    4.2109  1.0587 13.3903  0.0119  0.1179   0.1927   0.1325    0.2873   0.0000   386.4054       106.433      -26.8185      -5.22841       0.00000       0.00000       0.00000       0.00000       0.00000       0.00000       0.00000       0.00000       0.00000       0.00000       0.00000       0.00000       0.00000       0.00000       105.917       82.1765       31.2514       7.73852       0.00000       0.00000       0.00000       0.00000       0.00000       0.00000       0.00000       0.00000       0.00000       0.00000       0.00000       0.00000       0.00000       0.00000
   2  21 3159.9831    4.3572  1.3731 13.5231  0.0000  0.0926   0.1858   0.2009    0.2716   0.0000   460.1086       53.2618       4.33034      -3.02973       0.00000       0.00000       0.00000       0.00000       0.00000       0.00000       0.00000       0.00000       0.00000       0.00000       0.00000       0.00000       0.00000       0.00000       83.3038       57.7258       32.5558       9.08821       0.00000       0.00000       0.00000       0.00000       0.00000       0.00000       0.00000       0.00000       0.00000       0.00000       0.00000       0.00000       0.00000       0.00000
   2  22 3295.1607    4.2428  1.8730 13.5238 -0.0011  0.0928   0.1508   0.2210    0.1934   0.0000   419.3304       183.379       28.7718      -1.44764       0.00000       0.00000       0.00000       0.00000       0.00000       0.00000       0.00000       0.00000       0.00000       0.00000       0.00000       0.00000       0.00000       0.00000       75.1073       58.7910       29.5399       9.70654       0.00000       0.00000       0.00000       0.00000       0.00000       0.00000       0.00000       0.00000       0.00000       0.00000       0.00000       0.00000       0.00000       0.00000
   3  12 2001.0898    0.6191  0.9562 11.1799  0.0000  0.1108   0.0375   0.1874    0.1693   0.0000   404.7065       6.68189       8.03867       6.90595      -4.73208     -0.851725       0.00000       0.00000       0.00000       0.00000       0.00000       0.00000       0.00000       0.00000       0.00000       0.00000       0.00000       0.00000       73.2021       64.9889       46.1759       23.3401       8.03307       2.12082       0.00000       0.00000       0.00000       0.00000       0.00000       0.00000       0.00000       0.00000       0.00000       0.00000       0.00000       0.00000
   3  14 2273.4555    1.1553  0.5915 11.6818  0.0000  0.0562   0.0683   0.1049    0.1772   0.0000   394.5771       37.5918       8.78045     -0.726198       9.23339      0.451266       0.00000       0.00000       0.00000       0.00000       0.00000       0.00000       0.00000       0.00000       0.00000       0.00000       0.00000       0.00000       35.2431       34.0106       20.6244       10.5059       3.91270       1.14255       0.00000       0.00000       0.00000       0.00000       0.00000       0.00000       0.00000       0.00000       0.00000       0.00000       0.00000       0.00000
   3  15 2407.6656    1.5095  1.1738 11.6947  0.0000  0.0702   0.0731   0.1711    0.3186   0.0000   440.4607      -44.2712      -14.0072       4.51831     -0.999322      -1.18980       0.00000       0.00000       0.00000       0.00000       0.00000       0.00000       0.00000       0.00000       0.00000       0.00000       0.00000       0.00000       40.5753       37.3080       26.1444       15.6975       6.07102       1.72547       0.00000       0.00000       0.00000       0.00000       0.00000       0.00000       0.00000       0.00000       0.00000       0.00000       0.00000       0.00000
   3  16 2541.7979    2.1798  1.0178 10.6482  0.0024  0.0557   0.0888   0.1376    0.9134   0.0000   412.8302       23.5945       20.5131       32.2790       1.90768      -2.10146       0.00000       0.00000       0.00000       0.00000       0.00000       0.00000       0.00000       0.00000       0.00000       0.00000       0.00000       0.00000       26.8546       29.6192       18.4313       12.9566       4.66173       1.89897       0.00000       0.00000       0.00000       0.00000       0.00000       0.00000       0.00000       0.00000       0.00000       0.00000       0.00000       0.00000
   3  17 2676.2393    2.4533  1.1725  1.1654  0.0000  0.0574   0.0941   0.1512 1000.0000   0.0000   421.2373       33.5797       37.6228       11.9593      -4.51877     -0.374454       0.00000       0.00000       0.00000       0.00000       0.00000       0.00000       0.00000       0.00000       0.00000       0.00000       0.00000       0.00000       27.2799       26.8611       21.7265       12.9377       6.11635       1.76639       0.00000       0.00000       0.00000       0.00000       0.00000       0.00000       0.00000       0.00000       0.00000       0.00000       0.00000       0.00000
   3  18 2811.5975    2.9909  0.8973 12.5039  0.0000  0.0584   0.1347   0.1133    0.4128   0.0000   412.3216      -11.7167      -6.36246       7.17941       1.52300      -2.03006       0.00000       0.00000       0.00000       0.00000       0.00000       0.00000       0.00000       0.00000       0.00000       0.00000       0.00000       0.00000       27.2465       29.0217       19.8136       13.4019       5.42459       1.91075       0.00000       0.00000       0.00000       0.00000       0.00000       0.00000       0.00000       0.00000       0.00000       0.00000       0.00000       0.00000
   3  19 2947.1088    3.9344  0.7872 12.9352  0.0000  0.0500   0.1924   0.1219    0.3587   0.0000   424.0773       11.3318       6.33534      -9.55226      0.311854      -3.78328       0.00000       0.00000       0.00000       0.00000       0.00000       0.00000       0.00000       0.00000       0.00000       0.00000       0.00000       0.00000       29.6938       28.8350       17.8968       9.53658       3.93546       1.30525       0.00000       0.00000       0.00000       0.00000       0.00000       0.00000       0.00000       0.00000       0.00000       0.00000       0.00000       0.00000
   3  21 3217.9688    4.4680  1.2788 12.0939  0.0000  0.0578   0.1810   0.1715    1.1976   0.0000   442.3237       56.3862       10.0874      -7.91200       9.16094      -1.68368       0.00000       0.00000       0.00000       0.00000       0.00000       0.00000       0.00000       0.00000       0.00000       0.00000       0.00000       0.00000       34.3374       31.1801       21.4874       11.5654       4.73260       1.31961       0.00000       0.00000       0.00000       0.00000       0.00000       0.00000       0.00000       0.00000       0.00000       0.00000       0.00000       0.00000
   3  22 3353.7162    3.9088  2.1718 12.2888 -0.0075  0.0846   0.1249   0.2063    0.5145   0.0000   406.4096       31.7720       47.5428       12.8464       5.38111      -1.08768       0.00000       0.00000       0.00000       0.00000       0.00000       0.00000       0.00000       0.00000       0.00000       0.00000       0.00000       0.00000       47.2943       44.7952       31.1177       15.5242       7.51108       2.11605       0.00000       0.00000       0.00000       0.00000       0.00000       0.00000       0.00000       0.00000       0.00000       0.00000       0.00000       0.00000
   3  23 3489.7727    3.4229  2.8676 11.7390  0.0000  0.0979   0.1017   0.2531    0.4717   0.0000   418.6414       89.5178       15.6431       19.4950       5.13540      -1.39898       0.00000       0.00000       0.00000       0.00000       0.00000       0.00000       0.00000       0.00000       0.00000       0.00000       0.00000       0.00000       55.3353       50.4721       36.3987       20.3568       8.63674       2.36518       0.00000       0.00000       0.00000       0.00000       0.00000       0.00000       0.00000       0.00000       0.00000       0.00000       0.00000       0.00000
   3  24 3626.4940    2.8058  3.7409 11.7447 -0.0015  0.1236   0.0722   0.3055    0.2599   0.0000   428.2323       30.4759       45.6396      -16.8621      0.394973      -3.51665       0.00000       0.00000       0.00000       0.00000       0.00000       0.00000       0.00000       0.00000       0.00000       0.00000       0.00000       0.00000       70.6876       66.5087       45.4581       24.2742       10.5261       3.12137       0.00000       0.00000       0.00000       0.00000       0.00000       0.00000       0.00000       0.00000       0.00000       0.00000       0.00000       0.00000
   4  12 2051.6194    0.6389  0.3672 11.9504 -0.0010  0.0380   0.0510   0.1056    0.0753   0.0000   446.6265       30.7448      0.104195      -9.68260       1.05423       8.81860      0.537754     -0.579236       0.00000       0.00000       0.00000       0.00000       0.00000       0.00000       0.00000       0.00000       0.00000       0.00000       10.3743       15.9608       9.82791       9.17820       5.07421       2.60074      0.909775      0.380397       0.00000       0.00000       0.00000       0.00000       0.00000       0.00000       0.00000       0.00000       0.00000       0.00000
   4  15 2458.5937    1.5378  0.8793 12.3769 -0.0042  0.0568   0.0570   0.1275    0.1695   0.0000   411.4135       9.63971       12.3509      -9.38288       2.45707      -2.89326      -1.26626      0.440627       0.00000       0.00000       0.00000       0.00000       0.00000       0.00000       0.00000       0.00000       0.00000       0.00000       21.2307       23.8331       20.9512       13.0410       8.23616       4.10915       1.78401      0.426987       0.00000       0.00000       0.00000       0.00000       0.00000       0.00000       0.00000       0.00000       0.00000       0.00000
   4  16 2593.1128    2.1373  0.9222 12.4846 -0.0103  0.0698   0.0801   0.1574    0.2189   0.0000   457.9049       36.3953       25.7135      -16.3116       16.7343      -6.76941      -3.86047      0.968125       0.00000       0.00000       0.00000       0.00000       0.00000       0.00000       0.00000       0.00000       0.00000       0.00000       29.3139       37.2421       28.7525       16.5340       11.0322       3.82090       2.18845      0.537530       0.00000       0.00000       0.00000       0.00000       0.00000       0.00000       0.00000       0.00000       0.00000       0.00000
   4  17 2728.5837    2.6511  1.0115 12.6782  0.0012  0.0597   0.0956   0.1392    0.2325   0.0000   485.0240       34.3672      -4.29805       22.1619       23.3250      -5.49363       3.40599     -0.135078       0.00000       0.00000       0.00000       0.00000       0.00000       0.00000       0.00000       0.00000       0.00000       0.00000       20.5406       23.7496       20.6168       13.2637       8.16497       4.17126       1.87053      0.452154       0.00000       0.00000       0.00000       0.00000       0.00000       0.00000       0.00000       0.00000       0.00000       0.00000
   4  18 2864.3697    3.3912  0.8998 12.6389  0.0066  0.1499   0.1354   0.1113    0.3473   0.0000   387.6032       1.95780      -25.8752      -15.5533      -9.80765       1.46906      -1.47422     -0.261696       0.00000       0.00000       0.00000       0.00000       0.00000       0.00000       0.00000       0.00000       0.00000       0.00000       85.0182       87.0459       62.0461       31.3057       12.5102       4.44577       1.39573      0.302587       0.00000       0.00000       0.00000       0.00000       0.00000       0.00000       0.00000       0.00000       0.00000       0.00000
   4  19 3000.2613    4.1472  0.9267 12.6249  0.0005  0.0496   0.1564   0.1184    0.4313   0.0000   378.9993       18.6798      -11.9084     -0.312584      -3.78989       1.78817     -0.515504    -0.0616555       0.00000       0.00000       0.00000       0.00000       0.00000       0.00000       0.00000       0.00000       0.00000       0.00000       20.1650       22.6519       17.2017       10.7676       7.29479       2.52482       1.41372      0.376994       0.00000       0.00000       0.00000       0.00000       0.00000       0.00000       0.00000       0.00000       0.00000       0.00000
   4  20 3136.1461    4.3232  1.1575 12.5434  0.0051  0.0560   0.1495   0.1367    0.4831   0.0000   428.1802       22.5480       10.5728       1.47672       1.53281      -6.33983     -0.687180   -0.00936787       0.00000       0.00000       0.00000       0.00000       0.00000       0.00000       0.00000       0.00000       0.00000       0.00000       22.5509       22.8618       18.7452       13.1354       7.46379       3.74863       1.35253      0.362837       0.00000       0.00000       0.00000       0.00000       0.00000       0.00000       0.00000       0.00000       0.00000       0.00000
   4  21 3271.7883    4.1656  1.4949 12.1875  0.0012  0.0674   0.1291   0.1716    0.5551   0.0000   434.9670       37.2476       18.0675      -6.17685      -13.9134      0.548103       1.59672    -0.0612816       0.00000       0.00000       0.00000       0.00000       0.00000       0.00000       0.00000       0.00000       0.00000       0.00000       25.4078       22.6750       19.5600       17.1509       10.8590       4.66979       1.67577      0.439694       0.00000       0.00000       0.00000       0.00000       0.00000       0.00000       0.00000       0.00000       0.00000       0.00000
   4  22 3408.2927    3.6545  2.1018 12.3251 -0.0024  0.0799   0.0974   0.2038    0.2818   0.0000   455.5224       65.8692       31.4306      -5.08745       6.38908      -1.19432      0.297837     -0.601102       0.00000       0.00000       0.00000       0.00000       0.00000       0.00000       0.00000       0.00000       0.00000       0.00000       32.1251       34.2053       27.9532       17.9738       10.4325       5.07773       1.98088      0.520634       0.00000       0.00000       0.00000       0.00000       0.00000       0.00000       0.00000       0.00000       0.00000       0.00000
   4  23 3544.8341    3.0288  2.8094 12.2893 -0.0035  0.0943   0.0717   0.2391    0.1791   0.0000   442.2530       63.1974       47.7689       33.8616      -20.9617      -2.42863       4.94770      -1.39850       0.00000       0.00000       0.00000       0.00000       0.00000       0.00000       0.00000       0.00000       0.00000       0.00000       39.3301       40.1213       33.1553       22.2953       12.9628       6.19936       2.40738      0.600407       0.00000       0.00000       0.00000       0.00000       0.00000       0.00000       0.00000       0.00000       0.00000       0.00000
   4  24 3681.8028    2.5154  3.8701 12.3049 -0.0106  0.1234   0.0526   0.3066    0.1213   0.0000   465.9750       87.6583       5.57449       31.4099       13.3929     -0.487118       8.11294     -0.166875       0.00000       0.00000       0.00000       0.00000       0.00000       0.00000       0.00000       0.00000       0.00000       0.00000       47.4188       53.0155       42.4213       27.7336       15.0202       7.73718       3.18731      0.869320       0.00000       0.00000       0.00000       0.00000       0.00000       0.00000       0.00000       0.00000       0.00000       0.00000
   4  26 3956.5165    1.6841  7.2756 11.9166 -0.0044  0.1940   0.0275   0.4743    0.0733   0.0000   448.0700       88.1283       1.96725       1.50975       23.0696      -13.7311      -12.2331      -2.61803       0.00000       0.00000       0.00000       0.00000       0.00000       0.00000       0.00000       0.00000       0.00000       0.00000       75.1401       88.3089       72.1777       46.2746       25.8333       14.4545       5.67579       1.45276       0.00000       0.00000       0.00000       0.00000       0.00000       0.00000       0.00000       0.00000       0.00000       0.00000
   5  12 2098.4928    0.6884  0.6118 12.2290  0.0016  0.0503   0.0363   0.1122    0.0789   0.0000   421.5912      -36.3704      -4.06942       12.0940       11.8656       1.64114       1.41553       1.16361      0.234396     0.0181142       0.00000       0.00000       0.00000       0.00000       0.00000       0.00000       0.00000       0.00000       17.4261       15.0170       12.4905       12.2302       9.72460       5.71102       2.50744      0.868658      0.280265     0.0599508       0.00000       0.00000       0.00000       0.00000       0.00000       0.00000       0.00000       0.00000
   5  13 2235.4128    0.9583  0.7114 12.3714 -0.0037  0.0425   0.0445   0.0930    0.0939   0.0000   415.3102      -6.87245       10.6668      -12.6807      -5.53649      -6.64611      -2.32141     -0.659837     -0.206102    -0.0946160       0.00000       0.00000       0.00000       0.00000       0.00000       0.00000       0.00000       0.00000       13.6894       16.1124       13.2186       9.96900       6.24384       3.94292       1.84131      0.819796      0.252367     0.0707928       0.00000       0.00000       0.00000       0.00000       0.00000       0.00000       0.00000       0.00000
   5  14 2371.0647    1.3549  0.8293 12.4819 -0.0027  0.0456   0.0540   0.1036    0.1200   0.0000   436.5800       10.9944       4.90002      -3.83382       10.6064       3.62523     -0.342246     -0.533075      0.159008   -0.00162296       0.00000       0.00000       0.00000       0.00000       0.00000       0.00000       0.00000       0.00000       12.5871       15.5118       13.0162       10.8640       7.25103       3.92688       2.43758      0.862933      0.336069     0.0851846       0.00000       0.00000       0.00000       0.00000       0.00000       0.00000       0.00000       0.00000
   5  15 2506.0318    1.8943  0.9496 12.4354 -0.0025  0.0462   0.0678   0.1011    0.1608   0.0000   423.5232       23.9887       39.8614      -13.0368      -4.93055      -2.84218       1.35355      0.204461     -0.266353     0.0771097       0.00000       0.00000       0.00000       0.00000       0.00000       0.00000       0.00000       0.00000       16.9770       19.0664       16.0909       11.4879       7.55432       4.17013       1.93959      0.819894      0.293389     0.0644044       0.00000       0.00000       0.00000       0.00000       0.00000       0.00000       0.00000       0.00000
   5  16 2641.3457    2.3375  1.1149 12.5976 -0.0035  0.0478   0.0761   0.1244    0.1938   0.0000   419.9174      0.104660       24.6368      -1.39393      -15.3039      -5.40141      0.893252      0.714881      0.188956     0.0616796       0.00000       0.00000       0.00000       0.00000       0.00000       0.00000       0.00000       0.00000       14.5617       16.3580       14.8617       10.9914       8.09198       4.45171       2.30628      0.936950      0.356329     0.0779122       0.00000       0.00000       0.00000       0.00000       0.00000       0.00000       0.00000       0.00000
   5  17 2777.4610    3.0523  0.8086 12.3319  0.0007  0.0378   0.1001   0.0898    0.2624   0.0000   434.8468       16.8917      -3.01559       15.0289      -2.60102      -3.42490       1.25498     -0.169403     -0.134999    -0.0261737       0.00000       0.00000       0.00000       0.00000       0.00000       0.00000       0.00000       0.00000       11.4446       12.8031       10.9301       8.74097       6.25289       3.61584       1.75667      0.746535      0.259356     0.0625706       0.00000       0.00000       0.00000       0.00000       0.00000       0.00000       0.00000       0.00000
   5  18 2913.8695    3.6104  1.1870 12.2104  0.0036  0.0603   0.1011   0.1283    0.4214   0.0000   455.4513       57.7342       10.3674      -8.87064     -0.933077       8.46656       3.36246      -1.69636     -0.222076     0.0980818       0.00000       0.00000       0.00000       0.00000       0.00000       0.00000       0.00000       0.00000       16.0735       19.8333       17.7764       12.2226       10.0353       5.97698       2.86804       1.33571      0.481265      0.102004       0.00000       0.00000       0.00000       0.00000       0.00000       0.00000       0.00000       0.00000
   5  20 3186.4309    4.3306  1.3244 12.8047 -0.0026  0.0607   0.1164   0.1403    0.3421   0.0000   460.4917       33.0685      -18.0403      0.244011       5.51357      -2.71405      -1.67827     -0.570411      0.485131     -0.139071       0.00000       0.00000       0.00000       0.00000       0.00000       0.00000       0.00000       0.00000       17.0652       18.8974       18.4685       14.3064       9.07237       5.96479       3.12846       1.40418      0.462181      0.101103       0.00000       0.00000       0.00000       0.00000       0.00000       0.00000       0.00000       0.00000
   5  21 3322.7251    3.9914  1.4219 12.2940  0.0015  0.0670   0.1020   0.1484    0.4169   0.0000   439.7985       85.7608       25.4512       1.08447       3.39771      -6.07394       1.93895     -0.555887     -0.262355    -0.0641593       0.00000       0.00000       0.00000       0.00000       0.00000       0.00000       0.00000       0.00000       19.8323       22.8927       21.1477       16.7333       12.4803       7.31176       3.69666       1.64354      0.584870      0.124595       0.00000       0.00000       0.00000       0.00000       0.00000       0.00000       0.00000       0.00000
   5  22 3459.4184    3.4619  2.4032 12.2587 -0.0016  0.0810   0.0685   0.1935    0.2038   0.0000   452.9581       88.8997      -15.4958       16.7735       2.91614      -2.71522       1.35945      -2.90271     -0.825184     -0.352149       0.00000       0.00000       0.00000       0.00000       0.00000       0.00000       0.00000       0.00000       24.0782       26.8660       24.4849       19.4846       13.0143       8.11216       4.15386       1.83494      0.600558      0.138558       0.00000       0.00000       0.00000       0.00000       0.00000       0.00000       0.00000       0.00000
   5  23 3596.6590    2.9608  3.4546 12.0519 -0.0018  0.1063   0.0509   0.2686    0.1516   0.0000   390.9467       70.1698      -38.4021       10.7958       18.6357     0.0682775      -6.61007      0.378073      0.199697     -0.159658       0.00000       0.00000       0.00000       0.00000       0.00000       0.00000       0.00000       0.00000       34.3065       40.6919       35.4010       25.3435       16.4651       9.90598       4.89539       2.30422      0.778610      0.179120       0.00000       0.00000       0.00000       0.00000       0.00000       0.00000       0.00000       0.00000
   5  24 3734.2827    2.3750  4.8486 12.1461 -0.0030  0.1315   0.0350   0.3129    0.0955   0.0000   424.9543       70.4726       46.7954      0.870761      -11.3070      -2.83740       11.7077      0.597912     -0.335835    -0.0631005       0.00000       0.00000       0.00000       0.00000       0.00000       0.00000       0.00000       0.00000       38.9539       47.5709       41.8967       33.5954       21.7403       13.1613       7.10288       3.14662       1.06904      0.252107       0.00000       0.00000       0.00000       0.00000       0.00000       0.00000       0.00000       0.00000
   5  25 3871.7149    1.9911  6.8939 12.0400 -0.0006  0.1570   0.0268   0.4096    0.0742   0.0000   424.0002      -4.64799      -8.40900       73.1125      -14.7644       2.69363       1.60738       3.61067      -1.50841     -0.358397       0.00000       0.00000       0.00000       0.00000       0.00000       0.00000       0.00000       0.00000       48.0646       57.5177       51.3234       40.4915       27.0593       17.5107       8.34226       4.00271       1.30245      0.292171       0.00000       0.00000       0.00000       0.00000       0.00000       0.00000       0.00000       0.00000
   6  10 1866.1494    0.4037  0.2331 10.4807 -0.0144  0.0319   0.0269   0.0506    0.0640   0.0000   433.8988      -5.86900       21.5259      -4.55710      -1.66430      -2.55921    -0.0296640       1.25531      0.165161    -0.0483257     0.0115716     0.0159280       0.00000       0.00000       0.00000       0.00000       0.00000       0.00000       7.42225       9.66162       7.94541       6.65340       5.42844       3.31514       2.01300       1.06502      0.435697      0.171268     0.0609690     0.0137097       0.00000       0.00000       0.00000       0.00000       0.00000       0.00000
   6  11 2004.0763    0.5937  0.3961 10.5902 -0.0044  0.0401   0.0345   0.0770    0.0846   0.0000   438.4748       9.48210      -2.09789      -9.29764      -6.44010       3.56791       3.49561      0.463854     -0.423803     -0.359752    -0.0284721    0.00890978       0.00000       0.00000       0.00000       0.00000       0.00000       0.00000       8.18731       10.3719       10.2704       8.30425       6.01028       4.35204       3.18483       1.05512      0.832551      0.263939     0.0875718     0.0186689       0.00000       0.00000       0.00000       0.00000       0.00000       0.00000
   6  13 2279.7942    1.1261  0.8537 11.1858  0.0016  0.0394   0.0440   0.1012    0.1213   0.0000   426.7747       5.29492       3.32438       7.11702       13.0821      -2.28786      -2.01194    -0.0357786      0.290736     0.0610644     0.0247847    -0.0106046       0.00000       0.00000       0.00000       0.00000       0.00000       0.00000       9.70214       12.4598       11.2209       9.25766       6.27100       4.20981       2.50935       1.25743      0.641240      0.243720     0.0758968     0.0171168       0.00000       0.00000       0.00000       0.00000       0.00000       0.00000
   6  14 2415.5147    1.5030  0.7173 11.5682 -0.0112  0.0368   0.0594   0.0828    0.1351   0.0000   430.6732       19.7202       2.03466      -21.4894      -2.47318       3.97598       2.96914      -1.45426     -0.622503      0.128198     0.0661476     0.0155668       0.00000       0.00000       0.00000       0.00000       0.00000       0.00000       9.72504       12.4464       10.1594       8.57190       6.40201       4.03447       2.54482       1.15128      0.585959      0.195534     0.0684426     0.0158247       0.00000       0.00000       0.00000       0.00000       0.00000       0.00000
   6  15 2551.1249    2.0137  0.7002 12.1494  0.0077  0.0731   0.0822   0.0825    0.1289   0.0000   447.1136       16.5358       6.70934      0.826700       4.51381       5.50939      -2.86066     -0.136136      0.374766     0.0496968     -0.233612     0.0266483       0.00000       0.00000       0.00000       0.00000       0.00000       0.00000       29.0154       35.7263       31.6018       21.8992       12.3188       5.89347       2.79309       1.15817      0.528732      0.185495     0.0647943     0.0139288       0.00000       0.00000       0.00000       0.00000       0.00000       0.00000
   6  16 2687.2338    2.6393  0.8447 12.4484  0.0003  0.0391   0.0982   0.0890    0.1608   0.0000   437.2929       15.1693       9.61917       5.43053       4.92697       2.17720      -2.51055      -2.54346    -0.0551460      0.293752    -0.0180034    -0.0351176       0.00000       0.00000       0.00000       0.00000       0.00000       0.00000       12.0132       14.3365       12.5639       9.89311       6.48328       4.04282       2.22957       1.14579      0.502750      0.196496     0.0575844     0.0137618       0.00000       0.00000       0.00000       0.00000       0.00000       0.00000
   6  17 2823.8201    3.3674  0.7045 12.5999 -0.0084  0.0335   0.1375   0.0769    0.1959   0.0000   425.6173       13.2328       11.2811      -10.7410      -4.97633      -6.89572     -0.347435     -0.324533     -0.421154     -0.386402    -0.0370198     0.0169278       0.00000       0.00000       0.00000       0.00000       0.00000       0.00000       8.90050       10.3554       9.17723       7.53495       5.70629       3.77228       2.05637       1.24508      0.450272      0.203332     0.0588161     0.0129511       0.00000       0.00000       0.00000       0.00000       0.00000       0.00000
   6  19 3097.4226    4.0018  0.9473 13.6479 -0.0004  0.0421   0.1552   0.1017    0.1943   0.0000   436.4815       49.4446       12.6608       3.02541      0.417928      -6.60707      -2.10442      -1.02357     -0.216960     -0.141516    -0.0608464    0.00607147       0.00000       0.00000       0.00000       0.00000       0.00000       0.00000       11.6898       12.8537       11.4862       9.70891       7.23344       4.88941       2.72911       1.45017      0.608241      0.240917     0.0682311     0.0152618       0.00000       0.00000       0.00000       0.00000       0.00000       0.00000
   6  21 3371.2716    3.7434  1.9910 12.2925 -0.0015  0.0666   0.0926   0.1710    0.3354   0.0000   450.5111       29.2154       12.0771       31.2643      0.312807       2.14015       6.14876      -2.15859      0.196000     -0.125351     0.0238497   -0.00161554       0.00000       0.00000       0.00000       0.00000       0.00000       0.00000       17.0778       21.1352       19.5997       15.4263       11.0004       7.23951       4.22133       2.22593       1.04410      0.415121      0.128954     0.0275201       0.00000       0.00000       0.00000       0.00000       0.00000       0.00000
   6  22 3508.4145    3.2013  2.5324 11.3867  0.0026  0.0754   0.0723   0.2122    0.4714   0.0000   413.1235       16.6512      -6.42738      -2.82206      -21.9343      -1.66583       7.56581     -0.754087     -0.822498     -0.179000     0.0379830    -0.0159355       0.00000       0.00000       0.00000       0.00000       0.00000       0.00000       19.8187       23.4448       21.8297       17.8841       13.5969       9.05161       5.23739       2.86121       1.25034      0.522045      0.158284     0.0315922       0.00000       0.00000       0.00000       0.00000       0.00000       0.00000
   6  23 3646.2425    2.7382  3.6943 11.2550 -0.0025  0.1030   0.0542   0.2580    0.2846   0.0000   387.9517     -0.768103       9.60856       15.3670      -39.1688       3.41352       4.35512      -4.60086      -1.35509       1.70554    -0.0684991    -0.0382299       0.00000       0.00000       0.00000       0.00000       0.00000       0.00000       30.1756       35.3939       33.4283       26.2074       18.2491       11.6739       7.03838       3.42567       1.76551      0.661871      0.206139     0.0388069       0.00000       0.00000       0.00000       0.00000       0.00000       0.00000
   6  26 4060.5222    1.5384  7.9396 10.9736  0.0000  0.1853   0.0256   0.4788    0.0875   0.0000   440.1829       72.0603       31.9117      -93.7082       2.04444       1.36514      -20.6617      -10.9438      -2.91258       1.31514     -0.437300   0.000508647       0.00000       0.00000       0.00000       0.00000       0.00000       0.00000       44.8778       56.2523       53.6417       43.8281       33.8153       22.4444       13.5609       7.49665       3.38816       1.37403      0.420003     0.0819613       0.00000       0.00000       0.00000       0.00000       0.00000       0.00000
   7  10 1906.8619    0.4526  0.2715 10.6700 -0.0119  0.0455   0.0301   0.0462    0.0575   0.0000   432.3492      -3.58920       8.84827      -2.02872      -4.07537       1.90834      0.422122      -1.63028     -0.483815      0.430540     -0.114970     0.0449602     0.0133216   -0.00438021       0.00000       0.00000       0.00000       0.00000       14.2706       16.0257       15.0908       12.6022       8.17545       4.10411       2.54439       1.87644       1.08378      0.453909      0.154473     0.0419471     0.0110870    0.00256339       0.00000       0.00000       0.00000       0.00000
   7  11 2045.8782    0.6845  0.4663 10.7945 -0.0037  0.0311   0.0334   0.0624    0.0746   0.0000   429.6562      -15.0778       15.4181       10.8337     -0.316151      0.907264      -1.03963      -2.19599      0.530960      0.236431      0.359089     0.0865875     0.0184290    0.00814182       0.00000       0.00000       0.00000       0.00000       6.94650       7.54349       6.80823       6.51981       5.44155       3.60824       2.56245       1.49586      0.867420      0.353865      0.153561     0.0448425     0.0142195    0.00298669       0.00000       0.00000       0.00000       0.00000
   7  13 2322.2879    1.1813  0.6743 11.4423 -0.0029  0.0375   0.0445   0.0733    0.1038   0.0000   428.7825      0.499013       4.91078       1.33479     -0.615856     -0.881835      0.459250     -0.495669      0.263329     0.0843306    -0.0414464    -0.0582119   -0.00777757   0.000545977       0.00000       0.00000       0.00000       0.00000       8.02845       10.5973       8.88215       8.78557       6.37780       4.01698       2.76808       1.59906      0.944305      0.381387      0.177416     0.0543530     0.0175589    0.00405678       0.00000       0.00000       0.00000       0.00000
   7  14 2458.1984    1.5481  0.8628 11.7297  0.0050  0.0410   0.0536   0.0989    0.1182   0.0000   446.6245       14.4524       7.65009      0.975705      -6.95648      -4.23871      -3.84071     -0.116562      0.286351     -0.506478     -0.154058     0.0666269     0.0217545    0.00567221       0.00000       0.00000       0.00000       0.00000       9.90781       11.2997       10.2544       10.6008       7.25861       4.32538       2.88224       2.10605       1.12998      0.538824      0.188780     0.0625733     0.0159306    0.00388610       0.00000       0.00000       0.00000       0.00000
   7  15 2594.2957    1.9536  0.9757 12.1753 -0.0007  0.0439   0.0659   0.1009    0.1292   0.0000   436.4917       23.5514       20.2213      0.822436       9.40715      0.114335      -1.83702      -2.58313      0.169148     -0.299754     0.0618841     -0.109467    -0.0154045   -0.00567078       0.00000       0.00000       0.00000       0.00000       11.6736       14.1367       13.1195       11.4050       8.18273       5.00672       3.28496       1.92157       1.09493      0.461670      0.196664     0.0622455     0.0186631    0.00376978       0.00000       0.00000       0.00000       0.00000
   7  16 2731.2694    2.8636  0.7570 12.9376 -0.0063  0.0340   0.1024   0.0773    0.1253   0.0000   440.6863       10.4895       15.9896      0.275814       2.95831      -1.09130       3.70978     -0.305623      -1.26655     0.0263804    -0.0513167     0.0355077   -0.00315406  -0.000599598       0.00000       0.00000       0.00000       0.00000       7.78077       9.35995       8.65250       7.97298       5.48134       4.11780       2.59891       1.48098      0.815587      0.382961      0.163679     0.0566501     0.0141370    0.00334023       0.00000       0.00000       0.00000       0.00000
   7  17 2868.4812    3.0231  0.6712 13.4956 -0.0102  0.0341   0.1286   0.0824    0.1067   0.0000   446.9136       21.4604       12.3582       15.3219      -1.84568      -3.36626       1.13168      -1.86495     -0.524689      0.959046      0.231189    -0.0378460   -0.00604490   0.000819424       0.00000       0.00000       0.00000       0.00000       7.89694       9.29622       8.80509       7.66189       5.59250       4.15345       2.88205       1.44585      0.786726      0.406423      0.177748     0.0534743     0.0150947    0.00310488       0.00000       0.00000       0.00000       0.00000
   7  18 3005.7782    3.8985  0.8046 13.7217 -0.0024  0.0398   0.1405   0.0841    0.1197   0.0000   430.0646       26.2956       26.0002      -22.2478       9.93331       9.96823       1.28784     -0.866038      0.644032    -0.0179979     0.0440920   -0.00779993     0.0116592    0.00281225       0.00000       0.00000       0.00000       0.00000       9.79142       12.1087       11.7264       9.36490       6.90499       4.49285       3.07425       1.59036      0.814425      0.467718      0.186786     0.0613439     0.0188415    0.00347906       0.00000       0.00000       0.00000       0.00000
   7  19 3142.9090    4.0424  0.9826 13.7267 -0.0127  0.0490   0.1403   0.0954    0.1468   0.0000   440.3105       28.7000       11.0101      -5.45585      -1.01204     -0.478124      0.280040      -2.31741       1.20750     -0.915533      0.401866     -0.107686    -0.0299145   -0.00171434       0.00000       0.00000       0.00000       0.00000       12.0225       13.3304       12.7204       12.9927       9.34154       5.04784       3.65062       2.58354       1.46665      0.627122      0.243564     0.0704126     0.0210777    0.00436201       0.00000       0.00000       0.00000       0.00000
   7  20 3280.1797    3.8801  1.2063 13.0552 -0.0010  0.0454   0.1187   0.1039    0.2179   0.0000   433.2445       23.7688       7.30328      -3.40440      0.506300       7.81978      -4.38381      -1.68655       1.78987     -0.173855      0.116818     0.0468350    0.00289888   0.000539125       0.00000       0.00000       0.00000       0.00000       9.96271       12.5767       11.8717       9.99760       7.59329       5.47232       3.63718       2.00802       1.12547      0.505340      0.231670     0.0773850     0.0226370    0.00456012       0.00000       0.00000       0.00000       0.00000
   7  21 3417.7465    3.3375  1.8293 12.9244 -0.0021  0.0572   0.0890   0.1443    0.1406   0.0000   454.7558       53.6435      -1.15312       4.58111       18.0313      -8.36968       5.12196    -0.0392171       2.62181     -0.985955    -0.0139537    0.00742359    0.00570013    0.00710033       0.00000       0.00000       0.00000       0.00000       12.7553       16.2912       15.0410       13.2861       9.82549       6.50741       4.36422       2.49702       1.50456      0.609732      0.288603     0.0921153     0.0285344    0.00584989       0.00000       0.00000       0.00000       0.00000
   7  22 3555.5874    2.8916  2.7686 12.1285 -0.0033  0.0738   0.0592   0.1880    0.1541   0.0000   426.3830       40.1579       7.58876       17.1331       3.85671      -10.8175       6.26368      -1.81646      -1.87543      -1.55880      0.668117     0.0410036    -0.0601848    -0.0107893       0.00000       0.00000       0.00000       0.00000       16.3204       20.3221       18.8004       16.6672       12.8066       9.14712       6.26916       3.38049       1.94247      0.866285      0.406622      0.126363     0.0376955    0.00748095       0.00000       0.00000       0.00000       0.00000
   7  23 3693.6730    2.4286  3.9338 11.8096 -0.0029  0.0984   0.0427   0.2558    0.1171   0.0000   399.3068       55.4528       50.9819       33.6818       8.36113       15.0455      -4.57862     -0.317943      -1.13288     -0.243109     -0.171013     -0.342751     0.0108508    -0.0201994       0.00000       0.00000       0.00000       0.00000       21.7700       26.1591       25.6404       22.7322       16.7337       12.6389       7.54931       4.97699       2.69773       1.22760      0.522927      0.195027     0.0490402    0.00992746       0.00000       0.00000       0.00000       0.00000
   7  24 3831.9338    2.0741  5.4476 11.3089 -0.0015  0.1204   0.0320   0.3323    0.1059   0.0000   421.1361       62.5762      -4.41005       8.02665      -2.77045      -25.5207      -10.0386      0.851692      0.698335      -2.59135      0.434809      0.553177     0.0791380   0.000982230       0.00000       0.00000       0.00000       0.00000       25.8937       33.9002       31.2503       28.4403       20.9153       15.2077       10.2005       5.70563       3.36508       1.48673      0.713552      0.231597     0.0653563     0.0129993       0.00000       0.00000       0.00000       0.00000
   7  25 3970.6555    1.7257  6.8322 11.2331 -0.0033  0.1442   0.0255   0.3992    0.0769   0.0000   414.2566       82.1510       40.3504       39.5972       3.21036       15.9057       22.6767      -3.71817      -2.08688       2.45320      0.723291     -0.272882    0.00368058    -0.0253598       0.00000       0.00000       0.00000       0.00000       30.5962       37.1648       36.9730       33.3437       25.0889       18.9474       12.3858       7.62973       3.98616       2.08160      0.835682      0.303692     0.0791493     0.0150776       0.00000       0.00000       0.00000       0.00000
   8   9 1806.1979    0.3441  0.2481 10.9723 -0.0104  0.0409   0.0219   0.0431    0.0516   0.0000   431.1449       7.42516       19.9477       5.04706      0.138875       1.52685       1.88071     -0.715374      0.889575      0.336929    0.00981455     0.0855272    -0.0257010   -0.00888691   1.09496e-05  -4.07432e-05       0.00000       0.00000       12.0174       14.9735       14.0497       11.1196       8.53854       5.95734       4.05322       2.15932       1.06924      0.437891      0.190447     0.0767833     0.0278392    0.00854961    0.00232428   0.000414960       0.00000       0.00000
   8  11 2086.1513    0.6621  0.4722 11.3654  0.0037  0.0288   0.0311   0.0803    0.0662   0.0000   428.2135       3.34135       8.31162       3.06484       6.12883       3.84872      -5.63481      0.112365     -0.723397     -0.762972     -0.285675     0.0477643    -0.0238371   -0.00186512    0.00905062   -0.00165524       0.00000       0.00000       5.70637       7.21718       6.73302       5.85822       5.10474       3.46920       2.32872       1.59627      0.916530      0.493233      0.247340     0.0948743     0.0359676     0.0139295    0.00368363   0.000650299       0.00000       0.00000
   8  12 2225.1040    0.9903  0.6906 11.5101 -0.0045  0.0338   0.0359   0.0738    0.0819   0.0000   432.8434     -0.344019       2.37902     -0.745949      -5.75643      -1.23648      0.515430     -0.339454     -0.246829     -0.547518    -0.0312387     0.0302812    -0.0393036   -0.00643728    0.00473025  -0.000129073       0.00000       0.00000       6.29540       8.18487       7.75286       7.05178       5.29826       4.01193       2.75310       1.69976       1.03815      0.557724      0.264649      0.122398     0.0474448     0.0150950    0.00407429   0.000836616       0.00000       0.00000
   8  14 2499.4654    1.7468  0.9401 12.1483 -0.0011  0.0473   0.0581   0.0862    0.1227   0.0000   438.9417       7.76317       9.79515       5.06823     -0.462533      -4.61019      -2.03156      -2.02752     -0.247838     -0.318851      0.413660     -0.206450     0.0334017     0.0190057    0.00288553  -0.000600006       0.00000       0.00000       7.33123       11.7570       8.57917       10.1034       6.74755       6.17264       3.75978       2.74741       1.31987      0.860803      0.354846      0.197564     0.0590130     0.0246650    0.00548278    0.00155367       0.00000       0.00000
   8  15 2636.2315    2.4191  0.9003 12.2556 -0.0051  0.0361   0.0771   0.0806    0.1484   0.0000   442.2780      0.296806       15.1742       5.50534       2.09883      -6.43311      -7.47073      0.843613     -0.329373     -0.383287     0.0903626     -0.136465    -0.0297756    -0.0200329   -0.00271209   0.000136260       0.00000       0.00000       6.33138       8.54621       7.25728       7.81517       5.65356       4.50715       3.03062       1.87833       1.26879      0.598943      0.320615      0.117527     0.0555775     0.0158165    0.00426177    0.00100891       0.00000       0.00000
   8  16 2773.8310    3.0159  0.8296 12.8798 -0.0051  0.0349   0.0962   0.0786    0.1431   0.0000   431.1208       30.5604       12.7315      -1.53497     -0.204337      -9.65514      -3.75792      -1.13894     0.0646771      0.680294      0.223315     -0.234727    -0.0695159    -0.0108581   -0.00545665   0.000561916       0.00000       0.00000       6.95667       8.76524       8.23199       7.13446       5.95738       4.28041       3.10016       1.81120       1.07357      0.580779      0.241338      0.126989     0.0460643     0.0142234    0.00428567   0.000788343       0.00000       0.00000
   8  17 2911.6830    3.6258  0.8124 13.4579 -0.0013  0.0328   0.1137   0.0767    0.1227   0.0000   423.8293       15.7634       16.0414       8.03450      -1.75687      -1.53205     -0.531012     -0.879433       1.32053     0.0627839      0.302961     0.0642775    -0.0165168    -0.0105682   -0.00129891  -0.000413354       0.00000       0.00000       6.20679       7.71459       7.35294       6.63052       5.55638       3.90285       2.81150       1.80635       1.02391      0.581011      0.276247      0.121770     0.0431389     0.0148185    0.00417639   0.000766757       0.00000       0.00000
   8  20 3324.5282    3.7782  1.4043 13.7632 -0.0105  0.0496   0.1059   0.1157    0.1124   0.0000   408.6814       37.4074      -1.43762       33.7542       7.89088      -2.30447       1.90755      -3.60959      -1.65054     -0.167492     -0.397876     -0.224157    -0.0374555    0.00852964   -0.00565400   -0.00319608       0.00000       0.00000       9.28547       12.3584       10.5194       10.5210       8.19023       6.28191       4.38653       2.76483       1.69739      0.856481      0.421077      0.176572     0.0691421     0.0219099    0.00604895    0.00137681       0.00000       0.00000
   8  21 3462.6382    3.1145  2.3546 13.1520  0.0033  0.0657   0.0673   0.1636    0.0893   0.0000   411.2794       46.7001       40.3650      -28.7871      -5.85431      -1.43347      -3.89704      -1.88676     -0.168873      0.810992      0.298722     -0.125609    -0.0865014    0.00155637    -0.0145637   -0.00245122       0.00000       0.00000       11.6676       15.6573       14.1677       13.1756       10.9455       8.51379       5.88176       3.81835       2.23587       1.24959      0.561272      0.268426     0.0995576     0.0344070    0.00908672    0.00176358       0.00000       0.00000
   8  22 3601.1549    2.6626  3.2316 12.4355  0.0062  0.0786   0.0484   0.1947    0.0902   0.0000   446.0813       24.3907      -2.10424       18.9444       41.5241       6.46206      -15.7357      -11.4834       3.02658     -0.426698      -1.12239     -0.765005      0.387338    -0.0555717   -0.00781886    0.00125230       0.00000       0.00000       14.9342       18.8012       18.1727       15.7522       13.5920       9.88587       6.78349       4.63122       2.59340       1.41668      0.727796      0.295449      0.114990     0.0407243     0.0107602    0.00180035       0.00000       0.00000
   8  24 3878.3293    1.9650  5.6162 11.7607 -0.0004  0.1235   0.0285   0.3104    0.0759   0.0000   429.7324       33.2659      -43.8813       11.5951       52.6331       5.24305      -25.6283      -15.7203       3.74392      -2.34100      0.589732     0.0403506    -0.0748812     -0.115488    -0.0301188  -0.000362067       0.00000       0.00000       22.1193       29.4415       28.2887       25.4490       21.4557       15.5331       11.0361       7.11976       4.23430       2.25145       1.16429      0.491452      0.196599     0.0656182     0.0182168    0.00318571       0.00000       0.00000
   8  25 4017.9001    1.5941  7.3873 11.5095  0.0016  0.1480   0.0209   0.3850    0.0589   0.0000   433.0101       85.5910      -5.45702      -23.4042     -0.424640       13.7799      -16.6441      -19.1797       6.48866     -0.892951    0.00284491     -0.644702     -0.285420      0.173957    -0.0280187   0.000576701       0.00000       0.00000       29.5157       36.4684       36.9677       31.8241       26.3638       20.5861       13.7872       9.12251       5.32064       2.89762       1.43360      0.632572      0.255896     0.0858489     0.0208875    0.00355985       0.00000       0.00000
   8  26 4157.1758    1.3721  9.3319 11.3284  0.0007  0.1746   0.0177   0.4821    0.0515   0.0000   407.7908       3.39046       115.756      -57.6544       30.4101       1.76030       20.3084       2.07771      -2.16036      -5.67854      0.619060      0.956997     -0.104998     -0.301806     0.0137220  -0.000376646       0.00000       0.00000       34.4060       41.3903       42.0734       38.5431       30.9354       23.8102       16.5587       10.8213       6.58853       3.60565       1.81898      0.792289      0.311814      0.100649     0.0250850    0.00428150       0.00000       0.00000
   8  27 4296.4979    1.1475 11.7009 11.2602 -0.0019  0.2342   0.0154   0.6102    0.0443   0.0000   429.8738       6.26820      -3.02937      -2.87654      -10.8466      -19.0824       29.6544       7.29686      -1.28286       3.40579      0.592518     -0.402796      0.509906    -0.0620612    -0.0357884   -0.00778735       0.00000       0.00000       42.5229       55.6087       55.7429       49.1094       41.8966       32.4800       22.2356       14.2186       8.61273       4.62631       2.21496       1.02026      0.412832      0.139996     0.0369439    0.00629317       0.00000       0.00000
   9   9 1843.6137    0.3875  0.3356  9.9780 -0.0078  0.0422   0.0230   0.0523    0.0582   0.0000   442.2022       3.44637       14.4213       4.61882       9.25649       2.82047      0.576929      -1.61569      -1.35619    -0.0801829      0.129900     -0.148050    0.00641868     0.0376467     0.0154283   -0.00468783   -0.00101723  -0.000174532       7.28891       11.1880       9.73178       9.74731       6.66776       5.27608       3.34641       2.08858       1.54313      0.586564      0.530868      0.196863      0.128225     0.0311737     0.0190664    0.00454484    0.00125196   0.000293088
   9  10 1984.2330    0.5655  0.4531 10.2719 -0.0068  0.0299   0.0248   0.0640    0.0788   0.0000   433.2279      -3.65661       20.2868       5.71801       2.66921       1.73101       1.84375     0.0591145      -1.74055      0.450275     -0.430091      0.237292     0.0180213     0.0347772    0.00547583    0.00183494  -0.000403703  -0.000209589       4.62170       6.50791       5.97483       5.84282       4.33192       3.85085       2.87727       1.68845       1.31090      0.666590      0.422322      0.168136      0.100694     0.0354059     0.0158041    0.00369796   0.000987510   0.000203749
   9  11 2125.0785    0.7571  0.6419 10.4122 -0.0026  0.0308   0.0264   0.0698    0.1028   0.0000   436.2337       15.1039       17.3068      -1.31259      -4.72282      -4.06241       3.28680      0.107221     -0.274593      0.312539      0.702589    -0.0144029     0.0277411    0.00922070    0.00851879    0.00218894  -0.000599011  -6.82679e-05       5.99976       7.71961       7.56401       6.73370       5.40217       3.92183       2.79193       1.84306       1.06502      0.681091      0.344189      0.171751     0.0805442     0.0334847     0.0107783    0.00368767   0.000903442   0.000165183
   9  12 2264.5956    1.1197  0.6523 10.9720 -0.0044  0.0332   0.0442   0.0695    0.0956   0.0000   434.6541       4.72098       6.15874    -0.0533254      -1.28196      0.866180       2.38418      -1.99691      -1.65068      -2.23412      0.132142     -0.139091     -0.177549    -0.0247663    0.00706885    0.00650461   0.000441771  -1.05422e-05       6.61153       6.78455       5.95554       7.20549       6.72789       4.55634       2.55022       2.01275       1.66706       1.13725      0.551102      0.255924      0.101143     0.0364067     0.0117934    0.00374495   0.000918486   0.000167273
   9  13 2402.3502    1.4107  0.7659 11.3867 -0.0032  0.0325   0.0464   0.0734    0.0999   0.0000   446.6373       5.99641       17.4005       11.8830      -2.56593      -4.21534      0.153165      -2.54069      0.618387     -0.627071      0.129088     -0.367080     0.0558689     0.0563359     0.0170899   -0.00144173   0.000135692  -7.85017e-05       5.51911       6.32707       6.48705       6.21909       5.26307       4.05675       2.88122       1.98738       1.33559      0.830250      0.439101      0.225274     0.0954120     0.0408240     0.0139750    0.00420220    0.00100767   0.000173625
   9  14 2539.6165    1.8153  0.8173 11.8236 -0.0068  0.0349   0.0590   0.0788    0.1138   0.0000   439.3302       11.5472       8.26841       12.7054       1.38635       4.24784       4.82840      -1.85565     -0.513953      0.705959     -0.599047     0.0350446     0.0571479    0.00249322   -0.00414626    0.00131672    0.00125277  -0.000172912       6.07817       8.07085       7.47985       6.82245       5.86771       4.52900       3.25659       2.26966       1.34021      0.822322      0.418891      0.225492     0.0899737     0.0402266     0.0132557    0.00466149    0.00113207   0.000209863
   9  16 2815.3742    3.0532  0.7291 12.6636 -0.0116  0.0307   0.1036   0.0701    0.1155   0.0000   439.3150       21.8274       12.8194     -0.107735      0.169480      -3.60568      -3.91339      0.982867      -2.29103      0.748531     -0.514378      0.407258     -0.164776  -6.90464e-05    0.00953318   0.000871953  -5.62769e-05   0.000156454       5.17646       6.84193       5.60248       6.38637       4.68995       4.07521       2.69193       2.09691       1.17556      0.773309      0.370752      0.224234     0.0789191     0.0372864     0.0104837    0.00403663   0.000795187   0.000211728
   9  18 3091.6570    3.9431  0.9145 13.3147 -0.0018  0.0320   0.1193   0.0820    0.1205   0.0000   441.6671       21.2409       11.8094      -4.25066      -3.51830     -0.760216      -1.02484      -2.47650      0.688202     -0.589534     -0.245270     -0.115628   -0.00105099   -0.00441320    -0.0241563   -0.00281449    0.00155266  -0.000363592       5.71617       6.95919       6.77236       6.50344       5.41527       4.04278       3.22248       2.02182       1.37303      0.753451      0.435353      0.211589     0.0988276     0.0383788     0.0142543    0.00371205    0.00109591   0.000181958
   9  19 3229.8046    3.7453  1.1028 13.6323 -0.0128  0.0413   0.1150   0.1051    0.1131   0.0000   449.0174       11.3838       7.40886      -7.75827       1.00085      -6.34543      -3.29736      -1.87525      -1.68846      -1.72006     -0.326836     -0.197585   -0.00679954    -0.0669919     0.0142159    0.00425566   -0.00168187   2.67770e-05       7.46316       9.98598       9.88834       8.81370       6.98847       5.54851       3.71281       2.64665       1.47873       1.03764      0.496727      0.259463      0.120714     0.0519137     0.0163670    0.00599652    0.00134690   0.000238199
   9  20 3367.8895    3.2126  1.5640 13.3407 -0.0096  0.0525   0.0830   0.1336    0.0816   0.0000   448.9556       32.4546       16.2796      -14.8664       3.84300      -1.86004       2.75017      -8.00337     -0.187701     -0.835604      -1.83595     -0.618178      0.130428     -0.135241    -0.0157713   -0.00771032   -0.00125524  -0.000400871       10.0181       12.5392       12.7477       11.4038       9.03226       7.12280       5.12976       3.32733       2.16630       1.25327      0.694503      0.325719      0.162829     0.0654094     0.0242361    0.00677139    0.00165249   0.000280787
   9  21 3506.5463    2.7956  2.1599 12.8707 -0.0087  0.0628   0.0651   0.1611    0.0725   0.0000   449.9251       22.8154       6.92759       19.6523       16.9134      -6.60531       1.92767      -6.12777       1.38753      0.542802      0.849697     -0.408271     -0.443422      0.156355    0.00414099  -0.000874536   -0.00144248  -0.000472176       9.82134       13.5678       12.8041       12.2600       10.2144       7.86180       5.98748       3.93402       2.62929       1.51621      0.868456      0.415444      0.204602     0.0785604     0.0300991    0.00884914    0.00231844   0.000415036
   9  22 3645.4699    2.3492  3.1005 12.3373 -0.0048  0.0769   0.0470   0.2026    0.0648   0.0000   455.0700       49.5078       14.6967       39.1077       10.4457       9.69433       7.99580       5.60014      -4.36950      -1.61831      0.704183      0.104124      0.346554    -0.0363416    -0.0804217   -0.00429662    0.00780637  -0.000303801       12.7114       16.9522       16.4848       14.8556       13.1820       10.1849       7.54725       5.21341       3.30716       2.02227       1.06056      0.559165      0.242909      0.105086     0.0368784     0.0119247    0.00296438   0.000477292
   9  23 3784.5248    1.9090  4.5344 11.7819 -0.0011  0.0977   0.0337   0.2664    0.0624   0.0000   449.0754       61.0690      -11.3676       9.85754       16.7314      -6.48008     -0.132801      -2.39202      -2.95015      -5.28602     -0.230938      0.548834     -0.417322     -0.174827    0.00697947     0.0170320    0.00232573  -0.000783060       16.6002       20.8501       20.4963       19.2680       16.3010       13.0940       9.73606       6.82347       4.31246       2.63395       1.45462      0.725681      0.342295      0.137168     0.0486394     0.0148057    0.00351854   0.000588587
   9  25 4063.1839    1.3778  7.2828 11.0540 -0.0088  0.1434   0.0211   0.3996    0.0526   0.0000   449.2687       132.067       30.9684     -0.555127      -13.4547      -49.7424      -23.5324       19.6033      -3.34110      -4.90702      -4.65523       1.51738      0.230631     -0.228064     -0.118129    -0.0240493    0.00628320   -0.00108695       23.8814       29.8240       30.2832       27.8188       24.3746       19.1520       14.6668       9.92942       6.59403       3.93975       2.19816       1.05964      0.513889      0.203574     0.0752190     0.0222418    0.00543074   0.000845956
   9  26 4203.1832    1.1363  9.3590 10.7334 -0.0022  0.1776   0.0171   0.5158    0.0480   0.0000   436.3174       83.3266       53.1008      -71.6227       26.2259      -17.6681      -54.9985      -29.5083       8.21133      -1.21589      0.524700       2.75770       1.15780     -0.184350     -0.247711    -0.0248784  -0.000578122  -0.000250492       29.8285       38.1742       38.5648       35.3968       30.5021       23.9590       18.3229       12.9170       8.34889       5.06321       2.87472       1.51193      0.685867      0.278301     0.0970758     0.0290032    0.00674014    0.00105882
   9  27 4343.2419    0.9397 10.6649 10.6730 -0.0081  0.2288   0.0161   0.6066    0.0449   0.0000   419.0812       76.4119       25.9522       25.5839      -5.02270       10.0267      -24.8751      -13.3959       8.58839      0.460651       6.48492       2.38224      0.560045     -0.107469     -0.182219     0.0246416     0.0160661   -0.00317648       36.4485       47.7002       48.1684       44.5788       39.6795       30.6563       23.1809       16.1598       10.5792       6.60904       3.59621       1.85869      0.837577      0.350023      0.122275     0.0379458    0.00924261    0.00143806
   9  28 4482.8645    0.8050 12.7363 10.4682 -0.0036  0.2725   0.0145   0.7313    0.0441   0.0000   511.8414       77.7623       41.3224       57.1224      -1.05165      -10.5697       4.51007      -24.3442       8.74921      -7.43971       3.06735       5.85268     -0.199679     -0.687827      0.322807     0.0503756   -0.00904050  -0.000659201       45.7019       59.0026       61.3708       54.3043       48.1433       36.8172       28.0984       19.3470       12.7755       7.94757       4.33324       2.33444       1.02120      0.440781      0.151451     0.0453793     0.0107938    0.00160045
  10   9 1879.9733    0.4478  0.3743  9.9463 -0.0161  0.0242   0.0208   0.0553    0.0563   0.0000   443.2965       2.86907       9.92807      -4.36059      -3.58684      0.473158      -1.35080       1.93226     -0.840394      -1.14165      0.468725     -0.109460      0.165469    -0.0402779     0.0356179    0.00854811  -0.000629465   -0.00106624       3.61306       4.14454       4.26067       4.31305       3.68444       2.67165       2.47521       1.73775       1.19803      0.669139      0.408435      0.243336      0.123380     0.0608933     0.0235786    0.00842146    0.00274735   0.000750997
  10  10 2021.4895    0.6169  0.4685 10.2709 -0.0015  0.0273   0.0248   0.0576    0.0746   0.0000   448.0736       2.54671       14.0101      -6.52023       1.37543       3.25178      -3.44571      -1.02494     -0.125194     -0.259643      0.832512    0.00529707     0.0658049    -0.0957895   0.000449371   -0.00569671   -0.00331019  -0.000519767       4.28915       4.88686       5.01638       4.09435       4.14578       3.62723       2.81815       2.20950       1.43933      0.782800      0.569373      0.248041      0.133010     0.0695553     0.0265245    0.00847578    0.00393256    0.00112748
  10  11 2162.9969    0.8875  0.6039 10.4162 -0.0135  0.0295   0.0329   0.0642    0.1320   0.0000   433.9719     -0.263590       16.1747     0.0381150      -2.31250       1.79806       2.42060     -0.728730      -1.38261      0.411550    -0.0871553   -0.00348372     -0.173705    0.00421298    -0.0317248    0.00921645    0.00610547  -0.000894015       3.95390       5.58056       4.75080       5.34750       4.25500       3.81414       2.59745       2.04685       1.31728      0.891968      0.535960      0.278738      0.152002     0.0629401     0.0314151     0.0101622    0.00384776    0.00106883
  10  12 2302.8405    1.1697  0.7405 10.7292 -0.0169  0.0279   0.0393   0.0726    0.1574   0.0000   430.3952       11.5491       4.96206       4.29382       1.87191      -5.86292       1.76228       1.64766      -1.31005      -1.16174      0.642162     -0.220137      0.136408    -0.0391412     0.0547163     0.0217985    0.00135765  -7.73515e-05       4.60347       5.82726       5.74560       5.40159       4.62805       3.67515       2.70253       1.94315       1.30265      0.816030      0.482917      0.258118      0.128353     0.0598290     0.0257141    0.00961235    0.00323871   0.000954673
  10  13 2440.8828    1.5809  0.8402 11.2835 -0.0132  0.0320   0.0477   0.0708    0.1348   0.0000   445.5514       5.25464       12.5334      0.861713       1.51084      -5.84692     -0.680995       2.14117       1.90418     -0.785191     -0.791823     0.0619918    -0.0614278     -0.174972    -0.0238824   -0.00674052   -0.00657679  -5.64213e-05       4.98322       5.69094       6.46936       5.58712       4.93179       4.11236       3.03153       2.10552       1.51707      0.913787      0.543874      0.303344      0.155768     0.0720737     0.0305766     0.0123902    0.00429854    0.00112719
  10  14 2578.7414    2.0118  0.8684 11.8204 -0.0065  0.0336   0.0605   0.0731    0.1133   0.0000   443.4019      -9.96159       11.4911       4.13361    -0.0871457      -9.24454      -1.83901      -3.89905       2.64612       1.26520      0.177614     -0.551822      0.121467     -0.152819    -0.0302622    0.00420318   -0.00118670   0.000884357       5.52478       6.95753       6.86697       6.15172       5.70831       4.56772       3.24412       2.40305       1.64720       1.02276      0.626511      0.323931      0.157634     0.0730039     0.0303243     0.0111437    0.00432309    0.00125251
  10  15 2717.1478    2.6492  0.7437 12.3202 -0.0070  0.0265   0.0850   0.0682    0.1077   0.0000   433.0529       18.6603       15.7301       11.1275     -0.485443      -5.73501     -0.689644      -1.20854       1.51839     -0.277335    -0.0185155     -0.530172     -0.121565      0.127227     0.0123738    -0.0104321    0.00726261   0.000326374       4.34040       5.42509       5.47760       5.02313       4.27525       3.46208       2.67100       1.86622       1.28911      0.763691      0.423411      0.259450      0.127934     0.0587934     0.0240321     0.0101780    0.00329295   0.000901774
  10  16 2855.7941    3.1513  0.8938 12.7254 -0.0028  0.0304   0.0905   0.0774    0.1087   0.0000   444.5534       18.5481       10.9559       1.28968       5.23137      -4.41908       1.21363      -3.30049      -1.04994     -0.505391      0.126510     -0.101264    -0.0166086    -0.0270791    0.00950184  -0.000924180   0.000729811    0.00114024       4.90242       5.71054       5.47467       5.65385       4.81319       3.69597       2.96363       2.26119       1.48126      0.874818      0.533348      0.300799      0.159625     0.0754667     0.0302217     0.0107325    0.00348579    0.00101387
  10  17 2994.6457    3.7641  0.8801 13.0771 -0.0072  0.0286   0.1120   0.0755    0.1129   0.0000   441.8848       9.23740       10.7755       2.27553     -0.880544       2.02898       2.69167      -6.15456      0.161088      0.242286     -0.576327      0.121515     -0.187797    -0.0107086    -0.0217117     0.0100091    0.00528619   -0.00100174       4.86115       6.05506       6.15862       5.78716       4.88598       3.73250       2.89199       2.06223       1.31596      0.857699      0.480847      0.283172      0.136506     0.0695711     0.0267332     0.0111500    0.00329949    0.00100578
  10  18 3133.1358    4.0532  1.0389 13.0558 -0.0049  0.0359   0.1114   0.0853    0.1431   0.0000   437.4845       24.2942       7.58888       2.71425      -2.88376       4.77676      0.314743      -5.07796      0.508374      -2.45814     -0.487686     -0.238406     -0.246271    -0.0570780     0.0272714    0.00532050    0.00104640   -0.00141099       4.98487       6.67533       6.93945       5.85779       5.80763       4.27730       3.59894       2.35448       1.68900       1.10232      0.560353      0.370885      0.166077     0.0823430     0.0331182     0.0143960    0.00471220    0.00139379
  10  19 3271.4999    3.6693  1.4816 12.9841 -0.0017  0.0407   0.0878   0.1089    0.0995   0.0000   447.7677       31.0548       2.85195       5.69668       1.36083      -5.43643      -6.07556      -1.19654       2.96417      -2.25103      0.273631     -0.478167     -0.132553     -0.101980     0.0493746     0.0114018   -0.00215100   -0.00291798       6.63305       8.16682       8.36877       7.72939       6.67897       5.27914       4.17839       2.88496       1.93915       1.26186      0.727162      0.410745      0.202674      0.102685     0.0417645     0.0166212    0.00517261    0.00149121
  10  20 3410.3456    3.2690  1.7155 12.7830 -0.0014  0.0455   0.0742   0.1192    0.0895   0.0000   430.8217       33.6402       16.6762       14.8042      -1.87431      -15.1662       6.59702      -4.63317       1.01760      -1.38374     0.0364053      0.345503      0.185256    -0.0838144    -0.0248107     0.0122247    0.00994022   -0.00224617       6.69627       8.66392       8.45311       8.22312       7.05211       5.82763       4.46928       3.23382       2.16571       1.41887      0.839517      0.456643      0.243164      0.107697     0.0489851     0.0178047    0.00588289    0.00169736
  10  21 3549.3471    2.5831  2.7349 12.4683 -0.0037  0.0660   0.0500   0.1711    0.0620   0.0000   436.1038       19.0352     -0.662109      -1.66227       6.76676       4.68500       5.75468      0.980506       4.59583      0.369389      -1.03817      -1.83832      0.358693      0.410258    -0.0892032    -0.0149636     0.0102579  -0.000917496       10.2548       13.2079       13.1964       12.5253       10.2428       8.90582       6.75314       4.65553       3.25208       2.05531       1.21065      0.672959      0.340293      0.158697     0.0697915     0.0272290    0.00905729    0.00245773
  10  22 3688.4446    2.1605  3.5107 12.0946 -0.0041  0.0761   0.0391   0.2102    0.0556   0.0000   451.8961       45.1115      -15.0596       6.53734       24.4152      -20.0762      -11.8321       10.7491       3.12178      -2.37543       2.63879      -1.80683      0.136477     -0.182373    -0.0683033     0.0102494   -0.00585145  -0.000265546       11.4503       14.6987       14.5052       14.1494       12.1851       10.0483       7.95503       5.48445       3.88522       2.42580       1.50916      0.786820      0.425734      0.188174     0.0865495     0.0315504     0.0105969    0.00293837
  10  23 3828.1573    1.8356  5.2490 11.6045 -0.0026  0.0982   0.0289   0.2810    0.0517   0.0000   461.1829       40.9996       6.12285       4.34117       29.5266      -6.64888      -12.4516       6.38278       5.68015      -5.97243     -0.476040      -2.36555      0.880138      0.170636      0.139752    -0.0424219    -0.0197442    0.00150768       14.7771       19.2030       19.0123       18.2167       15.9227       12.9337       10.2829       7.27032       5.09238       3.21934       1.90771       1.07752      0.551619      0.261741      0.110260     0.0433400     0.0138804    0.00397961
  10  24 3967.7160    1.4814  5.9519 11.3407 -0.0042  0.1155   0.0241   0.3060    0.0507   0.0000   439.2576       55.0136       63.6430      -32.3041      -26.0541      -4.44440       3.70937     -0.176352       16.9429      -4.92406      -2.02445      0.660065     0.0612004      0.223778    -0.0814068    -0.0571747    -0.0161678    0.00823235       17.7917       21.9880       22.2113       21.2223       19.2013       15.4981       11.9250       8.76744       6.00249       4.01155       2.38268       1.30000      0.695301      0.305409      0.138841     0.0503823     0.0167568    0.00487860
  11   9 1915.4286    0.4580  0.2531 10.4812 -0.0360  0.0233   0.0305   0.0387    0.0468   0.0000   441.4896       2.24346       13.2935      -7.15249      -5.10000       1.36696     -0.156642      -1.76812      -1.09765      0.861945    0.00382160      0.373273     -0.182450     -0.145440   -0.00613847    0.00921452    -0.0257790   -0.00400109       3.10224       4.23003       3.91878       4.24724       3.60370       2.49167       2.11341       1.55862       1.17197      0.666538      0.400404      0.248089      0.164226     0.0853078     0.0371117     0.0160013    0.00758372    0.00209945
  11  10 2058.0024    0.6220  0.5751 10.5214 -0.0107  0.0341   0.0231   0.0653    0.0644   0.0000   438.1600      -5.37388       10.3454     -0.628268      -1.30576       5.36302      -2.40734      -3.05727     -0.879381      -1.00582       1.24731      0.305630    -0.0938492      0.107735    -0.0555138    -0.0202914  -0.000657274   -0.00357727       3.82551       5.80711       5.41941       5.60547       4.65363       3.74328       3.01688       2.13421       1.64837      0.911336      0.704951      0.356441      0.235632      0.107520     0.0625234     0.0237177    0.00963255    0.00360559
  11  11 2199.8890    0.9049  0.7108 10.6635 -0.0044  0.0284   0.0288   0.0703    0.0954   0.0000   439.6699      -10.8320      0.802313      -1.33900       7.91884      -1.06648      -1.32159      -1.28766      0.327671      0.898641     -0.249282      0.126565     0.0565322    -0.0922944      0.125359     0.0127061    -0.0163769    0.00121094       4.23385       4.82081       4.47716       4.47868       4.73983       3.79433       2.67082       1.91321       1.39577       1.06883      0.705309      0.414028      0.215495      0.104675     0.0465778     0.0195476    0.00742237    0.00264476
  11  12 2340.0301    1.3356  0.7774 11.1926  0.0053  0.0304   0.0411   0.0753    0.1376   0.0000   438.3663       7.08590       10.2674      -12.7609      -5.35118      -1.04148      -5.51294       1.45986       1.89349      -2.89610     -0.195352     -0.101541      0.178478    -0.0753213    -0.0103105    0.00957524    0.00185424    0.00579495       4.13040       5.71926       5.51563       5.20955       4.72731       3.82625       3.19611       2.31161       1.62109       1.08787      0.663335      0.375673      0.224869      0.110598     0.0548824     0.0241676    0.00951875    0.00341609
  11  14 2617.0214    2.1162  0.8262 12.3254 -0.0110  0.0287   0.0652   0.0725    0.1041   0.0000   426.1055       2.81155       18.2000       8.01564       6.17921       4.27720       1.10836     -0.576597      -1.28923      -4.35144    -0.0847102      0.256801      0.106220     0.0660526    0.00129531    -0.0161871     0.0163556    0.00509150       3.98480       5.18113       5.20627       5.03853       4.38598       3.59406       2.82911       2.05809       1.43043       1.00279      0.618118      0.358018      0.197889      0.109900     0.0457108     0.0247789    0.00838418    0.00329836
  11  15 2756.2649    2.7364  0.8041 12.5647 -0.0058  0.0271   0.0811   0.0722    0.0999   0.0000   434.9046       4.71551       5.10993      -5.63881      -2.12248       9.32248       1.67417      -2.60514       3.05762      -1.44221     0.0382771      0.576294      0.245172     -0.184450      0.156375     0.0277766   -0.00818646   -0.00275377       4.07731       5.07744       4.88700       4.85805       4.38527       3.36975       2.88144       2.04406       1.49290      0.932033      0.580686      0.343411      0.185650     0.0974993     0.0467984     0.0196405    0.00763001    0.00263903
  11  16 2895.5345    3.3228  0.8136 12.8637 -0.0055  0.0278   0.0926   0.0626    0.0996   0.0000   439.2152       10.3883       13.4937       8.26674       1.84282      -2.86542      -2.79968       2.25667      -1.26933      -1.57631     -0.427899      0.359856     -0.225609     0.0179742    -0.0309122   -0.00759955    0.00314113   -0.00166490       4.18244       4.92807       5.26767       5.05388       4.38611       3.63928       2.76906       2.06423       1.47893      0.978904      0.585167      0.356749      0.206606      0.105068     0.0500117     0.0209352    0.00886990    0.00311197
  11  17 3034.6762    4.1563  0.9531 12.7118 -0.0042  0.0296   0.1094   0.0723    0.1464   0.0000   437.7089       20.0264       11.9409       14.5949      -1.56975      -5.74195      -4.36080     -0.565177       2.30348      -1.30579      -1.54213     0.0239357     0.0618781     0.0443933    -0.0354607     0.0217346     0.0172590    0.00265929       4.52975       5.72274       5.96138       5.53695       4.67434       3.97124       3.05657       2.12318       1.54701       1.04291      0.591353      0.345417      0.210164      0.100569     0.0470902     0.0198976    0.00966967    0.00330592
  11  18 3173.6459    3.9645  1.1171 13.2839  0.0065  0.0353   0.1028   0.0877    0.1110   0.0000   438.3879       18.3957       9.64811      -5.85093       13.3374      -2.52389      -4.61835      -2.44751       1.64148      -1.05200      0.597262     -0.194001     -0.103648     0.0447122     0.0361190    -0.0270118     0.0183284  -0.000380156       4.85067       6.90292       6.46134       6.38486       5.46865       4.60868       3.47182       2.69498       1.81282       1.18053      0.759902      0.419496      0.243483      0.127747     0.0567696     0.0275272    0.00954579    0.00360547
  11  19 3312.6071    3.7464  1.4418 12.9811 -0.0022  0.0382   0.0842   0.0992    0.0966   0.0000   428.5692       18.9856       16.9833       10.7234      -1.00349       1.68146     -0.463659       2.47762       3.05421      -1.08443      -2.20183     -0.149298     0.0993700    -0.0454543    -0.0506550    -0.0237168    0.00517181    0.00375899       5.45843       6.98081       7.34840       6.83930       6.13608       4.98461       3.96666       2.78125       2.08868       1.29872      0.863981      0.498470      0.271493      0.144899     0.0658976     0.0306634     0.0114885    0.00457607
  11  20 3451.9038    3.0795  2.1679 12.4168 -0.0024  0.0474   0.0580   0.1292    0.0762   0.0000   443.0793       44.6364       12.2254       2.85754      -6.23350      -7.64434       1.95265      -3.54531      0.459316      -1.48101      0.880568   -0.00649123     -0.309806    -0.0347637     0.0469352    -0.0220456   -0.00675176   -0.00157580       6.53205       8.16712       8.67998       8.21182       7.20694       6.19971       4.88041       3.57776       2.52382       1.71547       1.07722      0.660439      0.340096      0.188328     0.0874407     0.0413421     0.0154551    0.00600103
  11  21 3591.3052    2.4573  3.0456 12.2444 -0.0070  0.0616   0.0422   0.1689    0.0553   0.0000   445.7192       49.2777       12.5285       11.2079       14.1626      -6.16756       8.26101      -5.37999      -7.17583      -1.10843     -0.641459    -0.0973963     -0.375220      0.180357     -0.197416    -0.0201305     0.0346448    0.00822795       9.03377       11.0619       11.5288       11.0334       9.85668       8.23015       6.55794       4.61790       3.39136       2.29273       1.44382      0.855523      0.471849      0.247682      0.109959     0.0519355     0.0202885    0.00749101
  11  22 3731.0881    2.0389  4.0519 12.0115  0.0008  0.0777   0.0331   0.2123    0.0482   0.0000   465.5389       45.6142      -16.4783       16.8917       24.5816       15.4729      0.539205       2.58626     -0.810562      -7.11086       5.62430      0.629685     -0.133197     0.0899514    -0.0168784    -0.0495434     0.0190826    -0.0155110       10.9438       13.7658       13.9577       13.5795       12.2715       10.4600       7.93417       6.03545       4.32190       2.93499       1.87696       1.09631      0.635718      0.318353      0.151937     0.0665789     0.0261689    0.00945416
  11  23 3871.1034    1.7472  5.4530 11.6251 -0.0019  0.0965   0.0261   0.2741    0.0458   0.0000   452.7673       48.3530       37.6891       1.99825       4.59613      -7.66825      0.878191       10.5565      -5.38849      -6.40440      -1.37008       1.07431     -0.358995      0.160016      0.128804     0.0641230     0.0128738   -0.00538958       13.5762       16.6766       17.8823       16.7996       15.0104       12.7065       10.0436       7.83440       5.34787       3.65984       2.31888       1.33706      0.774914      0.404164      0.188940     0.0882985     0.0341845     0.0122259
  11  24 4011.2400    1.4820  6.9581 11.2931 -0.0008  0.1173   0.0206   0.3222    0.0428   0.0000   445.0912       20.9993       21.2294       17.0194      -16.9214      -5.08764      -11.6907      -15.5426      0.643595       6.43994       2.23071     -0.992362     -0.924829      0.304030      0.393601    -0.0957541    -0.0209235    0.00603806       16.3694       20.6014       21.9995       20.5980       18.2082       15.8011       12.4037       9.37346       6.67170       4.49507       2.92219       1.72649      0.954769      0.518457      0.242712      0.114218     0.0422573     0.0158909
  11  25 4151.5771    1.2140  8.6215 11.0402 -0.0039  0.1476   0.0172   0.4263    0.0392   0.0000   441.5984       12.4971      -38.0813       1.48264       2.10095     -0.445025       17.2490       11.8913      -9.04447      -8.60779      -1.31259       3.73397      0.694821      -1.23705     -0.785278      0.302341      0.118627    -0.0172365       19.7668       25.6679       26.2367       25.7411       23.3572       19.1729       15.7009       11.7674       8.42519       5.76341       3.74306       2.24047       1.24650      0.668105      0.319995      0.144309     0.0531516     0.0194932
  12   9 1949.9664    0.5214  0.5472  9.8884 -0.0030  0.0268   0.0192   0.0699    0.0641   0.0000   437.2175      0.301955       22.5246       4.95487      -2.59960      -3.62884      -2.18980       1.74584       1.93310      0.431149      0.491011      0.664802    -0.0960704      0.121276     0.0459867    -0.0166495     0.0308010   -0.00136539       3.77778       4.54754       4.43066       3.93552       3.53227       3.38702       2.98695       2.51001       1.73851       1.22753      0.759527      0.434002      0.240808      0.134218     0.0672299     0.0297972     0.0176193    0.00624461
  12  10 2093.6873    0.6938  0.6029 10.1547 -0.0006  0.0245   0.0234   0.0626    0.0737   0.0000   438.0901       4.22528      0.250085      -5.60648       4.49400      -2.02049      0.330100     0.0113094      0.449655     0.0361085      0.578339      0.711486    -0.0376040    -0.0636702     0.0411237    -0.0312637   -0.00622099  -0.000877671       3.19847       3.98142       4.13509       3.92461       3.54244       2.93765       2.47683       1.95623       1.33284      0.948128      0.639200      0.386068      0.220418      0.130447     0.0602380     0.0343043     0.0138523    0.00694774
  12  12 2376.3338    1.3868  0.8057 11.0414 -0.0066  0.0293   0.0409   0.0652    0.1341   0.0000   434.7828       6.75045       14.3363      -11.7469      -5.98080      0.612186      -2.86606      -1.80400     -0.238977     -0.850175      0.166934     -0.852073      0.614684      0.133174     0.0679777    -0.0167647    -0.0148078    0.00402418       3.64863       4.67694       4.70248       4.28939       4.48368       3.40024       3.09161       2.21869       1.61420       1.17837      0.735506      0.476380      0.283033      0.149672     0.0794070     0.0358430     0.0166552    0.00695935
  12  13 2515.5146    1.8697  0.9103 11.2598 -0.0059  0.0308   0.0573   0.0749    0.2129   0.0000   435.1933       4.06692       8.34275      -3.50948      0.367228      -6.29489      -1.42767      -2.72253      0.321347      -1.77010      0.843146     -0.202687      0.366752   -0.00520825     0.0311835    0.00355075    -0.0164566     0.0240341       4.20137       5.20650       5.28676       5.73222       4.79542       3.75995       3.20317       2.31495       1.61398       1.07386      0.796271      0.508507      0.271606      0.156077     0.0790958     0.0426813     0.0219876    0.00802662
  12  14 2654.7118    2.3318  0.9418 11.8608 -0.0063  0.0362   0.0637   0.0769    0.1978   0.0000   435.3587       5.89079       3.37706     -0.621357      -7.09292      0.294690       4.54336      -2.08861      0.962202     -0.328472     -0.640888     -0.157630    -0.0497073     0.0570154    -0.0334740     0.0155188   -0.00832676    0.00305701       4.61552       6.99082       6.65088       6.84919       5.85153       4.74514       3.83817       2.48367       2.00772       1.20266      0.907106      0.503999      0.322969      0.152639     0.0865345     0.0399278     0.0168630    0.00714787
  12  15 2794.6426    2.9511  0.8217 12.5407 -0.0069  0.0281   0.0838   0.0639    0.1269   0.0000   436.6216       1.15222       8.51527     -0.944082      -1.68120       6.00070      0.119225      -7.06257      -2.76307     -0.961450     0.0635815     -0.344175    -0.0836979      0.248920    -0.0924735    -0.0281812    -0.0135716    -0.0133469       3.81517       4.95874       4.68180       4.73694       4.13711       3.74710       2.93773       2.37342       1.64615       1.15330      0.767554      0.448203      0.272005      0.146344     0.0740625     0.0338172     0.0161330    0.00657390
  12  16 2934.4525    3.6083  0.7458 13.0252 -0.0033  0.0245   0.1034   0.0621    0.0915   0.0000   440.2942       10.6924       14.0820      -3.56831      -1.86088     -0.611090       1.11711      0.751192      -2.75318     -0.758902     -0.421074    -0.0418722      0.586718     -0.102749      0.109767     0.0407090   -0.00513350    -0.0140118       3.11527       3.94964       4.02646       3.62232       3.68287       2.99419       2.51714       1.89929       1.41420      0.999758      0.635789      0.396110      0.243209      0.129786     0.0684425     0.0314322     0.0138762    0.00577106
  12  17 3074.0347    3.8611  0.8927 13.2900  0.0003  0.0286   0.1112   0.0732    0.0998   0.0000   433.7490       22.3237       2.15183      -3.88493       7.07977      -3.95219       5.99035      -1.36219       3.68030     -0.776736     -0.420481      0.294390     -0.325131     -0.130986      0.180676    0.00800399    -0.0188595    -0.0163471       3.75567       4.83955       4.46647       4.45047       4.11284       3.82246       3.05292       2.31019       1.61205       1.18741      0.813188      0.480008      0.297192      0.151509     0.0790286     0.0354174     0.0166064    0.00694995
  12  18 3213.3635    4.0137  1.1538 12.9852 -0.0055  0.0349   0.0951   0.0828    0.1185   0.0000   435.8080       21.1037       3.33508      -1.50780       8.30697      -7.91641       1.58923      0.278683       2.56094      -1.70136     -0.810372      0.857350      0.259794    -0.0480316     0.0631801     0.0462774    -0.0246249     0.0105087       3.99103       5.71085       5.59679       5.43759       4.88146       4.20033       3.41522       2.66318       1.91356       1.27296      0.930270      0.502049      0.334780      0.174998     0.0920815     0.0455015     0.0202445    0.00861401
  12  19 3352.9003    3.4186  1.5113 13.0186  0.0087  0.0398   0.0778   0.1032    0.0855   0.0000   448.1178       14.0539       11.4159       5.42652      -5.43875       1.21077      -5.22343     -0.217019     -0.889534      -1.77166       1.17619     -0.347399     -0.597116      0.131215      0.283025    -0.0464480    -0.0161086    -0.0143954       5.27893       6.56108       6.85247       6.52494       5.91203       4.95905       4.33679       3.27802       2.28528       1.61045       1.09441      0.682399      0.375210      0.208104      0.106314     0.0540160     0.0256042     0.0104887
  12  20 3492.6039    2.9540  2.3893 12.2778  0.0001  0.0515   0.0525   0.1239    0.0683   0.0000   429.9797       38.5961       14.4487       8.52957       10.1297      -1.61943     -0.261860       4.45198      -2.59060      -2.22942     -0.294537     -0.403275      0.736977     -0.124766     -0.248802    -0.0414659     0.0163706    -0.0140881       6.24698       8.36056       8.48283       8.08659       7.76045       6.21927       5.65693       4.00632       3.12984       2.13185       1.40525      0.890676      0.523958      0.288428      0.149827     0.0770386     0.0311768     0.0140574
  12  21 3632.6906    2.4010  3.3570 11.9169 -0.0024  0.0618   0.0380   0.1608    0.0539   0.0000   429.1422       11.8463       30.4407       8.91701      -2.94288      -11.0425       5.40782      -1.40682       1.17147      -4.43002      0.484062      0.558838      0.181399      0.401943     -0.104543     -0.125675     0.0301256    0.00260665       7.84550       10.1630       10.4014       10.0406       9.15048       7.89470       6.60007       5.19851       3.74539       2.63009       1.75055       1.04642      0.653032      0.355006      0.188265     0.0922895     0.0399792     0.0174327
  12  22 3772.8124    1.9875  4.6301 11.5361  0.0001  0.0766   0.0283   0.2047    0.0483   0.0000   444.4185       14.9843       13.1139     -0.198425      -2.86148       3.46654      -15.0034      -4.97137      -1.59338       5.59603       2.51329      -1.64557     0.0838737    -0.0824794      0.283352   -0.00127111     0.0366547     0.0130696       9.83795       12.3334       12.8470       12.3407       11.4494       9.96945       8.12724       6.29223       4.62394       3.24314       2.20883       1.39305      0.816669      0.451065      0.235530      0.116678     0.0508135     0.0211982
  12  24 4053.8830    1.3637  7.0942 11.0635 -0.0041  0.1157   0.0201   0.3308    0.0445   0.0000   446.5494       3.43930      -18.0971       18.3410       8.87971      -20.2578       20.5779      -12.8760      -9.08989      0.501775       3.59637      -2.42090      0.927890     0.0900488     -0.491292     -0.653811      0.142958    0.00328649       14.3699       18.3113       20.1993       18.4744       17.3266       14.9347       11.8655       9.44406       6.97662       4.83734       3.24692       2.04384       1.22199      0.701081      0.369472      0.175645     0.0790916     0.0315870
  12  25 4194.1413    1.1252  8.8648 10.7607 -0.0051  0.1436   0.0170   0.4154    0.0430   0.0000   473.9078       45.4961       27.6486      -3.95502       89.4037       21.5378     -0.481488      -6.62121       10.9071      -11.6513       3.15937     -0.827424      -1.39939     -0.806791      0.754164      0.312973     -0.254653    -0.0580475       18.0757       23.5962       24.6762       23.6632       22.0897       18.5936       15.2342       11.8449       8.84040       6.21043       4.11096       2.67781       1.57591      0.911450      0.471626      0.237970     0.0980495     0.0418051
  12  26 4335.3268    0.9573 10.7150 10.5804 -0.0010  0.1835   0.0160   0.5164    0.0423   0.0000   401.2283     -0.594511       73.7629      -20.3234       6.25313       30.6038       26.8036      -16.0416       1.34307       7.90625      -4.20826      -1.18385     -0.717708      0.654956     -0.219559     -0.393902     -0.239120    -0.0561963       22.2722       29.3238       30.4580       29.9020       27.5622       23.5858       19.2733       15.3498       11.2045       8.09980       5.45326       3.51696       2.11626       1.25219      0.635396      0.329280      0.134490     0.0578991
  13   8 1838.6174    0.4203  0.3538  9.6685 -0.0120  0.0228   0.0182   0.0494    0.0518   0.0000   438.5298       1.04268       11.4389      -1.53665      -1.54352      -3.83500      -2.06232       1.49264      0.535099     -0.363706      0.477067     -0.163926     -0.444102     0.0559445    -0.0407211     0.0795850    -0.0324851   -0.00320503       3.38284       4.08228       4.28851       4.46719       3.96619       3.03494       2.23438       1.80659       1.42294      0.927967      0.565875      0.336798      0.227851      0.158863     0.0894963     0.0492469     0.0223837    0.00991872
  13   9 1983.8131    0.5558  0.4794  9.9886 -0.0036  0.0225   0.0199   0.0535    0.0583   0.0000   435.0670      -3.17796       17.4861       3.11150      0.538865      -3.49413      -1.14215      -4.40232      -1.79560       1.07517      0.332698      0.217165    -0.0227494     -0.248662     -0.112204    -0.0803498   -0.00518539    -0.0138147       2.63937       3.31293       3.31774       3.40144       3.28205       2.60671       2.22786       1.79726       1.28922      0.941259      0.664081      0.407255      0.281568      0.149288     0.0895355     0.0453764     0.0233597     0.0100514
  13  10 2128.5072    0.8126  0.6489  9.8765  0.0034  0.0240   0.0236   0.0554    0.0791   0.0000   438.8019       5.42711       6.95968      -4.88256       5.95317       2.63821      -5.22999     -0.963681     -0.645169     -0.419778      0.165427      0.286641     -0.389141     0.0935673      0.142654    -0.0474365    -0.0183490     0.0126154       3.01470       3.63709       3.51504       3.72985       3.34073       2.92022       2.34040       1.99314       1.42607       1.04112      0.690556      0.456805      0.280955      0.161898     0.0899977     0.0472411     0.0246236     0.0111269
  13  11 2271.1731    1.1355  0.8115 10.3163 -0.0064  0.0271   0.0302   0.0636    0.0964   0.0000   439.2366       2.80363       21.8465       2.82100      -2.71614     -0.275248       2.47901      -1.04571       2.49136     -0.691218     -0.147346     -0.249292     0.0893752      0.176399    -0.0290864   -0.00958840    0.00371899    0.00797276       3.06271       4.19008       4.11594       4.33241       3.73545       3.09305       2.91753       2.05369       1.61346       1.05586      0.789770      0.457332      0.304120      0.162192     0.0993192     0.0480711     0.0248619     0.0117889
  13  12 2411.9187    1.4853  0.8636 10.7873 -0.0038  0.0296   0.0384   0.0637    0.1082   0.0000   440.8437       1.20421       16.9583       17.4790      -2.90691      0.836150    -0.0151590      -3.94109      0.140218       1.14034     -0.498708      0.145649    -0.0904734     -0.419750    -0.0258020     0.0521819    -0.0637837    -0.0145598       4.15638       5.35512       5.58519       5.18800       4.85630       4.09905       3.33690       2.46272       1.85220       1.29396      0.925430      0.556075      0.353495      0.205653      0.114220     0.0557729     0.0271470     0.0122171
  13  13 2551.8419    1.9650  0.8912 11.3444 -0.0068  0.0261   0.0525   0.0697    0.1584   0.0000   437.1470       12.0050       11.4056      -6.79337       3.88163      0.580033       3.66260     -0.540519      -1.75104     -0.786227       2.31503      0.339711      0.320575    -0.0658895     -0.155984      0.114575   -0.00205193   -0.00327962       3.23206       4.17752       4.26320       4.31243       3.92610       3.22901       2.81594       2.12001       1.46393       1.08194      0.788211      0.508531      0.313460      0.174932      0.102334     0.0496308     0.0257043     0.0118763
  13  14 2691.7531    2.5520  0.8849 11.7662 -0.0083  0.0280   0.0723   0.0625    0.2200   0.0000   435.1644      -7.38238       8.98811       2.63552      -1.33355       1.29277      -1.38904     -0.408587      -5.85464      -1.32036     -0.528775      0.208554     -0.531733     -0.279726     0.0259840   -0.00303868    -0.0215610   -0.00338700       3.49218       4.16951       4.67309       4.49302       4.00672       3.39471       2.99702       2.21815       1.67143       1.28948      0.796338      0.544053      0.334786      0.203368      0.103491     0.0602391     0.0289122     0.0130911
  13  15 2832.2998    3.2475  0.7636 12.0894 -0.0092  0.0247   0.0915   0.0545    0.2143   0.0000   440.5880       10.1213       12.2976       9.26496       4.22120      -9.51817     -0.270991     -0.947674      -1.37572      -1.95868      0.261754     -0.169725     -0.659479     -0.246830    -0.0666790    -0.0172315     0.0298093     0.0275944       3.40251       4.20852       4.35570       4.09613       3.72566       3.24079       2.73311       2.13025       1.69196       1.16176      0.738654      0.486109      0.288024      0.169274     0.0890678     0.0492812     0.0248307     0.0101722
  13  16 2972.7841    3.6016  0.8072 13.0201 -0.0023  0.0289   0.0968   0.0662    0.1174   0.0000   435.6468       12.9906       15.8547       4.55234      -5.89739      -7.35883      -1.19213    0.00989985     -0.429159      0.685768     -0.908172     -0.191506      0.289021    -0.0432733    -0.0496785    -0.0354605     0.0299673    0.00178817       3.95735       4.95378       4.81734       4.32747       3.91002       3.65488       3.24441       2.65107       2.10646       1.45779      0.934543      0.554425      0.330804      0.191996      0.108240     0.0559424     0.0252551     0.0119369
  13  17 3112.6776    4.0706  0.9200 13.1630  0.0002  0.0276   0.1053   0.0683    0.1024   0.0000   436.5027       13.7204       10.5531       4.74208       8.40614      -4.10897      -4.51649      -2.52869      0.496755     -0.445472     -0.645312     -0.412116     -0.639585    -0.0585136    -0.0768748    -0.0620057    -0.0289640     0.0187327       3.29495       4.16463       4.27209       4.42502       4.07901       3.28601       2.80485       2.22420       1.65030       1.13726      0.788797      0.543194      0.327287      0.188222      0.105313     0.0573340     0.0293889     0.0141717
  13  18 3252.5331    3.5221  1.1919 13.2129 -0.0061  0.0347   0.0867   0.0866    0.0972   0.0000   441.3082       18.3200       13.6166       12.1341      -1.71733      -3.33422      0.713498       2.42826       4.75620      -3.37634       1.03785     -0.497222    -0.0790687      0.273905     -0.199393     0.0375792    -0.0553006   -0.00326139       4.32883       5.53641       5.84543       5.38863       5.02857       4.53308       3.59001       3.00139       2.27488       1.56919       1.06128      0.683041      0.423377      0.241129      0.132985     0.0720605     0.0349520     0.0159973
  13  19 3392.5603    3.2605  1.6519 12.7505 -0.0050  0.0402   0.0670   0.1030    0.0786   0.0000   440.9279       22.8025       18.8713       12.8696     -0.732207      -13.7588       1.35319      -4.38400      -2.97013       1.26529     -0.969491     -0.426225     0.0273605     -0.510971    -0.0603258     0.0849605     0.0125628    -0.0436276       4.99103       6.42908       6.17467       6.45146       5.79084       5.06705       4.25046       3.55023       2.65424       1.98126       1.23374      0.841735      0.498115      0.300683      0.164152     0.0868911     0.0432328     0.0193234
  13  20 3532.8823    2.7251  2.7991 12.0712 -0.0031  0.0539   0.0438   0.1365    0.0562   0.0000   438.2566       24.6870       18.3138       11.8946      -2.08268       3.17466       3.28441      -5.52148       2.67014      -2.29657       1.32885      -3.01258     -0.593723     0.0678042    -0.0762981    -0.0762024    -0.0446216     0.0453204       6.05780       8.01359       8.31734       8.10590       7.91549       6.56257       5.58895       4.34028       3.33792       2.33892       1.71254       1.10212      0.712207      0.414724      0.230418      0.123190     0.0578014     0.0276131
  13  21 3673.3210    2.2904  3.9800 11.4528 -0.0001  0.0641   0.0315   0.1670    0.0544   0.0000   435.6134       33.1521       9.97794      0.708833      -11.7258       1.28233      -9.41872      -5.96397      -4.34949      0.338300      0.485953       1.02784      -1.46756     -0.910553    -0.0852008     -0.130008     0.0102017     0.0182307       7.58959       9.69874       10.2938       9.78394       9.12770       7.98883       6.75484       5.38387       4.14678       2.93789       2.03803       1.32499      0.834338      0.493924      0.272812      0.148634     0.0683295     0.0324709
  13  22 3814.0201    1.9042  4.9845 11.2700  0.0002  0.0759   0.0254   0.2046    0.0474   0.0000   455.9139       23.4266       13.4807      -4.63022      0.194937       7.07083       5.68899      -1.28962       6.89047     -0.324194      0.613795      -1.70023     0.0707379     -0.170341      0.288190     0.0382919     0.0745409    -0.0523508       9.03528       11.2166       12.0979       11.9354       10.9865       9.56725       7.99234       6.39285       4.69990       3.39997       2.46275       1.60981       1.02430      0.597397      0.337798      0.181152     0.0859391     0.0421948
  13  23 3954.7604    1.5354  6.8166 11.0131 -0.0016  0.1006   0.0206   0.2866    0.0449   0.0000   451.3545       15.9287      -2.65088      -11.6057       7.99499      -30.1014       3.97658       6.36511      -2.71881      -4.08992       4.90828      -2.11674       1.65635     -0.793476    -0.0208181      0.134140     0.0969015     -0.110724       11.3396       14.5027       15.9494       15.0362       14.4416       12.3386       10.5162       8.35975       6.29266       4.69010       3.20732       2.19488       1.36582      0.838751      0.469499      0.256596      0.116662     0.0566161
  13  24 4095.7409    1.3001  8.3024 10.7888 -0.0005  0.1192   0.0180   0.3538    0.0437   0.0000   455.6659       29.0221      -9.47387      -2.35047       14.5111      -22.2118       10.7371      -11.2955      -20.4851      -12.4477       8.36274     -0.563762      -3.02923     -0.716713     0.0729039     -0.277683    -0.0807904    -0.0322132       14.2152       17.6685       19.0008       18.6978       17.2065       15.4032       12.8111       9.88674       7.76112       5.53957       3.89086       2.65901       1.63396      0.991620      0.561376      0.297288      0.138908     0.0672384
  13  26 4378.1137    0.9220 13.2872 10.4017 -0.0008  0.2152   0.0149   0.5982    0.0399   0.0000   476.1708       60.7361       52.3621      -19.3180       9.70273       57.9515      -2.50558      -51.6432      -21.7766      -24.0674       3.88093      -2.01321     -0.430785      -3.35810       2.03779      0.590337     -0.100595     0.0145416       24.2024       31.7739       33.6489       33.0866       31.1214       27.1713       22.6494       18.1620       14.0493       10.2328       7.25487       4.79080       3.06425       1.87162       1.08340      0.566367      0.259104      0.125442
  14   7 1723.5463    0.2898  0.2437  9.8808 -0.0244  0.0240   0.0157   0.0401    0.0377   0.0000   438.9072       1.18514       7.95406      -7.88744       1.43027      0.472594      -4.10183     -0.363319     -0.147809     -0.560570      0.355013      0.428800      0.427986     -0.110360      0.138905    -0.0519482    -0.0335906     0.0189002       2.42060       3.01151       3.27465       3.42307       2.85251       2.35746       2.58538       1.79910       1.45677      0.999936      0.777733      0.478311      0.270029      0.186352      0.116320     0.0610187     0.0275288     0.0140421
  14   9 2017.0526    0.6311  0.4685 10.1942 -0.0106  0.0227   0.0216   0.0464    0.0605   0.0000   437.2120     -0.487556       10.9004   -0.00865735      0.935759       1.03031       1.46437     -0.234320       1.38039     -0.500508      0.115362     -0.510335      0.537603    -0.0489829     -0.193343    -0.0305632    -0.0158368   -0.00865823       2.82295       3.12512       3.30849       3.21322       3.05228       3.21132       2.32798       1.91227       1.58853       1.29850      0.851235      0.514125      0.323369      0.229568      0.144101     0.0828895     0.0395481     0.0178776
  14  10 2162.5409    0.8742  0.7293 10.1930 -0.0010  0.0284   0.0234   0.0563    0.0797   0.0000   437.8542      0.245650       18.0364      -4.42627       1.07534      0.491064      -1.59076    -0.0296012     -0.382808      0.300261      0.648465    -0.0560657      0.166049     -0.327710     0.0120066     0.0669378     0.0100995   -0.00451844       2.82699       3.60259       3.97189       3.92849       3.76629       2.86082       2.86914       2.13237       1.60313       1.20534      0.889122      0.619652      0.366454      0.247020      0.144072     0.0848285     0.0381909     0.0218396
  14  11 2305.7369    1.2236  0.7333 10.7520  0.0061  0.0249   0.0332   0.0587    0.0829   0.0000   436.1330      -5.17937       13.5871       2.50113       2.30410      -4.64543      -3.46956      0.136932     -0.320270      -2.45429       1.17457      0.415000      0.251860     -0.472184      0.180175     0.0197472     0.0353981     0.0130262       2.71699       3.68482       3.90769       3.66400       3.66254       2.87339       2.61910       2.02349       1.45232       1.20998      0.764455      0.532684      0.342939      0.210579      0.124428     0.0694009     0.0350260     0.0178533
  14  12 2446.7731    1.5465  0.9320 10.9550  0.0006  0.0272   0.0367   0.0664    0.0998   0.0000   435.0849       5.63940       13.6023       1.68725       6.72250      -2.48722     -0.280515      -1.36599       1.58832      0.415122      0.289943      0.765122      0.194830     -0.287392    -0.0854614     0.0464093   -0.00176932    -0.0193035       3.22360       3.75549       4.08385       4.03859       3.48446       3.10893       2.97065       2.36705       1.77055       1.37591      0.936474      0.602249      0.399866      0.238131      0.131560     0.0767257     0.0390184     0.0210360
  14  13 2587.4485    2.0767  0.9184 11.6983 -0.0069  0.0270   0.0514   0.0658    0.1054   0.0000   437.2669      -1.11072       9.60524       4.03214       2.14888      -2.57714      -1.68072     -0.935931    -0.0180038      0.518852       1.39991      -1.15153     -0.610118     -0.338664    0.00518128     0.0395490    -0.0132596   -0.00511073       3.01520       3.79626       3.90181       4.08957       3.81639       3.26315       2.64758       2.16228       1.65918       1.31272      0.830888      0.593126      0.364823      0.239779      0.140644     0.0829244     0.0425254     0.0212658
  14  14 2728.2653    2.7145  0.8272 12.1683 -0.0066  0.0247   0.0703   0.0608    0.1416   0.0000   438.6976       6.75212       13.2717      -4.07213       1.13522     -0.983684       2.28912      -3.61525  -0.000446098     -0.153625       1.60384      0.275116      0.188543     -0.161938    -0.0914302   0.000870189    -0.0229975   -0.00888433       2.85180       3.62683       3.65836       3.69299       3.38833       3.02162       2.54172       2.08888       1.62556       1.15495      0.828260      0.569350      0.341302      0.220527      0.128656     0.0727688     0.0351651     0.0188793
  14  15 2869.3365    3.2774  0.9968 12.0807 -0.0054  0.0283   0.0828   0.0712    0.2706   0.0000   437.1602       11.3523       9.98838      -3.14246      -3.21567      -5.09896      0.280326      0.291146      -1.11993      0.481278     -0.319994     -0.483942      0.126710     0.0713157    -0.0904186     -0.138374     0.0392420   -0.00116861       2.99532       4.06289       4.43120       4.21331       4.01154       3.33636       2.84448       2.25949       1.69817       1.25957      0.889569      0.616705      0.377782      0.246651      0.146668     0.0842559     0.0399941     0.0208042
  14  16 3010.3401    3.9130  0.8496 12.9084 -0.0077  0.0270   0.1055   0.0655    0.1767   0.0000   438.2758       19.3664       10.8678      0.109838      -1.37091       6.49400      0.447632      -1.45884      -1.44162      -2.82812     0.0121652     -0.716507     -0.207156    -0.0404724     -0.149372     0.0405506     0.0225269   -0.00319749       3.12450       4.15053       4.26586       4.44892       4.16725       3.36757       2.86454       2.24940       1.65736       1.26108      0.817203      0.594571      0.382635      0.233581      0.132976     0.0732818     0.0416767     0.0214398
  14  17 3150.7370    4.0099  1.1377 13.3180 -0.0031  0.0322   0.0983   0.0814    0.1372   0.0000   442.3208       11.1684       6.30645       3.36430    -0.0569334       6.82871       2.11624      -2.51329      -1.34896       2.47271      0.602202     -0.409556      0.228545     -0.133019     -0.155444     0.0126891     0.0211007    -0.0412208       3.39354       4.69270       4.73870       4.44290       4.30384       3.59401       3.44995       2.65688       2.14003       1.64570       1.02170      0.762466      0.439359      0.286423      0.158413     0.0910310     0.0449777     0.0227646
  14  18 3291.0660    3.7300  1.3240 12.9742 -0.0019  0.0356   0.0848   0.0851    0.1043   0.0000   439.8677       22.5365       2.46959       1.22589    -0.0634315     -0.148146       3.69214      -6.57712      0.503416     -0.989440       1.05694       1.13085      -1.87867     -0.256981      0.399934   -0.00476095    -0.0259393    -0.0149583       3.76240       5.03760       4.98280       5.37363       4.86198       4.19254       3.45386       2.85440       2.27583       1.57811       1.13029      0.761641      0.516305      0.306129      0.178244      0.102783     0.0560664     0.0289817
  14  19 3431.6712    3.0602  1.9888 12.5953 -0.0062  0.0427   0.0586   0.1140    0.0734   0.0000   440.8398       19.6477      -3.73490       7.91585       9.01159     -0.837433      -5.42198      -4.37594      -1.73503      -5.31115      -1.45134      -2.61248     -0.727216     -0.323255      0.263662      0.106665     0.0400582    0.00491515       4.69576       5.86667       6.05800       6.44801       5.98941       5.07424       4.33753       3.50457       2.69046       2.08148       1.42478      0.966783      0.634530      0.384385      0.238423      0.134615     0.0694514     0.0352425
  14  20 3572.3681    2.5884  3.0603 12.0459 -0.0050  0.0535   0.0400   0.1450    0.0570   0.0000   434.8169       28.7987       2.21306       6.76073      -16.9812     -0.327994       1.68037      -14.2841       1.11400       1.51799     -0.156199      -2.13848      0.772611      0.618773      0.221470     -0.242184     0.0835087    -0.0233962       5.78855       7.50950       7.80811       7.88107       7.38724       6.51460       5.54150       4.63051       3.39019       2.62330       1.83295       1.26714      0.818457      0.504211      0.297499      0.168084     0.0833191     0.0428411
  14  21 3713.5603    2.1601  4.3189 11.5727 -0.0044  0.0680   0.0296   0.1793    0.0507   0.0000   427.3286       19.0039       18.7070       10.9641       2.17046      -12.4756      -2.12401      -13.6351     -0.296290      -3.62966      0.943471      -1.07968     -0.731282      0.435921      0.391950      0.244506     0.0278530     -0.100782       7.22253       9.81147       10.1321       10.1033       9.43234       8.35660       7.31391       5.71958       4.53604       3.39051       2.38823       1.66012       1.07173      0.668611      0.387930      0.220528      0.106059     0.0542220
  14  22 3854.6629    1.7887  5.9654 11.1881 -0.0045  0.0846   0.0230   0.2291    0.0468   0.0000   444.6342       37.2827       33.1496      -1.34489       13.9127     -0.463354      -1.67986      -10.1407       2.33700      -3.94962      -3.52988       5.07547     -0.534835    -0.0443924     -0.607529      0.136036      0.192966     0.0173924       9.09251       11.7732       12.2346       12.3658       11.6951       10.4436       8.66845       7.23863       5.60738       4.24801       3.01655       2.04309       1.34902      0.844049      0.495358      0.284409      0.141594     0.0723814
  14  23 3995.7115    1.4655  7.1625 11.0107 -0.0023  0.1014   0.0195   0.2861    0.0432   0.0000   430.4259       15.8528       25.1231       32.5126       1.89522      -25.4882      0.919403      -5.66623       7.38896       4.12214       4.19513      -1.78582       1.77251       1.33412      0.299539     -0.339593     -0.260597   -0.00172855       10.7923       14.2431       15.3905       15.0866       14.2927       12.4721       10.6727       8.48671       6.61810       5.05566       3.47940       2.49832       1.63093       1.01935      0.604868      0.346395      0.169985     0.0877205
  14  24 4136.9991    1.1726  8.4415 10.8904 -0.0063  0.1306   0.0180   0.3680    0.0416   0.0000   417.8016       57.0771       16.5890      -11.7176       2.88731       11.0350     -0.710033      -4.15890       34.0120      -11.6514      -8.18279       2.86248       2.82199      -1.31850     -0.819847     -0.365954    -0.0193635     0.0583844       13.4808       18.0884       19.1739       19.0397       17.9738       15.6859       13.8784       10.9131       8.81543       6.50360       4.69164       3.22290       2.10590       1.34667      0.782440      0.443110      0.221322      0.109809
  14  25 4278.6441    1.0302 10.8940 10.6114 -0.0028  0.1581   0.0153   0.4631    0.0389   0.0000   397.3316       52.3455       56.6103       5.22321      -24.5721      -20.4696       13.6754      -2.57437      -14.3818      -4.50387     -0.370859       7.13234      0.924402      -1.97352       1.19791      0.858950     -0.385907     -0.165069       16.4034       21.2818       22.9320       22.8490       21.6702       19.1172       16.1974       13.4607       10.5108       7.84602       5.69634       3.95539       2.63830       1.67070      0.984439      0.576797      0.281065      0.147391
  15   9 2049.6302    0.6537  0.5562 10.0319 -0.0053  0.0224   0.0201   0.0522    0.0661   0.0000   435.4512       1.28725       12.4611      -6.13364     -0.248451      -1.45291      -2.11242      -3.65696      -1.87477      0.240474      0.349292      -1.06700     -0.270732     -0.206773     0.0513326    -0.0680599     0.0538646   0.000937066       2.33791       3.01791       3.34510       3.25020       2.93075       2.85982       2.28271       1.94445       1.43825       1.06146      0.837372      0.538948      0.355182      0.257018      0.136225     0.0811769     0.0484340     0.0251614
  15  10 2195.8468    0.9218  0.7656 10.2732  0.0009  0.0256   0.0238   0.0613    0.0780   0.0000   440.7236     -0.568066       19.8529       2.39286       2.55907      -1.89677      -3.83516     -0.465801      0.237975      0.368330      0.354921      -1.01300      0.478967     0.0264392   -0.00456564     0.0558148     0.0896233   4.08716e-05       2.79073       3.70702       3.70629       3.84186       3.61743       3.00404       2.70067       2.19781       1.76589       1.17639      0.914809      0.623305      0.442598      0.257693      0.154409     0.0862878     0.0516453     0.0267135
  15  11 2339.5333    1.3047  0.7733 10.6497  0.0008  0.0256   0.0317   0.0545    0.0853   0.0000   436.4010       4.08081       17.5615      -3.90273      -4.22190      -4.66397      -5.45893      -3.56728      -2.18776       1.12922      0.242976     -0.507749     -0.156820     -0.179910    -0.0256416     0.0260913     0.0758442    0.00391134       2.35731       3.54404       3.22078       3.54429       3.21560       2.91403       2.57734       2.04509       1.56838       1.18702      0.880756      0.608754      0.428333      0.269414      0.157423     0.0927774     0.0494576     0.0265418
  15  12 2481.1178    1.7071  0.8548 11.2438 -0.0046  0.0268   0.0414   0.0602    0.0886   0.0000   436.1082       2.28053       6.58198      -3.03875     -0.502308      -3.68063     -0.596684    -0.0154712      0.742989      -1.22197      -1.50316    -0.0590803      0.540858      0.387847     -0.271125   -0.00546536    0.00120321    -0.0177672       2.82498       3.30595       3.34368       3.95632       3.40943       2.93327       2.55548       2.24550       1.71594       1.20270      0.932152      0.657587      0.437897      0.260523      0.173054      0.103284     0.0551673     0.0305011
  15  13 2622.4785    2.1872  0.9375 11.7751 -0.0088  0.0282   0.0517   0.0641    0.0931   0.0000   439.4995      -3.75347       11.1194       6.49254      -4.63469      -5.14836     -0.998566       2.49835       1.12627      0.273093      -1.17259     0.0164747     -0.364263     -0.747814     0.0686452      0.184520   -0.00630111     0.0204861       2.52787       3.98095       3.63190       3.96187       3.49607       3.32462       2.76825       2.35037       1.78368       1.37826       1.02362      0.682331      0.475297      0.287409      0.182659      0.107045     0.0546168     0.0269736
  15  14 2764.2914    2.7709  0.8205 12.2266  0.0035  0.0225   0.0677   0.0593    0.0984   0.0000   436.9565       13.9136       15.1562       4.45542     -0.273829       1.91032     -0.735622     -0.791849      0.629838      -1.51045      0.401405     0.0205498     -0.655710     -0.491755    -0.0255732    -0.0103158    -0.0254942    -0.0213645       2.36745       2.87156       3.09329       3.07309       2.98525       2.60044       2.29018       1.85071       1.48986       1.12227      0.791636      0.568828      0.394881      0.252599      0.143049     0.0937873     0.0489624     0.0258800
  15  15 2905.9184    3.2185  0.9047 12.4701 -0.0120  0.0260   0.0773   0.0594    0.1613   0.0000   435.5493       12.4963       13.4742       2.59255      0.727068      -1.59620       1.01614     -0.919467       1.49643      -2.58018     -0.276573      0.946997      0.285118     -0.433753     -0.603359    0.00453288     0.0893062    -0.0191479       3.07774       3.84819       4.04729       3.55853       3.48355       3.09628       2.83640       2.49621       1.88263       1.49272       1.07042      0.688627      0.464561      0.280006      0.177448     0.0924539     0.0536631     0.0280586
  15  16 3047.2295    3.9660  0.9904 12.8352 -0.0051  0.0282   0.1002   0.0697    0.1889   0.0000   436.0402       15.3333       13.3059      0.586223      -2.71741      -7.60247     -0.292733     -0.273690       2.21705      -1.88193     -0.600065      -1.92678      0.425181     -0.153904      0.195111     -0.157351     0.0410625    -0.0179353       2.98409       3.87181       3.78770       3.84394       3.80671       3.13779       2.83461       2.35326       1.96230       1.49487       1.07013      0.706014      0.464171      0.280060      0.187638      0.111166     0.0623472     0.0332089
  15  17 3188.2585    3.9619  1.1273 13.3027 -0.0212  0.0300   0.1055   0.0867    0.1672   0.0000   439.8372       16.3694       7.52539      0.643215      -2.86942      -2.16108      -1.85824      -5.82159      -8.89569     -0.709935       1.06944     -0.127534     -0.324662      0.362929     0.0807319    -0.0725449     0.0746329     0.0311892       3.14871       4.14628       4.19280       4.30275       3.92259       3.66882       3.00315       2.57698       2.11222       1.49257       1.07229      0.756532      0.509657      0.314878      0.195378      0.112336     0.0613219     0.0337725
  15  18 3329.0990    3.3682  1.5916 13.0254 -0.0054  0.0390   0.0723   0.0967    0.0981   0.0000   436.7607       16.2225       11.4450       2.68950       4.72305       1.84131       1.26443      -3.40749     -0.890199      0.819096       2.96622     -0.185635       1.01457     -0.396498      0.156656     -0.167520    -0.0758083    -0.0289864       3.91956       5.26500       5.34875       5.71239       5.15379       4.68293       3.85759       3.35894       2.51570       1.94557       1.41322      0.961243      0.711693      0.411393      0.264380      0.158122     0.0849519     0.0445369
  15  19 3470.2635    2.9385  2.0713 12.5688 -0.0018  0.0448   0.0533   0.1064    0.0734   0.0000   434.2723       25.2575       9.87733       2.28454     0.0697180      0.358802       2.21598      -2.18145      0.574484      -2.47924       2.68853      -1.54172      -1.14784     0.0904615      0.158682     -0.346163     -0.213893     0.0725980       4.50211       5.86807       6.53447       6.49153       6.02232       5.24535       4.62398       3.71741       2.91273       2.28901       1.57355       1.14040      0.762634      0.493485      0.301842      0.178461     0.0974293     0.0527936
  15  20 3611.5152    2.4601  3.3499 11.8744 -0.0011  0.0558   0.0360   0.1498    0.0596   0.0000   433.1386       17.7371       10.9168      0.627161       9.24721       2.06857       2.59262      -5.37156      -1.17584      -1.11802      -2.41097       1.24750    -0.0454016      0.422399      0.703348    -0.0316787     0.0688994    0.00663853       5.56043       7.58175       7.75829       8.00996       7.23046       6.72163       5.60682       4.89868       3.80982       2.98019       2.10734       1.47955      0.988776      0.643952      0.385450      0.227276      0.123357     0.0689032
  15  21 3752.7994    2.0583  4.7640 11.2784 -0.0017  0.0677   0.0259   0.1823    0.0540   0.0000   442.1693      -2.04078       4.24554       5.25254       10.7033      -12.9117     -0.275967      -12.9403     -0.858296      -4.77797      -1.91945      -3.05767     -0.608135     -0.406503      0.939854    -0.0706029     -0.138672     0.0731839       6.77976       9.07609       9.51148       9.68188       9.00093       8.09240       7.09925       5.86060       4.64499       3.56644       2.56146       1.82279       1.22653      0.796430      0.484399      0.279860      0.153747     0.0830461
  15  22 3894.3651    1.6935  6.1441 11.0640 -0.0019  0.0853   0.0213   0.2323    0.0474   0.0000   428.5761       35.8365      -7.49341       4.83026       17.1651      -1.12312      -7.65910       12.2201       4.75510      -6.24804      -1.11671     -0.738087       3.13741      -1.41369      -1.05813       1.05286     0.0835636     0.0170995       8.54082       11.0840       11.8346       11.8327       11.2453       10.3508       8.72339       7.31850       5.80736       4.43552       3.32686       2.29259       1.54780       1.03173      0.620777      0.375653      0.200416      0.108307
  15  23 4036.2096    1.4338  8.1197 10.8145 -0.0028  0.1036   0.0177   0.3002    0.0437   0.0000   425.5604       11.1382       25.1309      -9.72753      -1.51357       10.3311      -3.91874     -0.327147     0.0188630       3.52801      -10.2611      -1.61429       4.12163      0.767538      -1.39326     -0.427918     0.0605080     0.0126067       10.2690       13.5114       14.3338       14.3105       13.7441       12.4101       10.7208       8.78468       7.07921       5.39050       4.00191       2.80748       1.91279       1.24772      0.769762      0.460686      0.242986      0.130393
  15  24 4177.6297    1.1555  9.3933 10.6926 -0.0041  0.1305   0.0166   0.3793    0.0422   0.0000   459.2205       24.9780      -4.14450      -10.7595      -8.29334     -0.852140       3.68228      -13.8349     -0.321633      -16.1924      -3.94119       5.14887     -0.238793      -4.04717       1.17742       1.60758    -0.0522889     -0.427716       12.8413       16.8980       17.9081       18.2475       17.2364       15.4534       13.5041       11.0721       8.83213       6.79948       5.01097       3.55857       2.43520       1.61106      0.983096      0.581720      0.312738      0.169246
  15  25 4319.9055    0.9452 11.6460 10.5184 -0.0017  0.1695   0.0147   0.5009    0.0393   0.0000   424.8877       15.4297      -17.4427       14.0354       2.03999      -2.46208       9.59485       10.0876      -12.4047      -16.4935      -1.35906      -7.77796      -4.74368     -0.765246      0.569378      -3.04795      0.439821      0.214120       16.8112       21.8089       23.5062       23.4021       22.5795       20.3631       17.3759       14.4969       11.6794       8.68985       6.64984       4.66786       3.26068       2.14156       1.30915      0.803540      0.414271      0.227966
  15  26 4461.7343    0.8313 15.2493 10.3851 -0.0017  0.2327   0.0122   0.6648    0.0329   0.0000   382.8393       24.1180       37.6034       5.48210      -9.51180      -54.2301      -10.1558       46.4254       20.9913      -8.74228      -13.4557       5.91856       2.15151       1.68129      0.669628     -0.703559      0.476159     0.0742297       22.8187       29.7377       31.8558       32.3887       30.0497       27.8687       23.6552       20.4783       15.7119       12.3591       9.10213       6.56462       4.44560       2.94378       1.83770       1.11204      0.565836      0.309924
  16   6 1629.4998    0.2450  0.1440  9.4651  0.0077  0.0143   0.0154   0.0267    0.0328   0.0000   440.5597      0.217021       12.9803       1.01884     -0.664205      0.155818      -1.45221     -0.262329       1.23147     -0.835418     -0.455068      0.442139     0.0999559    -0.0480593      0.117710   -0.00853629     0.0126772   -0.00925310       1.36450       1.78305       1.95923       2.16489       2.13819       1.44604       1.64292       1.18060      0.901192      0.680808      0.547852      0.369256      0.247073      0.188269     0.0981428     0.0840906     0.0306408     0.0222305
  16   9 2081.6165    0.7288  0.5514  9.9747  0.0022  0.0207   0.0215   0.0458    0.0686   0.0000   441.9319     -0.495978       9.41242      -2.76105       2.72793       1.51610     -0.914406     -0.320496      0.742732      -1.35096     0.0307080      0.467471      0.541542      0.277493    -0.0292167    -0.0924681     0.0344893    0.00573841       2.12491       2.67759       2.81631       3.03382       2.63747       2.42560       2.11719       1.74691       1.36678       1.07658      0.799520      0.559173      0.365006      0.241543      0.160572     0.0938614     0.0569331     0.0313493
  16  10 2228.4356    0.9731  0.7279 10.3856 -0.0046  0.0233   0.0251   0.0539    0.0847   0.0000   437.2350      -3.87317       13.6109       2.06512       5.03048      -1.11893       1.16809     -0.890772     0.0677269       2.21775      0.369718      0.941976     -0.221530     -0.339596     0.0850255    -0.0421923    -0.0727713     0.0744923       2.21952       2.85536       3.00643       3.13056       2.89297       2.63831       2.32722       1.91512       1.57012       1.30299      0.881654      0.597976      0.455268      0.293630      0.184076      0.108228     0.0648747     0.0378075
  16  11 2372.6012    1.3404  0.9404 10.6646 -0.0024  0.0269   0.0294   0.0604    0.0920   0.0000   437.8777       3.65908       8.55164      0.627764     -0.688698      0.823257      0.578370       2.44429      0.439804      -1.46679      0.234947     -0.178876      0.266218      0.535527     -0.378180     0.0466085    -0.0195395    -0.0113190       2.68499       3.57189       3.76173       3.59032       3.49213       3.21697       2.62736       2.35524       1.77815       1.39164       1.04868      0.717469      0.511604      0.332043      0.216339      0.121319     0.0720960     0.0406076
  16  12 2514.9145    1.7815  0.8370 11.3610 -0.0015  0.0247   0.0410   0.0588    0.0827   0.0000   437.1706       3.53292       11.0452      -1.37969      -3.58468      -5.49714     -0.335997      -3.22398     -0.217449     -0.410113     -0.273653     -0.639926      -1.02452     -0.562904    -0.0315514     -0.109583    -0.0325797    -0.0434509       2.13593       2.95414       2.95488       3.28144       2.99932       2.59579       2.39804       1.97247       1.54242       1.17741      0.925818      0.638739      0.454119      0.284348      0.186735      0.115508     0.0675442     0.0362144
  16  13 2657.0183    2.4069  0.8700 11.6231 -0.0041  0.0231   0.0537   0.0562    0.0964   0.0000   435.9066       6.98700       14.7781     -0.639190       6.55815      -2.67870      0.690352       2.20891     -0.159977       2.04968     0.0100058     -0.690764      0.754126      0.263557     -0.335927      0.223937    -0.0371957     0.0335229       2.20352       3.00452       2.96170       3.18908       2.77474       2.66539       2.36006       1.91842       1.54943       1.17884      0.910857      0.627388      0.428714      0.290073      0.184759      0.110435     0.0616467     0.0373591
  16  14 2799.6380    2.9283  0.8461 12.3053 -0.0019  0.0226   0.0682   0.0564    0.0915   0.0000   434.4379       5.96547       13.2326       4.22351     -0.380816      -2.35089       1.50528      0.182894      0.151295      -2.15507      0.449124     -0.943204    0.00889059      0.447980    -0.0831589    -0.0477954     0.0695743    -0.0146900       2.34422       2.82321       2.97590       3.12775       2.88052       2.57380       2.31041       1.92492       1.58396       1.27117      0.921086      0.630528      0.443020      0.289463      0.179374      0.113315     0.0661920     0.0377702
  16  15 2941.9771    3.4920  0.7949 12.9939  0.0024  0.0234   0.0853   0.0530    0.0860   0.0000   440.0580       4.53829       13.0542       1.71254      0.688789      -2.09509      0.143776      -3.97714     -0.950499      0.708083      0.377503      0.726982     -0.710021     -0.221242      0.176609      0.107747    -0.0157203    -0.0579949       2.28967       3.01581       3.12623       3.08503       2.94491       2.67495       2.38362       2.04185       1.50436       1.34001      0.885043      0.683283      0.435678      0.293535      0.181460      0.112986     0.0670585     0.0377874
  16  16 3083.6786    3.9405  1.0059 12.8734 -0.0051  0.0264   0.0888   0.0643    0.1614   0.0000   440.3285       18.4691       15.3263      -1.19734    -0.0822456      -1.46179       1.74416      0.641677       1.86686      -1.41239     -0.620382      -1.42626      0.975807     -0.803728      0.134877     -0.176209    -0.0139146    -0.0484650       2.51989       3.27516       3.52902       3.34184       3.30610       3.02134       2.56722       2.24261       1.71770       1.33402      0.980969      0.708651      0.524463      0.332561      0.215086      0.124128     0.0716923     0.0411808
  16  17 3225.1963    4.0550  1.3529 12.6759 -0.0025  0.0307   0.0899   0.0837    0.2014   0.0000   445.9534       10.3910       16.5891      -2.41341       1.39575       2.21598      -3.58864      -5.77495       2.45269      -3.13588    -0.0726921     0.0749018      0.972262      0.187279    -0.0519736      0.142708    -0.0485006    0.00589844       3.07264       4.11977       4.20260       4.28833       3.88970       3.67661       3.14257       2.70484       2.03864       1.64198       1.16569      0.868284      0.599573      0.396741      0.253192      0.150400     0.0839245     0.0490441
  16  18 3366.5876    3.3110  1.7834 12.6797 -0.0023  0.0391   0.0666   0.1004    0.1190   0.0000   439.6998       26.4012       9.93324       4.57499       8.87177      -5.26741       2.37657      -4.52219      0.887431      -2.24640       1.79020      -1.03182     -0.564566     -0.157439     -0.349379     0.0282219   -0.00162667     0.0229386       3.53646       4.88923       5.21028       5.16162       4.98889       4.51052       3.90950       3.18363       2.52448       2.08975       1.43051       1.09520      0.724673      0.492786      0.321016      0.195436      0.110190     0.0639924
  16  19 3508.1165    2.8463  2.7280 12.1608 -0.0061  0.0463   0.0456   0.1289    0.0804   0.0000   447.3447       26.8268       16.9557      -1.38292       1.40065       3.45808     -0.728657     -0.194796      -2.67707      0.540304      -1.08457     -0.183423       2.57563   -0.00407422     0.0523301     -0.179600      0.140654     0.0385197       4.55486       5.89265       6.35612       6.32208       5.92665       5.41624       4.79399       3.96529       3.28797       2.45231       1.88687       1.32906      0.948319      0.620278      0.402949      0.238990      0.133272     0.0785062
  16  20 3650.0164    2.3566  3.7236 11.7234 -0.0025  0.0576   0.0326   0.1552    0.0598   0.0000   432.5358       34.9220       5.17719      -11.4114       1.27116      -6.61518       1.94697      -3.24284       4.47956      -3.68004       3.34193      -1.12371      -1.23928     -0.847412      0.261018     -0.161086     0.0657096    -0.0399875       5.43448       7.21530       7.67934       7.68333       7.51457       6.61433       5.99860       4.73826       4.01044       3.06040       2.28841       1.66405       1.15443      0.769758      0.493716      0.302681      0.170874     0.0969751
  16  21 3791.9249    1.9740  5.1243 11.1751 -0.0038  0.0688   0.0237   0.1893    0.0543   0.0000   429.3136       20.0836       19.7675       19.9609       7.87445      -12.6221       11.9050      -13.8940      -1.67805      -2.35239    -0.0134338      -2.15876      0.599374     -0.723467      0.367015      0.504258     0.0440729      0.146582       6.69666       8.82637       9.43670       9.42183       9.00963       8.33227       7.12098       6.01774       4.75718       3.71699       2.81503       1.98837       1.42403      0.944950      0.595853      0.374862      0.207226      0.119162
  16  22 3933.8511    1.6580  6.7416 10.8827 -0.0003  0.0869   0.0191   0.2331    0.0469   0.0000   437.8763       25.7376      -1.06477      -14.0233       4.82288       21.2607      -7.76709      -9.65316      -2.93769      -4.92796      -2.92328     -0.304784      0.268088     -0.653247      0.271834    -0.0948994      0.258214     -0.164008       7.98118       10.6568       11.5668       11.4786       11.0644       10.0564       8.85782       7.28453       6.09988       4.58937       3.50290       2.52519       1.76754       1.18741      0.747974      0.466270      0.255805      0.143813
  16  23 4076.1065    1.3389  8.7859 10.6828 -0.0014  0.1081   0.0160   0.3118    0.0426   0.0000   440.3163       10.5185       32.9935      -8.65559       23.3212       10.3715      -10.3468      -16.8687      -3.93701       3.31561       5.76674      -3.10874      -3.38507     0.0755149      0.715516    -0.0495956    -0.0156392     -0.118782       9.99938       12.9649       14.4046       14.2673       13.7780       12.5661       10.7631       9.51228       7.32823       5.95690       4.31026       3.19854       2.22408       1.49197      0.953423      0.591871      0.323041      0.185457
  16  24 4217.9987    1.0767 10.0049 10.5781 -0.0030  0.1324   0.0147   0.3923    0.0404   0.0000   449.8893       79.6601      -10.2364      -6.28187       41.2604       2.86742     -0.613165       5.02765       2.02858       7.91019       3.70424       2.21597      -8.79065      -2.15271       2.92028     -0.240968      0.276052      0.153781       12.3559       16.2690       17.2907       17.7690       16.8280       15.3548       13.6670       11.3093       9.29414       7.18450       5.43440       3.96836       2.79077       1.89544       1.20519      0.749860      0.412475      0.237417
  16  25 4360.2778    0.9221 12.5172 10.4330 -0.0040  0.1735   0.0133   0.5128    0.0372   0.0000   452.7482       71.4564       38.3955      -24.5509      -12.5129      -22.5902       31.5009       18.4891      -10.1095      -16.5860     -0.155793      -2.44628      -2.80408     0.0266193      0.935698     -0.963108     -0.423316      0.143134       15.9954       21.3566       22.9260       23.1134       22.3193       20.3772       17.6737       14.9572       12.0276       9.42873       7.21637       5.12956       3.67549       2.47698       1.57003      0.990415      0.545694      0.306293
  16  26 4503.0037    0.7210 13.2826 10.3364 -0.0052  0.2186   0.0121   0.6115    0.0347   0.0000   478.5273      -11.7040      -40.8055       4.84522       36.2560      -17.5800      -51.4516      -5.67105      -1.20729      -8.42816      -5.30935       1.47782      -3.42656       3.91444       3.19508      -3.06290      -1.20244      0.676619       20.1606       26.4570       28.6372       28.7647       27.1865       25.0355       22.0790       18.7359       15.4312       12.0562       9.20818       6.56950       4.64470       3.10372       2.02503       1.28146      0.691729      0.401335
  16  27 4645.0573    0.6111 17.0103 10.1905 -0.0021  0.3112   0.0089   0.7754    0.0271   0.0000   434.1643      -17.4534       9.38536       13.0060       21.0682      -17.7431      -25.5984      -29.8010       8.49653      -16.1491      0.541149       5.91424       13.3827       2.52677       2.10276      -3.07937      -1.00608     -0.123101       28.2246       37.6432       40.3194       40.6041       38.4738       36.0025       31.5787       26.8277       22.0589       17.1314       13.1877       9.56528       6.70610       4.58553       2.93470       1.84322      0.993095      0.568988
  17   7 1811.9634    0.3725  0.3769  9.7729 -0.0061  0.0371   0.0155   0.0499    0.0425   0.0000   433.3618      -4.90789       6.17559      -5.56833      -8.87726     -0.709301      -1.87579       3.52935      -1.38572       1.28551      0.436714      0.511275      0.631977     0.0491161    -0.0836639      0.252268     0.0993170    -0.0128661       2.31314       4.39440       3.55741       4.00356       3.65743       2.34065       3.41431       1.85170       2.22118       1.39029       1.16603      0.866659      0.465240      0.379566      0.203159      0.161963     0.0869926     0.0558162
  17   9 2113.0059    0.7665  0.7038 10.0319 -0.0077  0.0238   0.0195   0.0526    0.0688   0.0000   439.2047      -1.14772       7.43321       4.08923       3.71420       3.64098       1.43894      -2.61310     -0.613451     0.0152149      -1.88491      0.217801      0.688954     -0.367074      0.278238     0.0107352    -0.0940509    -0.0132255       2.17893       2.81365       3.09542       3.01787       2.93532       2.40446       2.42153       2.04057       1.56958       1.29365       1.05618      0.724567      0.480086      0.323814      0.216638      0.135500     0.0820133     0.0498608
  17  10 2260.3053    1.0573  0.8638 10.3154 -0.0051  0.0262   0.0245   0.0606    0.1010   0.0000   438.8302      0.277465       16.6017     -0.306143      -6.19157      -4.82554       2.67248       1.98301      -1.50017      -1.68592       1.02245     -0.260988     -0.129469      0.252245      0.546914      0.170519    -0.0624152     0.0256424       2.37713       3.37549       3.42882       3.40604       3.33450       2.90270       2.73703       2.21514       1.86998       1.43646       1.10001      0.823604      0.543618      0.385646      0.239533      0.148190     0.0926867     0.0487530
  17  11 2405.0561    1.4743  0.7702 11.1126 -0.0040  0.0224   0.0344   0.0531    0.0772   0.0000   436.5156       1.69613       16.8945       1.60382       2.30161       2.60146      -1.81094      -5.21285     -0.112242       1.08711      0.383719      0.825148     -0.282708     -0.346259     -0.455897     0.0507938      0.128685  -0.000176876       1.97080       2.60819       2.75421       2.75534       2.68759       2.36626       2.25050       1.86006       1.49813       1.14971      0.886646      0.640881      0.472449      0.332427      0.215432      0.127713     0.0795748     0.0431286
  17  12 2548.1586    1.9690  0.8596 11.4160 -0.0011  0.0235   0.0441   0.0595    0.0850   0.0000   441.8636       1.32589       14.6672       2.35950       6.95215      -1.56097      -2.10353      -1.90188      -1.19746      -3.02741       1.28661     0.0968607     -0.382759    0.00238585    -0.0768983     -0.146359     -0.108190     0.0476416       1.97465       2.82714       2.85736       3.27570       2.86495       2.71927       2.17665       2.08815       1.46051       1.29617      0.839502      0.730742      0.443311      0.328396      0.201382      0.139369     0.0775580     0.0459011
  17  13 2691.1241    2.3553  0.9165 12.1636  0.0014  0.0253   0.0525   0.0603    0.0777   0.0000   440.7684       4.12388       14.2847      -4.42505       6.77596     -0.608814      -1.78756      -3.03993      -1.59880     -0.987354       1.07361     -0.997561   -0.00167575     -0.242015      0.370150    -0.0521684     0.0620710     0.0765490       2.44698       3.10557       3.24427       3.20954       3.06625       2.82167       2.53317       2.22216       1.86197       1.42997       1.06788      0.799806      0.576926      0.373180      0.246296      0.158852     0.0877776     0.0534694
  17  14 2834.4859    2.9782  1.0269 12.3237 -0.0024  0.0256   0.0617   0.0656    0.0927   0.0000   436.0595       9.67083       14.5477     -0.984225      -1.87437      -6.75513      0.895712      0.336521     -0.189646      -1.86631     -0.730491      0.520459     -0.309548     0.0337084     -0.185918     -0.172672    -0.0509625     0.0139546       2.44560       3.10687       3.20621       3.42293       3.18191       3.01347       2.53883       2.08988       1.72903       1.44883       1.11319      0.765346      0.546606      0.327282      0.255993      0.153175     0.0966223     0.0577590
  17  15 2977.3873    3.7287  0.8614 12.7639  0.0033  0.0226   0.0827   0.0560    0.0913   0.0000   438.4817       5.08489       9.54889       3.74031      -3.81282      0.551061     -0.131736      -2.67630       1.09912       1.77849     -0.147702     -0.981231     -0.611891     0.0780151      0.262809   -0.00526174    -0.0675093    -0.0761322       2.07084       2.64895       2.83043       2.88047       2.68544       2.41523       2.16454       1.95962       1.52803       1.21304      0.921902      0.688099      0.477800      0.311761      0.209608      0.133680     0.0791731     0.0446967
  17  16 3119.5610    4.0105  0.8455 13.4039 -0.0017  0.0248   0.0942   0.0575    0.0881   0.0000   437.1329       11.9576       5.04216       3.94352      -4.72228     -0.451491      -5.12446      -3.41212      -1.53238      -1.56233     -0.809370     -0.926604     -0.481379     -0.218294      0.112341     -0.215999    -0.0140169    -0.0231598       2.62282       3.68425       3.93473       4.00363       3.73108       3.20479       2.86026       2.31459       1.79247       1.38728       1.01290      0.745704      0.487190      0.346240      0.204320      0.135405     0.0821765     0.0454187
  17  17 3261.6046    3.6459  1.4427 12.7919 -0.0059  0.0323   0.0748   0.0832    0.1388   0.0000   435.7238       19.0088       10.9437       11.2833      0.750959      -8.40556     -0.115643      -3.97026     -0.299923      -3.10585     -0.544400      -2.46542     0.0509913     0.0982440     -0.178159    -0.0431815      0.197705    -0.0742916       2.96322       3.98224       4.17660       4.17088       4.05969       3.70572       3.26799       2.76517       2.33836       1.77060       1.34544       1.00844      0.704509      0.486152      0.319386      0.194452      0.116575     0.0675548
  17  18 3403.6537    3.3132  1.9780 12.5153 -0.0087  0.0391   0.0631   0.1054    0.1174   0.0000   440.4701       18.3999       11.9065       4.17511      0.963240       9.18128      -2.07580      -4.02615      -4.93419     -0.199552       3.60308      0.609083      -1.09030     -0.798961      0.728272    -0.0637458     0.0275373    -0.0701757       3.63486       4.82359       5.04554       4.92822       4.93698       4.40501       3.97824       3.38627       2.80349       2.20443       1.63733       1.24441      0.855557      0.628970      0.390051      0.247055      0.143905     0.0837718
  17  19 3545.7814    2.7404  2.7897 12.0661 -0.0052  0.0474   0.0449   0.1310    0.0899   0.0000   432.4624       22.1309       22.2961       5.03190      -4.77449       4.02340     -0.476736      -4.71891      0.937398      -4.89820     0.0222726      -1.27554      0.476783     -0.123564     0.0536673     -0.161015     -0.158865     -0.226257       4.33360       5.33632       6.04438       5.88401       5.60098       5.17000       4.73209       4.00250       3.36504       2.66874       2.08020       1.48162       1.04610      0.710110      0.470184      0.293959      0.177435      0.105679
  17  20 3687.8723    2.2832  4.2308 11.3492  0.0003  0.0589   0.0285   0.1623    0.0668   0.0000   445.3797       35.1476      -10.9923      -3.42310       8.33015      -8.12566       2.81021      -3.00021      -6.83367       1.44493       1.87771      -1.08526      -1.62432       1.77569   -0.00737735     0.0127798      0.164250     0.0284377       5.27838       6.77717       7.26606       7.20702       7.17112       6.70832       5.69528       4.95369       4.13738       3.21964       2.52440       1.84936       1.28339      0.897877      0.592887      0.372542      0.229213      0.133607
  17  21 3830.4148    1.8733  5.7413 10.9940 -0.0037  0.0719   0.0216   0.1993    0.0538   0.0000   443.3486       17.4475       17.6361      -30.9123       8.55579      -15.0713       10.3064      -5.33434       4.73818      -10.2163       1.15023      -1.70545      0.626880      0.325138       1.25397     -0.942034      0.141059    -0.0946018       6.53199       8.49982       8.93984       9.16439       8.97811       8.32987       7.25001       6.12631       5.19066       3.99352       3.13495       2.25664       1.61396       1.16036      0.740927      0.473573      0.278041      0.164556
  17  23 4115.4981    1.3000  9.2138 10.6364 -0.0013  0.1106   0.0158   0.3211    0.0419   0.0000   461.0343       45.5964      -7.58416      -38.4550       17.2047       16.9983       9.39355       12.7201       1.73637      -1.39634      -1.22453      -3.92374     -0.850615       1.66516       2.89251    -0.0760162    -0.0476357     -0.323481       10.0082       13.3334       14.1957       14.2571       13.7093       12.4454       11.2335       9.71774       7.88020       6.39805       4.85168       3.58229       2.51535       1.73711       1.12888      0.719636      0.422905      0.248308
  17  24 4257.7645    1.0639 11.8664 10.5227 -0.0022  0.1504   0.0141   0.4429    0.0379   0.0000   445.0717       3.42232       20.2060       5.13292       1.19331       5.64696      -6.37188      -15.0991      -16.7041      -8.89522      -1.98904      -3.69434       6.81366       1.13711     -0.591895     -0.752428     0.0530870      0.981054       13.0777       17.1042       18.5562       18.9443       18.2036       16.6797       14.9022       12.8643       10.6535       8.40183       6.45318       4.85590       3.48123       2.38157       1.59270       1.03032      0.590730      0.348349
  17  26 4542.9616    0.6943 14.8730 10.3410 -0.0022  0.2478   0.0114   0.6775    0.0311   0.0000   402.6317       68.7892       16.1331      -33.0862       18.9816       14.4134      -1.57799      -16.3906       14.4208      -17.1013      -15.5150      -2.46730       10.1671       5.74595      -4.41487     -0.111830       1.27926     0.0143818       21.1729       27.7134       30.3742       30.5968       29.3949       27.8100       24.0561       21.3182       17.2657       14.0239       10.8683       8.08313       5.73192       3.98780       2.67910       1.73539      0.997523      0.602425
  18   7 1839.9801    0.4300  0.3526  9.6925 -0.0060  0.0166   0.0148   0.0369    0.0423   0.0000   440.1456       3.62884       7.43233       1.41763      -1.39782      -1.45622      0.941040       2.07359      -1.54358       1.12536      0.408633      0.367616     0.0183302     0.0657136     0.0662765     -0.151406    -0.0686124     0.0210072       1.45295       1.75427       2.02391       2.06296       2.16771       1.81113       1.55058       1.47177       1.20480      0.860713      0.768550      0.519732      0.360457      0.288329      0.171081      0.115074     0.0753730     0.0416027
  18   8 1992.8496    0.6033  0.4748  9.8104 -0.0017  0.0175   0.0173   0.0399    0.0540   0.0000   439.6223       3.52848       14.3700       3.02532      -3.25311     -0.236677      -1.11504      -2.93605     -0.871488      0.320261     -0.342279     -0.562695      0.342520      0.438226      0.184922    -0.0659073     0.0299098    0.00559919       1.47124       1.92603       1.96947       2.11361       1.86771       1.82105       1.50859       1.50855       1.24389      0.938245      0.740208      0.575301      0.399212      0.282301      0.184326      0.124844     0.0711199     0.0454221
  18   9 2143.7275    0.8051  0.6530 10.1867 -0.0086  0.0216   0.0202   0.0447    0.0634   0.0000   438.4875      -1.66577       12.8539       4.03197       1.41882      0.367599       4.88296      -1.08440      -3.93186     -0.416708     -0.284924      -1.08459      0.847621      0.200721     -0.577592      0.130250      0.180908    -0.0609567       1.86267       2.51180       2.61691       2.55974       2.60435       2.25557       2.16559       1.83775       1.53099       1.26358      0.926836      0.732534      0.509723      0.347427      0.247711      0.152944     0.0945565     0.0559800
  18  10 2291.6955    1.1650  0.8295 10.5558 -0.0004  0.0233   0.0263   0.0555    0.0855   0.0000   438.1797       2.21231       10.8610      -2.29953     -0.113643      -2.13712      -1.00967      -1.37961      0.359047     -0.409728      -1.31770      0.295071     -0.482371      0.329739      0.366821    -0.0905166     0.0128835    -0.0478096       2.25739       2.76033       3.11768       3.08030       2.87845       2.66112       2.47920       2.04375       1.67587       1.34198       1.02377      0.760425      0.552939      0.388739      0.257357      0.162951      0.101796     0.0629900
  18  11 2436.8796    1.5937  0.9356 11.1680 -0.0020  0.0247   0.0352   0.0609    0.0990   0.0000   436.0672       2.36411       10.6910       1.21098       1.70736       1.74944      0.121007      -4.00688     -0.648850       1.73834      0.744507      0.469918     -0.962275      0.201409     -0.193066    -0.0374679     0.0686351    -0.0855233       2.32393       2.88289       2.98191       2.96854       2.91219       2.74128       2.49542       2.20810       1.75573       1.38821       1.08067      0.821323      0.615852      0.421176      0.297562      0.186877      0.113037     0.0689381
  18  12 2580.9371    2.0566  0.9807 11.6278 -0.0072  0.0241   0.0428   0.0622    0.0835   0.0000   440.0973       6.77146       13.1203       2.29526     -0.281162       7.75200       1.33661      -3.87217       4.90500      -1.90039     -0.802406      0.287812     -0.703438     0.0849641     0.0212946     -0.485752     0.0991839    -0.0692116       2.10401       2.78662       2.99283       3.02998       2.88218       2.68195       2.49012       2.05131       1.70833       1.41239      0.990815      0.793095      0.556274      0.411873      0.264216      0.180292      0.103821     0.0644934
  18  13 2724.8424    2.6333  0.8900 12.2578  0.0045  0.0237   0.0567   0.0585    0.0789   0.0000   435.4404       5.66334       11.2742       1.03041       5.36769      -2.38448      -2.41323       1.91012     -0.811166      -1.41011       1.60988     -0.224454      -1.12416      0.328049     0.0250412     -0.422535    -0.0838085     0.0460751       2.31810       2.90546       2.85592       3.06641       2.97665       2.60944       2.35042       2.11836       1.80175       1.46909       1.02369      0.831876      0.569436      0.427224      0.264542      0.171289      0.103114     0.0656200
  18  14 2868.8476    3.3406  0.8585 12.3874  0.0008  0.0219   0.0708   0.0522    0.0900   0.0000   439.0054      0.428479       15.2590       2.42207       6.21262       3.42982      -1.29740      -3.13319       2.45686     -0.264999      -1.03622      -1.12322     -0.930579     0.0365529     0.0413533  -0.000127449     0.0141813     -0.130891       1.87961       2.59350       2.63228       2.68936       2.64086       2.43558       2.21718       1.86593       1.47213       1.18380      0.891884      0.702126      0.492759      0.359813      0.229261      0.155059     0.0958617     0.0594500
  18  15 3012.3199    3.8683  0.9331 12.9550  0.0001  0.0235   0.0825   0.0589    0.0851   0.0000   438.5707       17.4738       10.5632      0.824006       5.16912      -7.23000      -1.40415      -1.27266     -0.323431      -2.60858      0.950282     -0.293600      0.114410      0.110550    -0.0680837    -0.0843611     0.0672055    -0.0560513       2.36446       3.13921       3.23680       3.17785       2.86434       2.65561       2.42846       2.24750       1.92620       1.56856       1.18923      0.879956      0.597339      0.419438      0.262852      0.167176     0.0997923     0.0606974
  18  16 3155.0200    4.0046  0.9759 13.1830 -0.0044  0.0243   0.0856   0.0617    0.0911   0.0000   436.7899       13.0919       17.5196      0.942011      0.801986       2.62937     -0.914778      -6.50712      0.244067      -1.00982      0.767637    -0.0706277     -0.384424     -0.638634     0.0264504      0.180378     -0.130738     -0.142593       2.26883       2.88751       3.04890       2.96487       2.93498       2.66003       2.37886       2.23815       1.78088       1.39443       1.05727      0.797996      0.605209      0.425809      0.281400      0.180601      0.107951     0.0659967
  18  17 3297.5807    3.5915  1.3671 13.0681 -0.0005  0.0313   0.0715   0.0778    0.0996   0.0000   437.7211       9.48906       12.6246       2.32668      0.464506      -4.59174      -1.03580      -5.53108     -0.283222      -2.14241    -0.0798183      0.192911      0.206937     -0.560605   -0.00450827     0.0737163     0.0630441    -0.0437525       2.74653       3.53747       3.73299       4.03244       3.87798       3.35041       2.99351       2.68806       2.22410       1.72069       1.35360      0.991834      0.729670      0.486529      0.333963      0.222331      0.133292     0.0814037
  18  18 3440.1762    3.1049  2.3337 12.1011 -0.0019  0.0395   0.0495   0.1052    0.1083   0.0000   437.7044       19.9925       6.82794     -0.703587      -4.69541       6.01958      -6.14131      -10.1702      -4.27339      -1.18656      0.428224      -3.76667      0.524244     -0.141536     -0.741647     -0.531644    0.00396008    -0.0889490       3.45794       4.58609       4.85054       4.99394       4.77323       4.48399       3.95252       3.43338       2.72226       2.25517       1.73980       1.31360      0.937664      0.648226      0.444492      0.285860      0.184007      0.110433
  18  19 3583.0039    2.6259  3.5132 11.5550 -0.0002  0.0490   0.0346   0.1380    0.0875   0.0000   443.1911       19.1714       14.6450      -6.29072      -2.03505       4.18229       4.89346      -4.49634       1.24295      -3.62642      -2.16471       2.58271     -0.430460      0.279192      0.326188      0.439933      0.107076     -0.184768       4.27547       5.52946       5.84965       5.98017       5.78317       5.52307       4.82282       4.20580       3.46855       2.85848       2.19800       1.66689       1.19718      0.835147      0.558447      0.367707      0.234518      0.142566
  18  20 3725.6519    2.1521  4.6387 11.2536  0.0002  0.0600   0.0257   0.1684    0.0641   0.0000   432.5577       27.7879       17.5527       8.50146       5.73783      -6.68439      -6.24454     -0.353644      -1.76025      -7.36165      -1.93667      -3.53801     -0.442730      -1.16067     -0.691754    -0.0858326      0.240275     -0.303139       5.10981       6.77421       7.26718       7.27915       7.09775       6.58737       5.86882       5.21402       4.21193       3.56509       2.65315       2.07503       1.45851       1.03593      0.680895      0.449430      0.283792      0.171594
  18  21 3868.2900    1.7949  6.1626 11.0029 -0.0002  0.0731   0.0200   0.2081    0.0484   0.0000   430.5205       43.0390       13.4241       16.5734      -2.63803      -1.87967      -11.6497     -0.418262       5.96890      -9.99244     -0.549507       1.71347      0.286009     -0.315878      0.141802      0.132386     -0.303756     -0.275669       6.33917       8.12270       9.00830       9.03500       8.74771       8.10320       7.35055       6.25511       5.33142       4.21801       3.39966       2.47632       1.82986       1.25648      0.859974      0.566374      0.344283      0.214330
  18  22 4011.4414    1.5151  8.0936 10.6468 -0.0021  0.0914   0.0157   0.2565    0.0436   0.0000   423.5794      -3.13349       21.7599      -4.52205       15.3440     -0.355306       16.3236      -6.99861      -2.48624      -4.97035       2.98057       2.78985      -2.35563       3.42355       1.47067     -0.555046     -0.334422     -0.446559       7.54369       9.97268       10.8569       10.9582       10.8277       9.99716       8.89740       7.63339       6.53697       5.23090       4.04178       3.08874       2.22331       1.59424       1.06602      0.698942      0.425445      0.257612
  18  23 4154.3635    1.2277  9.9590 10.5843 -0.0006  0.1141   0.0139   0.3388    0.0375   0.0000   426.2768       3.94364       24.7419      0.893180     -0.854943       20.3632      -3.12234      -14.3125       1.83678       4.83186      -5.25202       4.56025       4.61108      0.428516     -0.851114      -1.33879      0.161394      0.651408       9.60311       12.2245       13.7453       13.7255       13.4414       12.6063       11.1852       9.61477       8.17462       6.57092       5.06400       3.85781       2.83325       1.99126       1.35881      0.896101      0.540634      0.333610
  18  24 4297.6292    1.0267 11.9628 10.4808 -0.0016  0.1502   0.0128   0.4297    0.0356   0.0000   472.4248       23.9334      -5.42390      -4.91226       14.2087      -13.6377      -13.7343       5.01464       7.21179       6.80247       8.84791      -5.52262     -0.449471      0.867280     -0.226875      0.580552       1.63932      0.206643       12.1700       16.1992       17.9765       17.9744       17.5406       16.2402       14.7010       12.6648       10.6718       8.54329       6.74869       5.08398       3.71312       2.65539       1.76806       1.18687      0.700346      0.425634
  18  25 4440.1164    0.8236 14.9445 10.4048 -0.0017  0.2106   0.0106   0.5818    0.0305   0.0000   443.0683       51.7866       27.1769       19.1780       34.3389      -7.35395       33.4893      -17.7778       8.62331      -5.56689      -10.9607      0.559718       4.95643      -1.92911       3.81195     -0.559172      -1.12151     -0.469313       17.2675       22.4833       25.0017       25.0214       24.9478       22.9441       20.6574       17.7101       14.8615       11.9743       9.55047       7.03453       5.22578       3.76132       2.55440       1.69729       1.01507      0.627427
  19   6 1709.3627    0.2950  0.2649  9.3775 -0.0070  0.0162   0.0122   0.0360    0.0347   0.0000   438.8496      -1.72798       16.3936     -0.508965       2.02919       2.11015      0.658153      -1.29591      0.686875     -0.711718      0.506360     -0.757109     0.0774394      0.267647      0.296222    -0.0166011     -0.138870   -0.00584717       1.61974       2.15092       2.28891       2.30136       2.34666       2.28984       1.85227       1.38991       1.09461      0.922522      0.679225      0.550139      0.352215      0.234798      0.160241      0.111250     0.0836954     0.0584645
  19   7 1867.2879    0.4246  0.4887  9.5142 -0.0012  0.0193   0.0123   0.0471    0.0465   0.0000   437.0878      0.269291       15.5290       1.53542      -2.41383      -3.37023      0.807255       2.31624     -0.398680      0.562526      0.813707      0.348629      0.380354   -0.00970616      0.367737     0.0314622   -0.00806050     0.0902147       1.75928       2.27196       2.59642       2.39264       2.29455       1.98566       1.98784       1.69136       1.40732       1.26074      0.948144      0.714269      0.514770      0.346842      0.236103      0.136231      0.102701     0.0638269
  19   8 2021.7717    0.6165  0.5856  9.6859 -0.0066  0.0193   0.0161   0.0452    0.0624   0.0000   438.6204       2.86211       10.9630       3.28538      -2.29208      -1.35581       1.65613      -2.20538     -0.837794     -0.989683      0.254083     0.0488670     -0.187950    -0.0972703      0.329028      0.313719     -0.104377    -0.0229443       1.56894       2.12912       2.22317       2.21172       2.19849       2.01479       1.83430       1.57056       1.40103       1.14075      0.914737      0.695128      0.477485      0.371685      0.234432      0.162438      0.102247     0.0625889
  19   9 2173.7544    0.8514  0.6412 10.2581 -0.0080  0.0196   0.0215   0.0477    0.0599   0.0000   438.7346       2.98741       13.5559       1.61099       6.91685       1.70202      -1.05399       1.16047       1.66874    -0.0581544      -1.05837      0.322848      0.273398     -0.989704     -0.120949    -0.0117899    -0.0929477     -0.154856       1.57193       2.05616       2.31894       2.14838       2.25144       2.01122       1.87626       1.64825       1.33547       1.02547      0.852004      0.667447      0.454768      0.348095      0.233375      0.155570     0.0992374     0.0648766
  19  10 2322.3543    1.2398  0.8400 10.6396  0.0017  0.0225   0.0270   0.0537    0.0740   0.0000   442.3061       2.66210       12.7293      -4.30240      -4.47992       4.08441      -2.47622      -2.48291       2.92817      -1.37573      0.770463       1.17593     -0.520330      0.747299    -0.0721573     -0.125592     -0.139673   -0.00681106       1.86262       2.46262       2.63583       2.56849       2.64504       2.34485       2.20869       1.90941       1.51504       1.26502       1.00710      0.755351      0.548761      0.415129      0.266871      0.190956      0.120148     0.0715664
  19  11 2468.1286    1.6167  1.0267 11.1563 -0.0031  0.0256   0.0338   0.0653    0.1040   0.0000   440.5042       4.69930       5.80648      -1.34136      -1.42664      -4.83463      -2.02895     -0.614168       2.18661      -1.64361      -1.45094      0.539413       1.39422     -0.215333     -0.103813      0.211466     -0.135173     0.0352372       2.10860       2.68388       2.96830       2.93121       2.94386       2.70355       2.30742       2.12092       1.73695       1.46026       1.14360      0.851943      0.636822      0.457624      0.311881      0.198860      0.136007     0.0862695
  19  12 2613.1383    2.1611  0.8475 11.8663  0.0042  0.0228   0.0472   0.0520    0.0849   0.0000   434.6698       5.06228       9.40614       2.46797      -2.14274      0.824590      -2.71319      0.730116       2.30631     -0.585122      0.969472     -0.942345     -0.392060     -0.108607     0.0103066    -0.0538549    -0.0389003    -0.0104763       2.00371       2.73127       3.10072       3.07383       2.97016       2.77014       2.36332       1.97056       1.71471       1.27312       1.01439      0.759303      0.561814      0.379565      0.267511      0.177082      0.117796     0.0686680
  19  13 2758.0025    2.7305  0.9541 12.1265 -0.0005  0.0228   0.0553   0.0556    0.0845   0.0000   437.2174       7.33860       8.56211      -1.18212     -0.542668      -1.54761      0.415008      -2.12074     -0.773347     -0.107997       2.20154     -0.112576     -0.987182     -0.459263     -0.139104     0.0404416     0.0433617     -0.105634       1.85287       2.51656       2.55262       2.67298       2.59353       2.34678       2.07236       1.94273       1.62777       1.38874       1.03700      0.808724      0.591888      0.411884      0.284215      0.185614      0.117648     0.0728016
  19  14 2902.6608    3.4045  0.8253 12.6209 -0.0048  0.0204   0.0728   0.0527    0.0781   0.0000   440.2305       6.14575       8.81819     -0.357998      -2.46045      -2.18174      0.332959      -2.79725      -4.34163      -1.48389       2.84266     -0.651358     -0.997086      0.128715     -0.442134      0.244699      0.168142   -0.00537076       1.68688       2.07965       2.26197       2.42802       2.34454       2.07393       2.00736       1.66052       1.38842       1.11426      0.886987      0.661733      0.504566      0.351445      0.259113      0.170097      0.107625     0.0719603
  19  15 3046.7376    3.7969  1.0422 13.0408 -0.0038  0.0259   0.0762   0.0596    0.0848   0.0000   435.0246       5.84421       8.33555       9.02317      0.153322     -0.832041     -0.999832      -2.86252    -0.0166553      -1.33486      0.325231      -1.36116      0.866613     0.0860873      0.287480     -0.237269     -0.226444     -0.195689       2.18455       2.84947       2.90018       3.00040       2.87509       2.73106       2.48883       2.14268       1.89241       1.55272       1.20149      0.938251      0.663902      0.489794      0.329611      0.221872      0.139265     0.0901192
  19  16 3190.0628    3.9124  1.2466 12.9506  0.0010  0.0286   0.0728   0.0703    0.0867   0.0000   438.4539       13.5308       3.95254       1.43329     -0.730051      -2.00642     -0.935204      -1.34225      -1.76829      -2.88746       1.55577     -0.503469      0.290234      0.363768      0.331704     -0.276126     0.0680217      0.157156       2.50188       3.38165       3.64938       3.69392       3.42268       3.11966       2.89902       2.51965       2.15690       1.77511       1.41182       1.04078      0.767730      0.517990      0.349208      0.226819      0.149328     0.0917746
  19  17 3333.1232    3.4341  1.6154 12.9029 -0.0004  0.0340   0.0600   0.0833    0.0718   0.0000   439.2038       12.6718       8.04951      -5.16682      -3.77738       2.86727      -4.12056       2.54949       4.44711      -2.08179       2.11010     -0.725378     -0.278981      0.469402      0.454011    -0.0231446    0.00819315    -0.0644755       2.70610       3.66542       3.74856       3.85406       3.94257       3.41547       3.26460       2.76409       2.37090       1.88197       1.45838       1.12501      0.836252      0.625087      0.413626      0.288509      0.177638      0.111476
  19  18 3476.4511    2.8658  2.3474 12.3130 -0.0038  0.0405   0.0437   0.1072    0.0733   0.0000   436.9844       15.6677       20.2579       4.50156       3.16473      -4.40625      -1.34603       2.45270      0.690758      -7.03902      -2.19881     -0.249279      0.433222     -0.957989     -0.542633     -0.108366     0.0279636    -0.0165962       3.14839       4.27889       4.65532       4.70721       4.72089       4.14320       3.93783       3.32514       2.90594       2.30202       1.84492       1.39453       1.05912      0.726840      0.523726      0.349448      0.211383      0.131908
  19  19 3619.7233    2.4123  3.7107 11.5518 -0.0044  0.0519   0.0311   0.1409    0.0725   0.0000   431.1641       12.0363       13.2007      -2.26457      -1.80481      -3.90420       5.18587      -3.08642      -1.80517      -4.28957      -1.33190      -2.57664       1.37671      -1.40115     -0.714421     -0.429097     -0.208954      0.188704       4.21575       5.48509       6.14095       6.02186       5.90768       5.62074       4.94236       4.31730       3.76166       3.10374       2.41827       1.86035       1.36080      0.950323      0.683375      0.438765      0.279416      0.178116
  19  20 3762.7399    2.0630  5.3015 11.0073 -0.0008  0.0634   0.0220   0.1709    0.0593   0.0000   432.0418       29.1070       9.01676       10.5896      -5.87393      -16.2399       1.38084      -5.37672       6.32607       2.64736      -1.80682      -2.25088       1.86393      0.198355     -0.693432     -0.256427      0.327997     -0.269617       5.01615       6.58997       7.14879       7.40763       7.14687       6.82718       6.00033       5.37204       4.38774       3.76275       2.89973       2.25273       1.67947       1.17247      0.828230      0.550732      0.350750      0.223216
  19  21 3906.0593    1.7368  6.7765 10.7550  0.0002  0.0761   0.0174   0.2131    0.0475   0.0000   439.0326       28.1071       8.31586       6.89809      -6.53654       3.46212       7.21444      -1.71523       11.4689     -0.676828       2.87825      -2.71932       2.90188       1.86550     -0.907456      0.485181      0.518192     -0.248189       6.06379       8.14696       8.70800       9.00691       8.89512       8.28452       7.30734       6.61407       5.42020       4.45773       3.44733       2.70586       1.96945       1.46006       1.00013      0.667671      0.424393      0.260068
  19  22 4049.4308    1.3927  8.4684 10.5280 -0.0011  0.0942   0.0141   0.2648    0.0413   0.0000   429.9502       14.5935       44.3461      -34.1623      -20.7759       4.71699       18.1069      -10.2930       2.52915       2.42075      -4.31751      0.446477       3.02582      -3.49585     -0.283454    0.00584788    -0.0145231     0.0986254       7.45785       9.79774       10.7908       11.1835       10.7929       10.1168       9.10221       8.03598       6.69073       5.43275       4.35234       3.26815       2.47802       1.79845       1.24153      0.850569      0.514925      0.326357
  19  23 4192.9654    1.1477 10.6311 10.5076 -0.0036  0.1219   0.0126   0.3526    0.0350   0.0000   451.2987       4.52779       28.4792      -15.6094      -4.64035       9.26672       5.14133      -14.6249      -9.13997       11.7133      -3.22990      -1.46822      -4.24619      -2.32233      -1.64630      0.826376      -1.58522     -0.209193       9.61857       12.7090       13.9736       14.3908       13.7806       13.0271       11.5593       10.3530       8.73373       7.28750       5.68321       4.42259       3.26124       2.29583       1.63057       1.10052      0.661812      0.427842
  19  26 4623.2496    0.6300 18.3787 10.1981  0.0013  0.3045   0.0076   0.7411    0.0231   0.0000   436.1703       26.2188       23.9030      -23.1030       23.0318       30.5467       14.1787      -52.2089      -39.5634      -1.50869       30.8018       7.45665      -15.0094       1.88859      0.129629       1.07015       3.34020      -1.34250       23.5491       31.4488       34.4370       35.6926       34.0052       32.4862       29.6111       25.9055       21.3706       18.0099       14.0223       10.7783       8.20237       6.01866       4.11312       2.82453       1.75124       1.09363
  20   6 1734.1934    0.3328  0.3346  9.5618 -0.0099  0.0193   0.0128   0.0352    0.0372   0.0000   439.7043      -3.21345       17.7346      -4.22939      -1.82083     -0.948162       2.48226      -2.18636       1.91903     -0.140308      0.820651     -0.287459     -0.208218     -0.601741      0.521713     -0.201639     -0.205321    -0.0788284       1.54543       1.87535       1.78730       1.98164       2.08055       1.88553       1.85477       1.53401       1.27962       1.12227      0.859791      0.706589      0.487890      0.364976      0.272324      0.192550      0.132811     0.0887984
  20   7 1893.9441    0.5004  0.3690  9.6804 -0.0072  0.0157   0.0163   0.0329    0.0434   0.0000   439.8114      0.297182       13.2841     -0.221805      -2.02620       1.62432      0.333617      0.354681      -2.11452     -0.751657     -0.215475      0.268164      0.791926      0.572617     -0.265122     -0.136613     0.0533179      0.106317       1.34227       1.65255       1.72550       1.70930       1.68758       1.68919       1.55893       1.41288       1.19916      0.935328      0.741486      0.590151      0.461681      0.347595      0.242195      0.166477      0.103679     0.0745259
  20   8 2050.1040    0.7055  0.5547  9.9155 -0.0001  0.0179   0.0177   0.0412    0.0544   0.0000   439.0402       3.08424       15.6136      0.589314      0.595473      0.997294      0.231880      -1.99043      -1.05615     -0.781245    -0.0571073     -0.403315      0.120872     -0.359571      0.269691      0.280475     0.0282607    -0.0245271       1.39542       1.80115       2.03542       2.10788       2.03904       1.75213       1.74216       1.51459       1.23007       1.01777      0.796064      0.622508      0.461552      0.350663      0.248727      0.172511      0.110047     0.0696413
  20   9 2203.1770    0.9336  0.7189 10.4106 -0.0073  0.0204   0.0220   0.0494    0.0657   0.0000   438.3707      0.381052       11.3451      0.195759       2.08295     0.0277261       1.75779      -3.50727      0.253242     -0.120725     -0.800485      -1.37085      0.541249      0.606327     -0.368509     0.0189105   0.000867449    -0.0762381       1.66834       2.17613       2.26581       2.42063       2.27839       2.22493       2.00067       1.74931       1.40911       1.21174      0.933637      0.748903      0.530171      0.400234      0.291360      0.190355      0.126481     0.0814585
  20  10 2352.4854    1.3404  0.9190 10.7234 -0.0021  0.0222   0.0272   0.0565    0.0780   0.0000   437.6883       1.31797       13.0047      -1.85374    -0.0267799     -0.584533      -1.14778      -3.49953       1.51252      -1.07275      0.530793     0.0802095      0.527036     -0.496549      0.132952      0.244422     -0.180934     0.0958055       1.78944       2.39077       2.50646       2.53124       2.50563       2.43648       2.08612       1.89438       1.58961       1.39674       1.10335      0.866113      0.657678      0.426077      0.313382      0.204168      0.142151     0.0932079
  20  11 2499.0618    1.6950  0.9177 11.4143 -0.0072  0.0224   0.0365   0.0598    0.0859   0.0000   434.9194       5.43440       16.5061      -1.76170       4.67618      -6.34134       2.82515      -1.79373      -1.93570     -0.434099      0.816439      -1.50610      0.627457      0.573477    -0.0202000    -0.0357957    -0.0787424     -0.107942       1.87733       2.39431       2.52207       2.61443       2.57648       2.43627       2.15276       1.96787       1.57702       1.34597       1.03980      0.808149      0.607648      0.443100      0.318462      0.210916      0.137364     0.0952385
  20  12 2644.9261    2.2817  1.0403 11.8011 -0.0061  0.0240   0.0452   0.0646    0.1014   0.0000   437.3435       4.02264       13.7566       4.66568      -4.50714      -7.04533       2.92514       1.80491      0.684504     -0.123446     -0.169931     -0.770180     -0.169778     -0.577636      0.176326     -0.117583     0.0901631    -0.0173791       1.86061       2.45806       2.50280       2.66191       2.58440       2.41571       2.23103       2.00462       1.64079       1.40761       1.13182      0.882703      0.658310      0.471164      0.331778      0.224369      0.149387     0.0988038
  20  13 2790.8286    2.9213  0.8959 12.2235  0.0000  0.0200   0.0593   0.0539    0.0802   0.0000   437.8479       6.82464       15.2290       1.93092     -0.524884      -4.56264      0.321818      -4.16446     0.0717499      0.168805      -1.12589     0.0345885     0.0392878     0.0946938      0.553002      0.117851     -0.155225    0.00594055       1.59517       2.03593       2.24212       2.29321       2.22590       2.04306       1.94205       1.65821       1.39690       1.16007      0.948179      0.723581      0.533613      0.394701      0.287414      0.177404      0.128432     0.0820620
  20  14 2936.1107    3.5382  0.7648 12.8330 -0.0019  0.0197   0.0783   0.0476    0.0749   0.0000   438.4310       8.77126       16.7060     -0.480200     -0.351434      0.226780      -1.50848      -5.15576      -3.32361       1.58125      0.922209      -1.15688     -0.813735     -0.394777      0.357701     -0.150574      0.121234     -0.181288       1.57125       2.10888       2.21109       2.20696       2.19002       1.90453       1.82007       1.70329       1.44409       1.25150      0.970773      0.764277      0.568446      0.393208      0.270827      0.184644      0.115373     0.0777039
  20  15 3080.6762    3.9636  0.8984 13.0966 -0.0020  0.0226   0.0801   0.0522    0.0799   0.0000   437.4544       7.97845       9.96919       2.21329      -1.85324      -3.40974       1.22731      -2.73821       2.12290      -2.47200      0.697173      0.587137       1.28759     -0.890389      0.482170     -0.225540     0.0359413     0.0956101       1.77903       2.42848       2.46027       2.65957       2.57815       2.39862       2.18378       1.87990       1.56291       1.30693       1.07354      0.826840      0.630466      0.433479      0.292539      0.205071      0.140756     0.0936449
  20  16 3224.6407    3.8815  1.2175 12.9826 -0.0011  0.0275   0.0698   0.0690    0.0830   0.0000   438.4486       7.62254       10.7461       1.21423      -1.50386      0.614729     -0.119206      -2.09198       2.54871    -0.0220493       1.32035      -1.15809      0.264694      0.603840     -0.347710     0.0270912    -0.0542077    -0.0488687       2.00171       2.84495       3.00724       3.01133       2.88989       2.66836       2.51309       2.19958       1.94003       1.63720       1.29760       1.01934      0.717930      0.560065      0.367771      0.261472      0.157183      0.100515
  20  17 3368.3231    3.3725  1.8624 12.5483  0.0038  0.0336   0.0514   0.0859    0.0623   0.0000   437.1481       15.8917       11.9547       3.30908       4.16464     0.0532070       1.58819       1.48305      -3.39779      -5.42467       3.61647       3.67051     -0.205122      -1.07183      0.485553     -0.616097    -0.0224339      0.119129       2.63376       3.50860       3.65666       3.72740       3.74580       3.53226       3.23309       2.83344       2.41660       1.99000       1.53947       1.26630      0.904936      0.700764      0.485174      0.333836      0.225164      0.137982
  20  18 3512.1715    2.8030  2.8786 12.0075 -0.0010  0.0413   0.0360   0.1140    0.0595   0.0000   435.0925       13.4269       6.74038       15.5425       2.07290     -0.839552       5.49359       1.85072     -0.638671      -2.18512     -0.176838      -2.18308      0.434526       1.04671   -0.00545550     -0.569696     -0.304128      0.295160       3.22022       4.16277       4.32735       4.69168       4.66548       4.40673       3.89876       3.37057       2.92685       2.42764       2.01973       1.47368       1.13952      0.817938      0.603760      0.390836      0.267094      0.180997
  20  19 3655.8967    2.3067  4.1485 11.5452 -0.0018  0.0544   0.0271   0.1435    0.0555   0.0000   438.1968       12.9896       9.99161      -2.56339      -3.64871     -0.316378      -2.39476      -7.35814      -4.19469      -1.71452      0.826069       4.47162      -1.99812     -0.912606     -0.527309      0.477592      0.388094    -0.0592933       4.23613       5.60160       6.03876       6.24785       6.16051       5.76317       5.22123       4.62732       3.89636       3.27354       2.57000       1.97302       1.51756       1.11636      0.795208      0.544731      0.351308      0.224779
  20  20 3799.5263    1.9797  5.2248 11.1713 -0.0020  0.0635   0.0217   0.1738    0.0510   0.0000   441.0079       21.2816       3.13297       2.71448       23.8996      -10.4460      -4.81028      -11.7279      -1.28272       4.00112       1.48743      0.428994     -0.284661      0.922296       2.16496      -1.20975     -0.318656      0.413099       4.93419       6.35188       6.99261       7.11773       7.04014       6.43103       6.09624       5.28195       4.52615       3.79811       3.03354       2.35282       1.75547       1.32630      0.908394      0.622944      0.413442      0.269776
  20  21 3943.3980    1.6039  6.8876 10.8600 -0.0010  0.0794   0.0169   0.2232    0.0424   0.0000   429.6899       19.8507      -1.22866       26.8372       2.44967      -4.08402       3.99493      -1.98401       10.4580      -1.31644       1.07766     -0.219614       1.27064     -0.421365      0.554771     -0.569847     0.0658906     -0.367791       5.98876       7.85929       8.76352       8.89088       8.69420       8.30837       7.46774       6.54943       5.70291       4.67346       3.75375       2.91775       2.21010       1.63808       1.12281      0.789853      0.504974      0.330511
  20  22 4087.0226    1.3609  9.4908 10.5610 -0.0009  0.1021   0.0134   0.2871    0.0360   0.0000   433.5222       26.6556       19.0332      -10.4685      -4.97712      -18.4874       7.08254      0.848778      -10.1118     -0.949998       9.59356      -4.27647      -2.45216     -0.881449      0.762311      0.892699     -0.965766      0.289640       7.65234       10.1099       11.0551       11.2751       11.1539       10.5742       9.74543       8.37682       7.37114       6.05765       4.86346       3.79355       2.87305       2.10702       1.50712       1.03031      0.665883      0.426518
  20  23 4231.0752    1.0812 11.2137 10.5164 -0.0027  0.1331   0.0124   0.3769    0.0334   0.0000   435.0683       23.9387       39.3968       22.4107      -7.79616      -7.95676      -8.10780      -13.3028      -4.00127      -2.80353      -8.65278     -0.979464      0.463777       1.50393      0.311954     -0.972645       1.10298     -0.409917       9.80098       12.8075       14.2696       14.7344       14.1771       13.7826       12.3888       11.0163       9.23897       7.86046       6.19698       4.90035       3.73057       2.72734       1.95827       1.34773      0.865255      0.564981
  20  24 4374.6381    0.8886 13.2140 10.4414 -0.0008  0.1726   0.0111   0.4778    0.0306   0.0000   426.1214       38.1126       48.7893      -2.85808       27.8842      0.507259      -11.5644      -28.3287      -4.71831       12.1195       14.1903       4.80800      -1.54551       5.81207      0.253957    -0.0280701      0.326616      0.255377       12.6260       16.7554       18.1216       19.1467       18.4781       17.6943       16.2037       14.1688       12.2067       10.0685       8.18604       6.32864       4.91706       3.56676       2.54300       1.77404       1.13258      0.736791
  20  25 4518.3484    0.7635 16.6794 10.2874  0.0022  0.2333   0.0084   0.6066    0.0248   0.0000   409.3678       53.0376       16.0846       15.6930       26.6580     -0.821804       17.6885       6.45966      -27.6192      -10.8678       8.99543      -15.4528       4.94080       7.69381      -2.67905      -1.24814     -0.637084    -0.0174700       16.7437       22.2845       24.9850       25.6998       24.8686       23.8989       21.7740       19.1037       16.2147       13.7046       10.8123       8.53275       6.54309       4.76522       3.45735       2.37592       1.49018      0.972021
  21   6 1758.2231    0.3652  0.2972  9.4948 -0.0045  0.0143   0.0132   0.0316    0.0363   0.0000   438.1145      -1.36691       17.7870      0.359607      -2.03490     0.0245000       1.46160      0.209346     -0.193376     -0.158453      0.531551     -0.626596      0.192674      0.139153    -0.0902075    -0.0888365   -0.00804449     0.0410807       1.16475       1.42267       1.61995       1.60386       1.61965       1.53131       1.40660       1.30138       1.00967      0.785428      0.657236      0.532945      0.388429      0.298202      0.215614      0.155441      0.107689     0.0718979
  21   7 1919.8185    0.5281  0.4435  9.7291 -0.0036  0.0183   0.0154   0.0355    0.0444   0.0000   438.6099       2.08807       14.6097      -1.37847      -3.47728       2.31269       1.19432       1.60207      0.632576      -1.69736       1.34552       1.54737     -0.114734    -0.0944710     -0.140759    0.00822553      0.191391     0.0788979       1.21805       1.70897       1.85396       1.95857       1.96254       1.75080       1.67730       1.44152       1.19747       1.00376      0.833107      0.666581      0.489709      0.377544      0.232849      0.187341      0.117277     0.0780439
  21   8 2077.7408    0.7612  0.5663 10.0021 -0.0023  0.0178   0.0184   0.0394    0.0557   0.0000   439.3669       1.15237       16.5106       2.31212    -0.0315047       2.28045      -1.33752    -0.0819016       1.18239     -0.268245      0.139337     0.0395765     -0.575849     0.0990947    -0.0712785      0.297264     -0.101818     0.0750290       1.41641       1.95310       2.17113       2.21449       2.21575       1.98739       1.78465       1.51663       1.32018       1.08650      0.855637      0.648670      0.490837      0.364535      0.260862      0.174906      0.118402     0.0749336
  21   9 2231.9182    0.9712  0.8084 10.3648 -0.0004  0.0215   0.0213   0.0542    0.0724   0.0000   438.4189       1.53373       12.6635      0.308399     0.0971070       2.83550      -2.38882      0.203746      0.944012      -3.77142      -2.37746      -1.30165      0.131157      0.517688      0.120497     -0.372086      0.142394    -0.0340444       1.59905       2.11741       2.18983       2.21864       2.28081       2.04965       1.93591       1.75020       1.55827       1.32979       1.03299      0.775640      0.614970      0.462684      0.338906      0.243355      0.159340      0.103067
  21  11 2529.3541    1.9030  0.9110 11.4436 -0.0037  0.0212   0.0372   0.0530    0.0764   0.0000   439.4459       2.66778       14.0459      -3.42721      -2.38837      0.954677       1.51135      0.532086     -0.106967     -0.148363     -0.885754    -0.0791433      0.690388     -0.263085     -0.740609     -0.127986    -0.0375454    -0.0367888       1.61351       2.07863       2.22290       2.25161       2.30276       2.06934       1.93135       1.72684       1.50798       1.29632       1.03932      0.790722      0.613142      0.470738      0.327451      0.225864      0.152331      0.101931
  21  12 2676.2703    2.4212  0.9454 11.8808 -0.0012  0.0210   0.0478   0.0575    0.0983   0.0000   443.3607       9.32978       11.1282      -2.94231      -1.74821      -1.54944      -3.71296     -0.795195      0.475886      -2.09282       1.06858     -0.701826     -0.290375       1.11183     0.0913481     -0.300632      0.147502    -0.0355766       1.60503       2.09180       2.23927       2.43493       2.30890       2.20110       1.99017       1.76641       1.51213       1.21919       1.01787      0.806760      0.615511      0.416806      0.332135      0.230449      0.148817      0.102049
  21  13 2823.0853    3.0374  0.8464 12.6320 -0.0031  0.0211   0.0621   0.0510    0.0808   0.0000   439.3132       7.12897       15.5732      0.511256       1.29973       3.18926     0.0223045      -1.75711      0.222506      -2.97877     -0.106420     0.0575037     -0.240423     -0.741740      0.147122    -0.0950518    -0.0791734      0.128211       1.59335       2.04183       2.20998       2.31056       2.27308       2.03873       1.91255       1.72833       1.53891       1.21737       1.03875      0.784672      0.605446      0.441474      0.325815      0.228788      0.146884     0.0954227
  21  14 2969.0470    3.7691  0.9169 12.7911 -0.0022  0.0211   0.0718   0.0523    0.0772   0.0000   439.1092       3.25970       8.62326       1.79372      -4.41089     -0.683310      -2.45146      -1.02075      -1.42017     0.0602173      -2.29279      0.372574     0.0367537     -0.977343      0.116600     -0.112302    -0.0938740    -0.0708913       1.77098       2.31453       2.45167       2.41842       2.31858       2.14919       1.99619       1.80000       1.68989       1.43151       1.21407      0.881174      0.708429      0.483565      0.353858      0.227971      0.154153      0.100287
  21  15 3114.1325    3.9681  1.1096 13.1255 -0.0038  0.0237   0.0743   0.0636    0.0832   0.0000   438.8931       8.64244       15.3550       5.47982       2.50343      -6.36155       1.74739      -4.58602      0.215523      -1.35485     -0.265422      0.825403     -0.114568     -0.410830     -0.338515      0.101000    -0.0345489     -0.201121       1.78135       2.33497       2.42477       2.60462       2.63622       2.41992       2.26022       1.91797       1.66659       1.39153       1.22166      0.887297      0.691074      0.469407      0.383087      0.261756      0.171403      0.111441
  21  16 3258.7433    3.7892  1.3956 12.8215 -0.0012  0.0274   0.0618   0.0711    0.0723   0.0000   440.8929       10.7559       12.3765       2.01177      0.272375     -0.793340      -2.65002      -2.29727     -0.678103      0.542262      0.667223      -2.69703     -0.791467      0.613210     0.0446236    -0.0467140      0.268432     0.0464290       2.09926       2.60616       2.74204       2.89270       2.95378       2.77732       2.58702       2.07755       1.88681       1.62667       1.32213       1.04978      0.771415      0.575112      0.413980      0.291381      0.196265      0.129116
  21  17 3403.0805    3.0730  2.0564 12.5835  0.0023  0.0357   0.0447   0.0966    0.0516   0.0000   445.0492       19.5072       9.20335       6.60316       2.96230      -8.95599      -1.47389      -3.49555       3.55401      -5.08140       1.38763      0.951215      -1.43002      -2.10411      0.613061      0.103047     -0.223689     -0.109834       2.58274       3.45075       3.78661       3.70104       3.78848       3.46322       3.27264       2.91053       2.50782       2.09022       1.75111       1.33086       1.04087      0.780449      0.545317      0.379642      0.256335      0.167740
  21  18 3547.4641    2.5984  3.0361 12.1226  0.0002  0.0444   0.0327   0.1188    0.0476   0.0000   438.4581       19.6485       13.1070       1.63330       2.48808       6.61323      -1.76953       3.07372     -0.662526      -6.15219       1.46116       1.13383      -1.27841      0.167882     -0.592639      0.142105     -0.614931     -0.153341       3.21802       4.34040       4.60809       4.91183       4.82387       4.57449       4.13531       3.76073       3.10613       2.71239       2.08575       1.74287       1.28775      0.957667      0.689935      0.476402      0.325992      0.210615
  21  19 3691.7359    2.2060  4.6604 11.3981 -0.0017  0.0559   0.0241   0.1543    0.0502   0.0000   435.2655       18.9739       2.77010       2.28961       6.65463     0.0154403      -7.62813      -13.3638     -0.823562       6.46092       1.76934      -2.12671       5.02828      -2.98100     -0.257277      0.229442     -0.995716    -0.0988305       4.07057       5.35432       5.91346       5.98780       5.87931       5.55255       5.15339       4.68690       3.96179       3.41543       2.69259       2.16753       1.64067       1.25141      0.872598      0.614333      0.417469      0.268968
  21  20 3836.0007    1.8289  6.1689 11.0631 -0.0011  0.0682   0.0183   0.1979    0.0413   0.0000   442.8213       25.2188       17.8064       2.76894       5.97884      -17.3634      -2.36525      -1.25601       13.5338      -8.95149      -2.43705     -0.428860      -1.75980      -1.77152      -1.39940       1.73801      0.362854     -0.156778       4.99762       6.41056       7.25888       7.27400       7.33581       7.04576       6.33811       5.54815       4.88944       4.09143       3.28003       2.63330       1.98370       1.49222       1.07541      0.761823      0.506182      0.330829
  21  21 3980.1141    1.5471  7.9023 10.7546 -0.0011  0.0833   0.0150   0.2379    0.0378   0.0000   433.8882       20.2335       27.2264       8.50091       5.13534       3.12742      -14.1116      -5.62484      -2.70196      -3.65089      -4.03840     -0.139820      -1.61329     -0.153389    -0.0433708      0.328931      0.947845     -0.281776       6.05434       7.91211       8.76499       8.99664       8.81711       8.54433       7.66469       6.92209       5.91190       5.05746       4.05684       3.23670       2.44398       1.86003       1.31290      0.938209      0.611169      0.405419
  21  22 4124.6351    1.2584 10.3051 10.5967 -0.0010  0.1097   0.0125   0.3181    0.0320   0.0000   427.8062       41.3451       11.7595      -19.6758       7.11461      -4.19613      0.412831      -20.1671       6.64850       5.30620      -4.05194      -2.49952      -9.33473      -1.10663      -2.07888      0.197916      0.383307    -0.0503316       7.81175       10.3561       11.3973       11.7512       11.7070       11.1143       10.2538       9.02518       7.82566       6.47873       5.24202       4.27560       3.21517       2.43083       1.72975       1.23728      0.813993      0.541411
  21  24 4412.9878    0.8742 14.4061 10.4188 -0.0007  0.1827   0.0097   0.4995    0.0272   0.0000   445.3320       15.0777       4.14645       16.5873       18.5578      -39.5061      -8.11623      -1.97480      -16.7659      -26.9655      -1.95746       5.72584      0.525395       6.19024      0.625871      -2.26650      0.160236     -0.236039       12.7197       17.0101       18.8187       19.3895       19.0004       18.4593       16.6716       14.9848       12.8352       10.8360       8.90388       6.91730       5.46467       4.04744       2.90334       2.07747       1.34168      0.893223
  21  25 4557.2411    0.6895 15.3509 10.2891 -0.0021  0.2272   0.0083   0.5846    0.0244   0.0000   450.7116       46.5299      -7.75302      -20.6128       41.8978      -18.1275       14.6406       30.1211      -30.8153      -38.8017       14.8871       1.72108       5.52186      0.392897      -7.29510      0.937950       2.90516      0.573825       15.8565       20.7072       23.3395       23.9144       23.2979       23.0507       20.4049       18.6828       15.9386       13.3987       10.8557       8.73511       6.67969       5.07003       3.63499       2.59991       1.68812       1.12802
  21  26 4701.2297    0.5570 18.1016 10.1881  0.0000  0.3181   0.0074   0.7702    0.0215   0.0000   473.6125       49.1760       72.3423       33.0721       51.0834      -8.58163      -15.2994      -33.9350       23.7466       3.58537      -17.0182      -33.0476       15.9949       13.1735      -11.7046      -8.78219       3.53094      0.840650       21.6966       29.4560       32.6825       33.5366       33.2643       31.8761       29.1409       26.2351       22.1278       19.0124       15.3859       12.2683       9.49661       7.06723       5.19425       3.67292       2.32089       1.58328
  22   5 1611.3509    0.2332  0.1667  9.3390 -0.0127  0.0112   0.0118   0.0238    0.0287   0.0000   439.3474     -0.984332       18.2317      0.662882      -1.52814     -0.246963       3.06437     -0.415471       1.56222     -0.240723      0.340181     -0.250771     -0.132136      0.735020    -0.0619803      0.156965      0.136907    -0.0399641      0.920986       1.08370       1.26789       1.37877       1.26458       1.21402       1.26737       1.04516      0.926630      0.726522      0.556868      0.411480      0.349666      0.281277      0.180115      0.133081      0.100298     0.0606655
  22   6 1781.5356    0.3704  0.3198  9.4583 -0.0038  0.0137   0.0124   0.0335    0.0345   0.0000   440.7944      -2.76493       14.3079       1.63695      -2.55097     -0.281450      0.274086       1.09903      0.639218      0.223592      0.336391     -0.708861     -0.205523     -0.315339      0.165251     0.0590460     -0.254510     0.0178890      0.986624       1.22605       1.41040       1.24976       1.41605       1.22281       1.27973       1.05324      0.966198      0.843837      0.671884      0.601238      0.404355      0.317112      0.232504      0.160715      0.113673     0.0716747
  22   7 1945.0718    0.5661  0.4570  9.7893  0.0007  0.0155   0.0153   0.0386    0.0434   0.0000   440.2367       2.46487       13.7777      0.795692      -3.23438      -1.66474      0.801444      0.207748     0.0656474     -0.603719      0.625105    -0.0866891   -0.00155309     -0.255445     -0.159043    -0.0672117    0.00537883   0.000655506       1.08131       1.38679       1.50230       1.57171       1.57598       1.46500       1.37726       1.22335       1.03634      0.876800      0.714818      0.581735      0.444143      0.345423      0.229947      0.170942      0.116342     0.0831028
  22   8 2104.8121    0.7752  0.6175  9.9654 -0.0022  0.0186   0.0175   0.0389    0.0547   0.0000   439.9577       1.25752       16.0750       2.96666      -5.70786      0.543264       3.86127       1.88119      -1.49722     -0.169914    -0.0875498      0.118312     -0.665048     0.0954255     -0.119622      0.131288      0.228889      0.200856       1.23758       1.76051       1.79755       1.96374       1.73063       1.80278       1.59698       1.50820       1.24203       1.12147      0.882344      0.713463      0.555251      0.423434      0.288993      0.217915      0.151025     0.0982767
  22   9 2260.0080    1.1501  0.7893 10.3593  0.0009  0.0193   0.0232   0.0483    0.0693   0.0000   438.6641       1.93435       10.3332      -3.36328      -3.47076       2.49557      0.769033       2.40156      -1.60556    0.00442726       1.19522     -0.344312     -0.993971     -0.210535     -0.173199      0.238428      0.216923      0.139207       1.50414       1.99995       2.15478       2.22719       2.32376       2.14315       1.96666       1.73021       1.40375       1.15076      0.923328      0.732811      0.567230      0.427315      0.309163      0.228655      0.153500      0.108033
  22  10 2410.8472    1.5828  0.8362 10.9621 -0.0032  0.0206   0.0316   0.0479    0.0807   0.0000   437.2155       2.94069       11.8919       2.13796      -1.67720    -0.0958663       1.20990     -0.134743       2.00487       1.67241     -0.224932     -0.154478       1.06706     -0.659604     -0.313036     -0.507386      0.385264     0.0914562       1.52455       2.21158       2.26381       2.49448       2.30283       2.26958       2.03677       1.81628       1.52248       1.23488       1.03432      0.805445      0.636211      0.453700      0.322010      0.231555      0.164572      0.104047
  22  11 2559.3151    2.0256  0.8980 11.6248  0.0034  0.0205   0.0395   0.0517    0.0695   0.0000   439.4105       1.07793       11.9825       3.92213      0.812379     -0.624032     -0.507610     -0.256265      -3.30178     -0.390187       2.35185     -0.221255     -0.806596      0.110108      0.146654    -0.0865372     -0.135610      0.101659       1.50682       1.98683       2.03039       2.24752       2.26263       2.09124       1.92791       1.74728       1.50343       1.21573      0.931423      0.769668      0.589904      0.456367      0.343219      0.243550      0.176224      0.116828
  22  12 2707.2273    2.5354  0.8527 12.0802  0.0026  0.0197   0.0504   0.0512    0.0812   0.0000   437.8006       6.80859       16.1263     -0.556269       3.01693      0.997447      -1.73082  -0.000520325       1.47967      -2.42680     -0.775876      0.409637     -0.926199      0.356283     0.0585743     0.0564243  -0.000992258     0.0761261       1.57005       2.08642       2.28642       2.35734       2.33978       2.17672       2.03756       1.74945       1.50075       1.24867      0.988386      0.769193      0.589642      0.462108      0.330551      0.237055      0.161882      0.107956
  22  13 2854.8979    3.2529  0.8782 12.6649 -0.0006  0.0204   0.0652   0.0541    0.0849   0.0000   439.9153       6.00352       14.7239      -4.30861     -0.333358      0.669951     -0.814952      0.479998      -1.47068     -0.496823      0.247386     0.0414331     -0.634138     -0.920719     -0.250431      0.142857      0.194257     -0.219424       1.50385       2.08277       2.12883       2.17691       2.13399       1.92185       1.89134       1.58962       1.52116       1.31182       1.11249      0.883620      0.668077      0.519684      0.345761      0.238559      0.162548      0.109128
  22  14 3001.5611    3.7996  0.8767 12.9572 -0.0005  0.0221   0.0731   0.0490    0.0774   0.0000   438.6520       10.4603       14.9955       4.63249      -1.94928     -0.248949      0.289401      -2.62185       1.25577     -0.801180     -0.662611     -0.958060      0.566127    0.00472683      0.325089    -0.0600453     -0.111201    -0.0242632       1.65315       2.42499       2.55834       2.77812       2.73818       2.49667       2.33198       1.92699       1.67172       1.33148       1.11270      0.810673      0.666357      0.467324      0.335396      0.235452      0.162813      0.109943
  22  15 3147.2080    3.9882  1.1785 13.0352  0.0008  0.0248   0.0711   0.0620    0.0778   0.0000   440.9100       8.54993       13.3505      -3.31134       1.72747     -0.578197       1.02158      -3.64770     -0.861322      -2.47297       2.76841      -2.79785     -0.708363     -0.782577     -0.141979      0.100006      0.178689    -0.0648885       1.81272       2.39381       2.51597       2.55701       2.59459       2.41606       2.37520       2.12235       1.77290       1.45400       1.14667      0.936890      0.713734      0.571757      0.419079      0.311981      0.215719      0.146348
  22  16 3292.4666    3.7823  1.4900 12.7825 -0.0001  0.0272   0.0598   0.0737    0.0695   0.0000   440.3884       18.1170       16.3227       2.84449      -2.55159       1.53226     -0.735462      0.372695      -2.54588      -2.65398     -0.491418      0.762378      0.140702     0.0839664      -1.62343     -0.179143      0.342956     -0.162023       1.99171       2.56813       2.75665       2.85833       2.88837       2.66437       2.54885       2.17952       1.86567       1.63699       1.35816       1.08471      0.820704      0.632391      0.437541      0.319664      0.224870      0.149391
  22  17 3437.4903    3.1080  2.0887 12.4398  0.0028  0.0341   0.0428   0.0870    0.0516   0.0000   441.8055       14.8487       6.13423      0.987758       1.12721      -6.63027       4.33685      -8.13732      -4.64601       1.92052       4.42360      -2.00811      -3.87543      -1.68584     0.0570810     -0.150737    -0.0994891      0.107241       2.48217       3.34929       3.55381       3.67730       3.58621       3.49465       3.25301       2.89835       2.48833       2.06823       1.69684       1.36107       1.06174      0.806186      0.578323      0.403859      0.291718      0.193790
  22  18 3582.3304    2.4791  3.4214 11.8474 -0.0015  0.0465   0.0283   0.1189    0.0447   0.0000   438.1641       10.2856       13.3471      -5.30574       4.63321      -1.71182      -5.62283      -4.19763      0.509712    -0.0399202     -0.753237      -2.60841      0.625244     -0.480908      0.740479     -0.304449     0.0910354     -0.253393       3.13341       4.31139       4.48667       4.84728       4.59955       4.63394       4.16740       3.75238       3.32873       2.69075       2.31675       1.78434       1.40787       1.07516      0.789118      0.555090      0.380667      0.262809
  22  19 3727.2536    2.1163  4.6835 11.3895 -0.0016  0.0548   0.0220   0.1541    0.0432   0.0000   448.7638       31.3781       20.8905      0.584414       1.78885      -8.43048      0.873894       3.85443      -4.14116      -7.61535      -1.42390     -0.915245      -1.07829      -1.32333       1.78379      0.149482     -0.846028      0.277650       3.74547       5.04434       5.50994       5.78741       5.70230       5.42820       5.01565       4.51741       3.95360       3.19480       2.74040       2.05805       1.65823       1.26206      0.933097      0.653695      0.457855      0.308554
  22  20 3872.0470    1.7405  6.5099 10.9047 -0.0008  0.0695   0.0164   0.1879    0.0399   0.0000   432.2200       20.3293      -7.22560       8.45036      -13.6824    -0.0413724      -7.89229      -9.33314      -2.02274       3.59846       2.61497      -4.26849     -0.365432      -2.22853       2.10129      0.231923     -0.119859     -0.793382       4.78812       6.50388       6.98933       7.37320       7.16160       7.03558       6.32631       5.68658       4.97431       4.18681       3.45864       2.73367       2.18537       1.60258       1.18390      0.858853      0.564190      0.388293
  22  21 4016.7402    1.4654  8.2921 10.6914 -0.0005  0.0850   0.0137   0.2442    0.0349   0.0000   433.5018       11.7872       19.1422     -0.920213      -8.66896       5.77875      -8.22607       3.50511       5.51056      -4.78952     -0.959175      -2.67165      0.508261       1.01930       1.12467      -1.93590      -1.49608     -0.473451       5.90595       7.71644       8.55469       8.96002       8.72673       8.57325       7.80533       6.97305       6.10058       5.11355       4.10904       3.35942       2.56382       2.00812       1.45502       1.05824      0.712640      0.486744
  22  22 4161.4576    1.1575  9.6811 10.5893 -0.0025  0.1076   0.0120   0.3048    0.0313   0.0000   434.6293       31.4022      -11.2337       11.7769      -1.39412      -16.7706      -14.7170       1.88708      -15.5830      -2.60136       2.36217      -4.15880      0.469704       3.03254      0.968358      -1.89900      0.287022      0.329946       7.28738       9.74566       10.7184       10.9866       10.9874       10.6026       9.72128       8.89080       7.55786       6.49740       5.24426       4.25830       3.29112       2.55069       1.83467       1.34393      0.905585      0.610291
  22  23 4305.8835    0.9687 12.2836 10.4888 -0.0015  0.1455   0.0107   0.4143    0.0286   0.0000   440.1119       28.7504       24.9507       51.2074       15.2613      -13.3660       4.78796      -22.5239       2.25742       5.75397       8.19387       12.1922      -3.31775      -5.84755       3.29620     -0.184553      -1.57194       1.03993       9.83217       13.2973       14.6779       15.2502       15.1434       14.3979       13.4621       11.7938       10.4935       8.74633       7.08692       5.72515       4.50025       3.42797       2.50308       1.80156       1.19642      0.834234
  22  24 4450.7201    0.7766 14.2595 10.3814 -0.0011  0.1895   0.0089   0.5179    0.0256   0.0000   448.1742       20.1654       12.5727       6.41871       29.2193       21.9037       6.20270       1.07933      -4.28350       5.93885      -7.12556      -12.1228       3.58551      -3.07997      0.108104      -1.05471     -0.181577       2.27737       12.8048       17.0960       19.3989       19.6411       19.8687       18.9194       17.1844       15.6452       13.4576       11.2432       9.39237       7.47288       5.83130       4.44491       3.25069       2.38566       1.55713       1.06102
  23   6 1804.2064    0.3914  0.3617  9.5136 -0.0048  0.0169   0.0120   0.0337    0.0373   0.0000   440.5334      0.423110       17.7303      0.870144      -2.58913      0.690450       1.93395     -0.393433     -0.207197      0.690252      0.980250      0.480185     0.0836889      0.126309     0.0643331     -0.129141     -0.265615     0.0687547      0.970135       1.56941       1.49208       1.74887       1.61789       1.49971       1.48965       1.23206       1.17098      0.856801      0.818327      0.630890      0.513788      0.350040      0.276186      0.201305      0.130637     0.0963357
  23   7 1969.6153    0.5846  0.6411  9.6470  0.0009  0.0206   0.0136   0.0468    0.0532   0.0000   439.0613      -2.03161       17.2701       3.90922      -2.22975      0.333779       2.92834       1.55203      -1.08216      0.909816     0.0795065     -0.912555      0.672254      0.408975     -0.561084      0.189866      0.127290     -0.253008       1.27337       1.86594       1.76493       1.99791       1.89420       2.02027       1.67413       1.59371       1.34077       1.12528      0.947062      0.803380      0.588388      0.473920      0.325707      0.233427      0.174580      0.120168
  23   8 2131.1269    0.8407  0.6585 10.1415 -0.0008  0.0195   0.0183   0.0416    0.0529   0.0000   438.7889       1.25420       15.2305      -3.94707      -2.73934      -1.28679      0.244623      -3.43378     -0.724161     -0.312647      -1.51473     0.0836644     -0.231223     -0.543606    -0.0580890      0.191607     -0.151086     0.0714837       1.36382       1.90639       1.92829       2.09310       2.02501       1.81598       1.66223       1.51727       1.42282       1.25792       1.04527      0.881434      0.652963      0.473062      0.360764      0.246041      0.167023      0.112340
  23   9 2287.5560    1.1515  0.7343 10.6739 -0.0046  0.0198   0.0238   0.0444    0.0644   0.0000   438.7148      0.655829       18.6666     -0.545787      -1.95993       2.54429       2.54374     -0.165574     -0.449978     -0.589595    -0.0966849     -0.978397      0.530238     -0.176369      0.150921     -0.134691      0.186598      0.121819       1.27899       1.82194       1.93833       1.95083       2.16676       1.87522       1.82308       1.61690       1.31585       1.19898      0.907607      0.751785      0.592799      0.449859      0.335684      0.232666      0.175566      0.116595
  23  10 2439.2267    1.5958  0.9190 11.0844  0.0006  0.0233   0.0300   0.0501    0.0811   0.0000   439.9634       4.81332       14.4764       1.35026      0.145108      -2.13820     -0.300092      -1.86764    0.00754869     -0.475399      0.173752      0.675227      0.180888     -0.646048      0.318416     -0.156814     0.0625298      0.178107       1.47995       2.01452       2.11189       2.23251       2.30072       2.01460       2.05143       1.72965       1.49831       1.38023       1.10108      0.895148      0.689019      0.537157      0.382834      0.284232      0.198304      0.134536
  23  11 2588.7628    2.1019  0.9706 11.7974 -0.0051  0.0212   0.0400   0.0568    0.0708   0.0000   439.0245       5.32045       13.9287      -1.51025      -3.94354       1.77135    -0.0357927      -5.18486      -1.33994       1.82691      0.227286     -0.498721     -0.517954    -0.0151690      0.578959     -0.238165     -0.282469     -0.186067       1.49964       1.94505       2.21685       2.25409       2.38377       2.07588       1.97140       1.81976       1.52110       1.30241       1.01596      0.849089      0.660065      0.500618      0.372396      0.267055      0.188437      0.130174
  23  12 2737.7491    2.7039  0.9038 12.1800 -0.0027  0.0198   0.0510   0.0494    0.0714   0.0000   437.7746       2.02206       18.1023      -1.79739      -4.74440      0.966021      -2.63535      -2.31266     -0.281648      -2.95950       1.02491     -0.559137     -0.902741      0.949533     -0.247697     -0.198883      0.187760    -0.0107258       1.39201       1.85515       1.98665       2.03081       2.08408       1.88539       1.79876       1.65915       1.41326       1.26249       1.01535      0.783859      0.651854      0.480572      0.362700      0.260604      0.184217      0.125316
  23  13 2886.2039    3.2734  0.9369 12.7692 -0.0080  0.0213   0.0621   0.0545    0.0840   0.0000   437.8488       4.67121       10.7485       3.28554       1.24086      -1.92802      0.394746     0.0970336      0.272130       1.35928      0.199877    -0.0945187       1.25375     0.0498060     -0.244221      0.701521     -0.270586     -0.101736       1.40697       1.85939       2.09246       2.04464       2.14218       1.92878       1.83850       1.69635       1.42590       1.29814       1.09894      0.875909      0.689108      0.510049      0.394352      0.273827      0.184533      0.131235
  23  14 3033.6006    3.8523  0.9424 13.0584 -0.0022  0.0213   0.0722   0.0522    0.0875   0.0000   435.8281       9.10107       14.4304       2.63080      -3.86193       2.08907       1.96032     -0.776311      -1.02626     -0.392457      0.838037     -0.460570     -0.260494     -0.691587      0.301672     -0.299416    -0.0347092      0.129691       1.41051       1.99238       2.07524       2.21456       2.24007       2.01462       1.95001       1.68682       1.54192       1.26480       1.06727      0.838686      0.660665      0.512965      0.369198      0.263373      0.190285      0.126724
  23  15 3179.9438    3.8797  1.0676 13.3664  0.0011  0.0237   0.0731   0.0612    0.0708   0.0000   438.2786       8.87498       7.44836       1.37556     -0.705786      -1.21819      0.842274      -3.46803      -1.97966       1.43628       3.14619    -0.0848043     -0.606139      -1.02051     0.0871400    -0.0446108      0.128529    -0.0697290       1.66277       2.25359       2.46441       2.52264       2.57542       2.37512       2.21925       2.01705       1.74000       1.45151       1.17281      0.959386      0.719228      0.569457      0.415911      0.303684      0.213290      0.156209
  23  16 3325.7752    3.6199  1.6353 12.6936 -0.0013  0.0291   0.0537   0.0742    0.0599   0.0000   438.2650       12.4541       10.7243       3.61491       4.23883      -5.62906       5.30899      -3.97833      -5.03526     -0.681582       2.26989      -3.13815      -1.61840     -0.839798     -0.280605      -1.02535     0.0144988   -0.00329915       1.93724       2.69145       2.89596       3.00415       3.00512       2.90944       2.63119       2.41373       2.04447       1.77426       1.39583       1.15102      0.890141      0.691563      0.511351      0.370380      0.263784      0.176663
  23  17 3471.5103    2.9104  2.3896 12.3539  0.0006  0.0362   0.0371   0.0963    0.0471   0.0000   440.8110       16.9126       5.96622       2.45426       5.51693      -2.71309       7.51128      -5.96670       1.24186      0.566504       4.13686      -1.32968      -1.61753      0.993649     -0.383493     -0.400081      0.212904     -0.150701       2.57245       3.37768       3.60486       3.61099       3.64384       3.49288       3.33301       3.08725       2.61262       2.24522       1.81480       1.47573       1.19773      0.903404      0.681597      0.476490      0.356760      0.240859
  23  18 3616.9817    2.3684  3.6429 11.8087 -0.0025  0.0469   0.0259   0.1244    0.0402   0.0000   441.7863       12.4793       8.85611      -4.20652      -3.58547      -5.14262      -8.96724      -6.08106      -10.9456     -0.549708     0.0136515      -2.08732     -0.458943      0.719369    -0.0497154      -1.00063     -0.684804     -0.299406       3.07032       4.07847       4.48117       4.65544       4.55749       4.47476       4.17351       3.70671       3.28696       2.80878       2.35078       1.85463       1.50141       1.13581      0.841241      0.614971      0.431360      0.291122
  23  19 3762.2967    2.0289  5.3783 11.2214 -0.0030  0.0575   0.0191   0.1589    0.0396   0.0000   437.3304       16.8471       22.8785     -0.353927      -11.1903       6.75108     -0.336823      -12.5095      -2.31600      -2.62021      -4.39174      -4.76762      0.683547       1.12798      -1.38477      0.168187     -0.214098     -0.755646       3.79050       5.02548       5.52322       5.74127       5.81082       5.47055       5.13592       4.56639       4.07943       3.40110       2.92868       2.33307       1.84609       1.41584       1.05205      0.750488      0.520732      0.362315
  23  20 3907.6907    1.6745  6.8839 10.9453 -0.0021  0.0708   0.0158   0.1999    0.0367   0.0000   434.5953       20.9670       12.6902       6.18802      -14.1397      -10.8021       7.49157      0.258343      -6.93986       5.45131      -1.31128     -0.899150      -3.84711     -0.254366     -0.932807     -0.253767      -1.41783      0.432785       4.72953       6.23357       6.96028       7.06849       7.16444       6.84980       6.39942       5.72670       5.04501       4.31122       3.53734       2.91123       2.24860       1.74271       1.30196      0.956880      0.660434      0.450629
  23  21 4052.7610    1.3434  8.8200 10.7552  0.0005  0.0939   0.0134   0.2614    0.0321   0.0000   442.7441       16.1855       19.4308      -7.93834      -21.6254      -11.2427      -4.60811      -10.0032       8.11602      -1.60711      -1.27223      -1.80788      -2.51166      -2.73897     -0.271970       1.61652      0.296088     -0.596096       6.10619       8.25913       9.08425       9.24931       9.34723       8.94400       8.33070       7.58329       6.57736       5.72496       4.71332       3.83019       3.06012       2.33066       1.70934       1.25977      0.864459      0.599192
  23  22 4198.0289    1.1383 11.0374 10.6360 -0.0007  0.1170   0.0118   0.3446    0.0284   0.0000   422.7497       17.5074       20.4722      -8.36260     0.0687203       20.0747      -5.24209      -3.99825      -4.77186      -8.25988      -13.1127      0.791082       3.73747      -1.61167      0.424752      0.265078      0.759725     -0.157667       7.70709       10.0590       11.1196       11.6823       11.5423       11.3181       10.3845       9.46853       8.19825       7.06748       5.77942       4.71397       3.74294       2.89456       2.16496       1.58844       1.09171      0.757107
  24   6 1826.3311    0.4418  0.3467  9.5922 -0.0028  0.0142   0.0134   0.0300    0.0363   0.0000   440.7787      0.159754       18.9225      -1.30214     -0.606305      -3.40242       2.41261     -0.653239     -0.580449      0.198052      0.870099      0.481548     -0.379994     -0.542407      0.524586   -0.00537441      0.105325     0.0412250       1.01663       1.24424       1.36715       1.53972       1.32228       1.28784       1.32275       1.09162      0.990304      0.871681      0.748038      0.566073      0.468542      0.367270      0.277996      0.186839      0.142855     0.0948330
  24   7 1993.5870    0.6285  0.5399  9.7367 -0.0007  0.0157   0.0148   0.0387    0.0475   0.0000   439.4185      -1.61872       14.5100      0.849589       1.72522     -0.750263      -1.03087     -0.663390      -2.65259     -0.231999      0.521729    -0.0530266      0.685887      0.214677    -0.0311864    -0.0741715      0.111205    -0.0593011      0.999645       1.29940       1.44015       1.48280       1.46204       1.37796       1.26592       1.23425       1.09563      0.911213      0.781966      0.617218      0.549139      0.374979      0.306106      0.209230      0.153444      0.107271
  24   8 2156.7784    0.9254  0.6478 10.1667 -0.0040  0.0170   0.0195   0.0394    0.0576   0.0000   438.9804       2.47386       15.2651     -0.204098     -0.694280       1.27305      0.411534    -0.0635260      0.677056      -1.76080     -0.115358     -0.907781      0.304877      0.466389     -0.262472      0.314062    -0.0878427      0.115229       1.10038       1.50334       1.62188       1.72974       1.72531       1.53556       1.45328       1.37584       1.18012       1.04984      0.869359      0.723215      0.561933      0.438269      0.321566      0.234878      0.158182      0.112755
  24   9 2314.3854    1.2173  0.8672 10.6994 -0.0002  0.0192   0.0235   0.0522    0.0627   0.0000   438.8246       1.71461       14.2447       2.76718     -0.514654       2.35280      -1.63746      -2.43336       3.39691    -0.0451181      0.971921     -0.190786     -0.540914     -0.480649      0.453087     0.0469579     0.0308144     0.0551533       1.23814       1.65560       1.79834       1.90599       1.92524       1.78377       1.73366       1.50256       1.35018       1.16344      0.942465      0.742792      0.622574      0.480335      0.347493      0.260844      0.185526      0.131963
  24  10 2467.0990    1.7160  0.9476 11.2319  0.0006  0.0228   0.0314   0.0499    0.0821   0.0000   438.6893       3.89160       14.6528       2.57322      0.377645     0.0202173      0.902396      0.182676      -1.86807       1.98112      0.110223     -0.111960      -1.22022      0.525929     -0.416116     0.0319442      0.183017     0.0303708       1.69766       2.34735       2.46654       2.37245       2.23961       1.96285       1.91891       1.83234       1.80241       1.61656       1.45469       1.18612      0.966089      0.734470      0.502327      0.360120      0.242922      0.163164
  24  11 2617.8117    2.1337  1.0383 11.6862 -0.0011  0.0221   0.0376   0.0549    0.0829   0.0000   436.3702       1.91968       14.4703       2.43666      -2.63710     -0.478467     -0.673081     -0.631838     0.0384016       1.00904     -0.209760      -1.93704    -0.0183121    -0.0543371     -0.687264     -0.527879      0.219198    -0.0728664       1.48098       2.00088       1.98062       2.13095       2.17364       2.12688       1.99952       1.76643       1.58010       1.35753       1.10422      0.887824      0.712995      0.553328      0.423599      0.312322      0.228606      0.158688
  24  12 2767.8144    2.9186  0.9362 12.1593 -0.0025  0.0195   0.0518   0.0495    0.0774   0.0000   436.9075       5.36924       14.2462       2.31766       1.24054      -4.97547       1.44459       1.26812      -1.55365       1.12251     -0.283245      0.129016     -0.296962     -0.164555     -0.378293    -0.0976035      0.297789     -0.238784       1.33678       1.68369       1.89804       1.92342       1.97752       1.87053       1.64941       1.53657       1.40427       1.19149       1.01070      0.818385      0.645109      0.510671      0.389167      0.266124      0.193371      0.135640
  24  13 2917.1077    3.4674  0.8314 12.8928 -0.0016  0.0189   0.0672   0.0469    0.0700   0.0000   439.6459       5.74037       13.0330       2.15770       1.95363      -1.42563       1.73675      -2.34248     0.0471412       1.35225     -0.785588      -1.26564   0.000116599     0.0559640      0.330362     -0.184296      0.104202      0.104395       1.27757       1.68030       1.85465       1.95399       1.99861       1.79266       1.77868       1.55510       1.29348       1.18142      0.951834      0.770407      0.614124      0.472411      0.366586      0.254250      0.176892      0.134551
  24  14 3065.1756    3.8453  1.0862 13.1557  0.0035  0.0239   0.0700   0.0608    0.0836   0.0000   441.2257       8.09614       12.0562       5.08818       6.36495      -1.14668     -0.561934      0.318577      -1.30403     -0.589068     -0.172728      0.520141      -1.06395     -0.549077      0.240851     -0.463391      0.593797     -0.216273       1.45888       2.05840       2.10799       2.29696       2.28494       2.21535       2.03842       1.89500       1.57047       1.38500       1.14889      0.961377      0.740507      0.571800      0.438790      0.316380      0.223438      0.162607
  24  15 3212.2102    3.8509  1.2427 13.2596 -0.0004  0.0251   0.0669   0.0647    0.0756   0.0000   441.5620       7.41269       16.3663       5.61569      -2.84102      -2.23046       3.79903      -2.37175     -0.846530      -2.93735      0.464524      -1.37375      -2.01901      0.115382      0.440714     -0.735932    -0.0851671    -0.0576360       1.69455       2.33882       2.45438       2.66220       2.64360       2.53883       2.31611       2.19680       1.82937       1.63493       1.25390       1.08522      0.794968      0.665419      0.476535      0.375846      0.248834      0.188937
  24  16 3358.7032    3.4681  1.7280 12.8123 -0.0026  0.0298   0.0507   0.0776    0.0531   0.0000   439.9962       12.6278       11.0360      -3.10289      -1.34152      -2.05852     -0.401562      -9.27006     -0.143147     -0.157768       2.13628     0.0900997     -0.226644      -1.14175     -0.910514      0.543140     -0.199975      0.381850       1.88720       2.59058       2.72715       2.91588       2.98931       2.69980       2.57131       2.38563       2.09944       1.77138       1.50052       1.20955      0.968333      0.755530      0.558639      0.413050      0.291659      0.205931
  24  17 3505.1102    2.7462  2.7891 12.1227 -0.0024  0.0381   0.0312   0.0998    0.0425   0.0000   439.3643       13.3522       5.06501       4.04928      -2.08522      -4.13162     -0.907055      -6.18871       1.04785      -2.73854      0.997784      -3.69933      0.574933      -2.14340      0.927499     -0.533737      0.116376     0.0281076       2.49048       3.24771       3.62086       3.56405       3.77716       3.42903       3.33100       3.05028       2.69493       2.32958       1.92064       1.60332       1.29005      0.999809      0.744451      0.551590      0.387025      0.274022
  24  18 3651.2470    2.2887  3.9663 11.6264 -0.0002  0.0464   0.0232   0.1280    0.0390   0.0000   441.0529       17.0875       14.0246       12.9839       5.61945      0.687642      -8.38474      -6.05216      -3.95393     -0.204915       1.08801     -0.719283      0.140456      -1.50627     -0.283928      -1.01599      0.445403      0.177395       3.06419       4.04903       4.54778       4.62517       4.75088       4.51080       4.10953       3.82766       3.31794       2.87469       2.36993       1.91861       1.53550       1.18811      0.897168      0.662491      0.475618      0.326425
  24  19 3797.0928    1.8750  5.6795 11.3135 -0.0020  0.0613   0.0183   0.1690    0.0349   0.0000   432.4697       19.5379       9.02640      -6.47639      -5.28357      -10.4774      -10.9529       2.63375      -5.75453      -4.96155      -1.28024      -1.75697      -1.84219      -4.39014      0.850802     -0.501041      0.571843     -0.221494       3.89292       5.15133       5.74337       5.78483       5.94265       5.64014       5.35568       4.92352       4.28554       3.70150       3.12091       2.51486       2.05782       1.58566       1.17907      0.884189      0.633415      0.433281
  24  20 3942.9487    1.5856  7.6085 10.9110  0.0005  0.0762   0.0146   0.2138    0.0334   0.0000   441.9399       22.1144       11.3235      0.746798      -2.00799      -3.84529      -8.20244      -4.09087       6.05519      -9.65461       1.13522       2.68693      -7.77051     -0.463426       1.99853      -1.07919     -0.313419     -0.704075       4.78116       6.40001       6.98436       7.38340       7.27293       7.08763       6.59214       5.97538       5.27281       4.65489       3.89472       3.14747       2.53592       1.98799       1.47924       1.09171      0.764750      0.530535
  24  21 4088.8612    1.2814  8.7839 10.7897 -0.0038  0.0941   0.0129   0.2594    0.0300   0.0000   430.0647       31.0539       19.8681       10.6835      -5.43639      -9.37699       13.5003      -13.9347       1.87271     -0.202388       7.16544      -12.7917      -4.74194       2.89797       3.04848      0.230744       1.53276     -0.659985       5.88844       7.87362       8.65869       8.90645       9.17224       8.71960       8.28282       7.47694       6.59031       5.71985       4.68468       3.85056       3.11172       2.38815       1.86319       1.36073      0.959674      0.680859
  24  22 4234.4982    1.0538 10.7565 10.6817 -0.0035  0.1214   0.0116   0.3457    0.0271   0.0000   431.4950       24.0734       13.6882       23.7949       11.3293      -3.71699       27.0101      -28.5952       10.6405      -3.82389      -2.03986      -2.52291       1.49032     -0.859439       1.52809       1.02241       1.65081     -0.396697       7.60418       10.0961       11.2900       11.7102       11.8312       11.2233       10.6700       9.52852       8.56542       7.35619       6.26402       5.02560       4.01065       3.13778       2.39278       1.77514       1.23144      0.856295
  24  23 4379.8852    0.8599 13.5391 10.5077 -0.0013  0.1700   0.0093   0.4560    0.0249   0.0000   417.9082       23.5973       24.8661       10.7381      -2.60604      -6.84448      -10.6543       15.9361      -8.78868      -25.9801      -6.32260      -3.09783       10.0579      -1.91252       4.36635       4.19633      -1.65754     -0.593358       10.4191       13.9296       15.5850       16.2779       16.2008       15.9594       14.8353       13.2232       11.8841       10.1201       8.56381       7.03380       5.59718       4.33450       3.35760       2.44715       1.71386       1.19982
  24  24 4525.2119    0.6820 15.8364 10.3785 -0.0014  0.2220   0.0079   0.5860    0.0224   0.0000   458.6105       38.3628       5.94192       67.4282       22.7496       8.25400       20.4890      -19.3109      -15.3338       36.7518       29.4477      -19.3573      -19.4201       4.84503      -4.81239      0.552780      -1.14217       2.10238       13.5532       18.3220       19.8731       21.3130       20.9710       20.7122       19.0300       17.4948       15.3261       13.4140       11.0385       9.31136       7.42498       5.86029       4.31501       3.26884       2.22070       1.58611
  24  25 4670.1760    0.5445 16.3443 10.2375  0.0047  0.2645   0.0076   0.6784    0.0217   0.0000   432.4716      -29.7672      -19.7002       31.9064       28.2984       12.5294       12.0672       9.74928      -3.51852      -9.09059       2.75811       11.2429      -7.61201      -8.37661      -2.96591       5.19515       4.80591      -2.43280       16.0856       21.5163       23.4688       25.5960       25.0372       24.4658       22.6282       20.6747       18.2899       16.0607       13.1471       11.0156       8.81984       6.91303       5.19904       3.88700       2.64405       1.87092
  25   6 1847.8792    0.4715  0.3841  9.5276 -0.0030  0.0152   0.0131   0.0310    0.0387   0.0000   439.9291       1.41468       18.0350     -0.544770      -2.64563     -0.756675    -0.0360335       2.52349      0.816745     -0.646251      0.380656     -0.118992     -0.306486    -0.0748327      0.333054     -0.218242    -0.0224125    -0.0402966      0.962885       1.37692       1.49165       1.47197       1.62097       1.31738       1.42858       1.18978       1.12200      0.961088      0.747817      0.665298      0.476957      0.393901      0.288489      0.220769      0.159613      0.115545
  25   7 2016.9407    0.6460  0.5925  9.7439 -0.0007  0.0169   0.0146   0.0408    0.0499   0.0000   439.4621      0.241217       18.6379      -1.45384      -3.30436       1.05814     -0.471739      -1.26509      0.612626      0.652142       1.80917       1.60976      -1.79737     -0.621424      0.496195    -0.0656986     -0.281876      0.104776       1.02356       1.29143       1.51729       1.48787       1.59275       1.50399       1.30660       1.28983       1.12386      0.981570      0.831420      0.671009      0.544109      0.431788      0.318395      0.246549      0.170137      0.118401
  25   8 2181.7826    0.9573  0.7163 10.2557 -0.0039  0.0182   0.0193   0.0434    0.0563   0.0000   438.7661      0.764506       12.2683      0.388223      -4.50169       1.06325      0.181732     -0.844358      -1.24227     -0.145523     -0.847985     -0.895668      0.819086     -0.490869     -0.366249     0.0513485     -0.254869     -0.164269       1.13559       1.56125       1.52723       1.65355       1.62598       1.60602       1.52461       1.51980       1.30802       1.10486      0.905307      0.705673      0.532765      0.463766      0.353784      0.291812      0.227113      0.155824
  25   9 2340.5354    1.3013  0.9659 10.7300 -0.0040  0.0211   0.0233   0.0513    0.0684   0.0000   441.9824       6.32645       13.6134       1.63930      0.640502       1.19402       2.79253     -0.248827      -2.32069      0.719717       1.58437     -0.477560      0.302355     -0.471407      0.442262      0.714166    -0.0249193     -0.158750       1.35652       1.85334       2.07697       2.19214       2.16295       2.11175       1.93816       1.77752       1.50327       1.32259       1.09651      0.856683      0.692972      0.555915      0.412000      0.313837      0.226501      0.161464
  25  10 2494.3997    1.7755  1.0464 11.2469 -0.0006  0.0211   0.0301   0.0552    0.0752   0.0000   440.9616       4.05649       10.7819       1.47181      -5.86545      -1.97825      0.806870       1.56976      -2.12704      -1.43059     -0.649010     -0.829674      0.809193     -0.123695     -0.431958      0.147941     -0.191176      0.163180       1.38147       1.79011       1.89590       2.02826       2.09036       1.98086       1.95265       1.64163       1.47458       1.26681       1.06965      0.873932      0.704866      0.523837      0.416771      0.316111      0.230829      0.160963
  25  11 2646.3145    2.2921  0.9647 12.0203 -0.0022  0.0211   0.0412   0.0542    0.0723   0.0000   439.7777       4.60169       13.6292     -0.545768      -1.47344       2.14158     -0.336211       1.74006      -3.13005     -0.708008      0.377366      -1.19700     -0.372201     -0.410284    -0.0514948     0.0845931    -0.0995854     -0.161754       1.38619       1.83254       1.83041       2.02758       2.07097       1.97825       1.88971       1.68743       1.51008       1.28726       1.07924      0.866764      0.692496      0.547332      0.428886      0.321429      0.228378      0.164122
  25  12 2797.4846    2.9372  0.9177 12.3697 -0.0022  0.0192   0.0529   0.0496    0.0692   0.0000   438.0031       6.47107       12.0696       2.54931      0.484734   -0.00844967       3.62161      -4.44303      -2.17497      0.771399      0.888447      0.345334     -0.346960     -0.256497     -0.212241      0.105356      0.104174     -0.166145       1.27200       1.60264       1.72712       1.82510       1.90754       1.81953       1.65178       1.53970       1.30991       1.17861      0.966834      0.802055      0.635407      0.510680      0.375249      0.284622      0.208027      0.150302
  25  13 2947.5359    3.7186  0.8568 12.8242 -0.0023  0.0183   0.0685   0.0464    0.0701   0.0000   439.6024       8.93998       11.3194      -1.82954       1.83629      0.631249     -0.593607      -1.34684      -4.52483     -0.419954    -0.0200111     -0.752409      0.489729    -0.0391631     -0.811372     0.0345465    0.00694261     0.0643200       1.14590       1.59745       1.67118       1.82233       1.87355       1.72486       1.67833       1.48169       1.33848       1.05675      0.913037      0.739844      0.587310      0.464954      0.344907      0.272027      0.192264      0.137645
  25  14 3096.3593    3.9350  1.0271 13.3069 -0.0031  0.0214   0.0726   0.0560    0.0804   0.0000   437.2080       5.28207       15.5363      -4.16875      -1.89682      -4.64271      0.726144      -3.78758       2.03547       1.54506     -0.515741      -2.22130     -0.344345     -0.392933     -0.414935    -0.0500928    -0.0622919      0.276236       1.39627       1.83987       2.00198       2.12949       2.08005       1.96233       1.91753       1.72298       1.56035       1.33619       1.12728      0.932088      0.719817      0.590352      0.441639      0.334114      0.240783      0.170416
  25  15 3244.1273    3.8292  1.2843 13.2159 -0.0033  0.0251   0.0656   0.0667    0.0789   0.0000   441.2951       8.21139       13.3272      0.126309      0.939922     -0.910002    -0.0364524      -3.00055       2.17522      -1.46278      0.249601     -0.619234       1.37506       1.18443      0.218341     -0.374450      0.425457     -0.306008       1.63931       2.17502       2.26306       2.46988       2.46349       2.37140       2.25244       2.05476       1.75604       1.54778       1.29622       1.08191      0.867441      0.686590      0.507157      0.385342      0.271701      0.195162
  25  16 3391.3341    3.2404  1.8776 12.7663 -0.0020  0.0309   0.0448   0.0813    0.0521   0.0000   440.6782       12.3676       16.1249       6.96637      0.338556      -4.45007      -3.55115      -1.63753      -3.20230      -2.89075     -0.472269      -1.87828     -0.904492     -0.167519       1.22833      0.175380     -0.228800     -0.830624       1.87078       2.57086       2.66347       2.82714       2.88422       2.75341       2.63037       2.43402       2.15013       1.85403       1.54481       1.27195       1.05738      0.810787      0.636047      0.465955      0.337687      0.249478
  25  17 3538.3417    2.6418  2.8940 12.2029 -0.0005  0.0382   0.0299   0.1055    0.0392   0.0000   440.7700       14.6336      0.834817      0.405471       7.90373       2.24411      -1.15649       4.93236       1.93755      -7.28030       3.65184      0.235214     -0.214191     -0.601930     0.0753248      0.360419     -0.335094      0.603590       2.36300       3.14132       3.44057       3.59943       3.59645       3.46755       3.32421       3.03437       2.63037       2.34550       1.97194       1.58587       1.30385       1.00559      0.771788      0.604151      0.421797      0.303513
  25  18 3685.1412    2.1889  4.5343 11.5240 -0.0010  0.0499   0.0205   0.1337    0.0355   0.0000   445.0874       15.4594       7.21898       3.27776       9.56129      -13.9012      -1.18410      -1.95527    -0.0963379      0.680280      -2.52629    0.00295916      -1.11385       1.34405     -0.719790      0.445574      0.540497     -0.469226       3.07201       4.02365       4.51795       4.56028       4.63105       4.49745       4.29749       3.89278       3.42753       3.02582       2.54568       2.14569       1.70337       1.35086       1.02122      0.771143      0.550313      0.388681
  25  19 3831.6134    1.7404  5.9321 11.2738 -0.0013  0.0631   0.0168   0.1776    0.0331   0.0000   435.2962       16.2983       7.33818       3.21354       2.71225      -8.78417      -17.0650      -9.85828      -3.88170      -5.48048      -2.40027      -1.51614      -2.58193       1.56760     -0.172428     -0.687224      0.309125     -0.514680       3.82809       5.12437       5.76677       5.82855       6.05927       5.79174       5.46320       4.95178       4.40088       3.80516       3.20444       2.66734       2.11780       1.70333       1.26969      0.971072      0.680285      0.488377
  25  20 3977.8314    1.4575  7.8931 10.8920 -0.0005  0.0780   0.0137   0.2225    0.0323   0.0000   440.8599       17.9232       12.1666      0.285630      -9.17619      -1.46850       1.72382      -4.77761     -0.142793      0.150147       8.62221      -6.72969      -7.53388       1.64654     -0.426527     -0.461992     -0.417284     -0.650593       4.75865       6.35387       7.03326       7.37449       7.32414       7.19447       6.62920       6.19717       5.46499       4.74840       4.01341       3.31278       2.67081       2.10605       1.60236       1.21030      0.869966      0.622184
  25  21 4124.1932    1.1819  9.5469 10.7892 -0.0004  0.1015   0.0123   0.2894    0.0287   0.0000   431.0961       16.7563       43.3519       15.1872       11.0333      -25.3361      -5.66501      0.251322       11.1316     -0.412001      -5.27765      -3.35302       3.63192       1.08870       3.33930     0.0769075      -2.80231     -0.146443       6.13626       8.05922       9.31004       9.55921       9.58983       9.39560       8.61510       7.99366       7.07808       6.12443       5.26799       4.25308       3.49486       2.75833       2.08909       1.57410       1.09419      0.780791
  25  22 4270.2445    0.9829 11.8977 10.6696 -0.0038  0.1338   0.0107   0.3861    0.0260   0.0000   435.4036       36.9684      -14.1644      -27.2659       18.7894       6.39544       11.1625     0.0687994       3.18635       3.62541       10.6827       8.14985      -5.74313      0.818167     -0.631638      -2.75029      0.793086     -0.555780       8.08526       10.5130       11.8565       12.2389       12.5155       12.2962       11.1843       10.4360       9.26908       7.98366       6.91845       5.60570       4.52196       3.62373       2.76617       2.09954       1.47163       1.06708
  25  23 4416.0393    0.7893 13.6865 10.5163  0.0019  0.1742   0.0091   0.4786    0.0242   0.0000   442.8267       57.0732       2.88663       5.78105      -15.2136      -7.27947       7.72176       17.0640       18.4297       1.17959       16.1834      0.925636      -20.2274      -4.51588      0.503642      0.884747      -2.53619    -0.0583442       10.3229       13.9245       15.4643       16.1094       16.1248       15.8095       14.7962       13.5020       12.0802       10.6277       8.89585       7.39709       6.09876       4.74229       3.63634       2.71565       1.92445       1.36369
  26   4 1508.7060    0.1727  0.1078  9.3973 -0.0117  0.0135   0.0165   0.0171    0.0255   0.0000   439.5206       2.36023       19.0414      -1.10911      -3.54862     -0.388960       3.11909     -0.613201      0.170026      0.609614      0.349626      0.289638     -0.157249      0.256109    -0.0861388     0.0356601     0.0214568   -0.00803064      0.873743      0.961099       1.05794       1.13580       1.23270       1.54368       1.64640       1.06436      0.850575      0.841188      0.648882      0.721430      0.665914      0.548283      0.358956      0.203775      0.138237      0.109614
  26   6 1869.0294    0.5008  0.4338  9.4961 -0.0004  0.0154   0.0127   0.0320    0.0417   0.0000   440.5404      0.940130       18.1625      -1.61794      -1.92150       1.08584      -1.33784      -1.20709      0.426003     -0.725294      0.624631    -0.0812743     0.0393715     -0.183791      0.151868    -0.0637808     0.0432260     0.0952909      0.860112       1.19155       1.31318       1.34561       1.24681       1.33868       1.18140       1.08324       1.02543      0.887388      0.789442      0.644200      0.547923      0.429841      0.311072      0.245490      0.169693      0.121711
  26   7 2039.7646    0.7053  0.6094  9.8601  0.0025  0.0171   0.0150   0.0385    0.0496   0.0000   441.1618     -0.934880       15.3793       1.41024      -2.79557      0.703116      0.776041    0.00409494     -0.867604      0.777724      0.974405    -0.0289949     -0.160762     -0.382232     -0.510876      0.187057     0.0956685     0.0533678      0.953617       1.30942       1.40031       1.51637       1.49966       1.46898       1.33715       1.25630       1.11953      0.976603      0.865861      0.686064      0.564832      0.433361      0.351845      0.253761      0.187882      0.136718
  26   8 2206.0652    1.0258  0.7164 10.3946 -0.0054  0.0172   0.0205   0.0420    0.0566   0.0000   443.0021     -0.946303       16.0601     -0.142002      -2.35942       2.06571     0.0296729     -0.988680       1.17100      -1.70838     -0.614802      -1.35523       1.45576      0.139888      0.474694     -0.279973    -0.0987806      0.288424       1.00376       1.39639       1.49603       1.61768       1.65521       1.54398       1.49894       1.36424       1.15151       1.06961      0.830764      0.768304      0.567294      0.465915      0.346782      0.256923      0.202675      0.141991
  26   9 2366.1117    1.4214  0.9403 10.8751 -0.0033  0.0194   0.0252   0.0528    0.0659   0.0000   439.5331       2.13360       17.3015    -0.0379801      0.475812       3.61298      0.533158      -1.63679       1.10222     -0.471178     -0.605751     -0.558688       1.05789     0.0608939      0.928048     -0.520952      0.150072    -0.0904427       1.16437       1.57288       1.67227       1.85960       1.85249       1.79660       1.67351       1.52690       1.38462       1.13531      0.934271      0.807079      0.646176      0.516310      0.412190      0.303546      0.206223      0.160204
  26  10 2521.2413    1.8595  0.9399 11.5529 -0.0034  0.0203   0.0337   0.0508    0.0650   0.0000   438.4899      0.139511       19.9018       2.27813      -2.05706      -4.03500       5.77693     -0.615115      -2.40404      -2.69627       3.20008      0.475688      -1.33114     -0.588229      0.202205     -0.151238    -0.0117590     -0.207933       1.18616       1.68995       1.70214       1.94892       1.93347       1.88109       1.79757       1.58794       1.40901       1.23225       1.05035      0.825456      0.686669      0.527215      0.416904      0.320356      0.226355      0.171951
  26  11 2674.4845    2.5531  0.9695 11.8074 -0.0048  0.0203   0.0438   0.0487    0.0875   0.0000   440.6204       2.84650       15.6055       1.98340      -2.64525      0.633505     0.0466122       1.07237      -3.11317     -0.874813     -0.984996      -1.90210      0.351055      0.228578     -0.220270      0.512340     -0.137431     -0.240235       1.22617       1.64253       1.82888       1.85675       1.95458       1.83664       1.79352       1.63914       1.34738       1.20416       1.02260      0.823794      0.660969      0.533649      0.416818      0.305025      0.236061      0.161779
  26  12 2826.6735    3.1229  0.9221 12.6369 -0.0022  0.0193   0.0551   0.0497    0.0662   0.0000   437.5228       5.21382       14.4684       2.20242       1.21243     -0.307927       2.17215      -1.75466      -1.13713       1.82074     -0.175528      -1.19410      -1.66351     -0.490321      0.329718     -0.143754     -0.302427      0.169176       1.18743       1.67388       1.75873       1.87791       1.86793       1.75481       1.63434       1.55704       1.33586       1.23542       1.02456      0.864975      0.715340      0.551436      0.434202      0.312899      0.227850      0.157844
  26  13 2977.5789    3.7364  0.9992 12.7636 -0.0037  0.0205   0.0634   0.0494    0.0762   0.0000   439.3068       6.20828       15.0496       1.15121      -3.03325      -1.07880       1.31248      -1.68096      0.665175     -0.922714      -1.42151      0.176787     -0.523170      0.521585     -0.342816      0.376937     -0.614333      0.391732       1.22799       1.75648       1.81769       1.96891       1.90844       1.84288       1.69388       1.60403       1.42410       1.29283       1.09448      0.878808      0.733496      0.569420      0.418386      0.336390      0.246337      0.173735
  26  14 3127.1005    3.9737  1.1244 13.2457 -0.0011  0.0232   0.0676   0.0593    0.0731   0.0000   441.8362       7.85682       12.7026    -0.0745830     -0.730005       2.70648       2.06303      -2.08548       2.63491    0.00774252       1.06044      0.357113      0.513914    -0.0136701    -0.0721141    0.00374771     -0.134058     -0.214619       1.47602       2.10061       2.13652       2.22754       2.14900       1.99465       1.98361       1.84441       1.71548       1.52363       1.25743       1.04820      0.851779      0.658286      0.514985      0.381647      0.287587      0.199131
  26  15 3275.5786    3.7618  1.4591 12.8328  0.0002  0.0265   0.0575   0.0671    0.0834   0.0000   439.9982       12.2380       13.8719      -2.06755     -0.696244      0.172778      0.729915      -4.28195      -3.04493     -0.254121     -0.784296      -1.64440     -0.830801      0.342015      -1.05103      0.461874      0.541404     0.0829942       1.59530       2.05797       2.29160       2.45001       2.38468       2.41546       2.16166       1.98823       1.80344       1.61473       1.33737       1.13048      0.895902      0.726813      0.550532      0.428131      0.310957      0.218817
  26  16 3423.6065    3.1146  2.0067 12.6877 -0.0006  0.0319   0.0429   0.0828    0.0554   0.0000   443.4613       10.0656       13.3683       2.33048      -3.40110      -3.19018      0.550381      -3.33424     -0.188154      -4.84895       1.86728       2.26289      -1.67372     -0.638030     -0.514002     -0.590218      0.284848     -0.263578       1.99784       2.58858       2.87273       2.87951       2.93220       2.79197       2.64345       2.51864       2.23211       1.97821       1.72397       1.43878       1.19453      0.929660      0.726889      0.536884      0.393061      0.283934
  26  17 3571.2422    2.5709  3.2237 11.9939 -0.0004  0.0388   0.0268   0.1103    0.0400   0.0000   436.7852       14.3354       6.92979       5.44460      0.701848      -5.19858      -4.99081      -1.74721    -0.0183797      -1.89015       4.39925     -0.902346     -0.687149      -1.03840      0.296956     -0.120242      0.457575     -0.294639       2.30774       2.99608       3.37781       3.47450       3.47245       3.47648       3.21681       3.01804       2.66146       2.30354       1.99563       1.67497       1.35030       1.08976      0.818581      0.634114      0.466612      0.339850
  26  18 3718.6888    2.0698  4.7461 11.5068 -0.0006  0.0507   0.0196   0.1420    0.0349   0.0000   439.9787       15.4878       10.3098       6.62394     -0.681069     -0.866747      -4.41502     0.0833894     -0.767050      -7.74717       3.15460       2.26891       1.16219    -0.0822502      0.754607      -1.35692     -0.127601     0.0153565       3.05621       4.02023       4.50880       4.61931       4.69128       4.50806       4.26723       3.95164       3.58738       3.05534       2.69592       2.19059       1.82042       1.43595       1.09494      0.853981      0.603454      0.446437
  26  19 3865.8001    1.7254  6.5196 11.1236 -0.0016  0.0643   0.0156   0.1805    0.0332   0.0000   438.1785       20.6352       9.29718       1.74174       2.57516      -5.62136     0.0712307      -6.85483       1.00105       1.76099      -1.42570     -0.230476      -2.94102      -1.97848      -2.13812       3.22644     -0.168994     -0.157054       3.81012       5.10434       5.66487       5.96522       5.94886       5.86049       5.44095       4.99317       4.45385       3.89578       3.42077       2.79452       2.26505       1.80615       1.39769       1.05446      0.765952      0.550516
  26  20 4012.6442    1.4280  8.0668 10.9022 -0.0012  0.0784   0.0133   0.2259    0.0306   0.0000   441.2034       14.4894       12.0625      -10.1918       3.11214      -7.82289      -3.51466      -15.1209      -4.01641      -3.32260       1.77468      0.567993      -2.88448       1.16938      -1.25468      0.410085     -0.787859     -0.472949       4.61993       6.10572       6.87286       7.05573       7.17812       6.97012       6.66619       6.02074       5.45664       4.77653       4.06108       3.41501       2.74704       2.21281       1.70633       1.28703      0.940835      0.685398
  26  21 4159.1409    1.1630 10.6317 10.7446 -0.0027  0.1097   0.0120   0.3168    0.0283   0.0000   441.4881       22.8301       2.59670      -23.0242       17.4915     -0.757499       1.68440      -15.4150     -0.452716      -4.83766      -5.38669      -6.56665      -7.61411     -0.362011     -0.109102      0.622571      -1.07646      -2.19692       6.35509       8.25599       9.42645       9.61210       10.0695       9.67669       9.05767       8.40841       7.43242       6.61107       5.65291       4.66922       3.83936       3.03288       2.37700       1.81810       1.29031      0.938424
  26  22 4305.7964    0.9635 12.1566 10.6135  0.0012  0.1394   0.0104   0.3804    0.0259   0.0000   457.1162       24.3112      -2.67415       8.85862      -6.69544      -12.4383      -10.2280      -10.0619       6.08894      -12.9179      -8.98383       4.66614       1.90634       3.78295     -0.796377      -3.19089      -2.32483       2.24101       7.87700       10.6118       12.0012       12.2740       12.7753       12.2780       11.5642       10.6956       9.56480       8.32096       7.11219       5.93967       4.82420       3.95582       2.96718       2.29460       1.62215       1.17969
  26  23 4451.5282    0.7524 14.4018 10.5027 -0.0010  0.1876   0.0084   0.5073    0.0223   0.0000   428.0426       32.1445       26.2961       14.0309       14.8318     -0.620040      -19.9938       10.9006       11.0341      -2.33416       10.0895      -11.0060       4.95295      -3.67548      0.221900     -0.689030     -0.658023       1.25645       10.5693       14.1391       15.9289       16.6816       16.6447       16.7810       15.4131       14.3901       12.7733       11.1886       9.59414       8.00692       6.48923       5.19010       4.07538       3.12338       2.19086       1.60776
  26  24 4598.9437    0.6044 15.2773 10.3532 -0.0002  0.2267   0.0075   0.5895    0.0207   0.0000   444.1335      -19.5099       16.1624       25.7693       18.9203      -43.7905      -6.49156       1.29455       23.2560      -16.4121      -4.85858       6.14408       26.0676      -2.81512      -18.6255      -1.42490       3.78999      -2.19256       12.6927       17.3530       19.1877       20.3511       20.5397       19.9244       19.0453       17.3941       15.4100       13.6600       11.5418       9.76621       7.91802       6.38419       4.88022       3.75798       2.64285       1.90420
  27   4 1527.5344    0.2005  0.1429  9.3923  0.0030  0.0104   0.0099   0.0219    0.0247   0.0000   439.5330      -2.43649       20.2601     -0.232281      -1.59441      0.417206    -0.0111672       1.07976      0.876038      0.371851     -0.790249     -0.125201     -0.378657     -0.666027     0.0620764     -0.390137    -0.0999397    -0.0701562      0.649708      0.778507      0.759925      0.810493      0.888757      0.921105      0.873989      0.761283      0.732415      0.585212      0.574831      0.533767      0.423202      0.280432      0.224093      0.224034      0.151410      0.105546
  27   6 1889.7433    0.5096  0.4838  9.5883 -0.0037  0.0146   0.0123   0.0354    0.0410   0.0000   440.5668       1.35423       19.3418      -2.63109      -2.62902       2.06349     -0.125431     -0.553537      -1.37864       1.09995      0.349384     -0.716611      0.217294      0.101704     -0.514319      0.132406      0.421352     0.0452221      0.856973       1.06584       1.24350       1.27050       1.32848       1.28599       1.18661       1.09616      0.991484      0.903198      0.738169      0.605123      0.499735      0.389322      0.324339      0.239644      0.186633      0.141337
  27   7 2062.0837    0.7590  0.5990  9.8746 -0.0018  0.0155   0.0157   0.0352    0.0485   0.0000   439.7072      0.520502       18.1187       2.57526    -0.0329800       2.19534       1.07524     -0.854624     -0.596987      0.515982       1.64739     -0.735108     -0.390262     -0.276579     -0.483477     -0.123074     0.0844772     -0.202572      0.951721       1.23863       1.37293       1.43432       1.45350       1.38881       1.29760       1.24104       1.10003      0.924754      0.857551      0.692210      0.587458      0.446344      0.348623      0.271914      0.198042      0.143640
  27   8 2229.7538    1.0650  0.7828 10.5077 -0.0012  0.0177   0.0201   0.0452    0.0547   0.0000   440.5112       2.45401       17.1661     -0.427746     -0.361428    -0.0211749       1.03733       2.00436      -1.17671      -2.19555    -0.0446940     -0.154003      0.946296     -0.561212     -0.104845      0.399031      0.314839      0.199099       1.05061       1.41930       1.47682       1.51955       1.50254       1.55104       1.52922       1.38648       1.25856       1.08429      0.900940      0.721038      0.615900      0.499294      0.395390      0.306176      0.233299      0.171977
  27   9 2391.0410    1.4541  0.9747 10.9965 -0.0018  0.0204   0.0254   0.0533    0.0634   0.0000   440.2795       3.32447       15.2701      -1.40606      0.485989       1.27267      -1.34249       2.16336     -0.702110      -2.41039      0.547149      -1.88235      -1.84851      0.787194      0.810505      0.495767     -0.197560      0.333517       1.17366       1.59381       1.66341       1.76243       1.80291       1.70335       1.70606       1.53225       1.36685       1.18578       1.04150      0.861045      0.727947      0.574193      0.458260      0.337781      0.250114      0.184182
  27  10 2547.6054    1.9821  0.9738 11.4954 -0.0020  0.0200   0.0337   0.0491    0.0701   0.0000   439.8896       1.14742       15.8068      0.186155      -2.21809     -0.330501     -0.282507     -0.703406      0.917520     -0.514032       1.18941      -1.01998      -1.22228      -1.20573     0.0984873    -0.0150912      0.697308     -0.286743       1.14444       1.52761       1.62995       1.81042       1.77805       1.69087       1.67354       1.49929       1.34688       1.20783       1.01623      0.858508      0.733668      0.572366      0.431614      0.337292      0.251257      0.186541
  27  11 2702.1486    2.5492  0.9914 11.9641  0.0002  0.0201   0.0425   0.0481    0.0746   0.0000   439.9225       2.77678       12.8562     -0.853475      -1.38659       1.11171    0.00492480      -1.33542      -3.24053      0.760735      0.155715      -1.34226     0.0160046      0.295714      0.781427      0.695288      0.209301    0.00549771       1.16398       1.55407       1.68871       1.80335       1.86702       1.74497       1.68977       1.53470       1.38157       1.18632       1.03571      0.864010      0.710813      0.550781      0.441558      0.336739      0.242325      0.179541
  27  12 2855.4614    3.3048  0.9046 12.6677  0.0021  0.0185   0.0575   0.0482    0.0690   0.0000   437.3111       5.60437       17.1038       2.59210      0.709363      0.295390      -1.04821      -1.87194     -0.527109      -2.18427     -0.437735     -0.853556      -1.12366     -0.397077      0.942101     -0.432480      0.150459      0.478439       1.08091       1.47801       1.55488       1.67308       1.70953       1.59775       1.58309       1.39267       1.28416       1.14922      0.932222      0.822992      0.640560      0.541066      0.408219      0.313078      0.227539      0.171765
  27  13 3007.2364    3.9481  0.8544 12.9792 -0.0012  0.0177   0.0699   0.0437    0.0667   0.0000   439.6855       6.11784       12.4793       1.53630       1.78943      -4.09038      -3.91845      -1.45930     -0.660109      -1.48041      0.474807      -2.63228      0.314911      0.431396      0.509241    -0.0754423    -0.0316287     0.0639706       1.09352       1.41103       1.52792       1.67003       1.71651       1.64570       1.49262       1.46348       1.23144       1.12942      0.920198      0.788599      0.614664      0.496244      0.396935      0.301033      0.228255      0.169988
  27  14 3157.4600    3.9732  1.1201 13.1822 -0.0022  0.0211   0.0664   0.0584    0.0699   0.0000   438.8541       9.31420       13.1465       3.43352      -4.46906      -2.00997      -1.20511      -2.84101      -2.58086      0.652937       1.57042     -0.961607      0.694292     -0.579588      -1.25459      -1.09886    -0.0612173      0.279525       1.25185       1.67017       1.81924       1.87151       1.91740       1.85225       1.85980       1.65984       1.47089       1.29880       1.07591      0.894022      0.758765      0.599831      0.474440      0.367820      0.270160      0.193196
  27  15 3306.7316    3.4178  1.5953 13.0067 -0.0019  0.0290   0.0524   0.0710    0.0625   0.0000   438.1553       8.57123       13.1844       2.96374      -2.06484      -3.84043     -0.916877      -1.57128      -2.99451     -0.341962       2.76779     -0.220478      0.976573      -1.62065      0.812026     -0.394863     -0.145302     -0.358039       1.67770       2.23983       2.35365       2.53860       2.56782       2.47453       2.34688       2.15995       2.00850       1.74963       1.46359       1.21705       1.02881      0.816061      0.651600      0.495051      0.357011      0.273296
  27  16 3455.5595    2.9860  2.2128 12.5314 -0.0025  0.0325   0.0391   0.0878    0.0536   0.0000   440.7021       7.47446       9.66148       5.91418       6.33171       2.86489      -8.01348      -5.42076     -0.825047      -5.86005      0.242683      -2.71752      -1.31746    -0.0720718      -1.01529     -0.305123     -0.223190    -0.0525481       1.88464       2.47772       2.73340       2.95421       2.90878       2.82817       2.68383       2.53677       2.22554       2.03921       1.69183       1.41130       1.18261      0.941753      0.725805      0.566714      0.424708      0.307511
  27  17 3603.7963    2.4096  3.6429 11.8091 -0.0023  0.0422   0.0240   0.1156    0.0388   0.0000   440.7717       13.9435       10.7566       2.00147       2.55411      -3.33529      -2.21288       7.28933      -5.55144       1.39086       2.76711       5.54714     -0.129750      -1.11104       1.51428      0.273577      -1.28126      0.127066       2.39992       3.16014       3.58347       3.66508       3.88261       3.67541       3.43854       3.23312       2.90518       2.53589       2.18831       1.82424       1.49114       1.20155      0.942000      0.729229      0.531200      0.384112
  27  18 3751.8469    1.9922  5.1355 11.4024 -0.0002  0.0534   0.0179   0.1472    0.0327   0.0000   438.6064       18.2836       10.4814      0.654600       2.03667      -2.67748      -3.60294      -4.17621      -1.29443      -3.19124      -3.97523       4.32407      0.920500      -1.95542       1.43591      -1.00857      0.443079      0.366654       3.01620       3.95066       4.48763       4.70475       4.78442       4.75835       4.33617       4.05068       3.66559       3.19311       2.74359       2.30839       1.89269       1.50798       1.18264      0.923572      0.658124      0.491060
  27  19 3899.6276    1.6251  6.8645 11.0896 -0.0008  0.0674   0.0146   0.1904    0.0307   0.0000   437.3794       13.5252       16.3866      -3.17033      -4.80983       9.24833     -0.970402      -1.23255       5.04526       1.47009     0.0485614     -0.251289       1.59940      0.584263     0.0541093      -1.52359     -0.248957     -0.831542       3.82566       5.07524       5.69442       5.74789       5.99476       5.85858       5.49477       5.15344       4.65098       4.05474       3.47641       2.93848       2.40957       1.94476       1.50769       1.17390      0.874520      0.628734
  27  20 4046.8487    1.3293  8.9999 10.8801 -0.0006  0.0900   0.0129   0.2543    0.0291   0.0000   433.7606       20.7508       8.28237      -1.71078      -9.60402      -21.8051      -6.91424       12.3577      -10.4149      -3.23775      -2.81918       2.18637       3.68144       1.55840       2.16370      0.279228       1.04683    -0.0459737       4.93109       6.75346       7.35755       7.80179       7.91316       7.71726       7.22311       6.79710       6.04238       5.40577       4.68554       3.93883       3.23986       2.61172       2.02452       1.57390       1.12322      0.838178
  27  21 4194.0633    1.1035 10.9266 10.7441 -0.0025  0.1146   0.0115   0.3276    0.0266   0.0000   431.8951       25.1662       23.2557      -3.14149       7.84274      -15.6811      0.350514      -19.4404      0.526090       11.0130       3.39234      -8.60873      -7.20856      -1.13058       1.27714      -4.55837     -0.630390       1.37721       6.30249       8.46586       9.40224       9.91711       10.0928       9.90137       9.27506       8.77180       7.78549       6.91550       5.84828       4.96543       4.02802       3.26111       2.57981       1.99539       1.45431       1.06665
  27  22 4341.0352    0.8981 12.9626 10.5792 -0.0003  0.1498   0.0093   0.4085    0.0237   0.0000   442.7654       33.7396       19.4529       2.75486      -1.33586      -8.72262      0.905107      -1.59580       10.2882     -0.730354      -8.84209      -5.22950       4.37211      -1.87840      -3.04459       6.86401      -3.91119     -0.136659       8.24583       10.9140       12.1755       12.8447       13.2664       12.7439       12.1890       11.2105       10.2309       9.04857       7.64964       6.51466       5.35332       4.29926       3.38364       2.66403       1.89389       1.40725
  27  23 4487.4716    0.7349 15.8385 10.4339 -0.0007  0.2006   0.0074   0.5308    0.0202   0.0000   440.3637       14.7721       29.9658       9.54954      -22.8020      -19.7633       19.2685      -23.2043      -13.6031       8.45523       10.0623      -9.19783      -14.3732      -1.30743       4.15402      -8.35288      -1.26265    -0.0966614       10.9044       14.5680       16.3825       17.2064       17.4497       17.0673       16.2427       15.2953       13.6302       11.9499       10.3280       8.61041       7.09216       5.77376       4.48537       3.57221       2.55512       1.90143
  28   5 1732.7644    0.3318  0.2867  9.4009 -0.0024  0.0117   0.0101   0.0256    0.0300   0.0000   441.0978     -0.946185       18.5768     -0.696226      -2.50280      -1.79060     -0.377330      -1.33594      0.359639      0.192591     -0.331886     -0.194852      0.219047     -0.478493    -0.0593430     0.0142587     0.0133168    -0.0689941      0.654715      0.882798      0.983656       1.07927       1.05364       1.01510       1.02366      0.871583      0.884217      0.693291      0.640056      0.479515      0.402111      0.339259      0.257586      0.212087      0.148453      0.120432
  28   6 1910.1438    0.5421  0.4893  9.6119 -0.0034  0.0140   0.0130   0.0362    0.0406   0.0000   440.4760       1.19367       18.2067      0.352565      -3.46568      -1.21325       2.38832     -0.190985      0.297590       1.77813     -0.438579     -0.662239     -0.251474     -0.424144      0.248873     0.0744036     -0.417729      0.214895      0.824386       1.06049       1.16234       1.23626       1.24992       1.18160       1.15293       1.10208      0.979840      0.894474      0.723121      0.627148      0.526981      0.420050      0.341098      0.275062      0.199293      0.147806
  28   7 2083.9180    0.7445  0.7048  9.9293 -0.0016  0.0175   0.0145   0.0402    0.0509   0.0000   440.3232     -0.903837       20.0292     -0.751723      -2.13121      0.821158     -0.968952       1.14946      0.221855     -0.927367      -1.65901      0.378610    -0.0682619    -0.0817721    0.00715913     -0.638890     0.0183469    -0.0505156      0.966321       1.23540       1.36121       1.42600       1.44007       1.43207       1.40409       1.26593       1.17716       1.00991      0.873979      0.761895      0.648509      0.515002      0.386895      0.332413      0.235544      0.171364
  28   8 2252.8469    1.1176  0.7405 10.5502 -0.0022  0.0164   0.0209   0.0400    0.0552   0.0000   440.6905      0.143117       16.9449     -0.355686      -2.00286      -2.36641       1.61558      0.127807      0.582060      -1.48121     -0.739723      0.334002      0.658082    -0.0693140      0.656595     0.0982889     0.0314238     0.0887396      0.999063       1.30413       1.38398       1.47524       1.48250       1.44853       1.34645       1.32675       1.16835       1.07287      0.856032      0.735823      0.617873      0.487816      0.395925      0.300936      0.240473      0.174952
  28   9 2415.3720    1.4923  0.9673 11.3642 -0.0019  0.0204   0.0264   0.0508    0.0563   0.0000   440.9545       4.06324       18.7719     -0.315937      -4.47863       1.46186       1.39173      -3.01812       2.40296      0.443734      0.792139     -0.640988      0.125430      0.627985       1.03349      0.274972      0.128321      0.156451       1.12804       1.53978       1.58882       1.76726       1.74449       1.69416       1.58114       1.56931       1.35459       1.24032       1.03778      0.888800      0.734174      0.589716      0.464867      0.354432      0.279669      0.213484
  28  10 2573.4184    2.0992  0.9610 11.7800 -0.0045  0.0199   0.0357   0.0479    0.0625   0.0000   438.8077       2.42869       14.0566      0.864755       1.09883      -2.61207       3.15098    -0.0399545       1.32031       1.32362     -0.999256      0.775939      0.445493     -0.773975      0.883144     -0.484677    -0.0992626     -0.230398       1.17648       1.59211       1.66184       1.75113       1.75206       1.70821       1.58448       1.47115       1.39223       1.30144       1.10183      0.930369      0.753301      0.597590      0.465314      0.362882      0.277605      0.213448
  28  11 2729.4496    2.6348  0.9736 12.2170 -0.0009  0.0199   0.0438   0.0497    0.0633   0.0000   439.5322       8.18241       15.6330      -1.25063      -3.86742       1.65038     -0.800787     -0.194162      -1.06714     -0.456443     0.0116982     -0.201729      0.863190      -1.04430     -0.178555    -0.0414169    -0.0461674     -0.267584       1.00854       1.49916       1.49815       1.72977       1.70042       1.69835       1.59661       1.46722       1.32802       1.13507       1.04398      0.793343      0.718078      0.547667      0.444745      0.327637      0.249736      0.181051
  28  12 2883.8598    3.3912  0.8890 12.7631 -0.0020  0.0182   0.0581   0.0448    0.0682   0.0000   438.4523       5.63619       16.9234      -1.39430     -0.380860      -1.05117      -2.36606     -0.222568      0.676772     -0.447999      -1.93668      -2.08271     -0.198767     -0.653508     -0.212495    -0.0354660      0.270007     -0.180888       1.04016       1.37893       1.52503       1.59663       1.60060       1.53375       1.51096       1.37399       1.21782       1.09315      0.987218      0.836804      0.685160      0.577669      0.430717      0.347024      0.245527      0.180812
  28  13 3036.3852    3.9885  1.1016 12.8101 -0.0037  0.0208   0.0626   0.0516    0.0828   0.0000   437.7706       10.8527       13.5672       2.11012      -2.85739       2.89047     -0.801531      -4.78600      -2.28687      -1.81502     -0.781643     -0.775585   -0.00568182     0.0268358      0.118645      0.111792     -0.544154    -0.0541906       1.18464       1.59618       1.74932       1.80355       1.81842       1.85014       1.66791       1.63897       1.40652       1.25691       1.11557      0.930132      0.742959      0.639932      0.466624      0.377897      0.283391      0.207457
  28  14 3187.3838    4.0529  1.2055 13.2817 -0.0023  0.0228   0.0641   0.0577    0.0632   0.0000   439.2416       8.62798       12.6031       2.91916      0.255357      -2.96256      0.901564      -1.95913      -2.41526      -3.28288       2.30061       1.85226      0.906105     -0.992615      0.460473      0.748151     -0.116396     -0.202133       1.25495       1.76604       1.85730       1.96545       2.05025       1.93066       1.88994       1.76327       1.56435       1.42100       1.18327       1.01685      0.796672      0.672551      0.522445      0.418565      0.301394      0.230292
  28  15 3337.4877    3.4269  1.6578 12.8791 -0.0003  0.0276   0.0476   0.0704    0.0562   0.0000   440.7482       9.19594       14.7810      -4.61234      -2.29257      -1.04081      0.270378      0.241576      0.782035      -2.94321       1.02358      -1.74572     -0.878302      0.760590      0.345245    -0.0855205      0.228042      0.194195       1.48646       2.11679       2.22523       2.46777       2.40997       2.43152       2.21943       2.14992       1.85731       1.67290       1.43528       1.21062       1.01120      0.773603      0.639154      0.484037      0.364032      0.277394
  28  16 3486.9887    2.8592  2.4539 12.4118 -0.0017  0.0347   0.0353   0.0920    0.0493   0.0000   438.1389       14.5609       11.9219       3.32386       9.77982      -4.86551      -6.79191      -4.16269      0.239869      -4.72294      -1.43053       1.70559       2.13235     0.0849534     -0.698032      0.107342      0.451951      0.872151       1.95146       2.63446       2.85256       2.92768       2.96121       2.90337       2.68692       2.57886       2.32403       2.12900       1.89456       1.61894       1.33127       1.09755      0.841465      0.658438      0.499032      0.356335
  28  17 3636.0167    2.3244  3.8180 11.8528 -0.0003  0.0436   0.0235   0.1216    0.0370   0.0000   438.1562       9.47321       12.9732      -1.06034       5.79391      -2.85469      0.836343      -3.93168      -2.43130      -2.94800       4.69737      -1.53058     -0.684617       2.29631       1.23959      -1.23934    0.00738985    -0.0393396       2.41081       3.22196       3.52116       3.75692       3.81681       3.68560       3.50927       3.21447       3.02248       2.62421       2.32784       1.92907       1.62062       1.29830       1.02678      0.810739      0.593691      0.449895
  28  18 3784.7257    1.9207  5.6943 11.2771  0.0002  0.0561   0.0166   0.1541    0.0321   0.0000   435.4224       6.85603       10.7113       4.96411       2.76346      -1.12391       5.39570      -3.10037       1.01630      -1.33022       1.21295      -2.43297      -2.73184      -1.86529      0.822738      0.897808     -0.981010      0.374810       3.10097       4.04087       4.57476       4.72653       4.88391       4.71206       4.50279       4.21091       3.86365       3.32638       2.91952       2.50197       2.06329       1.66082       1.31273       1.02828      0.762145      0.568436
  28  19 3932.8175    1.5274  7.0815 11.0694 -0.0009  0.0689   0.0136   0.1954    0.0287   0.0000   443.2701       30.2710       16.7479      -3.69368      -4.15891       7.69755      -6.29572      -7.73713      -3.96363      -3.69564      -2.72301       2.29428       7.88557       3.42131      -1.42730       1.29606     -0.625458      0.638411       3.76244       4.85992       5.62285       5.76710       5.98157       5.88608       5.54285       5.18106       4.63389       4.14434       3.59696       2.97630       2.54805       2.02590       1.61311       1.26533      0.921202      0.678794
  28  20 4080.8647    1.2485  8.9241 10.9060 -0.0037  0.0887   0.0124   0.2557    0.0272   0.0000   440.2207       18.7729       9.93053       4.90392       14.3876      -13.7895      -11.0111       12.0539       11.0755      -3.39536      -3.50587      -10.4420       2.51762      0.633711       2.27337      -2.05186      -1.77845     -0.716954       4.90119       6.33604       7.18386       7.59316       7.67976       7.63516       7.16051       6.67022       6.06461       5.37172       4.65242       3.93170       3.22343       2.62529       2.10368       1.63037       1.20887      0.914499
  28  21 4228.3997    0.9933 10.7268 10.7544 -0.0024  0.1171   0.0112   0.3442    0.0264   0.0000   432.4644       16.8781       35.7615     -0.355792      -20.6621      -23.9511       2.03508      -4.05062      -9.00789      -17.7035       12.9484      -10.4308       1.27381       3.61793     -0.284478      -2.46297       3.96696     -0.517820       6.25172       8.37201       9.34964       9.88186       9.96499       9.88214       9.40779       8.75684       8.03015       6.96030       6.00520       5.12902       4.25263       3.46812       2.72309       2.16608       1.56319       1.18287
  28  22 4376.0298    0.8311 13.1578 10.5601 -0.0014  0.1572   0.0085   0.4232    0.0226   0.0000   414.2360       17.7849       51.3000      -9.49218      -13.3776      -1.19695       7.54930      -20.8664       2.93923      -1.24179       4.67548      -11.3024      -5.06677       12.0313      0.108672      -1.45088       3.18361      -2.01660       8.32863       11.1253       12.6513       13.1522       13.5718       13.3364       12.6437       11.7267       10.5837       9.39926       8.11188       6.98783       5.61998       4.71326       3.64681       2.89334       2.09660       1.58202
  29   4 1564.1202    0.2107  0.2013  9.3004  0.0024  0.0118   0.0084   0.0245    0.0251   0.0000   440.5195      0.980535       18.4862     -0.921654     -0.781945      0.894568     -0.335179      -1.26133     -0.706757      0.433761      0.571710     -0.998565     -0.442238      0.295152     0.0812355     -0.341355    -0.0851566      0.131779      0.641428      0.878949      0.963522       1.09326      0.982093      0.957476      0.966541      0.942610      0.803201      0.726981      0.744717      0.545600      0.433493      0.445223      0.304283      0.202608      0.206415      0.143258
  29   6 1930.1843    0.5714  0.5166  9.5395 -0.0029  0.0149   0.0125   0.0329    0.0443   0.0000   439.9396     -0.881152       17.9601     -0.659951      -4.71471      -1.13005      -1.09542       2.60253      0.914532     -0.909229       1.09761      0.317838     -0.265892    -0.0850909     0.0545748     -0.164574    -0.0893164    -0.0960832      0.858632       1.05863       1.26587       1.27198       1.26932       1.20216       1.20331       1.12906      0.982771      0.937850      0.821544      0.665885      0.548753      0.450460      0.346123      0.283085      0.214344      0.161671
  29   7 2105.3274    0.7792  0.6581 10.1966 -0.0002  0.0162   0.0155   0.0400    0.0454   0.0000   441.6214     0.0295055       17.5406      0.644990      -3.17641     -0.942073       1.09920      -1.41259      0.747459       1.50063       1.24699     -0.356323      -1.22752     -0.142769    -0.0755117     -0.284447   -0.00220176    -0.0621081      0.905289       1.24773       1.32848       1.39335       1.36067       1.31776       1.26374       1.19935       1.09195       1.02046      0.881417      0.765890      0.651467      0.513317      0.413528      0.306347      0.238035      0.177218
  29   8 2275.4114    1.1324  0.8444 10.5796 -0.0017  0.0179   0.0198   0.0442    0.0560   0.0000   441.0448       1.72902       19.0381     -0.850781      -2.37387      -3.49663       1.14729      0.547126       1.03983       1.04129    -0.0636978      0.113068      -1.29833     -0.346403     -0.469132      0.500034     0.0463870    -0.0407868      0.968462       1.24808       1.37582       1.50780       1.50812       1.46005       1.46742       1.31575       1.22657       1.05254      0.913465      0.776485      0.663933      0.519215      0.431985      0.332110      0.252040      0.186338
  29   9 2439.1141    1.6988  0.9550 11.2219 -0.0033  0.0193   0.0282   0.0475    0.0650   0.0000   441.5948       2.05828       14.1203     0.0491611      -2.39922     -0.945721     -0.832619     -0.403325     -0.745883      0.793957       1.54102     -0.431237       1.82681     -0.179071       1.11509     -0.693311     -0.177284     -0.100090       1.06618       1.40420       1.63401       1.66830       1.76159       1.66677       1.57436       1.50682       1.31684       1.20288       1.06975      0.855383      0.699623      0.576743      0.445823      0.366518      0.277864      0.210344
  29  10 2598.7346    2.1735  1.0258 11.7253 -0.0022  0.0200   0.0350   0.0496    0.0663   0.0000   436.7812       4.35417       18.2904      -1.63301     -0.868681     -0.793035      -1.07011      -3.12359       1.52472      -2.56497     -0.633111      -1.07427      0.995270      -1.49366     -0.465294      0.321438      0.103289     -0.159196       1.10515       1.46810       1.56814       1.70260       1.73278       1.69160       1.62258       1.50703       1.35239       1.23148       1.03002      0.890531      0.741960      0.606791      0.472298      0.374296      0.283166      0.212314
  29  11 2756.2641    2.7798  1.0077 12.3820 -0.0026  0.0191   0.0456   0.0508    0.0596   0.0000   437.9769       4.18364       16.5110       1.99751      -2.11799     -0.336799       2.01930       1.83261       1.57291     0.0102181     -0.907896     -0.837237      0.506366      0.853743      0.590421     0.0326014     -0.518123    -0.0403275      0.997248       1.38230       1.47173       1.60148       1.67889       1.58520       1.56642       1.41362       1.33543       1.12052      0.993856      0.810449      0.704043      0.567784      0.445948      0.344262      0.275087      0.198142
  29  12 2911.7770    3.4450  0.9515 12.8623 -0.0003  0.0188   0.0571   0.0476    0.0667   0.0000   437.5679       7.82667       12.9848       4.30445     -0.759319     -0.483907      -1.01859      -3.72722       1.24227     -0.834869       1.24378      -1.52192      -1.86441     -0.791003      0.341204     -0.154634      0.539754     -0.219818       1.06442       1.42857       1.57744       1.65900       1.72926       1.68058       1.62883       1.52318       1.32618       1.15556      0.988942      0.822001      0.667534      0.552587      0.431919      0.348057      0.265928      0.203811
  29  13 3065.1258    3.9415  1.0566 13.0581 -0.0005  0.0207   0.0619   0.0508    0.0744   0.0000   438.1244       6.75206       13.0867      -1.32321      0.970269      -1.88353      0.958212      -1.07014    -0.0327320       1.64313       2.43447     -0.750491      0.163505     -0.542404      0.349258      0.422677     -0.331881    -0.0102910       1.06759       1.49596       1.64298       1.72757       1.78066       1.73707       1.66253       1.56446       1.35031       1.21836       1.06016      0.897417      0.745894      0.619008      0.487691      0.386468      0.273166      0.211233
  29  14 3217.0408    3.9135  1.3372 12.8930 -0.0032  0.0230   0.0557   0.0584    0.0654   0.0000   439.8622       8.18033       14.2416       3.66569     -0.210631     -0.391423      0.989233     -0.610127      -1.75042      -4.27117     -0.471430      -1.17242      0.420853     -0.141457     -0.523739     -0.188025     -0.130846     -0.236249       1.16434       1.63697       1.73774       1.86072       1.89180       1.87645       1.75785       1.69609       1.50140       1.36253       1.16630      0.981738      0.854623      0.675397      0.542432      0.416893      0.317752      0.244110
  29  15 3367.8346    3.4468  1.9055 12.6616 -0.0003  0.0277   0.0430   0.0762    0.0482   0.0000   439.1485       10.4506       13.3490       1.94711       3.34575      -2.88583      -1.96330      -4.19547      0.534207      -2.38717       3.54942     -0.457958      -3.75466      -3.08732      0.251115     -0.645421     -0.734076     -0.277434       1.48361       2.01494       2.22061       2.31754       2.48305       2.28954       2.23322       2.07168       1.87687       1.69128       1.41741       1.24827       1.02532      0.849749      0.659503      0.505070      0.399476      0.303604
  29  16 3518.1669    2.7489  2.8649 12.2353 -0.0009  0.0366   0.0300   0.0971    0.0419   0.0000   441.9384       11.1151       2.72912      0.149928       4.33733      -1.18636     -0.173760      -5.23293     -0.290831      -2.51480       1.99881      -4.02236      -1.91114       1.59579      -1.35708     -0.600233     -0.498035      0.221277       1.91803       2.53790       2.87933       2.96730       3.12690       3.04978       2.77641       2.72427       2.47169       2.15511       1.91448       1.56878       1.35897       1.08801      0.882274      0.676969      0.515021      0.390015
  29  17 3667.8271    2.2393  4.1775 11.6749 -0.0002  0.0450   0.0216   0.1275    0.0365   0.0000   439.9733       16.8069       8.46355       8.92411      -1.66170      0.848123      -2.04799     -0.212676      -7.75634      -2.39526     -0.912272     0.0900092      0.648513       2.22509     -0.688001      -2.74616   -0.00949431      0.895432       2.37405       3.11518       3.60084       3.61267       3.79865       3.70614       3.53642       3.30290       3.01034       2.67926       2.36302       1.99333       1.67483       1.38383       1.07188      0.861391      0.644564      0.487022
  29  18 3817.1838    1.8575  5.7403 11.2573 -0.0011  0.0560   0.0159   0.1568    0.0307   0.0000   443.9318       10.7718       12.9382       2.75005      -7.53975      -5.67451      -5.38229      -11.1489       1.36942       4.25239       1.46511      -6.65742       2.19669      0.773495     -0.555403      -1.75581      -1.14212   -0.00433099       2.94160       3.97000       4.37599       4.59098       4.71099       4.62825       4.39104       4.10293       3.82200       3.34699       2.97543       2.44055       2.09248       1.70337       1.37866       1.06355      0.804674      0.608762
  29  19 3966.1153    1.5171  7.7913 10.9535 -0.0023  0.0721   0.0129   0.2023    0.0280   0.0000   442.1985       17.4554       22.2008      -11.9106      -11.4029       8.51322       7.01561      -12.4509       1.28441      -1.45719      -3.12321       8.01931     -0.452037      -7.24446       1.83132       1.13461      0.229100      -2.49324       3.83006       4.93841       5.74446       5.92837       6.14165       5.98673       5.71279       5.34049       4.88714       4.34501       3.78608       3.20934       2.65658       2.15609       1.73868       1.36774       1.04949      0.788049
  29  20 4114.4960    1.1948  9.2233 10.8430 -0.0034  0.0916   0.0119   0.2668    0.0271   0.0000   434.2664       20.3335       16.7673      -2.48514       12.6951       7.71450      -10.2083       9.34584      -1.30270       2.71704      -7.33202       1.40561      -2.50191       2.19561      -2.02570      -2.33147    -0.0993371      -1.44555       4.81874       6.45757       7.18992       7.52951       7.77444       7.65848       7.26721       6.87684       6.17428       5.48705       4.83384       4.08071       3.42701       2.73966       2.22122       1.74465       1.33424       1.00129
  29  21 4262.7498    0.9887 12.0332 10.6928 -0.0021  0.1316   0.0102   0.3591    0.0246   0.0000   440.5268       35.4458       15.0593      -8.77174       12.5192      -21.9489      -10.7616      -5.92514       11.8303      -14.2675      -15.5371      -8.68542       4.11442      -10.2836     -0.804151       4.98136      -1.76804      -1.90318       6.65231       8.97421       10.0439       10.5812       10.6899       10.7070       10.0677       9.70043       8.69535       7.77160       6.75153       5.80923       4.84416       3.96209       3.18685       2.53105       1.85058       1.42844
  29  22 4410.7878    0.8482 15.1197 10.4967 -0.0010  0.1683   0.0076   0.4450    0.0205   0.0000   455.5063     -0.157046       20.9311       10.9548       1.64777       11.3009     -0.912280      -15.3022       4.73484      -6.26556      -4.35110      -15.9864      0.226802      -5.55134       2.09697      -5.71316      -1.89508      -1.10059       8.68788       11.5581       13.0482       13.9033       13.8285       13.9835       13.2518       12.4028       11.2751       10.0626       8.73556       7.40889       6.21962       5.06902       4.08032       3.23184       2.40781       1.80403
  29  23 4558.5437    0.6375 15.8050 10.3788 -0.0001  0.2178   0.0071   0.5513    0.0193   0.0000   435.9702       38.3133       68.6240      -14.8152      -1.57042       32.5320      -37.7441       10.7121      -11.1898       9.29808       15.1025       2.29750      -3.47018       9.25228       7.64203     0.0490246      -9.87700      0.650431       11.0186       14.7449       16.7967       17.5122       17.8513       17.9136       16.9486       15.8808       14.4682       12.9635       11.2306       9.60019       8.13325       6.60712       5.29214       4.16756       3.10776       2.35005
  30   5 1770.0490    0.3872  0.3628  9.4585 -0.0064  0.0130   0.0102   0.0292    0.0328   0.0000   440.2319     -0.740630       19.9164       1.58238      -2.44033     -0.165628       1.24209      0.110771     -0.700544     -0.449781      0.522848     -0.560537     -0.460495      0.467290      0.264269     -0.448271     -0.295579      0.103441      0.763932      0.987469       1.08282       1.14621       1.11820       1.03321       1.02554      0.907580      0.875145      0.812776      0.748638      0.649898      0.538092      0.434075      0.345889      0.272594      0.201203      0.148658
  30   6 1949.9611    0.5757  0.5948  9.6608 -0.0006  0.0156   0.0117   0.0368    0.0425   0.0000   440.1771     -0.783839       18.5586      0.622327      -2.13032      0.780277      -1.19317     -0.620303       1.33395     -0.918841     -0.394458     -0.159070     -0.175702     -0.959437     -0.250993      0.102794     0.0478780     -0.152060      0.844339       1.09283       1.22643       1.25902       1.33313       1.28487       1.28545       1.16126       1.04806      0.966304      0.797633      0.706918      0.611987      0.458850      0.370401      0.294569      0.243871      0.183316
  30   7 2126.3772    0.8478  0.7820 10.0073  0.0015  0.0176   0.0150   0.0414    0.0535   0.0000   440.9114      0.807537       21.8959      0.398626      -3.46692     -0.493800      -2.75112      -1.73561     -0.334787      0.658741      0.438183     -0.550026     -0.564389     -0.273435      0.234808      0.334725      0.390534    -0.0835400      0.908545       1.27426       1.30177       1.42142       1.39854       1.39049       1.38440       1.28052       1.22045       1.02991      0.940077      0.744094      0.650562      0.543112      0.422407      0.339150      0.272237      0.203041
  30   8 2297.3811    1.1753  0.9785 10.7629 -0.0018  0.0201   0.0196   0.0497    0.0564   0.0000   441.4338       3.45569       16.1956      -1.64006      -2.31861      0.680806       3.42178     -0.962245      -1.12926       1.69906      0.777406      0.151567    -0.0916201     0.0908627      0.901679      0.414660    -0.0686096      0.156160       1.06180       1.40957       1.54874       1.65329       1.66202       1.63390       1.62752       1.54700       1.34524       1.20296      0.992054      0.887966      0.744993      0.613832      0.473921      0.389777      0.305247      0.222728
  30   9 2462.3422    1.7072  1.1401 11.1697 -0.0008  0.0206   0.0261   0.0556    0.0692   0.0000   439.8106      0.280285       16.5710     0.0687844      -1.05846      -1.03350      0.412113       1.47134       2.17045      -2.84254     0.0893889      0.125877      0.260301     -0.131010      0.636113   -0.00233524     0.0530264      0.386032       1.01790       1.37769       1.53310       1.59227       1.73135       1.57626       1.58414       1.48910       1.31849       1.24506      0.993742      0.901555      0.749658      0.607479      0.487442      0.392226      0.297459      0.230285
  30  10 2623.5992    2.2415  0.9911 11.9552 -0.0003  0.0191   0.0366   0.0502    0.0597   0.0000   439.9553       2.48955       18.5088       2.80276      -1.58128      -3.97189      0.857969      -2.15608     -0.414090       1.13723     -0.406875     -0.634413      -1.23611      0.542176     -0.101724     -0.177340      0.274466      0.257545      0.945596       1.32165       1.40231       1.52214       1.58659       1.45286       1.48278       1.33528       1.26012       1.07731      0.968256      0.844053      0.714070      0.569276      0.473431      0.369517      0.276669      0.209449
  30  11 2782.6187    3.0088  0.9568 12.3300 -0.0021  0.0177   0.0482   0.0474    0.0659   0.0000   438.6458       4.06306       13.8502     -0.569368      -1.56789     -0.475556      0.830374      -4.44764       1.50914      -1.23908      0.862537     -0.584787      0.561282     -0.326098     0.0696951     -0.319269     -0.133685      0.254772      0.965448       1.28854       1.43057       1.49466       1.60076       1.49395       1.51647       1.36396       1.21622       1.11965      0.939350      0.821817      0.637613      0.536556      0.426394      0.345552      0.262326      0.205676
  30  12 2939.2228    3.6589  0.9915 12.7824 -0.0004  0.0188   0.0574   0.0461    0.0677   0.0000   437.9696       6.61547       11.4064       1.28096      -1.61907      -2.40499      -1.22991     -0.489063      -1.18716      -2.77001       1.28284     -0.655896      0.619683     -0.231789    -0.0691237     -0.313758      0.254689     -0.177989      0.990549       1.32578       1.42886       1.47188       1.52945       1.54281       1.53223       1.35801       1.23913       1.10943      0.974969      0.851181      0.705452      0.586862      0.470066      0.373370      0.275802      0.211762
  30  13 3093.5481    4.0203  1.0157 13.3448 -0.0013  0.0202   0.0650   0.0513    0.0669   0.0000   440.1160       7.63210       14.5457       1.14266     -0.689631      -2.65161     -0.636653     -0.300584      0.722446       1.43209      0.566148     -0.545028     -0.623374      -1.28598     -0.273694     -0.456535     -0.315181     -0.193432       1.10033       1.46949       1.50647       1.62908       1.67727       1.56391       1.56554       1.45637       1.38771       1.20168       1.10358      0.907454      0.781925      0.672638      0.546251      0.424109      0.320036      0.238435
  30  14 3246.1768    3.8526  1.3816 13.0193 -0.0005  0.0237   0.0542   0.0610    0.0604   0.0000   441.9256       8.06584       12.0161       1.16228      0.795161       1.45148     -0.290275      0.179608       1.69525      -2.44929       2.96029     -0.438898      0.521279      0.973887     -0.143802     0.0859383      0.238290     -0.327218       1.22659       1.69173       1.82204       1.95915       1.98529       1.96313       1.87353       1.77371       1.63799       1.43706       1.30256       1.02705      0.881159      0.689730      0.588003      0.457002      0.364712      0.285849
  30  15 3397.8656    3.3166  1.9074 12.6173 -0.0016  0.0273   0.0407   0.0710    0.0493   0.0000   437.4303       8.51137       14.2107      0.838225       1.20063      -1.62928       4.97212      0.656285      0.465106       3.31178      -1.23622      -2.79895      0.176886      0.821365      0.650076      -1.61058      0.326404      0.432941       1.44716       1.91743       2.13409       2.25270       2.27849       2.21108       2.12498       2.03605       1.85099       1.65026       1.46880       1.23824       1.03434      0.860334      0.701170      0.549933      0.427941      0.315533
  30  16 3549.0046    2.5977  3.2070 12.1417 -0.0006  0.0384   0.0262   0.1021    0.0374   0.0000   442.4257       6.94351       7.80676      0.248422       9.54512      -7.33736      -1.84247     -0.126476       3.56967     -0.931468      -1.40754      -1.99681       2.87603    -0.0774007     -0.970964   -0.00366348       1.18320     -0.531062       1.94896       2.70406       2.93860       3.08461       3.16658       3.07201       2.99512       2.76763       2.62431       2.29355       2.02829       1.71794       1.45163       1.18582      0.957983      0.756180      0.582036      0.446846
  30  17 3699.5156    2.1673  4.6436 11.4964 -0.0013  0.0468   0.0194   0.1300    0.0361   0.0000   433.8801       10.3569       14.2802       3.35403      -7.79772      0.502461      -7.38695     -0.679718       3.72024      -10.1610     -0.834333      -1.84097       1.23628       1.17655       1.34592      -2.12334      -1.45040     -0.640204       2.44954       3.21968       3.69977       3.80040       3.93878       3.88574       3.67175       3.50010       3.22535       2.79260       2.49667       2.10206       1.76826       1.46139       1.18061      0.919604      0.717653      0.545751
  30  18 3849.3508    1.7807  6.5072 11.1779 -0.0006  0.0598   0.0148   0.1697    0.0296   0.0000   437.7458       14.2820       14.2456       6.36542      -11.5035      -5.09546       7.93694      -3.14278       3.60161      -1.65803      -1.76721      -5.78875      0.689608       1.97511      -2.67362     0.0944321     -0.377884    -0.0915082       3.13442       4.08494       4.64973       4.85143       5.00126       4.98301       4.71919       4.43391       4.05884       3.58673       3.18420       2.68821       2.24404       1.84969       1.48773       1.19659      0.913524      0.692291
  30  19 3998.8200    1.3988  8.5941 10.9572 -0.0010  0.0809   0.0124   0.2286    0.0276   0.0000   437.4158       16.7491       12.4001      -2.18468      -16.3618       13.0302     -0.192536      -11.8724      0.949593      -1.76436      -4.69454      -2.11775       2.11064     -0.940812      -1.95134      -1.92743     -0.322038     -0.676744       4.09782       5.46171       6.24792       6.44359       6.61377       6.59575       6.28433       5.96410       5.38401       4.82072       4.21195       3.62205       3.07376       2.53091       2.04452       1.60549       1.21127      0.929113
  30  20 4147.9178    1.1590 10.5799 10.8424 -0.0004  0.1047   0.0116   0.3021    0.0266   0.0000   444.7067       17.8134       16.1419       7.25118       3.73399      -13.3150    -0.0876492      -4.31153       5.98715       2.82601       10.8856       3.55022     -0.328275     -0.288676       1.59076      -4.05050      0.419832       1.93542       5.26628       6.97413       7.95367       8.30810       8.60128       8.49517       8.11344       7.50157       7.04474       6.17550       5.47551       4.65933       3.92141       3.26813       2.58773       2.08617       1.56161       1.19615
  30  21 4296.5317    0.9488 12.4946 10.7053  0.0006  0.1384   0.0093   0.3702    0.0233   0.0000   440.7773       26.0975       11.6953      -25.5758       23.6415      -10.7369      -18.7450      -14.0774      0.139076       1.29824       5.04794       10.1492      -8.03073      -1.45004    -0.0238457      -6.34991     -0.463639       3.07384       6.81337       8.96570       10.4493       10.7759       11.1698       10.8521       10.6505       9.86242       9.11029       8.13372       7.08371       6.12181       5.14696       4.26462       3.43209       2.72578       2.05628       1.56028
  30  22 4445.3503    0.7522 14.1827 10.5326 -0.0025  0.1739   0.0077   0.4569    0.0207   0.0000   420.4019       25.6458       53.1922       5.08869      -12.5745       6.60168      -18.4738     -0.994578       6.13946       3.49061      -6.48234       8.13655      -6.56757      -1.35167      -5.66321      -2.24370       5.57256       2.24738       8.47939       11.5199       12.8822       13.7776       13.9640       13.7852       13.3552       12.6275       11.3084       10.2213       8.93498       7.74762       6.49507       5.45923       4.32346       3.47113       2.56832       1.96636
  30  23 4592.6384    0.5938 15.7288 10.3793 -0.0018  0.2255   0.0070   0.5660    0.0191   0.0000   426.8565       39.3600       36.7096       24.7244       12.9550      -34.9943       10.0117       8.23854      -36.8826      -38.0769       10.9263      -2.70686      -8.59740      -14.5324      -8.95546       4.05373       11.0565      -1.52833       11.0022       14.7163       16.8555       17.7499       18.1233       18.1347       17.1548       16.3085       14.6868       13.4828       11.6068       9.96285       8.48332       6.88267       5.66698       4.46885       3.34152       2.55988
  31   5 1788.2550    0.4160  0.3496  9.5204 -0.0010  0.0126   0.0108   0.0268    0.0316   0.0000   440.1895    -0.0973494       21.4015      0.779142      -3.02453      -1.34182     -0.477265    -0.0673344      -1.19379      -1.24317      0.142318      0.213341      0.327756      0.370883     -0.643604      0.206242      0.337601     -0.100693      0.703100      0.959163       1.02859       1.13086       1.08279       1.01169      0.974245      0.890925      0.839605      0.815580      0.670091      0.640586      0.555291      0.481546      0.385565      0.307882      0.228121      0.161253
  31   6 1969.4753    0.6254  0.5388  9.6322 -0.0048  0.0137   0.0131   0.0342    0.0429   0.0000   440.6379      -1.24027       19.1488      0.854629      -3.57183     -0.267362       1.53184      -1.11626     -0.368873       1.75496       1.59268     -0.515781    -0.0732695     -0.292363     -0.369940      0.103102      0.125444     -0.203569      0.686668      0.905829       1.04578       1.10064       1.09548       1.12683       1.02995      0.988461      0.905281      0.788505      0.712716      0.617192      0.502223      0.427309      0.343910      0.273540      0.206507      0.159758
  31   7 2147.0378    0.8910  0.7929 10.0731 -0.0005  0.0169   0.0156   0.0416    0.0550   0.0000   441.7918     -0.883950       19.1752       1.39514      0.249818     -0.926070      0.154429      -1.22227      -1.36499      0.837680       1.70821     -0.758134     -0.693394     -0.989327      0.209973      0.405949     -0.162010    -0.0943128      0.890008       1.21673       1.30319       1.37773       1.41965       1.37093       1.34957       1.24031       1.10518       1.05025      0.923679      0.806079      0.665517      0.580043      0.438193      0.350182      0.277923      0.210104
  31   8 2318.9419    1.3308  0.9466 10.7459 -0.0046  0.0186   0.0216   0.0464    0.0610   0.0000   440.3082     0.0242301       19.6605     -0.499975     -0.587920      0.103635      -1.46031      -1.70506      0.324755      -1.44137     -0.654986     -0.125137       1.70363     -0.459671     -0.760265     -0.716678     -0.485391     -0.148137      0.906254       1.27433       1.34506       1.51193       1.56490       1.47799       1.47236       1.33707       1.20580       1.14512      0.947371      0.846642      0.701908      0.568995      0.462270      0.374652      0.279370      0.223103
  31   9 2485.0764    1.7704  1.1242 11.2751 -0.0015  0.0202   0.0268   0.0543    0.0655   0.0000   438.2266       1.84566       15.4606     -0.179785       1.14370     0.0419424      -1.37258      -1.99823     -0.295005      -2.35564      0.344349      -1.06311     -0.834332      -1.58008      -1.08895      0.652126      0.530343      0.230509      0.990304       1.34130       1.49716       1.58850       1.67066       1.66487       1.58089       1.44273       1.33951       1.18882       1.05004      0.887305      0.743665      0.617819      0.501443      0.405738      0.302301      0.228392
  31  10 2647.9410    2.3709  0.9921 11.9717  0.0006  0.0187   0.0369   0.0468    0.0616   0.0000   441.1496       3.64018       17.4840       1.36875    0.00198544       2.16248       1.92328      -1.15923     -0.914005     -0.689798      0.496032     -0.215485     -0.754266      0.571216      0.852546     -0.268466      0.156821    0.00276742      0.997910       1.31656       1.50049       1.58619       1.62681       1.52600       1.53298       1.37345       1.28605       1.16943       1.01982      0.892599      0.735577      0.587807      0.493215      0.384080      0.310366      0.234302
  31  11 2808.4371    3.0792  0.9621 12.5701 -0.0059  0.0186   0.0497   0.0457    0.0611   0.0000   440.8886       5.71596       13.3305       1.28181      -2.50089     -0.862959     -0.306551      -5.32264      0.756944     -0.938729      -1.17723      -1.06898      0.250788     -0.182977     -0.642069      0.282254     -0.336957      0.211804      0.959167       1.30163       1.37842       1.51102       1.53893       1.54759       1.52069       1.36652       1.20855       1.12548      0.971333      0.824654      0.705096      0.573121      0.473785      0.366929      0.292884      0.215102
  31  12 2966.2984    3.9088  0.8781 12.8107  0.0004  0.0164   0.0637   0.0427    0.0651   0.0000   440.4701       6.56641       16.2300      0.850056      0.345739      -2.62176       2.05784      -4.77623     -0.392132       1.16978      0.574670     -0.869214     -0.645005      0.870213       1.09383     -0.221827     -0.154323     -0.205159      0.869288       1.10842       1.24707       1.23986       1.38098       1.27718       1.29604       1.22011       1.05545       1.00290      0.857778      0.744778      0.638500      0.528607      0.427306      0.350427      0.268461      0.206020
  31  13 3121.4905    3.9672  1.0936 13.2845  0.0004  0.0211   0.0619   0.0515    0.0684   0.0000   440.0290       9.66928       15.7904     -0.837598      -1.07258       1.18265     -0.139916     -0.134630      0.262651      0.411394       2.29135     -0.690498     -0.452549     -0.846204     -0.334798      0.204819     0.0557930      0.557830       1.01548       1.41953       1.50781       1.69596       1.67939       1.67030       1.60866       1.53135       1.35877       1.21625       1.09530      0.950993      0.788218      0.679727      0.533347      0.425531      0.330018      0.245930
  31  14 3275.0261    3.7478  1.4729 13.0088 -0.0023  0.0237   0.0503   0.0629    0.0568   0.0000   442.5580       7.21736       15.6035      0.770927     -0.869461      0.993725      0.867708      -4.36532       1.21034      -3.36698      0.974269     -0.965088     -0.214442     -0.484674      0.452026      0.488502     -0.317458     -0.414119       1.22853       1.59574       1.77616       1.80268       1.93046       1.94101       1.82995       1.75296       1.53225       1.39019       1.24721       1.08394      0.895189      0.746984      0.607378      0.475870      0.380999      0.294166
  31  15 3427.5984    3.0674  2.2734 12.4642  0.0007  0.0307   0.0337   0.0800    0.0408   0.0000   438.5129       10.9318       7.63054       3.86602       6.33053      -1.85180      -3.86023      -1.86839       4.59123      -3.65739     -0.440459      -1.45296      -1.64817     -0.992355       1.30315      -1.00774    -0.0362059     -0.209321       1.49215       2.05917       2.27549       2.31592       2.46036       2.41210       2.27855       2.28275       2.04945       1.79519       1.57358       1.34494       1.12395      0.971797      0.752422      0.628857      0.472330      0.377598
  31  16 3579.4436    2.5358  3.4889 11.9257 -0.0004  0.0382   0.0232   0.1025    0.0356   0.0000   437.3659       10.8717       13.6566       6.55606       1.51830      0.198527      -2.71234      -4.41996       5.63213     -0.158732      -4.11088     -0.244454     -0.361244      -1.04263    -0.0925555       1.10833     -0.761495    -0.0819763       1.90455       2.55305       2.81177       2.94871       3.09387       3.00154       2.90059       2.72061       2.56416       2.25108       1.99219       1.70882       1.46925       1.21070      0.974351      0.776271      0.608345      0.471753
  31  17 3730.5104    2.0577  5.1930 11.4460 -0.0012  0.0508   0.0174   0.1379    0.0315   0.0000   436.2148       18.1869       21.0430      0.337643      -2.70247     -0.992986       9.24707      -1.11554       3.64073      -5.04545      -1.19023     -0.870022      0.294490      0.637977       1.25241      -2.09106      -1.54176     -0.764084       2.53075       3.38774       3.83095       3.97086       4.10419       4.03643       3.86808       3.66619       3.39569       3.06711       2.64652       2.33733       1.93361       1.63307       1.29927       1.05027      0.819715      0.620268
  31  18 3881.0397    1.6977  6.5132 11.1135 -0.0013  0.0609   0.0141   0.1684    0.0296   0.0000   444.2218       18.4035       17.2349      -4.22042      -8.33855      -9.78556      -6.33068      -8.28560       2.83650      -7.99048       5.93645     -0.440202       1.30787     -0.602212       2.43428      0.249674      0.833903      -1.03301       3.01398       4.13803       4.50453       4.84327       4.95529       4.93058       4.77480       4.41929       4.07081       3.64318       3.20529       2.75526       2.30855       1.93604       1.55080       1.24390      0.959262      0.738603
  31  19 4031.1418    1.3826  8.8646 10.8648 -0.0021  0.0814   0.0115   0.2234    0.0265   0.0000   450.9459       17.1332       4.32858       13.4642      -1.70615      -4.41196      -15.7533      -5.90457      -5.37173      0.581337       4.87804      -2.95603      -1.44139      -3.13161      0.711207      -3.09602      -1.15844      -1.44824       4.01503       5.25370       6.10938       6.25042       6.59943       6.42347       6.22562       5.86676       5.31897       4.90533       4.21230       3.64012       3.10762       2.60625       2.10017       1.69798       1.27657      0.988122
  31  20 4180.6111    1.0696 10.6668 10.8243 -0.0048  0.1105   0.0106   0.3140    0.0252   0.0000   437.2554       37.0470       22.0163      -9.90002      -11.6949      -6.06693      -4.53568      -8.18517       15.0897      -12.7595       3.09555      -12.2356      -4.05317      -1.60598     -0.443285      -7.10857      0.498964      0.559793       5.33882       7.17517       7.99661       8.59715       8.78758       8.82366       8.36127       7.88585       7.25532       6.54813       5.72021       4.93901       4.21722       3.44875       2.80026       2.26965       1.71854       1.33993
  31  22 4479.1708    0.7051 14.4115 10.5024 -0.0015  0.1806   0.0073   0.4757    0.0197   0.0000   451.1976       37.9471       11.2019       17.7207      -4.69949      -24.2760       14.2702       3.05980      -16.1521      -20.8051       18.4562      -3.56674      -12.6285       9.01455       4.45967     -0.173551      -4.76377     -0.926642       8.69624       11.4594       13.0804       13.8249       14.1082       14.0853       13.5255       12.9058       11.6877       10.6698       9.28922       8.12525       6.84621       5.71362       4.69499       3.73637       2.83632       2.19507
  32   5 1806.1677    0.4257  0.3999  9.4742 -0.0019  0.0129   0.0105   0.0283    0.0330   0.0000   441.5331     -0.806406       20.6163     0.0322226      -1.25233     -0.973370     -0.706270       1.38560      0.102537     -0.760992      0.203555     -0.484035     -0.686672     0.0919169      0.690668    -0.0170944     -0.102352     -0.192789      0.688597      0.927342       1.06512       1.12971       1.15977       1.07247       1.00564      0.946434      0.911557      0.806900      0.724374      0.623965      0.530704      0.425477      0.360452      0.272317      0.221904      0.172484
  32   6 1988.6754    0.6326  0.5808  9.7316 -0.0022  0.0150   0.0125   0.0340    0.0432   0.0000   441.1407       1.40397       19.0336      -1.63877      -4.51059      -1.44049       1.83906     -0.865218     -0.641168     -0.462551       1.15305      0.833500     -0.781496      0.216488     0.0495717      0.158406      0.191032    -0.0555743      0.781807       1.03471       1.08683       1.21166       1.18831       1.18315       1.08552       1.01921      0.944443      0.904839      0.818931      0.762691      0.671206      0.530404      0.420954      0.327070      0.274741      0.202347
  32   7 2167.3771    0.9545  0.7254 10.1912 -0.0019  0.0156   0.0167   0.0377    0.0516   0.0000   439.8227       1.66274       18.1463      -2.06559      -1.79080       2.28380      -1.49109      0.384304     -0.581714     -0.342011      0.262390      0.750586      0.297117     -0.274677      0.579406     -0.112995      0.111164     -0.219342      0.761783       1.05558       1.15393       1.23708       1.28774       1.26483       1.25161       1.17147       1.03704      0.900955      0.823300      0.684336      0.595810      0.499022      0.402955      0.324387      0.239600      0.188814
  32   8 2340.0734    1.3725  1.0198 10.7373 -0.0016  0.0198   0.0212   0.0475    0.0657   0.0000   438.9670       3.94723       18.4428      -3.45625      -2.23392       1.07630       3.57455      -1.43481      -1.74732      -2.09972      0.265270      0.336956      0.416366      0.309947     -0.334806   -0.00897038      0.127174      0.130928      0.959366       1.31247       1.41108       1.44347       1.61412       1.44205       1.45380       1.33219       1.24218       1.16673       1.02910      0.900133      0.751921      0.646560      0.523290      0.409596      0.323948      0.251786
  32   9 2507.3689    1.8833  1.0927 11.3534 -0.0007  0.0200   0.0281   0.0493    0.0672   0.0000   439.6061       4.19222       16.5644       2.83920       1.12017      -2.84505      0.457754      -2.81397      -1.17246       1.50112      0.370985      -1.54808      0.287759     -0.211836     -0.967401      0.330856      0.200869    -0.0264479      0.944759       1.29047       1.43426       1.55176       1.58190       1.53385       1.54884       1.41708       1.29338       1.19908       1.02987      0.859854      0.772836      0.636137      0.501731      0.418998      0.318386      0.246769
  32  10 2671.7316    2.5355  1.0972 11.9061 -0.0019  0.0194   0.0378   0.0498    0.0717   0.0000   439.6377       1.67593       16.1971      0.631192     -0.566931       1.81407      -3.43993      -1.39385      -2.12006     -0.480142    -0.0606423      0.167937      0.844972      0.592868     -0.176121      0.344803      0.135004     -0.228180      0.962466       1.27162       1.41292       1.48985       1.50864       1.47835       1.50488       1.38288       1.26904       1.15848       1.00574      0.885412      0.755485      0.610093      0.492280      0.402577      0.324160      0.253103
  32  11 2833.8714    3.2486  0.9293 12.6977  0.0009  0.0175   0.0518   0.0450    0.0567   0.0000   439.7895       4.83469       18.3945      0.989572     -0.278427      0.554603      -1.71046      -4.60769      0.683458      -1.89618      0.329501     -0.754359     -0.622985      -1.62306     -0.242094      0.118323      0.794257     0.0474291      0.936426       1.20443       1.28820       1.36087       1.44039       1.39534       1.38887       1.32598       1.20907       1.05758      0.911847      0.780738      0.694944      0.575896      0.468569      0.374387      0.296485      0.225256
  32  12 2992.8465    3.8328  1.0027 13.0195 -0.0003  0.0184   0.0589   0.0476    0.0609   0.0000   441.0910       6.82544       14.3942      0.574939       1.14340      -2.95984      0.488392      -2.86326       1.20786      -1.64991     -0.566156      0.376032     -0.938279    0.00611082     -0.188170     -0.354657     -0.228873    -0.0970701      0.982419       1.32983       1.42079       1.51096       1.49236       1.43826       1.37495       1.24358       1.23468       1.11815       1.03807      0.915492      0.792757      0.654717      0.521114      0.421056      0.321279      0.249840
  32  13 3149.0762    3.9146  1.1752 13.3746  0.0017  0.0212   0.0600   0.0560    0.0615   0.0000   441.1478       9.22194       13.6360      -1.29600      -1.06494       1.07079     -0.888954      -2.41670       1.77306      -1.81226     -0.447673     -0.122660      -1.18548    0.00564354    -0.0700881     -0.530593      0.232698      0.329111       1.05209       1.44774       1.56704       1.65545       1.67809       1.71440       1.64110       1.54067       1.39757       1.27293       1.13456      0.985260      0.885609      0.733412      0.589460      0.471387      0.362955      0.286368
  32  14 3303.5373    3.6342  1.6285 12.8392 -0.0019  0.0254   0.0456   0.0643    0.0579   0.0000   439.5094       8.60658       13.0791     -0.675074      -2.55496     -0.473447       2.40493      -2.44995       1.18637      -1.12254     -0.321652      0.151573     0.0883584      0.156673      0.469943      0.335033     0.0445056    -0.0808314       1.15902       1.66020       1.75896       1.91669       1.93969       1.98366       1.83251       1.80685       1.57038       1.48117       1.29089       1.12483      0.991962      0.806282      0.657106      0.530011      0.394693      0.312049
  32  15 3456.9417    3.0076  2.4747 12.2755  0.0003  0.0310   0.0307   0.0793    0.0409   0.0000   441.0928       13.2755       11.3589       4.15445       9.66108      -3.72522      -5.35089      -2.25076       3.92627      -2.60760       2.08598      -2.01238     -0.987675      -1.29111       2.48248      -1.24783      0.407943      0.674010       1.46412       1.99261       2.20431       2.33546       2.44205       2.32794       2.29081       2.15588       2.00222       1.81777       1.62935       1.40523       1.17689      0.987572      0.820724      0.652447      0.508387      0.395689
  32  16 3609.6098    2.4318  3.8154 11.7813 -0.0016  0.0398   0.0209   0.1051    0.0334   0.0000   438.7907       10.1310       13.7519      -1.18363       4.90728      -4.55456      -2.13182      -10.6705      0.767452      -2.38065      -1.65399       1.79517       1.39620      -2.72476      -1.36446      0.116923       1.47975     -0.141257       1.88627       2.54300       2.91872       3.01250       3.18550       3.12048       3.01288       2.81152       2.62189       2.31564       2.09800       1.82138       1.50761       1.28386       1.04948      0.851870      0.649790      0.503447
  32  17 3761.4201    1.9399  5.2747 11.4462 -0.0017  0.0511   0.0161   0.1411    0.0291   0.0000   435.0195       13.2708       16.6318       1.71415      -2.65934      -1.51873       1.34470      -8.10647   -0.00471096      -2.63617       8.08573      -5.69651      -3.25571       3.54390      0.326037     -0.217652       1.18346      0.281656       2.43451       3.21474       3.70179       3.87833       4.06861       3.89770       3.80080       3.57668       3.30752       3.01258       2.70081       2.29862       1.98832       1.67178       1.34882       1.08364      0.838944      0.650364
  32  18 3912.5817    1.6145  7.2840 11.0457 -0.0009  0.0639   0.0126   0.1829    0.0266   0.0000   434.7954       18.8853       15.6506      -6.15902      -9.94458       1.58988       6.57813     -0.251756      0.511322      -11.3331       5.01185      -1.49135      -2.84578      -5.32817       2.24298      0.129002      0.846954      0.327409       3.09337       4.06507       4.60737       4.84273       5.10284       4.99862       4.84037       4.53640       4.15006       3.78852       3.35745       2.91456       2.45498       2.09020       1.68142       1.38229       1.05470      0.822373
  32  19 4063.3027    1.3192  9.4197 10.8863 -0.0007  0.0866   0.0111   0.2442    0.0254   0.0000   432.7284       11.3383       23.1280    -0.0192796      -13.1792      -2.51293       5.25327       10.9262       2.02475       1.55703       3.56585      -1.07622      0.146320       1.15592       4.26120      -2.97796     -0.432835      0.115557       4.10388       5.47798       6.27014       6.52492       6.70287       6.71088       6.35387       6.16840       5.62721       5.05941       4.54270       3.93091       3.38090       2.81563       2.30812       1.85992       1.43796       1.12103
  32  20 4213.5026    1.0992 12.2340 10.7643 -0.0001  0.1198   0.0091   0.3291    0.0228   0.0000   438.3430       20.2167       6.62316      0.896474       9.68587       3.79920      -3.55546       4.98069      -2.18768      -11.4219      0.504466       3.05129     -0.710077       3.93982      -2.41541       2.36002     -0.189168     0.0194016       5.55857       7.53152       8.50664       9.02941       9.20064       9.31707       8.74142       8.44634       7.70081       7.03836       6.17308       5.46956       4.55757       3.92208       3.13881       2.53889       1.95359       1.53189
  32  21 4363.5047    0.8487 13.6899 10.6503 -0.0025  0.1559   0.0080   0.4095    0.0207   0.0000   429.0223       20.8063       42.6195      -15.4973      -30.2770       7.79635       8.06198      0.793452      -15.7856      -17.0912      -6.10710       11.9545      -3.18824      -1.47495      -2.69480      -10.6490      -3.26564      0.672407       7.10699       9.69756       10.8993       11.5289       11.8035       11.8326       11.4055       10.7920       9.94641       9.05011       8.00868       6.98046       5.97769       5.02706       4.08279       3.31931       2.52887       1.95968
  33   4 1633.2279    0.2534  0.2033  9.3603 -0.0070  0.0099   0.0096   0.0239    0.0241   0.0000   440.7329      -1.16095       19.6440      -1.51867      -1.47249      -1.33811      0.890060     -0.511675     0.0390802      0.466729    -0.0436786     0.0659415    -0.0626042     -0.416562     -0.286587     0.0846020     -0.273519    -0.0375859      0.485202      0.688827      0.834237      0.796387      0.748970      0.734628      0.718395      0.700214      0.600323      0.586099      0.554883      0.489470      0.417144      0.362024      0.301549      0.231985      0.202928      0.166589
  33   5 1823.8476    0.4476  0.4306  9.4685 -0.0018  0.0140   0.0102   0.0287    0.0350   0.0000   441.2660     0.0210841       18.5056      0.519403      -3.29771       1.27687     -0.792217    -0.0685275      0.562796     -0.517284       1.31936     -0.381778     -0.598748     0.0916878     -0.376613     0.0743395     0.0605459     -0.194614      0.704084      0.947794      0.910438       1.01441       1.06514       1.06179       1.04928      0.928402      0.899951      0.796846      0.735652      0.643577      0.568700      0.473842      0.386118      0.318041      0.246866      0.182451
  33   6 2007.6271    0.6690  0.6590  9.7254 -0.0034  0.0157   0.0125   0.0366    0.0454   0.0000   441.0172     -0.831247       20.0207     -0.885407      -2.60087      -1.42988       2.92439      -1.32907      -2.47035      0.153332      0.170864     -0.843790      0.531930      0.457180      0.190000    -0.0550119      0.422427     -0.109500      0.684117      0.949203       1.01360       1.11416       1.15928       1.14853       1.08383       1.07408      0.983709      0.849096      0.774445      0.662366      0.592336      0.467131      0.402182      0.320522      0.251155      0.198862
  33   7 2187.3651    0.9839  0.7583 10.4511 -0.0034  0.0163   0.0173   0.0397    0.0488   0.0000   440.2076      0.747582       18.6208       3.05389      -3.11629       1.02113     0.0312532     -0.532563     -0.112207     -0.712245      0.704807      -2.70790      0.237232      0.414324     -0.726196     -0.386360      0.135778      0.456103      0.788933       1.04398       1.15245       1.18627       1.28065       1.21424       1.20652       1.17744       1.03729      0.952854      0.857241      0.734705      0.639827      0.517676      0.436725      0.354984      0.282746      0.224418
  33   8 2360.8412    1.4057  1.1428 10.8533 -0.0015  0.0211   0.0208   0.0523    0.0656   0.0000   440.7058       3.87233       18.0599     -0.576856      0.529654     -0.550766      0.519437      -2.36361      0.317096      0.805081    0.00116322      -1.54345      -1.66558      0.112511     -0.193979   -0.00730432     -0.142779      0.184997      0.937243       1.33867       1.34000       1.51320       1.55173       1.56130       1.50236       1.43449       1.35059       1.19040       1.09498      0.898007      0.803723      0.663089      0.547830      0.446488      0.348419      0.275524
  33   9 2529.2105    1.9111  1.0464 11.6843 -0.0014  0.0198   0.0294   0.0494    0.0572   0.0000   439.7852       5.41592       18.8148      0.486944     -0.928936     0.0671520      -1.39434      -1.04289      0.208123      -2.78443     -0.296394      -1.41467     -0.893625      0.866518      0.503449    0.00313302      0.257375     -0.378495      0.938957       1.36566       1.42858       1.57352       1.60340       1.58952       1.54676       1.41123       1.33948       1.18826       1.08275      0.939476      0.772614      0.670592      0.512583      0.429675      0.344751      0.262372
  33  10 2695.1252    2.7320  1.0470 11.9404 -0.0014  0.0177   0.0400   0.0467    0.0718   0.0000   439.9369       4.19240       16.4968      -1.24447      -1.23626      0.572382    -0.0155442      -1.34043      -1.68495     -0.732807       1.59705       1.52289      -2.46625    -0.0684087      0.369091      0.678500     -0.158465     -0.670866      0.855831       1.13095       1.25156       1.32859       1.38880       1.33527       1.35119       1.24944       1.16953       1.06097      0.956763      0.833212      0.687739      0.563240      0.461319      0.393619      0.316378      0.249796
  33  11 2858.7257    3.3899  0.8901 12.7971 -0.0026  0.0168   0.0542   0.0435    0.0587   0.0000   439.5925       6.54957       14.7836       1.60835      -1.16813      0.394164     -0.861219      -2.83314      -1.91369      0.146495     -0.586873       1.36095      0.325296     -0.650909     -0.762593      0.583995     -0.253500     -0.368044      0.848685       1.17413       1.24552       1.39633       1.41571       1.39138       1.32431       1.26816       1.10722       1.03809      0.953974      0.811802      0.696267      0.566235      0.455483      0.374585      0.294466      0.230055
  33  12 3018.9895    3.8196  0.9729 13.3226 -0.0003  0.0184   0.0614   0.0470    0.0539   0.0000   439.6848       8.78661       15.1907     -0.856982      -1.54852      -1.69254     0.0327653      -2.61310       1.23769      -1.72009       1.83032     -0.247682      -2.06435     -0.266508      0.561769      0.175180     -0.423349     -0.520261      0.912683       1.21420       1.28699       1.43671       1.46658       1.35989       1.38592       1.28848       1.20387       1.10191      0.978718      0.860865      0.737003      0.645481      0.533083      0.408525      0.330409      0.249531
  33  13 3176.2575    3.9718  1.2263 13.1490  0.0014  0.0213   0.0567   0.0534    0.0603   0.0000   438.6933       7.10989       12.9926       4.21990       2.36926      -3.33467      0.297185      -1.07261     -0.676858     -0.529973    -0.0711922     -0.307472      0.622084     -0.670104      0.404005     -0.842282      0.474074      0.220776       1.04536       1.39140       1.55073       1.64812       1.70901       1.68746       1.66504       1.55606       1.38162       1.25718       1.14310       1.00080      0.846052      0.679130      0.587872      0.470569      0.362964      0.286683
  33  14 3331.6815    3.5748  1.7238 12.8190  0.0000  0.0258   0.0433   0.0641    0.0533   0.0000   440.9359       8.53945       13.8930       4.38117       3.02843       2.68895      -3.01262      -5.11053      -1.62031      -2.12311       1.68538      -1.33753      -1.09521      0.192614      0.360389      0.121755      0.156014     -0.132884       1.15045       1.57737       1.77301       1.85468       1.91298       1.92908       1.81046       1.72953       1.64948       1.48717       1.34995       1.14870      0.980978      0.816070      0.686925      0.545491      0.433031      0.343725
  33  15 3486.0060    2.8372  2.6739 12.3522  0.0003  0.0323   0.0284   0.0872    0.0368   0.0000   443.4320       10.8693       5.25021      0.581648       5.87938       3.20615      -5.08147      -1.81325       4.25899      -3.79261      -2.13312       1.26860       1.27980      0.746031      0.556290      -2.14158    -0.0190195    0.00195033       1.47131       2.02145       2.21575       2.40168       2.47177       2.41303       2.40342       2.24908       2.06764       1.88510       1.64559       1.46450       1.22255       1.05406      0.852825      0.688311      0.544490      0.421453
  33  16 3639.5071    2.2890  4.0507 11.8548 -0.0022  0.0421   0.0197   0.1126    0.0294   0.0000   436.4507       10.9220       14.5487       5.98848       4.58338      -1.08836       2.73059      -3.94969       4.11872      -3.54930       3.48891     0.0730758      -2.89374      -2.69600       3.79337    -0.0459405      0.863894      0.393586       1.90503       2.59581       2.87166       3.06647       3.22186       3.09697       3.08442       2.91232       2.68039       2.42445       2.20855       1.89081       1.61365       1.34614       1.12178      0.911800      0.712445      0.559933
  33  17 3792.0353    1.9114  5.7770 11.3743 -0.0005  0.0525   0.0151   0.1480    0.0278   0.0000   433.9562       10.6778       20.4601       1.37769      -2.51096      -7.08025       7.86545      -5.38818       1.47583      -3.56169      -1.38660      -1.12468     -0.382605      -1.62031      -1.93546       2.80148      0.639154     -0.636484       2.44819       3.28614       3.70326       3.92214       4.09887       4.01067       3.95175       3.67639       3.40299       3.10701       2.75653       2.38869       2.06186       1.75345       1.42896       1.14430      0.897037      0.711523
  33  18 3943.8136    1.5653  7.7500 11.0253  0.0001  0.0681   0.0120   0.1879    0.0255   0.0000   433.2873       23.8450       16.9109      -1.64472      -5.68640      -6.27157       3.92981      -5.36673     -0.833543      -5.79347      -2.63624      -4.01860       4.07781      -3.58830      0.555252     -0.534267      -1.66207      0.956434       3.17676       4.16022       4.78813       4.94719       5.22337       5.05858       5.02598       4.76485       4.36397       3.98784       3.55028       3.07009       2.67212       2.23845       1.82552       1.50517       1.18894      0.908228
  33  19 4095.1731    1.2527  9.4148 10.9076 -0.0028  0.0876   0.0107   0.2484    0.0243   0.0000   445.4446       12.1506       17.5494       4.98030      -2.37026      -12.0829      0.874355      -6.02797       4.23543       5.21757      0.202770      -7.07434       7.06607       1.76564       3.46049     -0.189206       1.28428      -2.48263       4.03532       5.43305       6.14426       6.55967       6.65298       6.69227       6.50430       6.13922       5.68705       5.16101       4.55678       3.99579       3.46088       2.84950       2.41822       1.93243       1.51563       1.16608
  33  20 4246.0302    1.0578 12.6122 10.7317 -0.0009  0.1229   0.0084   0.3352    0.0219   0.0000   417.6312       18.0198       36.0865      -6.88588      -20.6259      -11.0982       5.75564      -6.64045       7.10936      -18.4633       5.88339      -3.35698      -4.44243      -8.15483       6.42488      -3.15741      -2.22399       1.21253       5.63685       7.36344       8.47668       9.00495       9.20191       9.26958       8.92498       8.57971       7.88612       7.11602       6.39016       5.52237       4.76083       4.03658       3.33159       2.71349       2.09080       1.63932
  33  21 4396.2812    0.8065 13.7705 10.6655  0.0010  0.1612   0.0078   0.4216    0.0196   0.0000   435.4723       18.2109       29.6359      -22.5290       17.5330       4.94408       9.93492      -7.35352       18.8174      -26.6496      -16.7393       14.1943       3.43052      -5.50900       6.16868       2.76448       2.73904      -1.44415       7.17879       9.73605       11.0817       11.5558       12.0910       12.0164       11.6174       11.0983       10.1822       9.48176       8.28967       7.25728       6.18332       5.25620       4.36452       3.52442       2.75200       2.11624
  34   3 1441.1486    0.1511  0.1391  9.2826 -0.0020  0.0133   0.0080   0.0205    0.0213   0.0000   441.4973     -0.216141       19.4556    -0.0793842     -0.905172     -0.973949      0.933646      0.910192     -0.485538      -1.57260       1.14303      0.200399     -0.600787      0.490611      0.143039    -0.0975887     -0.197869     0.0241934      0.638234      0.808319      0.979115       1.05254       1.08550      0.996839       1.10828      0.875884      0.969872      0.793459      0.776957      0.506813      0.574063      0.371802      0.365641      0.302063      0.205789      0.175775
  34   5 1841.2783    0.4696  0.4148  9.4700 -0.0045  0.0120   0.0107   0.0277    0.0343   0.0000   441.1623      0.431121       20.2667      0.940599      -2.42177     -0.409432       1.70703      -1.31996     -0.402831     -0.428020     -0.109475     -0.130807     -0.209697     0.0300557      0.225313      0.523467    0.00686163      0.105236      0.582416      0.806357      0.856342      0.915232      0.929353      0.947909      0.887235      0.922297      0.840318      0.802775      0.705474      0.573592      0.487910      0.362976      0.312942      0.272277      0.242580      0.191431
  34   6 2026.3699    0.6924  0.5564  9.8976 -0.0042  0.0134   0.0135   0.0323    0.0411   0.0000   442.0661       1.01622       18.5141      0.342289      -3.98247      -1.56866      0.733018      0.167846      -1.60993       1.34972    -0.0270035     -0.373719    -0.0804125      0.625245    -0.0978912     -0.163739      0.436456      0.288848      0.702255      0.948062       1.12404       1.11118       1.09743       1.06444      0.945765      0.909099      0.844547      0.751641      0.786138      0.742192      0.689679      0.648596      0.583569      0.461153      0.355494      0.252826
  34   7 2207.0469    1.0163  0.9040 10.3248 -0.0003  0.0174   0.0163   0.0446    0.0553   0.0000   441.5139       2.08173       18.4309     -0.491526      -1.31611      -1.10921      -1.83065      -1.22357      0.386393     -0.330388       1.11451     0.0586212      0.139326     -0.540406      0.139086      0.243668      0.640411     -0.304116      0.789211       1.06406       1.11933       1.25208       1.32096       1.30178       1.27344       1.19140       1.11644       1.02623      0.900752      0.763213      0.633935      0.555113      0.467551      0.384309      0.299913      0.235378
  34   8 2381.2789    1.4641  1.0634 11.1661 -0.0006  0.0194   0.0221   0.0503    0.0548   0.0000   442.0755       4.62093       17.6810     -0.876730      -3.18698      0.421215       1.00948      -1.08577    -0.0230542      0.876450     -0.536619     -0.746792      0.332750     -0.164374     -0.140281      0.288608      0.563485     -0.136276      0.853744       1.18724       1.28577       1.36502       1.46067       1.39410       1.41793       1.29663       1.19871       1.13815      0.981547      0.888245      0.758207      0.612359      0.529483      0.428437      0.339035      0.270534
  34   9 2550.7269    2.0423  1.0960 11.6280 -0.0038  0.0195   0.0301   0.0478    0.0639   0.0000   440.3970       3.80307       19.6713     -0.154708   0.000545420      0.578307       1.03833      -3.47194       1.03358      0.461627    -0.0499470    -0.0910090      0.550989      -1.84008       1.18440      0.408057     -0.630849     -0.247741      0.932549       1.28061       1.44130       1.49536       1.55908       1.55549       1.49295       1.38913       1.29432       1.17442       1.07058      0.921641      0.809781      0.661599      0.565453      0.452047      0.364892      0.280962
  34  10 2718.0920    2.7182  1.0542 12.3890 -0.0012  0.0189   0.0408   0.0482    0.0568   0.0000   441.2697       6.84393       17.5884     -0.583061      -1.70727     -0.634988       3.12636      -1.49336      -2.33668      -1.49288      0.285653      -1.82904      0.587856     -0.641888     -0.247662     -0.222424      0.328628     0.0901174      0.838672       1.19774       1.28622       1.43662       1.48211       1.42423       1.45523       1.31122       1.21045       1.13838      0.969223      0.849228      0.745436      0.610812      0.513901      0.418209      0.333347      0.257190
  34  11 2883.0738    3.4369  0.9678 12.8901 -0.0012  0.0178   0.0521   0.0433    0.0562   0.0000   440.1699       5.19398       15.4581       1.16566      0.573383      0.601829       1.73679      -1.74900      -1.37580      -1.61536       1.34274    -0.0269942      -1.44921      -1.42176    -0.0818811     -0.140870     -0.185723     0.0640164      0.816231       1.13015       1.17487       1.33462       1.29282       1.34667       1.25387       1.24270       1.13917       1.03305      0.920747      0.811910      0.726033      0.604157      0.496736      0.399559      0.321103      0.255026
  34  12 3044.6592    3.9944  1.0848 13.0861  0.0011  0.0199   0.0584   0.0502    0.0616   0.0000   439.1629       5.72192       15.9848       4.94386      0.155503      -3.39294     -0.638007    -0.0990376       2.19885      0.384590      0.717222     -0.507115     -0.501251     -0.230902      0.636263     -0.760532   -0.00502043     -0.162357       1.08554       1.56942       1.82459       2.00729       2.07859       1.98589       1.92478       1.77188       1.57158       1.39790       1.21251       1.01004      0.854108      0.687747      0.571803      0.444737      0.360329      0.276180
  34  13 3203.0048    4.0463  1.2533 13.1531 -0.0024  0.0202   0.0560   0.0534    0.0569   0.0000   440.2956       9.21979       17.8286      0.150045      -3.47935       1.39984      -2.44341      0.697751      0.768673      -1.93835      0.119939      -1.69388       1.16421      -1.98285      0.219434     -0.188971     -0.595834     0.0234590      0.926248       1.25918       1.37480       1.50605       1.53005       1.49503       1.49344       1.42410       1.29024       1.17894       1.07198      0.933380      0.786546      0.692587      0.542420      0.459736      0.371585      0.284346
  34  14 3359.4129    3.3804  1.8132 12.9759  0.0001  0.0259   0.0415   0.0707    0.0433   0.0000   439.2260       11.0090       13.9232       3.00562     -0.403531       1.01616      -4.56169      -3.89410      0.363796      -3.01940       2.32906     0.0550477      0.175313      0.378740      0.753013      -1.16800     -0.631139     -0.192885       1.18910       1.68067       1.76837       1.90102       1.95130       1.91998       1.89014       1.82532       1.65847       1.52089       1.37289       1.23222       1.03960      0.899131      0.724425      0.596061      0.478009      0.378336
  34  15 3514.6348    2.7369  3.0706 12.1666  0.0009  0.0341   0.0255   0.0933    0.0367   0.0000   440.3821       8.97875       8.89171       2.09087       6.11622     -0.331366     -0.347462      -3.43580      -2.21318      -1.77561     -0.889333      -2.17103      0.276487      0.639700     -0.880983    -0.0447934       1.68574    -0.0644698       1.54776       2.06407       2.41886       2.50050       2.69946       2.59419       2.51648       2.41799       2.19799       1.99781       1.78209       1.54684       1.36027       1.12124      0.938488      0.768027      0.605201      0.468533
  34  16 3668.9003    2.2254  4.6131 11.5995 -0.0013  0.0433   0.0175   0.1188    0.0291   0.0000   439.6755       11.3176       10.4299     -0.759505      -1.74111      -7.87130      -4.75718       1.02110      -5.44802       2.27461      -4.61457     -0.941864       1.30825     -0.525206      0.414614     -0.204400     -0.513624      0.279591       1.93519       2.58981       2.98828       3.08351       3.25501       3.19050       3.14047       2.97917       2.73462       2.48937       2.26064       1.96398       1.70332       1.44206       1.19529      0.985310      0.762816      0.597715
  34  17 3822.2334    1.7942  6.1298 11.3286 -0.0015  0.0562   0.0141   0.1536    0.0267   0.0000   441.5044       15.1650       13.1771      0.348691      -2.89377      -9.31538       1.25724      -3.88695       2.45943      -5.14622      -2.35603      -2.73087    -0.0402041      0.488365      0.237366      -2.66001     -0.284429      0.413110       2.51101       3.38136       3.86995       4.03202       4.20271       4.22450       4.03783       3.86114       3.63424       3.33022       2.97740       2.50365       2.22484       1.84879       1.55642       1.26855      0.996962      0.783174
  34  18 3974.9433    1.4840  8.1387 11.0260 -0.0007  0.0715   0.0113   0.1998    0.0241   0.0000   438.3495       18.4169       20.8885       7.25698      -7.51131      -10.1459      0.756251      -6.68766       6.61650      -5.88091      -6.05773      -2.19994      -3.56354     -0.952020       2.00389      -2.05593     -0.445322      0.712980       3.21897       4.28125       4.93776       5.17716       5.39797       5.34622       5.15024       4.91641       4.59437       4.12086       3.71612       3.30460       2.84619       2.40475       2.00472       1.62674       1.28819       1.00576
  34  19 4126.8395    1.2410 10.7124 10.8197 -0.0014  0.0979   0.0099   0.2703    0.0240   0.0000   426.3343       23.2461       33.4203      -3.94334      -11.9419      -3.47117      -8.11195      -15.6792       8.63818      -6.37882       2.35292       4.37733    0.00776777      -4.05681       2.86290      0.619362       1.10304     -0.143251       4.37901       5.81687       6.72448       6.99481       7.33508       7.31498       7.06527       6.78359       6.25390       5.72068       5.05024       4.48328       3.87568       3.23495       2.69750       2.20581       1.73891       1.36896
  34  20 4278.1297    0.9474 12.0632 10.7505 -0.0019  0.1265   0.0083   0.3456    0.0213   0.0000   443.0388       15.1817       29.0842       6.18132      -24.1025      -4.00666      -2.35232      0.593009      -12.9847       8.97316      0.192565       6.22555      -3.03866      -4.29376       2.06209      0.635681       3.44761       3.36075       5.62604       7.50703       8.58908       9.12331       9.40799       9.36538       9.17610       8.62999       8.06327       7.38459       6.60156       5.85249       4.94793       4.18311       3.51118       2.86083       2.25429       1.78176
  34  21 4429.2759    0.7421 13.7699 10.6702 -0.0015  0.1714   0.0078   0.4424    0.0191   0.0000   448.0348      -5.20687       11.4690      -11.5823       29.1824      -13.1328       4.59721       20.6142      -28.5002      -2.38161       3.88391       3.68685      -2.46594      -3.83247       3.98845       1.42757     -0.338314      -2.64904       7.40864       9.95011       11.4772       12.0420       12.5646       12.5271       12.2497       11.4244       10.8938       9.77507       8.79931       7.79024       6.60533       5.73997       4.69135       3.86749       2.95594       2.38082
  35   4 1665.9463    0.2854  0.2669  9.3801 -0.0006  0.0120   0.0081   0.0227    0.0256   0.0000   441.1104      -1.21961       20.9023     -0.117166      -2.67625       1.56480       1.50610     0.0596576     -0.456198      0.467165     -0.654567     -0.257927     0.0342455     0.0376077     -0.387803      0.169427      0.214309     0.0680640      0.617896      0.751141      0.873040      0.791352      0.814512      0.900689      0.890042      0.897976      0.849101      0.712296      0.584316      0.507304      0.458141      0.388496      0.344370      0.268795      0.207375      0.168749
  35   6 2044.8684    0.7305  0.6103  9.9581 -0.0019  0.0135   0.0136   0.0337    0.0429   0.0000   441.2953       1.16253       20.3473      0.208255     -0.555658     -0.825941       1.63100     -0.723313    -0.0655300      0.435449       2.05222    -0.0282533      0.213380      0.112996    -0.0614126      0.235955      0.278805     -0.192016      0.633868      0.841783      0.912605       1.02362       1.03425       1.05111      0.994488      0.946963      0.878967      0.807433      0.742420      0.648161      0.550488      0.450522      0.371593      0.300812      0.249385      0.201993
  35   7 2226.4665    1.0721  0.9009 10.4457 -0.0010  0.0178   0.0169   0.0430    0.0562   0.0000   439.8783       3.38048       19.4153       4.23184      -4.04103      0.940087     -0.911388      -3.01478      0.978660     0.0209569       1.39588      0.263208      0.656697     0.0877717      0.920511     -0.103823     0.0874044     -0.283753      0.886481       1.23468       1.43447       1.49742       1.51426       1.44033       1.32952       1.28640       1.16259       1.10547       1.02801      0.897098      0.783018      0.698101      0.541702      0.473103      0.372345      0.292603
  35   8 2401.3897    1.5530  1.0686 11.1311 -0.0017  0.0182   0.0227   0.0487    0.0589   0.0000   439.8842       3.23520       19.6649      0.610446      -1.49445       1.05801    -0.0909577      -2.87582      0.309695       1.03058       1.90734     -0.396714       1.29419      0.232874     -0.655072      0.275343      0.715089     -0.459913      0.802872       1.08008       1.21833       1.30746       1.36160       1.32927       1.29542       1.25707       1.17340       1.05664      0.935008      0.825010      0.737706      0.596320      0.516595      0.415510      0.337479      0.260858
  35   9 2571.9366    2.1601  1.1830 11.6418  0.0015  0.0191   0.0295   0.0509    0.0614   0.0000   440.3978       2.67213       19.5067      0.674117      -2.83759      -3.35353     -0.945328      -1.27074     -0.555520      -1.24578       1.22041   -0.00562109     -0.105128      0.778966     0.0625454     0.0307769      0.683838      0.313703      0.855685       1.17369       1.32428       1.39179       1.46316       1.38078       1.41568       1.30509       1.24489       1.11979       1.02910      0.887513      0.763968      0.648837      0.536305      0.429128      0.362646      0.284108
  35  10 2740.6177    2.8270  1.0439 12.4124 -0.0006  0.0185   0.0411   0.0460    0.0582   0.0000   440.5833       4.18354       17.2841     -0.586314     -0.543363      -2.35513     -0.907226      -2.01211      0.539977      -1.97088      -1.75038     -0.708036     -0.499201     -0.499085      0.480765  -0.000922888     0.0173916     -0.502822      0.867956       1.21216       1.32426       1.34909       1.35423       1.34250       1.30944       1.26251       1.21266       1.12818       1.02560      0.878624      0.774373      0.648869      0.528964      0.432633      0.345818      0.281683
  35  11 2907.0140    3.6760  0.9406 12.9711 -0.0036  0.0169   0.0557   0.0418    0.0591   0.0000   441.6316       4.89003       15.7358       2.24032      -1.96346      -2.74220       1.20652      -1.07332      -1.33031      -2.11754      0.279084      -1.29725      0.236858      0.843156      0.102835     0.0759571    -0.0537558     -0.201765      0.766717       1.07083       1.13648       1.21386       1.25908       1.26498       1.23342       1.13678       1.03934       1.00482      0.898602      0.799802      0.686890      0.582802      0.481735      0.395871      0.323400      0.247920
  35  12 3069.8095    4.0336  1.0691 13.3654 -0.0026  0.0181   0.0602   0.0491    0.0572   0.0000   440.6548       8.26534       16.3200       3.97687     -0.788480      -1.85328      -3.72588      -2.11952       1.33476      -2.47868     -0.125113     -0.348048      0.371585      0.186759     -0.495917      0.506862      0.402591      0.135795      0.838513       1.07372       1.18749       1.30529       1.28986       1.30625       1.29192       1.24672       1.16280       1.09122      0.926571      0.816689      0.731168      0.622415      0.509668      0.427103      0.335794      0.278786
  35  13 3229.3717    3.9193  1.4138 13.0975 -0.0013  0.0214   0.0506   0.0570    0.0519   0.0000   442.0779       8.25300       15.9537       1.40299       1.17902      -2.46877     -0.452182      -4.37279       1.21249      -1.24447     -0.362547      -1.85610     -0.745892      0.492446      0.699194     0.0926676     -0.632848     -0.207389      0.970268       1.31964       1.42957       1.55594       1.56967       1.59038       1.50731       1.48532       1.33695       1.25407       1.13956       1.01398      0.867692      0.728071      0.611798      0.496633      0.411405      0.327467
  35  14 3386.8548    3.3453  1.9642 12.7099 -0.0005  0.0254   0.0369   0.0681    0.0430   0.0000   439.7336       10.9155       13.0934      -2.12210       1.03664      -1.92321      -2.24982      -1.69497     -0.623104      -1.74022     -0.926983      0.505440      0.755940     -0.806315       1.51826      0.204961     -0.436614     0.0413094       1.14053       1.52046       1.69898       1.76287       1.90571       1.89650       1.83124       1.69712       1.59151       1.48592       1.33196       1.16171       1.01384      0.865706      0.715763      0.600027      0.466417      0.379857
  35  15 3542.9631    2.6362  3.3149 12.1806 -0.0001  0.0348   0.0236   0.0971    0.0337   0.0000   438.3057       11.4996       11.4203      -1.65912       1.49864      -4.83275      -1.79688      -3.62879       2.54058      -1.25426      -1.79913      -1.65000     -0.798053      -1.33403      0.998854      0.431319      0.225880     -0.892148       1.53636       2.11628       2.37670       2.51533       2.66628       2.65457       2.52200       2.47320       2.21459       2.04294       1.82061       1.63385       1.39148       1.20609      0.974573      0.809455      0.631759      0.508861
  35  16 3698.1234    2.1366  4.7438 11.6899 -0.0005  0.0447   0.0172   0.1209    0.0284   0.0000   441.1623       9.50003       15.7694       6.92509     -0.482545      -6.85264      -1.67131      -6.22583       1.26103      -6.45969     -0.281569      -2.84885       3.97350      -1.57965      0.463150     -0.713113       1.53670     -0.161339       1.99474       2.65374       2.99713       3.23801       3.33124       3.30634       3.19425       3.02691       2.89429       2.60079       2.33448       2.06614       1.80056       1.54452       1.25181       1.04314      0.831375      0.671290
  35  17 3852.1961    1.7253  6.3586 11.3573  0.0003  0.0576   0.0135   0.1569    0.0256   0.0000   434.6148       23.5899       17.3184     -0.348923       2.64821     -0.265684      0.401636      -3.97825       2.54823      -2.91009     0.0963551     -0.463502      0.773092      -2.59882      -2.46313     -0.505187      0.195362       2.14451       2.49854       3.44046       3.91012       4.05109       4.27199       4.17848       4.13016       3.87692       3.62955       3.32100       2.99191       2.66648       2.32269       2.00074       1.64372       1.34059       1.06900      0.857093
  35  18 4005.2814    1.4019  8.7043 11.0858 -0.0018  0.0777   0.0110   0.2174    0.0234   0.0000   427.9755       8.69372       12.4679      -9.77850       2.30518      -6.42679      -13.1838      -15.8107       6.61989      -7.27932      -5.91820      -1.15603       4.51345      -3.01714       1.41947     -0.701764     -0.786359      -1.30691       3.35622       4.53015       5.19010       5.43172       5.63700       5.63317       5.42020       5.27376       4.93807       4.46927       4.03699       3.59681       3.02871       2.64940       2.15859       1.78995       1.43424       1.14318
  35  19 4158.1408    1.1540 10.9554 10.9238 -0.0013  0.1042   0.0093   0.2875    0.0223   0.0000   438.2435       24.7792       31.5653       4.25796      -10.6648      -5.76211       22.7151       4.95669       5.62350      -9.53032      -17.8516      -4.92842      -1.83072      -1.06746       4.83700      -1.66918      -3.27891       2.91058       4.52193       5.99331       6.87668       7.27560       7.61482       7.60356       7.37125       7.08641       6.51346       6.03453       5.37499       4.72540       4.10591       3.52295       2.94303       2.40893       1.89774       1.51166
  35  20 4310.1041    0.9454 13.1221 10.7738  0.0017  0.1330   0.0079   0.3626    0.0204   0.0000   438.0379       1.33629       19.3360       20.7604      -24.1850      -3.83583       2.39762       8.04379      -5.13949      -4.86496      -15.5616      -2.87993       2.40025     -0.730791      -8.34273      -2.43397      -1.00066      0.633400       5.65898       7.61351       8.81683       9.18262       9.70149       9.48598       9.34643       8.98104       8.31639       7.61545       6.85985       6.04162       5.24612       4.45883       3.73791       3.08748       2.39725       1.93478
  35  21 4461.3128    0.6869 14.1089 10.7030 -0.0011  0.1837   0.0076   0.4742    0.0190   0.0000   446.5179     -0.591437       19.7231       9.77919      -23.1435     -0.669870      -13.8186       2.96535       25.3340      -3.79271      -6.39172       11.1628      0.382535      -4.63858       1.70621     -0.655651      -4.76500       3.58611       7.84835       10.4159       11.9283       12.8957       13.2814       13.3310       12.7527       12.3624       11.5339       10.4302       9.46067       8.37751       7.21217       6.23302       5.16015       4.27727       3.34214       2.66139
  36   3 1471.8483    0.1634  0.1316  9.2979 -0.0172  0.0098   0.0073   0.0190    0.0207   0.0000   441.2360      -1.29567       20.6701      -1.47407      -2.68544     0.0635139       1.27928      -1.05567     -0.122507     -0.227867      0.335637     -0.305458   -0.00668517     -0.352877     -0.326945     -0.291475     -0.170443     -0.111050      0.381190      0.616075      0.576960      0.722175      0.600118      0.721605      0.610112      0.713509      0.547519      0.578729      0.436601      0.450104      0.363071      0.337233      0.242661      0.239558      0.173107      0.149576
  36   4 1681.8815    0.2885  0.3680  9.4098 -0.0028  0.0142   0.0076   0.0305    0.0267   0.0000   441.4241      0.728149       20.0505      -1.42783      -3.08564      0.965569     -0.467195     -0.512716     -0.460116      0.936870      0.480903      -1.03775     -0.213448      0.432309     -0.225902     -0.302883    -0.0343419      0.276329      0.541738      0.789585      0.903826      0.958822       1.05615      0.971821      0.981572      0.933309      0.894302      0.757835      0.682191      0.640495      0.522304      0.455107      0.359613      0.321683      0.220853      0.191459
  36   5 1875.4401    0.5244  0.4894  9.6264 -0.0005  0.0125   0.0107   0.0302    0.0354   0.0000   442.3904     -0.864087       20.0207       1.19126      -3.22728      0.112096     -0.211765      -1.26823     -0.343858     -0.435846      0.526759      0.226126     -0.316416     -0.331274     -0.266855     -0.101596      0.206631    -0.0756438      0.537094      0.712919      0.793060      0.864501      0.885221      0.869499      0.869998      0.845774      0.779644      0.720153      0.634514      0.550130      0.479513      0.426749      0.346121      0.275680      0.245589      0.194159
  36   6 2063.1036    0.7447  0.6231 10.0171 -0.0034  0.0145   0.0134   0.0329    0.0427   0.0000   441.2333      -1.40962       20.9749      0.186957      -3.03899     0.0197995       1.48501     -0.808241     -0.537650     -0.553620      0.232657      -1.09844     -0.907768      0.326289      0.643579     -0.130385      0.317611      0.383824      0.698527      0.988380       1.13364       1.25968       1.32791       1.33304       1.27602       1.16196       1.07771      0.961516      0.853101      0.748405      0.611601      0.513524      0.413393      0.337624      0.284868      0.218771
  36   7 2245.5490    1.1271  0.8952 10.5001  0.0002  0.0167   0.0173   0.0423    0.0541   0.0000   442.6686       2.14876       19.3889      0.816184      -3.86786       1.34207      -2.04284      -1.92221     -0.838345      0.855891    -0.0391643    -0.0137407      0.201198     -0.899763      0.774806     -0.376313      0.351860     -0.552571      0.716623      0.991792       1.08722       1.22980       1.22532       1.27391       1.21457       1.15568       1.06920      0.927922      0.893487      0.757966      0.663019      0.565755      0.480077      0.402607      0.312336      0.253142
  36   8 2421.2060    1.6332  1.0753 11.1412  0.0011  0.0184   0.0234   0.0478    0.0609   0.0000   441.1004       3.08406       17.6160      -1.52006      -2.35012      -3.69663      -1.58790    0.00913873      0.780742     -0.900043     0.0451558      0.331590     -0.791652     -0.246460      -1.08180     -0.678292      0.246847     -0.211800      0.779197       1.11905       1.14243       1.28415       1.32446       1.35029       1.30528       1.26711       1.12650       1.08914      0.957393      0.851154      0.706946      0.613329      0.528085      0.425253      0.354219      0.275756
  36   9 2592.8198    2.2191  1.1298 11.7936 -0.0032  0.0190   0.0312   0.0491    0.0620   0.0000   441.7508       3.68290       16.2632      0.641901      -1.78592      -1.17526       2.45151      -1.47988     -0.133776      -2.36234      0.139161      -1.61356      0.177783     -0.294036     -0.461345      0.562650    -0.0472141     0.0181280      0.795595       1.14820       1.22131       1.31732       1.40242       1.36042       1.38258       1.27155       1.20559       1.09003      0.989247      0.841578      0.758794      0.640668      0.547862      0.440798      0.361310      0.273989
  36  10 2762.8273    2.8724  1.1005 12.4080  0.0008  0.0184   0.0409   0.0488    0.0595   0.0000   440.8388       5.27108       16.3189      0.774832      -1.34968      -1.03000       2.25450     -0.134733      0.293130     -0.368882       1.86726     -0.268970     -0.756462      0.283863      0.422178     -0.203566     -0.593281      0.108177      0.803084       1.11558       1.24142       1.35686       1.40954       1.34677       1.35532       1.27277       1.22968       1.07994      0.987555      0.843497      0.711169      0.635905      0.521214      0.432681      0.355144      0.273085
  36  11 2930.4096    3.7756  1.0569 12.8896 -0.0002  0.0179   0.0536   0.0460    0.0613   0.0000   441.0118       5.26969       16.2307       2.87609      -2.45645      -3.16729     -0.789580      -1.25179       1.00228     -0.548915     -0.322287     -0.297485     -0.368599      -1.17320     0.0982433     -0.178976   -0.00214010     -0.310915      0.740184       1.04791       1.11369       1.23199       1.31631       1.24881       1.23576       1.17721       1.10200       1.00863      0.911450      0.812954      0.691712      0.596890      0.488153      0.398011      0.329517      0.269562
  36  12 3094.4620    4.0660  1.0717 13.2993 -0.0027  0.0187   0.0592   0.0475    0.0589   0.0000   441.9329       5.08244       11.4271       2.08629      -2.32788      -1.85124       2.12641      -3.15242      0.667163     -0.124988      0.409491      -1.20095      0.934630     -0.383173     -0.279315      -1.26751      0.120997      0.169270      0.794577       1.12096       1.20399       1.28185       1.35112       1.29980       1.32738       1.30107       1.19383       1.10564      0.945309      0.871839      0.699017      0.632816      0.506339      0.434982      0.335881      0.280903
  36  13 3255.3376    3.8923  1.4680 13.1098 -0.0023  0.0222   0.0492   0.0587    0.0494   0.0000   441.5190       5.77139       14.0005       2.84396      0.539662      -1.67632      0.998508      -3.90732     -0.532360      -3.62322      0.110862     -0.983541     0.0789149     -0.984842       1.00405     -0.424463      0.131568     0.0945454      0.932225       1.32616       1.45485       1.55479       1.62657       1.60430       1.58985       1.50233       1.37973       1.30011       1.14206       1.01602      0.877644      0.762601      0.628705      0.530671      0.404759      0.332594
  36  14 3413.8953    3.1868  2.1329 12.6394  0.0012  0.0272   0.0343   0.0718    0.0390   0.0000   442.1433       9.69906       9.32199      -2.10199       3.90752      -1.77406      -3.95951      -6.86851       1.15670      -1.52768     -0.555908      -1.15828      -1.23896     -0.346083       1.41423    -0.0143925      0.611977      0.417715       1.15926       1.60251       1.80286       1.88554       2.02746       1.94936       1.91799       1.83336       1.70942       1.53465       1.43326       1.24254       1.11224      0.928541      0.795802      0.655350      0.527535      0.417809
  36  15 3571.0722    2.5266  3.6039 12.0312 -0.0012  0.0360   0.0214   0.0993    0.0317   0.0000   440.7084       14.4554       8.18902      0.275987      -5.03517       2.78469      -2.12219      -4.03049       5.25515      -4.27951      -1.83127       2.49215      0.233616     -0.390924     -0.408540       1.76807      0.334587      -1.08658       1.54786       2.09416       2.40045       2.51635       2.60109       2.61798       2.53955       2.47080       2.28710       2.04074       1.88954       1.65808       1.47244       1.25652       1.05204      0.858644      0.699384      0.557834
  36  16 3726.9796    2.0399  4.9145 11.6729 -0.0015  0.0468   0.0161   0.1244    0.0261   0.0000   439.9644       3.96751       16.0593       3.43988       3.33695      -2.14199     -0.172388      -1.02147       1.82761      -7.17000      -3.76553      -2.01922      -1.65300      -3.06852       1.49080     -0.245869      -1.28455     0.0909629       1.95078       2.64262       2.97518       3.13195       3.31065       3.27745       3.19842       3.09220       2.91567       2.66734       2.39169       2.09772       1.83598       1.56337       1.31368       1.08525      0.881031      0.698765
  36  17 3881.8372    1.6702  6.6572 11.3074  0.0002  0.0594   0.0129   0.1629    0.0246   0.0000   439.1283       12.3927       7.66127       3.44036      -4.35098      -2.09287      -4.40392      -10.8381       2.95450       3.60001       8.24874       3.86011       3.68773       2.19803       2.15871      0.627137     -0.689675      0.458929       2.49810       3.36671       3.81397       4.00371       4.18891       4.30154       4.00147       3.90182       3.70280       3.34443       3.08731       2.70121       2.35618       2.03275       1.68690       1.42643       1.11837      0.902159
  36  18 4035.7218    1.3633  9.2102 11.0512 -0.0009  0.0812   0.0108   0.2280    0.0232   0.0000   441.3981       12.6965       17.5814      -2.48982      -5.01617      -16.6772       6.77574      -6.76051      -9.98547      -5.44908       3.63283      -9.75321       2.63493       3.67234      -5.82322      -1.91139     -0.420664       1.60099       3.43946       4.60406       5.26046       5.57955       5.83201       5.78658       5.69757       5.39774       5.15141       4.62969       4.22895       3.69796       3.27349       2.80515       2.32579       1.92269       1.54089       1.24431
  36  19 4189.0851    1.0794 11.3334 10.9332 -0.0005  0.1132   0.0090   0.3056    0.0209   0.0000   443.3027       18.2593       4.10374       12.2092       2.37066      -26.4463       8.98558      -2.20375       6.59908       1.99565      -9.96393       2.56684      -5.78986      -3.99690      0.614772      -4.42203      0.551124     -0.900939       4.75787       6.40958       7.35665       7.61931       8.20385       8.06714       7.88570       7.56757       7.06940       6.48684       5.84289       5.12770       4.45552       3.92331       3.26369       2.71734       2.15236       1.72295
  36  20 4341.1915    0.8901 13.3050 10.7232 -0.0006  0.1406   0.0075   0.3701    0.0198   0.0000   424.3942       26.2095       17.9457       2.35988      -13.3794      -18.9034       16.6182       16.5205      -1.90260       2.38012       13.9718     0.0429659      -2.10742       6.36273       5.04500       1.45815       2.87912     -0.446827       5.79153       7.76220       9.03672       9.42555       9.80030       10.0386       9.67144       9.16954       8.74663       7.88256       7.18161       6.40378       5.56139       4.81431       3.98071       3.35506       2.60325       2.10955
  36  21 4493.1812    0.6899 14.8860 10.6365 -0.0014  0.1871   0.0073   0.4772    0.0181   0.0000   425.7993       8.76874       19.8310       34.7386      -16.1255      -24.9308       4.37010      -11.7782       7.60957      -8.74141      -10.2258      -11.0154      -14.8149       5.33399       9.26678       5.89994      -2.99424      -2.76281       7.62719       10.2456       11.7870       12.3653       13.0744       12.8992       12.8324       12.2041       11.4081       10.5336       9.55939       8.38737       7.35352       6.31505       5.31274       4.40951       3.47535       2.76823
  37   4 1697.6174    0.3146  0.2790  9.4405 -0.0024  0.0103   0.0085   0.0230    0.0252   0.0000   440.6490     -0.821259       19.2597    -0.0163555      -2.31203      0.422044     -0.401968      -1.01651     -0.814396     -0.314159      0.728138     -0.164696     -0.307869    -0.0644952      0.250495      0.224755    -0.0665748    -0.0868133      0.484022      0.629049      0.625141      0.693007      0.751587      0.782672      0.731618      0.639654      0.602665      0.584666      0.583884      0.470244      0.383587      0.365831      0.332764      0.267447      0.214210      0.161478
  37   5 1892.2294    0.5187  0.4658  9.6692 -0.0002  0.0118   0.0105   0.0292    0.0334   0.0000   440.6590       1.54290       19.3958     -0.933481     -0.374374       1.67024     -0.342876       1.27268      -1.03741     -0.592719     0.0355505      0.348181      0.551926     -0.400028     -0.305988     -0.449599     -0.214396      0.145124      0.523248      0.698799      0.816942      0.863516      0.896498      0.871725      0.836964      0.783996      0.759061      0.648827      0.610550      0.612254      0.536912      0.469732      0.407817      0.344058      0.286220      0.219999
  37   6 2081.1516    0.7753  0.7101 10.0205 -0.0042  0.0152   0.0133   0.0361    0.0445   0.0000   441.2399      0.524785       20.7560      0.304251      -3.54571       2.39670       1.00724     -0.372664      -1.18553      -1.36650     -0.133542      0.893410      0.855513      -1.24624    -0.0317090     -0.788347     -0.525436      0.386558      0.638117      0.918256      0.984459       1.10785       1.06117       1.09835       1.03922       1.07085      0.939274      0.912231      0.761529      0.712906      0.614975      0.530335      0.455987      0.373958      0.299610      0.231504
  37   7 2264.3869    1.1622  0.9350 10.6657 -0.0023  0.0171   0.0176   0.0430    0.0524   0.0000   441.9140      0.555409       20.0278      -1.92671       1.76896      -2.11163      0.839929       1.97628     -0.469002      0.318453     -0.492224       1.08757     -0.614308     -0.385096      -1.30993    -0.0769246     -0.307650    -0.0153515      0.714039       1.02617       1.07961       1.18794       1.21023       1.19412       1.18533       1.10436       1.04158      0.966039      0.875146      0.806139      0.723653      0.621847      0.538397      0.432615      0.367848      0.279568
  37   8 2440.7415    1.7314  1.1176 11.1618 -0.0023  0.0188   0.0238   0.0474    0.0633   0.0000   441.8636       5.69996       18.3483     -0.523951      -1.22659       1.37856      -2.03430       1.63605     -0.995981      -1.75263      -1.21796     -0.679618       1.73511       1.10513     -0.502043   0.000153979    -0.0183076      0.321494      0.760924       1.07386       1.13335       1.27307       1.32686       1.33006       1.26979       1.23211       1.14538       1.06807      0.964270      0.814844      0.752687      0.621543      0.538989      0.447675      0.355662      0.289888
  37   9 2613.4480    2.2775  1.1676 11.9453 -0.0074  0.0193   0.0314   0.0509    0.0565   0.0000   440.9471       4.67043       18.0500      0.116748      -1.09318      0.138780      -1.15300      -3.23477      -1.68639      0.251330     -0.409416     -0.327867      0.486681      0.582215     -0.728218     0.0845582      0.515627     0.0233448      0.840219       1.14062       1.26239       1.39137       1.45720       1.50134       1.41895       1.32182       1.26551       1.13356       1.01930      0.905821      0.765309      0.669571      0.563262      0.473982      0.386204      0.306689
  37  10 2784.6867    3.0416  0.9711 12.6005 -0.0025  0.0170   0.0454   0.0430    0.0587   0.0000   440.6873       4.22660       16.2263       1.13684     -0.770939      -1.41210       1.31776     -0.267331     -0.415143      -2.58396     -0.413665      0.808111      0.208072      0.735991     -0.993251     -0.516862     -0.223725     -0.177022      0.744345      0.995032       1.04813       1.17168       1.22283       1.22829       1.16663       1.14644       1.07632       1.00558      0.908358      0.773072      0.678239      0.601260      0.515436      0.419747      0.337083      0.274159
  37  11 2953.4725    3.8665  0.9876 13.0116 -0.0017  0.0168   0.0557   0.0421    0.0579   0.0000   440.2906       6.86675       18.7253       1.19160      -2.05800      -2.11664      0.581965      -2.42009       2.40032      -1.44730      0.946395     -0.742736     -0.208551     0.0104322      0.124747   -0.00918334    -0.0463348    -0.0904569      0.708323      0.978272       1.08171       1.17411       1.22987       1.18939       1.22358       1.12714       1.06466      0.981612      0.863689      0.773347      0.689597      0.591733      0.490028      0.403058      0.325233      0.265725
  37  12 3118.7257    4.1761  1.1773 13.1824 -0.0042  0.0188   0.0566   0.0492    0.0610   0.0000   439.8123       5.79069       17.6780       2.29198    -0.0424013       1.02319     -0.266025      -2.98038     -0.668288      -1.62035      0.538230      -1.12595      0.753235       1.19498     -0.884607      -1.09008     0.0390637     -0.450009      0.799442       1.05326       1.19205       1.27889       1.28634       1.34762       1.30004       1.23473       1.15295       1.06869      0.969827      0.859832      0.761679      0.654094      0.544852      0.460230      0.373892      0.294315
  37  13 3280.8460    3.7801  1.5429 13.1173 -0.0014  0.0229   0.0464   0.0589    0.0465   0.0000   440.7402       8.66833       14.9547       1.65974      -1.50397      -2.02471     0.0147377      -2.23877      0.846788       1.51639      -2.36648      0.220675     -0.419899     -0.153220     -0.411411     -0.638260    -0.0615975     -0.576996      0.923297       1.27056       1.42308       1.47947       1.59263       1.54549       1.53850       1.49595       1.40048       1.26844       1.17239       1.01558      0.871206      0.795500      0.643934      0.539236      0.440043      0.354496
  37  14 3440.6074    3.0974  2.2945 12.5658  0.0008  0.0280   0.0316   0.0739    0.0372   0.0000   442.7557       7.21545       8.34473       5.07865       5.35843      -5.50663      -5.09981      -3.43411       1.86645      -1.36664      -2.26544      -1.06405      0.304874      -1.38218      0.417986      0.651771     0.0452542     -0.490988       1.22612       1.70350       1.89569       2.06381       2.14533       2.11925       2.13152       1.99939       1.88947       1.68417       1.51174       1.33652       1.13878      0.982953      0.814756      0.680071      0.557434      0.442425
  37  15 3598.7571    2.4628  3.9474 11.9355 -0.0013  0.0373   0.0198   0.1045    0.0295   0.0000   440.7216       5.11696       13.4502       5.67969      -2.78185      -7.34194       2.90453      -3.04537       5.39585      -2.80436      -2.88366      -2.80618     -0.233227      -2.94672      -2.30651      -2.03332     -0.501647      0.201139       1.54274       2.08097       2.33829       2.48847       2.65138       2.62015       2.61334       2.43993       2.30659       2.08714       1.92455       1.69328       1.48320       1.28203       1.09511      0.914031      0.721983      0.578442
  37  16 3755.4768    1.9915  5.3896 11.5279  0.0003  0.0478   0.0150   0.1324    0.0259   0.0000   437.9781       11.2401       21.7308      -2.53216      -1.76170     -0.103959       2.35882      -5.23042       1.14038       1.01359       3.33440      -2.78813     -0.118978       1.08200     -0.566489     -0.174676      0.899389     -0.433988       1.96534       2.68800       2.99765       3.19928       3.39131       3.33119       3.26585       3.16462       2.92871       2.69644       2.46256       2.18935       1.93512       1.65562       1.38655       1.17277      0.942552      0.751301
  37  17 3911.0930    1.5979  7.4976 11.2186 -0.0019  0.0639   0.0119   0.1785    0.0236   0.0000   432.9801       12.3542       12.9002       3.06745       1.16392      -7.62192       4.96608      -8.30624       4.37384       1.67559      -3.44808      -6.27297      -5.37636      0.593507     -0.838689       2.96436      0.281926      0.658548       2.61798       3.50667       3.97343       4.21785       4.47550       4.40371       4.28813       4.16548       3.87031       3.60826       3.25999       2.91667       2.54892       2.22429       1.87461       1.54958       1.25034       1.00616
  37  18 4065.9544    1.2983  9.7610 11.0468 -0.0012  0.0873   0.0102   0.2468    0.0226   0.0000   445.9473       13.9746       1.11380       7.64898       7.49455      -2.06396       3.47477      -8.41622       4.86216      -2.60471      -5.19194      -1.95336       3.75516      -2.15956     -0.639846       1.76197       2.47725      -1.18071       3.55587       4.73897       5.41717       5.80146       5.96982       6.13686       5.92383       5.61234       5.33448       4.91415       4.43085       3.98530       3.46260       3.02592       2.52074       2.11489       1.70177       1.34977
  37  19 4220.0696    1.0471 11.9699 10.8996 -0.0010  0.1187   0.0083   0.3169    0.0199   0.0000   430.0496       6.26485       9.11705     -0.456884      0.920504       4.38176      -4.00688      -2.39939      -3.73455      -3.14281      -7.38422       7.03538       2.99506      -4.96227    -0.0322241       1.06108      -2.36544      -4.38523       4.73152       6.45100       7.43472       7.95522       8.29949       8.32377       8.23746       7.74718       7.27931       6.76928       6.05014       5.41704       4.66812       4.10690       3.40447       2.83154       2.24399       1.80383
  37  20 4372.8293    0.8268 13.5806 10.7187 -0.0012  0.1522   0.0073   0.3885    0.0190   0.0000   434.3209       21.4346       19.2691      -5.25093      -3.59080       15.1679      -10.1759      -4.32198      -6.22470      -7.16902       13.0730      -3.24685       1.98427      -4.01543      0.504487      0.354042     -0.255063      -4.81269       5.98903       8.19055       9.38774       9.87840       10.5389       10.4023       10.2268       9.81072       9.18496       8.46695       7.73872       6.91860       5.95691       5.26697       4.34623       3.65089       2.88614       2.31873
  38   3 1501.5414    0.1906  0.1462  9.2940 -0.0206  0.0079   0.0082   0.0201    0.0208   0.0000   441.2398     -0.349256       20.4927     0.0141503      -3.07165     -0.235374       1.55077     -0.391729     0.0677468     -0.805765      0.203378     0.0479662     -0.348865      0.191249     -0.624816     -0.138986     -0.308522     0.0343387      0.367135      0.469675      0.533825      0.592325      0.729555      0.663181      0.660291      0.614973      0.558013      0.508661      0.415400      0.395710      0.346798      0.299596      0.286907      0.223371      0.179918      0.155320
  38   4 1713.0313    0.3550  0.3090  9.4032 -0.0003  0.0109   0.0090   0.0224    0.0269   0.0000   441.9085      0.248935       20.6631      0.211141      -2.89189     -0.339368      0.491517       2.23219     -0.652134     -0.137818      0.321725      0.517769    -0.0572692      0.464215    -0.0632100      0.297713    -0.0505301     -0.155783      0.434634      0.605378      0.693141      0.645248      0.734781      0.702721      0.724849      0.741349      0.655064      0.608821      0.529032      0.482683      0.421081      0.364077      0.313990      0.260928      0.223863      0.183254
  38   5 1908.7910    0.5341  0.5794  9.6445 -0.0035  0.0145   0.0100   0.0330    0.0367   0.0000   441.4729    -0.0938624       20.5038       1.05453      -1.99274     -0.706477      0.647100      0.944728       1.01910     0.0818985      0.598419      0.529282      0.211916     -0.239036      0.364082      0.273494      0.135586     -0.288996      0.634964      0.920988       1.00216       1.06726       1.08657       1.01162      0.996945      0.903425      0.869495      0.781938      0.746038      0.684675      0.637815      0.601498      0.491479      0.445666      0.378359      0.281057
  38   6 2098.9896    0.8421  0.7578 10.0524 -0.0013  0.0146   0.0135   0.0375    0.0453   0.0000   440.6068       1.45267       18.4904      -1.11074      -1.20469       1.88460      0.634783      0.826581      0.264448      0.368145    0.00769572     -0.493509     -0.375212      0.423274      0.138438     -0.952741     -0.524180      0.414728      0.598915      0.831679      0.880400      0.978227       1.01923       1.00705      0.964587      0.937171      0.886213      0.835226      0.770701      0.691129      0.595281      0.503602      0.419020      0.359486      0.306007      0.253866
  38   7 2282.9346    1.2422  0.9805 10.6478 -0.0014  0.0174   0.0179   0.0441    0.0533   0.0000   440.3869     -0.390162       20.0881      -1.75550      -2.57204     -0.632734       1.54953      -1.90814      -1.18677     -0.792023      0.899847      0.687072      0.147501    -0.0935476     -0.441885     0.0554659      0.257154     -0.168376      0.709682       1.00980       1.10944       1.23597       1.28088       1.24145       1.21837       1.17809       1.09987       1.00894      0.914039      0.806451      0.679197      0.612160      0.512213      0.433313      0.348129      0.293897
  38   8 2460.0291    1.7798  1.1761 11.1856  0.0015  0.0189   0.0239   0.0496    0.0609   0.0000   440.0368      0.712833       19.9006       3.13259     -0.856839      -1.87058       1.90252      0.888419   -0.00731142      -1.53846      0.911533      -1.50788     -0.190708      0.126951      0.702945      0.226174      0.111582    0.00224235      0.767951       1.09770       1.20442       1.27773       1.32723       1.36416       1.30938       1.27910       1.17124       1.10959      0.984839      0.894028      0.757740      0.675795      0.541623      0.467572      0.380243      0.309957
  38   9 2633.8126    2.4460  1.0998 11.9377 -0.0027  0.0178   0.0335   0.0475    0.0608   0.0000   441.2543       2.72830       20.0423      0.571587      -3.83935      -1.08894      0.692143      -1.76225      0.216921      -2.26772     -0.113097     -0.403618       1.40172      0.678505     -0.428349     -0.559719      0.680999     -0.145617      0.724013       1.01515       1.08437       1.19582       1.21481       1.18883       1.18243       1.15252       1.07294       1.02231      0.939420      0.849338      0.721577      0.621812      0.508487      0.434012      0.358426      0.298801
  38  10 2806.1774    3.2325  1.0807 12.5289  0.0016  0.0171   0.0445   0.0463    0.0600   0.0000   440.4493       4.28315       17.7732       1.06249     -0.824896     -0.768671      -1.93036      -1.75041       2.12958     -0.528362      0.284637      -1.50914     0.0853676     -0.941221     -0.349919      0.482500      0.805060     -0.524154      0.710847      0.977364       1.05475       1.14810       1.21875       1.19337       1.19473       1.13471       1.05411       1.00113      0.906483      0.813043      0.682229      0.597685      0.504876      0.440817      0.363540      0.280582
  38  11 2976.1209    3.9021  1.0039 13.1315 -0.0015  0.0166   0.0557   0.0451    0.0541   0.0000   440.3529       5.47222       17.6529       1.11215      -2.50453     -0.974345      0.997998     -0.816843       2.25559      -1.14712      0.837423     -0.819580     -0.187219     -0.555726     -0.550872     -0.555557      0.516458      0.116212      0.688152      0.953196       1.02768       1.13475       1.18980       1.15402       1.15087       1.07737       1.04948      0.949223      0.848430      0.772358      0.683400      0.593117      0.487556      0.433928      0.358930      0.284608
  38  12 3142.5433    4.1571  1.1753 13.3145 -0.0006  0.0184   0.0568   0.0509    0.0594   0.0000   441.0371       7.11369       17.7087       3.88149      -1.18705     -0.784318      0.205692      -1.10343     -0.697239   -0.00150452      0.718420     -0.293558     0.0471314     0.0327976      0.366315     -0.693324    -0.0171865      0.292300      0.786906       1.03696       1.19421       1.28416       1.35652       1.37170       1.33271       1.26818       1.16661       1.06153      0.992105      0.877417      0.762279      0.651318      0.561299      0.450315      0.374695      0.306038
  38  13 3305.9042    3.6860  1.6964 12.9297  0.0015  0.0235   0.0425   0.0621    0.0451   0.0000   441.5908       11.5013       14.1606      -1.06185      -3.13229      -1.59493      -2.40392      -1.14500       2.48037      -3.65485       1.03529      0.433981     -0.415317     -0.385211      0.513603     -0.853555     -0.515574     -0.248289      0.960388       1.32982       1.49962       1.56491       1.69813       1.63917       1.63758       1.55687       1.46654       1.37949       1.23674       1.07436      0.965652      0.825701      0.684289      0.571078      0.467397      0.383228
  38  14 3466.9912    2.9441  2.6736 12.4110  0.0006  0.0293   0.0274   0.0799    0.0332   0.0000   443.8344       8.19658       9.59652       1.25383       4.95661      0.894421      -6.15057      -7.44238     -0.438090      -1.74522      0.981723      0.321882      0.313944     -0.362844     -0.774241     -0.507635     -0.539351      0.320826       1.22930       1.61384       1.84442       1.99257       2.06133       2.06744       1.97211       1.95014       1.79066       1.65990       1.53936       1.34183       1.21547       1.05490      0.884915      0.742926      0.613500      0.494945
  38  15 3626.0259    2.3515  4.1617 11.7912 -0.0007  0.0382   0.0179   0.1032    0.0278   0.0000   442.4338       9.13235       15.2511       2.35323       5.73189      -9.31285      -4.93255      -2.57003      0.756472      -2.34763      -2.09772      -3.03622      -1.80870    -0.0132156       1.31883    -0.0434689     -0.455465      -1.23301       1.54796       2.11950       2.36996       2.58417       2.62211       2.63937       2.56500       2.50905       2.35201       2.17625       2.02135       1.76716       1.54826       1.32723       1.13407      0.943038      0.768247      0.629591
  38  16 3783.6156    1.8860  5.8691 11.4362 -0.0012  0.0511   0.0140   0.1414    0.0249   0.0000   440.9274       13.9845       19.6976       2.10879      -1.75612      -1.13641       2.54475      -5.46495      -4.22166      -5.58155       3.64441      -4.94309      0.385952      -3.09877     -0.418689      -1.51723     -0.401934      0.812806       2.05393       2.72515       3.17446       3.28117       3.51643       3.43075       3.40522       3.29568       3.11393       2.88182       2.60342       2.33577       2.03686       1.77381       1.48716       1.26755       1.02170      0.830782
  38  17 3939.9629    1.5273  7.8008 11.2274 -0.0007  0.0666   0.0116   0.1892    0.0225   0.0000   437.9125       9.25136       14.7549       4.21947     -0.322491       7.45751       12.4144      -5.36592      0.518914      -4.52347      -3.19407    -0.0806122       2.35004      -1.11808     0.0273826      -2.78791      0.695817     -0.630791       2.67748       3.63903       4.09522       4.38394       4.68201       4.62669       4.58179       4.35006       4.05932       3.80079       3.41218       3.08123       2.66219       2.34120       1.98145       1.66200       1.33884       1.07878
  38  18 4095.3277    1.2388 10.4315 11.0176 -0.0001  0.0961   0.0094   0.2636    0.0214   0.0000   443.6821       21.6369       24.6555       5.55147       4.26067     -0.741271       7.41260      -11.2303       6.76044      -1.29890     -0.301840      -5.07200       3.05014       1.83608       2.67634      -1.03516      -3.33078       1.92433       3.74441       5.18157       5.82170       6.16840       6.52119       6.51628       6.35883       6.17286       5.86530       5.32400       4.90978       4.38211       3.83668       3.32269       2.82434       2.36574       1.91872       1.53723
  38  19 4250.0111    0.9771 12.2414 10.8709 -0.0006  0.1273   0.0078   0.3322    0.0194   0.0000   429.8691       11.5905       21.2408       9.18244      -5.15764       3.38114      -5.88389       5.29631      -4.52866      -15.3262       5.76285       2.35958       7.23654       2.35565       2.84021       2.88467      0.802466      0.551219       4.90740       6.77040       7.68009       8.15334       8.60643       8.57645       8.39181       8.11372       7.61403       7.11979       6.36133       5.80232       5.08411       4.41195       3.75580       3.10512       2.50740       2.04092
  38  20 4403.8800    0.7811 14.2846 10.6913 -0.0007  0.1639   0.0070   0.4147    0.0182   0.0000   437.6893       30.1979       7.71550      -9.81163      -3.98759       7.11553       20.9289       9.12122      -3.49410      -8.71501       13.3837     -0.652465      -11.1462       8.35177      0.744638      -3.14149      -1.33305      -3.87619       6.34803       8.57666       9.86729       10.5017       10.8810       11.0725       10.8235       10.3780       9.78769       9.07530       8.32685       7.42266       6.49538       5.69168       4.81565       4.00805       3.23027       2.64850
  39   3 1516.0471    0.1849  0.1387  9.3368 -0.0091  0.0087   0.0076   0.0175    0.0203   0.0000   441.9373     -0.464193       19.3337      0.174652      -2.70908     -0.358747      0.854419    0.00412321    -0.0780072     -0.444917      0.210102      0.115593     -0.149010     -0.197586      0.305358     -0.121415    -0.0110937     -0.224335      0.361071      0.478104      0.591121      0.535410      0.568104      0.588043      0.476697      0.520520      0.454311      0.460532      0.477065      0.402052      0.334916      0.329651      0.288754      0.232722      0.182743      0.158188
  39   4 1728.2437    0.3523  0.3363  9.4498 -0.0031  0.0104   0.0086   0.0249    0.0267   0.0000   441.6231      0.767448       20.7572     0.0931836      -1.63378      0.342720       1.96720     -0.128493   -0.00636341     -0.315254      0.667681     -0.240637     -0.702704     -0.359790      0.146328      0.250262     -0.376739     -0.306638      0.436978      0.574289      0.656465      0.689350      0.737930      0.755247      0.766055      0.686472      0.678999      0.638081      0.553132      0.497453      0.427000      0.371714      0.298575      0.248192      0.218982      0.182540
  39   5 1925.1965    0.5725  0.5549  9.6509 -0.0007  0.0128   0.0105   0.0307    0.0366   0.0000   440.7982      0.543608       20.6712      -1.13909      -1.89804      0.463190      0.874801     -0.870826    -0.0894136     -0.736988     -0.232965      0.505172      0.815557     -0.584600     -0.390896    -0.0337053      0.199539      0.204777      0.518318      0.712887      0.761230      0.815642      0.863485      0.851195      0.850193      0.780304      0.756476      0.671022      0.670376      0.603815      0.531995      0.461481      0.411307      0.321606      0.291360      0.231260
  39   6 2116.5783    0.8644  0.7467 10.1053 -0.0011  0.0144   0.0138   0.0366    0.0460   0.0000   441.8762       1.66165       18.5414      0.848081      -1.18843      -1.28666      0.169163       1.16067    0.00196691      -1.59803     -0.582112      0.370170     -0.599098      0.624010    -0.0241698     -0.730854    -0.0892061      0.178480      0.573950      0.799915      0.889444      0.931723       1.02960      0.989574      0.996071      0.956736      0.884933      0.815126      0.737863      0.667056      0.599033      0.511630      0.428336      0.367974      0.296295      0.236847
  39   7 2301.3028    1.2661  0.9462 10.8560 -0.0010  0.0166   0.0187   0.0438    0.0516   0.0000   440.6148       2.68253       20.0046      0.699119      -2.35959      -1.23531      0.852856     -0.211893      -1.23682     -0.518555     -0.286962     -0.106034     -0.160558      0.337430      0.282863      0.255878    -0.0888529      0.287725      0.672286      0.927487       1.00537       1.10462       1.15105       1.10903       1.12829       1.06661       1.01976      0.951285      0.894320      0.761476      0.671175      0.576227      0.498275      0.412510      0.333131      0.280182
  39   8 2479.1143    1.8360  1.2073 11.3063  0.0012  0.0190   0.0240   0.0493    0.0594   0.0000   441.0672       2.21135       20.6479       1.76395      -3.65000     0.0810185     -0.165743      -2.00066      0.486003       1.56118       1.04119      0.145954     -0.598793     -0.576361   6.05544e-05     -0.231977      0.600539     -0.218858      0.764136       1.03113       1.14466       1.18009       1.31402       1.27109       1.30679       1.24498       1.12246       1.04409      0.974564      0.850958      0.782984      0.659987      0.555814      0.467336      0.375730      0.315743
  39   9 2653.9925    2.4527  1.1537 12.1489 -0.0002  0.0189   0.0333   0.0489    0.0567   0.0000   442.7131       4.51651       17.7237       2.07610      -4.04397      -1.23092      0.151602      -1.90413      -1.51833      -2.70871      0.273813       1.00928      0.730244     -0.448549      0.297611      0.269286     -0.189829     -0.167007      0.751106       1.06569       1.15858       1.23904       1.25649       1.27616       1.25319       1.23159       1.14422       1.10324      0.965502      0.873619      0.769314      0.659532      0.583592      0.471833      0.401793      0.324008
  39  10 2827.4450    3.2529  1.0285 12.8329  0.0002  0.0172   0.0458   0.0454    0.0510   0.0000   443.2049       2.94886       18.9059     0.0496781      -2.61561       1.14994     -0.833293     0.0566937     0.0412402       1.57598      0.343768     -0.400785     -0.384608     -0.348213       1.23891     -0.952393      0.167609      0.340088      0.699477      0.924555       1.00489       1.09412       1.16588       1.16576       1.11196       1.12083       1.01235      0.950366      0.873280      0.774704      0.695223      0.585629      0.529813      0.435531      0.351602      0.293664
  39  11 2998.2904    3.9323  1.1266 12.9241 -0.0007  0.0181   0.0523   0.0446    0.0635   0.0000   441.2148       7.74839       15.8897       3.14233       1.99665     -0.384239      -1.36590     -0.991771     -0.452258      -1.44669      0.395282       1.28910      -1.07117      -1.30067     -0.894974     -0.525455      0.178320     -0.166929      0.707160      0.992025       1.07231       1.17559       1.19692       1.19897       1.16709       1.14100       1.05137      0.985838      0.939002      0.834238      0.748387      0.641296      0.562696      0.450466      0.380655      0.301362
  39  12 3165.9309    4.3055  1.3154 13.0024 -0.0028  0.0195   0.0527   0.0497    0.0557   0.0000   441.3559       5.91435       16.5703      0.773700     -0.360925     -0.219873       1.36649      -2.96216      -2.23937      -2.63351     -0.140052      -1.41148      0.173183     -0.695193     -0.290450      0.308638      0.424917      0.881549      0.762438       1.07442       1.17433       1.29375       1.30808       1.32591       1.29142       1.24706       1.18538       1.09016      0.990256      0.892303      0.783797      0.677506      0.588886      0.481981      0.391896      0.332852
  39  13 3330.6490    3.6483  1.7472 12.8880 -0.0014  0.0233   0.0406   0.0608    0.0442   0.0000   442.1634       4.98600       18.6820       2.49795       1.45148      -3.52230      0.524757     -0.315230      0.650172      -1.87024      -1.99217      0.586414       2.00304     -0.867939      0.457844       1.21199     0.0736764      0.658023      0.941961       1.30775       1.47463       1.57222       1.67259       1.67790       1.63980       1.59991       1.43990       1.34421       1.22310       1.08801      0.972559      0.837314      0.701027      0.603291      0.489279      0.402493
  39  14 3492.9466    2.8201  2.8248 12.4934  0.0013  0.0307   0.0258   0.0848    0.0298   0.0000   446.2534       13.6275       7.22123      0.113572       6.68436     -0.827383      -8.16061      -4.81841       2.68575     -0.326685     0.0693801      -3.30916     -0.974546      -1.50981      0.903908      0.301330      0.304180     -0.482268       1.21565       1.63304       1.88155       2.00604       2.07246       2.10302       2.06049       1.97892       1.86925       1.73683       1.56678       1.40620       1.24974       1.08469      0.917070      0.770572      0.637462      0.526383
  39  15 3653.0803    2.2571  4.5731 11.8020 -0.0005  0.0413   0.0170   0.1117    0.0256   0.0000   440.1371       11.7411       15.4401       3.18203     -0.253791       2.12907      -5.82395      -4.19343       4.01263      -2.87189      -2.60277      -1.12196       1.26617      -1.34761     0.0160972      -3.00846    -0.0215030     -0.470110       1.60052       2.22690       2.48037       2.65597       2.79538       2.80758       2.74163       2.62499       2.45159       2.29011       2.10281       1.89901       1.67264       1.46454       1.25808       1.04368      0.847755      0.693603
  39  16 3811.5698    1.8324  6.1166 11.4198 -0.0009  0.0520   0.0134   0.1433    0.0243   0.0000   436.1472       7.34949       23.7549      -3.09311      -9.01796      -8.05141       4.28486      -3.29574      -2.55982      -4.30731      -5.94699      -2.18936       4.84171      -3.37323     -0.367025      0.439803      -1.79729      0.264651       2.05552       2.78415       3.20202       3.41204       3.51933       3.55945       3.49448       3.32965       3.14160       2.94253       2.67670       2.42306       2.13096       1.85523       1.57137       1.33944       1.08871      0.890782
  39  17 3968.7353    1.4696  8.3086 11.1922 -0.0015  0.0722   0.0112   0.2029    0.0227   0.0000   438.7540       16.9389       4.44311       13.3973     -0.554298      -15.8772      -2.80988      -3.13961       10.3101      -7.36536      -2.18050       1.55635       2.67748      -3.05519       4.99311      0.464356     -0.770597     -0.437659       2.78977       3.78639       4.32745       4.56418       4.85549       4.78248       4.78879       4.54401       4.36596       4.07373       3.67383       3.26964       2.90626       2.52814       2.17584       1.83360       1.46366       1.20774
  39  18 4124.9887    1.2037 10.6212 11.0028  0.0003  0.0974   0.0091   0.2640    0.0215   0.0000   441.9754       12.6943       29.9987       2.12676       6.53108      0.666663      -4.38860      -5.76123       1.21867       3.71961      0.889367      -6.26072       5.90763       2.75194      -5.48710     -0.703915      0.130089     -0.905165       3.76001       5.07717       5.77041       6.23208       6.51466       6.53749       6.43341       6.21194       5.81300       5.46012       4.99875       4.44235       3.98105       3.38510       2.90095       2.45238       1.98722       1.60585
  39  19 4280.1181    0.9489 12.6773 10.8567 -0.0006  0.1310   0.0074   0.3410    0.0187   0.0000   434.8516       24.9298       3.22645       5.82506      -1.46202       6.50198      -1.16059      -13.5633       7.37729       6.91116     -0.867373      -3.74185      0.643092      -3.99290      -3.58084      -1.69339       3.68349       2.30743       4.88009       6.77214       7.66152       8.32194       8.61960       8.67107       8.58311       8.22797       7.81504       7.17720       6.67948       5.90909       5.19147       4.53886       3.90748       3.23782       2.62099       2.10442
  39  20 4434.5689    0.7606 14.9759 10.6604  0.0025  0.1709   0.0067   0.4274    0.0176   0.0000   421.7207       24.1944       34.1271      -11.1581      -19.3460       7.29413       2.46516      -6.58521       4.30852      -9.69928      -18.4942      -9.39659      0.852383       4.39955      -6.28459      -2.61529       5.27043      -5.40413       6.39642       8.68328       9.92974       10.6473       11.1843       11.1384       11.0506       10.6954       10.0922       9.37403       8.55120       7.71645       6.78206       5.92492       5.07022       4.24496       3.33828       2.77461
  40   4 1743.2561    0.3792  0.3185  9.3863 -0.0039  0.0097   0.0091   0.0216    0.0275   0.0000   441.5033     -0.145028       20.4793     0.0790326      -1.69402     -0.117437       1.01450     -0.943209     0.0201015      0.349021       1.19312     -0.559107      0.259531    0.00762926     0.0998319     -0.108320      0.125167     -0.101668      0.415590      0.543992      0.587958      0.656233      0.657002      0.680891      0.677603      0.649755      0.608173      0.552888      0.507401      0.464390      0.409834      0.345526      0.295401      0.273236      0.222687      0.187273
  40   5 1941.4141    0.5880  0.6004  9.6416 -0.0007  0.0133   0.0104   0.0317    0.0390   0.0000   440.7753     -0.437886       19.6104      0.563760      -2.04830    -0.0439157       1.03154    -0.0956729     -0.466196       1.02476      0.478973     -0.660843     -0.961613      0.525710      0.418994     -0.204280     -0.517406    0.00341633      0.520788      0.731527      0.803728      0.867151      0.922047      0.907625      0.912903      0.868295      0.825478      0.760738      0.684697      0.613492      0.544644      0.473062      0.402779      0.349678      0.284800      0.238009
  40   6 2133.9523    0.9093  0.7763 10.0823 -0.0017  0.0142   0.0139   0.0359    0.0480   0.0000   441.4944      0.399382       18.9984    -0.0352552      -2.58996     -0.126469       1.36508       1.06598     -0.938385      0.270370    -0.0974215     -0.521703     -0.226124     0.0508401      0.541441     -0.525682     -0.416130     0.0970700      0.607677      0.777753      0.877556      0.924119      0.967760      0.971985      0.975738      0.943525      0.896184      0.862220      0.749672      0.676426      0.596875      0.494268      0.425207      0.375773      0.313063      0.257821
  40   7 2319.4026    1.3433  1.1074 10.7209 -0.0008  0.0180   0.0183   0.0466    0.0591   0.0000   440.2014      0.644658       19.6644       2.08984     -0.102636      -1.42023     -0.260482      -2.13221      0.605537     -0.139907      -1.89979      -1.51903     -0.310620     -0.811510     -0.400991      0.639701      0.441549      0.146192      0.689989      0.954742       1.01218       1.13594       1.15663       1.18606       1.15684       1.13095       1.03051       1.03585      0.922753      0.826047      0.723406      0.620455      0.532956      0.459351      0.380814      0.312533
  40   8 2497.9736    1.8277  1.1503 11.5212 -0.0019  0.0187   0.0246   0.0478    0.0564   0.0000   441.6352       2.91548       18.8975     -0.263467      -2.98244      -1.72598      -1.64457      0.538668     0.0588141      -1.72233     -0.766771      -1.74000     -0.706001       1.31199      0.440427     -0.196953     -0.126299     0.0368821      0.755080       1.00050       1.07840       1.18242       1.25436       1.23900       1.23259       1.18876       1.16560       1.06834      0.980427      0.872655      0.756936      0.656840      0.559452      0.477948      0.393299      0.334230
  40   9 2673.9260    2.5559  1.1510 12.1988 -0.0024  0.0187   0.0344   0.0478    0.0577   0.0000   441.6072       4.71706       18.5271       3.15563      -1.85167      -1.37754      0.993694      -1.94942      0.248258    -0.0912747      -1.57697      0.513240       1.41620    -0.0145747      0.226914     -0.193686      0.137652      0.350389      0.723083      0.978339       1.13476       1.17787       1.25844       1.23008       1.20807       1.23342       1.08518       1.04529      0.978596      0.846356      0.771793      0.652577      0.572678      0.480600      0.390004      0.326492
  40  10 2848.3969    3.3307  1.0622 12.6498 -0.0029  0.0168   0.0455   0.0451    0.0572   0.0000   442.7572       5.22365       18.6326     0.0180999      -3.79178       1.20213     -0.107097     -0.372435      -1.31940      -3.15701       2.88079     -0.447181     0.0208733      -1.16548      0.927270     0.0361022      0.125611     -0.465368      0.666421      0.913175      0.988541       1.07133       1.16383       1.12903       1.11883       1.09260       1.01574      0.949771      0.865750      0.767775      0.702483      0.604751      0.507517      0.430684      0.360867      0.291566
  40  11 3020.2394    4.1305  1.1176 13.1216 -0.0040  0.0170   0.0555   0.0474    0.0580   0.0000   441.8829       6.07574       18.4841       1.81885      -1.94111      -2.58743      -1.37156      0.777516      -1.23171      -3.84278       1.01160     -0.457350     -0.438868     -0.618617      0.180117     -0.634383     -0.563526     -0.282284      0.658807      0.913393      0.973569       1.08153       1.11576       1.11568       1.12710       1.08313       1.00963      0.957134      0.873771      0.775505      0.670230      0.603210      0.509291      0.451148      0.355786      0.294668
  40  12 3188.9066    4.0793  1.3443 13.1853 -0.0033  0.0200   0.0509   0.0511    0.0493   0.0000   441.2372       9.72081       18.1414      0.748806      -1.09768     -0.492182    -0.0649528      -5.63085      -1.97491      -1.50675     -0.648543      -1.75217       1.94859      0.781669      0.741583     -0.610046     -0.101222     -0.465583      0.780367       1.07158       1.14250       1.26423       1.34112       1.32938       1.29220       1.26742       1.18524       1.13033       1.02346      0.913758      0.833519      0.719712      0.610925      0.506117      0.412546      0.343474
  40  13 3354.9480    3.5321  1.8588 12.8009 -0.0007  0.0231   0.0374   0.0625    0.0407   0.0000   441.4671       7.98986       17.6991       2.44623      -1.81432      -5.47588     -0.322715      -4.22983     -0.283188      -2.63626      0.202980      -1.61916       1.01181     -0.931476      0.349224      0.502384      0.281498     -0.340354      0.914483       1.21491       1.37559       1.46112       1.53101       1.49992       1.48997       1.47392       1.38735       1.30444       1.19450       1.06858      0.951723      0.821079      0.699205      0.603120      0.490492      0.414008
  40  14 3518.3980    2.7092  3.2700 12.3485 -0.0018  0.0334   0.0230   0.0922    0.0267   0.0000   442.6230       12.2017       14.4477       4.07982       2.80670      -4.70802      -4.03246      -3.76079       6.01105      -6.03030       2.16815     -0.534590     -0.650903      -1.25755       2.31452      0.436019      0.132761     -0.601255       1.26921       1.74868       1.95297       2.02345       2.17134       2.18859       2.15670       2.09842       1.97132       1.84330       1.67228       1.53977       1.34208       1.16472       1.00113      0.841443      0.713645      0.579255
[truncated: 777,503 more chars]
