# Supplementary material for: Global-Mode Analysis of Full-Disk Data from the Michelson Doppler Imager and the Helioseismic and Magnetic Imager
Source: Sol Phys. 2018 Jan 31;293(2):29. doi: 10.1007/s11207-017-1201-5 (PMC6566312; doi:10.1007/s11207-017-1201-5)
Supplement: Supplementary file 3 — (TAR 230.0 MB) [file 11207_2017_1201_MOESM3_ESM.tar › MDI/mdifd.2980.36]

   1  14 2156.8681    1.1586  1.1603 14.8026  0.0000  0.1940   0.0892   0.2424    0.1340   0.0000  -223.5648       53.4749       0.00000       0.00000       0.00000       0.00000       0.00000       0.00000       0.00000       0.00000       0.00000       0.00000       0.00000       0.00000       0.00000       0.00000       0.00000       0.00000       0.00000       0.00000       0.00000       0.00000       0.00000       0.00000       0.00000       0.00000       0.00000       0.00000       0.00000       0.00000       0.00000       0.00000       0.00000       0.00000       0.00000       0.00000       376.650       104.590       0.00000       0.00000       0.00000       0.00000       0.00000       0.00000       0.00000       0.00000       0.00000       0.00000       0.00000       0.00000       0.00000       0.00000       0.00000       0.00000       0.00000       0.00000       0.00000       0.00000       0.00000       0.00000       0.00000       0.00000       0.00000       0.00000       0.00000       0.00000       0.00000       0.00000       0.00000       0.00000       0.00000       0.00000
   1  15 2292.2521    1.2360  1.9803 14.9008  0.0000  0.3627   0.0803   0.3836    0.1039   0.0000   122.4340       263.138       0.00000       0.00000       0.00000       0.00000       0.00000       0.00000       0.00000       0.00000       0.00000       0.00000       0.00000       0.00000       0.00000       0.00000       0.00000       0.00000       0.00000       0.00000       0.00000       0.00000       0.00000       0.00000       0.00000       0.00000       0.00000       0.00000       0.00000       0.00000       0.00000       0.00000       0.00000       0.00000       0.00000       0.00000       749.026       185.664       0.00000       0.00000       0.00000       0.00000       0.00000       0.00000       0.00000       0.00000       0.00000       0.00000       0.00000       0.00000       0.00000       0.00000       0.00000       0.00000       0.00000       0.00000       0.00000       0.00000       0.00000       0.00000       0.00000       0.00000       0.00000       0.00000       0.00000       0.00000       0.00000       0.00000       0.00000       0.00000       0.00000       0.00000
   1  16 2425.7800    1.8693  1.0076 14.8662  0.0000  0.1743   0.1376   0.2167    0.1540   0.0000   497.2513       47.1462       0.00000       0.00000       0.00000       0.00000       0.00000       0.00000       0.00000       0.00000       0.00000       0.00000       0.00000       0.00000       0.00000       0.00000       0.00000       0.00000       0.00000       0.00000       0.00000       0.00000       0.00000       0.00000       0.00000       0.00000       0.00000       0.00000       0.00000       0.00000       0.00000       0.00000       0.00000       0.00000       0.00000       0.00000       309.676       99.3094       0.00000       0.00000       0.00000       0.00000       0.00000       0.00000       0.00000       0.00000       0.00000       0.00000       0.00000       0.00000       0.00000       0.00000       0.00000       0.00000       0.00000       0.00000       0.00000       0.00000       0.00000       0.00000       0.00000       0.00000       0.00000       0.00000       0.00000       0.00000       0.00000       0.00000       0.00000       0.00000       0.00000       0.00000
   1  17 2559.0956    2.0498  0.7755 14.8277  0.0000  0.0847   0.1562   0.1679    0.1577   0.0000   536.6217       23.5728       0.00000       0.00000       0.00000       0.00000       0.00000       0.00000       0.00000       0.00000       0.00000       0.00000       0.00000       0.00000       0.00000       0.00000       0.00000       0.00000       0.00000       0.00000       0.00000       0.00000       0.00000       0.00000       0.00000       0.00000       0.00000       0.00000       0.00000       0.00000       0.00000       0.00000       0.00000       0.00000       0.00000       0.00000       106.332       62.8491       0.00000       0.00000       0.00000       0.00000       0.00000       0.00000       0.00000       0.00000       0.00000       0.00000       0.00000       0.00000       0.00000       0.00000       0.00000       0.00000       0.00000       0.00000       0.00000       0.00000       0.00000       0.00000       0.00000       0.00000       0.00000       0.00000       0.00000       0.00000       0.00000       0.00000       0.00000       0.00000       0.00000       0.00000
   1  18 2693.2677    2.7719  0.8915 14.8906  0.0000  0.0779   0.2254   0.2298    0.1836   0.0000   306.9640       157.827       0.00000       0.00000       0.00000       0.00000       0.00000       0.00000       0.00000       0.00000       0.00000       0.00000       0.00000       0.00000       0.00000       0.00000       0.00000       0.00000       0.00000       0.00000       0.00000       0.00000       0.00000       0.00000       0.00000       0.00000       0.00000       0.00000       0.00000       0.00000       0.00000       0.00000       0.00000       0.00000       0.00000       0.00000       111.561       46.8662       0.00000       0.00000       0.00000       0.00000       0.00000       0.00000       0.00000       0.00000       0.00000       0.00000       0.00000       0.00000       0.00000       0.00000       0.00000       0.00000       0.00000       0.00000       0.00000       0.00000       0.00000       0.00000       0.00000       0.00000       0.00000       0.00000       0.00000       0.00000       0.00000       0.00000       0.00000       0.00000       0.00000       0.00000
   1  22 3233.4258    3.9942  1.2205 14.8184  0.0000  0.1398   0.2292   0.2322    0.2334   0.0000   315.2004       72.1429       0.00000       0.00000       0.00000       0.00000       0.00000       0.00000       0.00000       0.00000       0.00000       0.00000       0.00000       0.00000       0.00000       0.00000       0.00000       0.00000       0.00000       0.00000       0.00000       0.00000       0.00000       0.00000       0.00000       0.00000       0.00000       0.00000       0.00000       0.00000       0.00000       0.00000       0.00000       0.00000       0.00000       0.00000       210.455       78.3868       0.00000       0.00000       0.00000       0.00000       0.00000       0.00000       0.00000       0.00000       0.00000       0.00000       0.00000       0.00000       0.00000       0.00000       0.00000       0.00000       0.00000       0.00000       0.00000       0.00000       0.00000       0.00000       0.00000       0.00000       0.00000       0.00000       0.00000       0.00000       0.00000       0.00000       0.00000       0.00000       0.00000       0.00000
   1  23 3368.7515    3.7456  2.1294 14.4036  0.0000  0.1527   0.1636   0.3186    0.1749   0.0000   264.5281       163.998       0.00000       0.00000       0.00000       0.00000       0.00000       0.00000       0.00000       0.00000       0.00000       0.00000       0.00000       0.00000       0.00000       0.00000       0.00000       0.00000       0.00000       0.00000       0.00000       0.00000       0.00000       0.00000       0.00000       0.00000       0.00000       0.00000       0.00000       0.00000       0.00000       0.00000       0.00000       0.00000       0.00000       0.00000       201.817       98.7142       0.00000       0.00000       0.00000       0.00000       0.00000       0.00000       0.00000       0.00000       0.00000       0.00000       0.00000       0.00000       0.00000       0.00000       0.00000       0.00000       0.00000       0.00000       0.00000       0.00000       0.00000       0.00000       0.00000       0.00000       0.00000       0.00000       0.00000       0.00000       0.00000       0.00000       0.00000       0.00000       0.00000       0.00000
   1  24 3504.5517    3.1668  3.6184 14.3031  0.0000  0.2057   0.1084   0.5215    0.1111   0.0000   106.8693      -148.247       0.00000       0.00000       0.00000       0.00000       0.00000       0.00000       0.00000       0.00000       0.00000       0.00000       0.00000       0.00000       0.00000       0.00000       0.00000       0.00000       0.00000       0.00000       0.00000       0.00000       0.00000       0.00000       0.00000       0.00000       0.00000       0.00000       0.00000       0.00000       0.00000       0.00000       0.00000       0.00000       0.00000       0.00000       304.191       128.805       0.00000       0.00000       0.00000       0.00000       0.00000       0.00000       0.00000       0.00000       0.00000       0.00000       0.00000       0.00000       0.00000       0.00000       0.00000       0.00000       0.00000       0.00000       0.00000       0.00000       0.00000       0.00000       0.00000       0.00000       0.00000       0.00000       0.00000       0.00000       0.00000       0.00000       0.00000       0.00000       0.00000       0.00000
   1  25 3640.8523    2.5855  3.7837 14.2411  0.0000  0.2541   0.0869   0.5303    0.1026   0.0000   536.7030       90.8339       0.00000       0.00000       0.00000       0.00000       0.00000       0.00000       0.00000       0.00000       0.00000       0.00000       0.00000       0.00000       0.00000       0.00000       0.00000       0.00000       0.00000       0.00000       0.00000       0.00000       0.00000       0.00000       0.00000       0.00000       0.00000       0.00000       0.00000       0.00000       0.00000       0.00000       0.00000       0.00000       0.00000       0.00000       421.489       152.693       0.00000       0.00000       0.00000       0.00000       0.00000       0.00000       0.00000       0.00000       0.00000       0.00000       0.00000       0.00000       0.00000       0.00000       0.00000       0.00000       0.00000       0.00000       0.00000       0.00000       0.00000       0.00000       0.00000       0.00000       0.00000       0.00000       0.00000       0.00000       0.00000       0.00000       0.00000       0.00000       0.00000       0.00000
   1  26 3777.0440    2.2544  5.7846 14.0396  0.0000  0.3178   0.0597   0.7081    0.0793   0.0000   415.2178       85.4721       0.00000       0.00000       0.00000       0.00000       0.00000       0.00000       0.00000       0.00000       0.00000       0.00000       0.00000       0.00000       0.00000       0.00000       0.00000       0.00000       0.00000       0.00000       0.00000       0.00000       0.00000       0.00000       0.00000       0.00000       0.00000       0.00000       0.00000       0.00000       0.00000       0.00000       0.00000       0.00000       0.00000       0.00000       536.640       200.007       0.00000       0.00000       0.00000       0.00000       0.00000       0.00000       0.00000       0.00000       0.00000       0.00000       0.00000       0.00000       0.00000       0.00000       0.00000       0.00000       0.00000       0.00000       0.00000       0.00000       0.00000       0.00000       0.00000       0.00000       0.00000       0.00000       0.00000       0.00000       0.00000       0.00000       0.00000       0.00000       0.00000       0.00000
   2  14 2217.8040    1.3251  1.0861 13.6107  0.0000  0.1667   0.0700   0.2021    0.1399   0.0000   419.2623      -4.81628       15.8953       3.55594       0.00000       0.00000       0.00000       0.00000       0.00000       0.00000       0.00000       0.00000       0.00000       0.00000       0.00000       0.00000       0.00000       0.00000       0.00000       0.00000       0.00000       0.00000       0.00000       0.00000       0.00000       0.00000       0.00000       0.00000       0.00000       0.00000       0.00000       0.00000       0.00000       0.00000       0.00000       0.00000       145.682       104.264       55.9694       16.9123       0.00000       0.00000       0.00000       0.00000       0.00000       0.00000       0.00000       0.00000       0.00000       0.00000       0.00000       0.00000       0.00000       0.00000       0.00000       0.00000       0.00000       0.00000       0.00000       0.00000       0.00000       0.00000       0.00000       0.00000       0.00000       0.00000       0.00000       0.00000       0.00000       0.00000       0.00000       0.00000
   2  17 2619.7416    2.5505  1.1906 13.4521  0.0000  0.1047   0.1137   0.1586    0.1946   0.0000   459.3645       137.633       17.3091       5.24413       0.00000       0.00000       0.00000       0.00000       0.00000       0.00000       0.00000       0.00000       0.00000       0.00000       0.00000       0.00000       0.00000       0.00000       0.00000       0.00000       0.00000       0.00000       0.00000       0.00000       0.00000       0.00000       0.00000       0.00000       0.00000       0.00000       0.00000       0.00000       0.00000       0.00000       0.00000       0.00000       91.1169       73.7592       29.4685       8.25139       0.00000       0.00000       0.00000       0.00000       0.00000       0.00000       0.00000       0.00000       0.00000       0.00000       0.00000       0.00000       0.00000       0.00000       0.00000       0.00000       0.00000       0.00000       0.00000       0.00000       0.00000       0.00000       0.00000       0.00000       0.00000       0.00000       0.00000       0.00000       0.00000       0.00000       0.00000       0.00000
   2  18 2754.5123    3.0836  1.1798 13.1275  0.0000  0.0787   0.1416   0.1603    0.2872   0.0000   405.2808       78.8483      -15.9012       21.8990       0.00000       0.00000       0.00000       0.00000       0.00000       0.00000       0.00000       0.00000       0.00000       0.00000       0.00000       0.00000       0.00000       0.00000       0.00000       0.00000       0.00000       0.00000       0.00000       0.00000       0.00000       0.00000       0.00000       0.00000       0.00000       0.00000       0.00000       0.00000       0.00000       0.00000       0.00000       0.00000       66.6576       48.6068       28.1523       8.75883       0.00000       0.00000       0.00000       0.00000       0.00000       0.00000       0.00000       0.00000       0.00000       0.00000       0.00000       0.00000       0.00000       0.00000       0.00000       0.00000       0.00000       0.00000       0.00000       0.00000       0.00000       0.00000       0.00000       0.00000       0.00000       0.00000       0.00000       0.00000       0.00000       0.00000       0.00000       0.00000
   2  21 3160.0213    4.2871  1.2585 13.1318  0.0000  0.0802   0.1890   0.1885    0.4185   0.0000   467.9719       82.2734      -1.64063      -4.23523       0.00000       0.00000       0.00000       0.00000       0.00000       0.00000       0.00000       0.00000       0.00000       0.00000       0.00000       0.00000       0.00000       0.00000       0.00000       0.00000       0.00000       0.00000       0.00000       0.00000       0.00000       0.00000       0.00000       0.00000       0.00000       0.00000       0.00000       0.00000       0.00000       0.00000       0.00000       0.00000       70.4087       50.2413       28.2728       8.14919       0.00000       0.00000       0.00000       0.00000       0.00000       0.00000       0.00000       0.00000       0.00000       0.00000       0.00000       0.00000       0.00000       0.00000       0.00000       0.00000       0.00000       0.00000       0.00000       0.00000       0.00000       0.00000       0.00000       0.00000       0.00000       0.00000       0.00000       0.00000       0.00000       0.00000       0.00000       0.00000
   2  22 3295.1881    3.9886  1.7328 13.3230  0.0000  0.0802   0.1493   0.2100    0.2381   0.0000   452.2527       177.568       10.1378     0.0999973       0.00000       0.00000       0.00000       0.00000       0.00000       0.00000       0.00000       0.00000       0.00000       0.00000       0.00000       0.00000       0.00000       0.00000       0.00000       0.00000       0.00000       0.00000       0.00000       0.00000       0.00000       0.00000       0.00000       0.00000       0.00000       0.00000       0.00000       0.00000       0.00000       0.00000       0.00000       0.00000       63.1819       50.3788       25.9874       9.16008       0.00000       0.00000       0.00000       0.00000       0.00000       0.00000       0.00000       0.00000       0.00000       0.00000       0.00000       0.00000       0.00000       0.00000       0.00000       0.00000       0.00000       0.00000       0.00000       0.00000       0.00000       0.00000       0.00000       0.00000       0.00000       0.00000       0.00000       0.00000       0.00000       0.00000       0.00000       0.00000
   3  12 2001.0810    0.5476  0.5030 11.7345  0.0025  0.1185   0.0405   0.1004    0.1140   0.0000   388.2750       13.1229      -7.02547       13.9723       1.02103      -1.42000       0.00000       0.00000       0.00000       0.00000       0.00000       0.00000       0.00000       0.00000       0.00000       0.00000       0.00000       0.00000       0.00000       0.00000       0.00000       0.00000       0.00000       0.00000       0.00000       0.00000       0.00000       0.00000       0.00000       0.00000       0.00000       0.00000       0.00000       0.00000       0.00000       0.00000       89.7196       90.7914       56.1285       18.6913       5.14037       1.65881       0.00000       0.00000       0.00000       0.00000       0.00000       0.00000       0.00000       0.00000       0.00000       0.00000       0.00000       0.00000       0.00000       0.00000       0.00000       0.00000       0.00000       0.00000       0.00000       0.00000       0.00000       0.00000       0.00000       0.00000       0.00000       0.00000       0.00000       0.00000       0.00000       0.00000
   3  14 2273.4118    1.1217  0.5841 12.0805  0.0000  0.0474   0.0630   0.0957    0.1414   0.0000   395.3727       42.1161       15.9643      -3.91564       4.99094      -1.53692       0.00000       0.00000       0.00000       0.00000       0.00000       0.00000       0.00000       0.00000       0.00000       0.00000       0.00000       0.00000       0.00000       0.00000       0.00000       0.00000       0.00000       0.00000       0.00000       0.00000       0.00000       0.00000       0.00000       0.00000       0.00000       0.00000       0.00000       0.00000       0.00000       0.00000       27.6382       26.0271       17.5892       8.84855       4.07390       1.17632       0.00000       0.00000       0.00000       0.00000       0.00000       0.00000       0.00000       0.00000       0.00000       0.00000       0.00000       0.00000       0.00000       0.00000       0.00000       0.00000       0.00000       0.00000       0.00000       0.00000       0.00000       0.00000       0.00000       0.00000       0.00000       0.00000       0.00000       0.00000       0.00000       0.00000
   3  15 2407.6245    1.4874  1.0678 11.7744 -0.0020  0.0580   0.0657   0.1509    0.2298   0.0000   444.3079      -45.9650      -2.69502      -5.96720     -0.387977     -0.153881       0.00000       0.00000       0.00000       0.00000       0.00000       0.00000       0.00000       0.00000       0.00000       0.00000       0.00000       0.00000       0.00000       0.00000       0.00000       0.00000       0.00000       0.00000       0.00000       0.00000       0.00000       0.00000       0.00000       0.00000       0.00000       0.00000       0.00000       0.00000       0.00000       0.00000       31.4384       28.9060       21.5759       12.6597       5.38168       1.45348       0.00000       0.00000       0.00000       0.00000       0.00000       0.00000       0.00000       0.00000       0.00000       0.00000       0.00000       0.00000       0.00000       0.00000       0.00000       0.00000       0.00000       0.00000       0.00000       0.00000       0.00000       0.00000       0.00000       0.00000       0.00000       0.00000       0.00000       0.00000       0.00000       0.00000
   3  16 2541.7211    2.0934  1.0793 10.9545  0.0000  0.0536   0.0843   0.1311    0.6669   0.0000   411.8951       29.0273       5.13906       24.2259       1.36032      -1.83048       0.00000       0.00000       0.00000       0.00000       0.00000       0.00000       0.00000       0.00000       0.00000       0.00000       0.00000       0.00000       0.00000       0.00000       0.00000       0.00000       0.00000       0.00000       0.00000       0.00000       0.00000       0.00000       0.00000       0.00000       0.00000       0.00000       0.00000       0.00000       0.00000       0.00000       26.5755       27.6776       17.8130       11.5519       4.42515       1.65663       0.00000       0.00000       0.00000       0.00000       0.00000       0.00000       0.00000       0.00000       0.00000       0.00000       0.00000       0.00000       0.00000       0.00000       0.00000       0.00000       0.00000       0.00000       0.00000       0.00000       0.00000       0.00000       0.00000       0.00000       0.00000       0.00000       0.00000       0.00000       0.00000       0.00000
   3  17 2676.2265    2.2958  0.9910 12.3441  0.0000  0.0547   0.0985   0.1268    0.2892   0.0000   448.1902       50.8302       38.3361       7.67803      -3.58618      0.387426       0.00000       0.00000       0.00000       0.00000       0.00000       0.00000       0.00000       0.00000       0.00000       0.00000       0.00000       0.00000       0.00000       0.00000       0.00000       0.00000       0.00000       0.00000       0.00000       0.00000       0.00000       0.00000       0.00000       0.00000       0.00000       0.00000       0.00000       0.00000       0.00000       0.00000       26.8345       28.0439       19.6087       10.5261       5.28273       1.71084       0.00000       0.00000       0.00000       0.00000       0.00000       0.00000       0.00000       0.00000       0.00000       0.00000       0.00000       0.00000       0.00000       0.00000       0.00000       0.00000       0.00000       0.00000       0.00000       0.00000       0.00000       0.00000       0.00000       0.00000       0.00000       0.00000       0.00000       0.00000       0.00000       0.00000
   3  18 2811.5661    3.0244  0.9989 12.1138  0.0000  0.0548   0.1227   0.1159    0.4879   0.0000   426.7310      -7.60829       25.9929      -3.80398     -0.747625     -0.341946       0.00000       0.00000       0.00000       0.00000       0.00000       0.00000       0.00000       0.00000       0.00000       0.00000       0.00000       0.00000       0.00000       0.00000       0.00000       0.00000       0.00000       0.00000       0.00000       0.00000       0.00000       0.00000       0.00000       0.00000       0.00000       0.00000       0.00000       0.00000       0.00000       0.00000       25.1575       26.6545       18.7668       12.7085       4.83010       1.82005       0.00000       0.00000       0.00000       0.00000       0.00000       0.00000       0.00000       0.00000       0.00000       0.00000       0.00000       0.00000       0.00000       0.00000       0.00000       0.00000       0.00000       0.00000       0.00000       0.00000       0.00000       0.00000       0.00000       0.00000       0.00000       0.00000       0.00000       0.00000       0.00000       0.00000
   3  19 2947.1013    3.9178  0.8515 12.1133  0.0000  0.0558   0.1680   0.1094    0.6374   0.0000   416.1199       5.26123       8.86615      -11.7565     -0.734365      -3.52077       0.00000       0.00000       0.00000       0.00000       0.00000       0.00000       0.00000       0.00000       0.00000       0.00000       0.00000       0.00000       0.00000       0.00000       0.00000       0.00000       0.00000       0.00000       0.00000       0.00000       0.00000       0.00000       0.00000       0.00000       0.00000       0.00000       0.00000       0.00000       0.00000       0.00000       34.9116       33.5658       20.2609       10.1156       4.06178       1.30042       0.00000       0.00000       0.00000       0.00000       0.00000       0.00000       0.00000       0.00000       0.00000       0.00000       0.00000       0.00000       0.00000       0.00000       0.00000       0.00000       0.00000       0.00000       0.00000       0.00000       0.00000       0.00000       0.00000       0.00000       0.00000       0.00000       0.00000       0.00000       0.00000       0.00000
   3  20 3082.5255    4.0893  1.3311 11.2563  0.0000  0.0592   0.1463   0.1445    1.7653   0.0000   408.6612       67.5292       13.1350       20.8113      -7.24971      -3.69573       0.00000       0.00000       0.00000       0.00000       0.00000       0.00000       0.00000       0.00000       0.00000       0.00000       0.00000       0.00000       0.00000       0.00000       0.00000       0.00000       0.00000       0.00000       0.00000       0.00000       0.00000       0.00000       0.00000       0.00000       0.00000       0.00000       0.00000       0.00000       0.00000       0.00000       31.3315       28.6246       21.8436       11.8599       5.63948       1.52317       0.00000       0.00000       0.00000       0.00000       0.00000       0.00000       0.00000       0.00000       0.00000       0.00000       0.00000       0.00000       0.00000       0.00000       0.00000       0.00000       0.00000       0.00000       0.00000       0.00000       0.00000       0.00000       0.00000       0.00000       0.00000       0.00000       0.00000       0.00000       0.00000       0.00000
   3  21 3217.9716    4.2572  1.3095 11.9807  0.0000  0.0552   0.1549   0.1577    0.9654   0.0000   423.9093       69.7709     -0.555230      -6.70249       8.68899     -0.349283       0.00000       0.00000       0.00000       0.00000       0.00000       0.00000       0.00000       0.00000       0.00000       0.00000       0.00000       0.00000       0.00000       0.00000       0.00000       0.00000       0.00000       0.00000       0.00000       0.00000       0.00000       0.00000       0.00000       0.00000       0.00000       0.00000       0.00000       0.00000       0.00000       0.00000       31.0771       27.9054       20.4387       11.8122       4.91710       1.33036       0.00000       0.00000       0.00000       0.00000       0.00000       0.00000       0.00000       0.00000       0.00000       0.00000       0.00000       0.00000       0.00000       0.00000       0.00000       0.00000       0.00000       0.00000       0.00000       0.00000       0.00000       0.00000       0.00000       0.00000       0.00000       0.00000       0.00000       0.00000       0.00000       0.00000
   3  22 3353.6782    3.7927  2.2018 11.8386 -0.0018  0.0748   0.1038   0.1811    0.4565   0.0000   442.2045       27.4543       42.6393       3.79476       10.8261     -0.905167       0.00000       0.00000       0.00000       0.00000       0.00000       0.00000       0.00000       0.00000       0.00000       0.00000       0.00000       0.00000       0.00000       0.00000       0.00000       0.00000       0.00000       0.00000       0.00000       0.00000       0.00000       0.00000       0.00000       0.00000       0.00000       0.00000       0.00000       0.00000       0.00000       0.00000       39.1018       38.2400       27.4350       14.7023       7.09453       2.12089       0.00000       0.00000       0.00000       0.00000       0.00000       0.00000       0.00000       0.00000       0.00000       0.00000       0.00000       0.00000       0.00000       0.00000       0.00000       0.00000       0.00000       0.00000       0.00000       0.00000       0.00000       0.00000       0.00000       0.00000       0.00000       0.00000       0.00000       0.00000       0.00000       0.00000
   3  23 3489.7551    3.2359  2.8551 11.8379  0.0000  0.0898   0.0809   0.2221    0.3061   0.0000   417.8042       82.2244       7.04619       14.7412       9.24286      -1.64487       0.00000       0.00000       0.00000       0.00000       0.00000       0.00000       0.00000       0.00000       0.00000       0.00000       0.00000       0.00000       0.00000       0.00000       0.00000       0.00000       0.00000       0.00000       0.00000       0.00000       0.00000       0.00000       0.00000       0.00000       0.00000       0.00000       0.00000       0.00000       0.00000       0.00000       49.8841       46.2967       33.3313       18.4498       8.13908       2.26321       0.00000       0.00000       0.00000       0.00000       0.00000       0.00000       0.00000       0.00000       0.00000       0.00000       0.00000       0.00000       0.00000       0.00000       0.00000       0.00000       0.00000       0.00000       0.00000       0.00000       0.00000       0.00000       0.00000       0.00000       0.00000       0.00000       0.00000       0.00000       0.00000       0.00000
   3  24 3626.3824    2.7392  3.7458 11.5553  0.0000  0.1056   0.0604   0.2789    0.2356   0.0000   397.8230      -5.80515       49.8621      -24.1441      -4.55839      -3.44289       0.00000       0.00000       0.00000       0.00000       0.00000       0.00000       0.00000       0.00000       0.00000       0.00000       0.00000       0.00000       0.00000       0.00000       0.00000       0.00000       0.00000       0.00000       0.00000       0.00000       0.00000       0.00000       0.00000       0.00000       0.00000       0.00000       0.00000       0.00000       0.00000       0.00000       58.7822       54.8491       39.4134       21.4079       9.61758       2.69051       0.00000       0.00000       0.00000       0.00000       0.00000       0.00000       0.00000       0.00000       0.00000       0.00000       0.00000       0.00000       0.00000       0.00000       0.00000       0.00000       0.00000       0.00000       0.00000       0.00000       0.00000       0.00000       0.00000       0.00000       0.00000       0.00000       0.00000       0.00000       0.00000       0.00000
   4  11 1914.6277    0.4197  0.4051 12.7474 -0.0008  0.0952   0.0330   0.1048    0.0745   0.0000   480.8106      -48.4043       41.5886      -10.4629       10.5591      -3.80451       1.59867     -0.329702       0.00000       0.00000       0.00000       0.00000       0.00000       0.00000       0.00000       0.00000       0.00000       0.00000       0.00000       0.00000       0.00000       0.00000       0.00000       0.00000       0.00000       0.00000       0.00000       0.00000       0.00000       0.00000       0.00000       0.00000       0.00000       0.00000       0.00000       0.00000       50.0471       53.0686       41.4277       20.0840       8.76249       3.44453       1.23056      0.365359       0.00000       0.00000       0.00000       0.00000       0.00000       0.00000       0.00000       0.00000       0.00000       0.00000       0.00000       0.00000       0.00000       0.00000       0.00000       0.00000       0.00000       0.00000       0.00000       0.00000       0.00000       0.00000       0.00000       0.00000       0.00000       0.00000       0.00000       0.00000
   4  12 2051.6062    0.6687  0.4583 12.7563 -0.0027  0.0344   0.0410   0.0942    0.0884   0.0000   454.1537       23.4701       2.91938      -5.69482       3.75246       8.29997      0.441680     -0.491129       0.00000       0.00000       0.00000       0.00000       0.00000       0.00000       0.00000       0.00000       0.00000       0.00000       0.00000       0.00000       0.00000       0.00000       0.00000       0.00000       0.00000       0.00000       0.00000       0.00000       0.00000       0.00000       0.00000       0.00000       0.00000       0.00000       0.00000       0.00000       11.0108       13.8316       9.83163       7.98753       4.61855       2.19590      0.824891      0.288818       0.00000       0.00000       0.00000       0.00000       0.00000       0.00000       0.00000       0.00000       0.00000       0.00000       0.00000       0.00000       0.00000       0.00000       0.00000       0.00000       0.00000       0.00000       0.00000       0.00000       0.00000       0.00000       0.00000       0.00000       0.00000       0.00000       0.00000       0.00000
   4  14 2324.2897    1.2238  0.6263 12.9317  0.0039  0.0702   0.0691   0.1256    0.1350   0.0000   450.3716       32.6528       4.51834       4.93531       8.64558      -2.41697      -1.55403      0.190788       0.00000       0.00000       0.00000       0.00000       0.00000       0.00000       0.00000       0.00000       0.00000       0.00000       0.00000       0.00000       0.00000       0.00000       0.00000       0.00000       0.00000       0.00000       0.00000       0.00000       0.00000       0.00000       0.00000       0.00000       0.00000       0.00000       0.00000       0.00000       30.0830       20.9996       20.8846       20.6400       12.2393       5.40702       1.72831      0.325746       0.00000       0.00000       0.00000       0.00000       0.00000       0.00000       0.00000       0.00000       0.00000       0.00000       0.00000       0.00000       0.00000       0.00000       0.00000       0.00000       0.00000       0.00000       0.00000       0.00000       0.00000       0.00000       0.00000       0.00000       0.00000       0.00000       0.00000       0.00000
   4  15 2458.5887    1.6284  0.9441 12.9534 -0.0027  0.0511   0.0596   0.1199    0.1482   0.0000   427.4955       8.84065       3.31793      -6.09850       3.25991      -1.97141      -1.30266      0.247797       0.00000       0.00000       0.00000       0.00000       0.00000       0.00000       0.00000       0.00000       0.00000       0.00000       0.00000       0.00000       0.00000       0.00000       0.00000       0.00000       0.00000       0.00000       0.00000       0.00000       0.00000       0.00000       0.00000       0.00000       0.00000       0.00000       0.00000       0.00000       20.3243       22.3920       18.3881       11.6813       6.66947       3.36125       1.36068      0.339339       0.00000       0.00000       0.00000       0.00000       0.00000       0.00000       0.00000       0.00000       0.00000       0.00000       0.00000       0.00000       0.00000       0.00000       0.00000       0.00000       0.00000       0.00000       0.00000       0.00000       0.00000       0.00000       0.00000       0.00000       0.00000       0.00000       0.00000       0.00000
   4  16 2593.1265    2.2109  1.1576 12.8062 -0.0003  0.0663   0.0760   0.1425    0.1930   0.0000   443.5054       21.3823       51.3410       5.49521       5.34129      -6.89564      -2.20185      0.383781       0.00000       0.00000       0.00000       0.00000       0.00000       0.00000       0.00000       0.00000       0.00000       0.00000       0.00000       0.00000       0.00000       0.00000       0.00000       0.00000       0.00000       0.00000       0.00000       0.00000       0.00000       0.00000       0.00000       0.00000       0.00000       0.00000       0.00000       0.00000       28.4947       34.6803       24.2787       15.7598       8.21218       3.32931       1.57543      0.432694       0.00000       0.00000       0.00000       0.00000       0.00000       0.00000       0.00000       0.00000       0.00000       0.00000       0.00000       0.00000       0.00000       0.00000       0.00000       0.00000       0.00000       0.00000       0.00000       0.00000       0.00000       0.00000       0.00000       0.00000       0.00000       0.00000       0.00000       0.00000
   4  17 2728.5984    2.7413  1.0840 12.9363  0.0006  0.0554   0.0930   0.1231    0.2147   0.0000   467.5650       29.1689       9.49676       14.6614       14.9050      -2.42132       3.26971     -0.104749       0.00000       0.00000       0.00000       0.00000       0.00000       0.00000       0.00000       0.00000       0.00000       0.00000       0.00000       0.00000       0.00000       0.00000       0.00000       0.00000       0.00000       0.00000       0.00000       0.00000       0.00000       0.00000       0.00000       0.00000       0.00000       0.00000       0.00000       0.00000       20.0676       22.6735       19.3154       12.3968       7.44916       3.73343       1.63546      0.402378       0.00000       0.00000       0.00000       0.00000       0.00000       0.00000       0.00000       0.00000       0.00000       0.00000       0.00000       0.00000       0.00000       0.00000       0.00000       0.00000       0.00000       0.00000       0.00000       0.00000       0.00000       0.00000       0.00000       0.00000       0.00000       0.00000       0.00000       0.00000
   4  18 2864.3698    3.2136  0.9467 13.0412 -0.0018  0.0590   0.1164   0.1064    0.2249   0.0000   396.4292       12.6922      -17.8352      -10.6757      -9.18985     0.0751557     -0.562781     -0.262520       0.00000       0.00000       0.00000       0.00000       0.00000       0.00000       0.00000       0.00000       0.00000       0.00000       0.00000       0.00000       0.00000       0.00000       0.00000       0.00000       0.00000       0.00000       0.00000       0.00000       0.00000       0.00000       0.00000       0.00000       0.00000       0.00000       0.00000       0.00000       26.7275       27.1564       21.9512       12.5162       6.25348       3.69552       1.28425      0.304370       0.00000       0.00000       0.00000       0.00000       0.00000       0.00000       0.00000       0.00000       0.00000       0.00000       0.00000       0.00000       0.00000       0.00000       0.00000       0.00000       0.00000       0.00000       0.00000       0.00000       0.00000       0.00000       0.00000       0.00000       0.00000       0.00000       0.00000       0.00000
   4  19 3000.2657    4.0951  0.9198 12.8655 -0.0017  0.0515   0.1561   0.1138    0.3386   0.0000   386.9409       12.3315      -21.3017       3.84747      -4.51865       2.53189     -0.828949     -0.186882       0.00000       0.00000       0.00000       0.00000       0.00000       0.00000       0.00000       0.00000       0.00000       0.00000       0.00000       0.00000       0.00000       0.00000       0.00000       0.00000       0.00000       0.00000       0.00000       0.00000       0.00000       0.00000       0.00000       0.00000       0.00000       0.00000       0.00000       0.00000       19.3278       22.6426       17.2302       10.5041       7.69893       2.29632       1.52773      0.410321       0.00000       0.00000       0.00000       0.00000       0.00000       0.00000       0.00000       0.00000       0.00000       0.00000       0.00000       0.00000       0.00000       0.00000       0.00000       0.00000       0.00000       0.00000       0.00000       0.00000       0.00000       0.00000       0.00000       0.00000       0.00000       0.00000       0.00000       0.00000
   4  21 3271.8374    4.0196  1.6722 12.5646 -0.0017  0.0614   0.1117   0.1508    0.3224   0.0000   439.0080       21.7103       7.79268       6.45744      -14.0894      -2.90498      0.495924      0.281991       0.00000       0.00000       0.00000       0.00000       0.00000       0.00000       0.00000       0.00000       0.00000       0.00000       0.00000       0.00000       0.00000       0.00000       0.00000       0.00000       0.00000       0.00000       0.00000       0.00000       0.00000       0.00000       0.00000       0.00000       0.00000       0.00000       0.00000       0.00000       24.1085       21.5015       18.6299       15.9775       9.74101       4.33688       1.48341      0.382720       0.00000       0.00000       0.00000       0.00000       0.00000       0.00000       0.00000       0.00000       0.00000       0.00000       0.00000       0.00000       0.00000       0.00000       0.00000       0.00000       0.00000       0.00000       0.00000       0.00000       0.00000       0.00000       0.00000       0.00000       0.00000       0.00000       0.00000       0.00000
   4  22 3408.2181    3.6071  2.2712 12.6820 -0.0017  0.0707   0.0865   0.1785    0.1962   0.0000   463.6514       38.9770       17.3276       5.04592       6.52640      -3.79912      0.807580     -0.529620       0.00000       0.00000       0.00000       0.00000       0.00000       0.00000       0.00000       0.00000       0.00000       0.00000       0.00000       0.00000       0.00000       0.00000       0.00000       0.00000       0.00000       0.00000       0.00000       0.00000       0.00000       0.00000       0.00000       0.00000       0.00000       0.00000       0.00000       0.00000       30.2604       30.2172       25.1225       16.8958       9.35078       4.68071       1.69551      0.402852       0.00000       0.00000       0.00000       0.00000       0.00000       0.00000       0.00000       0.00000       0.00000       0.00000       0.00000       0.00000       0.00000       0.00000       0.00000       0.00000       0.00000       0.00000       0.00000       0.00000       0.00000       0.00000       0.00000       0.00000       0.00000       0.00000       0.00000       0.00000
   4  23 3544.8210    3.0037  3.2422 12.5490 -0.0016  0.0871   0.0585   0.2075    0.1327   0.0000   436.4337       74.1812       17.2059       34.6688      0.975591       1.61710       2.21852     -0.972288       0.00000       0.00000       0.00000       0.00000       0.00000       0.00000       0.00000       0.00000       0.00000       0.00000       0.00000       0.00000       0.00000       0.00000       0.00000       0.00000       0.00000       0.00000       0.00000       0.00000       0.00000       0.00000       0.00000       0.00000       0.00000       0.00000       0.00000       0.00000       36.9268       36.5878       31.1630       20.9167       11.9186       5.98002       2.22278      0.535723       0.00000       0.00000       0.00000       0.00000       0.00000       0.00000       0.00000       0.00000       0.00000       0.00000       0.00000       0.00000       0.00000       0.00000       0.00000       0.00000       0.00000       0.00000       0.00000       0.00000       0.00000       0.00000       0.00000       0.00000       0.00000       0.00000       0.00000       0.00000
   4  24 3681.7256    2.5281  4.6247 12.5867 -0.0016  0.1092   0.0417   0.2684    0.0966   0.0000   414.8596       71.7282       30.0018       27.6906       11.9928      -8.67993       4.47114      0.430831       0.00000       0.00000       0.00000       0.00000       0.00000       0.00000       0.00000       0.00000       0.00000       0.00000       0.00000       0.00000       0.00000       0.00000       0.00000       0.00000       0.00000       0.00000       0.00000       0.00000       0.00000       0.00000       0.00000       0.00000       0.00000       0.00000       0.00000       0.00000       44.5399       47.0685       38.3748       25.3694       13.7729       7.22558       2.78840      0.730129       0.00000       0.00000       0.00000       0.00000       0.00000       0.00000       0.00000       0.00000       0.00000       0.00000       0.00000       0.00000       0.00000       0.00000       0.00000       0.00000       0.00000       0.00000       0.00000       0.00000       0.00000       0.00000       0.00000       0.00000       0.00000       0.00000       0.00000       0.00000
   4  25 3819.3280    2.1014  5.5677 12.4821  0.0000  0.1270   0.0320   0.3155    0.0843   0.0000   443.2112       43.6511      -14.0871      -7.47794      -2.60177      -9.39869       2.39916      0.297519       0.00000       0.00000       0.00000       0.00000       0.00000       0.00000       0.00000       0.00000       0.00000       0.00000       0.00000       0.00000       0.00000       0.00000       0.00000       0.00000       0.00000       0.00000       0.00000       0.00000       0.00000       0.00000       0.00000       0.00000       0.00000       0.00000       0.00000       0.00000       50.9720       52.4745       45.0886       30.3933       16.9917       8.89937       3.31626      0.849050       0.00000       0.00000       0.00000       0.00000       0.00000       0.00000       0.00000       0.00000       0.00000       0.00000       0.00000       0.00000       0.00000       0.00000       0.00000       0.00000       0.00000       0.00000       0.00000       0.00000       0.00000       0.00000       0.00000       0.00000       0.00000       0.00000       0.00000       0.00000
   5  12 2098.4569    0.7084  0.7146 11.3136  0.0021  0.0700   0.0320   0.1299    0.1076   0.0000   423.3559      -28.9825      -3.06811       11.3809       12.0227       4.33721       2.32293       1.04110      0.155384   -0.00125359       0.00000       0.00000       0.00000       0.00000       0.00000       0.00000       0.00000       0.00000       0.00000       0.00000       0.00000       0.00000       0.00000       0.00000       0.00000       0.00000       0.00000       0.00000       0.00000       0.00000       0.00000       0.00000       0.00000       0.00000       0.00000       0.00000       27.0537       18.9272       15.0038       18.8532       15.5877       8.89046       3.55773       1.03291      0.268693     0.0505255       0.00000       0.00000       0.00000       0.00000       0.00000       0.00000       0.00000       0.00000       0.00000       0.00000       0.00000       0.00000       0.00000       0.00000       0.00000       0.00000       0.00000       0.00000       0.00000       0.00000       0.00000       0.00000       0.00000       0.00000       0.00000       0.00000
   5  13 2235.4189    0.9944  0.8744 11.1046  0.0001  0.0406   0.0394   0.1014    0.1570   0.0000   423.8865      -15.5267       16.6797     0.0435250     0.0183624      -9.14334      -3.82457     -0.871249     -0.358940    -0.0916617       0.00000       0.00000       0.00000       0.00000       0.00000       0.00000       0.00000       0.00000       0.00000       0.00000       0.00000       0.00000       0.00000       0.00000       0.00000       0.00000       0.00000       0.00000       0.00000       0.00000       0.00000       0.00000       0.00000       0.00000       0.00000       0.00000       13.6298       14.9471       12.9280       9.54729       6.23787       3.60973       1.88094      0.760485      0.254786     0.0614958       0.00000       0.00000       0.00000       0.00000       0.00000       0.00000       0.00000       0.00000       0.00000       0.00000       0.00000       0.00000       0.00000       0.00000       0.00000       0.00000       0.00000       0.00000       0.00000       0.00000       0.00000       0.00000       0.00000       0.00000       0.00000       0.00000
   5  14 2371.0537    1.3752  0.9277 11.5493  0.0020  0.0455   0.0525   0.1065    0.2122   0.0000   436.9761       8.53761       10.2266      0.917684       9.53582       3.24735      -1.97717     -0.547013      0.262281    -0.0252769       0.00000       0.00000       0.00000       0.00000       0.00000       0.00000       0.00000       0.00000       0.00000       0.00000       0.00000       0.00000       0.00000       0.00000       0.00000       0.00000       0.00000       0.00000       0.00000       0.00000       0.00000       0.00000       0.00000       0.00000       0.00000       0.00000       13.4635       15.5123       13.1266       10.6362       7.16262       3.79569       2.34854      0.786219      0.312257     0.0766006       0.00000       0.00000       0.00000       0.00000       0.00000       0.00000       0.00000       0.00000       0.00000       0.00000       0.00000       0.00000       0.00000       0.00000       0.00000       0.00000       0.00000       0.00000       0.00000       0.00000       0.00000       0.00000       0.00000       0.00000       0.00000       0.00000
   5  15 2506.0377    1.8997  0.9748 11.2977 -0.0034  0.0434   0.0656   0.0970    0.3733   0.0000   425.4481       15.8046       32.6777      -4.04282      -5.01786      -3.64582       1.90185    -0.0294779     -0.176141     0.0898581       0.00000       0.00000       0.00000       0.00000       0.00000       0.00000       0.00000       0.00000       0.00000       0.00000       0.00000       0.00000       0.00000       0.00000       0.00000       0.00000       0.00000       0.00000       0.00000       0.00000       0.00000       0.00000       0.00000       0.00000       0.00000       0.00000       16.1047       17.2904       14.6878       10.8165       7.05836       3.95037       1.89741      0.775599      0.252407     0.0566556       0.00000       0.00000       0.00000       0.00000       0.00000       0.00000       0.00000       0.00000       0.00000       0.00000       0.00000       0.00000       0.00000       0.00000       0.00000       0.00000       0.00000       0.00000       0.00000       0.00000       0.00000       0.00000       0.00000       0.00000       0.00000       0.00000
   5  16 2641.3301    2.3241  1.1702 11.6152  0.0005  0.0457   0.0764   0.1206    0.4577   0.0000   423.4937       11.2951       16.9631       1.90003      -12.2086      -8.23690     -0.409718      0.529342      0.241202     0.0761139       0.00000       0.00000       0.00000       0.00000       0.00000       0.00000       0.00000       0.00000       0.00000       0.00000       0.00000       0.00000       0.00000       0.00000       0.00000       0.00000       0.00000       0.00000       0.00000       0.00000       0.00000       0.00000       0.00000       0.00000       0.00000       0.00000       14.6305       15.5845       14.3445       10.5693       7.84884       4.40328       2.04877      0.901503      0.333157     0.0684750       0.00000       0.00000       0.00000       0.00000       0.00000       0.00000       0.00000       0.00000       0.00000       0.00000       0.00000       0.00000       0.00000       0.00000       0.00000       0.00000       0.00000       0.00000       0.00000       0.00000       0.00000       0.00000       0.00000       0.00000       0.00000       0.00000
   5  17 2777.4430    3.0225  0.9141 10.2297 -0.0018  0.0366   0.1011   0.0959    2.0331   0.0000   431.6582       17.1100      -3.65546       16.7326      -3.01491      -2.45802     -0.426771    -0.0673044     -0.102168    -0.0386879       0.00000       0.00000       0.00000       0.00000       0.00000       0.00000       0.00000       0.00000       0.00000       0.00000       0.00000       0.00000       0.00000       0.00000       0.00000       0.00000       0.00000       0.00000       0.00000       0.00000       0.00000       0.00000       0.00000       0.00000       0.00000       0.00000       11.2086       12.2408       10.6661       8.41305       6.08818       3.49529       1.69678      0.715051      0.252959     0.0588051       0.00000       0.00000       0.00000       0.00000       0.00000       0.00000       0.00000       0.00000       0.00000       0.00000       0.00000       0.00000       0.00000       0.00000       0.00000       0.00000       0.00000       0.00000       0.00000       0.00000       0.00000       0.00000       0.00000       0.00000       0.00000       0.00000
   5  18 2913.8251    3.6376  1.2305  5.9758  0.0033  0.0465   0.1076   0.1185   40.7813   0.0000   452.3178       50.5245       8.81539     -0.238541       1.13596       3.26277       2.80263      -1.11249     -0.167753     0.0610376       0.00000       0.00000       0.00000       0.00000       0.00000       0.00000       0.00000       0.00000       0.00000       0.00000       0.00000       0.00000       0.00000       0.00000       0.00000       0.00000       0.00000       0.00000       0.00000       0.00000       0.00000       0.00000       0.00000       0.00000       0.00000       0.00000       13.7725       15.6415       14.1674       10.3279       7.86073       4.62153       2.22919      0.990152      0.360922     0.0752899       0.00000       0.00000       0.00000       0.00000       0.00000       0.00000       0.00000       0.00000       0.00000       0.00000       0.00000       0.00000       0.00000       0.00000       0.00000       0.00000       0.00000       0.00000       0.00000       0.00000       0.00000       0.00000       0.00000       0.00000       0.00000       0.00000
   5  21 3322.7847    3.9618  1.6756  3.6446  0.0000  0.0585   0.1004   0.1370 1000.0000   0.0000   454.6931       67.5776       29.5416       10.4036       4.63448      -7.15320       0.00000       0.00000       0.00000       0.00000       0.00000       0.00000       0.00000       0.00000       0.00000       0.00000       0.00000       0.00000       0.00000       0.00000       0.00000       0.00000       0.00000       0.00000       0.00000       0.00000       0.00000       0.00000       0.00000       0.00000       0.00000       0.00000       0.00000       0.00000       0.00000       0.00000       18.0488       20.1903       17.7324       13.7518       9.19992       5.24001       2.81637       1.13737      0.410872     0.0954431       0.00000       0.00000       0.00000       0.00000       0.00000       0.00000       0.00000       0.00000       0.00000       0.00000       0.00000       0.00000       0.00000       0.00000       0.00000       0.00000       0.00000       0.00000       0.00000       0.00000       0.00000       0.00000       0.00000       0.00000       0.00000       0.00000
   5  22 3459.5018    3.3990  2.6021 11.3702 -0.0053  0.0696   0.0701   0.1747    0.4605   0.0000   445.4651       69.6928       15.5929       24.0496      -8.27846      -3.89527       3.60432      -2.41967     -0.693872     -0.316485       0.00000       0.00000       0.00000       0.00000       0.00000       0.00000       0.00000       0.00000       0.00000       0.00000       0.00000       0.00000       0.00000       0.00000       0.00000       0.00000       0.00000       0.00000       0.00000       0.00000       0.00000       0.00000       0.00000       0.00000       0.00000       0.00000       21.9011       23.5290       21.0501       16.8181       11.0021       6.57859       3.43134       1.44024      0.469525      0.111322       0.00000       0.00000       0.00000       0.00000       0.00000       0.00000       0.00000       0.00000       0.00000       0.00000       0.00000       0.00000       0.00000       0.00000       0.00000       0.00000       0.00000       0.00000       0.00000       0.00000       0.00000       0.00000       0.00000       0.00000       0.00000       0.00000
   5  23 3596.6550    2.8836  3.6911 11.0008 -0.0004  0.0876   0.0505   0.2251    0.3347   0.0000   428.9854       43.6193      -14.2532       8.24089       8.72815      -1.99865      -2.48197      -1.04997     -0.113121     -0.110204       0.00000       0.00000       0.00000       0.00000       0.00000       0.00000       0.00000       0.00000       0.00000       0.00000       0.00000       0.00000       0.00000       0.00000       0.00000       0.00000       0.00000       0.00000       0.00000       0.00000       0.00000       0.00000       0.00000       0.00000       0.00000       0.00000       28.9030       32.7014       28.5898       20.5078       13.8150       7.84471       3.91026       1.72450      0.615063      0.137488       0.00000       0.00000       0.00000       0.00000       0.00000       0.00000       0.00000       0.00000       0.00000       0.00000       0.00000       0.00000       0.00000       0.00000       0.00000       0.00000       0.00000       0.00000       0.00000       0.00000       0.00000       0.00000       0.00000       0.00000       0.00000       0.00000
   5  24 3734.3373    2.3756  4.9100 10.8960 -0.0009  0.1012   0.0366   0.2639    0.2030   0.0000   436.6011       40.9983       66.5214       11.8144      0.674128       2.08343       6.82673      -1.85260      -1.19091    -0.0947093       0.00000       0.00000       0.00000       0.00000       0.00000       0.00000       0.00000       0.00000       0.00000       0.00000       0.00000       0.00000       0.00000       0.00000       0.00000       0.00000       0.00000       0.00000       0.00000       0.00000       0.00000       0.00000       0.00000       0.00000       0.00000       0.00000       31.3783       35.8447       30.6554       24.6587       15.7155       9.71042       4.77101       2.16379      0.680707      0.172019       0.00000       0.00000       0.00000       0.00000       0.00000       0.00000       0.00000       0.00000       0.00000       0.00000       0.00000       0.00000       0.00000       0.00000       0.00000       0.00000       0.00000       0.00000       0.00000       0.00000       0.00000       0.00000       0.00000       0.00000       0.00000       0.00000
   5  25 3871.9177    2.0278  7.0263 10.7108 -0.0004  0.1235   0.0264   0.3329    0.1288   0.0000   454.7906       6.23022       6.13184       45.3356      -21.6163       15.5686       5.40010     -0.410280     -0.387544     -0.388331       0.00000       0.00000       0.00000       0.00000       0.00000       0.00000       0.00000       0.00000       0.00000       0.00000       0.00000       0.00000       0.00000       0.00000       0.00000       0.00000       0.00000       0.00000       0.00000       0.00000       0.00000       0.00000       0.00000       0.00000       0.00000       0.00000       39.2165       43.2511       37.9563       30.1899       19.9335       12.2034       5.93358       2.61465      0.846588      0.200210       0.00000       0.00000       0.00000       0.00000       0.00000       0.00000       0.00000       0.00000       0.00000       0.00000       0.00000       0.00000       0.00000       0.00000       0.00000       0.00000       0.00000       0.00000       0.00000       0.00000       0.00000       0.00000       0.00000       0.00000       0.00000       0.00000
   5  27 4147.8973    1.4025 10.1722 10.7382  0.0001  0.1800   0.0170   0.5043    0.0823   0.0000   362.8425       88.4012      -7.38933      -36.7678      -14.2067      -1.56861       4.04494     -0.687441     -0.751625     0.0415060       0.00000       0.00000       0.00000       0.00000       0.00000       0.00000       0.00000       0.00000       0.00000       0.00000       0.00000       0.00000       0.00000       0.00000       0.00000       0.00000       0.00000       0.00000       0.00000       0.00000       0.00000       0.00000       0.00000       0.00000       0.00000       0.00000       57.6945       68.2942       57.6771       44.2199       28.3141       16.3251       8.61621       3.54921       1.26032      0.313125       0.00000       0.00000       0.00000       0.00000       0.00000       0.00000       0.00000       0.00000       0.00000       0.00000       0.00000       0.00000       0.00000       0.00000       0.00000       0.00000       0.00000       0.00000       0.00000       0.00000       0.00000       0.00000       0.00000       0.00000       0.00000       0.00000
   6  10 1866.1312    0.4013  0.2525 11.0979 -0.0102  0.0317   0.0279   0.0508    0.0621   0.0000   430.1967      -8.10599       17.2390      -4.84528      -3.14552      -2.96165     -0.172688      0.681704      0.234359     0.0269166   -0.00249804     0.0114331       0.00000       0.00000       0.00000       0.00000       0.00000       0.00000       0.00000       0.00000       0.00000       0.00000       0.00000       0.00000       0.00000       0.00000       0.00000       0.00000       0.00000       0.00000       0.00000       0.00000       0.00000       0.00000       0.00000       0.00000       6.98710       10.0608       7.53568       6.54462       5.64730       3.42108       2.19873       1.00592      0.497129      0.165165     0.0662961     0.0149776       0.00000       0.00000       0.00000       0.00000       0.00000       0.00000       0.00000       0.00000       0.00000       0.00000       0.00000       0.00000       0.00000       0.00000       0.00000       0.00000       0.00000       0.00000       0.00000       0.00000       0.00000       0.00000       0.00000       0.00000
   6  11 2004.0521    0.5904  0.4504 11.2020 -0.0040  0.0307   0.0302   0.0709    0.0818   0.0000   434.2070       10.3721      -1.15970      -3.36981      -6.03265       2.25746       2.17955      0.311673     -0.650187     -0.399396    -0.0336914     0.0119330       0.00000       0.00000       0.00000       0.00000       0.00000       0.00000       0.00000       0.00000       0.00000       0.00000       0.00000       0.00000       0.00000       0.00000       0.00000       0.00000       0.00000       0.00000       0.00000       0.00000       0.00000       0.00000       0.00000       0.00000       7.38583       8.38642       8.15844       7.12855       5.05768       3.15504       2.22120       1.06115      0.570277      0.184989     0.0605274     0.0128597       0.00000       0.00000       0.00000       0.00000       0.00000       0.00000       0.00000       0.00000       0.00000       0.00000       0.00000       0.00000       0.00000       0.00000       0.00000       0.00000       0.00000       0.00000       0.00000       0.00000       0.00000       0.00000       0.00000       0.00000
   6  13 2279.8019    1.1964  0.9632 11.0829  0.0000  0.0375   0.0397   0.0930    0.1804   0.0000   427.4584       8.12470       15.2743       23.6108       13.2423      -1.16636      -2.20329     -0.913609    -0.0888118     -0.172022    -0.0113786    0.00524273       0.00000       0.00000       0.00000       0.00000       0.00000       0.00000       0.00000       0.00000       0.00000       0.00000       0.00000       0.00000       0.00000       0.00000       0.00000       0.00000       0.00000       0.00000       0.00000       0.00000       0.00000       0.00000       0.00000       0.00000       9.73562       11.2983       10.9695       8.60197       6.10881       3.98184       2.34022       1.29852      0.571543      0.229224     0.0702735     0.0141697       0.00000       0.00000       0.00000       0.00000       0.00000       0.00000       0.00000       0.00000       0.00000       0.00000       0.00000       0.00000       0.00000       0.00000       0.00000       0.00000       0.00000       0.00000       0.00000       0.00000       0.00000       0.00000       0.00000       0.00000
   6  14 2415.5125    1.5518  0.9029 11.5829 -0.0024  0.0374   0.0519   0.0909    0.2014   0.0000   433.2115       21.3870       4.77079      -19.7765      0.492222       6.62277       1.85624      -1.55433     -0.206532      0.118177     0.0198353     0.0111055       0.00000       0.00000       0.00000       0.00000       0.00000       0.00000       0.00000       0.00000       0.00000       0.00000       0.00000       0.00000       0.00000       0.00000       0.00000       0.00000       0.00000       0.00000       0.00000       0.00000       0.00000       0.00000       0.00000       0.00000       10.3460       12.2258       10.7049       8.93056       6.44636       4.17941       2.41962       1.26080      0.531590      0.204619     0.0643825     0.0147476       0.00000       0.00000       0.00000       0.00000       0.00000       0.00000       0.00000       0.00000       0.00000       0.00000       0.00000       0.00000       0.00000       0.00000       0.00000       0.00000       0.00000       0.00000       0.00000       0.00000       0.00000       0.00000       0.00000       0.00000
   6  15 2551.1025    2.0964  0.9614 11.2637 -0.0008  0.0366   0.0686   0.0940    0.3462   0.0000   431.3370     -0.689178       12.7201      0.929755      -6.98419       5.84395       1.58498      -1.06642     -0.520959      0.124266     -0.140157    0.00900109       0.00000       0.00000       0.00000       0.00000       0.00000       0.00000       0.00000       0.00000       0.00000       0.00000       0.00000       0.00000       0.00000       0.00000       0.00000       0.00000       0.00000       0.00000       0.00000       0.00000       0.00000       0.00000       0.00000       0.00000       9.89874       12.0454       10.1786       8.87528       5.89442       3.97623       2.20318       1.20090      0.509800      0.205516     0.0588546     0.0151591       0.00000       0.00000       0.00000       0.00000       0.00000       0.00000       0.00000       0.00000       0.00000       0.00000       0.00000       0.00000       0.00000       0.00000       0.00000       0.00000       0.00000       0.00000       0.00000       0.00000       0.00000       0.00000       0.00000       0.00000
   6  16 2687.2079    2.7588  1.0142 11.1326 -0.0012  0.0393   0.0858   0.0908    0.5921   0.0000   443.1038       28.0174       18.1214     -0.270446       7.69550       2.98171      -2.26883      -1.93910     -0.346247      0.146631    -0.0105103    -0.0263991       0.00000       0.00000       0.00000       0.00000       0.00000       0.00000       0.00000       0.00000       0.00000       0.00000       0.00000       0.00000       0.00000       0.00000       0.00000       0.00000       0.00000       0.00000       0.00000       0.00000       0.00000       0.00000       0.00000       0.00000       12.6947       14.6593       13.2035       10.1662       6.59637       4.07580       2.21482       1.16334      0.494933      0.193466     0.0538530     0.0120721       0.00000       0.00000       0.00000       0.00000       0.00000       0.00000       0.00000       0.00000       0.00000       0.00000       0.00000       0.00000       0.00000       0.00000       0.00000       0.00000       0.00000       0.00000       0.00000       0.00000       0.00000       0.00000       0.00000       0.00000
   6  17 2823.8026    3.4443  0.8041 12.0390 -0.0045  0.0330   0.1178   0.0761    0.4182   0.0000   425.9959       8.03008       12.6123      -12.0688      -9.62764      -7.13730      0.153557     -0.583122     -0.253966     -0.396401    -0.0241094    0.00685502       0.00000       0.00000       0.00000       0.00000       0.00000       0.00000       0.00000       0.00000       0.00000       0.00000       0.00000       0.00000       0.00000       0.00000       0.00000       0.00000       0.00000       0.00000       0.00000       0.00000       0.00000       0.00000       0.00000       0.00000       9.43229       10.3671       9.47289       7.81166       5.71627       3.69356       2.10980       1.16912      0.468988      0.189744     0.0533491     0.0111868       0.00000       0.00000       0.00000       0.00000       0.00000       0.00000       0.00000       0.00000       0.00000       0.00000       0.00000       0.00000       0.00000       0.00000       0.00000       0.00000       0.00000       0.00000       0.00000       0.00000       0.00000       0.00000       0.00000       0.00000
   6  19 3097.4696    4.3379  1.1207 11.7425 -0.0043  0.0410   0.1268   0.0993    1.2374   0.0000   434.6159       41.8220       16.9302       6.77112       1.53407      -7.62779      -1.62416     -0.739019     -0.320715     -0.164845    -0.0385632   -0.00288427       0.00000       0.00000       0.00000       0.00000       0.00000       0.00000       0.00000       0.00000       0.00000       0.00000       0.00000       0.00000       0.00000       0.00000       0.00000       0.00000       0.00000       0.00000       0.00000       0.00000       0.00000       0.00000       0.00000       0.00000       12.2472       12.7038       11.6269       9.54879       7.49357       5.01756       2.78383       1.38192      0.588060      0.224477     0.0644394     0.0126039       0.00000       0.00000       0.00000       0.00000       0.00000       0.00000       0.00000       0.00000       0.00000       0.00000       0.00000       0.00000       0.00000       0.00000       0.00000       0.00000       0.00000       0.00000       0.00000       0.00000       0.00000       0.00000       0.00000       0.00000
   6  20 3234.2033    4.2331  1.3323 11.4052 -0.0044  0.0475   0.1128   0.1097    1.3826   0.0000   422.5610       38.9437     -0.942153       1.12086      -9.99137       1.93725     -0.147818     -0.872095       1.01807     -0.376468    0.00147607   -0.00539915       0.00000       0.00000       0.00000       0.00000       0.00000       0.00000       0.00000       0.00000       0.00000       0.00000       0.00000       0.00000       0.00000       0.00000       0.00000       0.00000       0.00000       0.00000       0.00000       0.00000       0.00000       0.00000       0.00000       0.00000       12.2756       13.8393       13.7605       9.74946       8.67769       5.20454       3.02330       1.71672      0.612766      0.287890      0.100450     0.0171760       0.00000       0.00000       0.00000       0.00000       0.00000       0.00000       0.00000       0.00000       0.00000       0.00000       0.00000       0.00000       0.00000       0.00000       0.00000       0.00000       0.00000       0.00000       0.00000       0.00000       0.00000       0.00000       0.00000       0.00000
   6  21 3371.2556    3.7978  2.0755 10.7334  0.0001  0.0564   0.0780   0.1438    0.8967   0.0000   446.8868       39.8651       17.1847       26.6300       2.35235      -1.46249       6.70703      -1.78508      0.441108      0.169272     -0.113527    -0.0158936       0.00000       0.00000       0.00000       0.00000       0.00000       0.00000       0.00000       0.00000       0.00000       0.00000       0.00000       0.00000       0.00000       0.00000       0.00000       0.00000       0.00000       0.00000       0.00000       0.00000       0.00000       0.00000       0.00000       0.00000       14.6962       16.7241       16.4416       12.6069       9.06643       6.34676       3.58810       1.73830      0.901141      0.353423      0.104190     0.0210678       0.00000       0.00000       0.00000       0.00000       0.00000       0.00000       0.00000       0.00000       0.00000       0.00000       0.00000       0.00000       0.00000       0.00000       0.00000       0.00000       0.00000       0.00000       0.00000       0.00000       0.00000       0.00000       0.00000       0.00000
   6  22 3508.4049    3.1534  2.9904 10.8729  0.0004  0.0675   0.0552   0.1833    0.3706   0.0000   423.2097       3.55850      -11.5062      -10.5704      -17.3762      -1.49235       11.6530      -1.80717      -1.63975     -0.385081     0.0326483    -0.0326153       0.00000       0.00000       0.00000       0.00000       0.00000       0.00000       0.00000       0.00000       0.00000       0.00000       0.00000       0.00000       0.00000       0.00000       0.00000       0.00000       0.00000       0.00000       0.00000       0.00000       0.00000       0.00000       0.00000       0.00000       17.9647       21.0679       19.0215       15.8332       11.5758       7.64549       4.44665       2.30723       1.03052      0.409519      0.127791     0.0277428       0.00000       0.00000       0.00000       0.00000       0.00000       0.00000       0.00000       0.00000       0.00000       0.00000       0.00000       0.00000       0.00000       0.00000       0.00000       0.00000       0.00000       0.00000       0.00000       0.00000       0.00000       0.00000       0.00000       0.00000
   6  23 3646.2531    2.6781  4.2426 10.9366 -0.0002  0.0893   0.0389   0.2120    0.1979   0.0000   410.3182       5.89378       9.25739       7.41740      -31.5209       5.30164       1.87896      -2.47163      -1.29158      0.185850     -0.175130    -0.0263703       0.00000       0.00000       0.00000       0.00000       0.00000       0.00000       0.00000       0.00000       0.00000       0.00000       0.00000       0.00000       0.00000       0.00000       0.00000       0.00000       0.00000       0.00000       0.00000       0.00000       0.00000       0.00000       0.00000       0.00000       25.0134       29.6434       27.0167       22.2531       15.3814       9.71842       5.78155       2.95054       1.38185      0.524717      0.165335     0.0351607       0.00000       0.00000       0.00000       0.00000       0.00000       0.00000       0.00000       0.00000       0.00000       0.00000       0.00000       0.00000       0.00000       0.00000       0.00000       0.00000       0.00000       0.00000       0.00000       0.00000       0.00000       0.00000       0.00000       0.00000
   6  24 3784.2242    2.2076  5.6266 10.8301 -0.0013  0.0988   0.0285   0.2670    0.1318   0.0000   415.4984       60.6826       16.0651      -30.5640       3.10524       17.8240      -3.32829      -5.39624     -0.712432      0.622578      0.515608     0.0329029       0.00000       0.00000       0.00000       0.00000       0.00000       0.00000       0.00000       0.00000       0.00000       0.00000       0.00000       0.00000       0.00000       0.00000       0.00000       0.00000       0.00000       0.00000       0.00000       0.00000       0.00000       0.00000       0.00000       0.00000       25.7501       30.9537       28.6591       23.0837       17.1133       11.2415       6.50736       3.39588       1.57177      0.637563      0.201656     0.0406944       0.00000       0.00000       0.00000       0.00000       0.00000       0.00000       0.00000       0.00000       0.00000       0.00000       0.00000       0.00000       0.00000       0.00000       0.00000       0.00000       0.00000       0.00000       0.00000       0.00000       0.00000       0.00000       0.00000       0.00000
   6  25 3922.4296    1.8719  7.2588 10.8847  0.0007  0.1212   0.0227   0.3427    0.0974   0.0000   481.1362      -8.16969      -4.10527      -43.2738       9.58016       15.7149       5.28952       2.01214      -3.10029      -1.26223     0.0888031     0.0133613       0.00000       0.00000       0.00000       0.00000       0.00000       0.00000       0.00000       0.00000       0.00000       0.00000       0.00000       0.00000       0.00000       0.00000       0.00000       0.00000       0.00000       0.00000       0.00000       0.00000       0.00000       0.00000       0.00000       0.00000       31.1544       35.9778       34.8041       28.5620       20.8791       13.6505       8.07744       4.42407       1.95975      0.791477      0.244970     0.0493869       0.00000       0.00000       0.00000       0.00000       0.00000       0.00000       0.00000       0.00000       0.00000       0.00000       0.00000       0.00000       0.00000       0.00000       0.00000       0.00000       0.00000       0.00000       0.00000       0.00000       0.00000       0.00000       0.00000       0.00000
   6  26 4060.6285    1.6095  8.9295 10.7605 -0.0003  0.1501   0.0181   0.3854    0.0804   0.0000   442.2601       38.8156       28.3668      -105.785      -19.9689       9.94548      -3.42571      -10.2964      -3.12599      0.589973     -0.211237    -0.0781932       0.00000       0.00000       0.00000       0.00000       0.00000       0.00000       0.00000       0.00000       0.00000       0.00000       0.00000       0.00000       0.00000       0.00000       0.00000       0.00000       0.00000       0.00000       0.00000       0.00000       0.00000       0.00000       0.00000       0.00000       37.8978       46.0399       42.4539       35.2509       25.7182       16.8148       9.80029       5.18374       2.32904      0.943313      0.299758     0.0641819       0.00000       0.00000       0.00000       0.00000       0.00000       0.00000       0.00000       0.00000       0.00000       0.00000       0.00000       0.00000       0.00000       0.00000       0.00000       0.00000       0.00000       0.00000       0.00000       0.00000       0.00000       0.00000       0.00000       0.00000
   7  11 2045.8617    0.6798  0.5049 11.5972 -0.0046  0.0313   0.0305   0.0612    0.0789   0.0000   430.3439      -10.4025       18.0780       9.38141      -3.63146      0.206181     -0.649106      -1.95319      0.474747      0.134939      0.364508     0.0828244    0.00973569    0.00563989       0.00000       0.00000       0.00000       0.00000       0.00000       0.00000       0.00000       0.00000       0.00000       0.00000       0.00000       0.00000       0.00000       0.00000       0.00000       0.00000       0.00000       0.00000       0.00000       0.00000       0.00000       0.00000       6.55134       7.70808       6.76587       6.48493       5.33789       3.51455       2.54948       1.40900      0.851885      0.333583      0.157976     0.0442930     0.0151047    0.00328624       0.00000       0.00000       0.00000       0.00000       0.00000       0.00000       0.00000       0.00000       0.00000       0.00000       0.00000       0.00000       0.00000       0.00000       0.00000       0.00000       0.00000       0.00000       0.00000       0.00000       0.00000       0.00000
   7  13 2322.2503    1.2685  0.7894 11.9617  0.0018  0.0358   0.0433   0.0756    0.1335   0.0000   425.7853       3.53482       8.69256      0.517467      -2.49247      -1.49559    -0.0514148     -0.797554    -0.0414032     0.0564561      0.115687   -0.00861759   -0.00613396    0.00132131       0.00000       0.00000       0.00000       0.00000       0.00000       0.00000       0.00000       0.00000       0.00000       0.00000       0.00000       0.00000       0.00000       0.00000       0.00000       0.00000       0.00000       0.00000       0.00000       0.00000       0.00000       0.00000       8.41442       9.85495       8.92678       8.40341       6.41777       4.09619       2.62090       1.69913      0.922424      0.386231      0.159928     0.0540830     0.0158816    0.00328994       0.00000       0.00000       0.00000       0.00000       0.00000       0.00000       0.00000       0.00000       0.00000       0.00000       0.00000       0.00000       0.00000       0.00000       0.00000       0.00000       0.00000       0.00000       0.00000       0.00000       0.00000       0.00000
   7  14 2458.2196    1.6051  0.9672 12.0323 -0.0037  0.0377   0.0500   0.0918    0.1623   0.0000   445.5861       9.94732       6.44563       3.10234      -8.57331      -4.00376      -3.01343     -0.260427      0.366253     -0.275124     -0.252792     0.0586181     0.0136157    0.00211870       0.00000       0.00000       0.00000       0.00000       0.00000       0.00000       0.00000       0.00000       0.00000       0.00000       0.00000       0.00000       0.00000       0.00000       0.00000       0.00000       0.00000       0.00000       0.00000       0.00000       0.00000       0.00000       9.69639       10.9929       10.2198       9.68730       6.68678       4.18085       2.73534       1.76081      0.981468      0.436755      0.167743     0.0524223     0.0140839    0.00322946       0.00000       0.00000       0.00000       0.00000       0.00000       0.00000       0.00000       0.00000       0.00000       0.00000       0.00000       0.00000       0.00000       0.00000       0.00000       0.00000       0.00000       0.00000       0.00000       0.00000       0.00000       0.00000
   7  15 2594.2817    2.0873  1.1340 12.0127 -0.0015  0.0464   0.0590   0.0954    0.2313   0.0000   435.3985       26.6992       22.2852       1.03687       4.82799      0.489367     -0.600147      -2.68652      0.560600     -0.599088   -0.00590503     -0.119689  -0.000434934   -0.00235222       0.00000       0.00000       0.00000       0.00000       0.00000       0.00000       0.00000       0.00000       0.00000       0.00000       0.00000       0.00000       0.00000       0.00000       0.00000       0.00000       0.00000       0.00000       0.00000       0.00000       0.00000       0.00000       13.3276       15.8522       14.8495       12.5703       8.77938       5.24956       3.20256       1.92982       1.08964      0.448473      0.185988     0.0579865     0.0163242    0.00327368       0.00000       0.00000       0.00000       0.00000       0.00000       0.00000       0.00000       0.00000       0.00000       0.00000       0.00000       0.00000       0.00000       0.00000       0.00000       0.00000       0.00000       0.00000       0.00000       0.00000       0.00000       0.00000
   7  16 2731.2435    2.9714  0.9379 12.1056 -0.0033  0.0326   0.0864   0.0777    0.3022   0.0000   443.6530       11.4166       13.8801      -2.33136       4.96279      0.618769       3.10908     0.0507129     -0.842384    0.00184071     -0.137250     0.0283728    0.00712811   -0.00208902       0.00000       0.00000       0.00000       0.00000       0.00000       0.00000       0.00000       0.00000       0.00000       0.00000       0.00000       0.00000       0.00000       0.00000       0.00000       0.00000       0.00000       0.00000       0.00000       0.00000       0.00000       0.00000       7.76954       8.81034       8.51699       7.53447       5.40466       3.94651       2.57322       1.44976      0.770995      0.381717      0.157100     0.0524302     0.0135584    0.00287146       0.00000       0.00000       0.00000       0.00000       0.00000       0.00000       0.00000       0.00000       0.00000       0.00000       0.00000       0.00000       0.00000       0.00000       0.00000       0.00000       0.00000       0.00000       0.00000       0.00000       0.00000       0.00000
   7  17 2868.4670    3.4011  0.9648 12.6128 -0.0058  0.0385   0.1051   0.0799    0.3123   0.0000   444.0894       13.2526       15.3938       13.2894      -2.94913      -4.05966       1.55694      -1.70161     -0.245118      0.439325      0.122188    -0.0200923     0.0131139   -0.00178111       0.00000       0.00000       0.00000       0.00000       0.00000       0.00000       0.00000       0.00000       0.00000       0.00000       0.00000       0.00000       0.00000       0.00000       0.00000       0.00000       0.00000       0.00000       0.00000       0.00000       0.00000       0.00000       9.89012       10.6559       10.4899       8.84626       6.56869       5.11416       3.43021       1.69465      0.857976      0.465985      0.192892     0.0591206     0.0148861    0.00270835       0.00000       0.00000       0.00000       0.00000       0.00000       0.00000       0.00000       0.00000       0.00000       0.00000       0.00000       0.00000       0.00000       0.00000       0.00000       0.00000       0.00000       0.00000       0.00000       0.00000       0.00000       0.00000
   7  18 3005.7511    4.2764  1.0006 12.6407 -0.0020  0.0462   0.1243   0.0830    0.4260   0.0000   430.5337       29.4734       28.6911      -14.1604       6.54513       4.72500       1.38688    -0.0179069       1.01941     -0.105686     0.0241544    -0.0295923   -0.00209132    0.00201226       0.00000       0.00000       0.00000       0.00000       0.00000       0.00000       0.00000       0.00000       0.00000       0.00000       0.00000       0.00000       0.00000       0.00000       0.00000       0.00000       0.00000       0.00000       0.00000       0.00000       0.00000       0.00000       13.8472       17.1701       16.2868       12.3483       8.70219       5.11731       3.03954       1.62033      0.785948      0.412763      0.151291     0.0549700     0.0172601    0.00286864       0.00000       0.00000       0.00000       0.00000       0.00000       0.00000       0.00000       0.00000       0.00000       0.00000       0.00000       0.00000       0.00000       0.00000       0.00000       0.00000       0.00000       0.00000       0.00000       0.00000       0.00000       0.00000
   7  19 3142.8861    4.3506  1.2867 12.3212 -0.0048  0.0459   0.1129   0.0952    0.5451   0.0000   432.6778       31.2251       17.4344      -7.03390      -4.90770      -2.46452       4.75192      -2.28247      0.479549     -0.814661      0.276511    -0.0778319    -0.0149488   -0.00391176       0.00000       0.00000       0.00000       0.00000       0.00000       0.00000       0.00000       0.00000       0.00000       0.00000       0.00000       0.00000       0.00000       0.00000       0.00000       0.00000       0.00000       0.00000       0.00000       0.00000       0.00000       0.00000       12.1756       12.2368       11.9291       11.7465       8.42194       4.97685       3.39758       2.35688       1.32083      0.567663      0.207219     0.0596653     0.0158519    0.00319783       0.00000       0.00000       0.00000       0.00000       0.00000       0.00000       0.00000       0.00000       0.00000       0.00000       0.00000       0.00000       0.00000       0.00000       0.00000       0.00000       0.00000       0.00000       0.00000       0.00000       0.00000       0.00000
   7  20 3280.1666    4.0157  1.3348 12.5738 -0.0033  0.0433   0.0993   0.0956    0.3607   0.0000   427.7346       28.5220       10.7765      0.137370     0.0714048       2.09720      -2.65273     -0.321212       1.62997     -0.371226     0.0239067     0.0380830   -0.00184516  -0.000911356       0.00000       0.00000       0.00000       0.00000       0.00000       0.00000       0.00000       0.00000       0.00000       0.00000       0.00000       0.00000       0.00000       0.00000       0.00000       0.00000       0.00000       0.00000       0.00000       0.00000       0.00000       0.00000       9.98943       12.1836       11.2974       9.63469       7.22082       5.27731       3.42739       1.82351       1.02040      0.451877      0.209256     0.0680781     0.0197666    0.00417807       0.00000       0.00000       0.00000       0.00000       0.00000       0.00000       0.00000       0.00000       0.00000       0.00000       0.00000       0.00000       0.00000       0.00000       0.00000       0.00000       0.00000       0.00000       0.00000       0.00000       0.00000       0.00000
   7  21 3417.7925    3.5331  2.0467 11.9455 -0.0018  0.0497   0.0707   0.1299    0.2790   0.0000   451.7777       38.6462       4.41228     -0.585909       11.8800      -8.22760       7.91433      -1.39524       2.34224     -0.529594    -0.0258855     0.0326001     0.0337340  -8.01503e-05       0.00000       0.00000       0.00000       0.00000       0.00000       0.00000       0.00000       0.00000       0.00000       0.00000       0.00000       0.00000       0.00000       0.00000       0.00000       0.00000       0.00000       0.00000       0.00000       0.00000       0.00000       0.00000       11.5890       13.6776       12.7842       11.4281       8.56481       5.72411       3.81080       2.23928       1.29087      0.531788      0.235523     0.0749338     0.0227329    0.00450859       0.00000       0.00000       0.00000       0.00000       0.00000       0.00000       0.00000       0.00000       0.00000       0.00000       0.00000       0.00000       0.00000       0.00000       0.00000       0.00000       0.00000       0.00000       0.00000       0.00000       0.00000       0.00000
   7  22 3555.6421    2.9796  3.0714 11.4551 -0.0007  0.0631   0.0466   0.1630    0.2078   0.0000   419.1875       32.3413       8.03619       15.8908       3.81056      -10.1073       2.88960      -3.95382     -0.568494     -0.886452      0.174200    -0.0758027     0.0168197   -0.00893935       0.00000       0.00000       0.00000       0.00000       0.00000       0.00000       0.00000       0.00000       0.00000       0.00000       0.00000       0.00000       0.00000       0.00000       0.00000       0.00000       0.00000       0.00000       0.00000       0.00000       0.00000       0.00000       14.7103       17.2897       16.0706       13.9456       10.9074       7.81750       5.05914       2.88557       1.53032      0.702272      0.298412      0.102300     0.0293494    0.00584649       0.00000       0.00000       0.00000       0.00000       0.00000       0.00000       0.00000       0.00000       0.00000       0.00000       0.00000       0.00000       0.00000       0.00000       0.00000       0.00000       0.00000       0.00000       0.00000       0.00000       0.00000       0.00000
   7  23 3693.6362    2.4725  4.7328 11.4659 -0.0033  0.0857   0.0319   0.2163    0.1196   0.0000   419.7618       52.6833       30.5982       42.3737       11.1969       3.67826      -6.37716       4.85889      0.765233      0.137442     0.0709072     -0.429650   -0.00838653    -0.0132892       0.00000       0.00000       0.00000       0.00000       0.00000       0.00000       0.00000       0.00000       0.00000       0.00000       0.00000       0.00000       0.00000       0.00000       0.00000       0.00000       0.00000       0.00000       0.00000       0.00000       0.00000       0.00000       19.8775       22.7125       22.0416       19.5746       14.6917       10.5931       6.55688       4.13487       2.16349       1.01381      0.409026      0.150912     0.0397754    0.00798656       0.00000       0.00000       0.00000       0.00000       0.00000       0.00000       0.00000       0.00000       0.00000       0.00000       0.00000       0.00000       0.00000       0.00000       0.00000       0.00000       0.00000       0.00000       0.00000       0.00000       0.00000       0.00000
   7  24 3832.1792    2.0975  6.1177 11.2344 -0.0008  0.1013   0.0245   0.2732    0.0999   0.0000   424.8960       11.2137      -18.0976     -0.177372       8.46449      -14.1852      -14.0991     -0.227804      0.122988      -1.51963     -0.531219     0.0799911     0.0492507     0.0112745       0.00000       0.00000       0.00000       0.00000       0.00000       0.00000       0.00000       0.00000       0.00000       0.00000       0.00000       0.00000       0.00000       0.00000       0.00000       0.00000       0.00000       0.00000       0.00000       0.00000       0.00000       0.00000       22.7842       28.2703       26.1340       23.1602       17.5552       12.1642       8.03286       4.57882       2.56810       1.15161      0.513038      0.170269     0.0504161     0.0101974       0.00000       0.00000       0.00000       0.00000       0.00000       0.00000       0.00000       0.00000       0.00000       0.00000       0.00000       0.00000       0.00000       0.00000       0.00000       0.00000       0.00000       0.00000       0.00000       0.00000       0.00000       0.00000
   7  25 3970.7080    1.7915  7.9111 11.1454 -0.0010  0.1221   0.0185   0.3191    0.0757   0.0000   418.3680       65.6443       8.79745       25.0077       9.04051       32.5212       20.4179      -8.49087     -0.784942       2.06957      0.695851     -0.396058    -0.0246490   -0.00590330       0.00000       0.00000       0.00000       0.00000       0.00000       0.00000       0.00000       0.00000       0.00000       0.00000       0.00000       0.00000       0.00000       0.00000       0.00000       0.00000       0.00000       0.00000       0.00000       0.00000       0.00000       0.00000       26.7961       32.1270       31.0097       27.8900       20.6748       15.2404       9.80818       5.81272       3.00696       1.52032      0.614749      0.222277     0.0607384     0.0124423       0.00000       0.00000       0.00000       0.00000       0.00000       0.00000       0.00000       0.00000       0.00000       0.00000       0.00000       0.00000       0.00000       0.00000       0.00000       0.00000       0.00000       0.00000       0.00000       0.00000       0.00000       0.00000
   7  26 4109.6250    1.4920  9.5195 11.1395 -0.0012  0.1447   0.0151   0.3904    0.0653   0.0000   458.5337       77.6367      -13.0924      -45.9093      -1.43776       2.03397       7.48062       9.51639      -5.13768      0.290876      0.364207     -0.678399     0.0665394   -0.00914090       0.00000       0.00000       0.00000       0.00000       0.00000       0.00000       0.00000       0.00000       0.00000       0.00000       0.00000       0.00000       0.00000       0.00000       0.00000       0.00000       0.00000       0.00000       0.00000       0.00000       0.00000       0.00000       33.9873       39.6797       38.2417       33.2109       26.8287       18.0577       11.8122       7.00871       3.68730       1.75231      0.718571      0.259986     0.0764194     0.0138774       0.00000       0.00000       0.00000       0.00000       0.00000       0.00000       0.00000       0.00000       0.00000       0.00000       0.00000       0.00000       0.00000       0.00000       0.00000       0.00000       0.00000       0.00000       0.00000       0.00000       0.00000       0.00000
   8  11 2086.1309    0.6775  0.5636 10.2829 -0.0019  0.0306   0.0287   0.0774    0.1011   0.0000   429.0313       2.37278       13.6526       5.41938       3.90444       2.37086      -4.53259       1.82699      -1.04682      -1.07560     -0.403824     0.0772730     0.0249688   -0.00831626    0.00599867   -0.00178114       0.00000       0.00000       0.00000       0.00000       0.00000       0.00000       0.00000       0.00000       0.00000       0.00000       0.00000       0.00000       0.00000       0.00000       0.00000       0.00000       0.00000       0.00000       0.00000       0.00000       6.41593       7.68715       7.32043       6.54692       5.47529       3.77457       2.35454       1.72627       1.01468      0.552113      0.272395     0.0971243     0.0368661     0.0142214    0.00349498   0.000651223       0.00000       0.00000       0.00000       0.00000       0.00000       0.00000       0.00000       0.00000       0.00000       0.00000       0.00000       0.00000       0.00000       0.00000       0.00000       0.00000       0.00000       0.00000       0.00000       0.00000
   8  12 2225.0952    1.0094  0.7666 10.1442  0.0005  0.0300   0.0330   0.0736    0.1498   0.0000   431.4959      -4.74393      -1.62738      -1.69558      -6.85173      -3.02566     -0.763640     -0.208244     -0.356299     -0.285770      0.123684    -0.0981478    -0.0122975    0.00256044    0.00565836  -7.67140e-05       0.00000       0.00000       0.00000       0.00000       0.00000       0.00000       0.00000       0.00000       0.00000       0.00000       0.00000       0.00000       0.00000       0.00000       0.00000       0.00000       0.00000       0.00000       0.00000       0.00000       6.08554       7.51865       7.31769       6.52854       4.91144       3.70823       2.52497       1.56996      0.925036      0.489451      0.244438      0.107616     0.0422046     0.0132294    0.00343680   0.000679613       0.00000       0.00000       0.00000       0.00000       0.00000       0.00000       0.00000       0.00000       0.00000       0.00000       0.00000       0.00000       0.00000       0.00000       0.00000       0.00000       0.00000       0.00000       0.00000       0.00000
   8  14 2499.4852    1.7702  0.9633 11.1281 -0.0063  0.0381   0.0546   0.0803    0.1970   0.0000   437.9099       8.30955       14.8731       3.33311      -1.88262      -3.43475      -1.33463      -2.05750     -0.483114    0.00688316      0.452236     -0.273660     0.0267033     0.0159325    0.00301073   -0.00103713       0.00000       0.00000       0.00000       0.00000       0.00000       0.00000       0.00000       0.00000       0.00000       0.00000       0.00000       0.00000       0.00000       0.00000       0.00000       0.00000       0.00000       0.00000       0.00000       0.00000       6.92222       9.52117       7.72845       8.28263       5.62930       5.11916       3.16848       2.26965       1.09169      0.674572      0.304872      0.152743     0.0479973     0.0191686    0.00392598    0.00111708       0.00000       0.00000       0.00000       0.00000       0.00000       0.00000       0.00000       0.00000       0.00000       0.00000       0.00000       0.00000       0.00000       0.00000       0.00000       0.00000       0.00000       0.00000       0.00000       0.00000
   8  15 2636.2456    2.3533  0.9006 11.5328  0.0007  0.0327   0.0705   0.0788    0.2080   0.0000   443.5867       4.66839       13.9436       3.82178       2.32036      -6.33440      -6.92505       1.30388      0.127789    -0.0701716    -0.0931238    -0.0547633   -0.00994486    -0.0193784   -0.00207481  -6.07950e-05       0.00000       0.00000       0.00000       0.00000       0.00000       0.00000       0.00000       0.00000       0.00000       0.00000       0.00000       0.00000       0.00000       0.00000       0.00000       0.00000       0.00000       0.00000       0.00000       0.00000       5.78778       7.74261       6.63831       6.87127       5.12497       4.04115       2.79824       1.70634       1.15050      0.534975      0.301919      0.106820     0.0513256     0.0142819    0.00400964   0.000902799       0.00000       0.00000       0.00000       0.00000       0.00000       0.00000       0.00000       0.00000       0.00000       0.00000       0.00000       0.00000       0.00000       0.00000       0.00000       0.00000       0.00000       0.00000       0.00000       0.00000
   8  16 2773.8375    2.9435  0.8090 12.1035 -0.0043  0.0303   0.0921   0.0742    0.2108   0.0000   431.1304       30.1880       11.0839      -1.61383      0.244968      -8.01968      -2.58302      -1.04786     0.0115931      0.575473     0.0884846     -0.164635    -0.0481597    -0.0164174   -0.00336107   0.000491992       0.00000       0.00000       0.00000       0.00000       0.00000       0.00000       0.00000       0.00000       0.00000       0.00000       0.00000       0.00000       0.00000       0.00000       0.00000       0.00000       0.00000       0.00000       0.00000       0.00000       6.12282       7.40327       7.04305       6.25916       4.98199       3.91095       2.67353       1.67114      0.965665      0.533655      0.222767      0.115600     0.0419817     0.0135610    0.00345574   0.000683629       0.00000       0.00000       0.00000       0.00000       0.00000       0.00000       0.00000       0.00000       0.00000       0.00000       0.00000       0.00000       0.00000       0.00000       0.00000       0.00000       0.00000       0.00000       0.00000       0.00000
   8  17 2911.6840    3.5768  0.7589 12.8115 -0.0030  0.0283   0.1163   0.0728    0.1631   0.0000   426.3295       11.7140       17.2246       7.39092      -3.22072      -4.01767       1.34051     -0.875358      0.760635      0.398017      0.339601     0.0432140    -0.0163611    -0.0187557  -0.000672845  -0.000359850       0.00000       0.00000       0.00000       0.00000       0.00000       0.00000       0.00000       0.00000       0.00000       0.00000       0.00000       0.00000       0.00000       0.00000       0.00000       0.00000       0.00000       0.00000       0.00000       0.00000       5.49214       6.62775       6.40941       5.60610       4.74849       3.41482       2.48671       1.58305      0.874703      0.484889      0.240721      0.105076     0.0380354     0.0128321    0.00354423   0.000619280       0.00000       0.00000       0.00000       0.00000       0.00000       0.00000       0.00000       0.00000       0.00000       0.00000       0.00000       0.00000       0.00000       0.00000       0.00000       0.00000       0.00000       0.00000       0.00000       0.00000
   8  18 3049.2930    4.0932  0.9128 12.9035 -0.0080  0.0317   0.1279   0.0852    0.2092   0.0000   433.8662       26.2899       2.06218       8.44024      -3.37602      -4.48939      -2.30028     -0.649261       1.71447      -1.88917      0.834529    -0.0992730     0.0229255     0.0201267  -0.000985299   -0.00108025       0.00000       0.00000       0.00000       0.00000       0.00000       0.00000       0.00000       0.00000       0.00000       0.00000       0.00000       0.00000       0.00000       0.00000       0.00000       0.00000       0.00000       0.00000       0.00000       0.00000       6.81664       7.81148       7.98071       6.45959       5.76728       4.02044       2.66473       1.86675       1.01866      0.555061      0.289197      0.105050     0.0406411     0.0153289    0.00387757   0.000580662       0.00000       0.00000       0.00000       0.00000       0.00000       0.00000       0.00000       0.00000       0.00000       0.00000       0.00000       0.00000       0.00000       0.00000       0.00000       0.00000       0.00000       0.00000       0.00000       0.00000
   8  19 3186.8104    3.8638  1.1404 13.1800  0.0125  0.0430   0.1173   0.1019    0.1951   0.0000   442.8432       18.5874      -17.6004      -11.5201       3.83405       5.28081      -8.92800      -2.42830       2.77087     -0.896611     -0.566199      0.239896     0.0747635    -0.0258597   -0.00962518    0.00177026       0.00000       0.00000       0.00000       0.00000       0.00000       0.00000       0.00000       0.00000       0.00000       0.00000       0.00000       0.00000       0.00000       0.00000       0.00000       0.00000       0.00000       0.00000       0.00000       0.00000       7.79064       10.9354       9.30860       9.25997       6.69183       5.25188       3.75560       2.22310       1.38699      0.682386      0.366383      0.148219     0.0619800     0.0184833    0.00538343    0.00124368       0.00000       0.00000       0.00000       0.00000       0.00000       0.00000       0.00000       0.00000       0.00000       0.00000       0.00000       0.00000       0.00000       0.00000       0.00000       0.00000       0.00000       0.00000       0.00000       0.00000
   8  20 3324.5674    3.7279  1.4894 12.7353 -0.0090  0.0447   0.0960   0.1090    0.1859   0.0000   413.4997       33.7071      -1.29282       34.8800       5.27527       1.01978       4.35311      -3.60317      -1.18922     -0.626919     -0.165209     -0.197407    -0.0260734    0.00301516   -0.00504205   -0.00217608       0.00000       0.00000       0.00000       0.00000       0.00000       0.00000       0.00000       0.00000       0.00000       0.00000       0.00000       0.00000       0.00000       0.00000       0.00000       0.00000       0.00000       0.00000       0.00000       0.00000       8.58149       11.0458       9.52715       9.38904       7.35350       5.76010       4.04253       2.49414       1.53323      0.732511      0.408304      0.151036     0.0664013     0.0193672    0.00544351    0.00118192       0.00000       0.00000       0.00000       0.00000       0.00000       0.00000       0.00000       0.00000       0.00000       0.00000       0.00000       0.00000       0.00000       0.00000       0.00000       0.00000       0.00000       0.00000       0.00000       0.00000
   8  21 3462.6777    3.2270  2.5341 11.7308 -0.0013  0.0535   0.0630   0.1417    0.1715   0.0000   414.2875       40.7308       35.2755      -6.45207      -14.1874      -11.9277     -0.603030       1.77206     -0.635438     0.0673939     0.0378049     0.0890525    -0.0384099    -0.0258287    -0.0105419   0.000122328       0.00000       0.00000       0.00000       0.00000       0.00000       0.00000       0.00000       0.00000       0.00000       0.00000       0.00000       0.00000       0.00000       0.00000       0.00000       0.00000       0.00000       0.00000       0.00000       0.00000       10.6794       12.6836       12.0544       10.8073       9.00420       6.90572       4.76272       3.06211       1.77649      0.952903      0.448632      0.198552     0.0746481     0.0248499    0.00650156    0.00120294       0.00000       0.00000       0.00000       0.00000       0.00000       0.00000       0.00000       0.00000       0.00000       0.00000       0.00000       0.00000       0.00000       0.00000       0.00000       0.00000       0.00000       0.00000       0.00000       0.00000
   8  22 3601.1771    2.7071  3.3371 11.1301 -0.0008  0.0632   0.0466   0.1651    0.1639   0.0000   445.4783       20.1429       7.89172       13.4777       23.3687      0.145101      -7.10005      -8.77922       2.58088     -0.724424     -0.752581     -0.589055      0.342536    -0.0622865   -0.00520649   0.000549116       0.00000       0.00000       0.00000       0.00000       0.00000       0.00000       0.00000       0.00000       0.00000       0.00000       0.00000       0.00000       0.00000       0.00000       0.00000       0.00000       0.00000       0.00000       0.00000       0.00000       12.9505       15.3136       15.0713       13.1346       11.0019       7.93389       5.59856       3.61460       2.05037       1.11283      0.557350      0.236385     0.0884641     0.0295426    0.00794333    0.00134669       0.00000       0.00000       0.00000       0.00000       0.00000       0.00000       0.00000       0.00000       0.00000       0.00000       0.00000       0.00000       0.00000       0.00000       0.00000       0.00000       0.00000       0.00000       0.00000       0.00000
   8  24 3878.4381    1.9140  6.5082 10.3574 -0.0027  0.0983   0.0249   0.2683    0.1194   0.0000   410.9610       25.7764      -22.2298       19.4532       6.05174      -7.99847      -12.4000      -1.55951       1.85322      -3.01607     0.0506403     -0.259016     0.0713790    -0.0646773    -0.0113365   -0.00184603       0.00000       0.00000       0.00000       0.00000       0.00000       0.00000       0.00000       0.00000       0.00000       0.00000       0.00000       0.00000       0.00000       0.00000       0.00000       0.00000       0.00000       0.00000       0.00000       0.00000       18.9496       23.6321       22.6765       20.5986       16.8690       12.4578       8.63401       5.62050       3.28654       1.78609      0.877832      0.378443      0.144509     0.0487416     0.0130816    0.00240001       0.00000       0.00000       0.00000       0.00000       0.00000       0.00000       0.00000       0.00000       0.00000       0.00000       0.00000       0.00000       0.00000       0.00000       0.00000       0.00000       0.00000       0.00000       0.00000       0.00000
   8  25 4017.9381    1.6044  7.9441 10.0727 -0.0018  0.1139   0.0195   0.3194    0.1021   0.0000   420.2504       70.3937      -18.9386      -29.9141     0.0336279      -2.40436      -6.03418      -13.6923       5.94105      -2.06782      -2.36647     -0.889023     0.0829698      0.124247    -0.0222111   0.000857973       0.00000       0.00000       0.00000       0.00000       0.00000       0.00000       0.00000       0.00000       0.00000       0.00000       0.00000       0.00000       0.00000       0.00000       0.00000       0.00000       0.00000       0.00000       0.00000       0.00000       22.8072       27.1920       26.7454       23.8762       19.4365       14.9979       10.5606       6.63568       3.86266       2.08309       1.00834      0.454175      0.175503     0.0562960     0.0146759    0.00262740       0.00000       0.00000       0.00000       0.00000       0.00000       0.00000       0.00000       0.00000       0.00000       0.00000       0.00000       0.00000       0.00000       0.00000       0.00000       0.00000       0.00000       0.00000       0.00000       0.00000
   8  26 4157.0737    1.3573 10.3219  9.8879 -0.0016  0.1385   0.0156   0.4064    0.0854   0.0000   437.4444       5.25544       21.2896      -24.3425       26.2702      -12.7669       6.85390       3.08832       4.17801      -4.23693      0.109565     -0.170863     0.0203246     -0.114087    0.00293933  -0.000559045       0.00000       0.00000       0.00000       0.00000       0.00000       0.00000       0.00000       0.00000       0.00000       0.00000       0.00000       0.00000       0.00000       0.00000       0.00000       0.00000       0.00000       0.00000       0.00000       0.00000       27.3672       32.2507       31.9563       29.6811       23.8615       17.6764       12.4737       7.99693       4.93282       2.65214       1.31225      0.562928      0.218551     0.0687274     0.0182148    0.00320992       0.00000       0.00000       0.00000       0.00000       0.00000       0.00000       0.00000       0.00000       0.00000       0.00000       0.00000       0.00000       0.00000       0.00000       0.00000       0.00000       0.00000       0.00000       0.00000       0.00000
   8  27 4296.4706    1.1402 11.9805  9.8598 -0.0020  0.1680   0.0139   0.4881    0.0765   0.0000   438.3264       38.3159       13.0046       2.17649      -18.5475       6.58170       23.5281      -4.90415       2.28919       3.36797     -0.682874     -0.668413      0.519482     0.0266448    -0.0113543   -0.00737693       0.00000       0.00000       0.00000       0.00000       0.00000       0.00000       0.00000       0.00000       0.00000       0.00000       0.00000       0.00000       0.00000       0.00000       0.00000       0.00000       0.00000       0.00000       0.00000       0.00000       31.9672       39.4475       38.8828       34.4697       29.0237       22.0846       15.4020       9.77218       5.84410       3.07254       1.51576      0.656378      0.264526     0.0877827     0.0238144    0.00412704       0.00000       0.00000       0.00000       0.00000       0.00000       0.00000       0.00000       0.00000       0.00000       0.00000       0.00000       0.00000       0.00000       0.00000       0.00000       0.00000       0.00000       0.00000       0.00000       0.00000
   9   9 1843.6117    0.4096  0.3253 10.6312 -0.0126  0.0439   0.0266   0.0498    0.0561   0.0000   440.6091      -2.82030       15.3755       3.66038       8.43769      -2.07559    -0.0406316      0.282027     -0.571986      0.157053     -0.140227     -0.139833      0.104931     0.0411303    0.00731849   -0.00331315  -0.000351745   9.03260e-05       0.00000       0.00000       0.00000       0.00000       0.00000       0.00000       0.00000       0.00000       0.00000       0.00000       0.00000       0.00000       0.00000       0.00000       0.00000       0.00000       0.00000       0.00000       8.34982       11.8835       11.4944       11.0751       7.46154       5.27472       3.27747       1.99195       1.36250      0.509218      0.437710      0.155785      0.100525     0.0253711     0.0151531    0.00377056    0.00102527   0.000260442       0.00000       0.00000       0.00000       0.00000       0.00000       0.00000       0.00000       0.00000       0.00000       0.00000       0.00000       0.00000       0.00000       0.00000       0.00000       0.00000       0.00000       0.00000
   9  10 1984.1820    0.5796  0.4613 10.9435 -0.0030  0.0259   0.0246   0.0607    0.0687   0.0000   434.0161     -0.759894       22.8653       5.79829       1.43530      -1.73074      0.438517      0.355021      -1.16098      0.355149     -0.345222     0.0585317    -0.0395915     0.0342097     0.0160907    0.00346841  -0.000550641  -0.000170551       0.00000       0.00000       0.00000       0.00000       0.00000       0.00000       0.00000       0.00000       0.00000       0.00000       0.00000       0.00000       0.00000       0.00000       0.00000       0.00000       0.00000       0.00000       4.47737       5.61566       5.62550       5.14567       3.95827       3.39090       2.36073       1.53483       1.05812      0.564575      0.334201      0.154187     0.0768597     0.0305498     0.0123418    0.00323096   0.000735646   0.000144536       0.00000       0.00000       0.00000       0.00000       0.00000       0.00000       0.00000       0.00000       0.00000       0.00000       0.00000       0.00000       0.00000       0.00000       0.00000       0.00000       0.00000       0.00000
   9  11 2125.0957    0.8023  0.6501 10.9161  0.0003  0.0293   0.0269   0.0661    0.0960   0.0000   433.1756       9.09845       14.3562      -2.02030      -3.87649      -2.74446       1.34763     0.0106764      0.388746      0.360876      0.360657    -0.0107933     0.0676801   -0.00835575    0.00584745    0.00595235  -0.000993242  -6.10151e-05       0.00000       0.00000       0.00000       0.00000       0.00000       0.00000       0.00000       0.00000       0.00000       0.00000       0.00000       0.00000       0.00000       0.00000       0.00000       0.00000       0.00000       0.00000       5.92250       7.40916       7.34074       6.66547       5.11256       3.83882       2.65529       1.77880       1.01887      0.631053      0.319910      0.160746     0.0758846     0.0312437     0.0103339    0.00341072   0.000772070   0.000148444       0.00000       0.00000       0.00000       0.00000       0.00000       0.00000       0.00000       0.00000       0.00000       0.00000       0.00000       0.00000       0.00000       0.00000       0.00000       0.00000       0.00000       0.00000
   9  12 2264.5809    1.1628  0.7460 11.2318 -0.0113  0.0331   0.0374   0.0673    0.1263   0.0000   435.8852       5.47799       6.82506      -5.21624     -0.532766       1.27197       1.19084      -2.43659     -0.847950      -1.32004     -0.279503     -0.130785     -0.106952    -0.0247097    0.00948202    0.00714333  -0.000265984   6.24255e-05       0.00000       0.00000       0.00000       0.00000       0.00000       0.00000       0.00000       0.00000       0.00000       0.00000       0.00000       0.00000       0.00000       0.00000       0.00000       0.00000       0.00000       0.00000       7.16633       8.23271       8.10065       8.03777       6.52263       4.61930       2.68185       1.83075       1.41167      0.906541      0.475742      0.208771     0.0880050     0.0321241     0.0116419    0.00332107   0.000817749   0.000157328       0.00000       0.00000       0.00000       0.00000       0.00000       0.00000       0.00000       0.00000       0.00000       0.00000       0.00000       0.00000       0.00000       0.00000       0.00000       0.00000       0.00000       0.00000
   9  13 2402.3664    1.4598  0.8872 11.5625  0.0026  0.0328   0.0415   0.0743    0.1305   0.0000   443.8223       10.7521       17.9994       15.2127      -3.13730      0.173552     -0.213842      -2.52161       1.17496     -0.923535     -0.260450     0.0375037    -0.0213537     0.0396561    0.00833776  -0.000977206   0.000350298   0.000176034       0.00000       0.00000       0.00000       0.00000       0.00000       0.00000       0.00000       0.00000       0.00000       0.00000       0.00000       0.00000       0.00000       0.00000       0.00000       0.00000       0.00000       0.00000       5.96997       6.49133       6.85616       6.62972       5.46750       4.15238       2.91852       1.98861       1.35626      0.832281      0.452372      0.220684     0.0955881     0.0397877     0.0136280    0.00388902   0.000920676   0.000155292       0.00000       0.00000       0.00000       0.00000       0.00000       0.00000       0.00000       0.00000       0.00000       0.00000       0.00000       0.00000       0.00000       0.00000       0.00000       0.00000       0.00000       0.00000
   9  14 2539.6214    1.9025  1.0091 11.7575  0.0024  0.0351   0.0519   0.0812    0.1812   0.0000   435.4127       6.47068       11.4059       8.32579       1.52648       3.36968       3.50975      -3.11913     -0.954563       1.79818      -1.02931   -0.00782644     0.0281362     0.0311597  -0.000194450    0.00154903    0.00126469   1.39700e-05       0.00000       0.00000       0.00000       0.00000       0.00000       0.00000       0.00000       0.00000       0.00000       0.00000       0.00000       0.00000       0.00000       0.00000       0.00000       0.00000       0.00000       0.00000       6.54153       8.29960       7.71585       7.10962       5.97759       4.87591       3.38153       2.40869       1.38800      0.846725      0.419942      0.218445     0.0863547     0.0386296     0.0124724    0.00447814    0.00102491   0.000203865       0.00000       0.00000       0.00000       0.00000       0.00000       0.00000       0.00000       0.00000       0.00000       0.00000       0.00000       0.00000       0.00000       0.00000       0.00000       0.00000       0.00000       0.00000
   9  16 2815.3633    3.1283  0.8254 12.7346 -0.0036  0.0285   0.0943   0.0722    0.1750   0.0000   436.5413       25.3877       8.72421      -4.26002      -1.74293      -2.92624      -5.01917      0.687106      -2.00531      0.662303     -0.439862      0.272033     -0.199658    0.00551238     0.0112612  -4.36541e-06  -5.68374e-05   0.000136847       0.00000       0.00000       0.00000       0.00000       0.00000       0.00000       0.00000       0.00000       0.00000       0.00000       0.00000       0.00000       0.00000       0.00000       0.00000       0.00000       0.00000       0.00000       5.60764       6.36857       6.11567       6.11713       4.94069       3.70960       2.73195       1.88696       1.17146      0.681802      0.376715      0.195021     0.0815168     0.0306581     0.0101458    0.00307246   0.000742243   0.000140013       0.00000       0.00000       0.00000       0.00000       0.00000       0.00000       0.00000       0.00000       0.00000       0.00000       0.00000       0.00000       0.00000       0.00000       0.00000       0.00000       0.00000       0.00000
   9  17 2953.6981    3.7764  0.9630 12.5569 -0.0011  0.0302   0.0997   0.0743    0.2694   0.0000   437.5547       34.5925       17.6013       2.45153       4.94234     -0.390982      -5.17415       2.21797      0.956320      0.605929     -0.276921     0.0741930   -0.00224240    -0.0427970  -0.000574898    0.00207926    0.00115668   6.11051e-05       0.00000       0.00000       0.00000       0.00000       0.00000       0.00000       0.00000       0.00000       0.00000       0.00000       0.00000       0.00000       0.00000       0.00000       0.00000       0.00000       0.00000       0.00000       5.50401       6.49943       6.28748       5.67247       5.20172       3.91447       3.04967       1.96910       1.28585      0.739388      0.388901      0.189855     0.0829447     0.0339955     0.0118477    0.00359212    0.00101035   0.000156204       0.00000       0.00000       0.00000       0.00000       0.00000       0.00000       0.00000       0.00000       0.00000       0.00000       0.00000       0.00000       0.00000       0.00000       0.00000       0.00000       0.00000       0.00000
   9  18 3091.6459    4.1634  1.0733 12.9235 -0.0002  0.0321   0.1091   0.0826    0.2837   0.0000   440.8794       19.4165       13.4276      -3.07966      -6.00798      -3.77118     -0.144135      -1.47990       1.46975     -0.770478     -0.534160     -0.110464     0.0285355     0.0185205    -0.0123099   -0.00644988   0.000365545  -0.000102272       0.00000       0.00000       0.00000       0.00000       0.00000       0.00000       0.00000       0.00000       0.00000       0.00000       0.00000       0.00000       0.00000       0.00000       0.00000       0.00000       0.00000       0.00000       6.27791       7.26075       7.27788       6.92968       5.52690       4.21516       3.13004       2.04212       1.31190      0.756285      0.409505      0.205049     0.0910926     0.0369835     0.0125772    0.00350541   0.000898722   0.000157684       0.00000       0.00000       0.00000       0.00000       0.00000       0.00000       0.00000       0.00000       0.00000       0.00000       0.00000       0.00000       0.00000       0.00000       0.00000       0.00000       0.00000       0.00000
   9  19 3229.7440    4.0675  1.3504 12.8902 -0.0026  0.0380   0.1020   0.0915    0.2475   0.0000   442.3185       25.1214       15.4880      -5.31435      -3.03075      -3.27664      -1.21437      -3.58288      -3.08946      -1.72150     -0.292970     -0.255108     0.0743108    0.00144068     0.0145516   -0.00704882   -0.00132071   3.29354e-05       0.00000       0.00000       0.00000       0.00000       0.00000       0.00000       0.00000       0.00000       0.00000       0.00000       0.00000       0.00000       0.00000       0.00000       0.00000       0.00000       0.00000       0.00000       7.39742       9.45080       9.62144       8.32306       6.77193       5.02586       3.56314       2.40011       1.41128      0.892999      0.453350      0.220382      0.104291     0.0422207     0.0142484    0.00494061    0.00118291   0.000192343       0.00000       0.00000       0.00000       0.00000       0.00000       0.00000       0.00000       0.00000       0.00000       0.00000       0.00000       0.00000       0.00000       0.00000       0.00000       0.00000       0.00000       0.00000
   9  20 3367.8740    3.5570  1.9339 12.8134 -0.0046  0.0499   0.0731   0.1177    0.1373   0.0000   450.1492       31.8029       28.3600      -13.7312       6.30525      -7.23146      -1.97250      -7.72805       1.91458      -2.30788      -1.73795     -0.442730      0.102451    -0.0949020   -0.00625775   -0.00474944  -0.000649928  -0.000127559       0.00000       0.00000       0.00000       0.00000       0.00000       0.00000       0.00000       0.00000       0.00000       0.00000       0.00000       0.00000       0.00000       0.00000       0.00000       0.00000       0.00000       0.00000       10.4770       12.9801       13.2860       11.7732       9.09598       6.80318       4.73685       2.95047       1.88876       1.09029      0.575524      0.279947      0.129091     0.0546892     0.0195764    0.00543115    0.00136411   0.000229997       0.00000       0.00000       0.00000       0.00000       0.00000       0.00000       0.00000       0.00000       0.00000       0.00000       0.00000       0.00000       0.00000       0.00000       0.00000       0.00000       0.00000       0.00000
   9  21 3506.5071    3.1419  2.4115 12.4490 -0.0022  0.0505   0.0588   0.1329    0.1276   0.0000   449.9878       22.2419      -4.18904       18.0976       9.34345      -6.76971     -0.218469      -6.21614       2.13449      0.777187      0.298654     -0.267093     -0.196615      0.132417    0.00693945  -0.000981051   0.000294420  -0.000114377       0.00000       0.00000       0.00000       0.00000       0.00000       0.00000       0.00000       0.00000       0.00000       0.00000       0.00000       0.00000       0.00000       0.00000       0.00000       0.00000       0.00000       0.00000       9.06145       11.3120       10.8682       10.3843       8.52392       6.50231       4.77277       3.08291       2.04989       1.19836      0.638716      0.314153      0.140844     0.0582338     0.0206637    0.00602581    0.00160753   0.000288620       0.00000       0.00000       0.00000       0.00000       0.00000       0.00000       0.00000       0.00000       0.00000       0.00000       0.00000       0.00000       0.00000       0.00000       0.00000       0.00000       0.00000       0.00000
   9  22 3645.4241    2.6290  3.7619 11.8441 -0.0010  0.0658   0.0391   0.1683    0.1045   0.0000   457.3592       47.5586       15.5809       19.5889       6.52848       10.5215       14.0222       1.71733      -4.78862      -1.05336      0.541558     -0.365413      0.195581     0.0276337    -0.0572854    0.00859309    0.00355170  -0.000382701       0.00000       0.00000       0.00000       0.00000       0.00000       0.00000       0.00000       0.00000       0.00000       0.00000       0.00000       0.00000       0.00000       0.00000       0.00000       0.00000       0.00000       0.00000       11.8691       14.8710       14.3050       13.2582       11.1873       8.59754       6.19857       4.14063       2.66140       1.58328      0.837082      0.410582      0.183682     0.0753438     0.0267981    0.00828947    0.00211252   0.000374505       0.00000       0.00000       0.00000       0.00000       0.00000       0.00000       0.00000       0.00000       0.00000       0.00000       0.00000       0.00000       0.00000       0.00000       0.00000       0.00000       0.00000       0.00000
   9  23 3784.5698    2.1572  5.5825 11.1279 -0.0001  0.0837   0.0257   0.2185    0.0980   0.0000   446.4714       49.5816       5.64367       3.97320       7.61434       6.38064       6.62415       3.46855       1.31528      -3.59828      -1.71324    -0.0698113     -0.376167   -0.00807792    0.00190596    0.00190452   0.000943488  -0.000213577       0.00000       0.00000       0.00000       0.00000       0.00000       0.00000       0.00000       0.00000       0.00000       0.00000       0.00000       0.00000       0.00000       0.00000       0.00000       0.00000       0.00000       0.00000       15.2502       18.4764       17.7942       16.9201       14.0097       11.3000       7.94317       5.51775       3.48563       2.04333       1.11051      0.541002      0.244340     0.0974994     0.0355065     0.0107855    0.00256916   0.000469328       0.00000       0.00000       0.00000       0.00000       0.00000       0.00000       0.00000       0.00000       0.00000       0.00000       0.00000       0.00000       0.00000       0.00000       0.00000       0.00000       0.00000       0.00000
   9  25 4063.3240    1.5350  9.4912 10.7697 -0.0011  0.1233   0.0152   0.3394    0.0627   0.0000   439.5371       90.8612       33.5676       18.3799      -6.33109      -18.7905       2.26532       13.7176      -16.9687       2.51615     -0.473702      0.518913     -0.759964     0.0987230    -0.0323657    -0.0273651    0.00311636  -0.000929382       0.00000       0.00000       0.00000       0.00000       0.00000       0.00000       0.00000       0.00000       0.00000       0.00000       0.00000       0.00000       0.00000       0.00000       0.00000       0.00000       0.00000       0.00000       21.6708       26.6073       26.7557       24.6373       21.1684       16.3601       12.0211       7.99824       5.26468       3.05625       1.66183      0.799425      0.370826      0.148975     0.0555478     0.0169980    0.00435374   0.000704213       0.00000       0.00000       0.00000       0.00000       0.00000       0.00000       0.00000       0.00000       0.00000       0.00000       0.00000       0.00000       0.00000       0.00000       0.00000       0.00000       0.00000       0.00000
   9  27 4343.3258    1.1282 13.8733 10.5651 -0.0009  0.1883   0.0105   0.5036    0.0509   0.0000   415.1618       78.6032       16.3616       4.27342       16.3940      -16.3585      -19.2669      -5.61288      -8.11761      -2.92021       7.64775       2.41307     -0.348457      0.154308    -0.0660186    -0.0103029    0.00802021   -0.00161304       0.00000       0.00000       0.00000       0.00000       0.00000       0.00000       0.00000       0.00000       0.00000       0.00000       0.00000       0.00000       0.00000       0.00000       0.00000       0.00000       0.00000       0.00000       32.6285       41.0407       40.2378       38.1315       32.5549       25.4308       18.6234       12.4387       8.09899       4.89901       2.51822       1.28928      0.554702      0.242467     0.0851031     0.0272041    0.00694645    0.00115519       0.00000       0.00000       0.00000       0.00000       0.00000       0.00000       0.00000       0.00000       0.00000       0.00000       0.00000       0.00000       0.00000       0.00000       0.00000       0.00000       0.00000       0.00000
   9  28 4483.4665    0.9838 16.7980 10.5122  0.0015  0.2363   0.0088   0.6316    0.0463   0.0000   487.9021      -31.7266       52.7832       28.9104       17.0723       2.59630       19.8772      -26.3205       15.5888       7.98939      -3.05035       2.38626      0.658232     -0.903233     0.0602474     0.0878322    0.00115690  -3.24811e-05       0.00000       0.00000       0.00000       0.00000       0.00000       0.00000       0.00000       0.00000       0.00000       0.00000       0.00000       0.00000       0.00000       0.00000       0.00000       0.00000       0.00000       0.00000       41.6341       52.8849       53.1482       47.8591       41.4149       31.8156       22.9303       15.6466       10.1521       5.99186       3.23243       1.61841      0.722316      0.300531      0.111280     0.0348225    0.00864365    0.00140503       0.00000       0.00000       0.00000       0.00000       0.00000       0.00000       0.00000       0.00000       0.00000       0.00000       0.00000       0.00000       0.00000       0.00000       0.00000       0.00000       0.00000       0.00000
  10   9 1879.9595    0.4513  0.3845 10.4838 -0.0116  0.0236   0.0213   0.0554    0.0579   0.0000   441.5928       3.02706       12.4397      -4.02877      -4.81676      0.522544      -1.97074       1.44637     -0.247148     -0.770505      0.408567     -0.179158      0.198561    -0.0472402     0.0139598   0.000269054   -0.00218648   -0.00121427  -0.000303622  -4.18326e-05       0.00000       0.00000       0.00000       0.00000       0.00000       0.00000       0.00000       0.00000       0.00000       0.00000       0.00000       0.00000       0.00000       0.00000       0.00000       0.00000       3.48188       4.13377       4.34649       4.12752       3.56198       2.68665       2.50968       1.63845       1.15485      0.698281      0.414686      0.240188      0.107700     0.0636654     0.0222558    0.00948077    0.00293654   0.000764625   0.000215841   3.28690e-05       0.00000       0.00000       0.00000       0.00000       0.00000       0.00000       0.00000       0.00000       0.00000       0.00000       0.00000       0.00000       0.00000       0.00000       0.00000       0.00000
  10  10 2021.5033    0.6338  0.4683 10.6873 -0.0069  0.0253   0.0271   0.0573    0.0722   0.0000   447.6384      -2.71406       14.7204      -1.72453      -1.45095       3.04467      -2.29547     -0.528624      0.130749     -0.611349      0.929993     0.0622163     0.0534361    -0.0351757   -0.00972257    -0.0120989   0.000345385  -6.40332e-05  -0.000465911  -1.56517e-05       0.00000       0.00000       0.00000       0.00000       0.00000       0.00000       0.00000       0.00000       0.00000       0.00000       0.00000       0.00000       0.00000       0.00000       0.00000       0.00000       4.08605       4.78236       4.51915       3.89561       3.82087       3.37357       2.71654       2.01599       1.29917      0.788955      0.472302      0.224182      0.112945     0.0543680     0.0221939    0.00794892    0.00300040   0.000857488   0.000210774   3.00996e-05       0.00000       0.00000       0.00000       0.00000       0.00000       0.00000       0.00000       0.00000       0.00000       0.00000       0.00000       0.00000       0.00000       0.00000       0.00000       0.00000
  10  11 2162.9573    0.9011  0.6403 10.7609 -0.0027  0.0282   0.0296   0.0635    0.1050   0.0000   434.7499       3.78238       16.9993      -2.67307      -2.48933       3.40165       1.92032      -2.56562     -0.307439       1.56871     -0.360650     -0.258915     -0.131399   -0.00254069    -0.0318655    0.00218485    0.00388897  -0.000462531   0.000159700  -4.08495e-05       0.00000       0.00000       0.00000       0.00000       0.00000       0.00000       0.00000       0.00000       0.00000       0.00000       0.00000       0.00000       0.00000       0.00000       0.00000       0.00000       4.14765       5.26449       4.67837       5.02630       4.49781       3.69764       2.51007       1.87180       1.24660      0.918444      0.521526      0.283889      0.137942     0.0577212     0.0264398    0.00973043    0.00318680    0.00106375   0.000229321   4.32551e-05       0.00000       0.00000       0.00000       0.00000       0.00000       0.00000       0.00000       0.00000       0.00000       0.00000       0.00000       0.00000       0.00000       0.00000       0.00000       0.00000
  10  12 2302.8478    1.2016  0.7655 11.0520 -0.0124  0.0272   0.0377   0.0704    0.1401   0.0000   430.9572       9.03000      0.772887       3.23404       3.30664      -4.83261      0.839639      0.595467      -1.08369     -0.878998      0.510516     -0.275905      0.141873    -0.0410572     0.0518872     0.0234849    0.00134843  -8.74084e-05   8.86464e-06  -1.34769e-05       0.00000       0.00000       0.00000       0.00000       0.00000       0.00000       0.00000       0.00000       0.00000       0.00000       0.00000       0.00000       0.00000       0.00000       0.00000       0.00000       4.84894       5.95228       6.04674       5.57718       4.72212       3.69814       2.61474       1.83715       1.25826      0.772843      0.469479      0.241694      0.119420     0.0553303     0.0234718    0.00881839    0.00309575   0.000850631   0.000197028   3.23695e-05       0.00000       0.00000       0.00000       0.00000       0.00000       0.00000       0.00000       0.00000       0.00000       0.00000       0.00000       0.00000       0.00000       0.00000       0.00000       0.00000
  10  13 2440.8854    1.6300  0.9591 11.3404 -0.0016  0.0319   0.0445   0.0737    0.1756   0.0000   443.5120       4.84498       18.0787     -0.616956      0.574247      -1.98043      -1.09689    -0.0153778       1.27184     -0.178151     -0.759191    -0.0327293    -0.0306995     -0.115186    -0.0199158    -0.0120621   -0.00225306  -0.000179338   0.000189207  -2.90868e-05       0.00000       0.00000       0.00000       0.00000       0.00000       0.00000       0.00000       0.00000       0.00000       0.00000       0.00000       0.00000       0.00000       0.00000       0.00000       0.00000       5.27999       5.82704       6.68752       5.89298       5.07094       4.30944       3.13218       2.10366       1.57451      0.935106      0.559522      0.308842      0.155141     0.0709642     0.0300104     0.0123525    0.00434156    0.00108277   0.000240001   3.39453e-05       0.00000       0.00000       0.00000       0.00000       0.00000       0.00000       0.00000       0.00000       0.00000       0.00000       0.00000       0.00000       0.00000       0.00000       0.00000       0.00000
  10  14 2578.7266    2.0860  0.9698 11.8658 -0.0046  0.0333   0.0570   0.0741    0.1695   0.0000   442.4671      -5.59161       14.1109       1.42789      -1.05162      -6.88130    0.00635180      -3.22718       1.87394      0.460984      0.171491     -0.356442     0.0370565     -0.115261    -0.0183198   -0.00493512   0.000281685   0.000106855   0.000467395  -1.00208e-05       0.00000       0.00000       0.00000       0.00000       0.00000       0.00000       0.00000       0.00000       0.00000       0.00000       0.00000       0.00000       0.00000       0.00000       0.00000       0.00000       5.75068       7.17213       7.00689       6.54109       5.79374       4.69501       3.16498       2.37587       1.58476      0.978380      0.616614      0.307321      0.148146     0.0714210     0.0273971     0.0100927    0.00398383    0.00115198   0.000249605   4.34724e-05       0.00000       0.00000       0.00000       0.00000       0.00000       0.00000       0.00000       0.00000       0.00000       0.00000       0.00000       0.00000       0.00000       0.00000       0.00000       0.00000
  10  15 2717.1464    2.7182  0.8063 12.5010 -0.0023  0.0264   0.0807   0.0682    0.1483   0.0000   432.6675       19.6807       16.7866       10.1718      -1.31666      -3.62362     -0.960948      -2.18936       1.95199     -0.222574     -0.100195     -0.421916     -0.153898      0.101645    0.00764001   -0.00476590    0.00720852   0.000570796  -2.16416e-05   1.53342e-05       0.00000       0.00000       0.00000       0.00000       0.00000       0.00000       0.00000       0.00000       0.00000       0.00000       0.00000       0.00000       0.00000       0.00000       0.00000       0.00000       4.59279       5.54481       5.75808       5.28307       4.34756       3.56255       2.64124       1.89523       1.26751      0.745685      0.419382      0.246046      0.126677     0.0556190     0.0237607    0.00942910    0.00319075   0.000861489   0.000185225   3.01193e-05       0.00000       0.00000       0.00000       0.00000       0.00000       0.00000       0.00000       0.00000       0.00000       0.00000       0.00000       0.00000       0.00000       0.00000       0.00000       0.00000
  10  16 2855.7802    3.2552  0.9498 12.8369 -0.0074  0.0297   0.0879   0.0759    0.1668   0.0000   443.6929       21.4170       12.8408      0.890431       3.21501      -4.06845       1.46015      -3.28813     -0.689696     -0.515895     -0.215846     -0.190503     0.0799340     0.0245672    0.00313560   -0.00193826   0.000840908    0.00117442   3.28861e-05   9.76631e-05       0.00000       0.00000       0.00000       0.00000       0.00000       0.00000       0.00000       0.00000       0.00000       0.00000       0.00000       0.00000       0.00000       0.00000       0.00000       0.00000       4.97799       5.73545       5.59633       5.71837       4.76542       3.78732       2.91249       2.21154       1.42732      0.852019      0.529192      0.275416      0.151605     0.0674225     0.0292407    0.00948500    0.00339361   0.000937211   0.000219034   3.99787e-05       0.00000       0.00000       0.00000       0.00000       0.00000       0.00000       0.00000       0.00000       0.00000       0.00000       0.00000       0.00000       0.00000       0.00000       0.00000       0.00000
  10  17 2994.6366    3.8829  0.9249 13.2324 -0.0055  0.0280   0.1079   0.0743    0.1629   0.0000   440.9512       9.09190       16.2902       3.31172      -1.16323       1.93210       1.54876      -5.73726       1.29648     0.0578593     -0.768332      0.241110     -0.182067    0.00808274    -0.0127955   0.000973990    0.00485780  -0.000277272   6.02893e-05  -6.49180e-06       0.00000       0.00000       0.00000       0.00000       0.00000       0.00000       0.00000       0.00000       0.00000       0.00000       0.00000       0.00000       0.00000       0.00000       0.00000       0.00000       5.00661       6.01608       6.24652       5.90728       4.81629       3.80496       2.79342       2.00913       1.25560      0.805309      0.472643      0.255837      0.127714     0.0629678     0.0255413    0.00985155    0.00310837   0.000904482   0.000195912   3.28606e-05       0.00000       0.00000       0.00000       0.00000       0.00000       0.00000       0.00000       0.00000       0.00000       0.00000       0.00000       0.00000       0.00000       0.00000       0.00000       0.00000
  10  18 3133.1437    4.1049  1.0730 13.0189 -0.0054  0.0315   0.1054   0.0796    0.2221   0.0000   437.6929       23.4667       8.76549       1.90181      -4.60569       2.57835      -1.12073      -3.98366       1.61659      -2.57478     -0.965974     -0.237269     -0.129524    -0.0248274    0.00950307   -0.00135028    0.00292190   -0.00118140  -2.70020e-06  -0.000140462       0.00000       0.00000       0.00000       0.00000       0.00000       0.00000       0.00000       0.00000       0.00000       0.00000       0.00000       0.00000       0.00000       0.00000       0.00000       0.00000       4.82523       5.99170       6.26910       5.53295       5.03467       4.03607       3.08725       2.14782       1.50092      0.934425      0.520193      0.306795      0.148507     0.0675439     0.0280758     0.0120922    0.00398929    0.00116564   0.000279501   4.22455e-05       0.00000       0.00000       0.00000       0.00000       0.00000       0.00000       0.00000       0.00000       0.00000       0.00000       0.00000       0.00000       0.00000       0.00000       0.00000       0.00000
  10  19 3271.5275    3.8498  1.5516 12.6902 -0.0038  0.0374   0.0834   0.0955    0.1768   0.0000   444.4500       22.3923       2.21819       10.7074      -2.36563      -2.92361      -3.16992      -1.73356       2.39403      -1.34216     -0.108037     -0.865701     -0.105643    -0.0449665     0.0203929    0.00989549    0.00435693   -0.00282630   7.60905e-05   5.77779e-05       0.00000       0.00000       0.00000       0.00000       0.00000       0.00000       0.00000       0.00000       0.00000       0.00000       0.00000       0.00000       0.00000       0.00000       0.00000       0.00000       6.47410       7.73863       8.05271       7.52827       6.26101       4.90592       3.83147       2.59276       1.70684       1.09567      0.646219      0.341971      0.169554     0.0850659     0.0355369     0.0133467    0.00427647    0.00120506   0.000285940   4.43586e-05       0.00000       0.00000       0.00000       0.00000       0.00000       0.00000       0.00000       0.00000       0.00000       0.00000       0.00000       0.00000       0.00000       0.00000       0.00000       0.00000
  10  20 3410.3325    3.4507  1.9389 12.6670 -0.0039  0.0435   0.0667   0.1087    0.1282   0.0000   428.9250       32.1613       14.4341       13.6382      -6.87868      -13.4322       5.35647      -5.72770       1.01244     -0.486801     0.0789219     0.0704371      0.141179    -0.0309242    -0.0130842    0.00339557    0.00749031  -0.000477849   0.000213965  -4.00182e-06       0.00000       0.00000       0.00000       0.00000       0.00000       0.00000       0.00000       0.00000       0.00000       0.00000       0.00000       0.00000       0.00000       0.00000       0.00000       0.00000       6.86197       8.23935       8.44067       8.08069       6.80160       5.69088       4.26528       3.09725       1.98360       1.32555      0.761085      0.409101      0.208459     0.0961227     0.0426972     0.0158150    0.00514073    0.00154867   0.000339716   5.79307e-05       0.00000       0.00000       0.00000       0.00000       0.00000       0.00000       0.00000       0.00000       0.00000       0.00000       0.00000       0.00000       0.00000       0.00000       0.00000       0.00000
  10  21 3549.3729    2.8633  3.2816 11.8712 -0.0017  0.0588   0.0438   0.1502    0.1016   0.0000   438.7560       7.86589       6.67832      0.710210       4.89966       9.18902       9.19201      -1.17165      0.904663     -0.909104    0.00608517     -0.644278      0.116796      0.177983    -0.0181184     0.0204638    0.00244443   -0.00115499   0.000391843  -7.93443e-05       0.00000       0.00000       0.00000       0.00000       0.00000       0.00000       0.00000       0.00000       0.00000       0.00000       0.00000       0.00000       0.00000       0.00000       0.00000       0.00000       9.72058       12.0198       11.9546       11.6519       9.20918       7.96770       5.91964       4.06308       2.71956       1.75353       1.03280      0.529457      0.272692      0.124411     0.0580039     0.0211658    0.00723740    0.00194425   0.000439298   8.18525e-05       0.00000       0.00000       0.00000       0.00000       0.00000       0.00000       0.00000       0.00000       0.00000       0.00000       0.00000       0.00000       0.00000       0.00000       0.00000       0.00000
  10  22 3688.5401    2.3576  4.1105 11.7335 -0.0021  0.0668   0.0331   0.1833    0.0766   0.0000   448.9210       37.6235      -4.52604      -4.76983       9.35673      -10.7066      -3.74789       7.50557      0.515325      -3.46539       2.11518      -1.47118      0.191018     -0.281177    -0.0441049    0.00875938   -0.00224765  -0.000783092   0.000105643  -3.03399e-05       0.00000       0.00000       0.00000       0.00000       0.00000       0.00000       0.00000       0.00000       0.00000       0.00000       0.00000       0.00000       0.00000       0.00000       0.00000       0.00000       10.6806       13.3504       13.2011       12.8916       10.8250       8.74897       6.74573       4.60501       3.16187       1.99113       1.18912      0.622116      0.319438      0.145360     0.0647142     0.0240738    0.00819294    0.00222668   0.000556920   9.41652e-05       0.00000       0.00000       0.00000       0.00000       0.00000       0.00000       0.00000       0.00000       0.00000       0.00000       0.00000       0.00000       0.00000       0.00000       0.00000       0.00000
  10  23 3828.2374    2.0507  5.9099 11.1495 -0.0017  0.0824   0.0243   0.2270    0.0764   0.0000   454.0184       37.3457       24.6684       5.15554       1.69251      -4.39817      -4.28557     0.0525654       6.46726      -6.56923      -1.08993      -1.91986      0.334770      0.193974      0.185266    -0.0587413   -0.00463289    0.00406471  -0.000775291  -5.44106e-06       0.00000       0.00000       0.00000       0.00000       0.00000       0.00000       0.00000       0.00000       0.00000       0.00000       0.00000       0.00000       0.00000       0.00000       0.00000       0.00000       13.3346       16.9599       16.7203       15.8019       13.4792       10.9046       8.24241       5.85053       3.88859       2.45359       1.41035      0.772674      0.384607      0.181582     0.0762380     0.0297965    0.00995298    0.00294117   0.000698549   0.000114635       0.00000       0.00000       0.00000       0.00000       0.00000       0.00000       0.00000       0.00000       0.00000       0.00000       0.00000       0.00000       0.00000       0.00000       0.00000       0.00000
  10  24 3967.8568    1.6818  7.2773 10.8498 -0.0010  0.0970   0.0183   0.2616    0.0685   0.0000   436.0165       44.5505       32.2638      -20.9611      -11.0437      -16.3208       2.77881      -2.35703       10.3794      -1.16085     0.0403386     -0.716469     -0.787521    -0.0786204   -0.00654138    -0.0274392    -0.0146572   -0.00176278   1.90710e-05   0.000118244       0.00000       0.00000       0.00000       0.00000       0.00000       0.00000       0.00000       0.00000       0.00000       0.00000       0.00000       0.00000       0.00000       0.00000       0.00000       0.00000       15.5942       19.2288       19.1359       18.2775       16.1220       12.9542       9.62064       6.86330       4.62810       3.02663       1.76710      0.944834      0.480137      0.215172     0.0947140     0.0352985     0.0120408    0.00357544   0.000829368   0.000133580       0.00000       0.00000       0.00000       0.00000       0.00000       0.00000       0.00000       0.00000       0.00000       0.00000       0.00000       0.00000       0.00000       0.00000       0.00000       0.00000
  11   9 1915.4164    0.4906  0.3264  9.8245 -0.0218  0.0255   0.0273   0.0432    0.0646   0.0000   441.2174       3.22985       15.4720      -5.84405      -3.97637      0.630039      0.869674     -0.485124     -0.134646      0.501533     -0.280996      0.448240    -0.0925337     -0.195197    -0.0189053     0.0167871    -0.0171913   -0.00467097  -0.000973945   0.000122124  -4.22866e-06   1.48259e-05       0.00000       0.00000       0.00000       0.00000       0.00000       0.00000       0.00000       0.00000       0.00000       0.00000       0.00000       0.00000       0.00000       0.00000       3.16181       4.50552       4.29595       4.39881       3.84892       2.71389       2.51085       1.66195       1.24907      0.771891      0.504653      0.305681      0.163083     0.0943122     0.0422597     0.0195531    0.00825620    0.00280984   0.000807641   0.000218020   6.38146e-05   9.44239e-06       0.00000       0.00000       0.00000       0.00000       0.00000       0.00000       0.00000       0.00000       0.00000       0.00000       0.00000       0.00000       0.00000       0.00000
  11  10 2057.9965    0.6583  0.6646  9.7164 -0.0041  0.0334   0.0209   0.0616    0.0932   0.0000   438.9655      -2.81782       14.5916      -1.54460       1.50344       6.90918     -0.969934      -1.59076    -0.0976830      -1.00952      0.584510     -0.152295    -0.0848468     0.0570313    -0.0242475    0.00971729    0.00172488   -0.00347678   -0.00102355   0.000400248  -5.35749e-05  -2.79073e-06       0.00000       0.00000       0.00000       0.00000       0.00000       0.00000       0.00000       0.00000       0.00000       0.00000       0.00000       0.00000       0.00000       0.00000       3.83918       6.04857       5.80455       5.60040       5.14988       3.57184       3.48315       1.98263       1.81331      0.899533      0.739884      0.377408      0.209268      0.128571     0.0463724     0.0298088    0.00876323    0.00386704    0.00133842   0.000284935   9.69345e-05   1.31603e-05       0.00000       0.00000       0.00000       0.00000       0.00000       0.00000       0.00000       0.00000       0.00000       0.00000       0.00000       0.00000       0.00000       0.00000
  11  11 2199.8544    0.9561  0.7643  9.9573 -0.0054  0.0264   0.0283   0.0685    0.1414   0.0000   438.6668      -6.46667       2.85549      -1.06765       9.39501      -1.66084     -0.311462     -0.862921       1.33148       1.22562     -0.328852    -0.0363666    -0.0268854    -0.0440676      0.121024     0.0173016    -0.0158920  -7.40771e-05   0.000295024  -0.000268814  -2.38658e-05  -3.36486e-06       0.00000       0.00000       0.00000       0.00000       0.00000       0.00000       0.00000       0.00000       0.00000       0.00000       0.00000       0.00000       0.00000       0.00000       3.98045       4.68436       4.52034       4.43879       4.34027       3.46226       2.55215       1.82299       1.32936      0.945913      0.601335      0.359043      0.189919     0.0932122     0.0432998     0.0174613    0.00713123    0.00253381   0.000798482   0.000227780   5.05834e-05   7.61529e-06       0.00000       0.00000       0.00000       0.00000       0.00000       0.00000       0.00000       0.00000       0.00000       0.00000       0.00000       0.00000       0.00000       0.00000
  11  12 2340.0313    1.3945  0.8166 10.2773  0.0045  0.0280   0.0382   0.0624    0.1829   0.0000   437.3267       3.84259     -0.322999      -9.28579      -3.25259       3.37603      -6.86636      -3.18513      0.770968     -0.866247     -0.254183     -0.462654    -0.0953353    -0.0717724     0.0202781     0.0228463     0.0126775  -0.000249580  -0.000920428   0.000403942   5.10205e-05  -1.70316e-05       0.00000       0.00000       0.00000       0.00000       0.00000       0.00000       0.00000       0.00000       0.00000       0.00000       0.00000       0.00000       0.00000       0.00000       3.96984       5.28238       5.19734       4.96050       4.32194       3.52409       2.92014       2.12390       1.43240      0.955718      0.569067      0.328498      0.187134     0.0943242     0.0455940     0.0202103    0.00845464    0.00288686   0.000935529   0.000268124   6.07196e-05   9.76167e-06       0.00000       0.00000       0.00000       0.00000       0.00000       0.00000       0.00000       0.00000       0.00000       0.00000       0.00000       0.00000       0.00000       0.00000
  11  14 2617.0314    2.1929  0.8899 11.8165 -0.0090  0.0288   0.0608   0.0685    0.1375   0.0000   427.3634       3.24127       19.2107       7.42145       2.40766       2.90759      0.413353      -1.51224     -0.439669      -3.33211     0.0280556      0.443289      0.300806    0.00805996    -0.0311411     0.0101650     0.0207390    0.00173267  -0.000609651  -8.05883e-05  -7.27896e-06   1.16983e-05       0.00000       0.00000       0.00000       0.00000       0.00000       0.00000       0.00000       0.00000       0.00000       0.00000       0.00000       0.00000       0.00000       0.00000       3.97104       5.10247       5.26760       4.83955       4.47524       3.62949       2.85148       2.14900       1.46694       1.00611      0.653580      0.350193      0.203935      0.108391     0.0443657     0.0241838    0.00867861    0.00310553    0.00108746   0.000294906   6.53462e-05   9.63807e-06       0.00000       0.00000       0.00000       0.00000       0.00000       0.00000       0.00000       0.00000       0.00000       0.00000       0.00000       0.00000       0.00000       0.00000
  11  15 2756.2580    2.8104  0.8517 11.9890 -0.0036  0.0261   0.0760   0.0664    0.1537   0.0000   432.5970       4.79959       6.66300      -3.20643      -4.02678       7.94657       1.88512      -2.46329       3.41665     -0.873931     -0.254423    -0.0397293      0.288447    -0.0605318     0.0823315    0.00557025   -0.00263015   -0.00172946  -0.000240187  -0.000259839  -3.21845e-05  -1.03216e-06       0.00000       0.00000       0.00000       0.00000       0.00000       0.00000       0.00000       0.00000       0.00000       0.00000       0.00000       0.00000       0.00000       0.00000       4.02752       4.80969       4.72721       4.58659       4.24639       3.30784       2.75578       2.01991       1.43534      0.927151      0.566997      0.337354      0.182462     0.0926806     0.0455133     0.0184626    0.00730278    0.00258548   0.000793176   0.000225356   5.40439e-05   7.84101e-06       0.00000       0.00000       0.00000       0.00000       0.00000       0.00000       0.00000       0.00000       0.00000       0.00000       0.00000       0.00000       0.00000       0.00000
  11  16 2895.5060    3.4205  0.8892 12.1746 -0.0000  0.0272   0.0872   0.0619    0.1623   0.0000   440.0587       17.3911       16.1076       4.44027       3.50572     -0.206150      -2.73595      0.642104     -0.579941     -0.970112     -0.746939      0.184184    -0.0771932     0.0396148    -0.0677953    0.00220101    0.00813925   -0.00265839    0.00112141  -4.35489e-05   3.65071e-05  -1.15775e-05       0.00000       0.00000       0.00000       0.00000       0.00000       0.00000       0.00000       0.00000       0.00000       0.00000       0.00000       0.00000       0.00000       0.00000       4.12834       4.77865       5.11555       4.91961       4.25216       3.59024       2.67992       2.03474       1.46876      0.951711      0.576548      0.344264      0.203054      0.103420     0.0471097     0.0203162    0.00825155    0.00297812   0.000943278   0.000242577   5.06675e-05   8.16830e-06       0.00000       0.00000       0.00000       0.00000       0.00000       0.00000       0.00000       0.00000       0.00000       0.00000       0.00000       0.00000       0.00000       0.00000
  11  17 3034.6880    4.1806  0.9529 12.5077 -0.0042  0.0282   0.1068   0.0685    0.1891   0.0000   437.0143       17.9518       11.9681       14.0996      -2.89461      -4.94573      -2.67228      -1.24018       1.27441     -0.806173      -1.26095     -0.368555    -0.0698322     0.0952782    -0.0310943     0.0215628     0.0102985   0.000774190   0.000577165   0.000471444  -1.14687e-05  -1.95057e-06       0.00000       0.00000       0.00000       0.00000       0.00000       0.00000       0.00000       0.00000       0.00000       0.00000       0.00000       0.00000       0.00000       0.00000       4.36091       5.28545       5.68964       5.25535       4.28084       3.84495       2.96832       2.00536       1.50136       1.01822      0.552318      0.331734      0.203641     0.0969481     0.0421665     0.0194641    0.00913496    0.00326396   0.000951633   0.000244248   5.11972e-05   8.16707e-06       0.00000       0.00000       0.00000       0.00000       0.00000       0.00000       0.00000       0.00000       0.00000       0.00000       0.00000       0.00000       0.00000       0.00000
  11  18 3173.6387    4.0357  1.1858 12.8310  0.0001  0.0327   0.0960   0.0852    0.1557   0.0000   439.1503       16.9878       9.76605      -5.39110       10.6806      -3.58838      -3.46984      -1.56081       1.69639      -1.06182     -0.320842     -0.390409     0.0565711     0.0496542     0.0301379    -0.0182100     0.0135218  -0.000637973  -0.000472526  -7.14451e-05   2.42756e-05  -6.31723e-06       0.00000       0.00000       0.00000       0.00000       0.00000       0.00000       0.00000       0.00000       0.00000       0.00000       0.00000       0.00000       0.00000       0.00000       4.72452       6.32409       6.12422       5.88762       5.09597       4.37876       3.22557       2.61626       1.67196       1.12921      0.701389      0.389609      0.221968      0.113475     0.0526263     0.0241995    0.00942980    0.00326107    0.00115276   0.000332391   6.73527e-05   1.20244e-05       0.00000       0.00000       0.00000       0.00000       0.00000       0.00000       0.00000       0.00000       0.00000       0.00000       0.00000       0.00000       0.00000       0.00000
  11  19 3312.5732    3.8156  1.4723 12.6004  0.0001  0.0360   0.0816   0.0919    0.1332   0.0000   431.4293       21.5343       15.6332       8.27823      0.820718       1.13143      0.850643       1.60199       3.37879     -0.481707      -2.14960     -0.419140   -0.00683354     -0.139162    -0.0748854   -0.00870588     0.0141689    0.00441084   0.000520773  -0.000192133   2.01968e-05  -1.39782e-06       0.00000       0.00000       0.00000       0.00000       0.00000       0.00000       0.00000       0.00000       0.00000       0.00000       0.00000       0.00000       0.00000       0.00000       5.27920       6.50755       6.93232       6.37321       5.67939       4.73252       3.63272       2.66310       1.92922       1.19253      0.800148      0.450023      0.245556      0.129302     0.0601184     0.0272423     0.0104268    0.00397145    0.00133798   0.000342689   7.58173e-05   1.10936e-05       0.00000       0.00000       0.00000       0.00000       0.00000       0.00000       0.00000       0.00000       0.00000       0.00000       0.00000       0.00000       0.00000       0.00000
  11  20 3451.9401    3.1948  2.2663 11.8101  0.0009  0.0432   0.0548   0.1187    0.1108   0.0000   443.3549       32.4532       13.9145       9.02509      -1.84792      -7.38826      -2.44681      -3.15675       3.49256      -1.58250     -0.706538     -0.192195     -0.127498    -0.0419795     0.0125707    -0.0171739   -0.00417893    0.00363294   0.000275371  -8.93126e-06  -7.63938e-05  -1.71981e-05       0.00000       0.00000       0.00000       0.00000       0.00000       0.00000       0.00000       0.00000       0.00000       0.00000       0.00000       0.00000       0.00000       0.00000       6.25771       7.45330       7.92501       7.58335       6.50810       5.62691       4.41333       3.19082       2.28136       1.50403      0.950102      0.563720      0.294557      0.157863     0.0737446     0.0338608     0.0130994    0.00500482    0.00153705   0.000408031   8.90181e-05   1.37212e-05       0.00000       0.00000       0.00000       0.00000       0.00000       0.00000       0.00000       0.00000       0.00000       0.00000       0.00000       0.00000       0.00000       0.00000
  11  21 3591.2814    2.6109  3.3892 11.3578 -0.0047  0.0553   0.0376   0.1480    0.0840   0.0000   441.0370       46.6048       14.0343       8.47363       5.15591      -7.75747       7.91405      -4.26084      -4.23091     -0.743724      -1.11749      0.115910     -0.336273    0.00196269     -0.126297     0.0299174     0.0214417    0.00203027  -0.000417743  -0.000122991  -9.74816e-05   1.96845e-05       0.00000       0.00000       0.00000       0.00000       0.00000       0.00000       0.00000       0.00000       0.00000       0.00000       0.00000       0.00000       0.00000       0.00000       8.38718       10.0591       10.3424       10.0950       8.78189       7.39033       5.74651       4.09589       2.95974       1.97363       1.23976      0.726225      0.397749      0.206063     0.0920305     0.0428157     0.0166235    0.00618698    0.00191098   0.000506160   0.000113183   1.74396e-05       0.00000       0.00000       0.00000       0.00000       0.00000       0.00000       0.00000       0.00000       0.00000       0.00000       0.00000       0.00000       0.00000       0.00000
  11  22 3731.0490    2.2340  4.5351 11.0340 -0.0019  0.0670   0.0291   0.1793    0.0729   0.0000   457.8996       39.8444      -7.82166       13.0871       12.3802       21.8957       1.57662     -0.743159       3.39754      -4.86892       2.86213    -0.0690711      0.215703      0.153295    -0.0198128    -0.0430892     0.0139744    -0.0209880   -0.00366558  -0.000376540   6.75698e-05  -1.88422e-05       0.00000       0.00000       0.00000       0.00000       0.00000       0.00000       0.00000       0.00000       0.00000       0.00000       0.00000       0.00000       0.00000       0.00000       9.91049       11.8841       12.1400       11.7053       10.5814       8.75298       6.76504       5.07465       3.58377       2.42983       1.47406      0.872906      0.500286      0.250881      0.115500     0.0505260     0.0207050    0.00733206    0.00232254   0.000649850   0.000140959   2.12363e-05       0.00000       0.00000       0.00000       0.00000       0.00000       0.00000       0.00000       0.00000       0.00000       0.00000       0.00000       0.00000       0.00000       0.00000
  11  23 3871.1249    1.9023  6.2346 10.5581 -0.0001  0.0811   0.0218   0.2289    0.0704   0.0000   453.5455       44.4965       35.6308       1.41664       8.79057     -0.279037       1.73427       1.69929      -1.17864     -0.561496      -2.31418      0.722187      0.499322      0.281090    -0.0534750    -0.0733300     0.0604640   -0.00115592   -0.00828542   0.000488384   3.00199e-05  -1.69577e-05       0.00000       0.00000       0.00000       0.00000       0.00000       0.00000       0.00000       0.00000       0.00000       0.00000       0.00000       0.00000       0.00000       0.00000       11.7949       14.1546       14.7717       14.0791       12.6045       10.4302       8.26771       6.31673       4.38838       2.87967       1.79065       1.04578      0.590815      0.304747      0.144102     0.0637991     0.0254904    0.00905098    0.00294156   0.000806202   0.000174444   2.58293e-05       0.00000       0.00000       0.00000       0.00000       0.00000       0.00000       0.00000       0.00000       0.00000       0.00000       0.00000       0.00000       0.00000       0.00000
  11  24 4011.2160    1.6235  7.8481 10.2836 -0.0014  0.0963   0.0172   0.2701    0.0630   0.0000   439.3354       28.8386       22.3888       11.9383      -18.3154      -1.39759       7.95224      -2.46797      0.374378       6.50463       3.55355     -0.300134      -1.16211    -0.0230176      0.195799     -0.120273     0.0121916   -0.00235068   -0.00285850   0.000397976   0.000236136  -1.26026e-05       0.00000       0.00000       0.00000       0.00000       0.00000       0.00000       0.00000       0.00000       0.00000       0.00000       0.00000       0.00000       0.00000       0.00000       13.9210       17.3275       18.0620       17.1778       14.7835       12.6350       10.0428       7.32857       5.16360       3.38100       2.18300       1.24346      0.684003      0.355029      0.169908     0.0782706     0.0309880     0.0112361    0.00362552   0.000946974   0.000211869   3.22238e-05       0.00000       0.00000       0.00000       0.00000       0.00000       0.00000       0.00000       0.00000       0.00000       0.00000       0.00000       0.00000       0.00000       0.00000
  11  25 4151.5708    1.3162  9.6304 10.1807 -0.0023  0.1187   0.0141   0.3484    0.0536   0.0000   451.9993       29.1161      -15.6189      -17.5093       6.61758      -1.07073      -7.34500       13.8934      -1.00623      -7.65498     -0.581098       2.11952    -0.0852859     -0.897548     -0.353392      0.250464     0.0960577    -0.0105187    0.00868563   0.000755266  -2.75216e-05  -2.39472e-05       0.00000       0.00000       0.00000       0.00000       0.00000       0.00000       0.00000       0.00000       0.00000       0.00000       0.00000       0.00000       0.00000       0.00000       16.4817       20.9509       20.9677       20.9981       18.2499       15.3063       12.1321       9.10168       6.42500       4.21771       2.72928       1.58626      0.879056      0.454725      0.222541     0.0970604     0.0389217     0.0139320    0.00456810    0.00122171   0.000273187   4.26657e-05       0.00000       0.00000       0.00000       0.00000       0.00000       0.00000       0.00000       0.00000       0.00000       0.00000       0.00000       0.00000       0.00000       0.00000
  11  29 4715.1786    0.6182 18.0776  9.8750 -0.0024  0.3055   0.0075   0.8152    0.0331   0.0000   537.6708       96.9851      -16.8340       27.9351      -4.61680      -86.1109       17.8468       58.9521      -2.83703      -23.5193      -19.6131       1.02252       2.96447    -0.0869507      0.929987     -0.307960     -0.122171     0.0533210    -0.0121008    0.00132335   -0.00117954   1.51814e-05       0.00000       0.00000       0.00000       0.00000       0.00000       0.00000       0.00000       0.00000       0.00000       0.00000       0.00000       0.00000       0.00000       0.00000       42.2068       53.7206       56.0330       53.3859       48.2676       39.8775       31.9452       23.7950       16.9379       11.6163       7.31177       4.40566       2.44304       1.28888      0.611909      0.277326      0.110843     0.0404841     0.0126268    0.00344042   0.000737806   0.000106074       0.00000       0.00000       0.00000       0.00000       0.00000       0.00000       0.00000       0.00000       0.00000       0.00000       0.00000       0.00000       0.00000       0.00000
  12   9 1949.9728    0.5149  0.5076 10.2116 -0.0028  0.0286   0.0188   0.0591    0.0626   0.0000   438.9455      -2.36937       17.9625       5.24771      -5.86599      -3.93030      -4.52505       1.56041       1.29280      0.116283      0.583940      0.526141      0.308992      0.165388     0.0319327    -0.0395017     0.0186848    0.00286790  -0.000722989   -0.00130796  -0.000275560  -4.95177e-05   1.51783e-05  -1.17754e-09       0.00000       0.00000       0.00000       0.00000       0.00000       0.00000       0.00000       0.00000       0.00000       0.00000       0.00000       0.00000       4.16521       4.61361       4.88073       4.97206       3.96033       3.41224       3.16350       2.70064       1.70727       1.09501      0.819089      0.497161      0.241847      0.118728     0.0719517     0.0387939     0.0202999    0.00725957    0.00247958   0.000770649   0.000248394   6.19093e-05   1.16327e-05   1.88671e-06       0.00000       0.00000       0.00000       0.00000       0.00000       0.00000       0.00000       0.00000       0.00000       0.00000       0.00000       0.00000
  12  10 2093.6870    0.6968  0.5976 10.4983 -0.0064  0.0263   0.0231   0.0614    0.0776   0.0000   432.4887       2.01375       1.88472      -7.82489      -3.27584      -1.80988       1.04436     -0.219086      0.749396    -0.0155481      0.485971      0.218816      0.127344    -0.0760044     0.0902329     0.0125380    -0.0114130   -0.00436399   -0.00238717    0.00109779  -6.14456e-05   5.83057e-05   2.51185e-06  -1.95989e-06       0.00000       0.00000       0.00000       0.00000       0.00000       0.00000       0.00000       0.00000       0.00000       0.00000       0.00000       0.00000       3.27175       4.17004       4.28758       4.29716       3.66214       3.15675       2.61575       2.04220       1.38096      0.988607      0.661499      0.417515      0.226868      0.136219     0.0628496     0.0359416     0.0147589    0.00713028    0.00225455   0.000867314   0.000243767   6.78165e-05   1.41860e-05   2.30824e-06       0.00000       0.00000       0.00000       0.00000       0.00000       0.00000       0.00000       0.00000       0.00000       0.00000       0.00000       0.00000
  12  12 2376.3329    1.4237  0.8494 11.0068 -0.0026  0.0279   0.0382   0.0619    0.1377   0.0000   435.0485       5.56444       15.5970      -8.10598      -3.36988       1.29536      -5.88420      -1.65800      0.462175     -0.875325     0.0768198      -1.15688      0.538553     0.0891643     0.0819468     0.0150544    -0.0106411   0.000321127   -0.00354102  -0.000302691   0.000593400   7.31530e-05   2.76052e-05   3.80826e-06       0.00000       0.00000       0.00000       0.00000       0.00000       0.00000       0.00000       0.00000       0.00000       0.00000       0.00000       0.00000       3.67571       4.57096       4.63680       4.34389       4.27134       3.40005       2.93503       2.18710       1.57698       1.09745      0.722647      0.445365      0.262069      0.140371     0.0735875     0.0341362     0.0162895    0.00641891    0.00250179   0.000826858   0.000263705   7.14412e-05   1.60756e-05   2.10137e-06       0.00000       0.00000       0.00000       0.00000       0.00000       0.00000       0.00000       0.00000       0.00000       0.00000       0.00000       0.00000
  12  13 2515.4999    1.9096  0.9520 11.0627 -0.0057  0.0277   0.0499   0.0722    0.2301   0.0000   430.9991       7.16951       9.18994      -2.15108       2.96850      -5.08113      -2.56761      -1.25594      0.218119      -2.43178      0.362949    -0.0362770      0.547370     -0.140920    -0.0908807     0.0176065    -0.0176123    0.00861018   -0.00105102   -0.00191040   0.000125945   5.43757e-05   1.45929e-05   6.71637e-07       0.00000       0.00000       0.00000       0.00000       0.00000       0.00000       0.00000       0.00000       0.00000       0.00000       0.00000       0.00000       4.03127       4.79824       5.01043       5.32623       4.41562       3.55581       2.89616       2.16148       1.46383       1.00311      0.714162      0.446742      0.250784      0.133925     0.0726744     0.0369328     0.0172861    0.00694584    0.00241213   0.000785836   0.000231900   5.75865e-05   1.27345e-05   2.04287e-06       0.00000       0.00000       0.00000       0.00000       0.00000       0.00000       0.00000       0.00000       0.00000       0.00000       0.00000       0.00000
  12  14 2654.7013    2.4383  1.0215 11.4807  0.0005  0.0313   0.0591   0.0731    0.2560   0.0000   436.7592       3.41311      0.700652       2.51716      -5.08072       1.71625       2.78933      -4.82924       2.46649      0.149978      -1.12214     -0.138011    -0.0780564   -0.00665472    -0.0248367   0.000293636     0.0177977   -0.00712789   -0.00215030   8.81666e-05   0.000263533  -6.59481e-05  -1.79633e-05   2.40916e-06       0.00000       0.00000       0.00000       0.00000       0.00000       0.00000       0.00000       0.00000       0.00000       0.00000       0.00000       0.00000       4.42264       5.93822       6.07575       6.05484       5.11460       4.31644       3.33021       2.30887       1.76296       1.12107      0.776404      0.474698      0.281367      0.134458     0.0782966     0.0365923     0.0167904    0.00650948    0.00286662   0.000939813   0.000306732   6.83802e-05   1.67599e-05   2.64762e-06       0.00000       0.00000       0.00000       0.00000       0.00000       0.00000       0.00000       0.00000       0.00000       0.00000       0.00000       0.00000
  12  15 2794.6055    3.1083  0.8562 12.5639  0.0027  0.0295   0.0850   0.0647    0.1535   0.0000   436.5818       6.14486       8.08578      -6.39792      -1.73154       9.02967     -0.211150      -8.28255      -1.41159      -1.36010      -1.02234     -0.233927      0.163233      0.260931     -0.119568    -0.0104320    -0.0142441    -0.0157502   -0.00392652  -6.72684e-06   0.000276987  -5.15846e-05  -1.54644e-05   1.32544e-06       0.00000       0.00000       0.00000       0.00000       0.00000       0.00000       0.00000       0.00000       0.00000       0.00000       0.00000       0.00000       4.18682       5.14987       5.27581       5.03981       4.51227       4.02349       3.13024       2.41508       1.71302       1.15610      0.815683      0.464075      0.277512      0.156304     0.0730252     0.0338734     0.0164326    0.00709229    0.00254443   0.000900159   0.000287285   6.63303e-05   1.45947e-05   2.16715e-06       0.00000       0.00000       0.00000       0.00000       0.00000       0.00000       0.00000       0.00000       0.00000       0.00000       0.00000       0.00000
  12  16 2934.4643    3.7398  0.8624 12.4752 -0.0047  0.0243   0.0931   0.0605    0.1821   0.0000   440.8243       10.4487       16.0672     -0.462696      -2.88730     -0.288133       3.02120     -0.139899      -3.43163     -0.313398     -0.311731     -0.404063      0.621558    -0.0185746     0.0708089     0.0289699    0.00203885    -0.0141550    0.00289319   0.000310349   0.000117811   7.35908e-05   1.79792e-07  -1.03009e-06       0.00000       0.00000       0.00000       0.00000       0.00000       0.00000       0.00000       0.00000       0.00000       0.00000       0.00000       0.00000       3.27076       3.94049       4.05816       3.71440       3.63601       3.12517       2.53801       1.89945       1.41321      0.986568      0.653235      0.399931      0.235345      0.129259     0.0643603     0.0290937     0.0139596    0.00577294    0.00221548   0.000770152   0.000238939   6.27163e-05   1.31150e-05   1.77776e-06       0.00000       0.00000       0.00000       0.00000       0.00000       0.00000       0.00000       0.00000       0.00000       0.00000       0.00000       0.00000
  12  17 3074.0266    4.0075  1.0056 13.0939 -0.0093  0.0278   0.1019   0.0735    0.1569   0.0000   433.1049       22.9185       2.79054      -3.88082       4.90867      -2.00378       5.28841      -2.72570       3.54901      0.407501      -1.01213    -0.0253284    -0.0405595    -0.0395982      0.126444     0.0107668    -0.0134182    -0.0159852   6.95086e-05    0.00107978   0.000232642  -3.72077e-05  -1.39018e-05   3.41377e-06       0.00000       0.00000       0.00000       0.00000       0.00000       0.00000       0.00000       0.00000       0.00000       0.00000       0.00000       0.00000       3.87029       4.76260       4.53211       4.48599       4.13311       3.80366       3.04574       2.25556       1.63777       1.15482      0.795532      0.464227      0.279926      0.145447     0.0740046     0.0324457     0.0158720    0.00647364    0.00253986   0.000820095   0.000276649   6.79182e-05   1.40102e-05   2.32028e-06       0.00000       0.00000       0.00000       0.00000       0.00000       0.00000       0.00000       0.00000       0.00000       0.00000       0.00000       0.00000
  12  18 3213.3803    4.0708  1.1472 13.1905 -0.0046  0.0333   0.0955   0.0810    0.1469   0.0000   434.4077       17.6935       2.69133       2.36917       5.26059      -8.76454       2.82019     -0.180956       2.52801     -0.577296      -1.39418      0.664419      0.430467    -0.0477819     0.0612208     0.0627354    -0.0291777    0.00867743   -0.00373421  -3.97537e-05  -0.000397598   0.000152907   4.77400e-06  -2.71257e-06       0.00000       0.00000       0.00000       0.00000       0.00000       0.00000       0.00000       0.00000       0.00000       0.00000       0.00000       0.00000       3.91551       5.28978       5.53455       5.04757       4.71297       4.04090       3.16675       2.63683       1.74512       1.24660      0.859994      0.467581      0.315764      0.156302     0.0872872     0.0421710     0.0194205    0.00835241    0.00327986   0.000982656   0.000373452   9.88696e-05   1.89194e-05   2.86988e-06       0.00000       0.00000       0.00000       0.00000       0.00000       0.00000       0.00000       0.00000       0.00000       0.00000       0.00000       0.00000
  12  19 3352.9112    3.6011  1.5660 12.8103 -0.0036  0.0357   0.0727   0.0917    0.1143   0.0000   446.9450       8.69558       8.63882       11.2311      -2.83165       2.26899      -3.08649     0.0993747     -0.151371      -1.61453      0.579394     -0.456050     -0.547609     0.0541410      0.278529    -0.0501957    -0.0251302    -0.0120450  -0.000630911   6.21732e-05  -0.000571101  -1.71171e-05   5.24930e-05   2.05005e-06       0.00000       0.00000       0.00000       0.00000       0.00000       0.00000       0.00000       0.00000       0.00000       0.00000       0.00000       0.00000       5.08944       6.06688       6.46025       6.15329       5.44825       4.64811       3.89211       2.92614       2.04132       1.39260      0.972935      0.590179      0.330901      0.172670     0.0915470     0.0452036     0.0213289    0.00867778    0.00321984    0.00109205   0.000341793   8.50855e-05   1.82500e-05   2.51761e-06       0.00000       0.00000       0.00000       0.00000       0.00000       0.00000       0.00000       0.00000       0.00000       0.00000       0.00000       0.00000
  12  20 3492.6063    3.1008  2.6391 11.9745 -0.0002  0.0466   0.0467   0.1156    0.0922   0.0000   427.3482       34.8733       19.6903       6.66500      0.340914    -0.0646037       1.66421       2.99098      -3.41928      -1.57209     -0.806125     -0.516415      0.850638     -0.102165     -0.226007    -0.0604749  -0.000716440    -0.0114620   0.000957141  -0.000418693  -0.000669345  -2.49342e-05   8.21567e-06  -6.85743e-07       0.00000       0.00000       0.00000       0.00000       0.00000       0.00000       0.00000       0.00000       0.00000       0.00000       0.00000       0.00000       6.12971       7.62581       7.91818       7.56841       6.84539       5.87178       4.95475       3.67661       2.73484       1.85478       1.21505      0.754214      0.440943      0.231071      0.124199     0.0598510     0.0271431     0.0112453    0.00445951    0.00150925   0.000464047   0.000118967   2.66539e-05   3.74109e-06       0.00000       0.00000       0.00000       0.00000       0.00000       0.00000       0.00000       0.00000       0.00000       0.00000       0.00000       0.00000
  12  21 3632.7386    2.5858  3.7235 11.5816 -0.0005  0.0567   0.0340   0.1462    0.0731   0.0000   432.0103       6.16283       16.5390       12.7189       3.42899      -12.9365       1.52811     -0.688814       2.12383      -4.30520     -0.419681      0.210996      0.497163      0.266250    -0.0167065    -0.0919665   -0.00524086    0.00772193    0.00603507   -0.00232767    0.00130589   7.60112e-05   3.78322e-05  -1.89481e-06       0.00000       0.00000       0.00000       0.00000       0.00000       0.00000       0.00000       0.00000       0.00000       0.00000       0.00000       0.00000       7.61587       9.51926       9.72279       9.43063       8.45698       7.30130       5.97444       4.66716       3.30631       2.31044       1.50480      0.895447      0.544670      0.285808      0.152533     0.0730919     0.0329917     0.0138631    0.00540884    0.00175051   0.000566444   0.000148641   3.14373e-05   4.63003e-06       0.00000       0.00000       0.00000       0.00000       0.00000       0.00000       0.00000       0.00000       0.00000       0.00000       0.00000       0.00000
  12  22 3772.7958    2.1448  5.0733 11.2104 -0.0014  0.0688   0.0248   0.1837    0.0614   0.0000   442.9979       12.7677       17.6294     -0.919811      -9.49262       4.17875      -9.66451      -5.21954      -1.47763       4.49885      0.939353     -0.824945      0.452745      0.144590      0.249147     0.0383528     0.0385116     0.0117245   0.000573221  -0.000643133  -0.000300374  -9.29865e-05   4.17150e-05   7.10962e-06       0.00000       0.00000       0.00000       0.00000       0.00000       0.00000       0.00000       0.00000       0.00000       0.00000       0.00000       0.00000       9.21495       11.5037       11.7238       11.3824       10.3665       8.95302       7.17483       5.51440       3.94142       2.75118       1.85446       1.13537      0.661008      0.352109      0.184691     0.0889510     0.0406532     0.0167405    0.00647338    0.00220385   0.000692914   0.000179891   3.77499e-05   5.61239e-06       0.00000       0.00000       0.00000       0.00000       0.00000       0.00000       0.00000       0.00000       0.00000       0.00000       0.00000       0.00000
  12  24 4053.9804    1.5142  8.2881 10.6969 -0.0029  0.0995   0.0151   0.2807    0.0505   0.0000   433.5694      -10.5796      -24.4983       22.0333       5.26053      -19.8681       16.4238      -10.0581      -8.86680      -1.63067       5.35845     -0.374195    -0.0486005      -1.09253    -0.0910665     -0.279062     0.0653128    -0.0457278   -0.00846176    0.00159114   0.000787120  -0.000389190   4.44465e-05   3.05581e-06       0.00000       0.00000       0.00000       0.00000       0.00000       0.00000       0.00000       0.00000       0.00000       0.00000       0.00000       0.00000       12.9160       16.3993       17.4843       16.6495       15.0925       12.8201       10.3699       7.81772       5.82511       3.90996       2.65463       1.61683      0.943377      0.532178      0.274716      0.129439     0.0624706     0.0252666    0.00983275    0.00348401    0.00109421   0.000276686   5.91558e-05   8.12387e-06       0.00000       0.00000       0.00000       0.00000       0.00000       0.00000       0.00000       0.00000       0.00000       0.00000       0.00000       0.00000
  12  25 4194.2520    1.2862 10.7298 10.4283 -0.0005  0.1245   0.0121   0.3494    0.0464   0.0000   468.9631       23.4363       40.6477      -22.1305       62.0039       8.78236      -1.32201      -9.01103       10.4677      -9.86834       2.04990      -1.54672     -0.983420     -0.265414     -0.103953      0.312333    0.00492044    -0.0326894   -0.00592985    0.00148918    0.00194739  -0.000119518  -6.93975e-05   6.51172e-06       0.00000       0.00000       0.00000       0.00000       0.00000       0.00000       0.00000       0.00000       0.00000       0.00000       0.00000       0.00000       16.3670       20.9737       21.6207       20.7903       19.4120       16.0178       13.2230       10.0026       7.37646       5.03655       3.32646       2.07109       1.20091      0.666051      0.346382      0.166450     0.0769762     0.0314463     0.0121683    0.00428830    0.00132554   0.000351501   7.63955e-05   1.04240e-05       0.00000       0.00000       0.00000       0.00000       0.00000       0.00000       0.00000       0.00000       0.00000       0.00000       0.00000       0.00000
  12  26 4335.6475    1.0810 12.9729 10.3699 -0.0022  0.1630   0.0102   0.4277    0.0406   0.0000   393.5191      -15.0852       54.3143      -21.8233       26.6405       25.8338      -2.87327      -10.8198       12.0614       7.62524      -9.37592      0.528881       2.16826     -0.508160     -0.657735    -0.0419717     -0.122219    -0.0247869    -0.0290547  -0.000353281    0.00602676  -0.000169407  -0.000185170   6.86366e-06       0.00000       0.00000       0.00000       0.00000       0.00000       0.00000       0.00000       0.00000       0.00000       0.00000       0.00000       0.00000       20.5558       26.9709       27.3304       26.7544       24.7135       20.8874       17.1358       13.1934       9.70772       6.64278       4.49495       2.72697       1.61623      0.907020      0.465972      0.229465      0.104542     0.0443944     0.0166821    0.00585583    0.00184012   0.000472137   0.000101882   1.44247e-05       0.00000       0.00000       0.00000       0.00000       0.00000       0.00000       0.00000       0.00000       0.00000       0.00000       0.00000       0.00000
  13   8 1838.6273    0.4262  0.3600  9.7380 -0.0160  0.0268   0.0187   0.0494    0.0566   0.0000   439.1374      -2.83691       11.3336      -1.11828      0.444739      -2.63263      -3.35123      0.791125       1.77839     -0.410498      0.195502     -0.261638     -0.407165      0.165230    -0.0591337     0.0778620    -0.0379710   -0.00308089    0.00204784   0.000520212  -7.91706e-05   6.79656e-05   5.90145e-05   2.05082e-05   9.09769e-07   4.94988e-07       0.00000       0.00000       0.00000       0.00000       0.00000       0.00000       0.00000       0.00000       0.00000       0.00000       3.58694       4.51080       4.77615       4.84223       4.59219       3.22352       2.57746       1.96319       1.60064       1.13850      0.623782      0.399567      0.246901      0.181054      0.100275     0.0544584     0.0265963    0.00988111    0.00454160    0.00154291   0.000557226   0.000207784   5.06689e-05   1.56870e-05   3.47674e-06   3.97434e-07       0.00000       0.00000       0.00000       0.00000       0.00000       0.00000       0.00000       0.00000       0.00000       0.00000
  13   9 1983.8060    0.5641  0.5258 10.0057 -0.0096  0.0246   0.0194   0.0559    0.0733   0.0000   435.8880      -4.24698       15.7064       3.68969      0.931383      -3.90413      -1.06367      -3.98909      -1.83015      0.982210      0.682196      0.286715     -0.161773     -0.288216    -0.0924053    -0.0731646    -0.0166221   -0.00914771    0.00204357   0.000923234  -0.000505220  -0.000141261   1.95106e-05   9.56806e-06  -9.57181e-07  -2.33954e-07       0.00000       0.00000       0.00000       0.00000       0.00000       0.00000       0.00000       0.00000       0.00000       0.00000       2.73418       3.68975       3.41394       3.85118       3.36180       2.96758       2.36705       1.90406       1.43582      0.969313      0.731144      0.434395      0.310628      0.160749     0.0987091     0.0468750     0.0268179     0.0102847    0.00525150    0.00172242   0.000742190   0.000197196   7.14264e-05   1.54719e-05   3.56457e-06   5.84955e-07       0.00000       0.00000       0.00000       0.00000       0.00000       0.00000       0.00000       0.00000       0.00000       0.00000
  13  10 2128.5246    0.8022  0.6305 10.0335 -0.0036  0.0227   0.0233   0.0542    0.0877   0.0000   438.2008       3.10072       8.37720      -2.92346       4.42007       2.96358      -3.86079      -1.58010     -0.265396      0.158718     -0.167272     0.0142655     -0.194386      0.117865     0.0966389    -0.0428233    -0.0129132    0.00803488   -0.00278534    0.00178306  -0.000192972  -0.000277605  -9.58553e-06  -1.32596e-06   4.95010e-06  -7.42526e-07       0.00000       0.00000       0.00000       0.00000       0.00000       0.00000       0.00000       0.00000       0.00000       0.00000       2.78325       3.46715       3.34713       3.56004       3.20277       2.80663       2.19147       1.85489       1.34527      0.991368      0.645910      0.416200      0.254745      0.155816     0.0880396     0.0451034     0.0222073    0.00986537    0.00427953    0.00161061   0.000590237   0.000189733   5.52446e-05   1.45234e-05   2.72141e-06   4.61367e-07       0.00000       0.00000       0.00000       0.00000       0.00000       0.00000       0.00000       0.00000       0.00000       0.00000
  13  11 2271.1736    1.1566  0.8355 10.1957 -0.0015  0.0328   0.0296   0.0636    0.1268   0.0000   439.4880       1.20741       20.0442       4.87188      -2.05451      -1.65007       2.11348      0.461651       2.02430     -0.917760      0.241864     -0.151090     -0.103794      0.100240     0.0306800  -0.000144886    -0.0147275    0.00710371   -0.00143445  -0.000524712  -0.000426119   9.78917e-05   2.37369e-05  -5.42372e-06   2.31474e-06   9.65097e-07       0.00000       0.00000       0.00000       0.00000       0.00000       0.00000       0.00000       0.00000       0.00000       0.00000       3.10168       5.23741       4.53480       5.03556       4.48179       3.43436       3.64261       2.07405       2.16491       1.04194       1.05837      0.477340      0.398179      0.193623      0.115133     0.0669029     0.0252850     0.0172938    0.00499473    0.00297935   0.000872174   0.000289847   0.000106827   1.60050e-05   6.73766e-06   8.84536e-07       0.00000       0.00000       0.00000       0.00000       0.00000       0.00000       0.00000       0.00000       0.00000       0.00000
  13  12 2411.9300    1.4738  0.8994 10.7600  0.0018  0.0308   0.0366   0.0667    0.1341   0.0000   441.4251       1.59122       18.8186       16.2659      -4.95547       2.07583    -0.0468234      -5.06640      0.503813       1.45726     -0.584332      0.166210      0.209657     -0.473244    -0.0818357     0.0780484    -0.0664151   -0.00857018    0.00353973   0.000253543  -0.000445223  -0.000152620  -9.96547e-05   1.88855e-05   1.67208e-06  -5.37676e-08       0.00000       0.00000       0.00000       0.00000       0.00000       0.00000       0.00000       0.00000       0.00000       0.00000       4.11993       5.32432       5.56479       5.14913       4.82087       4.17585       3.39397       2.55618       1.94017       1.28588       1.01788      0.547015      0.372157      0.217518      0.112944     0.0606541     0.0275381     0.0135345    0.00557908    0.00248398   0.000808221   0.000278462   9.16190e-05   1.86298e-05   4.34107e-06   5.56089e-07       0.00000       0.00000       0.00000       0.00000       0.00000       0.00000       0.00000       0.00000       0.00000       0.00000
  13  13 2551.8344    1.9792  0.9288 11.2092 -0.0137  0.0248   0.0493   0.0680    0.1786   0.0000   437.5766       9.96174       8.87869      -6.79727       4.29151      0.358956       3.03676      -1.23764      -1.68394     -0.799454       2.23492      0.316638      0.306441    -0.0394532     -0.117710     0.0664836    -0.0101500    0.00298934   -0.00379359   -0.00158936   0.000627897   2.94179e-05  -4.17842e-05  -6.24541e-06   3.63740e-06  -2.60797e-07       0.00000       0.00000       0.00000       0.00000       0.00000       0.00000       0.00000       0.00000       0.00000       0.00000       3.19797       3.98747       4.16871       4.13984       3.74939       3.15539       2.68647       2.02859       1.43118       1.03928      0.753605      0.489872      0.295869      0.169161     0.0927723     0.0469407     0.0237508     0.0111434    0.00493831    0.00187282   0.000679407   0.000216205   6.33451e-05   1.63653e-05   3.35485e-06   4.60449e-07       0.00000       0.00000       0.00000       0.00000       0.00000       0.00000       0.00000       0.00000       0.00000       0.00000
  13  14 2691.7498    2.5571  0.9304 11.5327 -0.0057  0.0272   0.0615   0.0605    0.2012   0.0000   434.7507      -5.65839       10.5411     -0.523952      -2.64410       3.68071      -1.87482      -2.12466      -4.96584      0.238666     -0.980548     -0.533242     -0.279817    -0.0462156    -0.0874224    -0.0318581   -0.00382748    0.00703557   -0.00616481  -0.000979759  -0.000182361   0.000230275  -2.58578e-06  -2.08379e-05  -8.53145e-07   2.63545e-07       0.00000       0.00000       0.00000       0.00000       0.00000       0.00000       0.00000       0.00000       0.00000       0.00000       3.39234       4.13108       4.57504       4.34044       3.91942       3.30091       2.95119       2.12511       1.67450       1.20867      0.775620      0.525087      0.305570      0.193272     0.0964797     0.0545430     0.0269199     0.0115578    0.00565249    0.00225777   0.000787743   0.000272880   6.65561e-05   1.84211e-05   3.81022e-06   4.73438e-07       0.00000       0.00000       0.00000       0.00000       0.00000       0.00000       0.00000       0.00000       0.00000       0.00000
  13  15 2832.3238    3.2593  0.8013 12.1422 -0.0087  0.0241   0.0864   0.0580    0.1847   0.0000   439.8492       7.38839       14.0845       9.45253       2.10987      -7.66857     0.0593621      -1.63400     -0.929155      -1.69414    -0.0407403     -0.141865     -0.519714     -0.233455     -0.101786    -0.0116241     0.0282214     0.0237423   -0.00190856   -0.00110357   0.000550594  -0.000330930  -7.35978e-05  -2.93163e-05   5.63204e-07   6.05503e-07       0.00000       0.00000       0.00000       0.00000       0.00000       0.00000       0.00000       0.00000       0.00000       0.00000       3.31439       4.08945       4.20811       4.07108       3.66609       3.15160       2.69228       2.05396       1.64279       1.11032      0.714824      0.473090      0.279955      0.163137     0.0863813     0.0475663     0.0237841     0.0101011    0.00436178    0.00170735   0.000632837   0.000220096   5.77232e-05   1.43724e-05   3.16748e-06   4.23052e-07       0.00000       0.00000       0.00000       0.00000       0.00000       0.00000       0.00000       0.00000       0.00000       0.00000
  13  16 2972.7694    3.7170  0.8440 12.9494  0.0009  0.0311   0.0959   0.0656    0.1304   0.0000   435.6897       15.4483       13.9061      0.621362      -4.25756      -5.37346      -2.80751     0.0773591       1.06044     0.0697356      -1.43083     0.0654161      0.280154     -0.129276   0.000748968  -7.82200e-05     0.0244669    -0.0105951   -0.00308104    0.00176592  -0.000192382  -0.000294709   3.49181e-05  -1.41852e-05  -4.90148e-06  -6.20258e-08       0.00000       0.00000       0.00000       0.00000       0.00000       0.00000       0.00000       0.00000       0.00000       0.00000       4.60069       5.64905       5.29291       4.45604       3.88391       3.99403       3.76643       3.21949       2.56641       1.69666       1.10214      0.613014      0.345417      0.196108      0.107618     0.0542124     0.0241397     0.0125147    0.00472818    0.00205020   0.000730990   0.000257908   7.53142e-05   1.59894e-05   3.56425e-06   5.15142e-07       0.00000       0.00000       0.00000       0.00000       0.00000       0.00000       0.00000       0.00000       0.00000       0.00000
  13  17 3112.6687    4.1674  0.9583 12.9813 -0.0050  0.0262   0.1020   0.0669    0.1424   0.0000   435.4233       15.2318       11.6972       4.96933       7.78392      -5.02961      -4.24371      -2.62563      0.562795     -0.733625      -1.28277   -0.00229659     -0.450616     -0.100944    -0.0674699    -0.0619583    -0.0247126    0.00612560   0.000339103   -0.00153431  -0.000770105  -0.000259555   3.58666e-05  -7.59610e-06  -1.10737e-07   4.61699e-07       0.00000       0.00000       0.00000       0.00000       0.00000       0.00000       0.00000       0.00000       0.00000       0.00000       3.25934       3.94866       4.15850       4.29578       3.84164       3.21399       2.65318       2.16047       1.58190       1.07934      0.754659      0.509390      0.311515      0.174654     0.0983748     0.0538038     0.0276501     0.0126873    0.00530366    0.00201182   0.000729175   0.000236308   6.92454e-05   1.71682e-05   3.46140e-06   5.10736e-07       0.00000       0.00000       0.00000       0.00000       0.00000       0.00000       0.00000       0.00000       0.00000       0.00000
  13  18 3252.5513    3.6562  1.2459 13.0836 -0.0117  0.0329   0.0828   0.0808    0.1211   0.0000   439.7772       16.4157       17.9644       8.82719      -3.46135     -0.663990      0.220111       1.63416       6.22451      -2.60422     -0.260982     -0.646739      0.161604      0.264684     -0.201341     0.0275166    -0.0488812   0.000389169    -0.0105911  -0.000481548   0.000142567   0.000501236   0.000258804  -5.80318e-08  -1.10166e-06  -6.02167e-07       0.00000       0.00000       0.00000       0.00000       0.00000       0.00000       0.00000       0.00000       0.00000       0.00000       4.27292       5.43992       5.66826       5.29320       4.92064       4.23002       3.55125       2.79099       2.14493       1.47365      0.983492      0.626832      0.393130      0.213124      0.119774     0.0636876     0.0315467     0.0144413    0.00601056    0.00246643   0.000918332   0.000296961   9.16411e-05   2.21506e-05   4.52856e-06   6.04771e-07       0.00000       0.00000       0.00000       0.00000       0.00000       0.00000       0.00000       0.00000       0.00000       0.00000
  13  19 3392.5639    3.4245  1.8886 12.2722  0.0004  0.0389   0.0595   0.0964    0.1065   0.0000   442.3902       22.3552       15.9204       13.4055   -0.00756986      -13.4036      -1.45078      -3.52221      -1.88212     -0.928296      -1.87459     0.0493056      0.231955     -0.431717    -0.0963002   -0.00362841    0.00601383    -0.0216650   0.000540860   -0.00218033   -0.00138098   5.24954e-05   9.72338e-05  -4.70560e-05  -5.46767e-06  -9.92872e-07       0.00000       0.00000       0.00000       0.00000       0.00000       0.00000       0.00000       0.00000       0.00000       0.00000       4.99413       6.17329       6.08350       6.39387       5.57516       4.94148       4.00074       3.40508       2.50234       1.79820       1.14831      0.766176      0.456450      0.267343      0.149566     0.0798899     0.0399540     0.0180461    0.00751620    0.00289116    0.00106029   0.000347041   9.78349e-05   2.59643e-05   4.89272e-06   8.06641e-07       0.00000       0.00000       0.00000       0.00000       0.00000       0.00000       0.00000       0.00000       0.00000       0.00000
  13  20 3532.8513    2.8813  2.9956 11.6100 -0.0025  0.0489   0.0403   0.1235    0.0776   0.0000   440.1081       26.6575       16.9175       7.47524      -2.25549       4.65081      -1.19825      -4.95385       4.01412      -2.77855      0.720138      -2.25424     -0.471860     -0.220495     -0.132386    0.00341468    -0.0298007     0.0320105   -0.00747682   -0.00284296   -0.00147249  -0.000418496  -0.000267069   8.51660e-06   9.83766e-06  -2.23139e-07       0.00000       0.00000       0.00000       0.00000       0.00000       0.00000       0.00000       0.00000       0.00000       0.00000       5.80054       7.50003       7.65518       7.63050       7.21725       6.07385       4.98968       3.91909       2.91497       2.05869       1.46760      0.939190      0.595878      0.343149      0.189761      0.101894     0.0485276     0.0236481    0.00952343    0.00399155    0.00138316   0.000462613   0.000142657   3.52211e-05   7.32790e-06   1.00654e-06       0.00000       0.00000       0.00000       0.00000       0.00000       0.00000       0.00000       0.00000       0.00000       0.00000
  13  21 3673.2653    2.4074  4.2211 11.1042 -0.0033  0.0584   0.0289   0.1542    0.0691   0.0000   435.7574       30.1405       2.17347       2.40165      -8.38277      -2.68506      -10.5667      -2.00979      -5.53053     -0.738280      0.944045      0.523580      -1.63306     -0.670098     0.0168388     -0.191709    -0.0327860    0.00983649     0.0141554     0.0101290   -0.00175134  -0.000420148   0.000207846  -6.09416e-05  -8.20242e-06  -5.13446e-07       0.00000       0.00000       0.00000       0.00000       0.00000       0.00000       0.00000       0.00000       0.00000       0.00000       7.27622       9.07393       9.48254       9.15004       8.26755       7.44570       6.11687       4.95518       3.71713       2.60795       1.78991       1.11443      0.711623      0.401314      0.219079      0.120084     0.0585767     0.0267107     0.0114971    0.00474072    0.00168598   0.000556007   0.000169579   4.06481e-05   8.05260e-06   1.15063e-06       0.00000       0.00000       0.00000       0.00000       0.00000       0.00000       0.00000       0.00000       0.00000       0.00000
  13  22 3813.9955    2.0278  5.4905 10.7901 -0.0014  0.0696   0.0222   0.1853    0.0609   0.0000   446.0705       24.5976       26.4099      -7.23814      -9.36837       10.2292       5.73437      -1.74379       5.13912     -0.726599       1.06671      -2.28079      0.122454    -0.0490102      0.288447     0.0267921      0.100367    -0.0889481   -0.00810063    0.00539332   -0.00422021  -0.000278901   0.000183775  -3.82032e-05   1.66717e-05  -1.01624e-06       0.00000       0.00000       0.00000       0.00000       0.00000       0.00000       0.00000       0.00000       0.00000       0.00000       8.59718       10.5802       11.2715       11.0475       10.2532       8.72904       7.31919       5.71022       4.20175       3.01097       2.12609       1.35662      0.862932      0.489752      0.273549      0.145366     0.0699724     0.0344091     0.0139970    0.00584227    0.00204437   0.000656778   0.000200997   4.92239e-05   1.00961e-05   1.34259e-06       0.00000       0.00000       0.00000       0.00000       0.00000       0.00000       0.00000       0.00000       0.00000       0.00000
  13  23 3954.8171    1.6701  7.4778 10.4414 -0.0007  0.0889   0.0169   0.2428    0.0567   0.0000   450.4700       5.53709      0.246227      -7.17647       6.22467      -23.9428       5.12516      -3.34680      -1.04591       1.17251       4.46358     -0.516005       1.41056      -1.24272    -0.0104348      0.228116      0.140810    -0.0327559   -0.00636129    -0.0251226   0.000629592   -0.00169334  -0.000304302   9.72186e-05  -9.65784e-06  -4.71235e-06       0.00000       0.00000       0.00000       0.00000       0.00000       0.00000       0.00000       0.00000       0.00000       0.00000       10.2788       13.3595       13.8241       13.8168       12.4207       11.0976       8.99616       7.33623       5.29656       3.96246       2.59979       1.76060       1.04979      0.641210      0.340343      0.190144     0.0889552     0.0441132     0.0178522    0.00769020    0.00263676   0.000922398   0.000254202   6.87381e-05   1.29465e-05   1.92891e-06       0.00000       0.00000       0.00000       0.00000       0.00000       0.00000       0.00000       0.00000       0.00000       0.00000
  13  24 4095.7916    1.4058  9.2313 10.3934 -0.0019  0.1055   0.0142   0.3010    0.0478   0.0000   440.3133       23.7744       19.7820      -22.1734       6.74448      -8.37786      -7.47021      -9.08052      -3.17108      -14.2673      0.492398       1.21648      -1.11106     -0.935857      0.222000     -0.256245    -0.0165824    -0.0243369    -0.0237077    0.00418681  -0.000238696   0.000587917   7.07321e-06  -0.000244185  -1.96172e-05   4.38523e-07       0.00000       0.00000       0.00000       0.00000       0.00000       0.00000       0.00000       0.00000       0.00000       0.00000       12.9926       16.2976       16.9714       16.9073       15.5737       13.5048       11.2492       8.55964       6.55009       4.69400       3.22407       2.14849       1.30843      0.777165      0.429516      0.225101      0.109543     0.0520103     0.0218703    0.00884183    0.00323134    0.00108127   0.000304088   7.65946e-05   1.56403e-05   2.11455e-06       0.00000       0.00000       0.00000       0.00000       0.00000       0.00000       0.00000       0.00000       0.00000       0.00000
  13  25 4236.9504    1.1950 11.0692 10.1726 -0.0003  0.1255   0.0119   0.3636    0.0452   0.0000   429.7695       40.2667      -20.5538      -11.4288      -10.2546      -8.49130      -20.3649      -11.1250      -7.67777     -0.805370       1.54932      -3.70772     -0.926762      -2.20307      0.213097      0.332756     -0.331455    -0.0371917     0.0117292    -0.0110323   -0.00361748  -0.000619881   6.82317e-05   6.01724e-05   2.94993e-05  -4.74735e-07       0.00000       0.00000       0.00000       0.00000       0.00000       0.00000       0.00000       0.00000       0.00000       0.00000       14.9589       19.0611       19.9909       19.6380       18.1074       15.6997       13.0991       10.5501       7.69179       5.70935       3.79976       2.52021       1.53258      0.908398      0.507557      0.266115      0.129310     0.0627514     0.0261756     0.0107243    0.00387952    0.00128212   0.000371167   9.77477e-05   1.87775e-05   2.59413e-06       0.00000       0.00000       0.00000       0.00000       0.00000       0.00000       0.00000       0.00000       0.00000       0.00000
  13  26 4378.2136    1.0067 14.4664 10.0342 -0.0022  0.1757   0.0095   0.4752    0.0404   0.0000   466.0229       27.2684       53.2045      -4.08468       25.5779       22.8051      -26.7281      -26.3656      -5.96584      -15.8876       4.02202      -4.21952       1.49270      -1.45384       1.47301      0.136606     0.0140787    -0.0584227    -0.0323531     0.0129478    0.00502162  -0.000859019   2.28790e-05   4.68650e-05   6.62817e-05  -3.28227e-07       0.00000       0.00000       0.00000       0.00000       0.00000       0.00000       0.00000       0.00000       0.00000       0.00000       20.4968       26.6375       28.2045       27.2581       25.6484       22.0234       18.4805       14.3619       10.8842       7.86383       5.46841       3.52629       2.19236       1.32554      0.734905      0.386273      0.187240     0.0902583     0.0385551     0.0157567    0.00564333    0.00189859   0.000553055   0.000137422   2.76711e-05   3.63734e-06       0.00000       0.00000       0.00000       0.00000       0.00000       0.00000       0.00000       0.00000       0.00000       0.00000
  14   9 2017.0510    0.6564  0.4596  9.8665 -0.0075  0.0261   0.0227   0.0422    0.0763   0.0000   437.2080      0.896759       10.6906      -2.07737      -1.07178      0.305175    -0.0992202     -0.338838      0.351441     -0.793071      0.404396     -0.214239      0.867884     0.0178602     -0.204568    0.00491193   -0.00661762  -0.000718507    0.00504217   -0.00200194   0.000728286  -0.000177366   8.52925e-05  -3.97984e-05  -1.52539e-05  -4.26103e-06  -9.76229e-07   9.69862e-08       0.00000       0.00000       0.00000       0.00000       0.00000       0.00000       0.00000       0.00000       3.15747       3.18585       3.52046       3.58291       3.45326       3.44611       2.19904       1.90868       1.83208       1.37207      0.849745      0.554264      0.326712      0.228359      0.158490     0.0908957     0.0408244     0.0206542    0.00938411    0.00363866    0.00123873   0.000603360   0.000219952   7.22044e-05   1.64557e-05   3.73259e-06   5.31423e-07   9.74138e-08       0.00000       0.00000       0.00000       0.00000       0.00000       0.00000       0.00000       0.00000
  14  10 2162.5387    0.8767  0.6794 10.1713 -0.0053  0.0266   0.0241   0.0521    0.0902   0.0000   437.6668     -0.697109       16.1266      -1.44839      0.596621     0.0219863     -0.339316     -0.250707       2.10053      0.129020     -0.841486      0.173198     -0.267260     -0.345257      0.101812     0.0302351    0.00404415    -0.0122040   -0.00442684   -0.00131155   0.000331608  -0.000574379  -0.000356787   9.69341e-05   7.45121e-06   4.17016e-06  -1.16578e-06  -3.67548e-08       0.00000       0.00000       0.00000       0.00000       0.00000       0.00000       0.00000       0.00000       2.84015       3.12940       3.68463       3.92283       3.41603       2.63328       2.84574       2.15308       1.44722       1.10637      0.933952      0.587744      0.326360      0.232467      0.149357     0.0785271     0.0345747     0.0187386     0.0106358    0.00512597    0.00205281   0.000718348   0.000220298   6.90650e-05   1.85004e-05   4.63264e-06   9.82544e-07   1.12758e-07       0.00000       0.00000       0.00000       0.00000       0.00000       0.00000       0.00000       0.00000
  14  11 2305.7417    1.2357  0.7512 10.5445 -0.0020  0.0231   0.0327   0.0558    0.1159   0.0000   437.4513      -3.35953       17.3986       3.81372      0.704722      -3.13419      -2.78928       2.62024     -0.127303      -2.38642       1.16173     0.0968916      0.693085     -0.349718      0.150612    -0.0593904     0.0182980     0.0217455    0.00314241    0.00366489  -0.000944434   0.000431898   0.000124588   0.000139524   2.23646e-05  -8.08300e-07  -5.22836e-07   1.76252e-08       0.00000       0.00000       0.00000       0.00000       0.00000       0.00000       0.00000       0.00000       2.62268       3.47272       3.63083       3.60342       3.36179       2.77675       2.45792       1.87407       1.41651       1.09588      0.730454      0.493801      0.315280      0.198969      0.111637     0.0647437     0.0333347     0.0165668    0.00799854    0.00341190    0.00148137   0.000569773   0.000189146   6.13185e-05   1.64203e-05   4.35657e-06   8.71462e-07   1.12350e-07       0.00000       0.00000       0.00000       0.00000       0.00000       0.00000       0.00000       0.00000
  14  12 2446.7840    1.5769  0.9645 10.7237  0.0029  0.0272   0.0364   0.0648    0.1490   0.0000   434.4952       3.24984       11.1090       5.75352       5.30138      -3.22263      -2.49395       1.41964       3.15731       1.00678     -0.402386     -0.120257     0.0454931     -0.246553    -0.0932776     0.0336785   -0.00193093    -0.0265443     0.0119973    0.00175795   -0.00187006  -0.000524446   3.39075e-05  -3.44184e-05  -3.51713e-05  -4.94074e-06   1.80912e-06   2.38263e-07       0.00000       0.00000       0.00000       0.00000       0.00000       0.00000       0.00000       0.00000       3.26790       3.66316       4.17999       4.09713       3.49343       3.17447       2.94352       2.35222       1.71655       1.36187      0.928830      0.581482      0.402984      0.237820      0.127132     0.0757923     0.0399962     0.0206119    0.00939081    0.00432596    0.00191032   0.000754141   0.000226598   6.64911e-05   1.88403e-05   4.38918e-06   7.89076e-07   1.05757e-07       0.00000       0.00000       0.00000       0.00000       0.00000       0.00000       0.00000       0.00000
  14  13 2587.4327    2.1068  0.9453 11.6322 -0.0063  0.0254   0.0494   0.0647    0.1319   0.0000   436.4486       1.54866       13.2968       1.90116      -1.76123      -2.44577      0.108950      -1.13138     -0.544991       1.08313       1.44836      -1.28367     -0.405278     -0.414232     -0.110306      0.110344     0.0292428    -0.0121587   -0.00748306    0.00358804   0.000141341   0.000832891   0.000121237  -0.000126751   9.38759e-06   5.87995e-06   4.37418e-08   1.37763e-07       0.00000       0.00000       0.00000       0.00000       0.00000       0.00000       0.00000       0.00000       2.95783       3.60971       3.76363       3.95482       3.59303       3.22890       2.50816       2.06802       1.61791       1.24487      0.809607      0.562959      0.342779      0.228473      0.133022     0.0791539     0.0391986     0.0200392    0.00909329    0.00395899    0.00156979   0.000638708   0.000211277   7.12423e-05   1.77444e-05   4.61776e-06   8.08403e-07   1.24344e-07       0.00000       0.00000       0.00000       0.00000       0.00000       0.00000       0.00000       0.00000
  14  14 2728.2512    2.7448  0.8746 12.0924 -0.0052  0.0254   0.0669   0.0604    0.1503   0.0000   438.3106       10.1026       14.2467      -2.30362    -0.0817526     -0.797424       1.79370      -1.78480     -0.142273     0.0651835       1.48206      0.123432      0.329992     -0.393831    -0.0934569     0.0449066    -0.0117897    0.00130876    -0.0187269    0.00890905  -0.000548080   0.000591972   0.000297518   4.85236e-05  -8.72950e-06   7.75587e-07   1.21341e-06   5.98353e-08       0.00000       0.00000       0.00000       0.00000       0.00000       0.00000       0.00000       0.00000       2.94160       3.60925       3.87815       3.83375       3.40302       3.16073       2.56694       2.09900       1.68923       1.15339      0.838887      0.582279      0.343033      0.216590      0.132053     0.0735944     0.0353823     0.0188856    0.00941681    0.00411373    0.00155637   0.000617282   0.000222055   7.31892e-05   1.84841e-05   4.20044e-06   8.21769e-07   1.18166e-07       0.00000       0.00000       0.00000       0.00000       0.00000       0.00000       0.00000       0.00000
  14  15 2869.3556    3.2942  0.9871 12.1826 -0.0001  0.0280   0.0755   0.0669    0.1876   0.0000   436.6315       11.0626       9.16737      -3.38383      -3.01672      -2.06802     -0.520259      -1.43565   -0.00912944      0.925225      -1.24213     -0.331683      0.476915     -0.104362    -0.0561133    -0.0697473     0.0125391    -0.0164428  -0.000296370   -0.00197938    0.00188541  -3.75030e-05  -0.000131455  -3.01391e-05  -2.41476e-06  -3.84939e-06   8.11573e-07  -3.19806e-08       0.00000       0.00000       0.00000       0.00000       0.00000       0.00000       0.00000       0.00000       2.98120       3.99066       4.37547       4.21868       3.94580       3.24801       2.91773       2.14641       1.74017       1.21590      0.863382      0.616108      0.347707      0.236478      0.136622     0.0818214     0.0382940     0.0190092     0.0109547    0.00404193    0.00191863   0.000679952   0.000247786   8.45850e-05   2.05953e-05   5.36044e-06   1.10394e-06   1.32503e-07       0.00000       0.00000       0.00000       0.00000       0.00000       0.00000       0.00000       0.00000
  14  16 3010.3364    3.9321  0.9106 12.7913 -0.0034  0.0265   0.0968   0.0634    0.1677   0.0000   438.8254       17.2840       11.6336       1.85320      -1.17968       5.61012      -2.00770      -1.54504     -0.246862      -2.57327     -0.157466     -0.780942     -0.373851     0.0241690    -0.0254113     0.0512900    -0.0391519    0.00116218   -0.00330170   -0.00148326   0.000467509  -0.000376941   0.000202839   4.97785e-05   1.47653e-05  -1.21775e-05  -1.56133e-06  -2.35352e-08       0.00000       0.00000       0.00000       0.00000       0.00000       0.00000       0.00000       0.00000       3.18449       4.13608       4.20465       4.55599       4.01772       3.37897       2.71842       2.23677       1.68680       1.16894      0.825563      0.561875      0.385805      0.222036      0.122629     0.0732514     0.0393424     0.0215181    0.00915840    0.00425025    0.00153832   0.000639499   0.000199254   6.50662e-05   1.89981e-05   4.44049e-06   9.01115e-07   1.37350e-07       0.00000       0.00000       0.00000       0.00000       0.00000       0.00000       0.00000       0.00000
  14  17 3150.7243    4.2073  1.2451 12.5790 -0.0020  0.0332   0.0859   0.0753    0.2033   0.0000   443.3352       13.3358       7.37932       3.34288      0.284778       7.27238       3.55201      -2.19589     -0.595387       1.89025      0.422346     -0.154893      0.222670     -0.158365     -0.130224     0.0133570     0.0445311    -0.0458699    -0.0107260    0.00295370   0.000516834   0.000417637  -0.000121542  -0.000131537   6.95502e-06  -6.70692e-06   4.50349e-07   4.11077e-08       0.00000       0.00000       0.00000       0.00000       0.00000       0.00000       0.00000       0.00000       3.37390       4.99059       4.69720       4.80376       4.38541       3.72710       3.63959       2.57022       2.34986       1.50497       1.18126      0.687198      0.495265      0.278989      0.163138     0.0973351     0.0441659     0.0278220    0.00938062    0.00603711    0.00177498   0.000961452   0.000277285   9.71983e-05   2.83452e-05   5.79841e-06   1.55617e-06   1.91798e-07       0.00000       0.00000       0.00000       0.00000       0.00000       0.00000       0.00000       0.00000
  14  18 3291.0705    3.8142  1.4420 12.6631 -0.0088  0.0328   0.0750   0.0824    0.1301   0.0000   438.8351       20.9808       1.93123       2.93542      -3.23919      -2.00263       7.54720      -6.88421     0.0122473     -0.717905      0.543574       1.02322      -1.08826     -0.194682      0.278073    0.00861590    -0.0444788    -0.0210331    0.00915909    0.00223980  -0.000116247  -0.000941042  -0.000428278  -3.19397e-05   1.67973e-05  -8.79602e-06  -2.78952e-07  -3.91682e-08       0.00000       0.00000       0.00000       0.00000       0.00000       0.00000       0.00000       0.00000       3.63657       4.68759       4.70779       5.04561       4.61915       3.93193       3.31842       2.66892       2.17012       1.48903       1.06011      0.711067      0.479650      0.281360      0.165959     0.0948111     0.0518545     0.0264731     0.0119173    0.00521128    0.00203098   0.000804694   0.000275501   8.77132e-05   2.47646e-05   5.83900e-06   1.26616e-06   1.72552e-07       0.00000       0.00000       0.00000       0.00000       0.00000       0.00000       0.00000       0.00000
  14  19 3431.6443    3.2085  2.1625 12.1841 -0.0052  0.0406   0.0520   0.1046    0.0916   0.0000   439.0146       19.7537       3.97833       9.67267       6.43521      -1.79362      -5.23857      -5.36506     -0.228260      -4.69213      -1.52762      -2.30182     -0.408315     -0.297391      0.212152     0.0736916   -0.00645180   0.000892143   -0.00342898    0.00225060   -0.00268729   -0.00119205   0.000414063  -0.000287819   4.30126e-06   8.63751e-06   5.10512e-07  -3.88341e-07       0.00000       0.00000       0.00000       0.00000       0.00000       0.00000       0.00000       0.00000       4.56638       5.70531       5.79551       6.21476       5.72031       4.86895       4.07200       3.25053       2.52529       1.90890       1.31707      0.865754      0.565689      0.348099      0.214408      0.119798     0.0632631     0.0303416     0.0151971    0.00609265    0.00267710   0.000968548   0.000344755   0.000102933   2.97730e-05   7.17021e-06   1.44115e-06   2.04189e-07       0.00000       0.00000       0.00000       0.00000       0.00000       0.00000       0.00000       0.00000
  14  20 3572.3715    2.7457  3.2915 11.4408 -0.0007  0.0482   0.0354   0.1278    0.0776   0.0000   435.6774       23.5316      0.417920       6.79566      -14.2079      -1.46567      -1.97747      -9.11764       2.22386      0.423894      -1.12726      -1.74224      0.894636      0.547201      0.218504     -0.277451     0.0526709    -0.0141883   -0.00880251    -0.0152915   -0.00253182   0.000729781  -0.000448916  -0.000316491  -2.02066e-05  -4.85988e-06  -2.76812e-07   1.40699e-07       0.00000       0.00000       0.00000       0.00000       0.00000       0.00000       0.00000       0.00000       5.56166       6.91780       7.31433       7.41095       6.81130       5.97779       5.05975       4.05234       2.99282       2.25388       1.62431       1.06861      0.705124      0.425118      0.256138      0.138885     0.0722973     0.0362180     0.0169854    0.00775381    0.00314230    0.00121130   0.000416557   0.000126512   3.74405e-05   8.91553e-06   1.71822e-06   2.33443e-07       0.00000       0.00000       0.00000       0.00000       0.00000       0.00000       0.00000       0.00000
  14  21 3713.5029    2.2815  4.5125 11.2079 -0.0010  0.0620   0.0263   0.1587    0.0588   0.0000   425.9671       18.1943       13.5713       12.5863      -2.58848      -10.5421      -3.66580      -10.9504      0.582414      -3.31919     -0.770759      -1.39355     -0.691694      0.740104      0.643550      0.121064    -0.0148808    -0.0810147     0.0113294     0.0177254   -0.00346029  -0.000732927  -0.000315988   0.000481499  -5.17081e-05  -7.10072e-06  -2.26315e-06   4.06459e-08       0.00000       0.00000       0.00000       0.00000       0.00000       0.00000       0.00000       0.00000       6.82616       9.13623       9.34654       9.34163       8.56957       7.71059       6.48940       5.10945       3.95563       2.91166       2.06666       1.38993      0.910256      0.542893      0.329635      0.178324     0.0938082     0.0458370     0.0227817    0.00959562    0.00413881    0.00157112   0.000575729   0.000175836   5.04558e-05   1.19269e-05   2.38828e-06   3.27141e-07       0.00000       0.00000       0.00000       0.00000       0.00000       0.00000       0.00000       0.00000
  14  22 3854.5948    1.9062  6.1886 10.7748 -0.0022  0.0745   0.0195   0.1972    0.0539   0.0000   443.1744       29.9761       25.3299       1.72750       16.7184      -4.39295      -5.01407      -7.58602       1.72141      -4.51246      -2.33456       4.80975      -1.03803    -0.0805712    -0.0109060    -0.0223038      0.102328     0.0375738   -0.00724523   -0.00308246  -9.83964e-05   -0.00170960   -0.00104651  -0.000290918   2.36555e-05   2.07659e-05  -5.12242e-06   1.85974e-07       0.00000       0.00000       0.00000       0.00000       0.00000       0.00000       0.00000       0.00000       8.28773       10.7305       10.8843       11.1923       10.2781       9.27012       7.58364       6.23539       4.84351       3.59212       2.50759       1.68878       1.08451      0.669770      0.398682      0.224166      0.116411     0.0587306     0.0274553     0.0121087    0.00490771    0.00191516   0.000667735   0.000214252   5.99859e-05   1.43916e-05   2.77719e-06   3.95032e-07       0.00000       0.00000       0.00000       0.00000       0.00000       0.00000       0.00000       0.00000
  14  23 3995.7144    1.6151  7.7694 10.5360  0.0002  0.0883   0.0158   0.2430    0.0501   0.0000   433.7125       15.4949       21.7717       24.3948       1.24870      -20.4893       3.42475      -3.28718       3.41412       3.00061       2.13279      0.541089       1.76630      0.424697     -0.227891     -0.274275    -0.0341826     0.0346870    -0.0847600   -0.00114096   -0.00101820  -0.000968780  -0.000438935  -0.000211034  -4.14357e-06   1.46650e-05  -4.81750e-06   1.51683e-07       0.00000       0.00000       0.00000       0.00000       0.00000       0.00000       0.00000       0.00000       9.89278       12.9609       13.6143       13.7309       12.6372       11.0765       9.21260       7.28119       5.58058       4.15720       2.87805       2.00049       1.27195      0.804090      0.460759      0.265061      0.136891     0.0701029     0.0325127     0.0145903    0.00593322    0.00234409   0.000799105   0.000259692   7.00861e-05   1.75380e-05   3.35764e-06   4.55720e-07       0.00000       0.00000       0.00000       0.00000       0.00000       0.00000       0.00000       0.00000
  14  24 4136.9500    1.3358  9.5459 10.4253 -0.0010  0.1117   0.0135   0.3035    0.0457   0.0000   425.8627       36.9122       5.06279       6.51488      -2.34057       5.05791       5.19357      -2.88538       15.2393      -6.40592       1.03548     -0.976302      0.777558     -0.691122     -0.434235     -0.214712    -0.0391180    -0.0243905     0.0190930    -0.0207055   -0.00888865   -0.00152912   0.000212924  -3.77296e-05   1.47115e-05  -3.58640e-05   3.73359e-06   1.45560e-06       0.00000       0.00000       0.00000       0.00000       0.00000       0.00000       0.00000       0.00000       11.9490       16.0045       16.4221       16.4997       15.4821       13.3770       11.8051       9.06101       7.34544       5.23185       3.80712       2.51724       1.64811       1.01389      0.598055      0.330196      0.178788     0.0869914     0.0423644     0.0182685    0.00790595    0.00293792    0.00105764   0.000333764   9.46278e-05   2.23203e-05   4.68206e-06   5.93438e-07       0.00000       0.00000       0.00000       0.00000       0.00000       0.00000       0.00000       0.00000
  14  25 4278.6292    1.1508 12.2508 10.2083 -0.0002  0.1357   0.0108   0.3842    0.0406   0.0000   413.2682       45.9782       36.6225       29.6213      -19.2851      -21.8424       11.9933      -9.44345      -13.1764       1.02221       3.48852       4.56261     -0.141028     -0.847323      0.544098      0.831538     -0.138631     -0.126598     0.0308511    -0.0203434     0.0112788   -0.00731327  -0.000686660   0.000107697  -2.81007e-05  -2.87371e-06   4.97207e-06   6.48805e-07       0.00000       0.00000       0.00000       0.00000       0.00000       0.00000       0.00000       0.00000       14.6484       18.8269       20.0105       19.9536       18.8478       16.4855       13.8036       11.3076       8.75409       6.41706       4.56672       3.11011       2.03170       1.25886      0.733201      0.418406      0.225009      0.111940     0.0545643     0.0231125    0.00990876    0.00370497    0.00130011   0.000417161   0.000116800   2.77110e-05   5.28733e-06   6.91563e-07       0.00000       0.00000       0.00000       0.00000       0.00000       0.00000       0.00000       0.00000
  15   9 2049.6322    0.6685  0.5935 10.0245 -0.0086  0.0262   0.0209   0.0561    0.0760   0.0000   433.0539      0.126896       13.5476      -4.44893      -2.63808       1.07500      -5.31809      -1.98454      -1.36452      0.196174      0.630303     -0.680795     -0.115203    -0.0889689      0.187889    -0.0724737     0.0424732   -0.00603725   -0.00291582   -0.00303021   -0.00252932   0.000218850  -1.37988e-05   9.07286e-05  -4.69799e-05   9.47343e-06   8.51247e-06  -7.56308e-07  -3.49105e-08   3.70968e-08       0.00000       0.00000       0.00000       0.00000       0.00000       0.00000       2.51058       3.19427       3.71511       3.66028       3.02463       3.13628       2.54196       2.17517       1.56951       1.21989      0.966196      0.561273      0.393700      0.292435      0.155781     0.0859410     0.0571885     0.0282956     0.0147158    0.00583125    0.00318451    0.00139873   0.000647866   0.000190349   6.90813e-05   2.31123e-05   5.78339e-06   1.13837e-06   2.10829e-07   3.31772e-08       0.00000       0.00000       0.00000       0.00000       0.00000       0.00000
  15  10 2195.8324    0.9382  0.8180 10.2707 -0.0006  0.0258   0.0227   0.0628    0.1053   0.0000   441.6456     -0.804513       19.5878    -0.0241066      -1.00402      0.505615     -0.533476      0.880445       1.13318      -1.24671    -0.0255377     -0.823717      0.251508    -0.0355366     0.0150352   -0.00776055     0.0871118   -0.00829691    0.00630777   -0.00481270    0.00239655   0.000282451   0.000179802   0.000106431   4.62974e-05   3.02227e-06   4.05827e-07   8.35857e-07  -1.32019e-07  -5.05584e-09       0.00000       0.00000       0.00000       0.00000       0.00000       0.00000       2.84037       3.83197       3.85798       3.97670       3.76652       3.07459       2.71311       2.17918       1.80003       1.22018      0.910462      0.622056      0.426317      0.264030      0.149993     0.0882015     0.0512874     0.0269841     0.0144609    0.00676955    0.00291906    0.00118367   0.000474815   0.000164930   5.64263e-05   1.79563e-05   4.95936e-06   1.13881e-06   2.51907e-07   3.09510e-08       0.00000       0.00000       0.00000       0.00000       0.00000       0.00000
  15  11 2339.5300    1.3257  0.8245 10.5705 -0.0016  0.0271   0.0316   0.0552    0.1251   0.0000   435.2768       1.25292       16.3722      -1.17568      -3.97861      -5.90024      -6.13080      -1.51888      -1.99991      0.388010     -0.120480     -0.395641     -0.172480     -0.309602    -0.0272125    -0.0248901     0.0794785     0.0141637   -0.00757293   0.000182038   -0.00588769   -0.00124354   0.000136491   9.96783e-05   5.98456e-05   1.14475e-05  -5.05484e-06   4.63141e-07   4.34368e-07   1.43414e-08       0.00000       0.00000       0.00000       0.00000       0.00000       0.00000       2.46456       3.78240       3.29603       3.89920       3.24308       3.24768       2.62907       2.25957       1.62691       1.29511      0.934400      0.650172      0.462124      0.281149      0.180386     0.0965277     0.0595845     0.0276279     0.0166866    0.00607539    0.00374147    0.00117633   0.000625085   0.000186005   7.43385e-05   1.97699e-05   6.27628e-06   1.41021e-06   2.69839e-07   4.44919e-08       0.00000       0.00000       0.00000       0.00000       0.00000       0.00000
  15  12 2481.1100    1.7453  0.8838 11.1770  0.0015  0.0287   0.0408   0.0589    0.1226   0.0000   436.1829       1.70915       8.26980      -2.97207      -1.55351      -3.21573      0.743644     -0.705459       1.27829      -2.07833      -1.78124      0.175994      0.486131      0.174891     -0.165984     0.0169369    -0.0358718    -0.0246727     0.0369968    0.00484483   -0.00160495  -0.000933616  -0.000910921   0.000124398   1.22438e-05  -1.93785e-05   3.59913e-06  -3.38474e-07   3.91520e-07  -3.86442e-08       0.00000       0.00000       0.00000       0.00000       0.00000       0.00000       3.12721       3.31205       3.60373       4.45001       3.61443       3.01078       2.86871       2.56402       1.74306       1.26100       1.09319      0.761345      0.441272      0.267668      0.204500      0.123695     0.0613818     0.0284337     0.0169423    0.00914934    0.00452444    0.00173187   0.000642110   0.000203015   6.48308e-05   1.84046e-05   5.13959e-06   1.11092e-06   2.17547e-07   3.32718e-08       0.00000       0.00000       0.00000       0.00000       0.00000       0.00000
  15  13 2622.4378    2.2484  0.9764 11.7857  0.0021  0.0269   0.0512   0.0628    0.1262   0.0000   438.7845       3.68694       9.35289       1.61007      -1.09083     -0.986447      -3.20891     -0.502867       2.42680       2.79488      -2.25240     -0.779151      0.101533     -0.331899     -0.123041     0.0505536     0.0284963     0.0443119   -0.00680641    0.00100658     0.0121251   3.91892e-05  -0.000917924  -2.21507e-05   7.45917e-05   3.09215e-06  -9.80372e-06   2.31863e-06   3.71491e-07  -4.97266e-08       0.00000       0.00000       0.00000       0.00000       0.00000       0.00000       2.67420       3.75191       3.77683       3.83397       3.46692       3.19960       2.74734       2.18338       1.78162       1.29620      0.971190      0.647286      0.445980      0.260429      0.174933      0.100551     0.0560590     0.0275950     0.0149181    0.00720142    0.00329983    0.00135380   0.000553209   0.000205147   7.23494e-05   2.04559e-05   6.05751e-06   1.29049e-06   2.66990e-07   3.66286e-08       0.00000       0.00000       0.00000       0.00000       0.00000       0.00000
  15  15 2905.9194    3.3668  0.8912 12.5159 -0.0069  0.0257   0.0797   0.0575    0.1630   0.0000   436.1824       12.1653       12.1649       3.46722      0.783050      -2.69465       1.33884      -2.52049       1.08366      -1.24430      0.182537      0.711775      0.109819     -0.300298     -0.527255     0.0412739     0.0538993    -0.0149438    0.00620678    0.00122014   -0.00322648   -0.00160285  -0.000269190  -0.000204631   1.57659e-05  -8.92913e-06   6.65709e-07   6.18160e-07  -7.93847e-09  -4.89944e-08       0.00000       0.00000       0.00000       0.00000       0.00000       0.00000       3.26687       3.96376       4.15524       3.71296       3.42579       3.19738       2.93629       2.55222       1.94925       1.52401       1.08263      0.697760      0.470464      0.282139      0.170989     0.0899349     0.0504386     0.0269975     0.0129792    0.00582908    0.00289469    0.00122344   0.000496249   0.000176971   5.75599e-05   1.65369e-05   4.97629e-06   1.07609e-06   1.82080e-07   2.24613e-08       0.00000       0.00000       0.00000       0.00000       0.00000       0.00000
  15  16 3047.2267    4.0116  1.0225 12.7463  0.0002  0.0265   0.0888   0.0658    0.1824   0.0000   435.4729       14.3899       15.5832      -1.70024      -4.49244      -8.13286     -0.946773     -0.748498       2.77673      -2.09520      -1.00120      -1.74821      0.576117     -0.215489      0.123477     -0.115335     0.0418652    -0.0427145    0.00331101     0.0138536    0.00194975   -0.00116311   6.00577e-05   8.54290e-06  -6.96482e-05  -1.61533e-07  -4.54899e-06  -5.54607e-07  -4.84869e-07  -1.03210e-09       0.00000       0.00000       0.00000       0.00000       0.00000       0.00000       2.94803       3.64566       3.63547       3.71717       3.71655       3.07760       2.67351       2.25981       1.86418       1.39492       1.02024      0.663049      0.444155      0.275146      0.173357      0.108091     0.0572083     0.0313781     0.0155603    0.00709019    0.00336648    0.00123656   0.000509589   0.000187169   5.86109e-05   1.90580e-05   5.45925e-06   1.22279e-06   2.43878e-07   2.94101e-08       0.00000       0.00000       0.00000       0.00000       0.00000       0.00000
  15  17 3188.2415    4.0027  1.1714 13.3515 -0.0149  0.0286   0.0924   0.0823    0.1326   0.0000   439.3866       18.8305       10.8199     -0.553119      -3.25156      0.326374      -2.29085      -6.49688      -6.69592     -0.998316      0.172010     -0.266275     -0.264508      0.357328     0.0787139    -0.0703074     0.0739271     0.0179230   -0.00969156    0.00849814    0.00190167  -0.000101566  -0.000789014  -0.000245789   0.000126576   1.10530e-05   6.01470e-06  -1.15018e-07  -5.05783e-09   4.91369e-08       0.00000       0.00000       0.00000       0.00000       0.00000       0.00000       3.09461       3.97997       4.02357       4.21599       3.70445       3.54097       2.87648       2.44072       1.97256       1.41475      0.999916      0.715180      0.478494      0.304595      0.176524      0.106717     0.0582772     0.0308439     0.0160148    0.00786853    0.00326201    0.00140250   0.000559702   0.000210200   6.95258e-05   2.18937e-05   5.53005e-06   1.24582e-06   2.32904e-07   3.66568e-08       0.00000       0.00000       0.00000       0.00000       0.00000       0.00000
  15  18 3329.1090    3.5476  1.7488 12.6122 -0.0040  0.0371   0.0633   0.0880    0.1181   0.0000   438.1999       14.6842       9.97556       2.29500       5.51235      0.218432      0.609306      -3.01686      0.687072       1.48262       2.65439     -0.795712      0.781052     -0.376208     0.0428657     -0.179097    -0.0322697     0.0127094     0.0181223    -0.0132026   0.000762768    0.00233240   0.000242682  -0.000112595   0.000116443  -1.59851e-06   2.86034e-06  -1.56182e-06  -2.31887e-08  -1.23937e-08       0.00000       0.00000       0.00000       0.00000       0.00000       0.00000       3.88451       5.08361       5.27227       5.58584       5.03020       4.49707       3.75771       3.14896       2.40399       1.78966       1.32352      0.907063      0.629753      0.379878      0.243453      0.140495     0.0809421     0.0396970     0.0227927     0.0101800    0.00501183    0.00184961   0.000832824   0.000272299   9.78761e-05   2.77602e-05   8.15511e-06   1.78934e-06   3.39173e-07   4.77879e-08       0.00000       0.00000       0.00000       0.00000       0.00000       0.00000
  15  19 3470.2367    3.1293  2.3051 12.0780 -0.0018  0.0411   0.0464   0.0998    0.0902   0.0000   438.3859       22.5670       7.86450       4.76065      0.530380     -0.897478       1.52198      -3.38775       1.88489      -2.10830       1.24515      -2.04676     -0.554833     0.0410830      0.132386     -0.269441     -0.206749     0.0203599    -0.0252875  -0.000609570  -0.000306474   -0.00380086  -0.000305207   0.000439165  -0.000104464   9.44759e-06  -2.45668e-06  -6.44003e-07   2.26161e-07   6.30519e-08       0.00000       0.00000       0.00000       0.00000       0.00000       0.00000       4.33302       5.51922       6.10042       6.15128       5.58615       4.93235       4.22000       3.43769       2.66078       2.05548       1.39030       1.00318      0.681275      0.423841      0.258982      0.149925     0.0862974     0.0463620     0.0240417     0.0113099    0.00514616    0.00214630   0.000881375   0.000326043   0.000109416   3.16259e-05   8.58071e-06   2.06069e-06   3.69022e-07   4.91294e-08       0.00000       0.00000       0.00000       0.00000       0.00000       0.00000
  15  20 3611.4816    2.6043  3.5928 11.5169 -0.0018  0.0510   0.0318   0.1358    0.0694   0.0000   435.1595       15.9117       7.21409     -0.733438       12.3089      -4.16127       2.46949      -6.49429     -0.505395      0.905947      -2.73402     -0.494617      0.679786       1.06031      0.384366     -0.102608     0.0478268    0.00153011     0.0300082    -0.0115192    0.00781905  -0.000685551   -0.00238249   6.22635e-05   5.71725e-05  -2.75126e-05  -2.50907e-06  -6.48939e-06   1.11912e-07  -2.74177e-08       0.00000       0.00000       0.00000       0.00000       0.00000       0.00000       5.41301       7.03583       7.32682       7.45285       6.70435       6.22766       5.13211       4.44763       3.47323       2.64654       1.86596       1.28629      0.844242      0.551171      0.323357      0.189572      0.106942     0.0589414     0.0295099     0.0134737    0.00640195    0.00260627    0.00106696   0.000386183   0.000130259   4.08718e-05   1.08176e-05   2.54553e-06   4.53697e-07   6.51917e-08       0.00000       0.00000       0.00000       0.00000       0.00000       0.00000
  15  21 3752.7047    2.1730  5.0117 11.0628 -0.0004  0.0621   0.0231   0.1673    0.0590   0.0000   440.4756       1.25608       5.22870      -3.56674       8.09893      -8.83596      -4.68632      -14.6754       3.12368      -6.03808      -2.28619      -2.16096      0.806752     -0.221415      0.269899     0.0338945      0.102929     0.0462615    -0.0111216     0.0113622    0.00353053    0.00153231  -0.000501783  -0.000125451  -2.23864e-05   1.64173e-05  -5.22189e-06  -1.77449e-06  -8.14781e-08  -6.54162e-09       0.00000       0.00000       0.00000       0.00000       0.00000       0.00000       6.58168       8.40833       8.87366       9.06653       8.33038       7.44449       6.39173       5.38315       4.17326       3.15147       2.27493       1.56353       1.05901      0.675424      0.407160      0.227332      0.135169     0.0711385     0.0369477     0.0169078    0.00789601    0.00329789    0.00134210   0.000463825   0.000163427   4.83422e-05   1.35373e-05   3.11933e-06   5.78260e-07   7.68195e-08       0.00000       0.00000       0.00000       0.00000       0.00000       0.00000
  15  22 3894.2829    1.8203  6.7785 10.7516 -0.0025  0.0781   0.0178   0.2089    0.0517   0.0000   425.3223       23.2153       7.60183       6.06181       9.55703      -2.61740     -0.599536       4.95662     -0.857201      -3.30383       1.25443      -2.01263       2.26429     -0.697908     -0.514583      0.836402    -0.0252643     0.0897281    -0.0392307     0.0286255   -0.00244894  -0.000269836  -0.000280887  -4.62739e-05  -2.82858e-05  -9.36326e-05   1.31771e-05   1.79097e-06  -6.09797e-07  -5.12865e-08       0.00000       0.00000       0.00000       0.00000       0.00000       0.00000       8.18545       10.4336       10.9303       11.1248       10.3743       9.50222       8.00967       6.60936       5.16331       3.98482       2.88697       1.97868       1.32353      0.864250      0.520617      0.308666      0.172143     0.0908201     0.0461609     0.0210249     0.0100098    0.00408863    0.00171470   0.000609256   0.000205854   6.36740e-05   1.71635e-05   4.00505e-06   7.31505e-07   9.76443e-08       0.00000       0.00000       0.00000       0.00000       0.00000       0.00000
  15  23 4036.0088    1.5676  8.8971 10.4036 -0.0006  0.0930   0.0138   0.2577    0.0480   0.0000   432.4383       7.12123       18.8545      -6.98960       7.87407       29.4366      -1.16488      -13.9128      -3.13909       8.32201      -2.94355      -3.03725       1.57577     -0.224022     -0.268477     -0.306416     0.0539301   -0.00535221     0.0167154   -0.00848921  -0.000588754    0.00781365    0.00155830  -0.000348037   0.000451004   6.82229e-06   1.47707e-05  -3.36229e-06   2.38274e-07   1.38423e-07       0.00000       0.00000       0.00000       0.00000       0.00000       0.00000       9.55947       12.5506       12.9404       13.0908       12.4521       11.2217       9.62870       7.78801       6.24445       4.69209       3.42279       2.38302       1.60051       1.02989      0.625185      0.371692      0.206123      0.109018     0.0558319     0.0261618     0.0120344    0.00495443    0.00203672   0.000744172   0.000252614   7.79793e-05   2.09392e-05   4.88664e-06   9.37105e-07   1.19892e-07       0.00000       0.00000       0.00000       0.00000       0.00000       0.00000
  15  24 4177.5756    1.2856 10.5637 10.3685 -0.0015  0.1154   0.0118   0.3163    0.0419   0.0000   451.3236       8.29820       9.40944       11.4127      -18.2246       2.00242      -6.52335      -18.4063       5.53975      -5.55131      -4.54013      0.525401       1.06858      -2.17222      0.646412      0.871969      0.233483     -0.273805    0.00649893    -0.0604547     0.0276949    0.00489377   -0.00129431   -0.00114512   8.56135e-05   0.000184677   8.54080e-06  -1.57218e-05   9.39243e-09   2.62389e-08       0.00000       0.00000       0.00000       0.00000       0.00000       0.00000       11.8464       15.3337       16.2304       16.4521       15.5361       13.8255       12.0638       9.64291       7.72695       5.84345       4.24503       2.98993       2.02677       1.30485      0.797631      0.459583      0.264399      0.139909     0.0710700     0.0342159     0.0151983    0.00663590    0.00263436   0.000964039   0.000330528   9.86738e-05   2.65661e-05   6.17178e-06   1.16502e-06   1.44752e-07       0.00000       0.00000       0.00000       0.00000       0.00000       0.00000
  15  25 4319.9676    1.0657 12.8508 10.2555 -0.0025  0.1442   0.0096   0.4037    0.0369   0.0000   427.1891       3.16628      -26.5139       4.12072      0.315936       5.78789       9.75078       18.3887      -14.8402      -19.9289       2.55603      -1.32976      -6.72656      -2.95511       1.06299      -2.15980     0.0287091    0.00452113     0.0557481     0.0276948     0.0116266  -0.000610665   -0.00336637    0.00117628   0.000224328   0.000116509  -4.91630e-05   3.72753e-06  -6.74255e-08  -5.08899e-08       0.00000       0.00000       0.00000       0.00000       0.00000       0.00000       14.7382       19.2301       20.2559       20.3992       19.4638       17.5142       14.8654       12.1910       9.70847       7.15002       5.34611       3.72227       2.58655       1.62970       1.00420      0.591016      0.328627      0.177750     0.0894843     0.0442398     0.0192867    0.00842423    0.00327101    0.00123554   0.000410916   0.000126310   3.45910e-05   7.62563e-06   1.44279e-06   1.82405e-07       0.00000       0.00000       0.00000       0.00000       0.00000       0.00000
  16   9 2081.6011    0.7390  0.5889  9.8063 -0.0094  0.0214   0.0213   0.0445    0.0842   0.0000   442.1533      -1.60429       9.97557     -0.353085     -0.898892       2.02638     -0.422296     -0.519459       1.81370      -1.58206     -0.648186       1.08845      0.513890    -0.0295611     0.0879362     -0.120746     0.0537825    0.00992365    0.00130829     0.0176664   1.05242e-05    0.00213033  -0.000230603   0.000554121  -8.03331e-05  -8.92606e-07   1.42891e-05  -3.58122e-06   3.53560e-06  -1.94446e-08  -4.64767e-08   6.30036e-09       0.00000       0.00000       0.00000       0.00000       2.18533       2.76734       2.90799       3.18527       2.69429       2.49695       2.17984       1.84041       1.42393       1.11621      0.837976      0.577557      0.379805      0.256684      0.165360     0.0959700     0.0577881     0.0324507     0.0181782    0.00851458    0.00440052    0.00194514   0.000963819   0.000358046   0.000141192   4.43813e-05   1.50435e-05   4.11769e-06   1.10603e-06   2.37006e-07   4.45851e-08   6.57692e-09       0.00000       0.00000       0.00000       0.00000
  16  10 2228.4090    1.0005  0.8126  9.9823 -0.0025  0.0250   0.0235   0.0544    0.1131   0.0000   436.8297      -1.78846       13.4514       2.42097       2.40959      -1.22091       2.65827     -0.750634     0.0750949       2.73625     -0.338637      0.875838      0.117439     -0.377719    -0.0190482     0.0498180    -0.0719352     0.0321299   0.000714540  -0.000234590    0.00126989   3.23030e-05  -0.000214468   0.000169168  -0.000220242   4.07587e-05   1.70313e-05   4.61577e-06   3.61851e-07   9.47361e-09   7.82983e-08   5.26761e-09       0.00000       0.00000       0.00000       0.00000       2.41710       3.00599       3.12853       3.41654       3.07061       2.78572       2.35953       1.96878       1.69167       1.31847      0.882972      0.601664      0.488572      0.305590      0.186040      0.108676     0.0671137     0.0393257     0.0215597     0.0117670    0.00545901    0.00232076   0.000958452   0.000417363   0.000162632   5.84758e-05   1.75985e-05   4.78850e-06   1.34456e-06   2.74798e-07   5.50425e-08   7.43920e-09       0.00000       0.00000       0.00000       0.00000
  16  11 2372.6035    1.3709  0.9967 10.3215 -0.0045  0.0276   0.0282   0.0592    0.1360   0.0000   438.3227       1.79687       9.72278      0.527338      -3.45556       1.32860       1.59417       1.47612      0.819530     -0.433245      0.607054     -0.244220      0.191202      0.304178     -0.403342     0.0930032    -0.0266637    -0.0233802    0.00166519     0.0111844   -0.00503752   -0.00174589  -0.000335169   0.000113920  -2.31248e-06  -7.10643e-05  -3.29136e-07  -5.00173e-06   1.24165e-06  -5.00487e-09  -6.72973e-08  -5.64241e-09       0.00000       0.00000       0.00000       0.00000       2.77087       3.57769       3.94818       3.64940       3.52135       3.42220       2.66290       2.39337       1.87971       1.34540       1.07521      0.751893      0.500413      0.354172      0.220643      0.121590     0.0770427     0.0405669     0.0220110     0.0110587    0.00545476    0.00227889    0.00112311   0.000441222   0.000165879   5.58226e-05   2.18037e-05   6.50617e-06   1.65140e-06   3.27611e-07   5.64349e-08   7.69656e-09       0.00000       0.00000       0.00000       0.00000
  16  12 2514.9116    1.8147  0.9041 11.1677 -0.0041  0.0242   0.0404   0.0601    0.1167   0.0000   437.0136       3.75129       11.5372      -2.20404      -3.44832      -3.77082     -0.614844      -4.75900     -0.160872      0.701769     -0.260437     -0.995505     -0.935777     -0.480519   -0.00522010    -0.0769639    -0.0717088    -0.0549701   -0.00177857    0.00322198  -0.000520803    0.00120751    0.00129071   0.000732826   0.000220383  -2.18811e-05  -2.94546e-07  -3.21407e-07   1.26229e-06   6.00538e-08   1.65373e-08   2.02302e-08       0.00000       0.00000       0.00000       0.00000       2.20800       2.90178       2.98672       3.29135       2.96525       2.66116       2.38696       1.98760       1.53894       1.17848      0.930027      0.640338      0.452560      0.287606      0.190642      0.116824     0.0706268     0.0372706     0.0207153    0.00999829    0.00539434    0.00228723    0.00111606   0.000414410   0.000169501   5.36193e-05   1.84300e-05   5.18214e-06   1.44904e-06   3.07457e-07   6.02432e-08   8.13832e-09       0.00000       0.00000       0.00000       0.00000
  16  13 2657.0228    2.4224  0.8958 11.5249 -0.0048  0.0235   0.0525   0.0565    0.1253   0.0000   435.9391       7.14792       14.4166     -0.170570       6.59522      -3.89952      0.746874       1.77104      0.209575       2.26951     -0.569251     -0.634659      0.584416      0.354394     -0.324542      0.116883    -0.0171442     0.0269577     0.0240569   -0.00498165    0.00382524   -0.00243606  -0.000388536  -3.03790e-05  -9.72617e-05  -3.93172e-06  -1.84735e-05  -4.08374e-08  -1.22239e-06   7.89787e-08  -8.01406e-08  -6.64590e-09       0.00000       0.00000       0.00000       0.00000       2.31407       2.96018       3.07508       3.27226       2.81613       2.67719       2.44825       1.95017       1.54109       1.20633      0.952682      0.628855      0.421957      0.303616      0.187258      0.111712     0.0618149     0.0383497     0.0204191    0.00938140    0.00464222    0.00217831    0.00107868   0.000421693   0.000162217   5.36073e-05   1.63865e-05   5.12441e-06   1.23170e-06   2.69108e-07   5.39951e-08   7.37637e-09       0.00000       0.00000       0.00000       0.00000
  16  14 2799.6405    2.9935  0.8315 12.3256 -0.0040  0.0218   0.0704   0.0558    0.1067   0.0000   435.4476       5.32288       13.9160       4.78712      -2.23676      -1.29086       1.27902     -0.668443       1.35042      -2.12606    -0.0438338     -0.728059     0.0391907      0.184067     0.0337286     0.0290549     0.0625368   -0.00963040    -0.0126532   -0.00397701   -0.00916297   0.000407543  -0.000896723   0.000294600  -0.000123869   2.96596e-05   1.54698e-05   4.47568e-06   1.12614e-06   1.66041e-07   1.75140e-08  -5.10331e-09       0.00000       0.00000       0.00000       0.00000       2.33010       2.70432       2.89442       3.06673       2.76821       2.51105       2.22634       1.85741       1.55593       1.20667      0.901569      0.607372      0.423661      0.279932      0.170149      0.107821     0.0633391     0.0360742     0.0191688    0.00996732    0.00479167    0.00212623   0.000923518   0.000379726   0.000144446   4.90471e-05   1.50260e-05   4.47323e-06   1.09678e-06   2.32360e-07   4.48335e-08   5.77428e-09       0.00000       0.00000       0.00000       0.00000
  16  15 2941.9743    3.6061  0.8337 12.7147 -0.0074  0.0231   0.0840   0.0517    0.1145   0.0000   438.6875       3.00949       13.5471       2.67041      -1.00053      -2.68619       1.74248      -4.24120     -0.940328     0.0613894      0.260529      0.992204     -0.436702     -0.236638     0.0564471     0.0901279     0.0168281    -0.0486444     0.0138069     0.0130837    0.00707345   -0.00119404   -0.00169599   0.000127638   0.000137958   3.88897e-05  -1.71763e-05   3.93238e-06   1.10553e-06   4.84959e-07   3.36633e-08  -2.74547e-09       0.00000       0.00000       0.00000       0.00000       2.29361       3.00910       3.01257       3.15770       2.85422       2.74348       2.32408       1.96444       1.50513       1.29109      0.881407      0.655181      0.423236      0.286356      0.176234      0.115711     0.0651438     0.0376502     0.0186712    0.00987069    0.00466483    0.00207072   0.000930738   0.000387861   0.000147618   5.45633e-05   1.61003e-05   4.89672e-06   1.19425e-06   3.05817e-07   4.89306e-08   7.44225e-09       0.00000       0.00000       0.00000       0.00000
  16  16 3083.6897    4.0068  1.0010 12.9496 -0.0027  0.0253   0.0877   0.0622    0.1388   0.0000   440.5992       17.5166       14.2879      0.670017      0.176361      -2.39869       1.17277      0.652827       2.47336      -1.10981     -0.891087      -1.84698      0.858746     -0.572422      0.205414     -0.166682    -0.0595131    -0.0764455    -0.0151791    0.00727277    0.00785593  -4.37301e-05   3.07202e-06   0.000174090   6.66633e-06  -9.07639e-06   1.84802e-05   6.49142e-06   1.17409e-07  -9.66408e-07   1.39573e-08  -1.07746e-08       0.00000       0.00000       0.00000       0.00000       2.52312       3.19028       3.37545       3.32704       3.20089       2.95495       2.54382       2.15192       1.72898       1.30747      0.969706      0.693652      0.508229      0.324429      0.206088      0.119624     0.0701276     0.0395981     0.0213311     0.0110452    0.00528172    0.00238825    0.00102407   0.000421357   0.000161284   5.78087e-05   1.87338e-05   5.37221e-06   1.49392e-06   3.15335e-07   5.71445e-08   7.35008e-09       0.00000       0.00000       0.00000       0.00000
  16  17 3225.1878    4.0982  1.3599 12.5651 -0.0037  0.0288   0.0793   0.0762    0.1632   0.0000   445.9193       12.4451       15.1758      -4.06676      0.935153       1.92827      -2.13333      -4.64485       3.02589      -3.37575     -0.831483     -0.259965       1.08909      0.338707     0.0451388     0.0870225     -0.119153    -0.0221235    0.00110554    0.00607989    0.00130171   -0.00446844    0.00156494   9.64600e-05   1.94515e-05   5.39428e-05   1.25166e-05   7.49337e-06   9.04478e-07  -1.94321e-07   5.34501e-08  -4.19481e-09       0.00000       0.00000       0.00000       0.00000       2.99102       3.84765       3.96901       4.15405       3.60066       3.49867       2.97430       2.56416       1.94328       1.54690       1.11875      0.808427      0.550797      0.367772      0.234149      0.135637     0.0769426     0.0454922     0.0241749     0.0118395    0.00575472    0.00273643    0.00123751   0.000489557   0.000185918   6.58062e-05   2.08341e-05   5.98591e-06   1.52841e-06   3.44451e-07   5.86845e-08   8.99418e-09       0.00000       0.00000       0.00000       0.00000
  16  18 3366.5887    3.4396  1.8423 12.3825 -0.0026  0.0373   0.0586   0.0904    0.1101   0.0000   439.7548       25.8233       11.0097       3.45894       4.77188      -3.29113       4.58487      -6.65449       1.77919      -1.02376      0.707154     -0.764035     -0.229124     -0.116284     -0.185042     0.0442510     -0.114409     0.0450565     0.0312440    0.00199541   -0.00209026   -0.00235448    0.00332080   0.000128989   4.45455e-05   4.68806e-05  -2.33046e-05  -1.27897e-06   7.01597e-07   7.71064e-08  -7.25171e-08   7.22371e-09       0.00000       0.00000       0.00000       0.00000       3.44792       4.75719       4.94262       5.12354       4.63724       4.46433       3.63969       3.03033       2.39834       1.95191       1.34188       1.02064      0.671263      0.449655      0.292894      0.181768      0.102822     0.0617370     0.0316376     0.0164400    0.00752702    0.00375256    0.00153885   0.000660311   0.000241921   9.56482e-05   2.97392e-05   8.65540e-06   2.17885e-06   5.15633e-07   8.61783e-08   1.26256e-08       0.00000       0.00000       0.00000       0.00000
  16  19 3508.1400    2.9833  2.8660 11.6075 -0.0006  0.0429   0.0399   0.1148    0.0900   0.0000   447.4066       24.8718       12.2043      -2.31978       2.11869       6.07872      0.868288     -0.923170      -3.35715      0.943355     -0.633859    -0.0250222       2.22960    -0.0707296     0.0770409    -0.0192145     0.0444090    0.00154611   -0.00699623    0.00879565   0.000213593    -0.0112171   -0.00108341   0.000732786  -2.73627e-05  -4.36532e-05   1.48182e-05   8.19977e-06  -2.82126e-06  -6.95166e-07   4.71423e-10  -1.27858e-08       0.00000       0.00000       0.00000       0.00000       4.41944       5.60646       5.96332       5.99770       5.54311       5.05678       4.45315       3.73667       3.04146       2.30746       1.72631       1.19737      0.842058      0.556806      0.343240      0.207640      0.118769     0.0683780     0.0371520     0.0186154    0.00891925    0.00418837    0.00179033   0.000742611   0.000284199   9.96679e-05   3.15608e-05   9.53312e-06   2.45225e-06   5.34297e-07   9.83341e-08   1.23401e-08       0.00000       0.00000       0.00000       0.00000
  16  20 3649.9792    2.4959  4.0766 11.1973 -0.0008  0.0540   0.0283   0.1429    0.0668   0.0000   433.1456       26.1775       7.43147      -5.60085     -0.518841      -9.94254       1.62466      -3.23581       7.68465      -1.57844       2.13628      -2.42129     -0.830248     -0.312071      0.287414     -0.164363    -0.0431872    -0.0164760     0.0508825    -0.0188621   -0.00971631   -0.00611079  -0.000163673   8.90391e-05  -6.21720e-05  -0.000169715   1.19995e-06   3.70365e-06  -4.23878e-06   4.32856e-07   2.04503e-07  -4.73149e-09       0.00000       0.00000       0.00000       0.00000       5.26902       6.93568       7.11502       7.35314       7.02245       6.31187       5.56325       4.46954       3.69534       2.81860       2.11887       1.48307       1.05184      0.666983      0.441201      0.266933      0.154827     0.0884725     0.0452603     0.0238476     0.0110436    0.00523348    0.00218721   0.000930782   0.000341089   0.000129944   4.03839e-05   1.17749e-05   3.21259e-06   7.04829e-07   1.37265e-07   1.68277e-08       0.00000       0.00000       0.00000       0.00000
  16  21 3791.8902    2.0641  5.4057 10.7644 -0.0035  0.0636   0.0206   0.1706    0.0565   0.0000   428.5444       18.5834       18.8760       18.1613       13.6036      -8.63859       6.90265      -12.3766       2.19564      -5.59134      0.184385      -2.82001      0.105004     0.0771307      0.706331      0.310611    -0.0300309     0.0904132      0.115772    -0.0109494    0.00767360    0.00461991   -0.00183357  -0.000428424   0.000651231  -2.68641e-05  -5.41470e-05  -4.75472e-06  -5.58841e-06  -6.26703e-08  -2.36936e-08  -9.41242e-09       0.00000       0.00000       0.00000       0.00000       6.37589       8.34589       8.70337       8.81635       8.32646       7.71414       6.54468       5.47559       4.37992       3.37282       2.50435       1.77703       1.23126      0.815050      0.510389      0.317862      0.182296      0.103328     0.0551430     0.0280158     0.0136370    0.00617584    0.00270110    0.00109295   0.000424015   0.000150546   4.79588e-05   1.45675e-05   3.75066e-06   8.31741e-07   1.51238e-07   1.96098e-08       0.00000       0.00000       0.00000       0.00000
  16  22 3933.7500    1.7720  7.3338 10.3833 -0.0012  0.0786   0.0159   0.2087    0.0511   0.0000   432.3795       22.1271      -2.89905      -15.9995       9.37636       19.2201      -8.94919      -14.5394      -4.72401      -2.21923      -2.65510      0.501241     -0.300514     -0.859949       1.13172     -0.127898     0.0490126     -0.184066     0.0357290     0.0323557   -0.00928822   -0.00330392   -0.00553902  -0.000767075   0.000445916   0.000375891  -8.74772e-06  -2.36067e-05  -2.50165e-06   2.52289e-06   2.48757e-07   2.42700e-08       0.00000       0.00000       0.00000       0.00000       7.58927       9.94526       10.4561       10.6286       10.1435       9.19566       8.03009       6.60844       5.39613       4.10034       3.09132       2.18045       1.52341      0.999807      0.634510      0.389809      0.228984      0.126666     0.0681543     0.0348559     0.0170508    0.00772026    0.00337715    0.00137493   0.000533307   0.000187400   6.13169e-05   1.82599e-05   4.81227e-06   1.06298e-06   1.98953e-07   2.43789e-08       0.00000       0.00000       0.00000       0.00000
  16  23 4075.8897    1.4698  9.4680 10.1944 -0.0005  0.0962   0.0124   0.2691    0.0444   0.0000   442.6344       19.6252       30.0609      -7.08594       18.0716       3.21028      -4.16555      -14.2802      -3.17877       3.05693      0.664467    -0.0870597      -1.15249      0.188897     -0.226062     -0.391538     0.0858946      0.179100      0.121353    -0.0885177    -0.0594984   0.000754820    0.00827386   -0.00139075  -9.05233e-05   0.000137757   0.000177394  -2.10628e-05  -1.36342e-06   2.59317e-06   5.37382e-08   1.09455e-08       0.00000       0.00000       0.00000       0.00000       9.23871       11.7396       12.7930       12.8587       12.3621       11.0726       9.56868       8.30658       6.46373       5.11981       3.73740       2.72151       1.87138       1.24571      0.790178      0.481149      0.281586      0.159517     0.0855289     0.0443590     0.0212680     0.0100086    0.00425452    0.00177345   0.000664666   0.000238111   7.72846e-05   2.30452e-05   6.08152e-06   1.37152e-06   2.29958e-07   2.88185e-08       0.00000       0.00000       0.00000       0.00000
  16  24 4217.7801    1.2095 11.2012 10.1097 -0.0004  0.1189   0.0107   0.3311    0.0413   0.0000   448.9189       74.5747      -8.98423     -0.244994       28.2769       3.82674       2.53985       4.35967       4.48333       3.88234       5.10809       1.40729      -4.65829      -1.49291       1.22240    -0.0546447      0.253662     0.0340950     0.0959250     0.0498491    -0.0474885    -0.0358030    0.00847115    0.00659186  -0.000818922  -0.000343655  -8.59030e-07   2.64410e-05   6.46661e-06  -9.13889e-07   9.94959e-08   2.65860e-08       0.00000       0.00000       0.00000       0.00000       11.4754       15.0361       15.6010       16.1467       15.2158       13.8216       12.2005       10.1427       8.11111       6.28845       4.69382       3.33367       2.38262       1.56404      0.997936      0.604070      0.351254      0.201582      0.106454     0.0558062     0.0264329     0.0124453    0.00530144    0.00223727   0.000832423   0.000301972   9.45321e-05   2.79386e-05   7.43016e-06   1.64233e-06   3.00277e-07   3.76019e-08       0.00000       0.00000       0.00000       0.00000
  16  25 4360.2406    1.0324 13.9488  9.9814 -0.0026  0.1510   0.0085   0.4179    0.0363   0.0000   437.6371       24.5319       51.7602      -9.13852      -16.1919      -19.1650       27.5130       8.21598      -15.0010      -15.2020       1.25157      -4.01612      -4.04608      -1.19542      0.846846      0.208143     -0.392204     -0.309392    -0.0726990      0.167937    -0.0259885    0.00924678    0.00366193   -0.00466887    0.00227703  -0.000214438   2.07967e-05   4.12034e-05   1.74993e-05   9.14943e-07  -2.97157e-07   3.93430e-09       0.00000       0.00000       0.00000       0.00000       14.4624       19.1396       20.2175       20.5109       19.6327       17.7664       15.4010       12.8594       10.4235       7.88775       6.03994       4.28615       2.98874       1.98927       1.27047      0.780855      0.466613      0.256775      0.139777     0.0713571     0.0355740     0.0158866    0.00714316    0.00285562    0.00111602   0.000383695   0.000127791   3.76622e-05   9.80073e-06   2.11508e-06   3.85494e-07   4.72275e-08       0.00000       0.00000       0.00000       0.00000
  16  26 4502.8043    0.8554 16.2092  9.9560 -0.0019  0.1930   0.0072   0.5081    0.0308   0.0000   459.2928      -5.86619      -5.28682      -4.98365      -17.9610      -1.29578      -18.5685      -6.67692      -15.1974      -5.89543      -4.09410       4.66995      -6.55696      -1.51107       1.16321      0.254675     -0.491323     -0.237630     -0.182450     0.0703670    -0.0217302     0.0172111    -0.0128014  -0.000699401    0.00494576   0.000664088   4.87009e-05  -0.000182357   1.90765e-05   2.96716e-06   2.00573e-07   2.77744e-08       0.00000       0.00000       0.00000       0.00000       18.2439       23.9498       25.6050       25.6570       24.4081       22.2486       19.4320       16.4170       13.3491       10.3440       7.87580       5.50780       3.81650       2.53442       1.62117       1.02576      0.595293      0.341960      0.183636     0.0943498     0.0456454     0.0217751    0.00928483    0.00386095    0.00146565   0.000521347   0.000164576   4.94517e-05   1.26730e-05   2.73333e-06   4.90097e-07   6.01205e-08       0.00000       0.00000       0.00000       0.00000
  16  27 4645.0334    0.7219 19.4047  9.8238 -0.0011  0.2500   0.0059   0.6264    0.0266   0.0000   400.0736      -22.8761      -6.39094      -1.09096       40.4994       6.18115      -20.8978      -23.0228       16.4886      -13.1632       9.80294       5.12523       9.39990       3.54877      0.912051      -2.48805     -0.754114     -0.221068     0.0982210     -0.163187    -0.0984205   -0.00789931     0.0214372   -0.00312431  -0.000619756  -6.30051e-05   0.000161135  -3.39979e-06  -5.32223e-06   2.05655e-06  -3.79542e-07  -2.18320e-08       0.00000       0.00000       0.00000       0.00000       23.2475       30.8330       32.7969       32.9189       31.1175       28.7838       25.3623       21.2091       17.2956       13.3504       10.2167       7.19649       5.04112       3.39605       2.15540       1.34148      0.780992      0.453432      0.239219      0.125882     0.0603132     0.0284202     0.0123848    0.00519339    0.00193733   0.000699995   0.000219247   6.55859e-05   1.66305e-05   3.58706e-06   6.47962e-07   7.96108e-08       0.00000       0.00000       0.00000       0.00000
  17  10 2260.3061    1.0764  0.8686 10.2936 -0.0031  0.0274   0.0244   0.0586    0.1080   0.0000   438.1321       1.21567       16.1679      0.740888      -6.23022      -1.41333      0.586567       1.06268      0.299380     -0.391345     0.0864552     -0.820940      0.414297      0.662316      0.298097     0.0654688   -0.00639587     0.0560399    -0.0226392   -0.00243880   -0.00442496   0.000361166    0.00154590   0.000574038   0.000237277  -3.10464e-05  -6.81463e-05  -4.26756e-06  -3.45713e-06  -6.47183e-07  -5.65242e-07   1.55814e-07  -2.09578e-09  -1.16018e-09       0.00000       0.00000       2.70170       3.97013       4.12837       4.19705       4.01198       3.41963       3.14647       2.38592       2.01079       1.46884       1.11056      0.856335      0.536799      0.405276      0.240591      0.162467     0.0957213     0.0556213     0.0318950     0.0155484    0.00930001    0.00382383    0.00211186   0.000802366   0.000404950   0.000129839   5.82374e-05   1.73272e-05   6.06398e-06   1.74128e-06   3.84014e-07   1.01372e-07   1.91722e-08   2.13051e-09       0.00000       0.00000
  17  11 2405.0492    1.5075  0.8403 10.8608 -0.0061  0.0223   0.0335   0.0541    0.1170   0.0000   438.2157       1.69040       15.6084       2.01909       4.86023       3.65081      -2.42208      -3.67712       1.65591     0.0738841     -0.362274      0.793009     -0.258240     0.0323070     -0.369467    -0.0613909     0.0534265    0.00307512    0.00566302   -0.00240502   0.000963552    0.00701883   -0.00113872  -0.000885580  -0.000257361  -0.000358075  -4.20762e-05  -1.72355e-05   1.47724e-06  -1.23690e-06  -4.54062e-07   3.13168e-08  -3.40465e-09  -1.64255e-10       0.00000       0.00000       2.09118       2.58025       2.77316       2.80126       2.71345       2.42827       2.23810       1.89291       1.53580       1.16072      0.895513      0.645442      0.476545      0.340593      0.216631      0.128915     0.0787209     0.0446657     0.0256663     0.0144703    0.00715374    0.00355114    0.00168318   0.000702382   0.000311386   0.000125609   4.32470e-05   1.44252e-05   4.62712e-06   1.32144e-06   3.35919e-07   7.10421e-08   1.31734e-08   1.50861e-09       0.00000       0.00000
  17  12 2548.1603    1.9729  0.8877 11.4763 -0.0090  0.0263   0.0444   0.0597    0.1101   0.0000   442.9477       1.60603       15.1302       4.25045       3.80351      -1.47034      -1.24006      -2.05701     -0.948418      -2.77972      0.397883      0.252375      0.107041    -0.0573681    -0.0841027    -0.0628015     -0.115072    0.00685170     0.0257281     0.0116614    0.00875657    0.00549701    0.00114027  -0.000400792   0.000668732  -2.66346e-05  -5.48020e-06  -7.15533e-06   5.19983e-06  -1.46496e-06  -1.86223e-07   5.40323e-08  -8.13517e-09  -1.22108e-09       0.00000       0.00000       2.17407       3.15142       3.09089       3.72200       3.13144       2.93675       2.37808       2.24827       1.62341       1.34275      0.907617      0.786598      0.487733      0.350321      0.210395      0.152611     0.0920892     0.0512333     0.0303204     0.0142925    0.00898677    0.00421524    0.00207993   0.000916409   0.000384895   0.000130617   5.64018e-05   1.63361e-05   5.72662e-06   1.63417e-06   3.74363e-07   9.82935e-08   1.48793e-08   2.51242e-09       0.00000       0.00000
  17  13 2691.1162    2.5010  1.0281 11.5210 -0.0030  0.0254   0.0510   0.0603    0.1518   0.0000   439.4703       3.14319       16.5249      -1.34464       5.57192     -0.665368      -2.97177      -2.08032      0.815776      0.122560      0.154796      -1.32590     0.0136250     0.0693389      0.563159     -0.119718     0.0104483     0.0686226     0.0705300   -0.00933948   -0.00196635   -0.00196163    0.00366820   6.40498e-05  -0.000285688  -0.000104009  -3.79236e-05   1.04041e-06   4.18963e-06  -2.45096e-06  -2.25062e-07   7.43408e-08  -2.75815e-08  -2.29211e-09       0.00000       0.00000       2.59025       3.14433       3.37746       3.35003       2.97811       2.95260       2.59608       2.22757       1.95068       1.48994       1.09263      0.820852      0.581601      0.378685      0.244866      0.159870     0.0868000     0.0511562     0.0299431     0.0162569    0.00759529    0.00401631    0.00195767   0.000801307   0.000312958   0.000130882   5.07782e-05   1.79679e-05   5.23997e-06   1.52999e-06   3.47593e-07   7.32091e-08   1.29620e-08   1.68632e-09       0.00000       0.00000
  17  14 2834.4687    3.0506  1.0686 12.3094 -0.0018  0.0257   0.0613   0.0651    0.1258   0.0000   436.2380       10.0984       15.7581     -0.462391      -1.64887      -6.38183      0.501938       1.68479      0.318493      -2.02989      -1.02329      0.218355     -0.205922     0.0223466     -0.212851     -0.120045    -0.0565794    -0.0333993     0.0109908    0.00660122    0.00181884    0.00178629   0.000728808  -0.000122321  -0.000402169   6.49231e-05  -4.55069e-05  -1.33890e-05  -9.09370e-06   6.53704e-07   3.41922e-07  -3.19449e-08   2.47698e-08  -8.78038e-10       0.00000       0.00000       2.54248       3.09036       3.25233       3.46436       3.24938       3.10140       2.55890       2.08036       1.79904       1.43948       1.09924      0.784408      0.534970      0.336591      0.249745      0.151767     0.0962754     0.0574094     0.0324841     0.0169626    0.00833550    0.00403425    0.00183124   0.000852989   0.000335821   0.000131789   4.86307e-05   1.76616e-05   5.52171e-06   1.38910e-06   3.72373e-07   7.28482e-08   1.37930e-08   1.82819e-09       0.00000       0.00000
  17  15 2977.3707    3.7821  0.8480 12.8887 -0.0032  0.0217   0.0847   0.0545    0.1050   0.0000   439.3295       5.17273       7.95824       3.68954      -2.19317      0.764251      0.128725      -2.49067      0.824697       1.04782     -0.338866     -0.997491     -0.623496      0.242077      0.283460    -0.0179434    -0.0607777    -0.0712921     0.0811660    -0.0101869   0.000329702    0.00413679    0.00184014  -0.000929868   7.40366e-05   0.000181612  -4.95954e-05   1.32122e-05  -1.59210e-06  -1.32489e-06   4.40197e-07   1.61811e-07  -8.35183e-09   1.46891e-09       0.00000       0.00000       2.09010       2.53255       2.71216       2.88246       2.61842       2.35456       2.10819       1.93714       1.51764       1.15945      0.895667      0.676787      0.475978      0.302418      0.201442      0.130892     0.0798695     0.0448708     0.0252584     0.0134016    0.00705856    0.00374073    0.00175000   0.000787131   0.000303578   0.000120796   4.24710e-05   1.43029e-05   4.42484e-06   1.24399e-06   3.21558e-07   6.74664e-08   1.15841e-08   1.54735e-09       0.00000       0.00000
  17  16 3119.5665    4.1469  0.9054 13.2259 -0.0053  0.0271   0.0915   0.0575    0.1149   0.0000   437.9087       12.4082       4.14795       3.89808      -6.17103      0.360831      -4.37004      -2.84908      -1.48836      -1.65765      -1.27874     -0.537502     0.0288109     -0.453111    -0.0167981     -0.134279     0.0327964   -0.00672068   -0.00373110    -0.0163438    0.00146829    0.00243203  -1.56268e-05  -0.000914972  -0.000682095  -5.77575e-05  -1.82998e-05   1.77937e-05  -1.12773e-06  -6.18283e-07  -1.08265e-07  -5.11255e-08   2.06248e-09   2.09770e-10       0.00000       0.00000       3.09252       4.31439       4.78719       4.91760       4.56001       3.90314       3.34217       2.62197       1.97845       1.47218       1.05793      0.786486      0.509078      0.364350      0.217096      0.142194     0.0892464     0.0481007     0.0267111     0.0144566    0.00741496    0.00389631    0.00173310   0.000808770   0.000327542   0.000138385   4.68379e-05   1.52016e-05   5.06264e-06   1.41731e-06   3.31524e-07   8.40397e-08   1.44346e-08   1.78935e-09       0.00000       0.00000
  17  17 3261.6077    3.7958  1.5234 12.5415 -0.0047  0.0324   0.0664   0.0766    0.1364   0.0000   436.9739       17.2871       7.40625       10.4499      0.511073      -8.33633      -1.22664      -3.50029     0.0660474      -3.20651      -1.15618      -1.71809    -0.0643845     -0.103492      0.102539    -0.0253781     0.0540035    -0.0717079     0.0882713  -0.000137295  -0.000286229   -0.00197137   -0.00100526   0.000878401   0.000174914  -9.56970e-05   1.96233e-05  -6.28124e-06   1.28377e-06   1.97159e-06  -1.05078e-07  -5.67674e-08  -1.30994e-08   8.01582e-10       0.00000       0.00000       2.99827       4.01882       4.19132       4.28326       4.02586       3.84312       3.24768       2.70002       2.40247       1.68896       1.36712      0.971143      0.694652      0.473361      0.316233      0.190695      0.112594     0.0699047     0.0377039     0.0207695     0.0109045    0.00525292    0.00235698    0.00110289   0.000452727   0.000171067   6.32423e-05   2.35124e-05   7.39049e-06   2.17474e-06   5.22589e-07   1.02225e-07   2.08647e-08   2.53184e-09       0.00000       0.00000
  17  18 3403.6458    3.3677  2.1024 12.3173 -0.0051  0.0369   0.0534   0.0962    0.0997   0.0000   441.8850       19.5342       12.0072       3.62548     -0.367746       8.91115      -3.40091      -3.27535      -3.94390     -0.538702       4.00406      0.428269      -1.24922     -0.216376      0.721826     -0.106682      0.146204    -0.0976312    -0.0655896   -0.00770821    0.00935420   -0.00580010    0.00153128  -0.000422225   -0.00108901  -4.03049e-05   8.79351e-05   2.90061e-05   1.64663e-05  -2.69733e-07  -3.64171e-07   2.84487e-07   1.38357e-08  -2.95800e-09       0.00000       0.00000       3.53409       4.55650       4.78751       4.73019       4.64404       4.20300       3.76193       3.22958       2.61066       2.06369       1.52429       1.14701      0.799938      0.566141      0.363514      0.222722      0.137080     0.0764622     0.0454120     0.0243106     0.0121920    0.00621281    0.00279539    0.00127960   0.000509507   0.000211946   7.50100e-05   2.52147e-05   8.35329e-06   2.26377e-06   5.70591e-07   1.30804e-07   2.15333e-08   2.63051e-09       0.00000       0.00000
  17  19 3545.7342    2.9006  3.0561 11.5710 -0.0007  0.0436   0.0368   0.1160    0.0902   0.0000   431.4168       21.7135       22.2953       2.96519      -1.87806       4.57109      -2.33346      -5.11385       3.38815      -5.10233     -0.555334     -0.590208    -0.0529443     -0.247511      0.110900    -0.0660372    -0.0663477     -0.233697    0.00243831    -0.0281830    -0.0101768   -0.00657482    0.00624141   -0.00251323  -4.33791e-05  -0.000152187   0.000111767  -5.75437e-05   2.85328e-06   3.58805e-07   1.92444e-07  -7.40810e-08   2.40519e-08  -1.38779e-09       0.00000       0.00000       4.12843       5.12879       5.55787       5.57700       5.27754       4.85966       4.40493       3.74353       3.04474       2.47969       1.86645       1.35070      0.948055      0.631174      0.418355      0.263271      0.160722     0.0921848     0.0535229     0.0272552     0.0143663    0.00685109    0.00328012    0.00146240   0.000614713   0.000239445   9.22830e-05   2.98973e-05   9.61690e-06   2.64866e-06   6.90218e-07   1.48339e-07   2.53581e-08   3.04841e-09       0.00000       0.00000
  17  20 3687.8848    2.3558  4.2639 11.1799 -0.0041  0.0530   0.0259   0.1466    0.0652   0.0000   440.4893       33.0584      -2.51608      -5.06030       5.24135      -6.48555       1.22660      0.202530      -2.06755      -1.20923     -0.301385      -1.12518      -1.47154       1.54895      0.195630     0.0568924    0.00647349     0.0459471     0.0297264     0.0430957    -0.0215115     0.0180471    0.00777849   -0.00454375  -0.000100176   0.000668334   0.000105293  -4.75741e-05  -9.97978e-06  -3.95384e-06  -4.81727e-08   2.43732e-08   3.98087e-09  -2.52990e-09       0.00000       0.00000       4.95053       6.27474       6.63187       6.63388       6.58783       6.08680       5.24452       4.42967       3.71009       2.88419       2.21257       1.62911       1.13022      0.772373      0.512152      0.322932      0.200591      0.115786     0.0654311     0.0351493     0.0176610    0.00871689    0.00408349    0.00176988   0.000738099   0.000292406   0.000106335   3.73466e-05   1.20079e-05   3.36519e-06   8.47987e-07   1.83631e-07   3.21330e-08   3.84395e-09       0.00000       0.00000
  17  21 3830.3880    1.9919  6.0331 10.6394 -0.0010  0.0669   0.0185   0.1762    0.0564   0.0000   437.3662       16.2890       19.3597      -25.4778       10.4916      -13.6766       7.22510      0.611546       5.99237      -9.66179      0.443006      -1.41788      0.166118     -0.451951      0.930181     -0.585195     0.0106411     -0.165539     0.0273687    -0.0237338    -0.0308309    -0.0108803   0.000208099   0.000458639  -0.000651990  -4.58880e-05   5.44111e-05  -1.55523e-05  -2.53047e-05   1.17414e-06   4.72036e-07  -1.80502e-07  -2.26028e-08  -5.32860e-09       0.00000       0.00000       6.26593       8.08658       8.33023       8.58996       8.41422       7.67291       6.74010       5.66675       4.78909       3.68382       2.77929       2.05203       1.44119       1.02667      0.659992      0.406996      0.247308      0.144846     0.0828839     0.0447891     0.0230796     0.0109795    0.00514629    0.00220922   0.000949035   0.000366406   0.000135504   4.60249e-05   1.50905e-05   4.28360e-06   1.05451e-06   2.36215e-07   4.23518e-08   5.06009e-09       0.00000       0.00000
  17  23 4115.3932    1.4155  9.6107 10.3009 -0.0021  0.0967   0.0119   0.2646    0.0419   0.0000   458.9415       35.6110       4.77130      -26.5417       19.8439       10.8003       10.7683       5.16500      0.898144      -1.60313      0.973915      -1.83572     -0.432717      0.368694       2.06053     -0.343164    -0.0756480     -0.204511      0.127743    -0.0274062    -0.0688852    0.00736697    0.00472747  -0.000291106   0.000634878   0.000679144  -9.08629e-05  -3.64306e-06   4.91128e-05  -3.92582e-06   1.43732e-06   2.54746e-07  -9.76726e-08   1.43633e-09       0.00000       0.00000       9.18946       12.0070       12.7360       12.8872       12.2006       11.2682       9.91130       8.51193       6.87868       5.50666       4.09771       3.05916       2.10085       1.44213      0.942822      0.590967      0.362358      0.210515      0.118392     0.0620571     0.0334739     0.0156248    0.00765867    0.00324494    0.00145210   0.000535978   0.000207901   6.92432e-05   2.24474e-05   6.24924e-06   1.57401e-06   3.50460e-07   5.83971e-08   7.24078e-09       0.00000       0.00000
  17  24 4257.7101    1.1871 12.9511 10.1669 -0.0006  0.1295   0.0094   0.3629    0.0366   0.0000   444.3987       6.77682       27.3708       14.8882       3.84233       10.5487      -16.0440      -17.5679       1.87152      -8.95315      -6.46141      0.159901       3.20674      -1.55526     -0.182735     -0.534726      0.133010      0.706097     -0.170068    -0.0603097     0.0375466     0.0237236   -0.00122251   -0.00190647   -0.00357549    0.00104289   0.000374207  -0.000134935   2.38356e-05   4.11226e-06   3.83093e-07   1.42950e-07   1.27978e-07  -1.37989e-08       0.00000       0.00000       11.6809       15.2906       16.4183       16.8213       16.0745       14.7527       12.8269       11.0907       9.02969       7.09612       5.36049       3.99535       2.81429       1.92206       1.27323      0.803691      0.497449      0.286311      0.164417     0.0880905     0.0454982     0.0227129     0.0105922    0.00473216    0.00194880   0.000778719   0.000286943   9.82002e-05   3.14907e-05   8.78422e-06   2.23129e-06   4.79244e-07   8.10642e-08   9.97712e-09       0.00000       0.00000
  17  25 4400.4565    1.0096 14.3954 10.1021 -0.0007  0.1554   0.0081   0.4236    0.0330   0.0000   461.8565       40.3577      -8.81615      -18.2138       7.69480      -17.4345      -14.8353       3.96969      -8.19238       9.78757      -1.35403      -11.0582       3.66331       1.12634      -1.69758      -1.45896      0.852390      0.847038      0.473450    -0.0223386     0.0252275     0.0298120     0.0136254   -0.00281894   -0.00172080   0.000593370  -0.000675024   5.13630e-05   4.39497e-05  -8.94973e-06  -4.68150e-06   4.69269e-07  -2.05150e-07   1.99312e-09       0.00000       0.00000       13.6544       18.5236       19.6080       20.2643       19.2227       17.8606       15.5982       13.0823       10.8684       8.39291       6.38030       4.76079       3.39815       2.34217       1.54961      0.973521      0.595033      0.351373      0.197388      0.107285     0.0556239     0.0277813     0.0125795    0.00584770    0.00237628   0.000962830   0.000352375   0.000123352   3.88478e-05   1.09388e-05   2.71821e-06   5.83593e-07   1.02734e-07   1.25758e-08       0.00000       0.00000
  17  26 4543.3320    0.8057 16.9604 10.0515 -0.0001  0.2017   0.0067   0.5288    0.0280   0.0000   422.4436       58.7959      -5.76438      -21.3119      -4.64006       19.1079       39.8806      -26.8270       13.9677      -6.39905      -17.4920       7.64558       8.72438      0.308922      -3.11645    -0.0613746      0.771684    0.00393736     -0.282376      0.142020    -0.0343557  -0.000150272   0.000320851    -0.0108170    0.00173059   0.000488992  -0.000760859  -0.000188830   5.66399e-05   3.17968e-06  -1.76765e-06  -9.31857e-07   1.69846e-07  -9.50424e-09       0.00000       0.00000       17.8540       23.4434       25.3940       25.7299       24.6617       22.8388       19.8397       17.4080       13.8026       11.3003       8.53171       6.33001       4.43179       3.03421       2.01899       1.30121      0.789752      0.470693      0.266752      0.142308     0.0746695     0.0360591     0.0175691    0.00764866    0.00331708    0.00126446   0.000480257   0.000161885   5.04801e-05   1.44261e-05   3.62882e-06   7.75951e-07   1.25939e-07   1.56766e-08       0.00000       0.00000
  18   9 2143.7017    0.8187  0.6856 10.1095 -0.0073  0.0207   0.0198   0.0452    0.0780   0.0000   437.4576     -0.697279       14.4986       4.81759      0.326303     -0.288404       3.08003     -0.896449      -2.87573     -0.237726      -1.42890     -0.596481      0.719443     0.0870090     -0.279942      0.243315     0.0581217    -0.0380116     0.0369124   -0.00906163    -0.0131244   -0.00632302    0.00142275    0.00262936   0.000752046  -0.000386482  -5.84907e-05  -5.64824e-06  -4.94996e-06   7.90746e-06  -8.91222e-07   2.43889e-07   2.34763e-08  -2.23689e-08  -2.35760e-09  -2.00239e-10       1.85518       2.43572       2.54137       2.60928       2.47535       2.24891       2.04608       1.80475       1.46799       1.18212      0.923517      0.683141      0.481727      0.339438      0.230444      0.147512     0.0913117     0.0531167     0.0332304     0.0182063     0.0100915    0.00499121    0.00257839    0.00116336   0.000585487   0.000225993   9.86837e-05   3.47795e-05   1.29590e-05   3.97347e-06   1.29016e-06   3.45890e-07   8.66088e-08   1.80558e-08   3.02253e-09   3.73096e-10
  18  10 2291.6902    1.1834  0.8194 10.4174 -0.0012  0.0229   0.0263   0.0529    0.1071   0.0000   438.7400       2.70759       10.6155      -2.55498      0.233358      -2.51120      -1.94869      -2.28902      0.789410     -0.605889      -2.11617      0.660767    -0.0690047      0.447830      0.182175     -0.118241    0.00688843    -0.0726556    -0.0594607  -0.000479336     0.0191683    0.00326778   -0.00205325  -0.000462143  -7.75833e-05   7.51520e-05   0.000183242  -1.04659e-05   6.14523e-06  -5.84771e-06   1.00858e-06  -1.28904e-07   3.55213e-08  -3.26682e-10  -2.65711e-09  -4.09445e-10       2.16938       2.60020       3.04966       2.95107       2.77599       2.59647       2.35730       1.99542       1.62552       1.27640       1.02432      0.729271      0.523570      0.381627      0.249516      0.159115     0.0983688     0.0613914     0.0353714     0.0185203     0.0104864    0.00580617    0.00264001    0.00117647   0.000607369   0.000254134   0.000105244   4.01998e-05   1.41194e-05   4.52986e-06   1.38140e-06   3.78859e-07   8.55990e-08   1.73083e-08   2.94594e-09   3.19091e-10
  18  11 2436.8668    1.6077  0.9689 11.0921 -0.0057  0.0246   0.0331   0.0597    0.1096   0.0000   436.2066       1.58202       12.8823       1.42071       2.57594      0.915570     -0.503975      -2.65628      0.488338       1.39714      0.255066      0.239586     -0.890257      0.241484    -0.0471146    -0.0327906     0.0563130     -0.143029     0.0322450     0.0129738   -0.00273935    0.00476176    0.00127210  -0.000887835  -0.000117168   0.000190199   0.000142923   5.16717e-06   1.03394e-05  -1.08125e-05   5.15873e-08   2.87472e-08   1.07389e-07   2.40380e-08   5.33043e-09  -3.65343e-11       2.35703       2.92477       3.02907       3.06530       2.90967       2.72109       2.50928       2.21615       1.80429       1.40273       1.12620      0.832724      0.603580      0.426280      0.285982      0.187321      0.108910     0.0667174     0.0382515     0.0221054     0.0113335    0.00576434    0.00292838    0.00133773   0.000672875   0.000256120   0.000110963   3.91765e-05   1.41292e-05   4.67926e-06   1.35540e-06   4.00125e-07   9.32757e-08   1.92677e-08   3.40775e-09   4.08520e-10
  18  12 2580.9395    2.1145  1.0302 11.1400 -0.0065  0.0243   0.0417   0.0587    0.1430   0.0000   440.3303       6.92668       15.0788       4.16804      -1.15568       6.71508       2.21191      -1.71772       3.87535      -2.46845     -0.911760      0.213795     -0.689860    0.00464869     0.0718749     -0.448893     0.0751658    -0.0602355     0.0164770    -0.0282035  -0.000776728    0.00296125   -0.00116633    0.00154177   0.000353329  -3.02330e-05  -2.51662e-05  -5.29107e-05  -4.16270e-05  -2.09088e-06  -2.10516e-07   7.83621e-07  -1.00744e-07  -2.80303e-08  -1.73379e-09  -4.83659e-11       2.10713       2.87463       2.97351       3.06697       2.90863       2.69824       2.49073       2.03665       1.72340       1.37716      0.986445      0.796401      0.545259      0.411703      0.260499      0.179111      0.104785     0.0626143     0.0385927     0.0194239     0.0120031    0.00546930    0.00298554    0.00133634   0.000612363   0.000263067   0.000109015   3.85370e-05   1.64673e-05   4.63034e-06   1.54822e-06   4.15780e-07   9.35999e-08   2.36231e-08   3.89576e-09   4.66674e-10
  18  13 2724.8463    2.7003  0.9528 12.0225 -0.0127  0.0244   0.0562   0.0581    0.1252   0.0000   436.9447       6.24104       10.4549      0.360801       4.07859      -1.06938      -2.95219     -0.353444      0.202519     -0.348995      0.512738     0.0575745      -1.10569     0.0385892    -0.0651960     -0.315275    -0.0414045    0.00888138    0.00666874     0.0114044    -0.0169512  -0.000289315    0.00291472   0.000169162  -0.000401921   0.000302203   0.000128275  -6.99945e-06  -1.28795e-05   9.22947e-06   6.47167e-07   4.68783e-07   1.25632e-07   1.51778e-08  -6.63237e-09   6.39289e-10       2.46373       2.97487       2.91068       3.18703       3.10515       2.75499       2.42464       2.16037       1.91946       1.51707       1.09130      0.833771      0.599341      0.446218      0.285385      0.183986      0.107333     0.0669810     0.0378946     0.0230662     0.0126398    0.00650683    0.00322496    0.00143172   0.000620294   0.000247346   0.000102622   3.63553e-05   1.27857e-05   4.38261e-06   1.27342e-06   3.74110e-07   7.82732e-08   1.95591e-08   3.33196e-09   4.06221e-10
  18  14 2868.8167    3.3704  0.8841 12.1689 -0.0058  0.0209   0.0697   0.0524    0.1284   0.0000   439.0467       3.13332       14.8022       1.29612       5.61852       2.61225      -2.04887      -1.73281       2.40214     -0.221623      -1.52141      -1.15483     -0.658203    -0.0312087     0.0783013    -0.0549856     0.0353602     -0.136437     0.0389924    -0.0198085     0.0191025   -0.00155190   -0.00250741   -0.00141626  -0.000344931  -0.000434817   8.91519e-05  -5.41500e-05   6.39283e-06  -1.89237e-06  -2.12636e-07   4.07147e-07  -9.71601e-08  -1.66161e-08   4.27996e-10  -5.06460e-11       1.88812       2.48397       2.61063       2.63763       2.56471       2.42630       2.13943       1.81039       1.43735       1.13768      0.871363      0.673975      0.476200      0.347968      0.225345      0.153196     0.0934372     0.0574622     0.0327091     0.0176802    0.00971107    0.00499191    0.00244805    0.00116357   0.000524048   0.000229366   9.06745e-05   3.48602e-05   1.25101e-05   4.02262e-06   1.25548e-06   3.58422e-07   8.24553e-08   1.85166e-08   3.00587e-09   3.80322e-10
  18  15 3012.3238    3.9551  0.9379 12.9404 -0.0046  0.0243   0.0833   0.0569    0.1128   0.0000   437.9949       17.2555       12.3045      0.697075       1.42164      -6.28210      0.415487      -2.18485     -0.513906      -2.39873      0.563882     -0.726430      0.647173     0.0933956     -0.106775     -0.112849    0.00710550   -0.00598593     0.0515004    -0.0145713    0.00316149   0.000518173  -0.000400983   -0.00132826  -0.000391442   9.80883e-05  -6.35602e-05   4.94416e-05   1.08595e-05  -4.92572e-06   4.71155e-07   1.02238e-06  -1.18505e-07   2.45064e-08   2.98891e-12   3.13811e-11       2.51943       3.27424       3.40368       3.29282       2.85941       2.67081       2.53211       2.34415       2.04299       1.67490       1.28454      0.929697      0.630956      0.426115      0.271045      0.169671     0.0987865     0.0613601     0.0335905     0.0202734     0.0101074    0.00543753    0.00259238    0.00124893   0.000576423   0.000246633   9.99620e-05   3.80023e-05   1.27151e-05   4.58759e-06   1.26883e-06   3.75546e-07   8.53070e-08   1.82864e-08   3.19009e-09   3.96246e-10
  18  16 3155.0392    4.1124  0.9993 13.1585 -0.0077  0.0237   0.0858   0.0608    0.1179   0.0000   437.7223       11.2011       15.4710       2.05838       2.80834       1.47391      -2.06862      -5.37152      0.611171      -1.68454     -0.380099      0.333904    -0.0970223     -0.435239    -0.0999188     -0.119025    -0.0258959    -0.0495782    0.00544171    -0.0273479    -0.0225890    0.00768228   -0.00352540    0.00186398  -0.000359119   0.000106422  -9.46692e-05   3.56877e-05  -2.07932e-05  -1.11076e-05   2.45432e-07   3.66043e-07   1.59763e-07   3.93897e-08  -4.47587e-09  -6.89227e-11       2.28219       2.88001       2.97698       2.99806       2.86076       2.71043       2.37406       2.21367       1.77146       1.39014       1.05162      0.797477      0.588348      0.423359      0.277132      0.178675      0.105041     0.0646867     0.0352658     0.0209354     0.0108557    0.00586352    0.00281124    0.00138339   0.000586107   0.000256402   9.86726e-05   3.86490e-05   1.29764e-05   4.66100e-06   1.32656e-06   3.98112e-07   9.31548e-08   1.96697e-08   3.12226e-09   4.15442e-10
  18  17 3297.5912    3.6818  1.3574 13.1574 -0.0043  0.0310   0.0703   0.0732    0.0940   0.0000   437.4460       9.91278       14.4728      -1.23314     -0.660894      -1.77914      -1.68745      -6.94663      0.973611      -1.70282     -0.639498    -0.0899358     -0.107888     -0.281218      0.159031    0.00971649     0.0425212    -0.0365810    -0.0171310     0.0188425    -0.0135351    -0.0197604   -0.00110658  -0.000819285  -0.000482692  -0.000332155  -0.000209946   4.08812e-05  -1.99293e-05   7.36433e-06  -7.72728e-07   8.55912e-07   6.57805e-08  -4.69129e-08   1.85115e-09  -7.87615e-10       2.81036       3.48843       3.76622       4.05191       3.90507       3.36607       2.97388       2.67772       2.26034       1.68178       1.34696      0.986915      0.738891      0.490228      0.320219      0.221384      0.136997     0.0853969     0.0489385     0.0273323     0.0148116    0.00843176    0.00409226    0.00192668   0.000897739   0.000356622   0.000138473   5.28427e-05   1.84572e-05   6.04681e-06   1.78560e-06   5.36083e-07   1.25047e-07   2.52200e-08   4.67246e-09   5.40311e-10
  18  18 3440.1668    3.2369  2.4779 11.6772 -0.0011  0.0372   0.0438   0.0989    0.1155   0.0000   438.3700       19.7762       7.30820       2.52220      -6.41053       2.48372      -4.70981      -7.40662      -3.90964      -2.85620     -0.238079      -3.34167      0.161629      0.458965     -0.386868     -0.673628    -0.0288574    -0.0250360    0.00742031   -0.00664662     0.0266884     0.0121582    0.00632822   0.000555317   -0.00187569  -1.38716e-06  -4.98145e-05  -1.67234e-05  -1.54166e-05  -8.81076e-07  -3.69724e-06   5.28584e-08   4.28261e-08   1.31971e-08  -4.68617e-09  -3.51337e-10       3.40334       4.40820       4.66807       4.83699       4.57530       4.33487       3.77506       3.25574       2.60481       2.13400       1.64406       1.23775      0.868705      0.604390      0.409294      0.268935      0.169115      0.103036     0.0597032     0.0337326     0.0179360    0.00910542    0.00452372    0.00215989   0.000972463   0.000421483   0.000170093   6.45359e-05   2.27448e-05   7.58752e-06   2.29543e-06   6.33186e-07   1.54763e-07   3.28360e-08   5.40155e-09   6.87313e-10
  18  19 3582.9478    2.7159  3.4689 11.4534 -0.0019  0.0456   0.0324   0.1233    0.0802   0.0000   444.0543       23.2933       16.6790      -6.91295      -2.23711       6.06445       3.69149      -5.24164       3.14437      -2.22023     -0.389865       1.39362      -1.61893      0.746814      0.653291      0.100289    -0.0308376    -0.0423361    -0.0968581    -0.0353341   -0.00534670    0.00476186   -0.00350784    0.00249839   -0.00156146  -0.000252941   0.000231471  -8.87354e-05  -3.11520e-05  -2.01445e-06   3.65527e-06  -1.09039e-07   1.13344e-07  -1.27868e-08  -5.52104e-09  -6.85746e-10       4.17389       5.21419       5.49761       5.71655       5.43134       5.18953       4.54747       3.87822       3.27691       2.60555       2.04164       1.51997       1.10577      0.754159      0.509062      0.334508      0.213419      0.130393     0.0736514     0.0420978     0.0221610     0.0115610    0.00569729    0.00276507    0.00117327   0.000523889   0.000206215   8.02744e-05   2.80456e-05   9.60154e-06   2.82061e-06   7.85080e-07   1.90098e-07   3.85358e-08   6.67382e-09   8.11012e-10
  18  20 3725.6838    2.2833  4.6739 11.0634 -0.0015  0.0559   0.0238   0.1501    0.0634   0.0000   433.7859       28.7454       17.5269       4.05721       6.21139      -7.65389      -6.40794     -0.457300      -1.24124      -8.31278      0.482430      -3.67670      -1.45432      -1.24676      -1.01127     -0.517615      0.385865     -0.149532    -0.0876441    -0.0741868    -0.0450433   -0.00470133    0.00613897   -0.00272086  -0.000578376   0.000700235   0.000286208  -0.000208054  -4.28961e-05  -6.73360e-06   5.86358e-06  -7.38271e-08   4.86687e-07   9.55221e-10   5.54191e-09   6.09599e-11       4.93991       6.49596       6.83300       6.93237       6.74644       6.16859       5.54714       4.85446       3.93754       3.29038       2.47321       1.88810       1.32508      0.917049      0.615982      0.397359      0.254674      0.155993     0.0880076     0.0505180     0.0264970     0.0141996    0.00686304    0.00332060    0.00146104   0.000642163   0.000256348   9.97101e-05   3.39555e-05   1.17853e-05   3.48210e-06   9.68328e-07   2.45796e-07   5.39599e-08   8.64156e-09   1.04101e-09
  18  21 3868.2687    1.9381  6.6363 10.5088 -0.0015  0.0675   0.0166   0.1845    0.0533   0.0000   431.0951       40.1356       9.69113       11.3841     -0.596191     -0.512192      -7.30095      0.219198       5.23210      -9.71517      -2.48189       1.82029     0.0901979      -1.67358      0.892571     0.0481543     -0.615570     -0.185950     0.0514919  -0.000653713    -0.0600982    0.00870520   -0.00383454    0.00231307   0.000430727   0.000232026  -5.10252e-05  -0.000156302   6.05613e-05   4.28566e-06  -1.48391e-06   2.16906e-06   1.30364e-07  -5.01021e-09  -1.36559e-10   2.67981e-09       6.13155       7.81943       8.42218       8.59695       8.28994       7.58316       6.88816       5.77711       4.88214       3.86266       3.05310       2.24306       1.60001       1.11680      0.749187      0.491794      0.306656      0.188421      0.109591     0.0612497     0.0330738     0.0169191    0.00844595    0.00389625    0.00184003   0.000763273   0.000318708   0.000118194   4.27657e-05   1.39972e-05   4.24828e-06   1.18821e-06   2.85684e-07   6.03264e-08   1.05274e-08   1.18014e-09
  18  22 4011.3047    1.6179  8.5404 10.2648 -0.0015  0.0835   0.0128   0.2264    0.0455   0.0000   424.6031       4.63489       12.7537     0.0191695       20.5934      -8.13115       15.6133      -2.08350      -4.37451      -7.72050       3.65704       4.14126      -2.91821       2.99465       1.62580     -0.983902     -0.339125     -0.116329     0.0167351     -0.127537     0.0230901    -0.0361044   -0.00209642    0.00109020  -0.000829986   3.43372e-05   0.000233822   4.33158e-05   8.06601e-05   3.86615e-05  -4.48067e-07   2.71014e-06   1.93739e-07   4.66463e-08  -4.74309e-09  -6.15371e-10       7.17520       9.40883       10.0579       10.3626       9.93320       9.32031       8.16748       7.01360       5.91583       4.72431       3.61897       2.72354       1.95619       1.38478      0.925842      0.601742      0.387624      0.229324      0.136190     0.0780795     0.0421542     0.0212827     0.0109390    0.00514453    0.00227937   0.000967800   0.000406254   0.000153844   5.52428e-05   1.82055e-05   5.69435e-06   1.52878e-06   3.71036e-07   7.83123e-08   1.31750e-08   1.58652e-09
  18  23 4154.3468    1.3528 10.8021 10.1973 -0.0015  0.1026   0.0106   0.2932    0.0398   0.0000   418.9676      -5.06668       5.85587       6.96356       9.98204       7.16192      -3.50690      -2.62204       1.46100     -0.431025      -4.80422       6.90107       5.94351     -0.946146      -1.28652     -0.608583      0.395953      0.231179     -0.141840     0.0330546    -0.0227079    0.00161074   -0.00166312    0.00233541    0.00287292   2.11624e-05  -2.23693e-06  -0.000137358   6.77759e-05   8.98028e-06  -1.16132e-05  -2.03682e-06  -2.46742e-07   1.07156e-08  -9.39126e-09  -1.81053e-09       8.96959       11.4276       12.4685       12.6592       12.2544       11.4001       10.0391       8.74624       7.28764       5.85535       4.47282       3.39929       2.43679       1.71953       1.15166      0.751161      0.475447      0.289238      0.168497     0.0954023     0.0516519     0.0271442     0.0134615    0.00632225    0.00288378    0.00121822   0.000498242   0.000190411   6.79565e-05   2.28022e-05   6.93802e-06   1.89717e-06   4.57890e-07   9.65614e-08   1.56745e-08   1.85539e-09
  18  24 4297.6199    1.1203 12.4630 10.2005 -0.0004  0.1286   0.0091   0.3549    0.0347   0.0000   463.9033       21.7789      -5.59945      -5.77248       24.7789      -1.14790      -13.5315       3.61929       4.08016       3.40486       8.92623      -1.11662       1.07844      -1.26970     -0.432230      0.962678       1.06320      0.299313     0.0334899      0.195462    -0.0612128    -0.0102758   -0.00770665    0.00222914    0.00192986  -0.000950438   0.000130679  -3.79442e-05   1.70167e-05   3.66481e-06   4.31781e-07  -3.12649e-06  -9.23405e-07   2.92277e-09  -5.90817e-09  -2.51306e-09       10.8087       14.3156       15.6716       15.7699       15.3864       13.9985       12.6749       10.8392       9.06646       7.26341       5.64026       4.19140       3.07261       2.12308       1.43324      0.947155      0.596945      0.359832      0.212434      0.121228     0.0643537     0.0340182     0.0167641    0.00815558    0.00363660    0.00157249   0.000631621   0.000249609   8.77398e-05   2.93831e-05   8.87499e-06   2.46376e-06   6.05864e-07   1.25653e-07   2.11542e-08   2.38019e-09
  18  25 4440.0926    0.9147 15.6502 10.1170  0.0010  0.1712   0.0072   0.4632    0.0303   0.0000   426.2328       41.3597       44.4719       17.8310       17.6503      -2.23921       31.2625      -10.8203       3.84066      -4.64285      -6.10971       2.32548       8.74552     -0.154444      0.920297      -2.17941     -0.575547      0.456291    -0.0698570     -0.303708     0.0544702     0.0288162     0.0259479   0.000236556   -0.00170118   0.000529714   0.000549859   0.000641804  -0.000187171  -4.32807e-05   3.28141e-05   1.13825e-06  -1.59675e-07   3.85537e-08   3.18222e-08  -3.28577e-09       14.5708       18.9742       20.7298       20.8905       20.5654       19.1202       16.8115       14.5189       12.0120       9.65492       7.57283       5.55984       4.10818       2.91657       1.95538       1.29633      0.818745      0.500023      0.294466      0.169203     0.0907430     0.0477668     0.0234626     0.0113359    0.00500125    0.00220056   0.000883803   0.000346812   0.000120865   4.01826e-05   1.21648e-05   3.40164e-06   8.12321e-07   1.64970e-07   2.72618e-08   3.14171e-09
  19   7 1867.2659    0.4302  0.4933  9.5408 -0.0003  0.0227   0.0131   0.0462    0.0526   0.0000   436.5310       1.26796       13.3523       2.45618     -0.537155      -2.92628       1.19184       2.32147     -0.380659     -0.448580      0.847989      0.711710      0.239148     -0.124703      0.500504    -0.0201711     -0.113071     0.0462360    -0.0394966    -0.0304314     0.0122598   -0.00282844   -0.00457932   0.000226455   0.000673608  -0.000130995   8.98133e-05   5.09213e-05  -9.51183e-06  -6.40928e-06   4.71800e-06   1.73118e-07   4.57202e-08   7.69040e-08  -3.82950e-08   2.23465e-09       1.90891       2.48331       2.81338       2.71516       2.64250       2.08166       2.43446       1.87489       1.47931       1.40749       1.05379      0.823565      0.520565      0.400832      0.277766      0.148087      0.111890     0.0703222     0.0439555     0.0236748     0.0119457    0.00817807    0.00381011    0.00191368   0.000842235   0.000382769   0.000211241   8.77317e-05   3.39253e-05   1.30457e-05   3.54984e-06   1.33514e-06   3.48531e-07   7.50594e-08   2.32309e-08   5.75662e-09
  19   8 2021.7718    0.6262  0.5708  9.7372 -0.0026  0.0204   0.0169   0.0438    0.0663   0.0000   437.8182       1.93386       12.7142       2.99593      -3.37340      -2.99049       2.25501     -0.909720     -0.897559      -1.62772      0.184647     -0.116598     -0.262275   -0.00558193      0.225559      0.270670     -0.153802   -0.00209694    -0.0160231   -0.00155412    0.00712228    0.00804103   -0.00250155   -0.00128566   0.000929086   0.000201148   7.34889e-05  -5.42574e-05  -2.06731e-05   2.36715e-06   4.15123e-06  -1.37922e-07  -4.03714e-07  -3.89894e-08   9.88546e-09   2.73446e-09       1.64285       2.09456       2.32687       2.24680       2.25523       2.07274       1.89712       1.58810       1.46882       1.15309      0.946438      0.712972      0.473588      0.396069      0.230683      0.168783      0.109517     0.0642748     0.0406015     0.0234771     0.0135526    0.00721048    0.00388084    0.00189948   0.000859720   0.000429628   0.000157639   7.67609e-05   2.97204e-05   1.10353e-05   3.67403e-06   1.16300e-06   4.03755e-07   1.03596e-07   2.04038e-08   4.53029e-09
  19   9 2173.7372    0.8809  0.7019 10.0609 -0.0077  0.0203   0.0212   0.0481    0.0841   0.0000   437.9390       2.41128       15.5492       2.07682       4.79194       1.36837     -0.173616       1.31919       1.35212      0.142126      -1.48903     -0.107741      0.412667     -0.867580     -0.108729     0.0962637    -0.0156935     -0.148875    -0.0291433    -0.0223203     0.0318560    0.00777055    0.00608358   0.000659546  -0.000522169  -0.000669860  -5.68072e-05   0.000116097   2.32518e-05  -1.56995e-05   4.42721e-06   2.10490e-06   2.11466e-07   8.86444e-09   5.16859e-09  -9.45827e-09       1.69257       2.13068       2.39975       2.35826       2.33519       2.11553       2.00217       1.70615       1.37996       1.07105      0.889959      0.694990      0.473778      0.358996      0.243842      0.166260      0.103857     0.0672691     0.0399274     0.0230548     0.0127191    0.00685785    0.00349550    0.00171722   0.000854217   0.000404760   0.000185830   7.51325e-05   2.87766e-05   1.03566e-05   3.52069e-06   1.16866e-06   3.45821e-07   9.41821e-08   2.06676e-08   4.51861e-09
  19  10 2322.3370    1.2533  0.8800 10.5356 -0.0003  0.0261   0.0263   0.0530    0.0947   0.0000   442.7020       2.23383       13.6746      -1.88402      -4.39191       2.28489     -0.281783      -3.38802       2.65087     -0.531693      0.226642      0.723838     -0.285178      0.542833     0.0669809   -0.00591800     -0.247721     0.0330758     0.0338777    0.00831777   -0.00422912   -0.00780232   -0.00128692    0.00179210   -0.00164706   5.10840e-05  -7.23843e-05  -9.74656e-05   5.85324e-06  -8.19229e-06   5.18656e-06  -9.58178e-07  -4.84514e-07  -2.38462e-08   3.49429e-08  -7.50702e-09       2.25200       2.44651       3.14032       3.21021       2.67703       2.74682       2.75058       2.07920       1.65753       1.59870       1.16309      0.767106      0.697084      0.497398      0.270807      0.222125      0.157824     0.0811517     0.0467282     0.0329544     0.0193911    0.00820145    0.00413800    0.00271721    0.00134381   0.000499950   0.000202052   0.000104056   4.74491e-05   1.81085e-05   5.62541e-06   1.45256e-06   4.12258e-07   1.11115e-07   2.49159e-08   5.09174e-09
  19  11 2468.1168    1.6349  1.0278 11.0506 -0.0049  0.0255   0.0316   0.0609    0.1077   0.0000   439.8761       6.06422       7.33308      -2.08186      -1.21631      -5.69498      -2.46020      0.973220       1.88146      -2.12094     -0.927723      0.631409      0.890067     -0.268310      0.139158      0.214262     -0.236131     0.0367470     0.0111789  -0.000571094    0.00984725   -0.00970886   -0.00463710    0.00121544    0.00225449  -0.000814363   0.000216021   9.39587e-05   1.15810e-05  -1.81216e-06   2.88069e-06   7.87517e-07   8.07522e-08   5.87739e-08  -9.81549e-08   7.23424e-09       2.11401       2.58269       2.97039       2.91492       3.00352       2.68421       2.29678       2.17469       1.73720       1.45475       1.12799      0.836494      0.648174      0.445314      0.309320      0.195808      0.137046     0.0890683     0.0515395     0.0293191     0.0162852    0.00917207    0.00535004    0.00244364    0.00117328   0.000549990   0.000221136   9.62655e-05   3.86336e-05   1.30628e-05   4.69847e-06   1.52991e-06   4.44221e-07   1.23561e-07   3.10678e-08   5.77742e-09
  19  12 2613.1357    2.2548  0.9044 11.3528 -0.0040  0.0247   0.0456   0.0505    0.1288   0.0000   435.0770       5.14869       9.92415       1.59618      -2.99835      0.614766      -2.91607      0.626393       2.85635     -0.591791      0.793007     -0.678110     -0.188827     -0.155969     -0.142298    -0.0135185    -0.0206033   -0.00344130    -0.0381578    -0.0159270   -0.00602452    0.00540774    0.00287538   0.000932321  -0.000106450   0.000642742  -0.000136936  -9.76162e-05   1.40824e-05   2.08708e-05   8.40488e-07  -8.40598e-07   4.98797e-07  -8.10006e-08  -3.62226e-09  -8.50396e-09       2.55297       3.51199       4.09689       4.19506       3.95186       3.62783       3.02509       2.39812       1.96877       1.44704       1.10505      0.813273      0.569230      0.395497      0.268928      0.177848      0.120059     0.0718900     0.0425509     0.0261566     0.0152812    0.00734156    0.00391278    0.00207645    0.00102684   0.000447347   0.000192716   8.33969e-05   3.31630e-05   1.17263e-05   4.30677e-06   1.39219e-06   4.21801e-07   1.02479e-07   2.26534e-08   4.45290e-09
  19  13 2757.9908    2.7660  1.0131 11.8806 -0.0047  0.0232   0.0533   0.0553    0.1211   0.0000   436.8925       7.34287       9.31301      0.791433      -2.11224      -2.20838       1.18746      -2.62834     -0.801072     -0.112753       1.60170      0.260590     -0.695442     -0.475969     -0.263068    -0.0207311     0.0933293    -0.0663840   -0.00173346    -0.0400246   0.000343715   -0.00506123   -0.00165170   -0.00116729    0.00110810  -0.000353669   0.000352542   0.000186647   3.87219e-05   8.30694e-06   5.78293e-07  -5.30515e-07  -1.90872e-08   6.27682e-08   2.08355e-08   2.98836e-09       1.92677       2.53332       2.72272       2.65362       2.73719       2.33697       2.18079       1.96184       1.65685       1.43879       1.04547      0.835791      0.594328      0.415463      0.296061      0.186454      0.123368     0.0748328     0.0449170     0.0274908     0.0151302    0.00839331    0.00435903    0.00219524    0.00106807   0.000474382   0.000208862   8.32660e-05   3.30534e-05   1.22326e-05   4.18935e-06   1.43054e-06   4.05247e-07   1.05593e-07   2.74603e-08   6.22948e-09
  19  14 2902.6561    3.5015  0.8532 12.4114 -0.0095  0.0206   0.0729   0.0516    0.1136   0.0000   439.8066       7.78301       10.3922      -1.54998      -3.55070      -3.25615     -0.237293      -1.55068      -2.61876      -1.56493       2.01563     -0.709879     -0.617608     0.0730116     -0.473531      0.178244     0.0749958     0.0200830     0.0218130    -0.0232710   -0.00967237   -0.00374102  -0.000219855  -0.000826240   -0.00188008  -0.000206186  -0.000452953   0.000113752   4.00889e-05  -3.42973e-06   4.24797e-06  -1.84241e-07  -1.35198e-07  -4.07880e-08   7.70953e-09   1.65554e-09       1.80548       2.03849       2.27932       2.55872       2.39947       2.11298       2.03245       1.74963       1.44425       1.11615      0.927112      0.684542      0.514610      0.361942      0.265215      0.174979      0.110747     0.0702324     0.0424271     0.0246699     0.0145329    0.00769791    0.00398312    0.00207297    0.00101860   0.000457311   0.000209197   8.48241e-05   3.12928e-05   1.09584e-05   3.77037e-06   1.13080e-06   3.23047e-07   8.60439e-08   2.05208e-08   4.04839e-09
  19  15 3046.7358    3.8697  1.0817 12.9046 -0.0102  0.0259   0.0755   0.0585    0.1178   0.0000   433.7911       6.28842       12.0542       8.83699      -1.65935      -1.75441      -1.19171      -2.31178      0.595134      -1.35107     -0.534223      -1.54060       1.07938      0.184581      0.307371     -0.402773     -0.210186     -0.168876    -0.0942372     0.0556590     0.0290956    0.00482305   -0.00264051   0.000932061   -0.00183660  -9.07217e-05   0.000194774   3.20522e-05   2.74470e-06  -1.13645e-05   4.28218e-06  -2.40768e-06   2.36097e-07  -1.97488e-07  -2.54358e-08   6.55119e-09       2.24586       2.89298       2.95156       3.02743       2.87452       2.76215       2.49858       2.14038       1.94451       1.57679       1.22639      0.941407      0.667954      0.495352      0.332380      0.223276      0.138389     0.0904681     0.0513149     0.0310248     0.0183750    0.00939695    0.00494013    0.00251018    0.00118933   0.000502158   0.000229240   9.67045e-05   3.77866e-05   1.34947e-05   4.94113e-06   1.60143e-06   4.50817e-07   1.23723e-07   2.63147e-08   5.78895e-09
  19  16 3190.0621    3.9975  1.2814 12.7660 -0.0051  0.0278   0.0710   0.0664    0.1132   0.0000   437.4747       13.2314       4.94933       1.81944      -2.27161      -2.33109      0.684783      -1.95564      -1.86068      -2.69793       1.28650     -0.242551      0.222269    -0.0823092      0.227555     -0.226281     0.0889276      0.160663    -0.0378695    -0.0816884   -0.00186784    -0.0128454   -0.00387813    0.00211864    0.00149537  -0.000357939  -0.000303715   7.49480e-06  -4.30091e-06  -1.94113e-05  -1.01089e-05   2.69327e-06   7.62344e-07   2.15528e-07   1.44404e-08   1.07299e-08       2.53972       3.35098       3.63446       3.71011       3.43237       3.16817       2.90106       2.48182       2.11246       1.71717       1.36929       1.01837      0.726737      0.501986      0.339192      0.222898      0.146129     0.0914038     0.0558453     0.0318357     0.0178744    0.00962067    0.00513287    0.00244773    0.00125293   0.000534096   0.000260004   9.85754e-05   4.21061e-05   1.45876e-05   5.27452e-06   1.62792e-06   4.84579e-07   1.26789e-07   2.89219e-08   5.93538e-09
  19  17 3333.1351    3.5757  1.6333 12.7719  0.0004  0.0318   0.0583   0.0787    0.0785   0.0000   439.8349       11.7352       9.50738      -2.86645      -3.30561       3.68666      -5.77060      0.245829       4.49588     -0.506722       1.76320      -1.86323     -0.118533      0.718289      0.589400      0.153728     -0.181809     -0.140555      0.145006    -0.0183328    -0.0143067    -0.0163846    0.00944452    0.00267413    0.00219174   -0.00110117  -0.000336011   0.000186607   1.08494e-05   1.12717e-05  -8.00034e-06   2.92760e-07   6.93300e-07  -3.36778e-08  -9.84491e-10   4.35917e-09       2.72701       3.46888       3.55354       3.74602       3.80835       3.35667       3.12251       2.63844       2.30361       1.85520       1.40380       1.07589      0.791783      0.594185      0.403924      0.274664      0.171082      0.103042     0.0673754     0.0368344     0.0218108     0.0121127    0.00618610    0.00308177    0.00142226   0.000657822   0.000284430   0.000114945   4.31299e-05   1.70301e-05   5.80041e-06   1.72367e-06   5.45180e-07   1.42263e-07   3.36488e-08   7.44918e-09
  19  18 3476.4516    2.9981  2.4446 12.1678 -0.0040  0.0395   0.0409   0.1010    0.0710   0.0000   437.3538       12.5460       21.0519       5.19071       2.48207      -3.27010      -1.58617     -0.966856       1.55511      -3.41923      -2.58234      -2.01341    -0.0603178     -0.514651     -0.208767    -0.0108124    -0.0765251    -0.0620410    -0.0849995    -0.0151524     0.0400709    0.00108001  -0.000776128    0.00190659    0.00159750   0.000200585  -0.000202270   2.36567e-05  -7.75844e-06   1.57907e-05   4.20489e-06   2.17775e-07  -8.63812e-07   7.31107e-08  -8.10624e-09  -3.95403e-09       3.15157       4.24885       4.54833       4.69320       4.60055       4.04427       3.88922       3.19528       2.82655       2.22108       1.75456       1.34484      0.999461      0.682818      0.498022      0.321806      0.214667      0.127735     0.0805022     0.0472487     0.0260866     0.0145491    0.00737770    0.00374147    0.00184740   0.000834170   0.000378431   0.000147072   5.96760e-05   2.23502e-05   7.59031e-06   2.51532e-06   7.38130e-07   1.84999e-07   4.74962e-08   9.53713e-09
  19  19 3619.6974    2.5389  3.8044 11.2625 -0.0015  0.0485   0.0278   0.1284    0.0685   0.0000   431.8052       11.5198       15.5029      -1.91734      -3.91591      -3.53950       1.41489      -3.50254      0.636332      -3.21337      -2.51951      -3.03916       1.38878     -0.977925     -0.635590     -0.340991     -0.120388    -0.0593210    -0.0269307     0.0993972    -0.0171901    0.00702246   0.000697313   0.000363497  -0.000846209  -0.000825571  -1.11370e-05  -2.22016e-06   9.44057e-05  -2.29113e-05  -2.74452e-05   1.28909e-06   1.03267e-07  -3.64033e-07  -3.18859e-08   2.20821e-08       4.11993       5.32762       5.71869       5.81808       5.54816       5.30778       4.66387       4.01237       3.59740       2.90394       2.28337       1.72797       1.25515      0.871368      0.616989      0.401930      0.254023      0.164464     0.0971130     0.0587745     0.0326812     0.0182724    0.00918246    0.00469449    0.00215778    0.00100708   0.000433676   0.000183361   6.96719e-05   2.65987e-05   9.30998e-06   3.14532e-06   8.71686e-07   2.35608e-07   5.39800e-08   1.09163e-08
  19  20 3762.8159    2.1653  5.2850 10.8304 -0.0011  0.0590   0.0202   0.1560    0.0548   0.0000   430.0993       21.6607       13.3637       9.21196      -10.6285      -8.55869       4.87803      -7.02121       5.61505      0.128983      0.164458      -1.09376      0.361979      0.579446    -0.0561855     -0.158103      0.451605     -0.298701   0.000396811     -0.219061     0.0161049   -0.00626296    0.00698614   -0.00252999    0.00532058  -0.000858688  -0.000230155   2.59582e-05   8.76676e-05  -1.22831e-05  -6.59047e-07  -3.55129e-06  -1.32996e-06   1.16463e-07  -4.24588e-08   3.50225e-09       4.81890       6.31034       6.67575       7.05415       6.78285       6.39049       5.65559       4.99730       4.12900       3.42612       2.68385       2.03524       1.53236       1.04523      0.745936      0.488422      0.325668      0.202707      0.125851     0.0717679     0.0398110     0.0224723     0.0112411    0.00580708    0.00271385    0.00125018   0.000554662   0.000227769   8.65957e-05   3.40754e-05   1.13399e-05   3.71519e-06   1.08676e-06   2.86113e-07   7.19845e-08   1.40987e-08
  19  21 3906.0664    1.8327  7.0876 10.3373 -0.0020  0.0702   0.0148   0.1888    0.0494   0.0000   443.5748       28.1210      -6.42939      -3.98468       4.68668       6.43155       8.11243      -9.39773       8.18207       6.03650       4.29784      -3.76150       2.04750       1.49401     0.0609814      0.237048      0.553142     -0.130426    -0.0323251     -0.124973     0.0556335   -0.00518473     0.0103208    0.00561547  -0.000116643    0.00168155  -3.31880e-05   0.000118090  -0.000112617   6.11948e-05  -6.22132e-06   1.11880e-05  -4.30780e-08  -5.25207e-07   3.15636e-08   1.14837e-10       5.81956       7.70687       8.13996       8.45806       8.28679       7.70985       6.85463       6.10614       4.99011       4.07430       3.15285       2.44258       1.79153       1.29204      0.901752      0.596969      0.387570      0.240117      0.144310     0.0849587     0.0473218     0.0257794     0.0133825    0.00670643    0.00320479    0.00148035   0.000638698   0.000265659   0.000103668   3.82800e-05   1.31748e-05   4.35331e-06   1.29636e-06   3.47264e-07   8.41852e-08   1.74021e-08
  19  22 4049.4660    1.5035  8.8945 10.2242 -0.0027  0.0869   0.0117   0.2339    0.0408   0.0000   432.1427       14.2805       31.6090      -28.5528      -13.4845       6.29191       18.3055      -20.2459       1.60118       3.05167      -2.70147      0.603946     -0.200081      -2.53555      0.495266     -0.249662    -0.0284289     0.0140087    -0.0902837    -0.0389609    -0.0366073     0.0582566     0.0205862    0.00874148   -0.00431594   -0.00103801  -0.000825580   0.000336650  -0.000452244  -1.37476e-05   1.24589e-05  -6.57439e-06   2.50576e-06   4.74890e-07   1.39075e-07   4.23938e-09       7.12163       9.27071       9.96133       10.4264       10.1146       9.30684       8.49142       7.36267       6.18486       4.97215       3.94184       2.98788       2.20018       1.60818       1.10086      0.747539      0.475348      0.300499      0.182311      0.106312     0.0603796     0.0328953     0.0174112    0.00855724    0.00417335    0.00190046   0.000847152   0.000344071   0.000137622   4.97492e-05   1.73496e-05   5.50066e-06   1.63711e-06   4.43708e-07   1.02445e-07   2.14048e-08
  19  23 4192.7714    1.2663 11.2357 10.1076 -0.0014  0.1079   0.0095   0.2993    0.0363   0.0000   448.7729       12.7139       16.1869      -12.4951       6.18953     -0.575859      -4.73389      -3.75427      -11.6201       4.23591      0.435575      -3.51065      -3.94111     -0.767215      -3.17731     -0.257805     -0.607647    -0.0772002     -0.285536     0.0561866   -0.00993498    -0.0248101   -0.00681575    -0.0164422  -0.000326432    0.00419605   -0.00112232  -0.000371243   0.000179790   6.72545e-05   1.65470e-06  -1.07221e-05  -4.51028e-07   2.92386e-07  -1.94727e-07  -4.11042e-08       8.76393       11.5447       12.4404       12.8818       12.3983       11.6087       10.2769       9.14734       7.71446       6.35545       4.97857       3.81655       2.80808       1.95290       1.37608      0.913856      0.593416      0.375723      0.229451      0.133140     0.0762686     0.0413944     0.0214087     0.0109212    0.00524886    0.00236666    0.00106219   0.000434095   0.000168543   6.29350e-05   2.21455e-05   7.11909e-06   2.08539e-06   5.56331e-07   1.33337e-07   2.67064e-08
  19  24 4336.1494    1.0553 14.2849 10.0642 -0.0018  0.1486   0.0077   0.3885    0.0320   0.0000   442.6886       2.90493      -5.70486      -15.3592       2.54270      -5.49829      -8.13294      -34.7751      -7.56282      -2.38519      -2.65015      -1.20164      -1.72764       5.25803      0.716642      -3.94361      0.501987     -0.209172     -0.435156     -0.350452     -0.120570     0.0165746     0.0221308    -0.0110031    0.00455301    0.00105694    0.00278661   -0.00100782  -0.000118268   0.000188149   2.65665e-05  -1.86568e-06   1.04527e-06  -2.43300e-08   9.82377e-08  -2.29516e-08       11.7703       15.9270       16.8242       17.4197       17.0459       15.9100       14.3422       12.5265       10.3981       8.70681       6.73002       5.26300       3.81237       2.77150       1.90716       1.28517      0.841325      0.533030      0.324924      0.189045      0.106035     0.0586795     0.0304365     0.0153409    0.00730530    0.00337880    0.00148593   0.000618505   0.000241590   9.05426e-05   3.10327e-05   1.00853e-05   2.97380e-06   7.93165e-07   1.86987e-07   3.90602e-08
  20   7 1893.9325    0.5009  0.3584  9.7802 -0.0058  0.0183   0.0179   0.0340    0.0478   0.0000   439.9203      0.184369       15.6405      0.685457      -1.97551     -0.504791      0.893221      0.319236      0.147950      0.183262    -0.0631881     -0.187880      0.564005      0.346950     -0.397183    -0.0542731     0.0674364      0.102699   -0.00136973    -0.0292317     0.0113370     0.0117801   -0.00132482    0.00110138  -0.000521387   6.82475e-05  -0.000351247  -0.000103630   3.84173e-05   3.35767e-05   9.72023e-06  -1.33831e-06   1.49665e-07  -1.37264e-07   1.17239e-07   8.99316e-09       1.37811       1.93094       1.87478       2.18265       1.87636       2.19738       1.91322       1.51639       1.65308      0.978603       1.14085      0.768052      0.567541      0.483111      0.230058      0.235879      0.116667     0.0822858     0.0591295     0.0264201     0.0190901    0.00936413    0.00485714    0.00248674    0.00123484   0.000570962   0.000258185   0.000125572   5.45002e-05   2.20013e-05   7.45159e-06   3.74623e-06   1.23911e-06   3.08845e-07   1.47869e-07   4.03849e-08
  20   8 2050.0902    0.7144  0.5654  9.8415 -0.0059  0.0185   0.0180   0.0415    0.0683   0.0000   439.7251       3.07558       15.7228       1.14559      0.275431     -0.121261       1.10225      -2.46149      -1.81014      0.378997      0.286674     -0.726246      0.424031     -0.181041      0.203419     0.0420725     0.0727181     0.0262142  -0.000721441     0.0150568     0.0103708    -0.0149093    0.00367271  -0.000211779   0.000646087   0.000140460  -0.000750364  -3.82836e-05   7.96018e-05   9.52794e-06   4.45563e-06   1.83549e-08   1.97079e-06  -4.22495e-07  -1.67462e-07   2.47489e-09       1.54291       1.82911       1.99639       2.19184       2.12800       1.95171       1.78240       1.51734       1.26982       1.11837      0.880063      0.645747      0.454621      0.360182      0.266487      0.183708      0.111605     0.0704102     0.0469508     0.0282217     0.0168735     0.0102189    0.00549315    0.00293034    0.00129702   0.000615706   0.000314436   0.000130509   6.14753e-05   2.29302e-05   8.50951e-06   3.11892e-06   9.84817e-07   2.98076e-07   8.48055e-08   2.10505e-08
  20   9 2203.1702    0.9514  0.7459 10.3401 -0.0083  0.0216   0.0222   0.0484    0.0831   0.0000   438.0831       2.71607       11.8895     -0.592389       4.06913     -0.223747      0.406978      -3.56705       1.53389      0.457973      -1.13094      -1.39919      0.671752      0.696556     -0.224237      0.109906   -0.00526522    -0.0517929     0.0909000    -0.0265031     0.0435063   -0.00811756   -0.00838221  -0.000763899   -0.00309059   0.000170024  -3.04076e-05  -0.000192344   1.14580e-05   3.47143e-05  -1.22436e-05   2.61359e-06   2.37786e-07   6.79839e-07  -1.16365e-07   5.88660e-08       1.78250       2.29208       2.36624       2.58055       2.36195       2.31021       2.13154       1.87557       1.51980       1.27031      0.979483      0.784743      0.555323      0.436229      0.323354      0.214853      0.139483     0.0891021     0.0564381     0.0327200     0.0193326     0.0114270    0.00594146    0.00330781    0.00148773   0.000804604   0.000310149   0.000179527   6.30453e-05   3.03478e-05   9.32222e-06   3.91128e-06   1.13772e-06   3.85592e-07   9.90393e-08   2.49367e-08
  20  10 2352.4854    1.3591  0.9515 10.5507 -0.0061  0.0231   0.0264   0.0549    0.1102   0.0000   438.3019      0.998665       12.4047      -1.96660      -1.33794     -0.854076      0.492014      -2.21351   -0.00505815      -1.01953      0.952200      0.170619      0.476277     -0.602113      0.139527      0.175009     -0.222455     0.0833361    0.00590852     0.0120002    -0.0301873   -0.00599741   0.000106305    0.00337691   -0.00294026   -0.00130587   0.000704671   2.22826e-05  -7.56643e-05  -2.57331e-05   5.96980e-06  -2.31064e-06  -1.52418e-06   2.08171e-07   1.09087e-07   3.94908e-08       1.95891       2.50418       2.53934       2.63139       2.55458       2.59529       2.25217       1.92587       1.62909       1.40002       1.16449      0.911368      0.690396      0.442326      0.311027      0.209701      0.151598     0.0990300     0.0648501     0.0383173     0.0220623     0.0118687    0.00632221    0.00308013    0.00167213   0.000767502   0.000356131   0.000158258   6.63922e-05   2.51864e-05   1.06620e-05   3.65554e-06   1.29949e-06   3.91185e-07   1.08373e-07   2.75018e-08
  20  11 2499.0599    1.7226  0.9409 11.3215 -0.0173  0.0228   0.0358   0.0567    0.1102   0.0000   435.5473       5.13832       16.9316      -3.62380       5.15805      -6.24196       3.90346      -2.11377      -1.28454      -1.12426      0.818263      -1.12079      0.143171     0.0331060     0.0145358      0.110514   -0.00264051     -0.113902     0.0236888     0.0252614     0.0428772     0.0134468    0.00912304  -0.000892397   0.000958200   6.34219e-05   0.000381663  -0.000300147  -3.99954e-05   2.18973e-05   1.27538e-05  -6.89534e-06  -1.59830e-06   8.65197e-07  -8.75581e-08  -3.29903e-08       1.93146       2.42071       2.58926       2.69554       2.64896       2.48755       2.19629       2.00466       1.60526       1.37555       1.05546      0.821257      0.618348      0.448929      0.328741      0.214065      0.140423     0.0961503     0.0580919     0.0340633     0.0198098     0.0110248    0.00639197    0.00320432    0.00165436   0.000762836   0.000343497   0.000162861   6.68652e-05   2.67022e-05   1.01674e-05   3.35261e-06   1.25049e-06   3.69650e-07   1.02335e-07   2.75028e-08
  20  12 2644.9310    2.3532  1.0565 11.4787 -0.0028  0.0225   0.0439   0.0601    0.1254   0.0000   437.5712       3.78450       12.1182       5.93850      -3.36792      -6.64767       2.35233       2.60100       2.07394     -0.837326      -1.24582     -0.387335     0.0479283     -0.720446      0.265956     0.0561758     0.0361003    -0.0834485    -0.0296567   -0.00446295     0.0104352     0.0153770   -0.00290590    0.00194046  -0.000246923   0.000558239  -0.000887897  -0.000235148  -4.39890e-05  -1.02761e-06  -3.59016e-06  -4.29148e-06  -1.90975e-06  -1.99614e-07  -8.57271e-08   2.44824e-08       1.87315       2.33894       2.38415       2.56970       2.46856       2.33656       2.09301       1.93643       1.58699       1.35261       1.09609      0.834738      0.632414      0.446509      0.320155      0.215438      0.140478     0.0935142     0.0601820     0.0341558     0.0203682     0.0111881    0.00631766    0.00332405    0.00159156   0.000783940   0.000361358   0.000163322   6.78816e-05   2.72159e-05   9.68524e-06   3.59542e-06   1.19460e-06   3.51936e-07   1.03586e-07   2.78158e-08
  20  13 2790.8294    2.9897  0.9370 11.9206  0.0004  0.0203   0.0576   0.0526    0.1162   0.0000   437.6872       7.54313       15.3119       1.05481      -1.63672      -3.19902      0.764971      -4.78090      0.836944      0.703694      -1.77562      0.115528      0.453719      0.167114      0.577444     0.0666032     -0.208088     0.0638924     0.0265305   -0.00841173     0.0258293   -0.00102139   -0.00278405    0.00226290   -0.00132314  -0.000187836   0.000350628  -2.51404e-05   1.74551e-05  -2.07316e-05  -2.50106e-06   4.25856e-06   2.28596e-06  -2.27383e-07  -1.03162e-07  -1.19658e-08       1.66436       2.02986       2.26839       2.40725       2.18563       2.11778       1.99513       1.70680       1.39933       1.18688      0.990273      0.729075      0.545415      0.402552      0.289593      0.177605      0.132194     0.0822231     0.0533332     0.0290526     0.0191115    0.00980062    0.00549012    0.00279392    0.00150560   0.000684736   0.000314083   0.000141658   6.55756e-05   2.68078e-05   9.90481e-06   3.35958e-06   1.11997e-06   3.28882e-07   9.91770e-08   2.32122e-08
  20  14 2936.1045    3.5906  0.7972 12.8433 -0.0109  0.0195   0.0783   0.0485    0.0965   0.0000   438.1530       8.93614       17.1255      0.634695      -1.90148     -0.425967      -1.54787      -4.53826      -2.33480       1.53209     -0.267227      -1.06912     -0.378167     -0.468638      0.404913     -0.128352     0.0396317     -0.179257     0.0283109   -0.00255223   -0.00161487    0.00254947    0.00540492   -0.00331730   -0.00105709   6.95786e-05   0.000420574   6.19728e-05   1.64854e-05   5.06832e-07  -1.97647e-06  -2.39456e-06  -1.77561e-06  -1.37508e-07  -1.59170e-07  -9.11743e-09       1.61814       2.07116       2.23559       2.23381       2.15095       1.95162       1.79785       1.68782       1.46964       1.22347      0.984745      0.745709      0.569447      0.393093      0.267482      0.184960      0.117344     0.0764872     0.0477295     0.0277865     0.0164284    0.00917146    0.00501226    0.00264918    0.00136369   0.000660626   0.000305743   0.000136803   5.58542e-05   2.24592e-05   8.44747e-06   3.15586e-06   1.06194e-06   3.07461e-07   9.14580e-08   2.50183e-08
  20  15 3080.6644    4.0919  0.9114 12.9842  0.0001  0.0228   0.0823   0.0503    0.1098   0.0000   437.5303       10.1830       12.1291       1.92505      -3.32988      -4.65665      0.700839      -1.47725       3.49369      -2.43755     -0.642551      0.467176       1.86776     -0.803957      0.519713     -0.275726     0.0101490      0.131851     0.0468538    -0.0422658     0.0114541   -0.00360419   -0.00403346   -0.00362562  -0.000159696  -3.62850e-05  -0.000261914  -0.000107677   2.02005e-05  -3.17491e-05   3.27592e-05  -2.56646e-06   3.66077e-07  -1.02320e-08   5.14054e-08   1.18366e-09       1.91460       2.42262       2.47387       2.73066       2.62664       2.50809       2.28244       1.90372       1.55376       1.30043       1.11329      0.846022      0.632969      0.430431      0.296880      0.204069      0.140199     0.0957176     0.0634357     0.0363044     0.0206859     0.0111424    0.00626919    0.00315642    0.00153536   0.000725366   0.000354808   0.000155879   6.77086e-05   2.61255e-05   1.03429e-05   3.44445e-06   1.20107e-06   3.38545e-07   1.00675e-07   2.69305e-08
  20  16 3224.6466    3.9833  1.2405 12.8012 -0.0035  0.0255   0.0695   0.0662    0.1106   0.0000   438.2422       6.53150       9.84058       1.78772      -1.04091       2.69921     -0.199325      -2.74561       2.48364     -0.987283      0.690163     -0.231164      0.463791      0.246206     -0.447129     0.0595750    -0.0898810   -0.00173141    -0.0626700    -0.0379483    0.00173164    -0.0236205   -0.00527398   -0.00238293    0.00182508    0.00128876   0.000422292  -0.000166750  -0.000116153   2.72055e-05  -1.72459e-05   7.37995e-06   3.63268e-07   7.26200e-09  -6.84453e-09   3.16437e-08       1.98054       2.67510       2.85749       2.89424       2.72283       2.59581       2.39407       2.07963       1.89018       1.54796       1.25362      0.965464      0.677896      0.524518      0.356141      0.243084      0.156868     0.0982261     0.0615692     0.0365583     0.0224022     0.0124766    0.00687802    0.00350373    0.00180535   0.000836106   0.000404273   0.000171811   7.91857e-05   3.05685e-05   1.20986e-05   4.16857e-06   1.44582e-06   4.44818e-07   1.36241e-07   3.24759e-08
  20  17 3368.3137    3.4616  1.9409 12.4054 -0.0021  0.0331   0.0482   0.0819    0.0709   0.0000   435.8450       17.8494       13.4652       3.86055      0.505827      -2.06476      0.943512       3.13357     -0.619789      -4.41096       2.53817       2.71097     0.0379548      -1.08930      0.372929     -0.337787     0.0167002     0.0296140    -0.0873467     0.0851141    -0.0236540    -0.0127861    0.00182351   -0.00230683   0.000775962   -0.00206863   0.000200280   0.000233562  -0.000129607   1.99569e-05   1.67013e-05  -3.67559e-06   3.06102e-06  -9.02373e-07  -3.89846e-08   2.75109e-08       2.64781       3.46911       3.62239       3.71492       3.67369       3.50759       3.20927       2.78040       2.38610       1.88297       1.50932       1.20053      0.866270      0.664553      0.484255      0.319038      0.223308      0.132381     0.0868386     0.0504329     0.0304833     0.0163000    0.00924802    0.00472714    0.00229385    0.00114623   0.000532102   0.000233564   9.81479e-05   4.05707e-05   1.49592e-05   5.45968e-06   1.77544e-06   5.92681e-07   1.72467e-07   4.05481e-08
  20  18 3512.0985    2.9690  2.9185 11.6948 -0.0007  0.0395   0.0343   0.1066    0.0673   0.0000   433.6564       20.3038       7.20389       13.9226     -0.542568      -3.87534       6.20813       4.79594      0.113258      -2.36795      -2.19225      -2.21099      0.783693       1.33970     -0.324266     -0.457967     0.0852285      0.189949    -0.0474055   -0.00439826     0.0487359    -0.0342409    -0.0153958     0.0105395    0.00179245   0.000594724   -0.00100712   0.000343475  -9.23640e-05   3.38637e-05   6.74871e-06  -7.61572e-06   2.75516e-06   6.77159e-07  -6.75474e-08   2.43864e-08       3.20806       4.02769       4.10536       4.63323       4.49778       4.19829       3.74915       3.24208       2.79017       2.32060       1.88412       1.40331       1.08240      0.787892      0.556697      0.366227      0.252990      0.167699      0.106979     0.0618095     0.0374817     0.0205670     0.0116844    0.00611237    0.00305687    0.00143853   0.000654626   0.000284975   0.000122974   5.00507e-05   1.84280e-05   6.42212e-06   2.20458e-06   6.47667e-07   1.90163e-07   4.89116e-08
  20  19 3655.9039    2.5053  4.1289 11.2112 -0.0014  0.0498   0.0256   0.1254    0.0629   0.0000   439.7849       13.6831       8.28292      -1.86478      -2.15165      0.262482     -0.840531      -7.96854      -3.11920      -1.23108     -0.287707       3.74165      -2.09639      0.395608     -0.399657      0.346440     0.0397522    -0.0344628      0.221140     0.0848760    -0.0431830   -0.00118590    -0.0140477   -0.00729266   -0.00407952   7.06483e-05  -0.000558408  -1.97524e-07   5.66599e-05  -5.33821e-05  -2.06993e-05  -1.09975e-05   1.34830e-08   1.36675e-06  -2.36592e-07  -3.81262e-08       4.09929       5.33113       5.64626       5.96380       5.78791       5.39876       4.88485       4.29149       3.62604       2.99113       2.34627       1.79656       1.35996       1.00291      0.713285      0.481729      0.323119      0.202255      0.128867     0.0753807     0.0453073     0.0254494     0.0138001    0.00736187    0.00360933    0.00180075   0.000778175   0.000370311   0.000146241   6.33458e-05   2.26436e-05   8.49839e-06   2.76360e-06   8.51189e-07   2.46397e-07   6.30756e-08
  20  20 3799.5208    2.1443  5.5295 10.7680 -0.0014  0.0596   0.0192   0.1550    0.0541   0.0000   442.9075       12.8734       5.65224       3.15247       20.6129      -11.8061      0.211387      -8.27313      -6.22468       2.41065      0.783534       1.34015     -0.277602    -0.0334488       1.37415     -0.651903     -0.146416      0.190128     -0.271085     0.0291516    -0.0108075     0.0314663    -0.0165117   -0.00104748    0.00466806   -0.00175191  -7.06137e-05  -0.000600832  -0.000304913  -5.65460e-05   7.76426e-06   7.44595e-06   4.11721e-06  -6.81862e-07  -5.50103e-07  -2.01045e-07       4.86476       6.21704       6.68475       6.93771       6.75724       6.16910       5.93011       5.02299       4.33038       3.56754       2.87812       2.18287       1.65815       1.22036      0.832709      0.573368      0.383460      0.248882      0.153095     0.0911532     0.0543029     0.0297843     0.0162951    0.00854384    0.00440138    0.00212127   0.000963250   0.000431563   0.000183663   7.59567e-05   2.87362e-05   1.00709e-05   3.35386e-06   1.00769e-06   2.89836e-07   7.62505e-08
  20  21 3943.3627    1.7312  7.3726 10.5252 -0.0016  0.0732   0.0143   0.1985    0.0426   0.0000   432.2639       21.9288      -5.78909       20.8709     -0.489473       3.91581       12.0880      -3.65919       3.63558      -1.24403       2.46276     -0.795103    -0.0616095     -0.909295       1.50423    -0.0773867     -0.418711     -0.281927      0.102466    -0.0684582    -0.0421542     0.0106568     0.0154430   -0.00229427    0.00782170    0.00414901    0.00149601  -0.000110173  -9.78696e-05  -8.49042e-06  -0.000115505  -1.67108e-06   1.08714e-06   6.74385e-08  -7.92599e-07   6.84651e-08       5.82940       7.55577       8.24118       8.50805       8.29186       7.77106       7.14316       6.14254       5.30785       4.37353       3.44097       2.67534       2.00853       1.49337       1.01536      0.710147      0.471853      0.303458      0.188920      0.113863     0.0661553     0.0373584     0.0202964     0.0108243    0.00542063    0.00262143    0.00123460   0.000522898   0.000229342   9.14736e-05   3.56620e-05   1.28712e-05   4.24229e-06   1.32762e-06   3.79888e-07   9.85088e-08
  20  22 4087.0535    1.4571  9.8386 10.2462 -0.0002  0.0916   0.0108   0.2515    0.0367   0.0000   433.0884       24.9356       17.5371      -11.9236       2.04214      -7.32309       5.44093      -8.35865      -4.56203      -1.38381       4.78847      -2.29473     -0.500431      -1.54821     -0.632008     -0.247723     -0.717745      0.707694    -0.0175833     -0.132176    -0.0169453    -0.0678537     0.0163436    0.00480888    0.00209613   -0.00431005   0.000277367   0.000784836  -0.000260786  -0.000169732  -4.18099e-05   1.91439e-05   7.35199e-06  -1.52852e-06  -4.08288e-07  -4.48334e-08       7.14723       9.37474       10.0340       10.3016       10.2009       9.59742       8.82644       7.57618       6.61471       5.42965       4.32764       3.35582       2.52018       1.85700       1.32940      0.905012      0.601260      0.388048      0.241700      0.144856     0.0857775     0.0486230     0.0260122     0.0138746    0.00691115    0.00330039    0.00155799   0.000664437   0.000297770   0.000116508   4.48274e-05   1.63535e-05   5.50830e-06   1.74384e-06   4.86045e-07   1.26140e-07
  20  23 4230.9452    1.2163 12.2560 10.1294 -0.0013  0.1158   0.0087   0.3192    0.0336   0.0000   433.6906       41.1703       30.8286       12.8273      -2.42182       3.51381      -1.91196      -10.7530      -16.1513      -6.55011       1.74465       1.38159      -3.69961       1.43262       1.21822      -1.57051       1.33578     -0.261929      0.113756      0.109464    -0.0386683    -0.0582752     0.0117812     0.0221963    -0.0108261   -0.00466437   0.000482628   0.000162101  -0.000527858  -0.000102848  -5.07911e-05   3.06275e-06   1.26285e-05   1.86036e-06  -6.65115e-07  -4.47807e-08       8.88708       11.6458       12.6423       13.0991       12.7818       12.1322       11.0052       9.64728       8.14217       6.81806       5.35731       4.17613       3.16864       2.31170       1.64345       1.11697      0.760996      0.489865      0.305234      0.185094      0.108477     0.0618892     0.0332345     0.0175105    0.00915311    0.00432859    0.00201764   0.000891064   0.000387725   0.000153287   6.01231e-05   2.13440e-05   7.15454e-06   2.24610e-06   6.20019e-07   1.62181e-07
  20  24 4374.7504    1.0050 14.5857 10.1320 -0.0001  0.1480   0.0073   0.4024    0.0291   0.0000   423.7385       41.8635       40.7253      -1.49914       29.9580      -5.75339      -6.49569      -13.0016      -11.1748       4.21538       14.8502       1.02285      -2.87928       3.67256      0.469334      0.624004      0.729292      0.441583     -0.248688     -0.190823     0.0466486    -0.0861906   -0.00600685    0.00540019    -0.0114287    0.00648319    0.00175142  -0.000818065  -0.000594354   2.44770e-05  -1.01502e-05  -1.93481e-05   2.04238e-07  -4.53185e-06   5.48214e-08   3.08574e-07       11.3242       14.9003       15.9956       16.8194       16.2959       15.4896       14.0793       12.4381       10.5336       8.64461       6.93860       5.38969       4.11169       2.96902       2.15064       1.46430      0.990522      0.632936      0.401334      0.240042      0.142186     0.0803559     0.0434238     0.0229333     0.0117137    0.00565972    0.00264707    0.00117845   0.000504492   0.000201006   7.69055e-05   2.78136e-05   9.31401e-06   2.90353e-06   8.14561e-07   2.10066e-07
  20  25 4518.2608    0.8586 17.3679 10.0034 -0.0014  0.1855   0.0061   0.4879    0.0257   0.0000   404.7661       55.1016       21.7095       9.31270       32.9731       13.1969       13.0339   -0.00314769      -24.0484      -2.37452       14.8379      -10.2091       1.52691       4.63115      -1.95857     -0.468278     -0.763637      0.356593     -0.223349     0.0979491      0.355795    -0.0717443  -0.000488584     0.0472646    0.00131384    -0.0120852   0.000946133  -0.000128304   0.000602663   0.000172068   9.42015e-05  -5.43594e-05   1.18190e-07   2.56121e-06  -8.09103e-08   2.89963e-07       13.8612       18.4150       20.3083       20.9560       20.4299       19.4612       17.5661       15.5059       12.9362       10.9160       8.52515       6.67669       5.11235       3.68366       2.68231       1.83251       1.23334      0.788439      0.502347      0.303458      0.178798      0.101082     0.0559854     0.0294285     0.0148772    0.00714896    0.00348238    0.00147950   0.000656641   0.000257608   0.000100852   3.61073e-05   1.22268e-05   3.75959e-06   1.04510e-06   2.72265e-07
  21   7 1919.8211    0.5283  0.4319  9.6719 -0.0126  0.0192   0.0159   0.0358    0.0518   0.0000   439.1897     -0.255553       14.1513       1.29405      -4.49357      0.561478       1.29224       2.06246       1.19860      -1.55083      0.249596       1.74034      0.452707     -0.329519     -0.324293      0.134842      0.272729     0.0526356    -0.0791256     0.0605916    0.00229216   0.000315321    0.00648148   -0.00382574   0.000526749    0.00173433   1.39091e-06  -0.000198859   4.29276e-05  -1.64598e-06  -1.21463e-05  -1.93132e-05   5.53438e-06   8.60613e-07  -1.59463e-07  -6.59077e-08       1.28384       1.86279       1.95569       2.18705       2.06783       1.99242       1.87046       1.46798       1.38533       1.02007      0.894028      0.710546      0.489152      0.397112      0.251595      0.184635      0.133749     0.0909046     0.0507683     0.0387454     0.0210335     0.0124778    0.00786224    0.00337133    0.00214496    0.00109007   0.000537462   0.000228504   0.000131790   4.69548e-05   1.99747e-05   8.97371e-06   3.19207e-06   8.70201e-07   3.63834e-07   1.14890e-07
  21   9 2231.9186    0.9814  0.8495 10.1654 -0.0066  0.0212   0.0208   0.0523    0.0965   0.0000   438.9583       1.00143       14.7204       3.14555      0.309071       3.44403      -1.53693     -0.720721     -0.555678      -2.92127      -2.74136      -1.60084    -0.0475006      0.308460      0.247856     -0.162770      0.241747    -0.0678077     0.0498167    -0.0312698    0.00434960    0.00120148    -0.0112048   -0.00431966  -0.000803784  -0.000136578   -0.00121873  -0.000478041  -0.000139995   3.43482e-05  -1.72684e-05   1.12256e-05   3.46691e-06   1.68078e-07  -1.47910e-07   5.26430e-09       1.67128       2.07705       2.25059       2.23035       2.25651       2.14285       1.91168       1.74293       1.55065       1.31111       1.08161      0.791941      0.624241      0.466214      0.331678      0.247213      0.157812      0.100773     0.0629496     0.0390087     0.0241775     0.0142872    0.00806488    0.00451278    0.00236130    0.00109991   0.000579728   0.000271014   0.000109614   5.19819e-05   2.01831e-05   7.85362e-06   3.12280e-06   1.07003e-06   3.36224e-07   1.02297e-07
  21  10 2381.9278    1.4206  0.9449 10.7173 -0.0099  0.0256   0.0285   0.0530    0.1067   0.0000   438.7940      0.825689       15.2838      -3.49773      -1.67333     -0.166706      -3.22718     -0.830077       1.65468     -0.878816     -0.610151      -1.05631      0.362075     -0.389737     0.0342446    -0.0506269     -0.133642      0.277938    -0.0871537    -0.0334605    0.00327082     0.0281552    0.00644951   -0.00138351   -0.00154255   -0.00121292   0.000875946   0.000210020   0.000104971  -5.98180e-05  -5.52421e-06   1.13603e-05   3.75737e-06  -2.28434e-07  -9.27794e-08  -8.10993e-09       2.55493       3.61768       4.08152       4.37546       4.23932       3.91544       3.38495       2.77197       2.17727       1.65936       1.23844      0.905287      0.671772      0.491360      0.368224      0.250109      0.171114      0.109837     0.0724639     0.0425409     0.0255681     0.0146409    0.00838796    0.00458388    0.00237058    0.00120176   0.000567077   0.000261623   0.000123751   5.06712e-05   2.10521e-05   8.04157e-06   2.93463e-06   1.02670e-06   3.33121e-07   9.99272e-08
  21  11 2529.3527    1.9329  0.9483 11.2568 -0.0016  0.0209   0.0363   0.0513    0.1007   0.0000   439.7164       1.74949       14.8412      -2.99326      -4.04917       1.17946       2.53133      0.310903     -0.320801     -0.113152      -1.06267     -0.104007      0.770084     -0.338616     -0.742481    -0.0959641    -0.0943580   -0.00696419    -0.0277771    -0.0541139    0.00653881    -0.0167869    0.00659801   -0.00712565   -0.00223492   0.000937222   0.000683441  -0.000197661  -8.57367e-05  -3.34938e-05   9.41514e-06   3.18376e-06  -7.18073e-07   3.69042e-07   2.61919e-07   3.10922e-08       1.64662       2.02760       2.17701       2.30418       2.29832       2.08300       1.91337       1.71087       1.52318       1.28312       1.01591      0.770109      0.605259      0.473542      0.322133      0.221180      0.150786      0.102287     0.0639564     0.0396296     0.0238438     0.0135402    0.00804762    0.00435599    0.00242548    0.00122375   0.000591404   0.000264196   0.000117615   4.90615e-05   2.05731e-05   8.24922e-06   3.00997e-06   9.91849e-07   3.26921e-07   9.55407e-08
  21  12 2676.2824    2.4576  0.9670 11.8070 -0.0047  0.0211   0.0463   0.0548    0.1041   0.0000   442.1256       8.53435       12.8194      -2.97774      -2.45681      -1.53504      -4.04837      -1.00493      0.684750      -2.02025      0.180147      -1.09153      0.136082       1.08939    -0.0745549     -0.181723      0.143840    -0.0727454     0.0819404     0.0389733    -0.0113023    -0.0140530    0.00900641    0.00534022   -0.00194975   -0.00114920  -0.000460377   0.000140278   4.51562e-05  -2.52673e-05   1.26533e-05   1.42520e-05   2.67203e-06  -3.72993e-06   4.62424e-07  -1.53300e-07       1.63787       2.03800       2.27605       2.42462       2.30915       2.20662       2.00544       1.74216       1.53595       1.21718      0.991150      0.804561      0.604238      0.420158      0.319362      0.226038      0.147358      0.100437     0.0625564     0.0387419     0.0248466     0.0141996    0.00806909    0.00421274    0.00227499    0.00114394   0.000571831   0.000279397   0.000119998   5.56456e-05   2.08547e-05   8.48602e-06   2.93749e-06   1.09434e-06   3.83497e-07   1.03911e-07
  21  13 2823.0878    3.1318  0.9019 12.3661 -0.0014  0.0211   0.0599   0.0497    0.1036   0.0000   439.0748       6.22425       17.2224       2.33121      0.737147       2.70469     0.0417046      -2.22405       1.10448      -2.29667     -0.563281     -0.633835     0.0950750     -0.584446      0.168489     -0.159837     -0.126596      0.112539     0.0625407     0.0137145    0.00565382    -0.0181508    0.00229182    0.00431974  -0.000485295  -0.000774312   0.000232338  -0.000196524  -2.80899e-05   6.44428e-05   2.06109e-06  -3.57694e-06   8.27104e-08   2.75995e-07   1.81476e-07  -1.37431e-07       1.63010       2.04356       2.17928       2.40457       2.26295       2.05264       1.93113       1.79049       1.52462       1.22396       1.05771      0.791933      0.623373      0.431930      0.335009      0.231999      0.150706     0.0989322     0.0639746     0.0395667     0.0239904     0.0133913    0.00811986    0.00444989    0.00223580    0.00116476   0.000558426   0.000275429   0.000132477   5.41220e-05   2.18134e-05   8.56628e-06   2.87479e-06   1.03478e-06   3.42463e-07   9.46720e-08
  21  14 2969.0405    3.8524  0.9642 12.4852 -0.0049  0.0222   0.0713   0.0520    0.1141   0.0000   438.5362       3.01469       10.1045       3.47546      -4.52302      -1.35571      -3.20084     -0.418452     -0.539054      0.513087      -2.47128    -0.0713527     -0.163311     -0.792048      0.193010     -0.162072     -0.110416     0.0180378    -0.0478329    -0.0921365     0.0143992    0.00249412     0.0117598    0.00180335   8.60569e-05  -0.000656562  -0.000208886   1.88592e-05  -9.07759e-05   5.75114e-06   3.27269e-05   6.16223e-06  -1.79829e-06  -9.44641e-07  -6.37214e-08   2.83299e-08       1.93198       2.57193       2.61955       2.63443       2.36489       2.20257       2.07171       1.87743       1.84368       1.56605       1.35903      0.978527      0.770848      0.525016      0.376461      0.241251      0.160563      0.101727     0.0622893     0.0390619     0.0232924     0.0141293    0.00769986    0.00431302    0.00220753    0.00113702   0.000535531   0.000247299   0.000109531   4.68718e-05   2.03584e-05   7.53752e-06   2.92584e-06   9.58082e-07   3.17433e-07   9.20572e-08
  21  15 3114.1408    4.0539  1.1455 12.9127 -0.0052  0.0248   0.0730   0.0602    0.1140   0.0000   438.9334       8.15658       15.9091       5.36752       1.71328      -6.12210       1.61960      -5.54171      0.639784      -1.36745     -0.546658      0.877114      0.267863     -0.143148     -0.499265    -0.0541954    -0.0632948     -0.131838    0.00144452    -0.0147421     0.0669076   -0.00374249   -0.00212953   0.000639004    0.00444664   -0.00212817   0.000466447   0.000163416   2.94615e-05   3.71838e-05   5.84399e-05  -9.84217e-06   2.48113e-06   9.21258e-07  -2.51763e-07   9.35454e-08       2.01827       2.37824       2.44915       2.77813       2.84797       2.60629       2.30469       2.01863       1.73894       1.50689       1.32589      0.939736      0.668392      0.488922      0.416155      0.291395      0.179990      0.111771     0.0732345     0.0483543     0.0301456     0.0184956     0.0109597    0.00611730    0.00294540    0.00136945   0.000638652   0.000321104   0.000147541   6.50275e-05   2.57636e-05   9.57244e-06   3.30428e-06   1.15349e-06   3.65628e-07   1.11567e-07
  21  16 3258.7642    3.8630  1.4367 12.7643 -0.0008  0.0294   0.0605   0.0695    0.0836   0.0000   441.1726       10.8181       11.8098       1.03050      -1.66025      -1.17073      -2.20215      -3.19749       1.39404      0.984035     -0.883578      -1.66514     -0.467847    -0.0748116      0.209486      0.216249    -0.0223313     -0.170378     0.0242776     0.0167791     0.0435447     0.0117736     0.0113894   -0.00456412   0.000798331   0.000950929   0.000216833  -0.000283355   9.92912e-05   1.86753e-05  -3.21131e-05   2.09057e-06   2.57530e-06   1.90461e-07  -3.75368e-07   1.07365e-07       2.55438       2.87890       2.76980       3.02469       3.39113       3.38781       2.90486       2.14589       1.98136       1.87282       1.56589       1.18294      0.836733      0.614459      0.468434      0.338824      0.230153      0.144431     0.0969572     0.0629132     0.0408147     0.0250096     0.0138401    0.00732354    0.00351298    0.00169402   0.000751922   0.000341025   0.000150997   6.45881e-05   2.65105e-05   1.06834e-05   3.89606e-06   1.41869e-06   4.35913e-07   1.33976e-07
  21  17 3403.1091    3.2462  2.1604 12.2047 -0.0015  0.0332   0.0426   0.0873    0.0632   0.0000   442.6693       17.2385       12.7847       7.51239      -1.01401      -8.95479     -0.949101      -6.00803       6.23272      -3.75376     -0.869635      0.213880      -1.09763      -1.27463      0.856490     -0.230303     -0.319812    -0.0647663    -0.0120294     0.0167097   -0.00524113    -0.0144756     0.0222924    -0.0105703    0.00479409   -0.00111216   -0.00132516   0.000634771  -0.000102008  -1.66751e-05   8.97349e-06   3.22391e-05  -1.29487e-05   8.37825e-07  -7.62447e-08  -5.12111e-08       2.53490       3.28874       3.52357       3.59784       3.57011       3.32352       3.15376       2.73602       2.39267       1.97395       1.61749       1.26170      0.962413      0.723046      0.507021      0.355217      0.244617      0.158940      0.103803     0.0630591     0.0384583     0.0219838     0.0122448    0.00686783    0.00348174    0.00179926   0.000869546   0.000415593   0.000181753   7.91620e-05   3.27569e-05   1.31572e-05   4.73716e-06   1.69972e-06   5.29507e-07   1.63044e-07
  21  18 3547.4375    2.8150  3.2278 11.5779 -0.0008  0.0416   0.0304   0.1066    0.0583   0.0000   438.4172       17.2532       16.2219       5.85109     -0.753950    -0.0177386      -2.04081       2.33260      0.396245      -5.22293       2.22113     -0.171238      -1.55214      0.331591    -0.0916996      0.241744     -0.748481     -0.198454     0.0230578     0.0595341    -0.0351621     0.0369292    0.00604542     0.0135195   -0.00125237   -0.00105702   0.000294778  -0.000208138  -1.33049e-05  -9.87128e-06   1.66898e-05  -1.64119e-05  -2.65568e-06  -2.42238e-06   5.05178e-07   2.73712e-07       3.15186       4.17062       4.32731       4.72638       4.50798       4.32249       3.87914       3.51656       2.96907       2.52897       1.99297       1.63723       1.21850      0.898252      0.638847      0.447414      0.308414      0.201205      0.131196     0.0792656     0.0498943     0.0278687     0.0161879    0.00850722    0.00452749    0.00237151    0.00112596   0.000549001   0.000239386   0.000106139   4.09369e-05   1.67865e-05   5.85034e-06   2.10209e-06   6.78934e-07   2.01520e-07
  21  19 3691.7142    2.3508  4.6431 11.0633 -0.0016  0.0508   0.0220   0.1362    0.0517   0.0000   437.4138       20.0108       1.16468      0.757398       9.83732     -0.313348      -8.35009      -10.1152      -1.42494       3.87700       1.43833      -1.34515       6.42976      -1.84179      -1.11240     -0.489722     -0.358473    -0.0639621     -0.153845   -0.00473565    -0.0149248    -0.0363894     0.0185743   -0.00828826   -0.00902570    0.00134287  -0.000811220  -0.000429339  -1.54169e-05   3.46556e-05   3.21458e-05  -2.70971e-05   7.15576e-06   4.00142e-06   9.34073e-07  -1.61863e-07       3.87453       5.04027       5.45170       5.57603       5.40686       5.17477       4.72392       4.33747       3.66392       3.12523       2.47037       1.96671       1.50061       1.12136      0.801840      0.558293      0.378062      0.250115      0.156531     0.0977032     0.0586579     0.0334730     0.0195335     0.0103332    0.00555993    0.00286459    0.00138480   0.000646917   0.000298724   0.000125590   5.19411e-05   2.07836e-05   7.56949e-06   2.58855e-06   8.67493e-07   2.58550e-07
  21  20 3835.9230    1.9736  6.5311 10.5780 -0.0016  0.0623   0.0157   0.1750    0.0450   0.0000   443.9062       29.4711       15.2202     -0.898409       1.08987      -11.9721       3.01094      -2.23946       9.33479      -8.21162      -2.14373      0.617307     -0.854268      -1.01450      -1.95329      0.851377      0.437993     0.0520288    -0.0366894    -0.0854065    -0.0268429    -0.0240132     0.0594396     0.0119637   -0.00551808   -0.00250087    0.00218147   3.92967e-05   0.000615301   0.000100605   1.45977e-05  -9.79148e-06   8.88975e-06   6.33059e-06  -1.00430e-06  -9.47937e-08       4.76430       6.08710       6.71155       6.83013       6.87018       6.49587       5.87997       5.15967       4.46781       3.77785       2.99630       2.38648       1.80691       1.32743      0.972668      0.674797      0.465263      0.303467      0.193024      0.120739     0.0741586     0.0432133     0.0242865     0.0132151    0.00686544    0.00350182    0.00170693   0.000799340   0.000357984   0.000152343   6.35853e-05   2.50077e-05   9.17715e-06   3.28395e-06   1.07446e-06   3.25815e-07
  21  21 3980.1013    1.6696  8.2280 10.3174 -0.0018  0.0762   0.0125   0.2065    0.0402   0.0000   435.2448       21.4953       23.6030       9.74969       7.16467       3.14583      -12.4354      -7.13243      -2.43890      -6.47164      -2.08659      0.111429      -3.29279      0.723750      0.802459     -0.555399      0.728123     0.0647722      0.195418     0.0130072      0.109100    -0.0772411    -0.0545295    0.00374043    0.00911033   -0.00291298   -0.00247779   0.000865173   0.000394447   8.33978e-06  -6.35914e-05  -3.23264e-05   1.96352e-05   1.66297e-05  -2.30485e-07  -7.40178e-07       5.81424       7.52802       8.13880       8.45286       8.32156       7.95390       7.14502       6.42727       5.44484       4.64505       3.72075       2.94401       2.21255       1.66804       1.18517      0.836199      0.565499      0.371088      0.243151      0.149113     0.0901875     0.0520137     0.0299445     0.0162064    0.00853486    0.00431823    0.00206390   0.000987734   0.000438688   0.000192841   7.74871e-05   3.10921e-05   1.13741e-05   4.04044e-06   1.28653e-06   3.91218e-07
  21  22 4124.6810    1.3846 10.7794 10.1640 -0.0018  0.0974   0.0097   0.2694    0.0345   0.0000   433.8006       35.5208       3.98897      -14.1719       11.3214      -2.41983       4.33720      -18.7789    -0.0465169       2.32339      -2.40161     -0.814519      -7.52634      -1.41819      -2.95297     -0.266114      0.432973      0.183123    -0.0375349      0.481289     -0.257522   -0.00829825    0.00896765     0.0197938     0.0116062     0.0203178   -0.00100827   -0.00244450  -0.000237337   0.000278956  -2.95370e-05  -6.10840e-05   9.98730e-06   1.44257e-05   1.82043e-06  -6.75739e-07       7.25308       9.51991       10.3603       10.7316       10.6983       10.0309       9.29273       8.11029       6.99956       5.73495       4.63151       3.74169       2.82231       2.08182       1.50532       1.06446      0.727476      0.483182      0.309293      0.192339      0.117305     0.0685612     0.0383890     0.0205870     0.0109648    0.00564227    0.00276257    0.00129807   0.000590469   0.000254259   0.000103912   4.04645e-05   1.50159e-05   5.26362e-06   1.71710e-06   5.19996e-07
  21  24 4412.8651    0.9719 15.0637 10.0747 -0.0005  0.1518   0.0068   0.4080    0.0275   0.0000   437.1284       19.2334      0.904646       5.30965       10.7197      -21.5366       3.21221      -11.5066      -19.7664      -15.2763     -0.634789       1.95801      0.375108       4.94063      0.955023      -2.63448      0.396586     -0.188066     -0.182603      0.261750     0.0583279      0.158678   -0.00265378    -0.0279605     0.0295818     0.0142427    -0.0107141   -0.00321552   0.000251233   0.000833732  -0.000439850  -2.46924e-05   8.48023e-05  -1.04656e-05  -2.52949e-06   1.34213e-06       10.9942       14.6321       15.9243       16.4841       16.1411       15.5909       14.0541       12.5122       10.7903       8.96818       7.33043       5.76183       4.42253       3.29129       2.36802       1.69123       1.14436      0.767844      0.493606      0.308530      0.188959      0.110688     0.0629173     0.0341927     0.0184309    0.00921929    0.00461907    0.00218436   0.000970745   0.000430827   0.000175727   6.86504e-05   2.57332e-05   8.93456e-06   2.85148e-06   8.58432e-07
  21  25 4557.1356    0.7952 17.4897  9.9427 -0.0008  0.1887   0.0058   0.4923    0.0251   0.0000   436.2052       30.4352      -5.67754      -18.5538       27.9703      -20.6879       16.8287       19.9850      -8.62227      -32.7682     -0.111283      -1.54428       2.38860     -0.553755      -3.35903       1.90387       1.17549      0.947722    -0.0524344     0.0917317     0.0917851      0.217095     -0.130586    -0.0741258    -0.0142213     0.0157154    0.00218389  -9.64751e-05  -0.000812398   0.000649725  -9.29833e-05  -4.48473e-05  -1.84700e-05   7.08952e-06   1.31142e-06   1.06743e-06       13.7591       17.8751       19.9044       20.4349       20.0872       19.2420       17.5426       15.6695       13.3484       11.1763       8.89756       7.22141       5.46064       4.06903       2.98999       2.06915       1.43980      0.956496      0.615948      0.388459      0.232810      0.137716     0.0777021     0.0428972     0.0230363     0.0114961    0.00584464    0.00271966    0.00124201   0.000532069   0.000223943   8.51499e-05   3.22536e-05   1.10550e-05   3.59477e-06   1.09629e-06
  22   7 1945.0579    0.5760  0.4915  9.6850 -0.0056  0.0165   0.0158   0.0388    0.0564   0.0000   440.2768       1.76229       13.7179       1.20750      -3.22638     -0.614645      0.286703      0.128322      0.128922     -0.404062       1.24756     -0.445561      0.143470     -0.265079     -0.234588     -0.132132     0.0102726     0.0165471    -0.0707664    -0.0100635    -0.0631182    0.00739716    -0.0174455   -0.00632807    0.00351165  -0.000446578    0.00108528   0.000660142   7.75513e-05  -3.19630e-05  -2.57920e-05  -1.88058e-05   1.81989e-06   9.36866e-07  -9.70158e-07  -3.21355e-07       1.17848       1.46605       1.67150       1.67679       1.78435       1.63262       1.53059       1.39613       1.12515      0.996109      0.787677      0.649730      0.501633      0.371215      0.254429      0.188978      0.128655     0.0906389     0.0606579     0.0361814     0.0251639     0.0142131    0.00821747    0.00474481    0.00229749    0.00137404   0.000697789   0.000350097   0.000165027   7.35554e-05   3.54918e-05   1.28376e-05   6.34640e-06   2.00762e-06   7.55259e-07   2.85013e-07
  22   8 2104.8049    0.7856  0.6455 10.0057 -0.0036  0.0211   0.0174   0.0395    0.0648   0.0000   440.0211       1.28801       15.9759       3.33566      -4.59973      0.778683       2.84134       1.10567     -0.824286       1.19450     -0.113195     -0.156386     -0.610326      0.176866    -0.0361449     0.0414097      0.212918      0.199041     -0.102482    -0.0293919     0.0447588     0.0187857   0.000454081   -0.00198921    0.00214728    0.00109055  -0.000284189   0.000175199   6.58949e-05  -1.40409e-05  -1.58740e-05  -4.79918e-06  -3.30404e-06  -1.73904e-06  -2.01724e-07  -1.61746e-07       1.42993       1.84972       1.94621       2.31839       1.83418       2.01967       1.80860       1.71201       1.35481       1.31468      0.943649      0.821824      0.614045      0.490050      0.318237      0.246416      0.169608      0.118343     0.0708000     0.0482231     0.0275958     0.0192454     0.0102221    0.00576857    0.00279506    0.00170330   0.000867479   0.000467000   0.000197478   0.000102124   4.01745e-05   1.87216e-05   6.57624e-06   2.85898e-06   9.55712e-07   3.49536e-07
  22   9 2259.9996    1.1689  0.8471 10.1055 -0.0031  0.0195   0.0225   0.0469    0.0962   0.0000   439.1793       1.23893       10.7593      -2.42585      -5.11686       2.68388       1.49181       2.07058     -0.938771      0.332181      0.754552     -0.548518     -0.764950     -0.158620     -0.344533      0.270550      0.109378     0.0851480    -0.0404330     0.0389949    -0.0102902    -0.0140504     0.0216016   -0.00257170    0.00329216   0.000242307   0.000232637  -0.000403953   0.000310666   6.58558e-05  -4.70432e-05   9.40825e-07  -8.81040e-06   3.00353e-06  -6.53688e-07   2.48960e-07       1.56174       2.01127       2.19345       2.30771       2.39073       2.22582       1.98079       1.73189       1.43703       1.18697      0.951608      0.754943      0.574312      0.426937      0.324537      0.228234      0.157339      0.107366     0.0712292     0.0455265     0.0286745     0.0165322    0.00981474    0.00563509    0.00314281    0.00154316   0.000824562   0.000375974   0.000191907   8.41472e-05   3.63373e-05   1.52366e-05   6.14757e-06   2.14523e-06   8.09832e-07   2.62080e-07
  22  10 2410.8561    1.6065  0.8947 10.6336 -0.0046  0.0206   0.0304   0.0488    0.1146   0.0000   438.0250       3.00594       12.4032       2.01032      -2.15906     -0.579626       1.12612      0.229669       2.06419       1.34203     -0.301976      0.168006       1.29123     -0.537182     -0.195991     -0.530530      0.240889     0.0136169     0.0970135    -0.0579064    -0.0124749    -0.0251667    -0.0156257   -0.00378126   -0.00232813    0.00119006  -0.000292483   2.14941e-05   0.000186720  -4.97231e-05  -4.45842e-05  -9.63267e-06  -1.25888e-07  -8.44700e-07  -7.30503e-07  -1.10353e-07       1.59622       2.15816       2.26581       2.48354       2.28028       2.26097       2.03679       1.82894       1.54633       1.25873       1.04799      0.829235      0.656001      0.470987      0.336315      0.240285      0.174475      0.112646     0.0732301     0.0487965     0.0292975     0.0180509    0.00969701    0.00586567    0.00298579    0.00160223   0.000775700   0.000419075   0.000202250   8.96058e-05   3.86793e-05   1.56454e-05   6.47940e-06   2.39069e-06   8.81435e-07   2.90838e-07
  22  11 2559.3009    2.0887  0.9926 11.2347 -0.0039  0.0212   0.0379   0.0515    0.1169   0.0000   439.1733       2.47198       12.9967       2.58277     -0.111541    -0.0709521     -0.733121     -0.427076      -2.30226     -0.936950       1.98470     -0.119051     -0.843943      0.369742      0.284281     -0.197092     -0.291539      0.148804     0.0619334    -0.0126997   -0.00396220     0.0242590    0.00506607   -0.00713339   -0.00468323  -0.000268832   0.000349174  -0.000391718   0.000138209   8.62752e-05   5.19441e-06  -1.58268e-05  -6.70138e-06  -2.60709e-06  -3.95586e-07   5.61484e-08       1.62730       2.05554       2.14519       2.34965       2.33770       2.18840       2.02609       1.83341       1.58985       1.25356      0.952145      0.791479      0.607000      0.473131      0.359159      0.257037      0.184017      0.123128     0.0778028     0.0477659     0.0302967     0.0185420     0.0102963    0.00595746    0.00317917    0.00169366   0.000895859   0.000445334   0.000213108   9.15129e-05   4.07552e-05   1.64563e-05   6.65037e-06   2.33846e-06   8.48617e-07   2.98073e-07
  22  12 2707.2225    2.6109  0.8883 11.8673 -0.0008  0.0197   0.0497   0.0493    0.1062   0.0000   438.3216       6.76512       15.3343      0.246151       3.53371      0.447741      -1.42923      0.347380       1.38455      -1.95447     -0.460480  -0.000112609     -0.917660      0.242341      0.124121      0.114921    -0.0612038     0.0625236     0.0784401   -0.00614608    -0.0108495    -0.0155299   -0.00987744    0.00146649   -0.00212697  -0.000455627   0.000518496  -0.000918149   0.000116807   2.44546e-07  -3.05284e-05  -2.47350e-06   1.18315e-06  -2.62030e-06  -3.65780e-07  -1.63517e-07       1.63203       2.09589       2.32558       2.41675       2.37910       2.24108       2.07572       1.75390       1.52982       1.25589       1.00328      0.769698      0.593495      0.464402      0.330781      0.236923      0.164610      0.108643     0.0714120     0.0458919     0.0278067     0.0161155    0.00931919    0.00550346    0.00302570    0.00156506   0.000771903   0.000386998   0.000188393   7.83957e-05   3.67232e-05   1.44118e-05   6.20015e-06   2.31714e-06   8.33381e-07   2.74777e-07
  22  13 2854.8912    3.3717  0.9655 12.1068 -0.0064  0.0212   0.0619   0.0522    0.1317   0.0000   440.4889       5.10846       14.9376      -3.35717      -1.07541       2.39440      -2.02345     -0.335279     -0.139190      -1.04290      0.534770     -0.681822     -0.207369     -0.493078     -0.131497  -0.000602370     0.0708410     -0.134268      0.133449     -0.128642     0.0528607    -0.0216789  -0.000770549   0.000783189    0.00289950  -0.000700842   3.01616e-06  -0.000192651  -0.000246725  -1.07034e-05   8.17669e-06   2.56362e-05  -1.43603e-05  -2.46976e-07   6.81124e-07   4.64363e-07       1.74031       2.21703       2.29054       2.25358       2.23199       2.13300       2.02725       1.73160       1.58584       1.39197       1.21356      0.983265      0.746935      0.552218      0.365433      0.240034      0.171589      0.118765     0.0800176     0.0533869     0.0323084     0.0185998     0.0106854    0.00579775    0.00314470    0.00164753   0.000806438   0.000400542   0.000186490   8.02969e-05   3.65774e-05   1.48220e-05   6.39676e-06   2.45963e-06   8.27929e-07   2.78509e-07
  22  14 3001.5697    3.8981  0.9004 12.8095 -0.0012  0.0221   0.0731   0.0478    0.0995   0.0000   439.7134       10.2014       13.2371       4.68290      -1.61956      0.148880     -0.129508      -3.33904       1.66117     -0.821876     -0.522315      -1.00535      0.801046    -0.0827822      0.428266     0.0833708     -0.200758    -0.0245616     0.0426323    -0.0714872   -0.00661117    -0.0341977   -0.00937727    0.00385701    0.00185857   0.000278696   0.000880191  -0.000530144   0.000264331   4.98247e-05   9.81844e-06  -2.22383e-05   3.48058e-06   1.50020e-07   6.13800e-08  -3.58361e-07       1.71079       2.42776       2.63627       2.85232       2.75725       2.58325       2.38207       1.92356       1.72247       1.34715       1.09665      0.825388      0.667705      0.461880      0.340931      0.251559      0.167328      0.116775     0.0720902     0.0483050     0.0282128     0.0179269     0.0106123    0.00557220    0.00306847    0.00165904   0.000867804   0.000410733   0.000202617   8.90379e-05   4.29442e-05   1.61524e-05   6.61424e-06   2.68265e-06   9.55789e-07   3.13079e-07
  22  15 3147.2085    4.0832  1.2361 12.7583 -0.0060  0.0233   0.0683   0.0602    0.1059   0.0000   441.5818       8.88954       12.8290      -2.98638       2.51104     -0.668683     -0.404533      -3.06801      0.560814      -2.79961       1.75976      -2.70952     -0.561619     -0.595431   -0.00342074     0.0658879     0.0919430     -0.111797     0.0686536     0.0244723  -0.000599153    0.00282225     0.0111173    -0.0108846   -0.00200382    0.00230805   0.000134723  -0.000497982   3.26449e-05   0.000169866  -1.63484e-05  -2.81326e-05   4.10511e-06   2.56086e-06  -9.88689e-07  -4.55994e-07       1.83453       2.27120       2.42772       2.51119       2.41126       2.39047       2.31666       2.06061       1.75146       1.39179       1.11680      0.890251      0.688361      0.549016      0.412978      0.305636      0.212769      0.140973     0.0888335     0.0560243     0.0346801     0.0198084     0.0112744    0.00661523    0.00360205    0.00179307   0.000924919   0.000470870   0.000227788   0.000104400   4.33154e-05   1.92084e-05   7.56946e-06   2.84458e-06   1.00230e-06   3.35528e-07
  22  16 3292.4514    3.8525  1.5190 12.7120 -0.0034  0.0259   0.0581   0.0704    0.0788   0.0000   440.5673       18.8754       14.6840       3.17739      -1.01633       1.84556      -2.29520      0.244465      -1.81694      -2.23045      -1.02516      0.556299      0.215892      0.438462      -1.21554     -0.261569     0.0608733     -0.188402      0.119030   -0.00766501    0.00511669    -0.0182730    0.00281571    0.00300618  -0.000648639    0.00104415  -0.000871229  -0.000404235   7.93621e-05  -0.000141197  -0.000106040   8.29126e-06   1.10829e-05   2.92705e-06  -2.12821e-06  -6.09664e-07       2.00654       2.47045       2.65459       2.78015       2.78280       2.66170       2.48855       2.11370       1.80934       1.61753       1.33059       1.05802      0.804906      0.604330      0.429789      0.310842      0.218415      0.145553     0.0937595     0.0622413     0.0392156     0.0233384     0.0140397    0.00774050    0.00410327    0.00218565    0.00106734   0.000539259   0.000251272   0.000114964   5.02981e-05   2.06619e-05   8.43997e-06   3.38761e-06   1.15086e-06   3.87818e-07
  22  17 3437.4493    3.2824  2.2282 11.9665 -0.0029  0.0327   0.0398   0.0808    0.0640   0.0000   439.9059       16.0067       10.4743       2.25239      -2.67316      -7.01013       3.10039      -6.55295      -1.02775       2.44632      0.560639      -2.27601      -2.51939      -1.23300      0.484065     -0.208023     -0.352457      0.145894     -0.118598     0.0503013   -0.00889058     0.0148116    0.00376297    0.00139218    0.00338155   0.000158516  -0.000778711  -0.000492501   0.000341593   0.000148198   2.75645e-05   1.50194e-05  -2.20848e-05   9.53116e-06  -1.90953e-08  -8.85732e-07       2.47442       3.25119       3.45097       3.57330       3.49954       3.41220       3.14865       2.78630       2.40910       1.96426       1.59471       1.28858      0.989660      0.758084      0.557232      0.388684      0.280760      0.187141      0.119397     0.0783023     0.0474296     0.0281022     0.0163452    0.00916874    0.00499718    0.00263236    0.00133195   0.000681252   0.000307672   0.000150887   5.89516e-05   2.72285e-05   1.02463e-05   4.19173e-06   1.37617e-06   4.73572e-07
  22  18 3582.2890    2.6648  3.4141 11.5853 -0.0005  0.0426   0.0275   0.1085    0.0499   0.0000   436.9446       13.5177       16.7693      -6.35915       2.98745      -4.53028      -4.68206     -0.659248       2.23963      -1.98809      -1.60186      -1.71726      0.820488     -0.411523      0.482669     -0.539443     0.0287796     -0.243659     -0.119305     0.0578901     0.0226979    -0.0883547   -0.00373447    0.00330385   0.000460210   -0.00553504    0.00149815   0.000360786  -0.000299239  -0.000380532  -7.57694e-07  -2.96902e-05   1.80083e-05   6.99253e-06  -5.76949e-07  -2.35944e-07       3.04374       4.03846       4.14834       4.54241       4.36689       4.27336       3.92164       3.44284       3.09049       2.49874       2.12482       1.63241       1.30302      0.969311      0.729246      0.504809      0.357899      0.241830      0.158491      0.100081     0.0616625     0.0377270     0.0218110     0.0120241    0.00667013    0.00351632    0.00182515   0.000878920   0.000414544   0.000185684   8.25971e-05   3.44708e-05   1.36576e-05   5.17447e-06   1.84045e-06   6.16775e-07
  22  19 3727.2466    2.2905  4.7895 10.9656  0.0007  0.0512   0.0204   0.1368    0.0487   0.0000   446.0704       30.7273       24.8029       1.95757      -1.82375      -7.84520     -0.279797       1.37573      0.800893      -5.29235      -2.49963      -1.89065     -0.285429      -1.45934       1.09724      0.145568     -0.845048    -0.0167676   -0.00979434     0.0288621     -0.118261    -0.0753094     0.0383588     0.0124407    0.00418442   -0.00144967   0.000545688  -0.000379940   -0.00117258  -5.19180e-05   3.27874e-06  -5.58841e-05  -6.05325e-05   4.74622e-06   1.70435e-06   3.35922e-07       3.65061       4.87312       5.17268       5.54926       5.36291       5.12429       4.75644       4.25541       3.72342       2.98968       2.53976       1.91616       1.54510       1.15933      0.873391      0.607687      0.432305      0.291517      0.187279      0.118921     0.0738237     0.0445491     0.0259178     0.0144004    0.00815193    0.00421338    0.00222565    0.00108964   0.000526625   0.000229704   0.000104760   4.33856e-05   1.76032e-05   6.50998e-06   2.29842e-06   7.60123e-07
  22  20 3872.0456    1.8959  6.7215 10.4976  0.0003  0.0640   0.0146   0.1699    0.0430   0.0000   432.0596       23.9595      -3.58118       4.57891      -19.2818       5.03569     -0.917577      -9.42320      -2.86390       3.49684       1.02004      -2.49059      0.941446      -1.85565       1.76921     0.0903809     -0.658272     -0.572585      0.438961      0.123184     -0.257720    -0.0264182     0.0129032     0.0296667     0.0115644   -0.00768911   -0.00200988    0.00113155  -0.000799682   0.000217719   3.20220e-05   1.26218e-05  -1.54283e-05  -8.98039e-07   5.16674e-06  -2.78800e-07       4.67656       6.16301       6.58724       6.92631       6.78562       6.54117       5.98293       5.29114       4.67215       3.91300       3.21110       2.53255       2.01708       1.46186       1.09453      0.778877      0.531095      0.360600      0.241215      0.152120     0.0938453     0.0566201     0.0327489     0.0185709     0.0102350    0.00536276    0.00274828    0.00133644   0.000638256   0.000291262   0.000126667   5.32236e-05   2.09761e-05   7.90003e-06   2.92840e-06   1.00798e-06
  22  21 4016.7319    1.5960  8.6110 10.3050 -0.0007  0.0784   0.0116   0.2144    0.0372   0.0000   437.1068       7.55414       12.7915       5.90655      0.114711       1.74246      -5.22830       1.46098       2.50893      -4.05973       2.32888     -0.778847    -0.0503672      -1.59900       1.29642      -1.28538     -0.847386     -0.675536      0.141333      0.275028     0.0502000     0.0156589     0.0120896   -0.00107499  -0.000610185   -0.00959882   -0.00299577  -0.000510132   0.000133614   0.000803447  -0.000137617  -1.86990e-05   1.13195e-05   3.73632e-06  -3.30571e-06   1.23309e-06       5.62734       7.36113       7.97714       8.43229       8.22414       7.97932       7.31860       6.50561       5.61934       4.72756       3.76033       3.02898       2.36165       1.78862       1.33130      0.944463      0.664370      0.446238      0.295736      0.185016      0.117073     0.0689970     0.0404340     0.0229384     0.0127036    0.00666704    0.00342891    0.00169917   0.000815543   0.000361747   0.000161694   6.70382e-05   2.72335e-05   1.02156e-05   3.67009e-06   1.26143e-06
  22  22 4161.4613    1.3127 10.6542 10.1804 -0.0012  0.0984   0.0093   0.2693    0.0331   0.0000   435.0357       26.6971      -8.10151       17.3536      -4.64187      -9.15686      -9.24950      -1.98202      -13.5720       1.33190      -1.52150      -3.86631       1.08487      -1.03212       1.11935    -0.0159937    -0.0238511    0.00618304     0.0308755     0.0236986     0.0745014      0.109131    0.00317491    0.00418624     0.0274218    -0.0116064   -0.00937167   0.000810664  -0.000354095  -0.000281956  -0.000351968   0.000178463   3.72725e-05   5.25209e-06  -1.53125e-06  -2.19615e-06       6.94054       9.27763       9.92903       10.3855       10.2637       9.88049       9.07028       8.24352       6.94586       6.01296       4.74649       3.91003       2.95759       2.29950       1.65833       1.20633      0.840286      0.564699      0.369118      0.237604      0.145341     0.0884166     0.0512936     0.0287767     0.0159232    0.00835168    0.00425017    0.00212977    0.00100936   0.000456078   0.000202792   8.46902e-05   3.35224e-05   1.30409e-05   4.59200e-06   1.54562e-06
  22  23 4306.0231    1.0994 13.3464 10.0917 -0.0030  0.1266   0.0074   0.3464    0.0297   0.0000   439.4193       21.5045       16.6335       34.4535       17.0398      -2.43636       1.14147      -15.5467       3.41900     -0.467143       8.03818       12.1356       1.50761      -5.60073      -1.99470     0.0809629      0.884825     -0.188395     -0.955231       1.01132     0.0315063    -0.0637741    -0.0811716     0.0498370     0.0302779    0.00494164    -0.0185251    0.00161527    0.00286213   0.000522175  -0.000340999  -0.000127860   5.13808e-05   1.82262e-05   9.45075e-07  -2.11220e-06       8.97391       12.0076       13.0405       13.5903       13.5524       12.8161       11.8457       10.5374       9.14006       7.65601       6.18737       4.96073       3.90284       2.92194       2.15400       1.53221       1.07124      0.731413      0.485959      0.305210      0.190762      0.116068     0.0666516     0.0378001     0.0208101     0.0111045    0.00572287    0.00285468    0.00133737   0.000611335   0.000266506   0.000114025   4.47529e-05   1.70368e-05   6.05549e-06   2.08589e-06
  22  24 4450.7431    0.9070 15.9614 10.0429 -0.0003  0.1608   0.0062   0.4325    0.0260   0.0000   453.0564       6.82314      -11.1489       18.2422       31.3872       17.0494       2.11201      -7.25086      -3.29619       10.1666      -2.15258      -9.70936       3.08674       1.27646     -0.397822      -3.00102       2.45838       1.23482      -1.43195    -0.0502358      0.299355      0.100367     0.0492370     0.0132242   -0.00783111    0.00464516   -0.00700943    0.00114820   -0.00126077   -0.00107378   0.000342475   8.27858e-05   2.54953e-06  -1.50424e-05  -1.44224e-05   7.78096e-07       11.2433       15.0417       16.7653       17.1498       17.2903       16.2643       14.9207       13.4052       11.4733       9.60893       7.94929       6.25147       4.89435       3.66486       2.73287       1.95229       1.36936      0.919048      0.616980      0.388273      0.244317      0.149503     0.0871757     0.0494115     0.0274724     0.0143837    0.00758076    0.00367302    0.00178153   0.000812295   0.000361512   0.000151397   6.10126e-05   2.27200e-05   8.08872e-06   2.72319e-06
  23   7 1969.5959    0.5841  0.6178  9.7187 -0.0024  0.0204   0.0139   0.0450    0.0597   0.0000   440.2003      -2.66464       18.5592       2.93477      -3.35729      0.300670      0.423826      0.942921      -1.69734      0.339663     -0.326597     -0.642685      0.388820     0.0768426     0.0607796     0.0170660      0.271862     -0.183999      0.123375   -0.00306011    0.00267088     0.0140263    -0.0170499   -0.00879278    0.00378269    0.00280627   0.000865013   0.000211180   6.21300e-05  -0.000152885   1.51946e-05  -2.77642e-05  -4.90928e-06  -2.39484e-06   5.90439e-07  -1.37228e-06       1.33568       1.81973       1.82622       1.96647       1.95202       2.05516       1.74256       1.59092       1.39765       1.10591      0.970644      0.814269      0.608041      0.480482      0.335957      0.254971      0.179930      0.128292     0.0837790     0.0542826     0.0358331     0.0228228     0.0138626    0.00776063    0.00453668    0.00215313    0.00122771   0.000621036   0.000296435   0.000146362   6.69223e-05   3.22813e-05   1.12995e-05   6.28504e-06   1.72147e-06   7.40241e-07
  23   8 2131.1154    0.8568  0.6935  9.9890  0.0004  0.0201   0.0180   0.0420    0.0686   0.0000   440.3565       2.28980       14.6265      -1.07002     -0.549933    -0.0660618      0.688631      -2.82905     -0.110764      0.326818      -1.03792     -0.206142     -0.294690     -0.126323    -0.0992214      0.147115     0.0235083     0.0213521     0.0541132     0.0230090    -0.0519439    0.00134785    -0.0148913   -0.00791515    0.00282587   0.000850043   0.000902778  -0.000456180   7.85481e-06  -0.000137868   7.16118e-05  -4.01099e-05   1.52760e-06   6.69831e-06  -1.89686e-06  -3.47647e-07       1.47572       1.88785       2.01171       2.07913       1.97172       1.92688       1.63286       1.45890       1.50090       1.30155       1.09763      0.933113      0.670913      0.491711      0.379723      0.262558      0.173167      0.120520     0.0765937     0.0466979     0.0330816     0.0198127     0.0120654    0.00742358    0.00425317    0.00229914    0.00117242   0.000611349   0.000298923   0.000135414   6.40903e-05   2.84575e-05   1.18348e-05   4.60056e-06   1.80520e-06   6.33966e-07
  23   9 2287.5324    1.1885  0.7905 10.4033 -0.0049  0.0205   0.0239   0.0442    0.0908   0.0000   439.0605     -0.341043       16.8823      -1.20939      -1.57168      0.579231       1.86270     -0.829273     -0.919446      -1.57086     -0.609835      -1.19397      0.643241    -0.0981990      0.290053     -0.232102      0.111437      0.129302     0.0961588     0.0144241    0.00653957     0.0325056   0.000214810   -0.00524411   0.000163008    0.00220120   -0.00216315    0.00101091  -8.62153e-05  -0.000220739   4.22675e-05  -1.30457e-05  -2.34173e-05  -3.80631e-06   1.14580e-06  -5.15772e-07       1.31733       1.83441       1.92614       2.00009       2.11273       1.93452       1.80456       1.63840       1.36296       1.20285      0.940330      0.745734      0.625461      0.456004      0.350100      0.242895      0.182760      0.124932     0.0840193     0.0529193     0.0361171     0.0203487     0.0134218    0.00719521    0.00406548    0.00229889    0.00115026   0.000649922   0.000304075   0.000148209   6.71705e-05   2.88919e-05   1.21425e-05   5.05762e-06   1.88636e-06   7.62975e-07
  23  10 2439.2241    1.6399  1.0139 10.6533 -0.0015  0.0225   0.0286   0.0503    0.1237   0.0000   440.3133       5.96266       14.4251      0.606528     -0.468992     -0.771242      -1.74597      -1.36007     -0.470780    -0.0305373      0.329898      0.715150      0.327088     -0.534113      0.404324     -0.206850    -0.0256514      0.163062      0.164005    -0.0393365  -0.000900018     0.0324432    0.00844355    0.00146594   -0.00491222  -0.000528925    0.00211360    0.00150600   0.000168311   3.28395e-05   5.25243e-05   6.35231e-06  -1.81427e-05  -1.43069e-06   4.02046e-06   1.80969e-07       1.52323       1.94284       2.08078       2.19345       2.24283       2.05067       2.02803       1.68477       1.48472       1.34907       1.11352      0.890605      0.676503      0.539378      0.383009      0.285385      0.206439      0.137889     0.0928389     0.0572015     0.0397638     0.0238025     0.0151253    0.00866744    0.00484218    0.00273719    0.00129300   0.000747895   0.000340557   0.000170304   7.31337e-05   3.35440e-05   1.42593e-05   5.94422e-06   2.33217e-06   9.16917e-07
  23  11 2588.7493    2.1634  1.0368 11.5440 -0.0070  0.0214   0.0384   0.0554    0.1047   0.0000   439.4594       5.49266       14.1527     -0.211565      -3.67919       1.63406     -0.357423      -4.86899     -0.925870      0.858203      0.450573     -0.331071     -0.675096      0.120830      0.527891     -0.319541     -0.287145    -0.0773672    -0.0688500    -0.0707025     0.0504529    -0.0249608   -0.00517749  -0.000931371   0.000350346   6.48596e-05  -0.000293103   4.08515e-05  -0.000143594   9.54383e-05   1.93818e-05   2.99142e-05  -1.41449e-05  -1.53069e-06  -1.66986e-06  -7.19971e-07       1.62703       1.98770       2.23858       2.43169       2.48914       2.19911       1.98843       1.88802       1.63797       1.34336       1.01233      0.859416      0.693799      0.523108      0.368591      0.268031      0.198323      0.140766     0.0885794     0.0565783     0.0350543     0.0238529     0.0146259    0.00795095    0.00418628    0.00242946    0.00136201   0.000738845   0.000389596   0.000177310   7.73512e-05   3.56620e-05   1.40643e-05   5.44460e-06   2.13461e-06   7.78267e-07
  23  12 2737.7612    2.7371  0.9363 12.0321 -0.0026  0.0197   0.0489   0.0479    0.0954   0.0000   437.0815       1.36446       18.4646      -1.18493      -5.83834       1.45706      -1.54155      -3.23262     -0.133795      -1.99049      0.498193     -0.574383     -0.705907      0.810084     -0.183494    -0.0906029     0.0371878    -0.0844306     0.0285379    -0.0459967    -0.0500482     0.0136926    -0.0133802    0.00717805    0.00657973   -0.00263536   -0.00259619  -0.000583598   0.000302528   2.74444e-05   2.99431e-05  -5.03782e-05   5.02249e-06   2.20916e-06   1.14151e-06  -1.24059e-07       1.41001       1.83170       1.98980       2.05585       2.04094       1.91613       1.79810       1.65185       1.41185       1.25804       1.00310      0.781005      0.647510      0.479453      0.358651      0.260701      0.182228      0.123673     0.0826528     0.0542374     0.0336951     0.0199930     0.0127460    0.00712771    0.00401465    0.00221710    0.00122430   0.000627144   0.000297858   0.000144412   6.79650e-05   3.02517e-05   1.24744e-05   5.00656e-06   2.02232e-06   7.92910e-07
  23  13 2886.2021    3.4191  0.9738 12.4373 -0.0044  0.0200   0.0618   0.0519    0.1112   0.0000   437.5726       4.13849       10.9664       2.83512      0.677777     -0.970926      0.221040     -0.954382      0.503400       1.64214      0.648321     0.0507842       1.08381    -0.0286946     -0.187779      0.650358     -0.224938    -0.0700520    -0.0151488     0.0315184     0.0678721     0.0118489   -0.00254095    -0.0118053   -0.00232085    0.00104820    0.00265259   -0.00128481  -0.000286712  -0.000112026  -7.49867e-05   4.01471e-06  -1.60584e-05  -2.55290e-06   4.30705e-06   6.19312e-08       1.41107       1.78720       1.97591       2.03440       2.00154       1.83846       1.77970       1.58613       1.38554       1.24253       1.05758      0.843551      0.639187      0.494261      0.374367      0.256395      0.179174      0.123904     0.0846525     0.0534967     0.0334462     0.0215489     0.0128481    0.00738604    0.00425004    0.00231414    0.00124455   0.000652233   0.000301225   0.000147707   6.45857e-05   3.17190e-05   1.33249e-05   5.72939e-06   2.09050e-06   7.91205e-07
  23  14 3033.6097    3.9802  0.9452 13.0183 -0.0085  0.0208   0.0747   0.0506    0.1003   0.0000   435.7706       9.00382       15.5002       2.16337      -5.24634       1.79230       2.51269      -1.04720      0.273553     -0.363567     -0.224417     -0.252223      0.354333     -0.732303     0.0337022     -0.290991     0.0662923     0.0783149      0.172395     -0.109313     0.0149627     0.0285623     0.0202937    -0.0170828   -0.00697520    0.00240718    0.00136092   0.000123681   0.000223026  -8.26504e-05  -4.27345e-05   2.84388e-05   1.05913e-05   4.33195e-06  -3.35162e-06  -3.12703e-07       1.44386       1.98952       2.05865       2.26686       2.18687       2.04568       1.92421       1.69778       1.54777       1.24723       1.06843      0.836587      0.660701      0.507794      0.383394      0.263535      0.196742      0.131093     0.0895520     0.0579220     0.0353823     0.0225184     0.0133950    0.00805506    0.00410560    0.00237927    0.00131160   0.000675857   0.000320088   0.000154672   7.32110e-05   3.20660e-05   1.31361e-05   5.44653e-06   2.14121e-06   7.63730e-07
  23  15 3179.9373    4.0767  1.1453 12.8753 -0.0038  0.0227   0.0699   0.0588    0.1165   0.0000   438.7302       9.47106       7.21658       1.84814    -0.0941195      -2.08722      0.406891      -2.93783      -1.55380       1.00552       3.24989     -0.471094     -0.908375     -0.942092      0.347578    -0.0571697      0.144600     -0.103997     0.0204075     0.0334706     0.0304197    -0.0337920    -0.0111906    -0.0130093    0.00261936   0.000915638  -0.000449846   -0.00145737   7.41178e-05   0.000199897   0.000142963  -6.09836e-05  -9.74879e-06   4.57301e-06  -5.61339e-07   1.77107e-06       1.71536       2.24399       2.43721       2.52956       2.50691       2.40433       2.20494       1.99868       1.73802       1.40919       1.15810      0.926952      0.696874      0.559513      0.416499      0.306782      0.212245      0.150633     0.0973330     0.0611107     0.0398352     0.0237076     0.0146344    0.00836156    0.00463676    0.00254631    0.00136178   0.000720158   0.000335121   0.000168994   7.38400e-05   3.42696e-05   1.40317e-05   6.04708e-06   2.17700e-06   8.08259e-07
  23  16 3325.7656    3.7311  1.6713 12.5214 -0.0060  0.0270   0.0519   0.0690    0.0742   0.0000   437.2058       12.3420       12.2804       4.27253       2.75155      -5.42346       4.47921      -3.66029      -3.01290      -1.40107      0.136767      -3.04763      -1.02739     -0.851573     -0.242131     -0.924760    -0.0862213     0.0222605     -0.140238    -0.0344286    0.00287532    -0.0259573    0.00549773    -0.0189888    0.00262501   0.000621287   -0.00101158   -0.00170308   0.000155003   0.000488213   0.000143053  -2.37074e-05  -5.70746e-06   1.17973e-05   5.28279e-07  -1.80537e-06       1.90779       2.53299       2.74999       2.86015       2.84736       2.75590       2.51805       2.24553       1.96743       1.66035       1.32377       1.08931      0.830112      0.648239      0.481649      0.350955      0.252941      0.170694      0.115304     0.0721163     0.0467293     0.0291480     0.0174683     0.0101246    0.00576116    0.00305906    0.00168233   0.000855630   0.000426109   0.000203371   9.26560e-05   4.07937e-05   1.72918e-05   7.22896e-06   2.71253e-06   1.00895e-06
  23  17 3471.5026    3.0474  2.5393 12.0531 -0.0018  0.0350   0.0345   0.0904    0.0542   0.0000   437.2884       15.9928       12.0330      0.912584       2.16512      -1.46731       7.99839      -7.31611       2.35794       1.05912       1.24538      -2.21920      -1.50825       1.68449     -0.184374     -0.489534     -0.101720      0.121844     -0.118575     0.0147808    -0.0430419     0.0540543    0.00437277   -0.00367934   -0.00803629    0.00467008    0.00195897  -0.000728555  -0.000563397   0.000276997  -6.71231e-05   3.43530e-05   9.58559e-06   8.75827e-06   3.43040e-06   1.52785e-06       2.58942       3.35442       3.50685       3.58018       3.53651       3.46369       3.31812       3.02811       2.59634       2.18056       1.77074       1.42984       1.16242      0.885303      0.674049      0.474004      0.350661      0.237259      0.159767      0.103671     0.0654661     0.0392852     0.0233172     0.0133646    0.00738401    0.00412211    0.00212396    0.00114376   0.000548237   0.000268739   0.000123437   5.33141e-05   2.30136e-05   9.22156e-06   3.63390e-06   1.36080e-06
  23  18 3616.9491    2.5551  3.8240 11.3721 -0.0031  0.0437   0.0239   0.1124    0.0460   0.0000   440.3649       12.1886       12.6993      -4.64364      -5.49634      -3.36050      -7.33409      -5.87272      -8.33361      -1.98991     -0.286015      -1.45230     -0.553327      0.265985     -0.306220     -0.839503     -0.452509     -0.247631     -0.542546     -0.247680     0.0286479     -0.107131     0.0360215     0.0151769   -0.00899629   -0.00399530    0.00323108    0.00309111   0.000161246  -4.56921e-05  -0.000166889   4.12492e-05  -2.17165e-05  -7.15721e-06   2.66905e-07  -1.24746e-07       2.97861       3.93360       4.17491       4.43391       4.29840       4.21874       3.98774       3.49047       3.08790       2.64789       2.19943       1.74084       1.39614       1.05950      0.790169      0.578521      0.415560      0.279289      0.188932      0.123499     0.0774416     0.0487169     0.0289138     0.0168633    0.00963241    0.00514340    0.00278659    0.00137822   0.000709689   0.000331849   0.000153136   6.85161e-05   2.88568e-05   1.19224e-05   4.65603e-06   1.74715e-06
  23  19 3762.3396    2.1803  5.3117 10.9319 -0.0016  0.0530   0.0178   0.1426    0.0421   0.0000   440.4183       13.8447       16.8308       3.68878      -5.66641       6.92405     -0.779198      -11.7725      -4.25211      -4.99455      -2.05086      -2.99854     -0.713146      0.509783     -0.405660     0.0747010    -0.0692705     -0.403042    -0.0452628     -0.111298     -0.128087    -0.0559124    0.00937116    0.00621407     0.0167803    0.00352267    0.00287761   1.37310e-05    0.00115581  -0.000483176  -0.000177665  -1.81963e-05   4.18826e-05   7.04455e-06   7.06725e-06   1.29104e-06       3.63932       4.74188       5.09942       5.39077       5.42709       5.17952       4.74367       4.24305       3.79596       3.16118       2.68978       2.16387       1.68673       1.30729      0.950708      0.682073      0.489325      0.336711      0.228211      0.149079     0.0952972     0.0590362     0.0360200     0.0206597     0.0116808    0.00637347    0.00345595    0.00175848   0.000876150   0.000415743   0.000190353   8.52468e-05   3.56216e-05   1.46654e-05   5.61305e-06   2.07626e-06
  23  20 3907.6420    1.8297  7.2351 10.4764 -0.0014  0.0651   0.0133   0.1780    0.0398   0.0000   439.0107       21.9962       1.68949     -0.336295      -9.22216     0.0801333       7.63481      -2.65843      -7.35734      0.538738      -2.81971       2.36417      -1.81137     -0.695753      -1.52626     -0.315565     -0.572920      0.540112      0.210440     -0.338341     -0.148116      0.115223    -0.0595488   -0.00882398   -0.00621260    0.00969337     0.0124063   -0.00234383  -0.000247396    0.00112096   0.000381380  -0.000187361  -8.86323e-05   8.04387e-06  -5.90032e-07  -2.23185e-06       4.55852       5.94544       6.52665       6.68454       6.81448       6.39740       6.03232       5.30346       4.72074       4.02359       3.27877       2.68860       2.05312       1.60105       1.18558      0.874130      0.617189      0.416423      0.284080      0.182384      0.117612     0.0720219     0.0429509     0.0255894     0.0143920    0.00795346    0.00417887    0.00210703    0.00106752   0.000508677   0.000231974   0.000105762   4.35855e-05   1.81403e-05   6.88863e-06   2.55088e-06
  23  21 4052.7639    1.5004  9.5128 10.3188 -0.0002  0.0846   0.0104   0.2280    0.0337   0.0000   440.4238       14.9210       18.5565      -8.24930      -6.10968      -4.67930      -10.2711      -14.1952       7.62025      -1.96326      -2.66918      -2.00193      -1.53088      -2.45744     -0.603563       1.73188      0.608432     -0.928929     -0.354133      0.171563    -0.0703480     0.0968187     0.0384948    -0.0318229     0.0151949    0.00187463    0.00810440   -0.00297688   0.000167432   2.90273e-05  -1.30731e-05  -2.39130e-05  -1.64979e-05  -1.62803e-05   1.00664e-05   7.15623e-06       5.82852       7.75306       8.36691       8.63415       8.64503       8.26178       7.76259       6.95755       6.06031       5.24034       4.30309       3.48718       2.75804       2.09349       1.56117       1.12440      0.808811      0.553796      0.367147      0.242612      0.151096     0.0960896     0.0569345     0.0331346     0.0186441     0.0100969    0.00540667    0.00278409    0.00137631   0.000672030   0.000298912   0.000139002   5.63690e-05   2.40926e-05   8.97852e-06   3.44179e-06
  23  22 4197.9332    1.2804 12.0301 10.1677 -0.0001  0.1043   0.0082   0.2932    0.0308   0.0000   429.5457       18.5289       8.94226      -8.76140       6.28667       19.5903      -1.31677      -5.37241      -9.72895      -10.5610      -6.00949       1.90468       1.08846      -2.04202      -1.29404     -0.387503      0.680196     -0.360053      0.210721      0.156793      0.166832     0.0202978    -0.0883529   -0.00872214     0.0388715    0.00768756    -0.0113529    0.00153144   0.000934895  -0.000227487  -0.000283513  -0.000160696   7.25759e-05  -3.54366e-05  -1.16161e-05   6.13049e-06       7.10843       9.31588       10.0971       10.6296       10.6090       10.2724       9.47711       8.48826       7.42082       6.32274       5.16913       4.19024       3.30409       2.53443       1.90543       1.38164      0.989882      0.679962      0.462575      0.302290      0.193858      0.118468     0.0718522     0.0424385     0.0236739     0.0131857    0.00706149    0.00361287    0.00179888   0.000861530   0.000402342   0.000178250   7.49074e-05   3.07716e-05   1.17709e-05   4.34608e-06
  23  23 4343.2001    1.0675 14.4559 10.1301 -0.0022  0.1348   0.0068   0.3572    0.0273   0.0000   437.2611       42.6967      -4.39331      -22.3866      -8.18438       25.5815      -2.06116      -20.4229      -8.28245      -2.03261      -4.28235      -9.27400     -0.367226      0.956584      -2.71950      0.696871       1.87491       1.76227      -1.02483      -1.00148      0.736629     0.0855518    -0.0103343    -0.0481450   -0.00142453    0.00674686    0.00522945   -0.00160587   0.000734099  -0.000772210  -0.000166136   0.000660277  -9.53030e-05  -2.73620e-05  -7.86989e-06   3.57956e-06       9.00150       12.1597       13.0276       13.7359       13.6688       13.1234       12.0512       11.0450       9.38656       8.25530       6.81121       5.56707       4.36351       3.29610       2.45949       1.80789       1.24849      0.881546      0.594151      0.387079      0.250807      0.154380     0.0936497     0.0549583     0.0307159     0.0170199    0.00910577    0.00460824    0.00233944    0.00110720   0.000516184   0.000235029   9.76591e-05   4.03934e-05   1.50245e-05   5.51429e-06
  23  24 4487.7130    0.8668 16.8780 10.0639 -0.0011  0.1708   0.0057   0.4537    0.0242   0.0000   442.9916      -4.08810       5.60324      -7.78988      -4.95659      0.156829       14.2730      -12.1063       12.2705      -1.19576      -6.06618       7.40739       3.09156      -11.1609     -0.784985       4.72138      -2.76663      0.745417      -1.28893    -0.0503378      0.590177    -0.0243735     0.0920330      0.178782     0.0153065     0.0564599    0.00797042   -0.00391669    0.00315312   -0.00125479  -0.000241339   0.000281070  -0.000156359   1.20349e-05  -6.05068e-06   4.00230e-06       11.2132       14.9386       16.3565       17.1010       17.1167       16.4323       15.2158       13.7412       12.1230       10.1556       8.48602       6.84848       5.40333       4.19160       3.09207       2.30361       1.61376       1.13106      0.758355      0.502707      0.317182      0.198788      0.119232     0.0697794     0.0398187     0.0217535     0.0116923    0.00606269    0.00298162    0.00145704   0.000671553   0.000300338   0.000126791   5.26862e-05   1.93897e-05   7.35765e-06
  24   6 1826.3343    0.4478  0.3491  9.5487 -0.0022  0.0188   0.0136   0.0290    0.0417   0.0000   439.4903      0.554118       17.8928     -0.926332      -2.52205      -1.58496       2.45942      0.661939     -0.632708      0.258610      0.309033      0.188379     -0.703809     -0.147796      0.503867     -0.123000     0.0319873     0.0294747    -0.0708192    -0.0411316    -0.0532818   -0.00517556     0.0108709    0.00184751    0.00281249   6.13415e-05   -0.00136641   0.000809206  -0.000110041   0.000120832   2.27445e-05  -2.00748e-05   2.82241e-05  -8.04808e-06   1.54057e-06   1.75678e-06       1.32587       1.25334       1.68851       1.96363       1.49715       1.37388       1.83605       1.52062       1.02273       1.12811       1.08258      0.637614      0.526178      0.463233      0.364158      0.216935      0.173245      0.147189     0.0881764     0.0489691     0.0424243     0.0228610     0.0125097    0.00685245    0.00502175    0.00284025    0.00147962   0.000668774   0.000452838   0.000237948   8.84822e-05   3.96218e-05   1.81227e-05   9.09133e-06   4.01120e-06   2.05690e-06
  24   7 1993.5696    0.6363  0.5468  9.6179 -0.0049  0.0154   0.0153   0.0381    0.0585   0.0000   439.4640     -0.448064       15.6695      0.142602      0.719565      0.178907     -0.533012     -0.520928      -2.51522     0.0128549      0.633005      0.192971      0.866339    -0.0774678     0.0325820    -0.0408605      0.140735     -0.127743    -0.0210732     0.0193216     0.0193025    -0.0125043    -0.0318544    0.00438674   -0.00198363   -0.00116998    0.00145042    0.00118415  -0.000299040  -0.000240976   2.37593e-05   6.60995e-06   1.56063e-05   8.75649e-06   1.73463e-06  -2.12368e-07       1.02542       1.25487       1.43412       1.49516       1.45465       1.37582       1.28066       1.21457       1.11275      0.914106      0.761585      0.643045      0.541456      0.373248      0.297393      0.216678      0.150473      0.107570     0.0736457     0.0480226     0.0325691     0.0207584     0.0123785    0.00703011    0.00428450    0.00248798    0.00136371   0.000628238   0.000375878   0.000198059   9.30572e-05   4.30938e-05   2.03590e-05   8.60429e-06   3.42189e-06   1.36047e-06
  24   8 2156.7700    0.9339  0.7064  9.9505 -0.0046  0.0174   0.0187   0.0392    0.0777   0.0000   438.9369       1.95043       14.1572      0.149529      -1.21932       1.92125      0.123772     -0.125909      0.844061      -1.05293     -0.253468      -1.18480      0.369143      0.501805     -0.205915      0.383189     -0.114039     0.0742772    -0.0599033     0.0937400     0.0450049    0.00168178   -0.00635539     0.0144831    0.00122989    0.00112538  -0.000238595    0.00127589   0.000464463  -3.96745e-06  -1.00180e-05   8.26628e-05  -7.15539e-06  -1.25508e-05  -4.56540e-06  -4.76139e-07       1.14799       1.54532       1.67727       1.80884       1.77721       1.61095       1.52550       1.43970       1.22266       1.07122      0.881191      0.752645      0.564396      0.447620      0.327020      0.244727      0.166505      0.117067     0.0817849     0.0536151     0.0357858     0.0215496     0.0133483    0.00836632    0.00457374    0.00266466    0.00146642   0.000816561   0.000412712   0.000198427   0.000101692   4.81619e-05   2.18157e-05   9.17917e-06   3.95648e-06   1.51759e-06
  24   9 2314.3504    1.2561  0.9684 10.1595 -0.0039  0.0195   0.0221   0.0510    0.1079   0.0000   439.0923       2.60616       14.4830       2.85316      0.297755    0.00778812     -0.877952      -2.89773       3.72732     -0.109063       1.08460     -0.278962     -0.543319     -0.156630      0.643302    -0.0604696    -0.0665412     0.0506284      0.122032   -0.00319226    -0.0307670    -0.0502588     0.0183986    0.00329439    0.00674703    0.00366702  -0.000228142  -0.000293160  -0.000690042  -4.06276e-05   6.25044e-05  -7.40217e-05   1.10696e-05  -1.01497e-05   7.47869e-06  -9.71778e-07       1.33751       1.70500       1.88900       2.03371       2.02264       1.89743       1.80736       1.57161       1.44403       1.18686      0.970972      0.768356      0.640028      0.491782      0.361152      0.264745      0.194327      0.137353     0.0947050     0.0611496     0.0382552     0.0262103     0.0158105    0.00940497    0.00532937    0.00308319    0.00166327   0.000903586   0.000483445   0.000249491   0.000117337   5.24568e-05   2.35959e-05   1.03736e-05   4.30139e-06   1.61288e-06
[truncated: 1,626,926 more chars]
