# Supplementary material for: Global-Mode Analysis of Full-Disk Data from the Michelson Doppler Imager and the Helioseismic and Magnetic Imager
Source: Sol Phys. 2018 Jan 31;293(2):29. doi: 10.1007/s11207-017-1201-5 (PMC6566312; doi:10.1007/s11207-017-1201-5)
Supplement: Supplementary file 3 — (TAR 230.0 MB) [file 11207_2017_1201_MOESM3_ESM.tar › MDI/mdifdvwap.3331]

   0  15 2228.8224    0.9534  0.8129 10.8770  0.0000  0.1577   0.1539   0.3254    0.5428   0.0000     0.0000       0.00000       0.00000       0.00000       0.00000       0.00000       0.00000       0.00000       0.00000       0.00000       0.00000       0.00000
   0  16 2362.9237    1.2006  0.6598 10.7216 -0.3127  0.2043   0.2510   0.3059    7.9253   0.0000     0.0000       0.00000       0.00000       0.00000       0.00000       0.00000       0.00000       0.00000       0.00000       0.00000       0.00000       0.00000
   0  23 3304.0179    4.0086  2.5431  7.5780  0.0000  0.1787   0.2955   0.7533   99.8185   0.0000     0.0000       0.00000       0.00000       0.00000       0.00000       0.00000       0.00000       0.00000       0.00000       0.00000       0.00000       0.00000
   0  24 3439.5991    3.1469  3.5615  9.7442 -0.0088  0.2643   0.1866   0.9109    5.7890   0.0000     0.0000       0.00000       0.00000       0.00000       0.00000       0.00000       0.00000       0.00000       0.00000       0.00000       0.00000       0.00000
   0  25 3575.2050    2.8795  2.7859 11.8268  0.0000  0.2378   0.2301   1.0542    1.0928   0.0000     0.0000       0.00000       0.00000       0.00000       0.00000       0.00000       0.00000       0.00000       0.00000       0.00000       0.00000       0.00000
   1  14 2156.7783    0.9336  0.8548  9.8566  0.0000  0.0730   0.0599   0.1620    0.4597   0.0000   423.7073       7.70612       0.00000       0.00000       0.00000       0.00000       94.3509       52.2453       0.00000       0.00000       0.00000       0.00000
   1  15 2291.8678    1.3645  1.0824  9.3342  0.0000  0.0823   0.0808   0.1970    1.6298   0.0000   350.8462      0.979086       0.00000       0.00000       0.00000       0.00000       108.552       50.2141       0.00000       0.00000       0.00000       0.00000
   1  16 2425.6349    1.5130  0.6189 11.4482  0.0000  0.0599   0.1117   0.1359    0.3054   0.0000   457.0999       10.3801       0.00000       0.00000       0.00000       0.00000       64.0706       45.9481       0.00000       0.00000       0.00000       0.00000
   1  19 2828.3558    2.9265  1.0201  1.7152  0.0000  0.0753   0.1549   0.1733 1000.0000   0.0000   438.3909       120.063       0.00000       0.00000       0.00000       0.00000       102.036       49.4246       0.00000       0.00000       0.00000       0.00000
   1  22 3233.4828    4.2308  1.0641  5.5680  0.0000  0.0763   0.2309   0.2225 1000.0000   0.0000   424.8033       157.506       0.00000       0.00000       0.00000       0.00000       99.4966       49.8076       0.00000       0.00000       0.00000       0.00000
   1  23 3368.7614    3.6741  2.3288 10.8307  0.0000  0.1356   0.1380   0.3494    1.7028   0.0000   227.5899       179.867       0.00000       0.00000       0.00000       0.00000       174.118       84.9958       0.00000       0.00000       0.00000       0.00000
   1  24 3504.2831    3.3716  3.1330  0.1067  0.0000  0.1371   0.1101   0.4182 1000.0000   0.0000   489.7278       228.332       0.00000       0.00000       0.00000       0.00000       178.635       93.2458       0.00000       0.00000       0.00000       0.00000
   1  25 3640.4303    2.8337  5.4890  4.5242  0.0000  0.2104   0.0658   0.6394  261.1462   0.0000   588.4296       87.1685       0.00000       0.00000       0.00000       0.00000       276.012       142.679       0.00000       0.00000       0.00000       0.00000
   2  13 2082.0109    0.7552  1.0260  9.6459  0.0000  0.0835   0.0352   0.1562    0.3769   0.0000   390.5787       50.3322       21.5877      -1.92503       0.00000       0.00000       63.4168       52.0721       25.1277       9.86736       0.00000       0.00000
   2  14 2217.6404    1.1774  1.1413  9.4451 -0.0030  0.0777   0.0521   0.1351    1.0300   0.0000   332.9715       18.9716       14.9598       9.53720       0.00000       0.00000       64.1083       47.8883       27.5049       8.62482       0.00000       0.00000
   2  15 2352.2013    1.5732  0.9215 -5.3458  0.0000  0.0500   0.0719   0.1370 1000.0000   0.0000   353.2215      -21.1413       9.82330       3.26786       0.00000       0.00000       41.1898       31.0767       17.1068       5.28684       0.00000       0.00000
   2  16 2485.8671    1.9453  1.2910  4.5006  0.0000  0.0668   0.0765   0.1713  342.8504   0.0000   392.1419       36.2188       47.2440       7.81594       0.00000       0.00000       58.5427       43.0536       21.7928       6.52944       0.00000       0.00000
   2  17 2619.6608    2.5172  1.3042  0.3022  0.0000  0.0613   0.0983   0.1568 1000.0000   0.0000   447.1054       41.8265       16.5833       3.44524       0.00000       0.00000       49.1334       37.4948       21.8037       7.19758       0.00000       0.00000
   2  19 2889.8791    3.2171  1.2629  3.9487  0.0000  0.0559   0.1362   0.1787 1000.0000   0.0000   440.6652       97.5112       11.6969      -12.5056       0.00000       0.00000       38.7173       34.3618       19.2439       7.70949       0.00000       0.00000
   2  21 3160.1790    3.8605  1.4757  3.0131  0.0000  0.0658   0.1411   0.1759 1000.0000   0.0000   391.6129       94.6430      -25.4464       2.87387       0.00000       0.00000       51.5252       42.7917       20.5100       8.19800       0.00000       0.00000
   2  23 3430.9907    3.5251  3.2558  0.6616  0.0000  0.1063   0.0891   0.2927 1000.0000   0.0000   273.7246       100.160       40.2410      0.936175       0.00000       0.00000       79.6859       64.7637       36.6808       12.6245       0.00000       0.00000
   2  24 3567.2453    3.1807  3.8946 10.1217 -0.0029  0.1246   0.0760   0.3187    1.7039   0.0000   483.2572       159.483      -16.7757       4.30064       0.00000       0.00000       87.6060       75.7586       42.1746       16.6685       0.00000       0.00000
   3  11 1865.1810    0.4882  0.6437  9.4452  0.0079  0.0654   0.0273   0.1636    0.3053   0.0000   437.4137      -15.4494       6.31599       19.1222       8.16320    -0.0714347       35.1723       41.7712       26.9202       10.8119       8.43633       2.06944
   3  13 2137.7543    0.8174  0.7975 10.1399  0.0000  0.0489   0.0397   0.1211    0.2909   0.0000   393.1689       11.9977       24.5634      -9.29014       12.8229       1.56392       25.7927       24.1482       17.8367       9.20908       4.26269       1.16482
   3  14 2273.4641    1.1424  0.6828 10.9186  0.0001  0.0453   0.0583   0.1070    0.2333   0.0000   412.4237       8.87671      -10.9052       4.27499     -0.624741    -0.0778283       25.9808       24.5486       16.8841       8.22533       4.03642       1.11354
   3  15 2407.6359    1.4783  1.2082  9.5633  0.0000  0.0715   0.0653   0.1513    1.6990   0.0000   439.7943      -10.7749     0.0652852      -4.79540      -1.42378      -2.42028       43.6308       41.6487       27.1400       13.0801       5.19495       1.31380
   3  16 2541.6815    2.0847  1.2211  9.9394  0.0013  0.0682   0.0876   0.1359    2.0812   0.0000   445.3249     -0.384854      -1.13345       4.19451       5.36637      0.587649       35.3154       34.5407       25.6732       12.0718       7.08889       1.99826
   3  17 2676.2017    2.6258  1.0440  0.1996  0.0000  0.0497   0.1075   0.1268 1000.0000   0.0000   430.0075       53.1714       20.0407      -7.82736       10.2895      -1.41176       25.8153       26.4347       18.0726       10.3360       4.62363       1.46596
   3  19 2947.1910    4.0679  0.7955 12.5914  0.0000  0.0403   0.1836   0.1094    0.5238   0.0000   437.7654       15.9735       14.9907      -1.27974      -6.53574      0.506504       23.3174       22.0310       14.7012       8.08900       3.29639      0.993062
   3  20 3082.5165    4.1569  1.1295 12.0359  0.0027  0.0472   0.1648   0.1349    0.9117   0.0000   400.2875       49.9727       7.12015       19.1178      -3.79350      -3.84554       25.1631       23.2188       17.3231       10.3450       4.36905       1.26685
   3  21 3218.1193    3.8521  1.1990 13.2618  0.0000  0.0565   0.1578   0.1530    0.3228   0.0000   398.4623       48.7265       25.5082      -1.53305      0.545391       1.29548       32.0821       31.4994       20.4221       10.8734       4.64232       1.44776
   3  22 3353.7745    3.7962  1.7569 12.3980  0.0000  0.0652   0.1266   0.1820    0.4287   0.0000   401.2991       43.4970       37.2056       18.5769      -5.14209     -0.751314       30.4946       33.8881       21.7261       13.6808       5.82018       2.25587
   3  23 3489.8649    3.0084  2.6716 12.3181  0.0034  0.0951   0.0897   0.2273    0.2200   0.0000   443.9507      -27.9962      -41.9686       29.2843       4.36774      -4.12362       54.8040       49.8725       35.5787       20.0408       8.35929       2.41425
   3  24 3626.4289    2.5078  3.1367 12.0413  0.0000  0.1037   0.0723   0.2584    0.2059   0.0000   497.3261       165.535       40.8747       13.6292      -7.41893      -6.49349       56.4214       54.3692       37.5872       20.8007       9.12692       2.83675
   3  25 3763.4716    2.1591  4.9243 11.9368  0.0000  0.1475   0.0604   0.4000    0.1575   0.0000   593.9127       55.1871       12.5341      -57.9999      -13.6308      -4.38594       84.3148       80.2534       54.6733       28.4105       12.8222       3.90698
   4  11 1914.7502    0.4290  0.4064  9.9203 -0.0014  0.0343   0.0243   0.0660    0.0845   0.0000   449.8792       5.79996      -17.9775       2.91543       9.14277      -1.06819       12.5245       12.6675       11.4275       8.05949       4.65670       2.63290
   4  12 2051.6562    0.6158  0.5321 10.2084  0.0000  0.0374   0.0322   0.0891    0.1066   0.0000   443.3692      -16.1477      -9.69661      -1.82486       1.95703      -1.33729       15.4653       14.5458       12.0652       9.18522       5.12148       2.50743
   4  13 2188.3787    0.9440  0.6732 10.0888  0.0004  0.0447   0.0438   0.0937    0.2672   0.0000   403.4868       1.14186       19.8225       7.25313       3.36605      -2.95433       20.2475       22.1038       16.5182       10.0621       5.25772       2.40887
   4  14 2324.1981    1.2750  0.7762  9.9370  0.0000  0.0431   0.0511   0.1165    0.5746   0.0000   450.6528       8.81950       9.86766       3.08658       2.58108     -0.303211       16.5300       19.4695       15.5009       10.2622       5.92591       3.04167
   4  16 2593.0695    2.1243  1.0327  3.4789  0.0000  0.0477   0.0691   0.1307 1000.0000   0.0000   450.4783       38.5455       12.1494      -7.53623       10.3393      -1.75764       15.6759       20.1151       15.0989       11.3864       6.72039       3.05542
   4  17 2728.4914    2.6240  1.0472 11.8387  0.0000  0.0486   0.0940   0.1241    0.4612   0.0000   385.4159       65.7972       11.9099      -12.1395      -7.79043       8.55761       20.1163       21.5049       16.2048       12.0994       6.77400       3.27297
   4  19 3000.4002    3.6860  1.0043 12.7697  0.0000  0.0455   0.1651   0.1208    0.4809   0.0000   447.5878       47.6693       22.7244       18.5251      -8.79691       1.86683       19.9929       18.7950       15.9561       11.3174       6.61637       3.06696
   4  21 3272.1046    3.7133  1.2085 13.3365  0.0000  0.0532   0.1607   0.1523    0.3142   0.0000   454.9040       44.6356      -15.3455       7.54102       10.3880       6.77696       20.0967       21.2721       17.0793       12.9824       7.11601       3.95444
   4  22 3408.4114    3.3946  1.8949 12.6029  0.0000  0.0704   0.1135   0.1832    0.2822   0.0000   474.9468       47.8214       27.0811       16.7665       5.81530       2.09817       27.1987       28.9911       24.5183       15.8464       9.60662       4.57132
   4  23 3544.7363    2.7038  2.7483 12.0728  0.0007  0.0842   0.0738   0.2389    0.1862   0.0000   388.3855       76.2621       56.5463      -19.8545      -13.7242      -8.27003       31.7854       36.3308       27.2731       19.9162       11.6519       5.39622
   5   8 1545.2862    0.1676  0.0889  9.8742  0.0000  0.0185   0.0231   0.0452    0.0474   0.0000   432.1837      -5.92849       1.98460     0.0773955      -3.22035     -0.579941       7.00925       5.68227       4.61276       4.64886       3.86914       2.22629
   5  10 1823.3495    0.3688  0.2948  9.7782 -0.0121  0.0288   0.0219   0.0557    0.0677   0.0000   441.7084      -27.8953       9.44726      -10.9263       5.06204      -1.49697       12.3519       13.5841       10.1759       7.35713       4.63429       2.49622
   5  11 1960.5738    0.5011  0.5433 10.0171  0.0000  0.0305   0.0233   0.0794    0.0834   0.0000   440.8537      -12.1089       2.81008     -0.123091      -6.34062      -2.83597       9.78310       11.2440       9.19880       7.03748       5.17761       2.64385
   5  12 2098.4425    0.6355  0.4986 10.5603  0.0000  0.0335   0.0301   0.0732    0.0835   0.0000   436.9447       23.5599       11.2994     -0.809005    -0.0607976      -2.30722       9.64114       10.8255       10.1780       7.14461       4.54100       2.74875
   5  13 2235.3958    0.9498  0.5523 11.0164  0.0000  0.0303   0.0429   0.0791    0.0937   0.0000   410.9040       12.5717       7.14123      -9.60916      -4.15813      -5.64666       9.14043       10.6870       9.11683       6.73107       4.55222       2.70185
   5  14 2371.1083    1.3253  0.7140 11.2280  0.0000  0.0333   0.0509   0.0814    0.1330   0.0000   449.9338       30.4730       6.76076       9.19906       4.86726       4.49932       10.6734       11.9159       9.78616       8.23759       5.20915       3.09153
   5  15 2506.1215    1.7413  0.8091 11.4728  0.0000  0.0363   0.0679   0.0886    0.1864   0.0000   410.9137       6.59088       19.3012      -1.00444       7.00450       5.41201       11.9800       12.8164       10.8082       9.19897       5.68934       3.50241
   5  16 2641.3207    2.2062  0.9465 11.5349  0.0000  0.0373   0.0778   0.0932    0.3107   0.0000   448.9772       43.9774       9.73139      0.438826      -3.42138      -2.73839       11.3276       13.2888       11.1947       9.03086       5.55692       3.43401
   5  17 2777.5064    2.9625  1.0238 11.1295  0.0000  0.0379   0.0934   0.1076    0.8144   0.0000   431.6184       37.1744       12.2163       11.2077      -3.31255       5.53572       12.5542       14.3107       12.2405       9.14161       6.33578       3.54215
   5  18 2913.9323    4.1560  0.7682  2.1654  0.0000  0.0357   0.1438   0.0971 1000.0000   0.0000   428.8346       46.1856       23.7816       10.9922       8.69010      -8.09261       12.0355       14.0694       11.6997       9.19250       5.19092       3.33509
   5  21 3322.8802    3.7307  1.6606 12.4544 -0.0054  0.0597   0.0997   0.1682    0.4334   0.0000   421.9974       39.4722       19.5952       31.8254       7.09526      0.274146       16.9250       19.7821       17.4173       14.3805       9.26309       5.93140
   5  22 3459.5829    3.2670  2.7110  2.7312  0.0000  0.0730   0.0646   0.2048 1000.0000   0.0000   436.2590       45.2097       9.87669       46.4097      -16.2314      -4.36230       22.6652       24.6507       22.5374       18.2556       11.9269       7.44181
   5  23 3596.8673    2.8570  3.3945 11.2031 -0.0046  0.0918   0.0568   0.2342    0.3590   0.0000   465.3337       56.8317       23.5330       21.6226      -5.93133      -2.45463       27.4158       30.7782       28.8331       22.2307       13.8233       8.75526
   5  25 3872.1165    1.9749  5.9049 11.0119 -0.0057  0.1374   0.0317   0.3668    0.1247   0.0000   450.7571       102.116       15.5951       2.56589      -9.31362       10.0688       41.8916       51.0894       44.6778       33.2818       20.1976       12.4711
   6   9 1727.7007    0.2421  0.2350  9.6584  0.0000  0.0343   0.0153   0.0547    0.0533   0.0000   432.4599      -18.3463       11.5488       5.08415       2.76623      -2.15225       10.6758       8.37087       6.22810       7.69732       5.83140       3.26641
   6  10 1866.0809    0.4002  0.3919  9.7793  0.0000  0.0342   0.0190   0.0606    0.0672   0.0000   425.5104       8.21990       19.5962       2.85670      -7.90781       1.81157       12.4166       14.4640       11.8950       7.91884       5.30210       3.25690
   6  11 2004.0268    0.5374  0.4728  9.9728  0.0000  0.0498   0.0228   0.0576    0.0863   0.0000   448.9806      -8.47588      -1.32830       5.98467      -6.38705       1.20862       18.5129       20.8520       17.0192       12.6366       9.50735       4.29477
   6  12 2142.5065    0.8253  0.6428 10.1896  0.0000  0.0302   0.0301   0.0696    0.1107   0.0000   428.0285       2.12223       31.4651       3.44196      -4.64755       1.36144       8.46094       9.38192       9.40210       6.81285       5.29574       3.20952
   6  14 2415.6213    1.3521  0.9195 11.5061  0.0000  0.0370   0.0460   0.0934    0.1149   0.0000   440.4499       33.8258       6.53656      -4.84372       1.64862      -1.80219       9.46535       10.8995       10.0271       8.26793       6.36552       4.41259
   6  15 2551.0519    1.8820  0.9161 11.8713  0.0000  0.0351   0.0609   0.0962    0.1312   0.0000   433.9100       26.5990       2.61392       3.40285       3.72219      0.504959       8.99174       10.9414       9.21873       7.67303       6.23717       3.80107
   6  16 2687.2362    2.4042  0.7782 12.5573  0.0000  0.0308   0.0825   0.0820    0.1147   0.0000   436.8310       9.44442       5.99198       2.71230       5.71885       7.33858       7.56297       8.60627       8.28196       6.77211       5.17121       3.40059
   6  17 2823.8786    2.8974  0.7906 12.9575  0.0000  0.0326   0.1027   0.0886    0.1201   0.0000   426.9786       29.9295       27.5959       2.42592     -0.500631       2.99305       8.60858       10.4687       8.60563       7.20706       5.32017       3.69360
   6  18 2960.8672    3.4815  0.8291 13.1666  0.0000  0.0328   0.1161   0.0814    0.1482   0.0000   445.5254       29.0350     -0.970798       6.78200       4.17987      -3.78915       9.46165       10.0436       9.79813       7.58958       5.83893       3.89332
   6  19 3097.5990    3.7433  1.0479 13.3604  0.0000  0.0388   0.1237   0.1041    0.1798   0.0000   417.0610       53.3813       18.6713       17.9389       1.07929      -5.54105       9.77345       11.3376       10.9954       8.30158       6.57656       4.09271
   6  20 3234.2080    3.8420  1.2185 13.2824  0.0021  0.0444   0.1206   0.1165    0.2357   0.0000   414.9964       34.3482      -17.4468      -6.50234      -1.49630      -2.43091       12.3932       14.7215       13.5103       10.0658       7.46175       4.86595
   6  21 3371.2928    3.6100  1.8732 12.1636  0.0000  0.0566   0.0884   0.1547    0.3516   0.0000   433.5510       86.2241      -9.08096      -14.7422       13.4795      -6.75816       15.7469       18.3276       16.1054       13.7635       9.96494       6.16568
   6  22 3508.6474    2.9984  2.5358 11.9432  0.0000  0.0707   0.0671   0.1938    0.2594   0.0000   430.5785       24.8996       26.3909       23.7178       8.83089      0.184737       16.8192       20.2824       19.5625       16.2124       11.5293       7.69225
   6  23 3646.3683    2.5099  4.0050 11.6021  0.0000  0.0918   0.0468   0.2664    0.1529   0.0000   412.3237       55.7816       40.4854       11.6802      -5.98222       8.48387       22.6212       28.5822       25.4743       21.0348       15.6719       10.5614
   6  25 3922.4235    1.7151  6.9314 10.7996  0.0000  0.1305   0.0265   0.4015    0.1093   0.0000   429.9026       132.487       2.14817       4.16776       27.3519       10.8018       32.7245       39.4214       38.0114       31.0288       22.4691       15.0555
   7   9 1767.6977    0.3116  0.2440  9.6677  0.0000  0.0176   0.0174   0.0424    0.0529   0.0000   430.6696    -0.0990776       9.77892      -3.05178     -0.895965      -1.82372       3.87878       4.30901       4.24578       3.49795       3.02071       2.48978
   7  10 1906.8741    0.4420  0.3574 10.0033  0.0000  0.0214   0.0212   0.0541    0.0570   0.0000   438.4748       6.81613       9.48636       2.06018       2.79138     -0.539253       5.12374       5.85651       5.25432       4.31420       3.97833       2.83479
   7  11 2045.7986    0.6238  0.5338  9.9440  0.0000  0.0239   0.0241   0.0647    0.0805   0.0000   439.0772       5.57351     0.0731287       1.97093       5.34374      0.148691       5.18878       5.85202       5.53656       5.25960       3.96433       2.71472
   7  12 2184.6251    0.8627  0.5798 10.3896  0.0000  0.0240   0.0307   0.0680    0.0889   0.0000   438.1719       14.6485       20.6272      0.488754     -0.149915       2.25040       5.11882       6.21318       5.45074       4.86177       4.11950       2.99193
   7  13 2322.1358    1.1640  0.7570 10.7175  0.0000  0.0285   0.0354   0.0719    0.1163   0.0000   451.3145       5.16956       16.5688     0.0520410       8.02392      -2.91490       6.16217       7.37988       7.26629       5.82538       4.98101       3.22878
   7  14 2458.2517    1.5787  0.8584 11.3340 -0.0026  0.0321   0.0467   0.0827    0.1190   0.0000   454.4949       21.4549      -1.87817       11.4497       2.97150      -3.18639       6.91135       8.50560       7.76218       6.62554       5.52484       3.84481
   7  15 2594.4217    2.0876  0.7413 11.9539  0.0000  0.0300   0.0663   0.0724    0.1104   0.0000   430.8526     -0.232832       11.9422       19.4762       9.07331      -6.61189       6.45564       7.51993       6.40181       6.07205       5.08317       3.91948
   7  16 2731.2985    2.5683  0.7880 12.6922  0.0000  0.0295   0.0821   0.0831    0.1032   0.0000   445.1009       12.8763       9.31225       8.40125       12.1481     -0.291407       7.04202       8.24371       8.56237       7.16291       5.10019       3.26306
   7  17 2868.5104    3.2734  0.7457 13.2705  0.0000  0.0306   0.1092   0.0772    0.0999   0.0000   440.6540       34.7645       2.80188       19.1338      -2.75231      -5.17609       6.27920       8.04458       6.41257       6.62696       5.13020       3.49499
   7  18 3005.8424    3.7216  0.7870 13.3854  0.0000  0.0282   0.1206   0.0794    0.1025   0.0000   447.4737       23.3634       6.53212       3.27838       3.50592      -9.21032       6.80300       7.48414       7.32857       6.50041       4.81930       3.45994
   7  19 3143.0695    3.9460  1.0612 12.9114  0.0000  0.0337   0.1107   0.0913    0.1716   0.0000   450.4682       51.9113      -4.63579       9.24800       14.3582      -6.79807       7.93907       8.77682       8.19685       7.11782       5.82027       4.69445
   7  20 3280.2538    3.5668  1.4101 13.0672 -0.0005  0.0438   0.0944   0.1093    0.1318   0.0000   451.2306       55.8454      -3.03835       8.21841      -11.4873      -7.62783       9.66047       11.6150       10.6055       9.72980       7.20883       5.52804
   7  21 3417.8311    3.1189  1.9189 12.5553  0.0000  0.0505   0.0721   0.1353    0.1225   0.0000   451.7296       47.7157       14.2935    -0.0637101       3.13666      -10.3793       10.7983       13.5940       12.1401       10.7863       8.57755       5.84058
   7  22 3555.8127    2.6878  2.8757 12.1851  0.0000  0.0681   0.0552   0.1909    0.1184   0.0000   429.4896       60.0684       43.4461       19.8717       27.8403       5.70889       14.4541       18.1483       16.8796       14.5419       11.7166       8.18495
   7  23 3693.8985    2.2385  3.5400 11.8780  0.0000  0.0819   0.0426   0.2227    0.1014   0.0000   410.2518       52.6584      -17.8378      -8.57833      -24.9103      -16.1431       17.0814       21.7106       19.8801       17.8901       13.6566       9.99337
   7  24 3832.5694    1.8651  5.4869 11.3117 -0.0002  0.1090   0.0299   0.3262    0.0818   0.0000   461.1731       88.9200       32.0554       22.5673       13.0017       15.5198       23.2526       29.2368       28.2468       24.7930       17.9716       12.7624
   7  27 4249.2811    1.0484  9.0845 10.6417 -0.0009  0.1776   0.0174   0.5331    0.0570   0.0000   481.8577       139.076      -7.99641     -0.770319       38.2148       42.8432       37.8813       45.4485       46.2682       39.0139       30.8676       21.4413
   8   9 1806.2269    0.3248  0.2845  9.7484  0.0027  0.0199   0.0165   0.0482    0.0544   0.0000   438.0053      -4.30977       9.25787       5.19859       5.35546      -3.74345       3.71630       5.51270       4.71267       4.73838       3.45719       2.26249
   8  10 1946.1002    0.5221  0.3944  9.9493  0.0000  0.0210   0.0210   0.0470    0.0684   0.0000   437.5061       1.23999       8.84402       6.71931      0.470172     -0.254267       4.43958       5.05426       5.51957       4.75394       3.56038       2.75689
   8  11 2086.1210    0.7051  0.5417 10.1118  0.0000  0.0249   0.0245   0.0586    0.0753   0.0000   437.3723       1.29154       8.03706       7.43762      -4.14025      -7.05919       5.87897       7.27869       7.03986       5.72390       4.08068       3.09989
   8  12 2225.2355    0.9113  0.6472 10.6859  0.0000  0.0287   0.0303   0.0646    0.0794   0.0000   431.7186       11.2984       21.0170       2.22889      -3.74346       4.67480       4.64953       6.58681       5.61388       5.40750       4.27568       3.28968
   8  13 2362.9008    1.1669  0.9330 10.9469  0.0000  0.0304   0.0339   0.0884    0.0968   0.0000   435.8854       9.92324       17.3743       3.44488      -1.05361       7.09441       5.99642       7.10828       7.06816       6.48454       4.94348       3.86997
   8  14 2499.5055    1.7093  0.9013 11.4935  0.0000  0.0305   0.0485   0.0806    0.1058   0.0000   426.2070       10.9218       5.97831      -3.60995       3.97132      -2.06469       5.26387       7.19968       6.50744       6.22515       4.60006       3.54451
   8  15 2636.2549    2.1163  0.7515 12.1405  0.0000  0.0283   0.0640   0.0671    0.1036   0.0000   427.5503       30.9112       11.4660      -3.18047       5.50186       9.21980       5.53804       6.94267       6.21916       6.06653       4.49978       3.60130
   8  16 2773.9305    2.8397  0.6799 12.7296  0.0008  0.0247   0.0877   0.0659    0.1007   0.0000   426.5099       15.3231       1.89587       8.82493       3.55551      -9.46678       5.44020       6.81850       6.43607       5.43528       4.28708       3.23032
   8  17 2911.7383    3.5453  0.8332 12.9745  0.0000  0.0289   0.0974   0.0722    0.1189   0.0000   439.9749       16.2870       1.11439     -0.339299     -0.298293       11.4759       5.50276       6.81770       6.52653       5.58767       4.79617       3.69882
   8  18 3049.3715    3.6955  1.0093 13.4510  0.0000  0.0355   0.1017   0.0951    0.1074   0.0000   441.7582       31.9572       18.2335      -4.38843      -7.47960      -6.10776       7.72326       9.69364       8.66724       7.39860       5.84631       4.64827
   8  19 3186.9739    3.8600  1.1081 13.5560  0.0000  0.0365   0.1064   0.1062    0.1148   0.0000   442.6162       51.4769     -0.102742       6.43402      -1.36123       3.24233       6.48665       8.79810       7.65575       7.41080       5.87926       4.22714
   8  20 3324.6968    3.5685  1.5265 13.3542  0.0000  0.0465   0.0880   0.1208    0.0963   0.0000   457.2820       16.3814       18.2084       3.37254      -3.29623       4.06905       8.63118       11.4502       9.91108       9.76067       7.60127       5.64556
   8  21 3462.6950    2.9826  2.0664 12.7433  0.0000  0.0522   0.0650   0.1413    0.0874   0.0000   431.3907       57.2718       19.4746       26.1246       11.3551      -8.27976       10.3014       12.2926       12.2702       11.3442       8.71296       6.55487
   8  22 3601.3438    2.4161  2.9172 12.2462 -0.0003  0.0668   0.0457   0.1719    0.0769   0.0000   417.2080       34.4273       27.8814       26.6750       14.8506       2.22040       12.3832       15.3966       14.4011       13.8492       11.1848       8.24866
   8  23 3739.9605    2.0732  4.1760 11.6846  0.0000  0.0803   0.0337   0.2363    0.0750   0.0000   433.4246       48.4571       38.0263       9.53279      -9.93048       14.2403       15.5434       19.1874       18.1608       16.6920       13.7640       10.1535
   8  24 3878.8321    1.7288  5.3063 11.2709  0.0027  0.1008   0.0251   0.2880    0.0658   0.0000   422.2167       52.1717       6.54809       17.4015      -1.47188      -9.28397       18.6298       23.0472       22.9584       20.1520       16.9410       12.5472
   8  25 4017.9233    1.5059  6.7854 10.8971  0.0000  0.1206   0.0206   0.3391    0.0608   0.0000   454.1428       72.2191       28.0878       18.8223       1.98282       8.61192       21.5881       27.6648       27.2413       23.9816       20.0259       14.5214
   9   9 1843.6279    0.3980  0.3440  9.7962  0.0000  0.0188   0.0170   0.0487    0.0540   0.0000   433.0478       7.89278       7.30900       6.37671      -2.85002      0.565566       3.31039       3.66315       3.74560       3.48296       3.03883       2.23069
   9  10 1984.2427    0.5440  0.4158 10.0740  0.0000  0.0209   0.0206   0.0449    0.0721   0.0000   438.1954      -2.53435       6.64239     -0.345163       6.50305       2.39625       3.59497       4.31092       4.57375       3.99285       3.55393       2.58262
   9  11 2125.1022    0.7443  0.6596 10.1188  0.0000  0.0262   0.0225   0.0610    0.1052   0.0000   439.4161      0.230072       1.80633      -1.87247       4.46030      -4.19409       4.27356       5.57368       5.34446       4.95388       4.20262       3.17684
   9  12 2264.6265    1.0461  0.7741 10.7146  0.0000  0.0274   0.0302   0.0685    0.0960   0.0000   439.4149       7.48893       17.9864       10.2527      -4.09743       3.76877       4.78691       5.51793       5.51849       5.27351       4.30597       3.60584
   9  13 2402.4098    1.4008  0.8081 11.4238  0.0000  0.0267   0.0408   0.0744    0.0872   0.0000   439.1025       13.4681       8.73411      -1.56732       1.35132      -4.13200       4.46632       5.64338       5.29421       5.04024       4.11610       3.70438
   9  14 2539.6624    1.9126  0.8524 11.7988  0.0000  0.0255   0.0536   0.0792    0.0969   0.0000   444.0251       12.0669       7.31076       3.90487       2.52352      -1.37349       4.43817       5.43137       5.20440       5.23371       3.88818       3.40586
   9  15 2677.1537    2.2724  0.8526 12.3382  0.0000  0.0281   0.0646   0.0740    0.0936   0.0000   442.1943       15.2078    -0.0135589       4.76913       5.09959     -0.638568       5.21882       6.60952       5.84632       5.69743       4.68091       3.65717
   9  16 2815.3783    2.9998  0.8907 12.4034  0.0000  0.0265   0.0780   0.0707    0.1180   0.0000   435.8474       23.0129       12.0637       11.1162      -2.08522       3.03296       4.47653       5.58455       5.37832       5.00194       4.27792       3.20694
   9  17 2953.7829    3.6922  0.8496 12.8061  0.0000  0.0267   0.0970   0.0658    0.1149   0.0000   436.9975       34.1032       19.1209       7.96709       1.46967      -4.62810       4.95277       6.52866       6.19862       5.43532       4.46162       3.49539
   9  18 3091.7431    3.8412  1.1048 13.1061  0.0000  0.0323   0.0949   0.0803    0.1231   0.0000   433.6752       30.4321       16.6541      -9.51088       2.43749       2.67997       5.82732       7.26261       7.04055       6.76125       5.45967       4.33776
   9  19 3229.6886    3.6236  1.3411 13.2055  0.0000  0.0369   0.0843   0.1000    0.1020   0.0000   431.5125       37.8325       13.3869     -0.521414      -12.4821      -9.63709       6.17035       7.62400       7.70711       7.09640       5.85761       4.66716
   9  20 3367.9922    3.2319  1.6150 13.2345  0.0000  0.0463   0.0724   0.1154    0.0793   0.0000   425.9782       22.7001       12.8017       12.0412      -2.21420       1.53323       7.52913       10.4128       9.05750       8.59080       7.42242       5.82302
   9  21 3506.5063    2.7154  2.5177 12.6929  0.0000  0.0572   0.0521   0.1565    0.0616   0.0000   430.5980       64.3045       15.6729       15.4973      -5.03491     -0.834696       9.77947       12.1156       11.8150       10.8698       9.36631       7.25613
   9  22 3645.5993    2.2778  3.4268 12.2153  0.0000  0.0703   0.0393   0.1920    0.0558   0.0000   410.4473       18.1908       16.9059       11.2420      -9.09376      0.486255       11.4386       15.0038       14.3749       13.3132       11.1737       8.88357
   9  23 3784.5043    1.9185  4.3817 11.7293  0.0000  0.0815   0.0300   0.2233    0.0575   0.0000   430.0412       62.1363       47.1754       6.83289      -36.4947       2.43882       13.9549       17.2262       17.9736       15.9307       13.5722       10.5726
   9  24 3924.1282    1.6333  6.2115 11.1603  0.0000  0.1014   0.0216   0.2855    0.0535   0.0000   435.9238       22.3613     -0.505286       24.3808      -24.2213      -39.2306       17.2118       22.0314       21.8199       20.2115       16.8241       13.0006
   9  25 4063.7481    1.3705  7.4357 10.9483 -0.0001  0.1223   0.0188   0.3496    0.0496   0.0000   456.1006       13.9879      -5.00712       45.8072       1.13726      -18.8344       20.9092       25.9173       26.3611       23.9896       20.7359       15.6777
   9  26 4203.3511    1.1568  9.3498 10.6855  0.0000  0.1514   0.0156   0.4371    0.0443   0.0000   474.4226       73.0788      -9.04468       36.5884      -1.34641      -10.9818       24.8661       31.6419       31.1202       29.5378       24.2664       19.7366
   9  27 4343.6764    0.9823 11.1352 10.4897  0.0000  0.1795   0.0140   0.5306    0.0427   0.0000   396.1113       64.9882       91.0493      -14.9264      -33.8148      -31.0209       29.4590       37.0657       37.8893       34.4131       29.2923       22.9628
  10   7 1592.9191    0.1932  0.2159  9.4794  0.0000  0.0209   0.0118   0.0363    0.0382   0.0000   437.4676      -6.38593       10.7056       1.31555     -0.967366      0.378318       3.82082       4.89825       4.43917       3.94242       3.40315       2.99737
  10   8 1737.8106    0.2979  0.2937  9.5180  0.0000  0.0180   0.0133   0.0415    0.0438   0.0000   437.2496       2.05857       8.99128      -1.00457      -4.26152       1.63199       2.65870       3.11707       3.07272       3.13135       2.69282       2.18341
  10   9 1880.0101    0.4339  0.3192  9.7833  0.0000  0.0165   0.0178   0.0400    0.0497   0.0000   435.0378       8.32309       10.9561      -4.91829      -1.26521       2.24092       2.61399       3.12172       2.80948       3.15652       2.39644       2.24718
  10  10 2021.4897    0.5755  0.3906 10.1016  0.0000  0.0177   0.0208   0.0413    0.0622   0.0000   433.7742      0.473690      -3.70875      -3.82754       3.99260     -0.390934       2.97355       3.32093       3.60208       3.47582       2.98325       2.28740
  10  11 2162.9127    0.8223  0.6011 10.4910  0.0000  0.0229   0.0267   0.0586    0.0981   0.0000   430.6176       14.4124       12.0810     -0.521783       6.99571      -1.01092       3.53553       4.75493       4.38575       4.43337       3.57708       2.89132
  10  12 2302.8439    1.1482  0.7879 10.6420  0.0000  0.0293   0.0314   0.0641    0.1291   0.0000   433.0983       10.8404       15.1083       3.22330       2.01927      -6.07817       3.89158       5.18204       5.41825       4.82435       4.24950       3.17340
  10  13 2440.8419    1.4483  1.0038 11.3671  0.0000  0.0305   0.0378   0.0810    0.1038   0.0000   433.5351       14.5504       11.8444     -0.949729      -5.71916      -2.87290       4.81549       6.34920       5.93946       5.33958       5.07341       3.84605
  10  14 2578.7881    2.0077  0.8348 11.9926  0.0000  0.0283   0.0523   0.0656    0.0880   0.0000   432.4154       11.4190       14.7592       2.36949      -2.02103      0.184993       4.22128       6.06816       5.33687       5.38498       4.43242       3.50031
  10  15 2717.0922    2.5858  0.9587 11.9941  0.0000  0.0264   0.0630   0.0699    0.1172   0.0000   440.6037       14.1563       17.0650       4.70512       1.62443      -4.55600       4.22598       5.16560       5.11855       4.86670       4.15527       3.40420
  10  16 2855.8380    3.1736  0.9149 12.6821  0.0000  0.0264   0.0793   0.0670    0.1013   0.0000   428.9606       20.7834       9.69906       9.06832      -9.82336      0.719588       4.21150       5.25944       5.05132       4.98510       4.07121       3.53257
  10  17 2994.6667    3.6476  0.8936 13.1158  0.0000  0.0255   0.0938   0.0734    0.0957   0.0000   434.3573       23.0682       7.47795       4.52462     -0.941402      0.880028       4.11840       5.09144       4.68676       4.76442       3.95115       3.39749
  10  18 3133.1620    3.9144  1.0563 13.3131  0.0000  0.0302   0.0960   0.0763    0.1057   0.0000   441.1760       13.8169       17.5828       14.2822       10.6183      -6.39858       4.64913       6.07549       5.79897       5.81100       4.82749       3.84331
  10  19 3271.5437    3.6391  1.2091 13.2876  0.0016  0.0351   0.0878   0.0882    0.1066   0.0000   454.5811       45.6552       12.8689       13.8630       6.06093      -5.80102       5.12820       6.72689       6.23363       6.54539       5.05081       4.61364
  10  20 3410.5163    3.0531  1.6516 13.1509  0.0015  0.0453   0.0665   0.1129    0.0710   0.0000   444.7888       36.2572       5.35354       28.3193      -5.38616      -7.66152       6.49555       9.21553       8.55037       8.27265       6.79659       5.59317
  10  21 3549.4657    2.5923  2.8782 12.4112  0.0000  0.0570   0.0432   0.1569    0.0557   0.0000   447.6613       40.6462       2.18848     -0.355142      -4.54586       5.81196       8.35709       10.9887       10.6249       10.3250       8.70119       7.12564
  10  22 3688.7192    2.0447  3.4381 12.2117  0.0000  0.0691   0.0348   0.1910    0.0484   0.0000   431.3145       34.2046       16.9274       11.1634      -19.0201      0.237301       10.2303       13.0206       13.2474       12.1290       11.0250       8.67930
  10  23 3828.3796    1.7792  4.7198 11.7722 -0.0005  0.0844   0.0275   0.2354    0.0459   0.0000   427.3816       62.9784       11.6667       30.8474       4.30742      0.179659       12.4944       15.6983       15.9548       15.2876       12.9171       10.6318
  10  25 4108.3157    1.2629  7.9229 10.9702  0.0003  0.1259   0.0174   0.3656    0.0418   0.0000   417.0542       9.70534       32.6561      -16.8463       1.13975      -23.6065       18.4032       23.9182       24.0074       22.8508       19.6865       15.9456
  10  27 4388.4583    0.8790 11.8621 10.4736  0.0000  0.1963   0.0136   0.5795    0.0397   0.0000   427.9575       31.9081       78.7285      -19.4808      -36.5806       6.57550       28.7239       35.8603       38.4896       36.0430       30.0588       24.5894
  11   7 1627.1086    0.2173  0.1154  9.5676  0.0000  0.0112   0.0139   0.0215    0.0350   0.0000   437.8027      -2.33370       10.4803       3.24142      -1.85620      0.531807       1.53046       1.77028       2.01258       1.74418       1.58282       1.37252
  11   8 1772.2087    0.3264  0.2517  9.7102  0.0000  0.0154   0.0149   0.0368    0.0410   0.0000   434.8975       4.58023       10.2374      -2.03256      -4.34111     -0.305430       2.77721       3.04535       2.77853       2.69813       2.30069       2.14179
  11   9 1915.4414    0.4884  0.3194  9.8575  0.0000  0.0153   0.0189   0.0365    0.0489   0.0000   436.3731      -5.47963       11.7871       2.04829      -1.18437       2.30645       2.16936       2.66613       2.75111       2.48975       2.30605       1.96224
  11  10 2057.9845    0.6663  0.5223 10.0182  0.0000  0.0197   0.0204   0.0507    0.0643   0.0000   435.0039     -0.946022       16.3114       9.02104      -5.28624   -0.00792550       2.59956       3.41139       3.41601       3.24097       3.01600       2.33850
  11  11 2199.8019    0.9176  0.7043 10.2499  0.0000  0.0240   0.0256   0.0587    0.1089   0.0000   431.8199       7.88770       7.00542       4.57807     -0.995832     -0.584695       3.58814       4.53350       4.25609       4.29551       3.56510       3.03949
  11  12 2340.0331    1.2187  0.8671 10.8118  0.0000  0.0273   0.0346   0.0703    0.1580   0.0000   442.0383       3.33898       14.5411      -1.69498       4.72613      -2.34281       4.12611       5.25130       5.22336       4.63964       4.23034       3.49148
  11  13 2478.5839    1.6564  0.8727 11.3749  0.0000  0.0266   0.0432   0.0677    0.1430   0.0000   441.4260       10.1742       9.50979      -8.97797       3.37838       2.01931       3.94719       5.16315       5.02017       4.74975       4.03658       3.52185
  11  14 2617.0597    2.0948  0.9543 11.9103  0.0000  0.0274   0.0512   0.0719    0.1152   0.0000   439.7060       9.70122       8.94598      -6.62087     -0.180112       6.16367       4.09694       5.13947       4.82780       4.78719       4.38897       3.46574
  11  15 2756.2213    2.6020  0.8638 12.4957  0.0000  0.0254   0.0651   0.0632    0.0894   0.0000   439.4870       3.40430       6.07434       9.95158     -0.260149      -8.05631       3.80803       4.75246       4.91449       4.36160       4.04625       3.32936
  11  16 2895.5828    3.2199  0.7929 12.9118  0.0000  0.0245   0.0816   0.0602    0.0851   0.0000   441.2259       11.3349       12.8221       9.90119      -1.69722      -4.31291       3.50918       4.35413       4.29500       4.19718       4.00190       3.06023
  11  17 3034.7879    3.6593  0.9538 13.0662  0.0000  0.0252   0.0874   0.0702    0.0942   0.0000   435.9796       20.2365       11.7824       15.0958       1.12489      -2.63931       3.62394       4.53531       4.69993       4.47382       4.02813       3.26081
  11  18 3173.6878    3.7934  1.2175 13.2640  0.0000  0.0323   0.0848   0.0839    0.0988   0.0000   436.9922       46.6628       13.3023       8.15564       3.93414     -0.202722       4.49433       5.94313       5.79843       5.45836       4.97413       3.97321
  11  19 3312.6999    3.5496  1.3954 13.1515  0.0035  0.0353   0.0760   0.0888    0.0872   0.0000   450.5446       30.4429       9.45974       8.12697      -2.32685      -1.81580       5.07727       6.47145       6.55150       6.12750       5.46686       4.70138
  11  20 3452.0658    3.0784  2.1421 12.3741  0.0000  0.0436   0.0519   0.1116    0.0709   0.0000   435.5659       31.3339       7.21467       26.1398       9.36178      -4.38899       6.02057       8.21831       7.93222       7.75199       6.85221       5.55155
  11  21 3591.5673    2.4807  3.0238 12.1902  0.0000  0.0535   0.0386   0.1514    0.0521   0.0000   446.8414       40.2219       2.81462       19.6171       4.40006      -11.0914       7.71209       9.63628       9.63456       9.32777       8.14872       7.01018
  11  22 3731.2990    2.0407  4.3024 11.8199  0.0000  0.0704   0.0283   0.1970    0.0441   0.0000   424.4228       30.8603       25.7240      -13.5820       24.4007      -14.1859       9.20928       11.8708       12.3047       11.9775       10.2648       8.58785
  11  23 3871.5119    1.6735  5.3017 11.4832  0.0000  0.0832   0.0229   0.2359    0.0428   0.0000   418.3012       41.5426       30.8435       23.1680       8.04994       23.3332       11.3774       14.5121       14.8228       15.2787       12.4603       10.5650
  11  24 4011.0897    1.3939  6.6592 11.1994  0.0000  0.1019   0.0186   0.2974    0.0410   0.0000   443.6477       78.1905       12.6730      -22.4312       12.7141      -30.2433       13.9146       17.6097       18.4484       17.3993       15.4260       12.9228
  11  25 4151.8078    1.1687  8.4055 10.8759  0.0000  0.1266   0.0159   0.3657    0.0401   0.0000   427.5981       65.3482       15.7186       18.0051       14.9327      -8.62762       17.3641       21.6219       22.6234       21.7794       18.7148       16.1135
  11  26 4292.3662    0.9846  9.7307 10.6670 -0.0004  0.1535   0.0139   0.4399    0.0372   0.0000   391.6927       15.6407       3.37242      -2.57389       17.6224      -15.3749       20.1962       26.5835       26.9321       25.8155       22.8088       19.0105
  11  28 4574.3407    0.7018 15.9441 10.3322  0.0000  0.2861   0.0111   0.7677    0.0329   0.0000   463.6875      -7.23890       89.7858       14.9148      -3.36431      -6.47662       36.8618       48.2209       51.0871       47.8057       41.7202       34.7235
  12   8 1805.7985    0.3567  0.3199  9.6998  0.0009  0.0160   0.0143   0.0434    0.0430   0.0000   435.1953      -1.99433       10.9982      -1.03579      -1.80577      -2.21349       1.93109       2.63309       2.41653       2.14756       2.36964       2.13717
  12   9 1949.9471    0.4827  0.4982  9.8634  0.0000  0.0222   0.0152   0.0480    0.0532   0.0000   433.6698     -0.321518       11.6974       2.13481      -3.93881      -3.29354       2.70689       3.41813       3.59491       3.37052       3.10119       2.53103
  12  10 2093.6315    0.6788  0.6008 10.0797  0.0000  0.0220   0.0192   0.0524    0.0629   0.0000   434.2436      -4.83138       14.5009      -3.94954      -5.85709      -2.33356       2.49630       3.25811       3.40318       3.34765       2.84705       2.36735
  12  11 2235.9012    1.0144  0.7066 10.4975  0.0000  0.0220   0.0259   0.0521    0.0764   0.0000   445.3075      -1.98435       17.1988      -1.26196       3.07826     -0.413438       3.05939       3.86618       3.92972       3.79958       3.36733       2.88191
  12  12 2376.3798    1.2890  0.7785 11.0292  0.0000  0.0249   0.0334   0.0604    0.1170   0.0000   439.8610       9.38719       7.97948      -2.24483      0.194771      0.238385       2.95552       3.90123       3.71216       3.80723       3.29172       2.95987
  12  13 2515.5480    1.6908  0.8917 11.5284  0.0000  0.0269   0.0452   0.0690    0.1415   0.0000   442.7218       8.35911       19.6985       2.30412      -5.85190      -4.79633       3.42895       4.79757       4.42516       4.55423       4.01731       3.29413
  12  14 2654.7223    2.2666  0.9846 11.6494  0.0000  0.0263   0.0541   0.0680    0.2019   0.0000   435.8184       13.5043       6.09615       4.53631       6.97324      -2.80415       3.51354       4.17350       4.43546       4.29852       3.97967       3.35092
  12  15 2794.7062    2.6984  0.9284 12.6170  0.0000  0.0247   0.0633   0.0676    0.1033   0.0000   438.2649       16.1553       8.94769       1.25689     -0.118401     -0.342585       3.49619       4.17478       4.37426       4.28919       3.74406       3.33774
  12  16 2934.5569    3.5719  0.8097 12.9688  0.0000  0.0224   0.0867   0.0591    0.0916   0.0000   442.9505       18.7686       11.0776       3.17918      -5.81254      -2.79805       3.08648       3.96841       3.97310       3.69071       3.32506       2.73481
  12  17 3074.0935    3.8035  0.9103 13.3057  0.0000  0.0256   0.0897   0.0664    0.0872   0.0000   438.6407       20.5576       6.84362       5.54435     -0.810114       4.03520       3.00375       4.28676       3.97874       4.05598       3.51098       3.05195
  12  18 3213.4662    3.7646  1.3989 13.0971  0.0000  0.0340   0.0749   0.0862    0.0838   0.0000   441.5600       29.9604       8.35512       4.71548       14.6688      -2.45705       4.11853       5.74672       5.49687       5.57741       5.11067       4.02522
  12  19 3352.9638    3.3358  1.7917 12.7950  0.0000  0.0377   0.0601   0.0963    0.0702   0.0000   436.3894       29.5376       5.54924       1.25158      -6.09098       5.12161       4.90852       6.27272       6.44348       6.19811       5.59222       4.69858
  12  20 3492.7277    2.8068  2.3717 12.4733  0.0000  0.0454   0.0455   0.1182    0.0576   0.0000   439.4499       24.4466      -7.28266       6.44864       8.26150     -0.396316       5.83337       7.48855       7.66512       7.41014       6.78135       5.64840
  12  21 3632.8886    2.4003  3.3113 11.9707  0.0011  0.0539   0.0337   0.1460    0.0488   0.0000   430.9008       30.5148       10.1906       19.8604       2.77639      -18.3597       6.88004       8.54210       8.99115       8.71549       7.71853       6.70298
  12  22 3772.9436    1.9385  4.7789 11.5713 -0.0003  0.0711   0.0245   0.1893    0.0430   0.0000   438.8791       42.5778       8.96443       9.36659      -9.01216       3.31536       8.66031       11.4860       11.5004       11.4446       9.97388       8.74662
  12  23 3913.5222    1.5965  5.8356 11.3384  0.0000  0.0851   0.0205   0.2330    0.0410   0.0000   464.1147       62.0855       22.7585      -13.7383       17.9866      -4.45735       10.6751       13.6809       14.3084       13.6426       12.1314       10.6444
  12  24 4053.9288    1.3163  7.5600 11.0219  0.0000  0.1088   0.0171   0.3026    0.0408   0.0000   438.4380       85.1692      -15.4867      -1.60590       5.21711      -19.8973       13.5376       17.1318       18.1908       17.4827       15.8683       13.5960
  13   5 1382.3443    0.0958  0.0428  9.4045  0.0000  0.0122   0.0123   0.0173    0.0275   0.0000   436.6135      0.313662       11.1981      -1.84269     -0.831542      0.901869       1.15688       2.01145       1.84538       1.84169       1.81254       1.59630
  13   7 1692.3733    0.2473  0.2190  9.5097  0.0000  0.0150   0.0115   0.0298    0.0346   0.0000   437.4687       3.65041       6.80921    -0.0675862      -4.04800       3.58587       1.87469       2.51228       2.41024       2.73364       1.99675       1.91404
  13   8 1838.6655    0.3794  0.3387  9.6591  0.0000  0.0150   0.0135   0.0379    0.0447   0.0000   438.1376      -1.70739       15.3738       1.70698      -2.47767    -0.0539041       1.75132       2.26637       2.31737       2.19665       1.97438       1.91493
  13   9 1983.8559    0.5310  0.4884  9.8240  0.0000  0.0191   0.0156   0.0430    0.0538   0.0000   435.7287       1.89313       13.4458       5.04435       1.62066     -0.599674       2.26634       2.92702       2.94586       2.98334       2.44403       2.29999
  13  10 2128.5387    0.7646  0.5519 10.1939  0.0000  0.0193   0.0216   0.0484    0.0603   0.0000   440.5353       3.32489       18.7397       5.00209      0.347095      -3.14049       2.67228       3.62853       3.74226       3.52077       2.91461       2.45484
  13  11 2271.1681    1.0657  0.7581 10.5813  0.0000  0.0238   0.0255   0.0519    0.0752   0.0000   437.2072       1.27686       15.7918       6.33710       5.67107      -2.09948       2.61738       3.58624       3.43380       3.62143       3.06446       2.92479
  13  12 2411.9289    1.3961  0.8594 11.1623  0.0000  0.0246   0.0328   0.0595    0.0828   0.0000   441.2326       11.2086       6.35740       5.16997      -6.70025       1.46582       2.95049       3.67250       3.92004       3.87253       3.67396       3.00804
  13  13 2551.7649    1.8287  0.8467 11.6932 -0.0017  0.0259   0.0422   0.0604    0.1050   0.0000   438.2172       8.69898       4.35706      -1.70219       4.00197      -4.80987       2.74063       3.87647       3.78823       3.53616       3.24552       2.87996
  13  14 2691.8166    2.4313  0.9602 11.4428  0.0000  0.0265   0.0592   0.0626    0.2581   0.0000   440.3629       16.0826       19.4239       2.39533       8.61204      -1.22130       3.44532       4.76626       4.97389       4.94070       4.27034       3.48260
  13  15 2832.3814    2.9472  0.9195 12.8297  0.0000  0.0252   0.0715   0.0665    0.1141   0.0000   436.7744       1.38173       14.6512       3.46303    -0.0959036       4.14193       3.00925       3.84862       3.94802       3.91739       3.63636       2.94652
  13  16 2972.7702    3.3904  0.9468 13.1195  0.0000  0.0266   0.0763   0.0638    0.1021   0.0000   441.1374       14.8716       17.4017       3.70468       1.02852       4.15734       2.97403       4.18656       4.01735       3.90639       3.51620       2.95636
  13  17 3112.7599    3.7536  0.9615 13.3976  0.0000  0.0245   0.0857   0.0711    0.0854   0.0000   439.6331       20.6013       10.2939       5.01836       5.35770      -2.60232       3.06341       3.75125       3.78826       3.94065       3.48745       3.07379
  13  18 3252.6422    3.6116  1.3394 13.2364  0.0000  0.0326   0.0744   0.0836    0.0857   0.0000   443.1988       29.9776       6.30083       4.34888       6.71566      -5.34695       4.05098       4.93823       5.22002       5.02575       4.57129       4.14268
  13  19 3392.6835    3.0159  1.9022 12.9453  0.0000  0.0397   0.0553   0.1090    0.0598   0.0000   436.9605       27.2400      0.259701       16.3632       7.55072      -3.78208       4.72842       5.85796       6.34714       6.09917       5.54954       4.87539
  13  20 3532.9163    2.6912  2.6529 12.2303  0.0000  0.0447   0.0404   0.1255    0.0533   0.0000   441.8917       44.8261       11.6038      -8.02427       7.91261      -8.14205       5.31201       7.01449       7.16109       7.01657       6.30239       5.58530
  13  21 3673.5282    2.2073  3.7728 11.8065  0.0000  0.0575   0.0294   0.1544    0.0454   0.0000   431.6470       42.0469       23.7321       16.3712       12.3567      -2.65148       6.84303       8.78575       8.86171       8.93633       8.07937       7.03445
  13  22 3814.1803    1.8214  5.4177 11.3577  0.0000  0.0721   0.0217   0.2040    0.0416   0.0000   424.8972       28.6639       18.3103       13.6971     0.0434307       3.09261       8.47974       10.8392       11.2238       11.0522       10.2417       8.90148
  13  25 4236.8502    1.0486 10.4633 10.6180 -0.0004  0.1409   0.0137   0.4069    0.0379   0.0000   462.4345       61.1618      0.787352       9.40110       30.6984       14.0868       15.5298       20.4413       21.5770       21.1374       18.7601       16.7154
  13  27 4519.7260    0.7286 14.0883 10.3585  0.0000  0.2238   0.0114   0.6249    0.0328   0.0000   419.4709       44.7082       76.0097       7.83281      -24.9450      -22.9210       24.9849       32.9017       35.0599       34.4137       30.4882       26.8699
  14   5 1411.7131    0.1211  0.0511  9.4425  0.0000  0.0095   0.0122   0.0151    0.0273   0.0000   435.8751     -0.688474       14.7032     -0.805105      -1.11603     -0.179754       1.23530       1.65195       1.50343       1.53869       1.86372       1.45939
  14   6 1571.5777    0.1841  0.1535  9.4928  0.0000  0.0129   0.0099   0.0245    0.0305   0.0000   436.9565     -0.523155       12.3856       1.22497      -2.03181      0.570021       1.44758       1.68626       2.03618       2.19299       1.54858       1.50876
  14   7 1723.5270    0.2928  0.2082  9.5498  0.0000  0.0131   0.0126   0.0256    0.0349   0.0000   436.3293      -2.28939       12.8945       3.54492      -4.22399      -1.58108       1.53420       1.86205       1.71405       1.82360       2.07422       1.85132
  14   8 1870.8540    0.4650  0.3536  9.7463  0.0000  0.0163   0.0154   0.0346    0.0459   0.0000   437.7970      -4.98381       12.7880      -1.10195      -1.76019       1.13366       1.81338       2.32373       2.70091       2.60848       2.36447       1.96202
  14   9 2017.0439    0.6027  0.5168  9.9560  0.0000  0.0175   0.0165   0.0446    0.0549   0.0000   436.8010      0.838131       11.3360     -0.362429      -1.64800       1.61182       1.79493       2.33296       2.39040       2.49230       2.20459       1.99270
  14  10 2162.5929    0.8402  0.6369 10.2333  0.0000  0.0204   0.0204   0.0459    0.0645   0.0000   436.7244      -1.41247       10.3957      -2.18174       1.09920      -2.83473       2.15254       2.87028       2.59221       2.91136       2.67057       2.32669
  14  11 2305.7636    1.1099  0.7714 10.8650  0.0000  0.0235   0.0262   0.0539    0.0698   0.0000   437.0636       3.05303       15.2970       6.68548       1.27883      -1.67006       2.35760       3.46876       3.11887       3.49642       3.02633       2.81033
  14  12 2446.7382    1.5196  0.8526 11.2103  0.0000  0.0224   0.0334   0.0566    0.0792   0.0000   437.5974       3.15289       12.6070       3.81252      -4.33459     -0.127161       2.56400       3.31827       3.30013       3.34993       2.91550       2.71968
  14  13 2587.4154    1.9802  0.8526 11.7065  0.0000  0.0223   0.0436   0.0568    0.0900   0.0000   438.3951       4.93607       7.41166       3.48434      -2.83443      -7.23162       2.56469       3.20478       3.63668       3.47980       3.26233       2.81131
  14  14 2728.3266    2.6029  0.8573 12.2271  0.0000  0.0220   0.0589   0.0582    0.1251   0.0000   439.2809       9.92140       10.3900      0.119228       4.06861      -1.61159       2.50836       3.25362       3.35367       3.18568       3.09322       2.66595
  14  15 2869.4246    3.2018  0.9662 12.5270  0.0013  0.0248   0.0745   0.0633    0.1714   0.0000   432.7608       11.5210       15.4393       3.54539      -3.38148      -5.46939       2.86772       3.62910       3.89978       3.60510       3.45618       2.97491
  14  16 3010.3656    3.9186  0.9273 13.0185  0.0013  0.0241   0.0904   0.0620    0.1562   0.0000   439.3300       15.1060       7.04568       10.2672      0.261487      -3.24889       2.78888       3.53521       3.72650       3.53901       3.34439       2.93323
  14  17 3150.7960    3.7242  1.1333 13.4061  0.0000  0.0274   0.0805   0.0770    0.1121   0.0000   435.7431       25.7064       8.65613       7.38869      -5.64514       5.23034       3.11946       4.10315       4.22593       4.02504       3.74239       3.27887
  14  18 3291.1410    3.5228  1.3674 13.2861  0.0000  0.0310   0.0698   0.0813    0.0818   0.0000   435.2759       29.4294       6.70681       6.61041       3.74495       1.42307       3.47155       4.56785       4.74995       4.65240       4.20226       3.87430
  14  19 3431.7929    2.9635  2.2135 12.6383  0.0000  0.0410   0.0466   0.1049    0.0599   0.0000   440.2556       23.4776       20.4754       12.8264       5.59500      -4.43274       4.35244       5.79074       6.06382       5.97966       5.39598       4.97522
  14  20 3572.5209    2.5184  3.1186 12.1234  0.0000  0.0484   0.0347   0.1309    0.0509   0.0000   440.1923       31.6086       1.46386       22.5907       2.77842      -19.6097       5.31709       6.77374       7.27059       7.20577       6.79734       5.93464
  14  21 3713.5472    2.1481  4.2245 11.6467  0.0000  0.0594   0.0262   0.1558    0.0464   0.0000   444.1341       48.9655       14.6872       6.00039       15.8033      -4.87176       6.28387       8.26441       8.41340       8.82653       7.58546       7.15486
  14  22 3854.5585    1.7350  5.9097 11.2453  0.0000  0.0762   0.0199   0.2025    0.0426   0.0000   447.7463       45.9023      -8.75289       28.9004       2.02852      -4.35679       8.23890       10.6741       11.4868       11.1735       10.5550       9.25499
  14  23 3995.9510    1.4261  6.9716 11.1082  0.0000  0.0898   0.0171   0.2510    0.0386   0.0000   442.5298       16.3106     -0.238982       11.8519      -6.63818      -15.1738       9.62354       12.7769       13.3125       13.2755       12.1090       10.6700
  14  26 4420.0091    0.8297 12.6317 10.4416  0.0000  0.1759   0.0116   0.5018    0.0349   0.0000   438.5781       39.3897      -6.21722       11.5570       23.5459       16.7872       18.0744       23.8272       25.4969       25.1927       22.9238       20.4033
  15   4 1268.6108    0.0705  0.0578  9.4682 -0.0048  0.0155   0.0093   0.0298    0.0256   0.0000   436.2511     -0.878727       13.7894      0.753531      -1.71640     -0.279992       1.43589       2.31239       1.83866       2.11634       2.05292       1.88885
  15   5 1440.0281    0.1224  0.1068  9.3998  0.0000  0.0139   0.0093   0.0332    0.0272   0.0000   439.6372      -3.30626       16.6380      -1.02085      -3.31386       1.08391       1.33495       1.29894       1.95186       1.86508       1.88939       1.59431
  15   7 1753.8094    0.3128  0.2620  9.5374  0.0000  0.0128   0.0119   0.0306    0.0361   0.0000   435.4216     -0.120759       11.7366      -1.00815      -3.68499      -2.23450       1.44240       1.79076       1.91178       1.87905       1.70183       1.51329
  15   8 1902.3390    0.4661  0.4284  9.6508  0.0017  0.0165   0.0138   0.0384    0.0453   0.0000   437.2122      -3.68910       14.1306     -0.827696      0.207712     -0.307593       1.74003       2.41691       2.47624       2.43289       2.12156       1.97579
  15   9 2049.6295    0.6105  0.5426 10.0281  0.0000  0.0193   0.0163   0.0451    0.0576   0.0000   435.7973      -5.67395       14.4773       2.42979      -4.91964       1.90683       1.87698       2.41259       2.41517       2.39258       2.28769       2.14139
  15  10 2195.8617    0.8783  0.6757 10.3943  0.0000  0.0201   0.0209   0.0483    0.0642   0.0000   440.3762       3.51708       13.1494       2.22401       2.06650       6.15633       2.11875       2.81518       2.73323       2.75233       2.61622       2.36570
  15  11 2339.5812    1.2365  0.8383 10.8567  0.0000  0.0219   0.0267   0.0563    0.0705   0.0000   437.8684       3.12446       17.2753      0.552155      -2.46469      -5.43442       2.27841       2.99047       2.98086       3.11431       2.80050       2.57896
  15  12 2481.1437    1.6346  0.9265 11.3561  0.0000  0.0239   0.0341   0.0582    0.0804   0.0000   440.0141       6.96544       12.8218       7.12257       2.15056     0.0316035       2.48532       3.21164       3.11594       3.34547       3.26034       2.71367
  15  13 2622.4715    2.0197  0.9797 11.7005  0.0000  0.0233   0.0411   0.0611    0.0836   0.0000   439.5627       6.02171       10.9593       1.73780      -4.34139      -7.07649       2.46992       3.31758       3.31719       3.21452       3.02979       2.73866
  15  14 2764.3145    2.6034  0.9226 12.4359  0.0000  0.0238   0.0563   0.0590    0.0899   0.0000   438.8130       15.2174       5.92758     -0.590690      -1.82275       2.41105       2.35806       3.15397       3.08847       3.18978       3.00467       2.60132
  15  15 2905.9687    3.2638  0.9147 12.7497  0.0000  0.0224   0.0703   0.0596    0.1162   0.0000   435.2972       8.74716       21.2290       5.76465      -4.07003      -2.94275       2.34090       3.13047       3.23137       3.45531       3.18331       2.78778
  15  16 3047.2754    3.8849  0.9559 12.8756  0.0000  0.0237   0.0871   0.0618    0.1652   0.0000   436.8319       20.4153       7.30056      0.378535     -0.105361      -6.23655       2.37825       3.13546       3.25562       3.12812       3.12492       2.67817
  15  17 3188.2392    3.8360  1.2359 13.1172  0.0000  0.0280   0.0817   0.0772    0.1426   0.0000   443.4347       17.3820       9.69594       3.60286       3.31729      -6.28037       2.99397       3.77352       4.17305       3.98838       3.83108       3.41848
  15  18 3329.1474    3.4130  1.6767 13.0556  0.0000  0.0348   0.0623   0.0917    0.0865   0.0000   442.2295       20.0847       12.4481       17.0189      -3.06755      0.377964       3.39774       4.57480       4.83507       4.73912       4.54438       3.87014
  15  19 3470.2112    2.8553  2.3308 12.6192  0.0000  0.0413   0.0449   0.1088    0.0617   0.0000   447.2133       27.3418       3.55436      0.650291       10.7418       2.69306       4.24807       5.30654       5.70296       5.58370       5.28224       4.77360
  15  20 3611.5672    2.3752  3.2885 12.1039  0.0000  0.0506   0.0328   0.1359    0.0510   0.0000   440.8634       33.9963       6.75038       2.21600      -4.62914      -3.23635       5.08456       6.49605       6.93096       7.00514       6.53630       5.93012
  15  21 3752.9535    1.9605  4.8704 11.4276  0.0000  0.0634   0.0226   0.1724    0.0458   0.0000   445.3781       29.0803      0.675971       22.0664       1.23052      -12.0389       6.39912       8.38331       8.73573       8.88512       8.35853       7.42463
  15  22 3894.6418    1.6432  6.2478 11.1078  0.0000  0.0783   0.0181   0.2094    0.0413   0.0000   439.3257       26.7060       16.8445       4.10845      -24.1087      -13.2837       7.60508       9.99540       10.7325       10.7133       9.94066       9.00044
  15  23 4036.0943    1.3435  7.9961 10.9255  0.0004  0.0963   0.0155   0.2717    0.0376   0.0000   437.7937       45.9607       15.9780      -2.79549       10.2127       5.15115       9.55714       12.6120       13.5603       13.4462       12.4164       11.0710
  15  24 4177.9965    1.1354  9.6431 10.7289 -0.0001  0.1187   0.0138   0.3458    0.0366   0.0000   441.7463       51.9534      -10.4257      -22.5131       15.1063       5.88342       11.4178       15.3265       15.8333       16.3505       14.8716       13.5947
  15  25 4320.0106    0.9262 11.4501 10.5913  0.0000  0.1528   0.0131   0.4456    0.0360   0.0000   457.9288       37.7394       10.4421      -14.7782       3.53204      -2.37185       14.7556       19.5585       20.5800       20.7621       19.3558       17.2881
  16   5 1467.2696    0.1254  0.0995  9.4169  0.0000  0.0142   0.0090   0.0285    0.0266   0.0000   438.7123     -0.215969       14.2243      -1.67528     -0.927001     -0.541237       1.72199       2.52483       1.85794       1.43747       1.59871       1.64000
  16   6 1629.5183    0.2125  0.1894  9.4589  0.0000  0.0126   0.0097   0.0277    0.0302   0.0000   437.2127      0.322147       12.9504      0.565857      -1.40224       1.90931       1.39823       1.71738       1.78322       1.74666       1.84656       1.54558
  16   7 1783.2728    0.3495  0.2509  9.6295  0.0000  0.0122   0.0127   0.0273    0.0356   0.0000   439.9445      -2.30349       10.6864       1.16782      -2.82499      0.505786       1.20301       1.48641       1.68689       1.52718       1.48162       1.35889
  16   8 1933.1451    0.5074  0.4448  9.7120  0.0000  0.0160   0.0141   0.0365    0.0476   0.0000   438.3884       2.28486       14.5391      0.211804     -0.798747     -0.128373       1.49421       1.98805       1.98542       2.10838       1.90255       1.77230
  16   9 2081.6327    0.6566  0.6629  9.9335  0.0000  0.0192   0.0159   0.0514    0.0629   0.0000   439.9994      0.256609       9.09979      -1.20073      -2.48059      -2.19738       1.87007       2.58367       2.47559       2.62507       2.54777       2.26863
  16  10 2228.4501    0.9523  0.7047 10.5286  0.0000  0.0194   0.0218   0.0491    0.0705   0.0000   437.7682       3.46402       11.6890      -1.70966     0.0290634     -0.106745       1.95945       2.47107       2.69751       2.57501       2.71633       2.36865
  16  11 2372.6073    1.2870  1.0430 10.8249  0.0000  0.0234   0.0248   0.0627    0.0778   0.0000   438.5036     -0.217903       15.8100       3.98232       1.41342      -6.64068       2.36309       3.00525       3.08652       3.12766       3.12451       2.83939
  16  12 2514.9561    1.6419  1.0870 11.4266  0.0000  0.0256   0.0314   0.0639    0.0768   0.0000   437.6263       5.79493       16.6947       3.59556     -0.505872      -2.08003       2.42950       3.23525       3.34699       3.54715       3.18494       2.94053
  16  13 2657.0299    2.2707  0.9631 11.9009  0.0000  0.0218   0.0445   0.0589    0.0789   0.0000   439.0350       13.3702       15.6837       1.73195    0.00823894       6.33829       2.17851       2.87798       3.05164       3.09815       2.95698       2.66120
  16  14 2799.6789    2.8484  0.8536 12.5937  0.0002  0.0211   0.0590   0.0528    0.0734   0.0000   438.8481       10.1123       8.94149       1.85253     -0.103525      -1.58329       2.14842       2.88424       2.93573       2.92971       2.68874       2.51329
  16  15 2941.9583    3.4785  0.9241 12.7885  0.0000  0.0215   0.0697   0.0553    0.0955   0.0000   437.7061       16.4662       14.7498       3.60788       2.38936      0.543998       2.05862       2.64300       2.72670       2.80811       2.56521       2.32933
  16  16 3083.6835    3.8678  1.0560 12.9858  0.0000  0.0238   0.0768   0.0636    0.1404   0.0000   438.2548       15.4359       15.0478       5.80571      -3.63643      -5.13469       2.24909       3.01286       3.20595       3.09902       2.96509       2.64352
  16  17 3225.2315    3.6980  1.2701 13.0094  0.0028  0.0274   0.0749   0.0739    0.1376   0.0000   432.4062       20.7129       1.39340       4.06501       2.34739      -4.14212       2.70590       3.44170       3.63934       3.63110       3.40223       3.16189
  16  18 3366.6560    3.3135  1.8240 12.6743  0.0000  0.0353   0.0589   0.0917    0.1170   0.0000   443.5033       22.7979       12.3679       2.64044      -5.14851      -2.19155       3.22900       4.47026       4.44984       4.74803       4.42061       4.00306
  16  19 3508.3119    2.7082  2.5565 12.5354  0.0000  0.0438   0.0428   0.1178    0.0646   0.0000   437.9759       20.9475       1.65216      -5.80744       1.44173      0.691371       4.19015       5.51832       5.39598       5.85049       5.39338       4.97960
  16  20 3650.1635    2.2955  3.6452 11.8532  0.0000  0.0500   0.0288   0.1392    0.0539   0.0000   436.4557       28.5755       7.40339       5.88910      -4.34811      -3.17285       4.93009       6.17989       6.70161       6.78957       6.34992       5.85590
  16  21 3791.9144    1.9066  4.9493 11.3789  0.0000  0.0618   0.0215   0.1717    0.0468   0.0000   442.6593       40.2095      -7.68365      -2.61162       6.95051       13.0235       6.01509       7.66920       8.23102       8.23694       7.66536       7.06612
  16  22 3933.9909    1.6156  6.9144 10.9801  0.0000  0.0780   0.0166   0.2179    0.0414   0.0000   446.1842       26.3919       8.77413       4.05045      -9.79524       1.15672       7.25149       9.78912       10.2732       10.2871       9.76613       8.70119
  16  23 4076.1474    1.2966  8.7629 10.7724  0.0000  0.0979   0.0141   0.2818    0.0382   0.0000   461.7799       47.4911      -1.51785       1.85977      -8.25612      -1.40170       9.09323       12.1199       12.8208       12.9917       12.2427       11.1347
  16  24 4218.0418    1.0981 10.4703 10.6823  0.0000  0.1221   0.0127   0.3557    0.0344   0.0000   447.5362       35.2331       5.80267      -59.9491       20.8245      0.302825       11.3107       15.0368       15.8108       16.2109       14.9660       13.6238
  16  25 4360.8829    0.9256 12.6068 10.4977 -0.0023  0.1537   0.0113   0.4420    0.0333   0.0000   415.1587       41.4100       2.16689       12.8847       3.35055      -9.75326       14.1811       18.7725       20.1433       20.5484       19.3322       17.4552
  17   5 1493.4864    0.1568  0.1028  9.4136  0.0000  0.0121   0.0096   0.0205    0.0262   0.0000   439.2148     -0.945425       15.1589      0.168754     -0.317963      0.594101       1.14209       1.42480      0.954561       1.07132       1.23021       1.61780
  17   6 1657.0550    0.2471  0.1909  9.4813  0.0000  0.0109   0.0104   0.0260    0.0305   0.0000   437.1247     -0.700927       15.2406      0.608437      0.728078     -0.184685       1.10068       1.64032       2.34609       2.70173       2.59524       1.99663
  17   7 1811.9964    0.3702  0.3246  9.6367  0.0000  0.0138   0.0118   0.0314    0.0370   0.0000   438.1987      0.516965       14.4152      -1.42032      -2.75363       1.37010       1.34982       1.88614       1.90432       1.98864       1.87225       1.69689
  17   8 1963.3485    0.5037  0.4234  9.8807  0.0000  0.0150   0.0139   0.0354    0.0428   0.0000   440.2873      0.299559       14.0349       2.82944     -0.699759       2.23193       1.34728       1.81716       1.98868       1.77611       1.78431       1.65857
  17   9 2113.0336    0.7397  0.5412 10.2206 -0.0000  0.0165   0.0182   0.0409    0.0510   0.0000   439.6388      0.428691       12.4330      0.891993      -4.83045      -1.89068       1.50877       1.94696       2.21956       2.24113       2.19437       1.88223
  17  10 2260.3661    1.0665  0.8326 10.3979 -0.0019  0.0205   0.0218   0.0510    0.0874   0.0000   438.2689      0.964504       12.5462      0.732671     -0.354148     -0.374358       1.89591       2.42946       2.64577       2.54851       2.53651       2.27150
  17  11 2405.0906    1.3157  0.9145 11.1833  0.0000  0.0222   0.0268   0.0577    0.0703   0.0000   439.2600       6.91061       11.4110      -2.12532      -2.46791     -0.294894       1.94289       2.55083       2.79225       2.75515       2.67773       2.44033
  17  12 2548.1918    1.7911  1.0596 11.3741  0.0000  0.0238   0.0328   0.0609    0.0853   0.0000   441.2465       4.20605       14.2381       5.37131       1.63597     0.0644983       2.31394       3.09521       3.24817       3.19717       3.10259       2.80322
  17  13 2691.1885    2.3547  0.9749 12.1279  0.0000  0.0226   0.0447   0.0588    0.0743   0.0000   444.4238       7.04790       13.0803       4.97403      -3.19082      -3.43645       2.09804       2.81086       2.91630       3.05838       2.91412       2.52987
  17  14 2834.5006    2.9479  0.8591 12.7479  0.0000  0.0209   0.0590   0.0533    0.0679   0.0000   441.4544       10.1761       12.0132       7.15981       1.07309      -3.68356       1.96194       2.74515       2.72101       2.81265       2.69589       2.44607
  17  15 2977.4210    3.4817  0.9220 12.9502  0.0000  0.0207   0.0685   0.0549    0.0772   0.0000   439.5121       16.2068       9.34483       7.75611       1.40026      0.476219       1.93406       2.53174       2.61783       2.72986       2.66270       2.27538
  17  16 3119.6994    3.7623  1.0876 13.1673  0.0000  0.0240   0.0718   0.0609    0.0985   0.0000   437.4443       9.54424       16.8967       9.60757     -0.864077      -1.73591       2.21538       2.99609       3.07694       3.06063       2.84997       2.52124
  17  17 3261.6778    3.5949  1.4890 13.0124  0.0000  0.0298   0.0650   0.0798    0.1062   0.0000   440.1111       18.4523       12.7886      0.633726       7.62268      -2.43327       2.68562       3.69950       3.75643       3.84144       3.67547       3.41026
  17  18 3403.7344    3.2149  2.1108 12.3696  0.0000  0.0352   0.0519   0.0993    0.1186   0.0000   448.2324       18.5093       13.6904       6.51445     -0.339829    -0.0219220       3.25331       4.22665       4.52795       4.54061       4.38242       3.92625
  17  19 3545.8115    2.7055  3.0178 11.9731  0.0000  0.0424   0.0359   0.1199    0.0782   0.0000   442.4702       25.6042       19.6849       16.1973      -1.31285      -12.3926       3.88161       4.94361       5.40421       5.37339       5.14511       4.78567
  17  20 3688.1355    2.2376  4.3973 11.4815 -0.0002  0.0541   0.0246   0.1491    0.0558   0.0000   431.5991       33.2838       7.77853      -3.40743       7.06561      -7.06149       4.74837       6.20255       6.67820       6.73771       6.51350       5.89041
  17  21 3830.4218    1.8459  5.7322 11.1440  0.0001  0.0647   0.0188   0.1841    0.0467   0.0000   437.9103       24.4405       9.79779       7.42855      -2.46154      -18.4921       5.77066       7.60196       8.11099       8.03635       7.88891       7.20708
  17  22 3972.8813    1.5100  7.3141 10.9040  0.0000  0.0797   0.0153   0.2296    0.0401   0.0000   435.3032       39.4826      -11.5611      -8.54457      -9.18265       7.53353       7.02613       9.25034       10.0313       10.0847       9.68548       8.69866
  17  23 4115.5583    1.2389  9.8126 10.6726  0.0000  0.1039   0.0130   0.3046    0.0374   0.0000   434.0551       44.4576      -5.01739      -3.98056       18.5559       24.5938       9.28235       11.9212       13.2650       13.4496       12.5207       11.5654
  17  24 4258.5287    1.0120 11.2013 10.6326  0.0000  0.1313   0.0118   0.3815    0.0329   0.0000   464.8983       10.7084       7.02495      -18.8126      -27.6328       8.80862       11.3797       14.7586       16.2995       16.4193       15.3195       14.0868
  18   3 1152.4089    0.0476  0.0159  9.4654  0.0074  0.0110   0.0087   0.0145    0.0227   0.0000   439.0764      -1.02314       20.2701      -2.01113      -1.44610      -1.64523       1.01702       1.37967       1.51877       1.26718       1.82846       1.28015
  18   4 1341.5287    0.0936  0.0744  9.4009  0.0000  0.0107   0.0081   0.0193    0.0240   0.0000   436.5183      -2.08397       14.2858      -3.05444      -2.57780     -0.903344       1.14911       1.34430       1.67658       1.57640       1.60203       1.54003
  18   7 1840.0040    0.4176  0.3511  9.6737  0.0000  0.0141   0.0123   0.0305    0.0376   0.0000   437.4907      -1.99957       12.4021     -0.123243      0.412825      -1.44512       1.21021       1.67279       1.61620       1.71602       1.65032       1.46432
  18   8 1992.8432    0.5473  0.5484  9.8375  0.0000  0.0175   0.0132   0.0393    0.0490   0.0000   438.2935      -2.04039       16.5040      -1.70167      -1.46745      -1.22985       1.42223       1.95177       2.05994       2.25858       1.88213       1.95412
  18   9 2143.7255    0.7757  0.6436 10.1855  0.0000  0.0178   0.0171   0.0423    0.0549   0.0000   436.5074     -0.763695       9.28814     -0.774433      -4.10721     -0.514270       1.50772       1.88284       2.11364       2.20798       1.98080       1.89304
  18  10 2291.6757    1.0829  0.7604 10.7606  0.0000  0.0189   0.0234   0.0515    0.0658   0.0000   436.9281      0.964296       14.8415       2.04569     -0.885985      -4.10167       1.63738       2.13888       2.24768       2.41361       2.27979       2.04444
  18  11 2436.9369    1.4702  0.9406 11.2657  0.0000  0.0226   0.0291   0.0560    0.0836   0.0000   440.9383       2.13007       13.0968      0.470260      -1.52914       2.81253       1.93536       2.62400       2.60540       2.65558       2.72263       2.37739
  18  12 2580.9342    1.8918  0.9688 11.7502  0.0000  0.0219   0.0355   0.0568    0.0712   0.0000   435.8017       4.33089       8.59586       6.18795       3.28091      0.541880       1.86548       2.50181       2.56729       2.61508       2.51028       2.26168
  18  13 2724.8539    2.5288  0.8550 12.2486 -0.0004  0.0192   0.0491   0.0528    0.0700   0.0000   437.1822       6.35633       8.48492       4.00355     -0.753033      -3.12155       1.69618       2.19095       2.22680       2.33961       2.31151       2.11496
  18  14 2868.8200    3.1028  0.9598 12.4834  0.0000  0.0207   0.0562   0.0517    0.0781   0.0000   435.7899       13.3215       14.8842       6.19311       3.72128      -1.62617       1.81985       2.27403       2.55656       2.69753       2.46061       2.18090
  18  15 3012.2723    3.7031  1.0192 12.8965  0.0000  0.0219   0.0666   0.0557    0.0819   0.0000   439.4493       13.5480       9.28633       1.90810      0.521117       1.37597       1.99054       2.57615       2.54095       2.62796       2.61758       2.37703
  18  16 3155.1205    3.9177  1.1322 13.1153 -0.0001  0.0237   0.0697   0.0652    0.0903   0.0000   435.8298       14.7190       6.72059       8.71124      0.644201      -2.73542       2.17607       2.96418       2.98032       3.00321       2.84799       2.63128
  18  17 3297.7331    3.4733  1.4425 13.0319  0.0000  0.0280   0.0596   0.0743    0.0877   0.0000   434.1532       14.5355       15.8295       5.92257     -0.571371      -2.04158       2.30639       3.20087       3.23156       3.31040       3.23448       2.85820
  18  18 3440.3823    3.0551  2.1933 12.4844 -0.0000  0.0355   0.0467   0.0970    0.0879   0.0000   439.5122       31.9422       16.9087      -1.24457       8.29942      -12.1055       3.06941       3.95221       4.34045       4.31058       4.18708       3.85374
  18  19 3582.9584    2.5107  3.4935 11.7943  0.0007  0.0467   0.0310   0.1298    0.0714   0.0000   439.2331       26.1958       4.61783       6.41055       7.44832      -6.40127       3.86424       5.04026       5.49956       5.60459       5.45525       4.95949
  18  21 3868.5317    1.7388  6.4186 11.0160  0.0000  0.0683   0.0167   0.1950    0.0425   0.0000   435.2896       35.5759       22.7076      -4.03187      -5.27734       1.01549       5.77025       7.54568       8.15184       8.39779       8.04442       7.32747
  18  22 4011.3432    1.4303  7.5957 10.8491  0.0000  0.0805   0.0143   0.2344    0.0380   0.0000   444.7151       48.7111       2.16821       10.0204     -0.248251      -13.2361       6.95576       9.20334       9.99003       10.0933       9.69709       9.10364
  18  23 4154.1352    1.1848  9.7921 10.6770 -0.0002  0.1028   0.0123   0.3014    0.0345   0.0000   440.8495       48.5702       17.5919      -11.8432      -12.1632       9.79427       8.84102       11.2917       12.4704       12.8118       12.2473       11.2178
  18  24 4297.5381    1.0041 12.2512 10.5048  0.0000  0.1375   0.0111   0.3852    0.0339   0.0000   434.4542       50.7799       47.3745      -47.0698      -26.4263     -0.322372       11.0491       15.0100       15.8039       16.5243       15.2430       14.4745
  18  25 4440.4205    0.7951 13.1663 10.5064  0.0000  0.1712   0.0102   0.4833    0.0285   0.0000   430.2316       24.6240       57.7059       13.0696      -7.55864      -33.6194       13.7480       18.4263       20.1077       20.2552       19.3296       17.8077
  18  26 4583.7770    0.6418 15.5806 10.3474 -0.0025  0.2290   0.0081   0.5978    0.0246   0.0000   417.9660       58.2474       57.0518      -11.3204      -8.31935      -43.5855       18.1836       24.5084       26.1340       27.3678       25.3363       23.5119
  18  27 4725.9771    0.5263 17.6238 10.1774  0.0000  0.2925   0.0067   0.7294    0.0219   0.0000   441.5796       88.2339       14.5457       48.6731       28.5664      -11.3269       23.3296       30.8305       33.9692       34.9370       32.1788       30.4129
  19   4 1364.3144    0.0996  0.0692  9.4235  0.0000  0.0101   0.0088   0.0227    0.0233   0.0000   439.2777     -0.467030       16.6051      0.555130      -1.86470      -1.77522      0.932049       1.23311      0.977855       1.31226      0.957152       1.12402
  19   5 1543.0384    0.1967  0.1052  9.4199  0.0000  0.0078   0.0104   0.0178    0.0256   0.0000   438.4886      -2.11776       17.9441       1.09997     -0.891291      0.217580      0.631738      0.742450      0.715807      0.918205      0.783266      0.777135
  19   6 1709.3656    0.2990  0.2165  9.5625  0.0000  0.0110   0.0109   0.0238    0.0299   0.0000   438.3594     -0.476234       15.5441     0.0883350      -3.50282     -0.738619       1.03475       1.43077       1.43061       1.54701       1.50575       1.41649
  19   7 1867.3084    0.4147  0.3781  9.7114  0.0000  0.0141   0.0115   0.0327    0.0385   0.0000   436.7354      0.894090       13.2675       2.18634      -1.99975     -0.242903       1.18738       1.66236       1.75529       1.67788       1.70855       1.57169
  19   8 2021.7965    0.6223  0.5283  9.8574 -0.0003  0.0155   0.0151   0.0389    0.0525   0.0000   436.7753     -0.240169       11.8246      0.472110     -0.393332     -0.785576       1.26242       1.70679       1.83946       1.87542       1.83712       1.71090
  19   9 2173.8327    0.8804  0.6643 10.3143  0.0000  0.0177   0.0185   0.0423    0.0567   0.0000   438.6483      -1.30058       13.6891       1.13160      -1.15859       3.43302       1.37753       1.90707       2.00897       2.09417       2.06105       1.81065
  19  10 2322.3851    1.1831  0.7892 10.8018  0.0000  0.0192   0.0233   0.0474    0.0624   0.0000   439.2765       2.76964       5.98420      0.724847      0.110836      -3.88739       1.70140       2.37954       2.49000       2.57698       2.45527       2.23193
  19  11 2468.2521    1.5918  0.8963 11.4579  0.0000  0.0217   0.0312   0.0546    0.0780   0.0000   436.8849       4.21551       10.6695       1.06445      -1.15561       1.00749       1.73739       2.31920       2.25206       2.36875       2.32024       2.18621
  19  12 2613.1630    2.0351  1.0112 12.0075  0.0000  0.0215   0.0380   0.0576    0.0767   0.0000   439.8503       7.81896       13.4667       3.19044      -7.23250     -0.301898       1.79498       2.31436       2.38376       2.54040       2.39603       2.19104
  19  13 2758.1114    2.7150  0.9664 12.1160  0.0000  0.0208   0.0487   0.0526    0.0824   0.0000   436.2467       9.62833       14.6331      -2.15721      -1.13280       1.81663       1.99949       2.77830       2.86784       2.93458       2.79658       2.39636
  19  14 2902.7087    3.2397  0.8867 12.7949  0.0000  0.0198   0.0597   0.0501    0.0707   0.0000   436.0366       7.07376       15.0838       2.76425      -2.91262       1.34547       1.58812       2.20516       2.18666       2.25850       2.19351       2.12315
  19  15 3046.8342    3.8160  0.9110 13.1845  0.0000  0.0205   0.0696   0.0500    0.0701   0.0000   433.7921       11.8053       5.75297       4.98281       4.98738      -3.74504       1.74433       2.36572       2.38771       2.38839       2.38002       2.35721
  19  16 3190.0641    3.5491  1.3517 13.0860  0.0003  0.0264   0.0582   0.0685    0.0665   0.0000   437.5005       22.8318       16.0200     0.0432348      -4.09913      -1.26640       2.14074       2.89532       3.03735       3.05961       3.07654       2.82918
  19  17 3333.2362    3.2980  1.6091 13.0997  0.0000  0.0304   0.0533   0.0785    0.0646   0.0000   441.9780       13.7738       16.2318       2.62902      -1.80480      -3.68377       2.44295       3.35644       3.34112       3.53010       3.47151       3.21306
  19  18 3476.4971    2.7787  2.3409 12.5274  0.0000  0.0367   0.0393   0.0969    0.0652   0.0000   439.3491       32.8444       2.92539       3.04629      -4.49126      -1.23283       2.96229       4.08127       4.17904       4.50350       4.15163       3.90374
  19  19 3619.7455    2.4366  3.8829 11.6570  0.0000  0.0475   0.0271   0.1284    0.0627   0.0000   440.9408       27.7285       2.72042       5.83517       7.30322      -5.57102       3.83812       5.00269       5.43396       5.59468       5.33383       4.98014
  19  20 3762.8916    1.9931  5.3688 11.3058 -0.0000  0.0605   0.0201   0.1651    0.0488   0.0000   441.9099       26.3160       14.5675       6.97790       4.05808       5.52276       4.77819       6.38904       6.88464       6.93839       6.67378       6.32389
  19  21 3906.2221    1.6690  7.1162 10.9231  0.0000  0.0714   0.0150   0.2037    0.0397   0.0000   436.1649       28.4839       22.9781      -4.08916      -3.48854      -7.26038       5.79709       7.42225       8.25359       8.41611       8.09688       7.55330
  19  22 4049.4479    1.3935  8.5881 10.7059  0.0000  0.0860   0.0126   0.2408    0.0360   0.0000   455.2978       31.5983      -6.04653       4.15160      -5.52633       1.56478       6.77909       9.04367       9.82022       9.91194       9.53467       8.93221
  19  24 4336.1842    0.9405 12.4922 10.4651 -0.0003  0.1392   0.0099   0.3906    0.0314   0.0000   447.5951       66.0506      -4.02206      -11.1597      -4.01571      -7.28462       10.7771       14.0405       15.5251       15.9291       15.1669       14.1689
  19  26 4623.2306    0.6299 17.0476 10.3119 -0.0007  0.2373   0.0071   0.6101    0.0222   0.0000   450.9707       25.2240      -34.0797      -40.0127       10.0576      0.564315       18.2118       24.2758       26.3472       27.1600       25.5408       24.1150
  20   4 1386.4949    0.1099  0.0914  9.3911  0.0000  0.0111   0.0073   0.0191    0.0231   0.0000   438.6909      -1.24497       19.9704      -1.69287      -1.50678     0.0179559      0.910186       1.11831       1.35089       1.17617       1.21701       1.04695
  20   5 1566.5301    0.1759  0.1416  9.4497  0.0000  0.0120   0.0083   0.0190    0.0252   0.0000   440.2755      -1.21544       16.6771     -0.289986     -0.239739      0.198937      0.791721       1.19323       1.06902       1.31819       1.03256       1.22063
  20   6 1734.1996    0.3070  0.2581  9.5784  0.0000  0.0114   0.0102   0.0259    0.0307   0.0000   439.7179      -1.55466       15.5509     -0.822329      -4.70911      -1.78666      0.943824       1.15662       1.14049       1.32044       1.27835       1.20071
  20   7 1893.9138    0.4583  0.4444  9.7456  0.0000  0.0157   0.0116   0.0333    0.0389   0.0000   437.0011      -1.57072       15.9787     -0.933377     -0.998667     -0.527135       1.29723       1.74590       1.91400       1.94914       1.94808       1.66721
  20   8 2050.1097    0.6621  0.4629 10.1476  0.0001  0.0151   0.0158   0.0326    0.0432   0.0000   438.2551      0.591496       15.1867       1.23389       1.37151      -2.34438       1.31438       1.78425       1.86316       2.00220       1.91450       1.80988
  20   9 2203.1774    0.9050  0.6897 10.4263  0.0000  0.0178   0.0183   0.0425    0.0572   0.0000   436.1134       3.28400       16.1087      -2.28481      -2.59938     -0.625532       1.29568       1.82885       1.79790       1.85515       1.86393       1.81445
  20  10 2352.4552    1.2745  0.9471 10.8262  0.0000  0.0205   0.0228   0.0528    0.0674   0.0000   438.6766       7.83626       13.5028      0.145976       1.35438     -0.604498       1.51744       2.11607       2.13905       2.23775       2.12199       2.01703
  20  11 2499.0223    1.6078  0.9950 11.5544  0.0000  0.0208   0.0294   0.0583    0.0716   0.0000   438.7965       5.94383       10.5281     -0.556437      -1.12845      -2.19411       1.66023       2.17075       2.32205       2.44916       2.31392       2.17736
  20  12 2645.0187    2.1584  0.9241 12.0568  0.0000  0.0206   0.0406   0.0536    0.0815   0.0000   443.8507       6.97415       12.1534     -0.143644       1.20362      -3.39153       1.62671       2.20861       2.30635       2.46176       2.50151       2.25557
  20  13 2790.8846    2.7092  0.8999 12.5073  0.0000  0.0195   0.0498   0.0497    0.0668   0.0000   439.1385       7.06732       12.3916       3.89837      -1.13101       2.33545       1.50292       2.02898       2.17725       2.25901       2.21017       1.99210
  20  14 2936.1235    3.4213  0.8754 13.0924 -0.0006  0.0188   0.0645   0.0504    0.0637   0.0000   437.3825       8.61006       14.5744       3.18836      -4.04867      -1.07881       1.59864       2.09826       2.14608       2.20122       2.13133       1.97650
  20  15 3080.7159    3.8487  0.9819 13.1962  0.0000  0.0207   0.0670   0.0513    0.0711   0.0000   439.6955       13.8462       9.03645       5.56699      -4.49208    0.00835042       1.69713       2.27518       2.41099       2.43561       2.51573       2.25768
  20  16 3224.6471    3.6334  1.2616 13.3131  0.0000  0.0249   0.0605   0.0668    0.0653   0.0000   439.3191       14.5884       12.5395      0.813777     -0.803147     -0.944504       1.94504       2.49042       2.65832       2.90057       2.65761       2.47666
  20  17 3368.4072    3.2273  1.7053 12.9900  0.0000  0.0304   0.0479   0.0773    0.0552   0.0000   438.8184       17.0312       17.3522       2.13762      -3.06779      0.804869       2.32809       3.19260       3.19818       3.46665       3.39660       3.20290
  20  18 3512.2019    2.6988  2.6809 12.3904 -0.0011  0.0379   0.0334   0.1023    0.0505   0.0000   442.5033       21.3909       8.59294       7.43125       7.09382      -4.61721       2.82359       3.81670       4.00482       4.23920       3.99907       3.84727
  20  19 3656.0240    2.2629  3.8766 11.7005  0.0000  0.0472   0.0254   0.1301    0.0549   0.0000   438.3598       33.1500       25.2073      -6.07979      -1.75438      -2.27811       3.81838       4.88118       5.47112       5.42872       5.38569       5.06503
  20  20 3799.6891    1.9072  5.5533 11.2529  0.0000  0.0602   0.0185   0.1684    0.0448   0.0000   445.6746       23.3492      -5.32129      -13.8516      -7.81339      -7.11271       4.49014       5.93733       6.48840       6.58406       6.38130       5.94506
  20  21 3943.3936    1.5947  7.6209 10.8160  0.0000  0.0744   0.0138   0.2090    0.0379   0.0000   444.0745       24.9442       3.44920       11.0789      -2.67279      -10.1839       5.57232       7.35905       8.01278       8.24753       8.03598       7.61616
  20  22 4087.3106    1.3186  9.6906 10.6541  0.0010  0.0931   0.0117   0.2704    0.0334   0.0000   455.6406       30.4372      -2.79203      -7.47353      -19.6369      -7.69576       6.95725       9.28652       10.0980       10.3018       9.98416       9.29626
  20  23 4230.6103    1.0760 10.7946 10.5917 -0.0002  0.1136   0.0107   0.3173    0.0302   0.0000   434.3260       45.0791       11.1293       27.3729       23.3342      -27.4675       8.42138       11.3043       12.3551       12.6620       12.1564       11.4855
  20  24 4375.1289    0.8763 13.5920 10.5207 -0.0006  0.1553   0.0090   0.4391    0.0266   0.0000   441.7213       16.7708      -6.39749       29.1226       9.76665       6.13729       11.0557       15.3156       16.4132       17.0488       16.1427       15.2356
  20  25 4518.8845    0.7283 16.1892 10.4057 -0.0013  0.2031   0.0074   0.5394    0.0228   0.0000   431.6300       68.7843      -6.92788      -15.6344       35.8171      -6.36101       14.8165       20.1210       21.7385       22.3563       21.5722       20.6281
  20  26 4662.2545    0.5560 16.5787 10.2752 -0.0034  0.2563   0.0067   0.6428    0.0216   0.0000   451.9880       16.6471      -3.28608       58.0530       17.7568      -31.2172       18.2911       24.9622       27.2735       27.9328       26.5822       24.7251
  21   3 1213.5947    0.0608  0.0456  9.4871  0.0000  0.0141   0.0082   0.0241    0.0216   0.0000   437.7788       1.50847       19.0715      -1.06921      -3.38420      -1.36233       1.25439       1.41496       1.44799       1.81232       1.84369       1.87156
  21   4 1408.0728    0.1188  0.0743  9.3813  0.0000  0.0090   0.0084   0.0176    0.0226   0.0000   439.7056     -0.354024       17.2979     -0.682480      -1.65318     0.0784274      0.840064      0.836318      0.826151       1.04806       1.31095       1.04730
  21   5 1589.2668    0.2109  0.1636  9.4200  0.0000  0.0093   0.0088   0.0207    0.0259   0.0000   439.8421      0.430783       15.5809      0.922723      -1.53088      -1.23885      0.686069      0.776257       1.02572       1.09459      0.988791      0.859794
  21   6 1758.2463    0.3281  0.3187  9.6047  0.0000  0.0136   0.0100   0.0285    0.0327   0.0000   439.5199       1.35066       15.1590     0.0189264    -0.0713051     0.0245059      0.973764       1.37093       1.41319       1.50196       1.53554       1.44263
  21   7 1919.8574    0.4917  0.4232  9.7767  0.0000  0.0138   0.0123   0.0319    0.0388   0.0000   439.0224      -2.22804       14.3222       3.37642      -2.80835      -1.95866       1.04325       1.23498       1.33145       1.39255       1.40104       1.27765
  21   8 2077.7596    0.7062  0.6399  9.9772  0.0000  0.0172   0.0144   0.0390    0.0530   0.0000   437.1895       1.09861       14.2621      0.756804      -3.10153       1.85056       1.21534       1.70716       1.75735       1.84493       1.76290       1.64315
  21   9 2231.9380    0.9794  0.7481 10.4624 -0.0010  0.0175   0.0189   0.0457    0.0605   0.0000   436.9894       2.72634       12.4015    -0.0754405      -2.94211       1.52724       1.23407       1.67174       1.79050       1.77173       1.94117       1.65702
  21  10 2382.0065    1.3368  0.8562 11.0935  0.0000  0.0190   0.0241   0.0484    0.0591   0.0000   434.3374       2.53714       13.4856       6.19679      -1.42461    -0.0308054       1.38915       1.91475       2.06776       2.15156       1.97327       1.90277
  21  11 2529.3830    1.7299  0.8786 11.7670  0.0002  0.0199   0.0317   0.0490    0.0597   0.0000   439.3618       3.95618       12.6074       2.09035       1.63774      -1.09501       1.41057       1.92158       2.04440       2.15157       2.19865       2.00620
  21  12 2676.2984    2.2852  1.0211 12.0887  0.0000  0.0208   0.0397   0.0565    0.0829   0.0000   438.1178       9.15203       12.6792       1.12024      -4.81770      -4.21715       1.53754       2.02232       2.23023       2.22094       2.17747       2.00489
  21  13 2823.1071    3.0202  0.9090 12.4487 -0.0013  0.0192   0.0523   0.0473    0.0908   0.0000   437.0277       12.0397       9.15736      -1.24931      -1.18860       2.34673       1.41127       1.98507       2.05156       2.22002       2.07596       1.95581
  21  14 2969.1068    3.5400  0.9290 12.9662  0.0000  0.0198   0.0615   0.0485    0.0705   0.0000   437.5731       10.6563       10.6151       3.30931       3.48290       1.29179       1.44838       2.03354       2.07316       2.22320       2.14247       2.05100
  21  15 3114.1869    3.8305  1.0886 13.1402  0.0000  0.0210   0.0641   0.0566    0.0745   0.0000   438.2302       14.6261       11.4993       5.00764      -2.42883      -1.03982       1.60342       2.13137       2.27792       2.42322       2.48842       2.26942
  21  16 3258.8338    3.6234  1.3258 13.1586  0.0000  0.0248   0.0575   0.0646    0.0659   0.0000   442.9315       12.2248       14.2564       3.52331      -2.38290     -0.441158       1.92319       2.38771       2.42323       2.64625       2.65701       2.43621
  21  17 3403.2141    3.1265  1.8920 12.8148 -0.0000  0.0299   0.0426   0.0821    0.0498   0.0000   437.4083       18.2898       14.0713       7.08045      0.349371       2.82450       2.26723       2.92565       3.14411       3.24793       3.19782       3.05168
  21  18 3547.4966    2.5512  3.1357 12.1396 -0.0003  0.0396   0.0282   0.1081    0.0435   0.0000   442.0851       21.5452       14.8676       2.47043       5.51360       3.36149       2.90938       3.82000       4.21867       4.37127       4.37993       4.22503
  21  19 3691.9541    2.1307  4.5889 11.5649  0.0000  0.0512   0.0211   0.1391    0.0434   0.0000   435.9087       23.1093       15.9009      -3.81776      -8.14715      0.791034       3.69572       4.83669       5.44396       5.57353       5.50209       5.11253
  21  20 3836.1638    1.8150  6.0543 11.1651  0.0000  0.0610   0.0165   0.1724    0.0393   0.0000   443.5971       33.6163       21.9129       3.62118      -3.05688       1.04293       4.42330       5.76169       6.43107       6.64272       6.47476       6.13626
  21  21 3980.3424    1.5183  8.0634 10.8664  0.0000  0.0779   0.0130   0.2171    0.0335   0.0000   436.4054       15.5036       14.4517       14.7736       16.7783      -7.75594       5.56342       7.46957       8.14522       8.48649       8.14317       7.62470
  21  22 4124.5442    1.2495  9.9692 10.6437  0.0000  0.0948   0.0109   0.2719    0.0313   0.0000   433.1836       34.6826       24.0754       15.4867      -19.1440      -17.5923       6.88019       9.06633       9.91034       10.2751       9.97764       9.60221
  21  23 4269.0865    1.0130 11.8451 10.5878 -0.0008  0.1242   0.0098   0.3534    0.0278   0.0000   445.5589       41.8123       19.2430       8.40660       33.2157      -20.0546       8.69918       11.7045       12.6552       13.1784       12.8101       12.2501
  21  24 4413.1482    0.8214 13.5550 10.5300  0.0000  0.1590   0.0087   0.4442    0.0250   0.0000   452.0562       16.3742      -3.78453       26.2849      -17.4261      -11.9135       11.2144       14.9296       16.3334       17.2567       16.4159       15.6875
  21  25 4557.0590    0.6562 15.8231 10.3881  0.0003  0.2078   0.0070   0.5518    0.0221   0.0000   423.1981       2.23334       14.7740       64.1924      -14.9683      -29.1410       14.5188       19.3304       21.5653       21.9502       21.1445       19.9360
  22   3 1233.1040    0.0716  0.0295  9.4489  0.0000  0.0117   0.0089   0.0098    0.0208   0.0000   438.5633     0.0207409       19.2063      -1.41117      -5.70129      -1.37556      0.765047      0.979379       1.00713       1.02180       1.26692      0.945518
  22   4 1429.1308    0.1330  0.0869  9.3318  0.0000  0.0149   0.0100   0.0251    0.0226   0.0000   439.4697    -0.0956751       17.9025       1.30908      -2.28468     0.0394231      0.894073       1.17572       1.15393       2.45338       2.22495       3.22822
  22   5 1611.3332    0.2202  0.1978  9.4291  0.0000  0.0099   0.0084   0.0238    0.0262   0.0000   438.6151      0.439558       18.0145     -0.278354      -2.66561      0.988503      0.909879       1.18525       1.43386       1.47649       1.33956       1.34929
  22   6 1781.5340    0.3668  0.3511  9.5723  0.0000  0.0127   0.0101   0.0303    0.0330   0.0000   440.2339     -0.822539       17.2200      0.678724      -3.59096      0.883611      0.930269       1.18602       1.31488       1.31978       1.31302       1.31443
  22   7 1945.1064    0.5340  0.4549  9.8065  0.0000  0.0139   0.0124   0.0310    0.0395   0.0000   440.2095      0.585167       15.2158      -1.29039      0.272519      0.479627       1.00823       1.40524       1.45622       1.51754       1.51647       1.54079
  22   8 2104.7779    0.7462  0.6802 10.0442  0.0000  0.0179   0.0147   0.0406    0.0524   0.0000   437.5486     -0.285040       14.5935     -0.198621      -2.21514      -1.32297       1.25911       1.77393       1.82259       1.93252       1.80578       1.72587
  22   9 2260.0729    1.0661  0.7708 10.6190  0.0000  0.0178   0.0194   0.0441    0.0571   0.0000   440.0684       2.24422       15.9679      0.644603      -1.89325       1.42878       1.17139       1.59444       1.76816       1.69831       1.73714       1.61556
  22  10 2410.8772    1.4223  0.8963 11.2594  0.0000  0.0197   0.0253   0.0478    0.0664   0.0000   439.3727       1.35495       7.88014       1.54281       1.44205      0.427089       1.33625       1.79508       1.89740       1.99686       1.92626       1.80546
  22  11 2559.3046    1.8781  0.9559 11.7184  0.0000  0.0192   0.0321   0.0507    0.0624   0.0000   440.8628       3.82873       18.7664      0.431714     -0.413561      -1.42154       1.37568       1.86772       1.97465       2.10698       1.92960       1.87807
  22  12 2707.2179    2.4803  0.8593 12.3299  0.0000  0.0180   0.0446   0.0465    0.0675   0.0000   438.2664       8.38431       13.0251      0.930754      -2.50015      -2.06549       1.32281       1.75209       1.87300       1.97723       1.97139       1.81540
  22  13 2854.9120    3.0248  0.8876 12.8195  0.0000  0.0185   0.0556   0.0502    0.0740   0.0000   437.2583       7.87017       14.5659       1.55214       3.76959     -0.542372       1.42379       1.77828       1.87522       1.94298       2.00715       1.79761
  22  14 3001.6155    3.5671  0.9227 13.2050 -0.0000  0.0187   0.0631   0.0501    0.0650   0.0000   437.5022       8.44862       13.5141       3.73918      0.520319     -0.129124       1.39102       1.82978       1.96100       1.99113       1.99741       1.87364
  22  15 3147.2716    3.8164  1.1173 13.2137  0.0000  0.0222   0.0612   0.0569    0.0699   0.0000   441.2631       13.0293       12.7036       5.94155      0.612137      -4.24139       1.48430       2.07380       2.11526       2.28118       2.15187       2.00686
  22  16 3292.5419    3.4498  1.5341 12.9651  0.0000  0.0264   0.0493   0.0668    0.0567   0.0000   440.1584       23.7559       11.3381       3.61671      -3.04829      -2.52255       1.92593       2.60294       2.84283       2.89678       2.87292       2.62967
  22  17 3437.5918    2.9499  2.1401 12.6222  0.0000  0.0323   0.0367   0.0833    0.0451   0.0000   439.2724       20.0738       11.4298       4.23551      -2.48124     0.0576468       2.19392       3.07418       3.13206       3.34882       3.22549       3.03823
  22  18 3582.4228    2.4027  3.5646 12.0174  0.0007  0.0424   0.0248   0.1160    0.0382   0.0000   441.0231       23.1153       16.8725       1.71734       1.15740      -1.85231       2.96173       3.94744       4.32210       4.32722       4.25684       4.16852
  22  19 3727.5419    1.9851  4.8219 11.5889  0.0000  0.0515   0.0191   0.1448    0.0367   0.0000   439.2068       18.4340       16.5415      -7.94191       11.5725      -5.55949       3.66774       4.70869       5.27240       5.37674       5.30804       5.02980
  22  20 3872.1855    1.6680  6.4847 11.1863  0.0000  0.0661   0.0153   0.1806    0.0344   0.0000   430.3866       18.0981       13.7670      -2.81788      -1.76745       2.88078       4.52923       6.01422       6.61989       6.85015       6.78903       6.43928
  22  21 4016.7805    1.3842  8.4476 10.8321  0.0000  0.0800   0.0119   0.2310    0.0308   0.0000   432.6793       22.8742       11.1705       12.6423      -4.89908       8.05968       5.55918       7.29787       8.18247       8.26517       8.25134       7.87969
  22  22 4161.4876    1.1838 10.7885 10.6652  0.0000  0.1031   0.0104   0.2933    0.0284   0.0000   437.8440       30.9337       4.70735      -4.88105       3.68498      -8.19484       7.09244       9.36487       10.3395       10.9013       10.4323       10.0851
  22  23 4306.6492    1.0101 13.0501 10.5514  0.0013  0.1332   0.0088   0.3666    0.0257   0.0000   438.1487       46.7961       42.3015      -2.31391       17.8359      -26.5069       8.70008       11.9879       12.8498       13.4770       12.9814       12.3177
  22  24 4451.0132    0.7742 14.4504 10.5197  0.0012  0.1725   0.0080   0.4644    0.0230   0.0000   436.7941       28.2575       51.2488      -6.65571      -14.7969       9.37343       11.3184       15.5461       16.8037       17.5561       17.0770       16.1495
  22  25 4594.9778    0.6432 16.5133 10.3482  0.0006  0.2143   0.0067   0.5537    0.0206   0.0000   412.6384       100.416       36.8927       32.7320       35.2756      0.585161       14.0136       18.8509       20.7951       21.7914       20.3747       19.6773
  23   3 1252.2535    0.0769  0.0436  9.4273  0.0000  0.0088   0.0073   0.0136    0.0207   0.0000   440.4112       1.42018       21.9215      0.436502      -3.38867      0.365847      0.679505      0.921470       1.01373      0.951773      0.806271      0.861706
  23   4 1449.6890    0.1324  0.1025  9.4294  0.0000  0.0085   0.0081   0.0253    0.0223   0.0000   439.8576      -1.09412       19.4204     -0.677294     -0.672423     -0.429172      0.839071      0.995290      0.993380       1.05040       1.14042      0.943250
  23   5 1632.7986    0.2279  0.1773  9.4794  0.0000  0.0093   0.0085   0.0196    0.0254   0.0000   440.0962      -1.01865       18.1873     -0.640342      -2.21507       1.01086      0.637655      0.744600      0.984728      0.981939      0.921092      0.848765
  23   6 1804.2184    0.3962  0.3135  9.6299  0.0004  0.0117   0.0109   0.0259    0.0323   0.0000   440.0997       2.18293       15.5231      -1.80628     -0.760852     -0.415178      0.794027       1.16373       1.13445       1.22250       1.23128       1.15182
  23   7 1969.6279    0.5456  0.5257  9.8900  0.0000  0.0144   0.0122   0.0367    0.0406   0.0000   439.6669       1.66476       17.1613      0.457515      0.751859     -0.972533      0.970800       1.26947       1.39225       1.37738       1.47277       1.37136
  23   8 2131.0983    0.7783  0.6639 10.2685  0.0000  0.0165   0.0150   0.0385    0.0468   0.0000   439.3967       1.95241       13.1337       1.28019     -0.140713      0.485844       1.05458       1.51351       1.56805       1.61490       1.54132       1.49584
  23   9 2287.5107    1.1325  0.8207 10.7333  0.0000  0.0175   0.0198   0.0450    0.0573   0.0000   438.8408       3.45007       14.2755       2.04137      -2.32790      -2.48057       1.15924       1.57892       1.58131       1.70990       1.73434       1.68590
  23  10 2439.2418    1.5668  0.9353 11.2986  0.0000  0.0188   0.0259   0.0478    0.0669   0.0000   437.3537       3.61070       10.8198       1.28610      -3.89232     0.0749722       1.33995       1.72700       1.92928       2.05632       2.19312       2.00758
  23  11 2588.7469    1.9816  1.0442 11.6869 -0.0001  0.0204   0.0315   0.0507    0.0694   0.0000   437.6329       7.14578       13.6992       2.07413       1.58902      -1.63064       1.33420       1.83419       1.92041       2.03623       2.08174       1.96045
  23  12 2737.7599    2.5643  0.9507 12.5149  0.0001  0.0192   0.0439   0.0511    0.0591   0.0000   440.9073       6.55553       12.6040     -0.114082       2.24634      -2.30306       1.31965       1.85290       1.82651       1.99747       1.97945       1.92439
  23  13 2886.2813    3.1795  0.9471 12.8835  0.0000  0.0196   0.0547   0.0478    0.0768   0.0000   437.6296       9.06715       13.3103       3.84489      0.837501      -1.89033       1.36107       1.83083       1.90458       2.04178       2.08467       1.99479
  23  14 3033.6697    3.7578  0.9007 13.2780 -0.0001  0.0182   0.0658   0.0496    0.0725   0.0000   438.4988       8.08497       12.7963      0.187619      -3.52598      -1.13557       1.36735       1.81743       1.88990       2.04140       1.95111       1.91132
  23  15 3179.9355    3.7851  1.1667 13.3737  0.0000  0.0221   0.0599   0.0590    0.0664   0.0000   440.2738       10.5055       16.2768      0.774985      0.572398      -4.54820       1.50567       1.99364       2.28733       2.23814       2.42791       2.24436
  23  16 3325.8493    3.3501  1.7756 12.8334  0.0000  0.0278   0.0436   0.0728    0.0517   0.0000   440.9077       15.7463       11.1307       6.39667       2.07117     -0.413772       1.79177       2.49027       2.55488       2.75558       2.73377       2.55872
  23  17 3471.5848    2.8836  2.5161 12.3293  0.0000  0.0324   0.0311   0.0871    0.0419   0.0000   442.4059       18.7222       13.4499      -3.80626       6.71276      -2.22910       2.17273       2.89288       3.17201       3.16166       3.26818       3.03373
  23  18 3617.0847    2.3195  3.6762 11.9817  0.0000  0.0417   0.0228   0.1166    0.0348   0.0000   440.6901       23.8919       6.60034       2.01306     -0.246911      -5.33343       2.80728       3.75447       4.14659       4.36709       4.28442       4.04918
  23  19 3762.4562    1.9415  5.1201 11.5131  0.0000  0.0527   0.0179   0.1476    0.0357   0.0000   436.4617       25.8544       12.2985       9.58025      -6.22899      -15.6154       3.52282       4.65577       5.13590       5.22521       5.21036       5.08085
  23  20 3907.8439    1.6102  7.0703 11.1120  0.0000  0.0670   0.0137   0.1873    0.0316   0.0000   432.9471       25.7764       10.6021      -4.37083       2.62142      0.560114       4.43559       5.77121       6.56046       6.73683       6.53562       6.22063
  23  21 4053.0777    1.3479  8.8996 10.8603  0.0000  0.0837   0.0114   0.2363    0.0289   0.0000   433.6426       9.76261       13.4635       9.84612       14.2774      -21.4283       5.36703       7.35643       7.97278       8.29237       8.06795       7.74470
  23  22 4197.9427    1.1066 11.1373 10.7268  0.0000  0.1087   0.0100   0.3129    0.0263   0.0000   422.8184       35.8503       16.2361       15.1718      -9.30298       2.12116       7.02128       9.40006       10.5381       10.6224       10.6322       10.0861
  23  23 4343.1237    0.8915 12.5879 10.6168 -0.0027  0.1364   0.0085   0.3788    0.0240   0.0000   407.0587       30.3317       28.8599      -17.3753      -3.73142       2.55060       8.79513       11.5921       13.0908       13.1915       13.1199       12.6952
  23  24 4488.2595    0.7226 14.8531 10.5370  0.0003  0.1827   0.0075   0.4887    0.0214   0.0000   420.6751       33.5151      -13.7653       2.67984       35.6040      -25.8438       11.4264       15.3925       17.2204       17.8099       16.8686       16.2252
  24   4 1469.7934    0.1467  0.1029  9.4199  0.0000  0.0076   0.0075   0.0163    0.0220   0.0000   440.5143     -0.301212       20.4158      -1.89250     -0.584898     -0.537880      0.502587      0.653734      0.840307      0.848047      0.728621      0.686093
  24   5 1653.7079    0.2449  0.2167  9.4870  0.0000  0.0097   0.0084   0.0238    0.0257   0.0000   439.0157      0.514395       18.1819      0.198164      -1.89164      0.746455      0.661344      0.797561      0.963547       1.04915      0.937498      0.961299
  24   6 1826.3041    0.4020  0.3981  9.6646  0.0000  0.0125   0.0099   0.0297    0.0325   0.0000   439.4239     -0.859742       16.8455      0.878814      -2.62483     -0.310794      0.884816       1.19994       1.29400       1.35067       1.31933       1.27740
  24   7 1993.6108    0.5996  0.5158  9.8838  0.0000  0.0140   0.0128   0.0333    0.0423   0.0000   439.1601      -2.41064       15.4030     -0.799351     -0.516701       2.55037      0.886434       1.20349       1.27474       1.30153       1.33850       1.26049
  24   8 2156.8056    0.8440  0.6959 10.3178 -0.0010  0.0153   0.0158   0.0411    0.0488   0.0000   439.6259     -0.850309       14.8524       2.69649      0.804830    -0.0939572      0.995741       1.30600       1.44331       1.48939       1.43467       1.43839
  24   9 2314.3610    1.2055  0.8509 10.8524  0.0000  0.0181   0.0204   0.0440    0.0549   0.0000   438.7502       2.24254       11.7729      -1.51436      0.751474       1.93502       1.08643       1.48371       1.67593       1.66986       1.64322       1.58918
  24  10 2467.1320    1.6011  0.9094 11.4830  0.0000  0.0179   0.0268   0.0477    0.0633   0.0000   439.1514       4.17277       15.7608       1.67603      -1.23285      -2.22267       1.21444       1.60166       1.70437       1.83232       1.82137       1.74019
  24  11 2617.8007    2.1259  0.8801 12.1387  0.0000  0.0172   0.0364   0.0477    0.0600   0.0000   439.9339       3.37505       13.7578       2.77967      -1.44699       1.74232       1.16272       1.44477       1.56194       1.71629       1.69845       1.57372
  24  12 2767.8327    2.7476  0.8747 12.5213  0.0000  0.0186   0.0459   0.0443    0.0601   0.0000   438.9974       7.69059       13.8534       5.23754     -0.931660      0.155524       1.44133       2.08525       2.16205       2.32068       2.21943       2.06352
  24  13 2917.1456    3.3218  0.9278 13.0106  0.0000  0.0189   0.0563   0.0474    0.0680   0.0000   440.1952       11.3822       8.37778      0.981059      -1.42664      0.138357       1.28516       1.77946       1.86395       1.91978       1.96623       1.78998
  24  14 3065.2290    3.7522  1.0302 13.2355  0.0000  0.0200   0.0618   0.0522    0.0758   0.0000   440.1285       10.5675       12.2690       2.66891      -2.05542      -5.41764       1.35402       1.80947       1.84272       1.97626       2.04937       1.92368
  24  15 3212.2883    3.7445  1.2489 13.3299  0.0000  0.0225   0.0590   0.0627    0.0704   0.0000   439.7911       11.5869       10.7128       3.66384      -2.17014     -0.955757       1.47075       1.94482       2.09735       2.17570       2.21632       2.16767
  24  16 3358.7970    3.2525  1.7944 12.8780 -0.0001  0.0273   0.0424   0.0735    0.0485   0.0000   441.9160       13.1417       9.31205       7.04347       1.32525      -10.6486       1.80146       2.39811       2.55287       2.66605       2.67434       2.58446
  24  17 3505.2375    2.6949  2.6598 12.4416  0.0000  0.0345   0.0292   0.0919    0.0376   0.0000   440.6686       24.1997       8.16495       5.51598       2.32879      -5.22684       2.17359       2.95174       3.20481       3.32246       3.36026       3.22124
  24  18 3651.3566    2.1795  4.0342 11.8870  0.0004  0.0440   0.0207   0.1203    0.0322   0.0000   443.0822       24.5630       12.8669       1.76267       4.28409       8.68088       2.85309       3.72083       4.15122       4.26564       4.25259       4.06892
  24  19 3797.2239    1.8269  5.5934 11.4399 -0.0001  0.0552   0.0163   0.1523    0.0322   0.0000   440.5997       28.8407       5.13616       4.97246      -5.52198       3.78209       3.51656       4.68671       5.20022       5.37937       5.35662       5.20127
  24  20 3943.1899    1.5270  7.7894 11.0415  0.0000  0.0701   0.0127   0.2010    0.0296   0.0000   437.3708       29.4235       11.3076       8.96609       4.20578      -2.10181       4.48499       5.81200       6.56827       6.77581       6.73046       6.55777
  24  21 4088.8775    1.2889  9.8353 10.7712  0.0000  0.0898   0.0108   0.2509    0.0287   0.0000   436.0808       30.1504       29.3511       1.45014       2.15153      -1.17122       5.61051       7.37005       8.27136       8.47032       8.39817       7.99678
  24  22 4234.3432    1.0234 11.5716 10.7539  0.0000  0.1144   0.0097   0.3333    0.0246   0.0000   449.6528       42.6984       3.63907      -20.5423      -14.3013      -9.11783       7.26231       9.41600       10.6684       11.0171       10.8289       10.5877
  24  23 4379.8370    0.8338 13.6386 10.6481  0.0000  0.1537   0.0081   0.4242    0.0222   0.0000   427.9796       28.0456     -0.929227       35.3653       17.6820      -26.9079       9.42883       12.5651       14.1965       14.7896       14.2365       13.8700
  24  24 4525.2990    0.6781 15.1112 10.4991  0.0012  0.1929   0.0070   0.4985    0.0204   0.0000   441.6085       8.47810       43.4047      -24.2956      -10.0953      -8.68988       11.6056       15.7418       17.3788       18.1914       17.4673       16.9112
  25   4 1489.4529    0.1438  0.1276  9.3830  0.0000  0.0112   0.0068   0.0208    0.0220   0.0000   440.3729      -1.28940       18.9855      -1.11533      -1.41865    -0.0613190      0.831506       1.38545       1.16276       1.37732       1.40837       1.43212
  25   5 1674.1050    0.2753  0.2368  9.4978  0.0000  0.0095   0.0087   0.0226    0.0263   0.0000   440.6683      0.992957       18.9080      0.815209      -2.33469      0.657664      0.636764      0.765029      0.889560      0.892820      0.923721      0.920693
  25   6 1847.8962    0.4177  0.4384  9.6664  0.0000  0.0130   0.0098   0.0322    0.0343   0.0000   441.4556     -0.441215       17.4073     0.0776308     -0.890092      0.841806      0.825585       1.03731       1.19413       1.23742       1.20528       1.13453
  25   7 2016.9441    0.6184  0.5837 10.0044  0.0000  0.0147   0.0123   0.0354    0.0404   0.0000   437.9078       1.49668       15.5116      0.725796      -3.59429     -0.779298      0.913763       1.31453       1.32978       1.44876       1.41106       1.38119
  25   8 2181.7797    0.8616  0.7264 10.5235  0.0000  0.0165   0.0159   0.0426    0.0453   0.0000   440.4008       1.04249       18.0074      0.863498      -2.55280      -2.53167       1.06928       1.46482       1.51095       1.61589       1.66106       1.63905
  25   9 2340.5822    1.2692  0.9438 10.9368  0.0008  0.0183   0.0205   0.0472    0.0565   0.0000   440.3810       4.90335       12.2256      -1.06701      -3.59702      -1.08237       1.13965       1.50127       1.67971       1.76818       1.77523       1.68299
  25  10 2494.4738    1.7106  0.8968 11.5169  0.0000  0.0181   0.0277   0.0431    0.0604   0.0000   437.7957       3.77991       15.2971      -1.02778      -3.67399      -2.83453       1.14159       1.57020       1.60121       1.78312       1.75344       1.70724
  25  11 2646.3758    2.2141  1.0352 11.9832  0.0000  0.0196   0.0346   0.0511    0.0711   0.0000   439.5224       8.19892       13.7192       4.29267      -1.22010       1.46700       1.26714       1.72461       1.82470       1.96573       1.96405       1.75015
  25  12 2797.5265    2.7951  0.9495 12.6409  0.0000  0.0181   0.0449   0.0472    0.0586   0.0000   438.6753       6.80770       15.8573       3.21531      -1.65906      0.500443       1.17284       1.52073       1.59184       1.78407       1.70638       1.64773
  25  13 2947.6000    3.4774  0.8480 13.1197  0.0000  0.0169   0.0585   0.0444    0.0567   0.0000   439.1214       12.3196       15.5676       3.87767      -1.61207      -3.33819       1.21286       1.68965       1.75798       1.89769       1.90938       1.79454
  25  14 3096.4266    3.8846  1.0144 13.3276  0.0000  0.0189   0.0631   0.0511    0.0740   0.0000   440.5559       15.8643       9.85591       5.60687      -1.69495      0.966531       1.26125       1.66694       1.74518       1.82100       1.84122       1.73962
  25  15 3244.1742    3.7225  1.3668 13.3312  0.0000  0.0236   0.0556   0.0643    0.0653   0.0000   437.1219       10.8291       12.3309       6.44236      -2.06381      -1.16626       1.46683       2.01348       2.12106       2.28945       2.27446       2.12034
  25  16 3391.4043    3.1208  2.0213 12.7223  0.0000  0.0281   0.0377   0.0763    0.0487   0.0000   439.7299       17.6943       7.95871       6.73881       4.31420       5.04094       1.76815       2.32525       2.52200       2.68715       2.68350       2.57927
  25  17 3538.5229    2.5697  3.0063 12.2963  0.0000  0.0359   0.0258   0.0973    0.0353   0.0000   443.8331       19.0407       9.95164       8.51988      -1.57472      -2.12297       2.15175       2.86123       3.17656       3.30630       3.22285       3.10834
  25  18 3685.2553    2.0713  4.5827 11.7397  0.0000  0.0464   0.0183   0.1288    0.0307   0.0000   435.8451       24.7282       15.0856       3.18430      -1.01637       7.43534       2.85122       3.72676       4.22436       4.33340       4.32196       4.17937
  25  19 3831.6854    1.7272  6.1247 11.4233  0.0000  0.0585   0.0149   0.1645    0.0290   0.0000   441.3657       25.7994       13.9087      0.793104       1.94805      -15.7050       3.52313       4.66552       5.25939       5.46383       5.35373       5.18010
  25  20 3977.8598    1.4580  7.7085 11.0610  0.0000  0.0706   0.0123   0.2021    0.0289   0.0000   440.1337       21.3079       6.52207       20.0800      -7.96887      -10.5029       4.21304       5.69545       6.32131       6.52532       6.62090       6.47524
  25  21 4124.3087    1.2038  9.8053 10.8401 -0.0010  0.0912   0.0105   0.2619    0.0269   0.0000   421.4568       14.1309       6.68554       14.2494      -11.2720      -9.27446       5.34204       7.25445       7.96155       8.36279       8.36486       8.08925
  25  22 4270.6552    0.9724 11.6852 10.7676  0.0015  0.1191   0.0094   0.3405    0.0238   0.0000   437.5961       34.7213       10.1231      -3.47214      -15.0423      -1.86748       7.01866       9.46990       10.4344       10.9808       10.5509       10.3612
  25  24 4561.9031    0.6539 16.4493 10.4479  0.0000  0.2045   0.0064   0.5256    0.0194   0.0000   407.7624       36.0860       47.6998      -7.31649       17.9420      -25.5410       11.7478       16.0243       17.5755       18.7442       17.9246       17.4867
  26   2 1088.5921    0.0633  0.0256  9.5409  0.0757  0.0125   0.0111   0.0227    0.0191   0.0000   438.5981     -0.424153       19.7463       1.68075      -1.51365      0.605425      0.674612      0.975682       1.45060       1.34638       1.46262       1.34957
  26   3 1307.4905    0.0886  0.0504  9.3253  0.0003  0.0082   0.0070   0.0127    0.0197   0.0000   439.2218      0.458220       21.4647      -1.70623      -2.64376      0.744758      0.474310      0.619509      0.742011      0.765094      0.679519      0.687822
  26   4 1508.7129    0.1723  0.1238  9.3917  0.0000  0.0076   0.0075   0.0152    0.0219   0.0000   440.8370     -0.455811       19.5162     -0.247924      -2.43845      0.712900      0.474427      0.612544      0.718898      0.791426      0.763009      0.722430
  26   5 1694.0652    0.2995  0.2335  9.5181 -0.0012  0.0092   0.0092   0.0220    0.0264   0.0000   440.4802      0.425716       20.1217       1.48072      -3.31420      0.204748      0.623425      0.799114      0.865648      0.822841      0.864439      0.835253
  26   6 1869.0339    0.4639  0.4120  9.6650  0.0000  0.0121   0.0107   0.0287    0.0352   0.0000   439.4141      0.954690       18.9241     -0.214147      -2.81819     -0.106561      0.717600      0.930754      0.994399       1.10094       1.05181       1.08680
  26   7 2039.7480    0.6597  0.6586  9.9539  0.0000  0.0159   0.0122   0.0369    0.0445   0.0000   439.4354      -1.14737       17.6654      0.474117      -1.56036      0.918936      0.939662       1.29876       1.36925       1.42581       1.51778       1.40624
  26   8 2206.0778    0.9524  0.8415 10.4433  0.0000  0.0178   0.0159   0.0429    0.0530   0.0000   440.1097       2.25443       12.3164      -1.06117       1.52348      -1.12359      0.984453       1.41502       1.46758       1.58552       1.51908       1.45944
  26   9 2366.1166    1.3498  0.8853 11.0794  0.0000  0.0169   0.0221   0.0461    0.0546   0.0000   439.4443       3.29392       15.5699      0.428976      -2.92267      -3.88453       1.02369       1.38153       1.42481       1.51492       1.54393       1.51431
  26  10 2521.2950    1.8476  0.9651 11.5182 -0.0001  0.0180   0.0285   0.0452    0.0629   0.0000   438.1814       5.04009       14.4203      -3.31938     -0.770550       1.67383       1.03945       1.38514       1.53588       1.52949       1.58594       1.50669
  26  11 2674.4628    2.2851  0.9770 12.3519  0.0000  0.0187   0.0365   0.0495    0.0586   0.0000   440.3088       5.47008       15.7006       3.65273       1.29908      0.548016       1.14278       1.54695       1.67554       1.70790       1.70159       1.59680
  26  12 2826.7402    2.9974  0.9384 12.5772  0.0000  0.0177   0.0461   0.0438    0.0654   0.0000   438.9321       7.34766       12.0195       3.72756      -2.60046      -2.58088       1.06514       1.45967       1.53767       1.66406       1.64945       1.59025
  26  13 2977.6687    3.5728  0.9462 12.9852  0.0000  0.0172   0.0554   0.0441    0.0608   0.0000   439.9663       10.5452       13.1144       6.17737      -1.14566     -0.764312       1.08537       1.39243       1.54433       1.60369       1.64474       1.53683
  26  14 3127.1541    3.8645  1.0880 13.5205  0.0000  0.0200   0.0602   0.0531    0.0599   0.0000   440.6957       10.9792       15.0844       4.30307       2.04992      -2.11167       1.25370       1.69232       1.74382       1.90099       1.87390       1.80407
  26  15 3275.6469    3.5657  1.5328 13.1169 -0.0001  0.0247   0.0499   0.0695    0.0620   0.0000   437.5100       14.3341       10.9594       8.65058     -0.700974      -5.47360       1.40743       2.00604       2.04880       2.20029       2.19943       2.13653
  26  16 3423.6390    2.9862  2.0679 12.7808 -0.0001  0.0291   0.0361   0.0789    0.0473   0.0000   446.5535       17.8668       8.38725       4.14675      -2.78193      -4.86193       1.72681       2.36864       2.52869       2.67632       2.62325       2.54293
  26  17 3571.3309    2.4581  3.1637 12.2707  0.0000  0.0368   0.0245   0.1018    0.0343   0.0000   438.7946       20.9944       8.85578       4.28932       7.94830      -1.56461       2.12700       2.90849       3.12051       3.30971       3.25513       3.22439
  26  18 3718.8330    2.0258  4.7872 11.6150  0.0002  0.0469   0.0171   0.1279    0.0312   0.0000   443.0729       25.7696       12.0998       3.12753     -0.340789      -8.90002       2.78942       3.77622       4.03885       4.28574       4.22407       4.14596
  26  19 3865.8575    1.6598  6.3501 11.3552  0.0000  0.0588   0.0138   0.1676    0.0277   0.0000   435.4312       21.5786      0.324329       9.72101      0.352048      -2.13489       3.33209       4.59393       4.94191       5.27446       5.08641       4.95880
  26  20 4012.7028    1.3562  8.4264 10.9974  0.0000  0.0766   0.0115   0.2151    0.0275   0.0000   440.8451       16.6868       14.4316       22.3111     -0.173554      -24.0705       4.37414       5.92863       6.60573       6.81660       6.73383       6.53314
  26  21 4159.2871    1.1330 10.7300 10.8511  0.0000  0.0997   0.0101   0.2883    0.0252   0.0000   416.9408       25.2645       37.3800       5.95732      -5.47817      -11.3119       5.74474       7.69287       8.59302       9.02200       8.88955       8.77904
  26  22 4305.8898    0.9324 12.9195 10.7348  0.0014  0.1352   0.0085   0.3656    0.0222   0.0000   421.2799       29.9604       12.6499      -15.1949      -21.2690       10.4396       7.55342       10.2682       11.4188       11.9533       11.6756       11.2605
  27   5 1713.5821    0.3230  0.2639  9.5051  0.0000  0.0103   0.0091   0.0215    0.0275   0.0000   440.1242      -1.38076       20.5314      0.127302      -2.63418      0.203680      0.593952      0.815683      0.854141      0.900065      0.884667      0.823167
  27   6 1889.7944    0.4754  0.4392  9.7199  0.0000  0.0123   0.0104   0.0281    0.0346   0.0000   439.4169      0.125862       17.1444       1.81281      -1.02675    -0.0207757      0.745597      0.972513       1.08344       1.11682       1.11966       1.18883
  27   7 2062.0348    0.6889  0.6771 10.0861  0.0000  0.0161   0.0125   0.0374    0.0431   0.0000   439.9411      0.680108       19.9215     -0.482591     -0.890349      -1.35897      0.874658       1.28293       1.23856       1.37799       1.45253       1.32398
  27   8 2229.7840    0.9988  0.8277 10.6294  0.0000  0.0167   0.0165   0.0427    0.0491   0.0000   441.6209       1.77560       15.1606       2.50317      -1.25086      -1.12844      0.970182       1.36410       1.45514       1.60526       1.56218       1.51506
  27   9 2391.0900    1.4293  0.9266 11.1187  0.0000  0.0171   0.0224   0.0446    0.0572   0.0000   439.4003       4.73072       13.9489       2.96726      -2.95077      -1.72224       1.00191       1.32831       1.43314       1.54881       1.55192       1.45918
  27  10 2547.6716    1.8647  1.0355 11.7246  0.0000  0.0190   0.0281   0.0501    0.0580   0.0000   440.2324       3.59051       17.5224     -0.826964      -3.94057      -1.36075       1.04481       1.51156       1.57735       1.61317       1.66516       1.62140
  27  11 2702.2357    2.3932  0.9964 12.3369  0.0000  0.0186   0.0369   0.0474    0.0583   0.0000   438.8553       3.50655       13.4379       4.11997       1.71956      -1.55327       1.08698       1.51309       1.54607       1.68998       1.71686       1.65913
  27  12 2855.5553    3.0937  0.9263 12.7837  0.0000  0.0172   0.0480   0.0446    0.0632   0.0000   439.3273       6.60885       15.2776       2.63767     -0.900156      -1.02200       1.01582       1.38679       1.48470       1.58468       1.58010       1.49176
  27  13 3007.2620    3.6008  1.0129 13.0853  0.0000  0.0178   0.0541   0.0474    0.0601   0.0000   436.8220       11.2135       14.6196       1.91069      -1.21300      -3.29564       1.01145       1.37440       1.46366       1.58556       1.60896       1.47957
  27  14 3157.5395    3.8369  1.2386 13.1662  0.0000  0.0203   0.0540   0.0549    0.0607   0.0000   438.2031       13.1388       13.8777       1.43712     -0.526907      0.331081       1.16465       1.53814       1.69851       1.80765       1.78325       1.72714
  27  15 3306.7832    3.4838  1.6542 13.0359  0.0000  0.0250   0.0450   0.0660    0.0597   0.0000   442.3151       10.3059       15.4597       2.33435      -1.61374      -6.00393       1.45934       1.95018       2.14731       2.21213       2.22127       2.16547
  27  16 3455.5208    2.8852  2.4292 12.4674 -0.0003  0.0305   0.0316   0.0835    0.0485   0.0000   439.5809       17.0568       9.37928       2.27600      0.552745      -3.26928       1.75678       2.39783       2.62259       2.76662       2.81884       2.69667
  27  17 3603.8901    2.2978  3.5558 12.1047  0.0000  0.0385   0.0217   0.1087    0.0335   0.0000   437.2289       19.4583       12.2242       2.18942       3.03101      -1.91900       2.19141       2.90646       3.20321       3.44964       3.43299       3.32043
  27  18 3752.0568    1.9326  5.1150 11.6222  0.0000  0.0490   0.0162   0.1371    0.0292   0.0000   443.0224       19.4241       14.3855       11.9917       2.37778      -6.84667       2.79155       3.71552       4.11338       4.28894       4.29539       4.23664
  27  19 3899.6117    1.5853  6.8121 11.2978  0.0000  0.0618   0.0130   0.1736    0.0267   0.0000   434.3319       23.5540       8.43818      -5.92493      -2.93464      0.983819       3.45899       4.58809       5.19319       5.46097       5.45511       5.30973
  27  20 4046.9327    1.3080  8.9362 11.0206  0.0002  0.0805   0.0112   0.2255    0.0260   0.0000   445.8935       21.4900       9.72885       11.6277       12.5408      -17.2098       4.46965       5.99719       6.78464       7.03556       6.98289       6.81216
  27  21 4194.2109    1.0741 11.2678 10.8414  0.0002  0.1070   0.0097   0.3056    0.0245   0.0000   437.2291       39.1611       16.2144      -8.14049       2.46133       23.3282       5.84324       7.90688       8.85419       9.28484       9.16993       8.84159
  27  22 4341.2378    0.8739 12.9631 10.7281  0.0000  0.1368   0.0081   0.3728    0.0215   0.0000   435.3535       52.1487       39.8907      -5.98285      -11.3551      -10.3361       7.44877       10.1824       11.1702       11.9101       11.7879       11.7288
  27  23 4487.6191    0.7029 14.4366 10.5820  0.0003  0.1679   0.0069   0.4572    0.0195   0.0000   415.4708       31.4986       2.88906       28.7331       19.8198       6.61385       9.12935       12.2818       13.7841       14.5461       14.0912       13.8913
  28   3 1342.6580    0.0901  0.0645  9.4530  0.0000  0.0101   0.0067   0.0157    0.0192   0.0000   440.9370  -0.000435750       19.7901      -1.59193      -2.13469      0.430847      0.671531      0.683689      0.809520      0.807676      0.848872      0.845451
  28   4 1546.0352    0.1842  0.1302  9.4758  0.0000  0.0083   0.0076   0.0165    0.0213   0.0000   440.7352     -0.200060       19.6908      0.474354      -3.32645     -0.641069      0.416074      0.522901      0.688223      0.712168      0.628376      0.656458
  28   5 1732.7548    0.3452  0.2855  9.5473 -0.0001  0.0096   0.0090   0.0220    0.0274   0.0000   439.8705      0.759905       19.6699      0.291917      -3.47067      -1.47595      0.533918      0.722450      0.764696      0.797029      0.869606      0.823171
  28   6 1910.1627    0.5365  0.4356  9.7554  0.0000  0.0117   0.0112   0.0267    0.0361   0.0000   440.6915      0.432370       18.8587     -0.835253      -3.11771     -0.201282      0.648925      0.889523      0.943882      0.989291      0.992599      0.935773
  28   7 2083.9220    0.7300  0.7112 10.1495  0.0000  0.0151   0.0128   0.0394    0.0450   0.0000   441.5240       1.89874       18.6862      0.500428     -0.218563      0.613045      0.859489       1.16865       1.24315       1.32085       1.32824       1.24207
  28   8 2252.8671    1.0503  0.8738 10.7161  0.0000  0.0168   0.0168   0.0442    0.0504   0.0000   440.6102       3.08054       13.2612      0.733628       1.35759       2.58157      0.906976       1.21333       1.32970       1.39884       1.38415       1.37265
  28   9 2415.4513    1.5040  0.9645 11.3393  0.0000  0.0180   0.0229   0.0469    0.0549   0.0000   439.7473       4.20023       17.4354       3.46211      -1.02489      0.591635      0.926979       1.32925       1.40593       1.48684       1.43203       1.46800
  28  10 2573.5029    1.8992  1.0952 11.9905 -0.0004  0.0203   0.0286   0.0510    0.0545   0.0000   439.7992       4.05679       14.9022       2.95742      -1.35796       4.51577       1.10392       1.59948       1.60674       1.82156       1.80457       1.74677
  28  11 2729.4811    2.6767  0.9683 12.4284  0.0000  0.0170   0.0400   0.0449    0.0582   0.0000   438.5390       5.00989       12.4502       3.46104      -2.73022      -1.61270      0.945521       1.31918       1.38829       1.48469       1.45669       1.42166
  28  12 2883.9112    3.3290  0.9196 12.9193  0.0000  0.0165   0.0502   0.0444    0.0611   0.0000   437.9174       7.27940       13.7366       2.46279      -1.77398       1.29539      0.957070       1.28302       1.39386       1.48671       1.49602       1.47314
  28  13 3036.4488    3.8260  0.9959 13.2483  0.0000  0.0180   0.0561   0.0463    0.0604   0.0000   439.5368       8.86690       14.1755       4.11480      -2.65198      0.701188       1.00834       1.42402       1.44940       1.57935       1.57434       1.52102
  28  14 3187.4495    3.8168  1.2794 13.1780  0.0000  0.0206   0.0514   0.0541    0.0572   0.0000   438.0428       12.0018       12.9277       7.25385      -2.62783      -1.20355       1.14284       1.59409       1.61630       1.79986       1.81265       1.72750
  28  15 3337.6248    3.3739  1.8114 12.9150  0.0000  0.0253   0.0395   0.0676    0.0496   0.0000   438.8179       14.4753       10.4240       5.28359      -2.60882       3.59264       1.37897       1.92582       2.08248       2.19600       2.22205       2.22227
  28  16 3487.0955    2.8154  2.5617 12.5861 -0.0000  0.0318   0.0310   0.0873    0.0442   0.0000   441.3119       12.4252       8.89538       5.22180      -1.11202      -4.05134       1.75564       2.31424       2.55349       2.70999       2.71287       2.70982
  28  17 3636.0705    2.2614  3.6947 12.0835  0.0000  0.0392   0.0212   0.1103    0.0339   0.0000   440.6689       20.2505       10.0151       4.13394      -8.17897      -3.58534       2.15059       2.86284       3.23881       3.29759       3.48496       3.35828
  28  18 3784.8480    1.8706  5.6315 11.5054  0.0000  0.0513   0.0148   0.1410    0.0281   0.0000   443.8369       16.7896       8.07225       5.35639       7.24132      -1.69582       2.79098       3.72486       4.25381       4.30930       4.40517       4.30503
  28  19 3933.0195    1.5165  7.2963 11.2569  0.0000  0.0643   0.0122   0.1804    0.0257   0.0000   430.9532       24.2987       10.9363       5.03176      -5.13769      -2.14376       3.54421       4.69306       5.29301       5.56170       5.65972       5.53799
  28  20 4080.9026    1.2292  9.4105 11.0334 -0.0000  0.0857   0.0108   0.2405    0.0252   0.0000   445.3600       37.2200       15.2594       13.9594       8.08849      -21.9084       4.54064       6.14893       6.85849       7.12458       7.20154       7.06982
  28  21 4228.8465    1.0238 11.8154 10.8829  0.0000  0.1127   0.0091   0.3178    0.0226   0.0000   441.7793       16.5708       14.9086       4.22191      -6.05729      -10.4472       6.02766       8.05099       9.05336       9.56779       9.36570       9.30862
  28  22 4376.3575    0.8308 13.9194 10.7370 -0.0019  0.1484   0.0072   0.3946    0.0197   0.0000   433.6663       23.0722       35.1557      -3.68145       18.4416      -22.5536       7.79929       10.6372       11.6070       12.5953       12.2241       11.9226
  29   2 1135.1761    0.0514  0.0253  9.4688  0.0000  0.0154   0.0085   0.0104    0.0181   0.0000   438.8314     -0.712472       21.0346      -1.61929      -2.69935       1.07547      0.855925      0.656707       1.28108       1.10624       1.15497      0.963503
  29   3 1359.7613    0.1046  0.1008  9.3933  0.0000  0.0087   0.0062   0.0196    0.0195   0.0000   441.1230     -0.475278       20.5909    -0.0340259      -2.17724      0.442479      0.542146      0.691331      0.896225      0.935340       1.00345      0.801635
  29   4 1564.1324    0.2034  0.1788  9.4208  0.0000  0.0101   0.0073   0.0206    0.0221   0.0000   440.4148     -0.181188       19.3599      0.541172      -3.25959      0.635384      0.713597      0.926338       1.00621       1.13147       1.23466       1.30203
  29   5 1751.5573    0.3438  0.3374  9.5690  0.0000  0.0116   0.0086   0.0256    0.0287   0.0000   440.5810     -0.983968       16.4220       2.19313      -1.27025      -1.09400      0.580126      0.795048      0.842562       1.00786      0.905264      0.919629
  29   6 1930.2180    0.5295  0.4949  9.8216  0.0000  0.0125   0.0107   0.0311    0.0353   0.0000   440.0106       1.62760       19.3377       1.57250      -2.94405       1.12094      0.665793      0.930066      0.941464       1.05111       1.06129       1.02953
  29   7 2105.3594    0.7833  0.7073 10.2001  0.0000  0.0146   0.0132   0.0369    0.0439   0.0000   440.9398       2.73688       18.4110       1.66294     -0.177890     -0.200611      0.789581       1.01803       1.12003       1.25729       1.27529       1.23078
  29   8 2275.4432    1.1628  0.7768 10.7675  0.0000  0.0151   0.0185   0.0379    0.0501   0.0000   441.7235       1.41593       16.0072      -1.01467      0.633804      0.298303      0.809032       1.09371       1.15844       1.25459       1.27203       1.26089
  29   9 2439.1611    1.5895  1.1235 11.2353  0.0000  0.0190   0.0222   0.0499    0.0613   0.0000   439.5954       4.42161       15.8553       1.17485      -3.13022     -0.448025       1.02438       1.35472       1.46934       1.58926       1.59169       1.57274
  29  10 2598.7945    2.1103  1.0155 11.8985  0.0000  0.0173   0.0306   0.0462    0.0574   0.0000   439.9779       5.21870       14.8273       3.22697      -3.13901      -1.24662      0.967388       1.30732       1.43853       1.49953       1.53625       1.49969
  29  11 2756.2972    2.7287  0.9431 12.5213  0.0000  0.0165   0.0406   0.0439    0.0546   0.0000   438.3498       5.89164       15.3223       1.57227      0.600948      -2.46079      0.910031       1.19074       1.27174       1.33803       1.40543       1.36614
  29  12 2911.8312    3.2936  0.9990 13.0530  0.0001  0.0170   0.0492   0.0473    0.0592   0.0000   437.7430       8.47086       12.4858       4.44259      -5.02402       1.62681      0.951182       1.28280       1.35426       1.49568       1.55339       1.46255
  29  13 3065.1952    3.7525  1.0862 13.3308  0.0000  0.0189   0.0536   0.0492    0.0604   0.0000   438.4939       11.4583       14.4031       2.51477     -0.936939       2.09952       1.00374       1.38850       1.49526       1.55863       1.53318       1.52974
  29  14 3217.0538    3.6702  1.3381 13.1410  0.0001  0.0214   0.0484   0.0550    0.0571   0.0000   438.9556       13.3212       12.8346       7.24929      -2.49146      0.388457       1.09084       1.51692       1.62068       1.72542       1.75289       1.67344
  29  15 3367.9862    3.2109  1.9312 12.8471  0.0000  0.0261   0.0364   0.0689    0.0431   0.0000   440.9373       13.4653       10.8071       6.06553      -5.06376      -8.12845       1.40886       1.88280       2.10119       2.20726       2.23772       2.24766
  29  16 3518.2853    2.6571  3.0906 12.3196  0.0000  0.0345   0.0257   0.0933    0.0379   0.0000   441.0925       16.0162       5.50392       2.25325       1.98577      -1.72526       1.82677       2.46379       2.77774       2.87269       2.92750       2.82258
  29  17 3667.9643    2.1780  4.5351 11.6640  0.0000  0.0420   0.0181   0.1181    0.0338   0.0000   442.1467       16.2240       13.5024       4.03501      0.953030       2.37231       2.26422       2.94124       3.28011       3.50263       3.48337       3.49625
  29  18 3817.2276    1.7579  6.0123 11.4522 -0.0000  0.0553   0.0140   0.1508    0.0267   0.0000   440.5847       17.1352       20.9221       6.90843      -8.02978       5.66398       2.83339       3.90747       4.32555       4.46648       4.46970       4.38265
  29  19 3966.1357    1.4366  8.0964 11.1808 -0.0000  0.0698   0.0114   0.1987    0.0241   0.0000   439.1665       16.3660       12.8463       2.82230      -10.5627       4.57964       3.70288       5.01276       5.61278       5.92131       5.93278       5.82013
  29  20 4114.6691    1.1769 10.3364 10.9950  0.0000  0.0937   0.0101   0.2657    0.0232   0.0000   443.5707       14.0661       32.1301       9.06424       2.99734       4.44773       4.78890       6.57034       7.33645       7.65116       7.57714       7.53610
  29  21 4262.9399    0.9522 12.2310 10.8530  0.0004  0.1250   0.0085   0.3334    0.0214   0.0000   443.6527       20.9036       8.37722      -20.0811     -0.736640      -5.48553       6.15986       8.60455       9.31486       10.0809       9.97677       9.70719
  29  22 4410.6462    0.7935 14.0876 10.6757 -0.0022  0.1506   0.0069   0.3972    0.0191   0.0000   408.1129       32.6413       7.14304      -1.04801       10.8832      -9.57009       7.73327       10.2643       11.5182       12.4649       12.2295       12.1034
  29  23 4558.4767    0.6592 16.7458 10.4637 -0.0008  0.1955   0.0057   0.4873    0.0173   0.0000   454.0284       34.9496      -15.6438       29.7426      -13.8668      -23.7841       9.69559       13.3545       14.8401       15.6621       15.4964       15.3050
  30   3 1376.6178    0.1200  0.0687  9.3890  0.0000  0.0068   0.0069   0.0124    0.0189   0.0000   440.8655     -0.148535       19.5924      0.254193      -3.48781      0.694928      0.371517      0.434932      0.488990      0.596594      0.591196      0.510474
  30   4 1581.9130    0.1954  0.1824  9.4641  0.0000  0.0086   0.0068   0.0203    0.0216   0.0000   441.1434     -0.577923       18.7713      0.178045      -2.79964      0.123549      0.445596      0.574810      0.659447      0.725835      0.677586      0.706968
  30   5 1770.0753    0.3728  0.3419  9.6426  0.0000  0.0107   0.0089   0.0240    0.0278   0.0000   440.2161     -0.405074       19.0357     -0.388717      -3.44847    -0.0519210      0.603226      0.769737      0.892174      0.949357      0.964528       1.02981
  30   6 1949.9857    0.5673  0.5353  9.8143  0.0000  0.0141   0.0106   0.0294    0.0377   0.0000   441.4374      0.173833       20.5009     -0.151532    -0.0185903      -1.18381      0.705021       1.01957       1.10384       1.16644       1.24801       1.20347
  30   7 2126.3949    0.8114  0.7226 10.2292  0.0000  0.0153   0.0134   0.0368    0.0442   0.0000   440.0169     -0.198365       19.6189       1.62645      -1.88331     -0.213659      0.744625       1.06645       1.10616       1.19748       1.24216       1.19843
  30   8 2297.4099    1.1906  0.9457 10.9139 -0.0001  0.0174   0.0177   0.0443    0.0505   0.0000   440.3568       2.57405       16.3073       1.32952      -2.57935     -0.466072      0.873743       1.19569       1.30594       1.38034       1.37880       1.35790
  30   9 2462.3527    1.6236  1.1118 11.4373  0.0000  0.0191   0.0228   0.0494    0.0584   0.0000   440.6580       5.19116       15.8818       5.78114     -0.452775      0.476103       1.00572       1.37266       1.53154       1.60556       1.67128       1.61619
  30  10 2623.6344    2.1765  1.0397 12.1341  0.0000  0.0185   0.0311   0.0462    0.0550   0.0000   441.5342       5.69399       16.3865       2.16440     -0.860416       1.05382      0.953960       1.29641       1.40861       1.50023       1.45974       1.43925
  30  11 2782.6630    2.8850  0.9518 12.5397  0.0000  0.0163   0.0415   0.0422    0.0554   0.0000   441.5019       7.25528       14.6468     -0.974512      -4.64052     -0.425620      0.838187       1.12874       1.21016       1.33470       1.32523       1.25535
  30  12 2939.3466    3.3761  0.9552 13.1279  0.0000  0.0171   0.0498   0.0428    0.0529   0.0000   439.9726       8.67293       14.0538       4.04832       1.12531      -2.98758      0.880891       1.17930       1.27041       1.36662       1.34710       1.32716
  30  13 3093.6235    3.8907  1.1630 13.3335  0.0000  0.0194   0.0536   0.0521    0.0647   0.0000   439.8854       10.3014       15.6726       3.95361      -1.90757      -4.04667       1.00201       1.40202       1.51574       1.55255       1.62955       1.57273
  30  14 3246.2728    3.6717  1.4351 13.3417 -0.0008  0.0219   0.0470   0.0602    0.0468   0.0000   440.2179       9.59732       17.8265       2.10244      -1.48806       2.20602       1.18152       1.61534       1.74546       1.91990       1.93110       1.90856
  30  15 3397.9819    3.1535  2.1469 12.6043 -0.0001  0.0265   0.0320   0.0696    0.0415   0.0000   441.1260       16.3797       11.5761       3.07350      0.484151      -5.23313       1.36941       1.83565       2.00960       2.14511       2.15735       2.14757
  30  16 3549.1218    2.5149  3.2933 12.2367 -0.0001  0.0353   0.0226   0.0960    0.0338   0.0000   434.2921       15.4991       13.1159       9.77685      -5.35459      -4.11184       1.76851       2.44527       2.70385       2.82932       2.85616       2.83181
  30  17 3699.6483    2.0745  4.7057 11.7459 -0.0000  0.0445   0.0172   0.1218    0.0302   0.0000   436.9808       18.4988       18.5051       1.50483      -3.47623      0.875777       2.25072       3.02714       3.35785       3.59350       3.59683       3.47939
  30  18 3849.4677    1.7290  6.5820 11.3166  0.0000  0.0560   0.0130   0.1548    0.0266   0.0000   439.6889       19.3956       21.4694       12.1053       2.64920      -2.81240       2.92057       3.85377       4.34171       4.53107       4.60255       4.55799
  30  19 3998.8400    1.3771  8.3896 11.1308  0.0000  0.0724   0.0108   0.2038    0.0237   0.0000   443.3630       21.6279       3.90382       9.58703       4.28530      -1.04935       3.65665       4.91697       5.60108       5.79910       5.92446       5.89395
  30  20 4148.0788    1.1229  9.8662 11.0075 -0.0001  0.0909   0.0098   0.2563    0.0227   0.0000   436.7426       13.4170       17.4134      0.877829       7.43798     -0.223761       4.55414       6.10593       6.87678       7.30682       7.22679       7.13048
  30  21 4296.5239    0.9215 12.6280 10.8190  0.0000  0.1259   0.0079   0.3437    0.0205   0.0000   429.0315       19.9913       2.02594       4.26820      -2.26732      -14.9058       6.07983       8.33690       9.39262       9.85722       9.75904       9.56521
  30  22 4445.1590    0.7679 14.6584 10.6493  0.0020  0.1543   0.0066   0.4086    0.0184   0.0000   445.1944       14.0757       29.9409      -7.52778       9.15492      0.113569       7.68869       10.3280       11.4917       12.3309       12.1186       12.1393
  30  23 4593.6306    0.6275 17.0235 10.4406  0.0027  0.1973   0.0054   0.5030    0.0165   0.0000   418.9954       23.5703       14.3531      -15.2404     -0.871581      -19.7753       9.49237       13.0296       14.4112       15.6317       15.0980       15.0542
  31   3 1393.1474    0.1243  0.0978  9.3906  0.0000  0.0095   0.0063   0.0151    0.0190   0.0000   441.4046     -0.260112       19.7898      0.926214      -1.91294     -0.994088      0.507843      0.620929      0.802813       1.02011      0.953535      0.862761
  31   4 1599.3349    0.2247  0.1982  9.4749  0.0000  0.0086   0.0072   0.0194    0.0219   0.0000   440.8436     -0.417496       19.6699       1.12767      -2.88462      -1.35290      0.449956      0.572581      0.650142      0.680890      0.716873      0.709178
  31   5 1788.2597    0.3844  0.4097  9.6323  0.0000  0.0118   0.0084   0.0286    0.0299   0.0000   440.4631     -0.850279       19.9135      0.714202      -2.67897     -0.156244      0.569275      0.789397      0.879869      0.942251      0.925613      0.876560
  31   6 1969.4576    0.6003  0.5271  9.9223  0.0000  0.0122   0.0111   0.0296    0.0372   0.0000   439.5881      0.657388       19.5065     -0.210541     -0.671385       2.04687      0.667256      0.848498      0.948775      0.985076       1.00582      0.973178
  31   7 2147.0583    0.8727  0.7639 10.3177  0.0000  0.0148   0.0137   0.0378    0.0459   0.0000   440.4081      0.255931       19.6311       1.37466      -3.75121      -3.54445      0.735841       1.00821       1.10910       1.15035       1.22600       1.20100
  31   8 2319.0148    1.2682  0.8958 11.0559  0.0000  0.0164   0.0189   0.0418    0.0494   0.0000   440.5847       2.18647       16.5358      0.929370      0.646046     -0.477639      0.813132       1.13655       1.16247       1.27203       1.34139       1.23401
  31   9 2485.1248    1.7094  1.1189 11.4794  0.0000  0.0181   0.0233   0.0482    0.0574   0.0000   438.9871       2.69067       16.0370     -0.511760      0.140352       1.49119      0.929516       1.20856       1.34121       1.41570       1.48169       1.43426
  31  10 2647.9579    2.2328  1.0163 12.3027 -0.0001  0.0174   0.0322   0.0465    0.0527   0.0000   438.5516       5.85660       16.1477     -0.478799      -3.41541      0.802964      0.925987       1.22730       1.35566       1.39727       1.47147       1.46450
  31  11 2808.5315    2.8839  1.1166 12.6212  0.0000  0.0181   0.0392   0.0480    0.0575   0.0000   439.9574       5.61613       14.5285       2.04116     -0.531149      -1.37281      0.929545       1.26580       1.35177       1.40390       1.48536       1.45614
  31  12 2966.3482    3.6210  0.9588 13.0969  0.0001  0.0161   0.0515   0.0411    0.0560   0.0000   440.0844       7.24334       16.5449       3.41705      -3.80388      0.510915      0.837496       1.12612       1.21601       1.32321       1.32636       1.25885
  31  13 3121.5825    3.8277  1.2272 13.3358  0.0000  0.0197   0.0509   0.0518    0.0601   0.0000   440.6284       11.0741       17.9375       1.78219     -0.170694       2.82147      0.972607       1.36399       1.42868       1.54890       1.54370       1.46316
  31  14 3275.1194    3.5735  1.4673 13.2626  0.0000  0.0220   0.0452   0.0596    0.0511   0.0000   439.7464       12.0185       11.9030       4.43027      0.667337      -1.20072       1.12849       1.55941       1.64258       1.75354       1.85223       1.78493
  31  15 3427.7142    2.9866  2.1755 12.7792 -0.0000  0.0270   0.0308   0.0729    0.0368   0.0000   440.9560       16.3126       9.24547      -1.84816       2.75751       2.58121       1.36619       1.84846       2.06466       2.11385       2.19590       2.13710
  31  16 3579.5477    2.4211  3.6122 12.1399  0.0000  0.0358   0.0202   0.1007    0.0304   0.0000   439.7153       17.7941       12.9667       1.18497       4.01026      -2.72254       1.75770       2.38837       2.70157       2.82158       2.88262       2.81919
  31  17 3730.7703    2.0166  5.1081 11.6483  0.0000  0.0455   0.0157   0.1262    0.0288   0.0000   438.8328       16.9424       11.6336       7.82692      -7.37199      -2.97669       2.23579       3.01932       3.36823       3.47657       3.58329       3.54727
  31  18 3881.1498    1.6600  7.0315 11.2774  0.0000  0.0587   0.0120   0.1616    0.0250   0.0000   438.9459       25.4831       22.5916       12.8722      -6.53730      -17.6435       2.83241       3.86347       4.32343       4.46629       4.60252       4.55911
  31  19 4031.4887    1.3163  9.1454 11.0988  0.0000  0.0780   0.0102   0.2203    0.0229   0.0000   432.9094       13.4281       6.97294       9.07693      -5.45577      -4.81341       3.78024       5.18262       5.74972       6.10705       6.19089       6.04155
  31  20 4181.2984    1.0927 11.7280 10.9831  0.0000  0.1061   0.0088   0.2987    0.0212   0.0000   436.7818       15.8334       23.4968       10.3235      -18.1784       5.64958       5.04467       6.83832       7.77478       8.12416       8.05514       7.94763
  31  21 4330.7936    0.8978 13.3274 10.8110  0.0000  0.1291   0.0074   0.3546    0.0195   0.0000   434.5760       16.4950       13.5574       10.4971     -0.238611      -27.1560       6.17831       8.40863       9.27898       10.0291       9.96367       9.76901
  31  22 4479.3739    0.7192 15.5327 10.6220 -0.0015  0.1697   0.0060   0.4367    0.0176   0.0000   426.7241       21.9453       32.0878      -11.2463      -21.9963      -3.11162       7.89937       10.8952       12.0831       13.0511       12.8152       12.7744
  32   3 1409.4165    0.1249  0.1137  9.4355  0.0001  0.0082   0.0060   0.0179    0.0189   0.0000   440.3947      0.281061       19.9468      0.528353      -2.57823     0.0484716      0.428528      0.640992      0.664633      0.702674      0.698951      0.686647
  32   4 1616.4438    0.2345  0.2481  9.4216  0.0000  0.0098   0.0067   0.0224    0.0228   0.0000   440.7774     -0.778117       20.4790   -0.00260748      -3.30634    0.00835798      0.478940      0.579245      0.628483      0.771690      0.683231      0.691401
  32   5 1806.1418    0.4053  0.4247  9.5359  0.0000  0.0114   0.0085   0.0285    0.0311   0.0000   440.8357      0.566050       20.2632      -1.14266      -2.47455      0.540198      0.615016      0.820433      0.915724      0.911753      0.947217      0.954999
  32   6 1988.6473    0.6296  0.6061  9.7903  0.0000  0.0132   0.0108   0.0313    0.0408   0.0000   441.0727      0.174571       20.4087      -1.33421      -2.45727      0.672224      0.631180      0.850049      0.940217       1.00165       1.09701       1.03884
  32   7 2167.3637    0.8704  0.8417 10.3514  0.0000  0.0161   0.0132   0.0398    0.0457   0.0000   439.6059      0.346691       17.5475     -0.228981      -3.70249      -1.18993      0.712902       1.01415       1.08255       1.14609       1.13788       1.12000
  32   8 2340.1365    1.3546  0.9492 10.9647  0.0000  0.0161   0.0192   0.0418    0.0542   0.0000   440.7889       2.82626       18.3510     -0.564543     -0.219007     0.0272271      0.790251       1.05209       1.15296       1.26233       1.31289       1.29850
  32   9 2507.3998    1.8128  1.0585 11.7945  0.0000  0.0180   0.0254   0.0472    0.0512   0.0000   442.3062       3.14010       18.8558       1.65232      -4.21295      -4.30075      0.867508       1.24207       1.31814       1.40906       1.44721       1.38838
  32  10 2671.8545    2.3840  1.1993 12.1964  0.0005  0.0190   0.0315   0.0508    0.0575   0.0000   441.2920       4.07239       17.3964       2.43014      -2.41297     -0.825647      0.897706       1.28456       1.35679       1.51714       1.48898       1.46676
  32  11 2833.8970    3.0549  0.9827 12.7400  0.0000  0.0162   0.0427   0.0433    0.0551   0.0000   439.3332       7.84481       14.6141      0.777812      -2.44181      -3.79365      0.821630       1.08234       1.16643       1.26849       1.30727       1.34202
  32  12 2992.9286    3.7647  0.9324 13.2426  0.0000  0.0159   0.0535   0.0404    0.0526   0.0000   439.5181       7.01795       14.6326       3.29680      -2.19583      -1.27052      0.782587       1.06574       1.16437       1.23493       1.27136       1.18920
  32  13 3149.1761    3.8768  1.2868 13.2289  0.0000  0.0196   0.0492   0.0523    0.0545   0.0000   438.5475       9.50492       13.9155       3.26702      -2.69659      -3.01230      0.902942       1.29308       1.36666       1.46058       1.46390       1.47896
  32  14 3303.6174    3.5820  1.6153 13.0425  0.0000  0.0220   0.0407   0.0599    0.0482   0.0000   438.4673       14.3871       14.3410       1.68551     0.0983690      -2.05493       1.05288       1.44677       1.56924       1.69431       1.75201       1.69268
  32  15 3457.0174    2.8299  2.5209 12.5176  0.0000  0.0287   0.0265   0.0785    0.0338   0.0000   441.9709       15.5314       5.76352       6.37384       4.48070      0.864542       1.33601       1.85751       2.02210       2.15343       2.24160       2.17890
  32  16 3609.7746    2.3259  3.7766 12.0632  0.0000  0.0369   0.0188   0.1014    0.0286   0.0000   438.6226       18.1687       10.9473       7.64614      -1.53650       2.54397       1.76113       2.45764       2.65551       2.85057       2.94002       2.91678
  32  17 3761.6587    1.9243  5.3883 11.5774 -0.0000  0.0470   0.0144   0.1319    0.0266   0.0000   436.0688       12.5933       15.6706       6.82391       4.53301       2.26643       2.24495       2.98076       3.39390       3.49568       3.60758       3.53874
  32  18 3912.8408    1.5619  7.2933 11.2552  0.0000  0.0613   0.0114   0.1685    0.0237   0.0000   434.4191       22.3751       17.9414       3.61942       1.75889      -1.81478       2.90472       3.94664       4.42126       4.64777       4.76441       4.64565
  32  19 4063.6044    1.2735  9.3500 11.0988  0.0000  0.0805   0.0099   0.2272    0.0217   0.0000   440.0458       23.8890       10.6119      -2.55740     -0.397774       9.12371       3.78267       5.09123       5.66420       6.07575       6.09113       6.04913
  32  20 4213.8589    1.0269 11.4220 10.9360  0.0001  0.1082   0.0085   0.2936    0.0207   0.0000   447.2470       18.9356       17.0281      -1.43507      0.992175       10.2568       5.02966       6.82776       7.60987       8.06767       8.20652       8.04976
  32  21 4363.6707    0.8190 13.6657 10.7824 -0.0003  0.1438   0.0069   0.3768    0.0185   0.0000   443.6727       49.3410     0.0842721      -3.08443       11.3186      -4.88606       6.45163       8.96739       10.0349       10.7112       10.5358       10.6959
  32  22 4513.1198    0.6968 16.5187 10.5418  0.0050  0.1807   0.0057   0.4542    0.0167   0.0000   437.9201      -9.70569       46.2973       1.92989       3.07977      -13.1959       8.17318       11.3255       12.4487       13.4382       13.4442       13.2169
  33   2 1193.8680    0.0656  0.0375  9.4123  0.0000  0.0075   0.0059   0.0125    0.0171   0.0000   440.7587      0.302279       20.7306     -0.536977      -3.32361      0.524261      0.393009      0.438135      0.567790      0.696791      0.868527      0.816141
  33   4 1633.2176    0.2468  0.2242  9.4675  0.0000  0.0085   0.0071   0.0194    0.0219   0.0000   441.6526   -0.00621157       20.2638     -0.503564      -2.60965     -0.321808      0.415455      0.573866      0.646501      0.747009      0.668353      0.674662
  33   5 1823.8380    0.4160  0.4257  9.6267 -0.0002  0.0114   0.0086   0.0275    0.0301   0.0000   440.8380     -0.468433       19.2997      -1.16211      -1.84770      0.367237      0.569871      0.784093      0.856419      0.916274      0.895850      0.840364
  33   6 2007.6710    0.6326  0.5968  9.9651 -0.0003  0.0133   0.0109   0.0316    0.0374   0.0000   441.4096      -1.27419       18.6113      0.651114     -0.556281      0.997899      0.620382      0.864568      0.889525       1.00580       1.05430       1.05543
  33   7 2187.3873    0.9524  0.8864 10.3981  0.0000  0.0157   0.0139   0.0402    0.0495   0.0000   440.2423       1.02529       20.5882      0.640372      -3.46095     -0.984415      0.745775      0.991323       1.08769       1.17806       1.25748       1.20943
  33   8 2360.8964    1.3545  1.0086 11.1436  0.0000  0.0169   0.0189   0.0450    0.0495   0.0000   440.8877       3.07105       16.1433      0.570701      -1.36680     -0.292335      0.802860       1.10745       1.15330       1.30805       1.32723       1.29989
  33   9 2529.2634    1.9067  1.1584 11.7455  0.0000  0.0186   0.0251   0.0485    0.0554   0.0000   440.2756       5.13030       17.3792       2.21514     -0.997470       1.08149      0.894343       1.22928       1.37019       1.43408       1.46211       1.47726
  33  10 2695.1654    2.6347  1.0153 12.1892 -0.0001  0.0162   0.0352   0.0416    0.0594   0.0000   442.9043       7.93892       15.3283     -0.117968      -2.49353       1.06699      0.781424       1.06504       1.13378       1.22383       1.26881       1.29486
  33  11 2858.7466    3.2154  0.9818 12.8668  0.0000  0.0162   0.0440   0.0422    0.0539   0.0000   439.8101       7.41241       15.5061       2.11098      -1.79742     0.0776967      0.775223       1.08436       1.14605       1.23205       1.33691       1.24447
  33  12 3019.0111    3.7296  1.0416 13.2553  0.0000  0.0170   0.0509   0.0441    0.0542   0.0000   441.3615       7.13284       15.0189       2.24326     0.0199537      -1.74123      0.801007       1.09388       1.19789       1.26256       1.28556       1.24429
  33  13 3176.3258    3.8781  1.1609 13.5004 -0.0000  0.0192   0.0522   0.0480    0.0539   0.0000   438.6220       11.1917       14.3794       3.82416      -1.30004      -1.22329      0.946346       1.33990       1.42195       1.52806       1.50880       1.51348
  33  14 3331.7270    3.4379  1.8791 12.8576  0.0000  0.0232   0.0361   0.0632    0.0448   0.0000   440.8812       8.34561       12.0719       4.66402      -1.21120     -0.786303       1.10432       1.49107       1.61994       1.78661       1.76951       1.79995
  33  15 3486.0845    2.7282  2.7774 12.5243  0.0000  0.0304   0.0247   0.0820    0.0319   0.0000   441.1337       11.7579       12.9525       6.01026       2.72841      -2.51094       1.40431       1.89754       2.10113       2.18907       2.32013       2.23326
  33  16 3639.4974    2.2699  4.1923 11.9113  0.0000  0.0378   0.0172   0.1048    0.0272   0.0000   443.9820       17.0274       14.5037     -0.938119      0.407782       4.43463       1.76040       2.42579       2.61703       2.83900       2.89838       2.88308
  33  17 3792.1953    1.8367  5.7450 11.5804 -0.0002  0.0491   0.0135   0.1386    0.0245   0.0000   443.6643       22.0598       17.1450       9.01203      -5.31529      -5.44878       2.32481       3.14121       3.43268       3.69614       3.75823       3.71841
  33  18 3944.0888    1.5029  7.8689 11.1932  0.0000  0.0643   0.0106   0.1801    0.0226   0.0000   434.2011       19.5000       20.5062       10.3273      -7.23905      -12.8740       2.90634       3.98074       4.45988       4.72258       4.80650       4.79823
  33  19 4095.4787    1.2355 10.1737 11.0411  0.0003  0.0859   0.0094   0.2425    0.0214   0.0000   443.8615       22.8804       25.3698       14.3893      -6.60419      -5.10137       3.93923       5.34311       6.00725       6.42811       6.48329       6.44119
  33  20 4246.5481    0.9613 11.8015 10.9462  0.0000  0.1145   0.0081   0.3100    0.0199   0.0000   434.6674       30.2732       5.19378       5.68260      -11.8954      -3.26496       5.16706       6.95547       7.83483       8.29163       8.51473       8.48918
  33  21 4396.7693    0.7771 13.9863 10.7422  0.0000  0.1485   0.0066   0.3884    0.0182   0.0000   432.0242       5.50353       23.8049       29.9617      -4.30143      -10.4291       6.54563       8.98723       9.99686       10.7228       10.7027       10.6796
  34   2 1207.9914    0.0662  0.0523  9.4410  0.0000  0.0097   0.0058   0.0140    0.0170   0.0000   441.1060     -0.153123       19.7344      0.632455      -1.72395     -0.197009      0.420189      0.620147      0.665229      0.668019      0.726212      0.661633
  34   3 1441.1682    0.1325  0.0966  9.4067  0.0000  0.0069   0.0062   0.0153    0.0182   0.0000   441.0634     -0.371572       20.1906    -0.0482264      -2.68195    -0.0628291      0.299743      0.391553      0.503488      0.536490      0.561784      0.584597
  34   4 1649.7318    0.2592  0.2555  9.4763  0.0000  0.0098   0.0070   0.0213    0.0228   0.0000   440.4817     -0.441831       19.5605      0.825900      -3.59402      -1.07022      0.414323      0.584851      0.594521      0.676196      0.653884      0.675266
  34   5 1841.2691    0.4458  0.3873  9.7319 -0.0003  0.0105   0.0092   0.0238    0.0289   0.0000   441.2310       1.14400       20.1049     -0.118066      -2.24809     -0.808186      0.501754      0.699461      0.769534      0.839630      0.841758      0.840620
  34   6 2026.3752    0.6778  0.6397 10.0498  0.0000  0.0133   0.0112   0.0329    0.0384   0.0000   440.7192     0.0539470       19.4757      0.158627      -2.08446       1.72501      0.632521      0.887462      0.960485      0.996517       1.02650       1.06091
  34   7 2207.0729    1.0243  0.8380 10.4593  0.0000  0.0148   0.0147   0.0370    0.0477   0.0000   440.3939       2.34794       20.0616      0.622207      -2.79279    -0.0683755      0.689992      0.904204      0.989061       1.09107       1.12233       1.11500
  34   8 2381.3219    1.4377  1.0410 11.2010  0.0000  0.0168   0.0194   0.0442    0.0504   0.0000   439.2676       3.55696       18.8790      0.886921     -0.811950      -1.94037      0.773070       1.02874       1.12799       1.26751       1.23781       1.26173
  34   9 2550.7916    1.9517  1.1382 11.8820  0.0000  0.0184   0.0259   0.0476    0.0539   0.0000   440.6385       3.17861       17.3906       1.63865      -2.19411     -0.293436      0.819322       1.15679       1.21155       1.28906       1.35712       1.31859
  34  10 2718.1271    2.5693  1.0931 12.3633  0.0000  0.0170   0.0339   0.0452    0.0551   0.0000   443.7461       4.77032       16.7442       1.06537      -4.03340      -1.35864      0.806133       1.07994       1.18769       1.30485       1.33761       1.30051
  34  11 2883.1351    3.3767  0.9878 12.9406  0.0000  0.0158   0.0456   0.0418    0.0546   0.0000   439.8287       7.68587       17.4804       1.99093     -0.953938      -1.23851      0.750184       1.01546       1.09712       1.18637       1.25968       1.22666
  34  12 3044.6688    3.9819  1.0679 13.1539  0.0004  0.0164   0.0519   0.0435    0.0585   0.0000   439.8796       10.3399       17.0131       1.73166      -1.98806       1.29230      0.775706       1.05406       1.15415       1.22729       1.23685       1.23151
  34  13 3203.1243    3.9562  1.2283 13.2539 -0.0040  0.0188   0.0490   0.0481    0.0542   0.0000   440.0213       10.3727       15.1091       3.00390      -3.46497     -0.990581      0.836416       1.19082       1.25362       1.36091       1.39199       1.34416
  34  14 3359.5337    3.2987  1.9720 12.9267  0.0000  0.0240   0.0337   0.0642    0.0399   0.0000   440.4721       10.4292       14.5104       2.35439     -0.910776      -3.72876       1.08826       1.46266       1.62372       1.71077       1.72574       1.73325
  34  15 3514.7704    2.7219  2.9970 12.3912  0.0000  0.0312   0.0231   0.0832    0.0325   0.0000   442.3358       11.1765       7.20910       4.11432      0.314353       1.01896       1.36524       1.88867       2.11291       2.18742       2.23781       2.18068
  34  16 3669.0256    2.1506  4.6933 11.7839 -0.0001  0.0402   0.0154   0.1103    0.0255   0.0000   439.9717       16.4137       15.4728       9.04376     -0.465655      -3.82054       1.83067       2.46325       2.77792       2.94826       2.91389       2.94079
  34  17 3822.4896    1.7733  6.3875 11.4979  0.0000  0.0520   0.0124   0.1454    0.0228   0.0000   438.8025       20.2943       16.2496       4.98759      -1.10961      -2.86030       2.33371       3.15504       3.54809       3.78329       3.85544       3.81217
  34  18 3974.9444    1.4657  8.4974 11.1551 -0.0002  0.0673   0.0100   0.1891    0.0219   0.0000   435.5816       22.2248       19.6596      -2.62360      -8.99755       3.80668       2.99354       4.10903       4.57729       4.92081       4.98642       4.89186
  34  19 4126.9997    1.1592  9.9597 11.0472 -0.0003  0.0870   0.0088   0.2439    0.0204   0.0000   433.2747       12.8601       10.4615       12.7225       9.54240      -8.30396       3.82592       5.16131       5.79379       6.10419       6.17182       6.16206
  34  20 4278.1976    0.9493 12.7535 10.9058 -0.0001  0.1218   0.0071   0.3236    0.0186   0.0000   438.6073       17.6159      0.826146     -0.332901       5.58553      -5.10426       5.26950       7.18548       8.07156       8.61538       8.57740       8.61312
  35   3 1456.6229    0.1507  0.1205  9.3682 -0.0001  0.0073   0.0061   0.0157    0.0185   0.0000   441.2684     -0.681390       19.9299     -0.502032      -2.07374    -0.0116369      0.354418      0.484660      0.612289      0.555562      0.550037      0.568045
  35   4 1665.9760    0.2681  0.2584  9.4982  0.0000  0.0095   0.0070   0.0203    0.0228   0.0000   442.2867     -0.183304       19.7339      -1.16658      -2.47212    -0.0551118      0.414633      0.554584      0.653143      0.682525      0.682510      0.705198
  35   5 1858.4609    0.4625  0.5070  9.6989  0.0000  0.0130   0.0085   0.0279    0.0322   0.0000   441.1127     -0.783024       19.1851       1.77385      -2.86967      -1.11832      0.548809      0.780353      0.858964      0.914107      0.912914      0.927811
  35   6 2044.8764    0.7416  0.6179 10.0494 -0.0002  0.0126   0.0121   0.0306    0.0399   0.0000   441.2669       1.27057       19.0593      0.816654      -2.37337      -1.33836      0.553664      0.760743      0.808806      0.886000      0.883359      0.878668
  35   7 2226.4554    1.0465  0.9035 10.5801  0.0000  0.0152   0.0146   0.0393    0.0478   0.0000   440.5206       2.33762       20.7380       1.78638      -2.97328      -2.26917      0.696247      0.933498       1.01314       1.09398       1.17292       1.12602
  35   8 2401.3942    1.4993  1.0138 11.3101 -0.0001  0.0169   0.0199   0.0424    0.0511   0.0000   441.0785       3.40789       18.9857       1.30491      -1.95515      0.483376      0.714535      0.999647       1.10967       1.19075       1.21861       1.21270
  35   9 2571.9459    2.0411  1.1590 12.0384  0.0000  0.0184   0.0266   0.0467    0.0507   0.0000   439.3073       4.19009       19.4090       3.03772      -1.78585      -1.65484      0.859859       1.15766       1.30384       1.38615       1.47407       1.39976
  35  10 2740.6866    2.7038  1.0718 12.4456 -0.0001  0.0169   0.0347   0.0431    0.0537   0.0000   440.8760       6.40267       18.6913       1.08541     -0.258563     -0.316760      0.739137       1.03813       1.07995       1.21095       1.21051       1.21743
  35  11 2907.0266    3.4465  1.0662 13.0794  0.0000  0.0169   0.0453   0.0444    0.0540   0.0000   439.5143       6.26623       18.2035       5.73938      -2.28936      -2.78800      0.736271       1.02408       1.09907       1.19940       1.23619       1.18941
  35  12 3069.8575    3.9395  1.1735 13.3027 -0.0001  0.0175   0.0500   0.0476    0.0562   0.0000   439.7849       7.08325       19.5479       4.55194      -1.72706     -0.575499      0.785427       1.06201       1.13923       1.21017       1.27844       1.25771
  35  13 3229.4533    3.7787  1.4789 13.2207 -0.0001  0.0203   0.0435   0.0553    0.0450   0.0000   441.3658       9.45593       13.5247       1.45302      -1.52364      -1.34889      0.903235       1.27718       1.34115       1.46165       1.50580       1.47518
  35  14 3386.9754    3.1757  2.0689 12.9247  0.0003  0.0246   0.0320   0.0673    0.0357   0.0000   440.3728       14.3329       15.2608       5.34646       8.22331      -5.18359       1.09681       1.46736       1.64584       1.71196       1.81013       1.76421
  35  15 3543.1223    2.5450  3.4119 12.3552  0.0000  0.0336   0.0209   0.0914    0.0288   0.0000   445.2713       14.7830       5.95334       2.85283       3.83590       2.44675       1.44483       1.97190       2.19927       2.31599       2.33993       2.33749
  35  16 3698.2525    2.0916  4.7031 11.8430  0.0000  0.0414   0.0153   0.1108    0.0248   0.0000   441.6447       14.2510       11.9209       3.29288     -0.292076      -2.98194       1.78185       2.43107       2.71574       2.85630       2.97399       2.90916
  35  17 3852.3979    1.6545  6.5945 11.5146  0.0000  0.0552   0.0119   0.1531    0.0219   0.0000   437.8807       16.5613       14.7305     0.0771825      -7.59074       2.33283       2.35412       3.18532       3.55187       3.81729       3.87600       3.83681
  35  18 4005.6955    1.3686  8.9883 11.2117  0.0000  0.0741   0.0097   0.2055    0.0205   0.0000   439.1390       15.3621       14.8346      -1.46364       5.80140      -3.76559       3.15024       4.31994       4.79589       5.19174       5.28914       5.25450
  35  19 4158.1697    1.1555 11.2612 10.9968  0.0000  0.0975   0.0080   0.2604    0.0196   0.0000   439.2354       31.7432       12.5688       6.01804       7.43711     -0.176533       4.02689       5.65309       6.23990       6.67063       6.69964       6.67589
  35  20 4310.0398    0.9269 13.8527 10.8531 -0.0005  0.1316   0.0065   0.3371    0.0177   0.0000   438.1177       11.2548       13.8437      -6.14141      -19.0258      -11.6135       5.45223       7.51546       8.44037       9.01834       9.08791       9.08552
  36   2 1235.6485    0.0802  0.0619  9.4149  0.0000  0.0087   0.0057   0.0152    0.0167   0.0000   441.1123     -0.319062       20.0258     -0.825558      -3.75658      -1.15557      0.311966      0.592557      0.628871      0.460795      0.691920      0.559790
  36   3 1471.8409    0.1613  0.1246  9.4066  0.0000  0.0063   0.0062   0.0147    0.0185   0.0000   441.8279    -0.0366112       19.7904      0.674517      -2.41094    -0.0370290      0.316241      0.406261      0.488024      0.493072      0.546817      0.488165
  36   4 1681.9155    0.2934  0.2784  9.4975  0.0006  0.0086   0.0072   0.0219    0.0234   0.0000   441.2655     -0.489535       19.7480      0.539583      -1.44350       1.25173      0.388568      0.502251      0.544734      0.571767      0.627257      0.607732
  36   5 1875.4427    0.4964  0.4960  9.6942  0.0000  0.0112   0.0090   0.0281    0.0328   0.0000   441.3493      0.697727       20.7301      0.378245      -1.29669      0.727176      0.504991      0.660155      0.754924      0.808835      0.826090      0.805002
  36   6 2063.1103    0.7503  0.6899 10.0868  0.0001  0.0129   0.0114   0.0328    0.0398   0.0000   440.6188       1.53852       21.4464     -0.166884      -4.69023      -2.34427      0.562021      0.749982      0.859754      0.881472      0.934837      0.923596
  36   7 2245.5750    1.0879  0.9027 10.7062  0.0000  0.0153   0.0151   0.0396    0.0464   0.0000   440.4335       1.73567       18.1388      0.633790      -3.22567      0.181808      0.670511      0.931578       1.00897       1.08064       1.08334       1.10084
  36   8 2421.2297    1.6000  1.0860 11.3811  0.0000  0.0170   0.0207   0.0444    0.0528   0.0000   442.0134       1.23128       20.6582       3.09595      -2.93800      -1.49998      0.729782      0.989264       1.07562       1.17138       1.20687       1.18535
  36   9 2592.8437    2.1100  1.2370 11.8607  0.0000  0.0181   0.0257   0.0489    0.0528   0.0000   440.8510       5.50142       19.1245       2.08618      -3.93472       2.96874      0.797161       1.08388       1.18176       1.27383       1.31440       1.29227
  36  10 2762.9005    2.7622  1.0600 12.7595  0.0000  0.0168   0.0364   0.0446    0.0472   0.0000   440.7855       4.91569       18.8728       1.03679      -1.57042      -1.08498      0.704480      0.973589       1.05322       1.14792       1.18507       1.16665
  36  11 2930.4883    3.5536  1.0595 13.0633  0.0000  0.0162   0.0457   0.0424    0.0518   0.0000   442.4780       5.88466       17.3447       1.79972     -0.687145     -0.329896      0.698978      0.973995       1.03156       1.11740       1.13534       1.11742
  36  12 3094.5719    3.9524  1.1642 13.4829  0.0000  0.0179   0.0502   0.0467    0.0511   0.0000   441.7262       10.0909       15.4095       5.21323      -1.61014      0.393432      0.768209       1.05711       1.13389       1.23935       1.25310       1.28200
  36  13 3255.3826    3.7069  1.4690 13.2155  0.0000  0.0197   0.0426   0.0553    0.0443   0.0000   439.8267       13.2366       14.8462       1.12732      -1.14970     -0.434370      0.857583       1.18131       1.26528       1.38966       1.43928       1.41755
  36  14 3414.0622    3.1276  2.2025 12.6777  0.0000  0.0244   0.0293   0.0668    0.0352   0.0000   440.5644       13.2178       11.1719       3.55399       5.03627      -2.50938       1.06162       1.44062       1.63102       1.72159       1.79017       1.77213
  36  15 3571.1874    2.4564  3.6577 12.1855  0.0000  0.0337   0.0192   0.0921    0.0282   0.0000   442.2799       16.3628       12.2968       2.39699      0.109062      0.285927       1.45135       1.98408       2.22176       2.33613       2.42283       2.39983
  36  16 3727.1292    1.9862  5.1466 11.7531 -0.0001  0.0431   0.0141   0.1192    0.0235   0.0000   439.0485       10.4033       18.6405       1.68623     -0.731690      -6.49692       1.84965       2.49019       2.75291       2.95104       3.01977       2.99437
  36  17 3881.9557    1.5894  7.3187 11.4085  0.0000  0.0579   0.0110   0.1650    0.0213   0.0000   436.0265       15.5438       13.1805       10.4076      -2.15803      -7.46624       2.49478       3.29836       3.81187       3.97919       4.11136       4.11601
  36  18 4035.9980    1.3148  8.9865 11.2213 -0.0005  0.0744   0.0096   0.2080    0.0204   0.0000   438.0137       17.7278       29.7676       5.07174      -5.52253      -12.6583       3.15168       4.21725       4.78163       5.03871       5.15900       5.16322
  36  19 4189.4322    1.0557 11.7932 11.0048  0.0000  0.1051   0.0073   0.2823    0.0184   0.0000   439.9629       35.7809       15.2126      -3.48219      -6.58603       5.77859       4.36667       5.88398       6.74457       7.02768       7.29792       7.18432
  36  20 4341.4641    0.8614 13.2487 10.8506 -0.0004  0.1292   0.0065   0.3389    0.0175   0.0000   431.5655       36.4400       12.7773       3.34657      -5.40679       7.72435       5.30550       7.17351       8.28892       8.59001       8.73686       8.74445
  36  21 4493.6887    0.7008 15.8085 10.6308  0.0002  0.1678   0.0056   0.4225    0.0162   0.0000   440.6110       24.3425       5.57294      -10.0807       29.2149       14.7058       6.75453       9.35120       10.5366       11.3229       11.3088       11.3789
  37   2 1249.1913    0.0692  0.0703  9.4111  0.0000  0.0091   0.0052   0.0197    0.0165   0.0000   441.7586      0.461976       20.4856     -0.751440      -2.24745     -0.589399      0.358591      0.491903      0.635665      0.626131      0.677811      0.664791
  37   3 1486.8172    0.1623  0.1535  9.3905  0.0000  0.0076   0.0058   0.0177    0.0186   0.0000   441.5320    -0.0834588       20.3748      0.524864      -3.26792      0.291166      0.372290      0.509916      0.585723      0.640927      0.634200      0.602462
  37   4 1697.5895    0.2955  0.3224  9.5421  0.0000  0.0094   0.0068   0.0242    0.0231   0.0000   441.2230     -0.384302       20.7312      0.662550      -2.86855    -0.0962557      0.410045      0.558556      0.617922      0.682165      0.723960      0.682220
  37   5 1892.2314    0.5080  0.4766  9.7508  0.0000  0.0110   0.0092   0.0271    0.0315   0.0000   441.5318     0.0367854       20.1815     -0.578484      -1.39809     0.0121914      0.460671      0.621924      0.658877      0.706731      0.759678      0.729049
  37   6 2081.1735    0.7358  0.8288 10.1813  0.0000  0.0150   0.0107   0.0385    0.0404   0.0000   440.8099       1.29223       19.6975      -1.54869      -1.50129      0.179394      0.601473      0.837108      0.932125      0.973255       1.02922       1.04299
  37   7 2264.3853    1.1270  0.9495 10.8143  0.0000  0.0152   0.0152   0.0416    0.0452   0.0000   441.6127       2.26631       20.1649      0.554632      -1.26544      -1.06992      0.638289      0.866753      0.950508       1.04122       1.04453       1.03145
  37   8 2440.7958    1.6266  1.1033 11.5472  0.0000  0.0175   0.0211   0.0457    0.0501   0.0000   440.6113       2.47176       16.8629       1.32529      -3.67671    -0.0488868      0.707542       1.02909       1.06840       1.17132       1.22092       1.16734
  37   9 2613.4761    2.2266  1.1262 12.0733  0.0000  0.0169   0.0280   0.0452    0.0515   0.0000   440.9142       5.74543       18.0147     -0.497605      0.123558      0.611277      0.693093      0.983882       1.07440       1.13252       1.18105       1.16043
  37  10 2784.7284    2.9339  1.0451 12.7592  0.0000  0.0168   0.0378   0.0416    0.0502   0.0000   441.0777       6.75614       17.9886       2.34448      -1.95614      0.358845      0.702066      0.989520       1.03242       1.13571       1.19505       1.17033
  37  11 2953.5329    3.5980  1.0035 13.2964 -0.0000  0.0156   0.0472   0.0418    0.0457   0.0000   440.6624       7.08287       20.2154       3.36905      -2.00792      -1.48499      0.731654      0.996097       1.09601       1.14990       1.15615       1.12050
  37  12 3118.7643    3.9868  1.2472 13.3839 -0.0000  0.0182   0.0482   0.0475    0.0507   0.0000   441.0000       8.44472       16.5717       1.50740     -0.961213      0.725667      0.779048       1.08919       1.15787       1.27157       1.32517       1.28431
  37  13 3280.9737    3.6407  1.6326 13.2124  0.0002  0.0211   0.0396   0.0562    0.0410   0.0000   439.1818       10.4128       17.8732       7.16201      -1.12915     -0.409325      0.888716       1.22230       1.31299       1.45304       1.45367       1.46283
  37  14 3440.7381    2.9894  2.3555 12.7078  0.0000  0.0256   0.0273   0.0703    0.0327   0.0000   442.3508       14.0582       14.0840       2.83155       3.25432      0.554094       1.08867       1.48557       1.59842       1.73094       1.83728       1.78795
  37  15 3598.8807    2.3719  3.8140 12.1743  0.0000  0.0346   0.0180   0.0940    0.0261   0.0000   443.1118       16.7121       10.0300       1.68385      0.665513       1.94515       1.42105       1.95711       2.20120       2.31893       2.40007       2.39096
  37  16 3755.6500    1.9459  5.2809 11.6976  0.0000  0.0436   0.0135   0.1190    0.0234   0.0000   441.6399       15.3281       13.3342       6.01974       1.17773       1.29646       1.83684       2.50939       2.80223       2.94688       3.12712       3.09354
  37  17 3911.1696    1.5728  7.6413 11.3776  0.0000  0.0596   0.0104   0.1674    0.0205   0.0000   436.6276       11.5655       18.4391       10.3060      -5.43497      -11.7488       2.39279       3.32088       3.68348       3.94958       4.00261       4.06109
  37  18 4065.8649    1.2845  9.7973 11.2122  0.0010  0.0801   0.0091   0.2262    0.0198   0.0000   440.2180       15.3115       15.9329       4.19123      -4.47084      -8.76263       3.26139       4.46746       5.03097       5.35052       5.47265       5.49110
  37  20 4372.8123    0.8190 13.7947 10.8404  0.0000  0.1383   0.0061   0.3567    0.0168   0.0000   431.7234       18.7324       22.5324       16.0177       8.58114      -6.85713       5.46007       7.59941       8.28256       9.15040       8.96020       9.07611
  38   2 1262.5456    0.0825  0.0856  9.4332  0.0000  0.0084   0.0053   0.0177    0.0166   0.0000   441.6245     -0.445141       21.4374      0.381508      -3.64857      0.710492      0.370044      0.476473      0.553041      0.524232      0.689975      0.681072
  38   3 1501.5386    0.1557  0.1469  9.4744  0.0000  0.0071   0.0057   0.0169    0.0182   0.0000   441.5071     -0.631290       20.8832      0.315187      -2.76450      0.104792      0.287540      0.385986      0.434073      0.451355      0.502258      0.496229
  38   4 1713.0513    0.3204  0.2998  9.5530 -0.0001  0.0089   0.0073   0.0207    0.0235   0.0000   440.8014      -1.04420       19.9946      0.565957      -2.94980      0.387549      0.375874      0.508015      0.552356      0.586823      0.594955      0.587758
  38   5 1908.8082    0.5247  0.5403  9.7482  0.0000  0.0116   0.0089   0.0282    0.0333   0.0000   441.9014      -1.89179       20.4845      0.334118      -1.78389     -0.300106      0.488758      0.683722      0.750638      0.757030      0.818267      0.792466
  38   6 2099.0099    0.7855  0.7376 10.2545  0.0000  0.0133   0.0116   0.0341    0.0396   0.0000   440.2531       1.11406       19.5660       1.47289     -0.598104       1.02610      0.557020      0.752617      0.867662      0.950797      0.965613      0.953993
  38   7 2282.9687    1.1671  1.0086 10.8990  0.0001  0.0163   0.0153   0.0416    0.0459   0.0000   441.7458       1.39107       19.9082    -0.0340272      -1.99877     -0.183457      0.648341      0.915112      0.964579       1.08289       1.13234       1.12936
  38   8 2460.0929    1.6921  1.1580 11.5664  0.0000  0.0178   0.0211   0.0446    0.0510   0.0000   442.2002       1.92941       18.0610      0.944443      -1.43095    0.00888437      0.703829      0.999913       1.05295       1.18165       1.18007       1.17159
  38   9 2633.8645    2.2888  1.1269 12.2101 -0.0000  0.0167   0.0286   0.0447    0.0519   0.0000   440.7476       6.25467       18.5430       1.53409      -3.56332      0.754182      0.704317      0.962144       1.04034       1.13664       1.16236       1.15294
  38  10 2806.2807    2.9956  1.0120 12.9632  0.0000  0.0156   0.0388   0.0412    0.0460   0.0000   441.8105       5.97758       18.2252       2.21348      -1.82457    -0.0791619      0.674088      0.887521      0.979472       1.06434       1.11842       1.11464
  38  11 2976.1674    3.7478  1.0230 13.3034 -0.0000  0.0155   0.0477   0.0411    0.0487   0.0000   441.9804       10.2458       16.9845       3.10200      -1.90076      0.315332      0.673254      0.902517      0.994436       1.05896       1.12012       1.10530
  38  12 3142.5920    3.9897  1.2237 13.4452  0.0000  0.0170   0.0481   0.0483    0.0498   0.0000   442.0711       7.96278       14.9832       3.07364     -0.237784      -1.72274      0.731760      0.965369       1.07155       1.14450       1.14692       1.19863
  38  13 3306.0317    3.5378  1.7192 13.2269 -0.0000  0.0222   0.0372   0.0567    0.0377   0.0000   440.5902       10.5001       16.0372       4.88122      0.324353      -1.66425      0.897253       1.24550       1.36315       1.45255       1.53119       1.51561
  38  14 3467.1056    2.8625  2.6185 12.7382  0.0000  0.0276   0.0250   0.0750    0.0287   0.0000   439.5510       11.2536       8.60887      0.337679       8.71696     -0.782539       1.09635       1.50662       1.71268       1.74097       1.90021       1.81721
  38  15 3626.1908    2.2949  4.1695 12.0997  0.0000  0.0356   0.0165   0.0974    0.0240   0.0000   440.2553       14.8670       13.5732       5.20955       2.16805      -5.51534       1.45654       1.93353       2.21641       2.34886       2.40222       2.41354
  38  16 3783.8741    1.8730  5.9075 11.6111  0.0000  0.0463   0.0123   0.1285    0.0220   0.0000   442.9709       10.1611       7.85368       4.25475      -5.52891      -2.18076       1.84449       2.50840       2.80767       2.96912       3.08254       3.07780
  38  17 3940.1638    1.4981  8.0839 11.3632 -0.0000  0.0628   0.0099   0.1758    0.0200   0.0000   433.5212       16.0852       20.7693       5.45461      -12.4284      -3.09154       2.52146       3.44330       3.84854       4.13021       4.29935       4.26613
  38  18 4095.3790    1.1856  9.9228 11.2284 -0.0015  0.0852   0.0086   0.2368    0.0191   0.0000   434.3329       20.9535       12.5653       7.70723    -0.0632804      -9.57240       3.31701       4.58212       5.08316       5.42065       5.59511       5.59002
  38  19 4250.4604    1.0060 12.5405 10.9777  0.0029  0.1103   0.0065   0.2930    0.0174   0.0000   436.1580       30.1745       13.0018       9.76155      -16.5009      -16.4392       4.30078       5.86166       6.67277       7.04497       7.27014       7.33237
  39   2 1275.7332    0.0781  0.0974  9.3507 -0.0001  0.0093   0.0052   0.0250    0.0166   0.0000   441.7085      0.172040       20.1814     -0.782156      -1.37422      0.393895      0.394929      0.615026      0.597680      0.604658      0.887827      0.818926
  39   3 1516.0473    0.1819  0.1292  9.4108  0.0000  0.0071   0.0064   0.0141    0.0182   0.0000   441.6919     0.0840714       19.6619      -1.04268      -2.70631      0.345700      0.317618      0.533051      0.596685      0.616982      0.647817      0.578992
  39   4 1728.2559    0.3458  0.3187  9.5435  0.0000  0.0090   0.0075   0.0206    0.0242   0.0000   441.3149      0.779836       19.5879      0.234173      -2.71462       1.48005      0.383030      0.502998      0.559847      0.605903      0.655541      0.640098
  39   5 1925.1987    0.5537  0.5618  9.7232  0.0000  0.0115   0.0090   0.0279    0.0336   0.0000   440.4322     -0.110639       19.6600     -0.488174      -3.27121     -0.314025      0.459951      0.596926      0.704521      0.726351      0.767064      0.723873
  39   6 2116.6004    0.8405  0.7233 10.2688  0.0000  0.0127   0.0121   0.0328    0.0395   0.0000   442.2189       1.23314       19.1500      0.383066     -0.927489      -1.44616      0.514616      0.702368      0.764457      0.815601      0.869950      0.841087
  39   7 2301.3466    1.2155  0.9885 10.9512  0.0000  0.0157   0.0157   0.0403    0.0457   0.0000   441.0250       1.22508       19.5025       1.31400     -0.864923      -1.28046      0.645713      0.830457      0.949235      0.998978       1.04251       1.06292
  39   8 2479.1669    1.7583  1.1834 11.6067  0.0000  0.0175   0.0216   0.0461    0.0503   0.0000   440.9668       4.11980       19.3419      0.630296      -1.70482      0.570570      0.682047      0.967857       1.01159       1.09458       1.15125       1.14323
  39   9 2654.0110    2.4148  1.1378 12.2756  0.0000  0.0174   0.0296   0.0439    0.0503   0.0000   441.6212       6.04017       20.4989       1.22916      -1.98585     -0.570915      0.646592      0.933587      0.992671       1.06356       1.10261       1.12359
  39  10 2827.4849    3.1523  1.1347 12.7331  0.0000  0.0164   0.0380   0.0433    0.0521   0.0000   442.3772       5.73169       19.6511     -0.959168      -1.74977     -0.676539      0.654656      0.912395       1.00552       1.06544       1.06987       1.09736
  39  11 2998.3904    3.7729  1.0912 13.3241  0.0000  0.0161   0.0469   0.0430    0.0478   0.0000   440.4911       8.40288       18.4439     0.0111977      -1.97782     -0.973879      0.638584      0.873650      0.914659       1.03595       1.06224       1.05503
  39  12 3166.0028    4.0151  1.3569 13.2881  0.0003  0.0184   0.0453   0.0490    0.0455   0.0000   440.7093       7.56307       14.6421       1.22544      -2.15903      -3.88821      0.730535       1.01507       1.08970       1.17369       1.23303       1.23136
  39  13 3330.7463    3.4717  1.7495 13.1618  0.0003  0.0219   0.0360   0.0577    0.0361   0.0000   441.6983       10.1867       14.8695       5.10998      0.209698     -0.667096      0.886589       1.22548       1.35281       1.46410       1.52908       1.55117
  39  14 3492.9836    2.7256  3.1305 12.5008  0.0000  0.0293   0.0214   0.0824    0.0257   0.0000   441.9301       14.7682       12.8314       5.55863       1.41486      -8.84251       1.17653       1.58528       1.78553       1.88279       1.95953       1.95701
  39  15 3653.1870    2.2156  4.5222 11.9916 -0.0001  0.0371   0.0153   0.1036    0.0222   0.0000   442.6028       16.6552       15.4914       1.46160       2.23631      -1.80689       1.48358       1.98053       2.23035       2.37729       2.45762       2.45300
  39  16 3811.7211    1.7864  6.1676 11.5639  0.0000  0.0494   0.0119   0.1321    0.0212   0.0000   439.9651       15.8082       18.9620       1.92934      -3.87304      -1.81670       1.88435       2.59864       2.90166       3.15975       3.20636       3.22151
  39  17 3968.9065    1.4536  8.5152 11.2384 -0.0003  0.0669   0.0094   0.1818    0.0200   0.0000   431.0073       27.3097       14.2941       1.77306      -2.66141       4.42328       2.55714       3.54549       3.93734       4.26497       4.35988       4.38543
  39  18 4125.1418    1.1873 10.7787 11.0847  0.0010  0.0892   0.0078   0.2406    0.0186   0.0000   438.6094       25.3224       1.73781       4.20137       2.30599       9.57620       3.40958       4.62758       5.26652       5.58387       5.78850       5.79618
  39  19 4279.9129    0.9599 13.4689 10.8954 -0.0009  0.1220   0.0061   0.3124    0.0164   0.0000   433.5641       24.2912       15.0493       8.53067      -16.7827      -11.1293       4.58565       6.30767       7.09544       7.60587       7.72885       7.77353
  39  20 4434.5025    0.7645 15.1870 10.6947  0.0002  0.1527   0.0054   0.3804    0.0157   0.0000   426.9501       8.79245       14.2092      -14.5511      -5.25790       17.6798       5.62302       7.88503       8.74181       9.47570       9.45518       9.54079
  40   3 1530.3209    0.1982  0.1654  9.3826  0.0000  0.0070   0.0061   0.0152    0.0190   0.0000   441.9202     0.0212813       20.0237    -0.0161290      -3.21315      0.907561      0.282731      0.376901      0.433173      0.461198      0.476691      0.504029
  40   4 1743.2424    0.3671  0.3626  9.5598  0.0000  0.0096   0.0074   0.0228    0.0249   0.0000   441.5760     0.0494372       20.4819      0.398178      -1.99225      0.228656      0.372919      0.515598      0.536225      0.593276      0.596997      0.593778
  40   5 1941.4497    0.5726  0.5616  9.8439  0.0000  0.0116   0.0092   0.0272    0.0332   0.0000   441.9701      0.524477       18.6366      0.890919      -2.89828    -0.0263371      0.461745      0.614723      0.675371      0.741728      0.794564      0.779668
  40   6 2133.9754    0.8741  0.7733 10.3869  0.0000  0.0135   0.0123   0.0334    0.0406   0.0000   441.6861      0.356627       19.4040     -0.160375      -1.25687      -1.79579      0.531351      0.703471      0.783399      0.862001      0.872882      0.836864
  40   7 2319.3788    1.2622  1.0538 11.0094  0.0000  0.0160   0.0159   0.0426    0.0479   0.0000   440.9032       2.66562       19.6153       1.68968      -1.39185       1.20928      0.641426      0.881401      0.956444       1.07654       1.13539       1.12717
  40   8 2498.0370    1.8282  1.1212 11.7260  0.0000  0.0164   0.0225   0.0440    0.0497   0.0000   440.3499       5.52964       20.2484      0.979654      -3.48574     -0.265333      0.668510      0.902043       1.00029       1.09183       1.17424       1.14912
  40   9 2673.9424    2.5433  1.1347 12.2732  0.0000  0.0163   0.0301   0.0430    0.0519   0.0000   440.1846       5.02091       19.7962       1.90343      -1.01053      -2.42820      0.627136      0.873954      0.936419       1.03210       1.05035       1.05971
  40  10 2848.4968    3.2540  1.0673 12.9234  0.0001  0.0157   0.0397   0.0415    0.0482   0.0000   441.0630       6.60579       20.4394       3.72475      -2.11252      -1.07063      0.614093      0.858268      0.923316       1.02016       1.06565       1.06234
  40  11 3020.3431    3.9593  1.1638 13.2385 -0.0000  0.0165   0.0466   0.0431    0.0524   0.0000   440.8910       7.04633       18.0092       2.94004      -3.29251      -1.52594      0.633628      0.883722      0.961424       1.03829       1.07506       1.07043
  40  12 3189.0213    3.9674  1.4437 13.3511  0.0000  0.0190   0.0435   0.0506    0.0434   0.0000   441.9160       10.4438       18.6423       1.72185      -4.92189      0.372044      0.754276       1.04203       1.12963       1.20238       1.25712       1.24808
  40  13 3355.0191    3.4407  2.0403 12.8488 -0.0001  0.0227   0.0312   0.0594    0.0354   0.0000   443.6174       10.9972       13.2135       3.07206       3.02069      -2.33776      0.872993       1.23834       1.33242       1.45690       1.47877       1.49028
  40  14 3518.5234    2.6525  3.2207 12.4950  0.0000  0.0304   0.0204   0.0816    0.0248   0.0000   441.0987       12.8663       10.0998       6.13594       1.10117     -0.978946       1.14380       1.58321       1.75372       1.91300       2.02119       1.98732
  40  15 3679.8358    2.1581  4.9289 11.8712  0.0000  0.0393   0.0140   0.1069    0.0214   0.0000   439.7660       12.9012       14.3730      -2.21948      -2.41357     -0.888299       1.47876       2.02563       2.30050       2.40396       2.49778       2.48772
  40  16 3839.2867    1.7089  6.4814 11.6243  0.0000  0.0513   0.0115   0.1398    0.0199   0.0000   442.9637       26.0430       13.7577       4.10009       9.90079       2.85766       1.94824       2.64790       2.97879       3.23552       3.31073       3.35243
  40  17 3997.4004    1.4303  9.1849 11.2574  0.0006  0.0700   0.0088   0.1946    0.0190   0.0000   436.3588       21.9124       28.3843       9.81637      -10.0576      -10.9313       2.64347       3.55488       4.05441       4.35036       4.40664       4.47925
  40  18 4154.1697    1.1608 11.7296 11.0679 -0.0002  0.0980   0.0068   0.2536    0.0174   0.0000   439.6123       17.7716       8.70211    -0.0388690      -2.64240      -2.98779       3.59216       5.01078       5.59603       5.98748       6.12172       6.18649
  40  19 4310.2823    0.9028 13.3906 10.9171  0.0020  0.1245   0.0059   0.3176    0.0158   0.0000   428.9413       21.3014       33.9790       2.94558       4.38148      -24.3353       4.55775       6.31696       7.13212       7.61935       7.77071       7.84435
  41   3 1544.3736    0.1988  0.1508  9.4466  0.0000  0.0061   0.0063   0.0149    0.0182   0.0000   441.8426     -0.330875       20.7909      0.470443      -3.11288     -0.194853      0.250269      0.322521      0.339657      0.395937      0.363246      0.379579
  41   4 1758.0478    0.3832  0.3390  9.6190  0.0000  0.0088   0.0078   0.0213    0.0248   0.0000   440.9967     -0.833795       19.9571      0.734369      -2.92898     -0.584160      0.350687      0.479404      0.512102      0.545025      0.577143      0.607792
  41   5 1957.4772    0.6046  0.6129  9.8846 -0.0001  0.0119   0.0093   0.0291    0.0348   0.0000   441.1863      0.629279       19.9605    -0.0832510      -2.20994     -0.205790      0.448944      0.613960      0.658993      0.727495      0.746636      0.756252
  41   6 2151.1592    0.9027  0.8736 10.3977  0.0000  0.0143   0.0120   0.0370    0.0422   0.0000   442.5452     -0.146042       20.6594      0.471287      -2.80875     -0.261141      0.530213      0.734037      0.821848      0.834638      0.875387      0.879502
  41   7 2337.2389    1.3565  1.0298 10.9787  0.0000  0.0156   0.0166   0.0388    0.0517   0.0000   440.1702       1.88383       20.5925      0.972322      -3.88233     -0.903069      0.605399      0.825302      0.893257      0.981522       1.05361       1.06101
  41   8 2516.6801    1.9032  1.1869 11.7453 -0.0000  0.0172   0.0225   0.0438    0.0495   0.0000   440.8694       4.56708       19.8818       1.27908      -2.39761      -1.03376      0.653929      0.906449      0.988946       1.05817       1.10623       1.11137
  41   9 2693.6786    2.6418  1.1436 12.4044  0.0000  0.0162   0.0311   0.0428    0.0503   0.0000   440.5781       5.37134       20.5463     -0.229791      -2.57237      0.566016      0.611667      0.845657      0.900584      0.988227       1.03518       1.03390
  41  10 2869.1599    3.3308  1.0874 12.9632  0.0000  0.0153   0.0403   0.0424    0.0500   0.0000   442.1358       5.36230       19.1598       1.62744      -1.72067     -0.631957      0.603684      0.842221      0.911235       1.03868       1.08680       1.07084
  41  11 3041.9054    3.9079  1.1197 13.5251  0.0000  0.0164   0.0479   0.0429    0.0469   0.0000   441.7160       6.73127       21.0185       2.23652      -1.56622      -2.64252      0.638778      0.877238      0.962988       1.05975       1.07248       1.08225
  41  12 3211.6584    3.8090  1.5498 13.2025  0.0001  0.0193   0.0393   0.0514    0.0402   0.0000   441.0683       11.6920       18.4730       5.75380      -2.28315      0.235464      0.744573       1.02617       1.07807       1.19342       1.27828       1.26541
  41  13 3378.8429    3.3230  2.1383 12.8950  0.0000  0.0232   0.0299   0.0613    0.0331   0.0000   443.1790       12.5069       14.0411       5.72969       1.72352      -1.33585      0.872151       1.19333       1.34136       1.42183       1.48228       1.47915
  41  14 3543.6484    2.6572  3.5050 12.3109  0.0000  0.0302   0.0190   0.0836    0.0249   0.0000   441.6368       13.4410       12.1825       1.59979       3.57529      -2.35743       1.13085       1.55021       1.68958       1.83598       1.89257       1.90205
  41  15 3706.0226    2.0773  5.2348 11.8584  0.0000  0.0413   0.0133   0.1123    0.0202   0.0000   435.9556       13.0638       15.9763       3.02710       1.58752      -5.91124       1.49641       2.11105       2.31824       2.48360       2.61803       2.58826
  41  16 3866.4698    1.6469  7.0259 11.5848  0.0000  0.0542   0.0108   0.1509    0.0193   0.0000   437.2368       18.4715       21.7013       3.18857      -5.00699      -1.18747       1.99084       2.72229       3.05069       3.26776       3.43373       3.44626
  41  17 4025.4292    1.3488  9.4786 11.2667 -0.0014  0.0751   0.0083   0.2032    0.0188   0.0000   439.1934       12.0760       18.0409      0.744512      -11.1600      -5.73579       2.79487       3.75728       4.24878       4.60254       4.72565       4.83084
  41  18 4182.8133    1.0566 11.2658 11.0926 -0.0015  0.0984   0.0067   0.2598    0.0174   0.0000   436.5195       22.6772       5.06769       8.30348      0.968895      -11.3886       3.60970       4.89656       5.51978       5.94923       6.12059       6.21346
  41  19 4339.9386    0.8390 13.1526 10.9398 -0.0020  0.1282   0.0059   0.3265    0.0157   0.0000   436.1966       3.53082       33.0499       3.92452      -13.2071      -13.2413       4.59496       6.36386       7.16684       7.74263       7.79076       7.99796
  42   2 1314.2453    0.0888  0.0807  9.3415  0.0000  0.0070   0.0050   0.0164    0.0159   0.0000   442.1293     -0.168009       20.7769      0.389881      -2.15925     -0.242548      0.277107      0.397232      0.405722      0.445463      0.473787      0.425514
  42   3 1558.2006    0.1979  0.1889  9.4505  0.0000  0.0081   0.0058   0.0168    0.0186   0.0000   442.1798    0.00569921       20.1175     0.0955012      -2.81820     -0.608046      0.356926      0.479747      0.524978      0.540084      0.560319      0.566621
  42   4 1772.6446    0.3897  0.4063  9.5506  0.0000  0.0101   0.0073   0.0229    0.0261   0.0000   441.5546     -0.139188       20.1544     -0.245482      -2.90862     -0.291129      0.367220      0.498346      0.563154      0.601621      0.586250      0.612541
  42   5 1973.3716    0.6120  0.6118  9.9632 -0.0000  0.0120   0.0094   0.0289    0.0332   0.0000   442.0986     -0.493200       20.1330      0.191434      -2.37135      0.127093      0.450729      0.617007      0.665625      0.732966      0.736025      0.781535
  42   6 2168.1406    0.9015  0.8845 10.4865 -0.0002  0.0146   0.0120   0.0370    0.0412   0.0000   441.1959       2.30873       19.6345       1.32052      -1.01912       1.26651      0.531370      0.717493      0.818137      0.860525      0.890420      0.897315
  42   7 2354.8854    1.3847  1.1344 11.0892  0.0000  0.0163   0.0163   0.0427    0.0474   0.0000   442.0790       1.47837       20.3168       3.22481      -3.51809     -0.114594      0.606463      0.839392      0.916149      0.997700       1.03722       1.03374
  42   8 2535.1960    1.9411  1.1609 11.8113  0.0000  0.0170   0.0229   0.0432    0.0503   0.0000   441.6266       3.94798       19.3935       1.39171      -2.46617      0.320332      0.611129      0.865942      0.935501       1.00411       1.03977       1.06942
  42   9 2713.2428    2.6513  1.1975 12.4394  0.0000  0.0162   0.0306   0.0449    0.0468   0.0000   441.6116       4.68230       18.5747       1.32840      -1.48737      -1.65061      0.617381      0.847467      0.939810       1.01596       1.07003       1.07240
  42  10 2889.6346    3.4356  1.1313 12.9537  0.0000  0.0155   0.0403   0.0429    0.0503   0.0000   441.4650       5.74756       19.7749       3.16135      -2.28430      0.640740      0.587987      0.787205      0.889138      0.958640       1.00582      0.980527
  42  11 3063.1833    4.0503  1.1878 13.3614 -0.0007  0.0166   0.0470   0.0439    0.0491   0.0000   441.6385       7.02862       18.1065       2.49397      -1.93079      -2.69623      0.613791      0.850583      0.911708      0.997515      0.992710       1.02085
  42  12 3233.9998    3.8081  1.4558 13.4218 -0.0000  0.0191   0.0413   0.0508    0.0391   0.0000   443.1712       10.5751       18.3308       3.13974      -1.33250      -1.95693      0.720218       1.01473       1.09060       1.19138       1.21781       1.22161
  42  13 3402.3629    3.2530  2.3700 12.8100  0.0000  0.0242   0.0274   0.0644    0.0305   0.0000   444.4363       11.4975       14.8048       4.97941       1.75277      -1.43413      0.905120       1.23618       1.42542       1.44997       1.54849       1.54574
  42  14 3568.4565    2.5141  3.8430 12.2233  0.0000  0.0321   0.0174   0.0891    0.0230   0.0000   441.1312       11.5197       14.7976       5.10006       1.43011      -7.69774       1.18249       1.60235       1.82718       1.93776       2.03419       2.05218
  42  15 3731.9764    1.9864  5.5112 11.8312  0.0000  0.0433   0.0126   0.1179    0.0191   0.0000   439.7258       16.8846       16.2071      0.492419      -6.74268      -4.72459       1.55063       2.11994       2.39943       2.56774       2.64527       2.64938
  42  16 3893.3742    1.5842  7.7728 11.4787  0.0000  0.0596   0.0100   0.1626    0.0190   0.0000   437.9234       19.3681       19.8877       2.41937      -4.45521      -2.14920       2.11141       2.94911       3.26805       3.51476       3.64493       3.64422
  42  17 4053.0977    1.3455 10.4660 11.1945  0.0005  0.0820   0.0076   0.2151    0.0179   0.0000   436.9002       23.8066       18.9925       5.94709      -5.96357      -5.74923       2.91926       4.00966       4.51927       4.83529       4.92081       5.05777
  42  18 4211.5622    1.0880 13.0237 10.9926  0.0010  0.1080   0.0061   0.2744    0.0161   0.0000   436.8097       9.79117       19.2552      -3.85894      -5.47012      -11.8105       3.80383       5.18477       5.83596       6.37137       6.37878       6.49492
  43   2 1326.7425    0.1007  0.0977  9.4019  0.0000  0.0073   0.0049   0.0160    0.0160   0.0000   441.9037     -0.448664       20.2203     -0.287164      -3.36663     -0.185457      0.244245      0.357706      0.378667      0.402573      0.456700      0.432672
  43   3 1571.8021    0.2128  0.2049  9.4217  0.0000  0.0073   0.0058   0.0173    0.0188   0.0000   441.4688     0.0173946       20.2363     -0.899727      -2.05387      0.915762      0.283940      0.361426      0.428086      0.469091      0.481577      0.482131
  43   4 1787.0457    0.3936  0.4150  9.6386  0.0000  0.0098   0.0073   0.0239    0.0255   0.0000   441.5910     -0.508521       20.8295      0.946273      -1.99203     -0.219421      0.366744      0.488710      0.554263      0.614517      0.600544      0.637619
  43   5 1989.0776    0.6523  0.6102  9.9585  0.0000  0.0114   0.0097   0.0272    0.0345   0.0000   441.6954      0.550842       18.7268       2.35498      -4.09743     -0.493571      0.425942      0.572605      0.648537      0.685076      0.706157      0.738390
  43   6 2184.9227    0.9824  0.8920 10.5339  0.0000  0.0138   0.0126   0.0366    0.0427   0.0000   440.9988       1.95652       20.0425      0.975001      -3.64503      -1.59121      0.495820      0.678630      0.720614      0.792396      0.845526      0.818409
  43   7 2372.2989    1.4380  1.1846 11.1720  0.0000  0.0167   0.0168   0.0444    0.0498   0.0000   441.9347       1.36565       18.0070      0.633982      -3.06437       1.15221      0.598331      0.828379      0.903518      0.998017       1.05548       1.03169
  43   8 2553.4821    2.1038  1.1635 11.8379  0.0000  0.0163   0.0243   0.0424    0.0534   0.0000   442.3720       3.92082       19.5023      0.396276     0.0369440      -3.21663      0.586796      0.828174      0.899585      0.981266       1.03402       1.01395
  43   9 2732.5675    2.7519  1.1618 12.5119  0.0000  0.0160   0.0317   0.0431    0.0506   0.0000   441.2942       5.94574       17.7150       1.10563      -2.55736      -2.49715      0.572328      0.799306      0.869017      0.964291       1.01453       1.04770
  43  10 2909.8820    3.5296  1.1511 13.1668  0.0000  0.0162   0.0409   0.0421    0.0469   0.0000   441.0145       7.27903       20.5208       1.90785      -2.48664     -0.654812      0.579650      0.808965      0.862300      0.969183      0.988048      0.991800
  43  11 3084.2610    4.0526  1.2494 13.4544 -0.0000  0.0166   0.0459   0.0454    0.0451   0.0000   440.5678       7.24971       18.4219      0.108493    -0.0133082      0.472910      0.610036      0.846035      0.927674      0.992942       1.05868       1.04344
  43  12 3255.9671    3.8030  1.5876 13.3219  0.0001  0.0193   0.0385   0.0533    0.0367   0.0000   442.6838       9.37548       17.4621       2.03550      -3.31850      -1.35357      0.684737      0.961942       1.00464       1.12783       1.16408       1.17429
  43  13 3425.5025    3.0989  2.4025 12.8970  0.0000  0.0244   0.0264   0.0673    0.0282   0.0000   443.1284       11.0837       12.4125       2.68185       2.81505      -2.00325      0.889206       1.19707       1.31378       1.41580       1.51761       1.52197
  43  14 3592.9098    2.3863  3.9038 12.2984  0.0000  0.0342   0.0168   0.0900    0.0220   0.0000   442.3606       10.9896       14.5533       3.47953       1.82165      -1.98583       1.19445       1.68998       1.83571       2.00113       2.04440       2.06267
  43  15 3757.5688    1.9515  5.8846 11.7467  0.0000  0.0457   0.0120   0.1205    0.0192   0.0000   441.0699       13.1969       16.7450       4.96956      -3.70348      -6.20262       1.56110       2.19607       2.43593       2.64737       2.72127       2.71794
  43  16 3920.0659    1.5798  8.4253 11.4399  0.0000  0.0637   0.0095   0.1717    0.0190   0.0000   439.2001       16.6938       13.4867       2.44086      -4.23340      -3.39076       2.20964       3.05770       3.41461       3.67626       3.81731       3.83853
  43  17 4080.5263    1.2674 11.0737 11.2262 -0.0007  0.0887   0.0070   0.2324    0.0170   0.0000   441.7100       14.1646       13.7686       2.40426      -6.10499      -8.81972       3.04074       4.21382       4.73001       5.14444       5.23340       5.34994
  43  18 4239.8207    1.0270 13.1201 10.9978  0.0001  0.1126   0.0058   0.2864    0.0158   0.0000   437.2189       22.3095       23.2207       7.41359       3.43491       6.85628       3.81648       5.31057       6.01220       6.43924       6.60753       6.69942
  44   2 1339.0777    0.1105  0.1111  9.4047  0.0000  0.0065   0.0049   0.0166    0.0160   0.0000   442.3392     0.0334255       20.1587     -0.342527      -2.33350      0.690980      0.254884      0.329278      0.350625      0.370837      0.382434      0.429494
  44   3 1585.2174    0.2310  0.1964  9.4642  0.0000  0.0073   0.0061   0.0154    0.0187   0.0000   441.7369    -0.0938098       20.4974     -0.518883      -3.22761      0.931322      0.272339      0.374365      0.419576      0.454316      0.452919      0.491686
  44   4 1801.2492    0.4123  0.4308  9.6676  0.0000  0.0096   0.0074   0.0249    0.0259   0.0000   441.9628     -0.958655       20.4792      0.553854      -1.47798      -1.41683      0.340221      0.449920      0.524473      0.565631      0.603760      0.583371
  44   5 2004.6276    0.6578  0.6675  9.9921  0.0000  0.0121   0.0094   0.0305    0.0350   0.0000   442.1652       1.08766       20.1285     -0.352286      -1.37223      0.675996      0.401609      0.562972      0.615178      0.691034      0.694071      0.717474
  44   6 2201.4916    1.0180  0.9651 10.4429  0.0000  0.0142   0.0123   0.0374    0.0449   0.0000   442.0788      0.130581       19.7158      0.800381      0.230193     -0.207486      0.496051      0.690046      0.759012      0.840278      0.840249      0.856025
  44   7 2389.5348    1.4875  1.1420 11.4148  0.0000  0.0165   0.0177   0.0426    0.0465   0.0000   441.5274       1.56596       19.6397       1.57939     -0.915870     -0.596994      0.586738      0.801233      0.880674      0.965420       1.02744       1.01180
  44   8 2571.6166    2.0898  1.2055 11.9538  0.0000  0.0167   0.0237   0.0431    0.0477   0.0000   441.1967       3.69157       18.7577      0.135915      -2.33290      0.150738      0.572128      0.816942      0.888433      0.964343       1.01224      0.995490
  44   9 2751.7406    2.8583  1.1104 12.6903  0.0000  0.0153   0.0332   0.0416    0.0462   0.0000   441.7193       5.40892       19.2550       2.03396      -3.92467      -3.36333      0.543005      0.757966      0.812968      0.900327      0.958550      0.954624
  44  10 2929.8666    3.6138  1.0900 13.0885 -0.0000  0.0149   0.0416   0.0399    0.0488   0.0000   441.8907       6.27241       18.9526       3.17565      -2.11080     -0.334480      0.537532      0.747037      0.808848      0.872404      0.916540      0.896903
  44  11 3105.0990    4.0727  1.2453 13.3855  0.0000  0.0169   0.0448   0.0421    0.0471   0.0000   440.9221       8.45334       18.5880       2.89994      -1.22678      -1.18326      0.606069      0.847918      0.914031       1.00700       1.06295       1.04196
  44  12 3277.7410    3.7539  1.6085 13.3451  0.0000  0.0195   0.0379   0.0520    0.0362   0.0000   441.1237       9.73540       19.4292       5.02179       1.59614      -1.06208      0.681251      0.959490       1.04742       1.15305       1.17443       1.20074
  44  13 3448.3371    3.0042  2.9513 12.6409  0.0000  0.0266   0.0223   0.0719    0.0256   0.0000   442.1127       9.23133       13.9518       2.33143      0.870839      -2.38251      0.937808       1.28253       1.44196       1.54532       1.63942       1.63492
  44  14 3616.8694    2.3904  4.4989 12.1033  0.0000  0.0357   0.0152   0.0953    0.0214   0.0000   439.5738       12.7327       17.1518       1.06367       2.88555       1.88640       1.22384       1.66360       1.90762       2.03288       2.11150       2.15728
  44  15 3782.7533    1.8993  6.3945 11.7364 -0.0003  0.0483   0.0114   0.1316    0.0187   0.0000   438.7088       11.9177       16.4485       7.93883      -6.32211      -4.34991       1.64127       2.28076       2.54762       2.73972       2.78781       2.83165
  44  16 3946.0675    1.5340  8.4914 11.4274 -0.0002  0.0644   0.0089   0.1726    0.0183   0.0000   443.6660       10.7052       20.7983       8.77714      -4.53918       2.17602       2.17217       3.02285       3.36899       3.69659       3.71063       3.83790
  44  17 4107.8144    1.2051 11.3836 11.2404  0.0008  0.0934   0.0067   0.2418    0.0164   0.0000   439.2633       24.1025       15.5496      -7.95039      -2.74443      -6.02112       3.14856       4.33798       4.91088       5.29357       5.35618       5.49419
  44  18 4267.9492    0.9617 13.0087 11.0299  0.0000  0.1168   0.0057   0.2949    0.0152   0.0000   444.4564       14.3166       17.0384       3.39774      -9.96286       3.90706       3.90037       5.38993       6.06445       6.57539       6.69741       6.78719
  45   3 1598.4088    0.2358  0.2578  9.4358  0.0000  0.0080   0.0057   0.0202    0.0196   0.0000   442.2130     -0.196795       20.7557     -0.402036      -1.53994      0.793866      0.282440      0.375356      0.418353      0.458105      0.486166      0.498758
  45   4 1815.3132    0.4452  0.4406  9.6232  0.0001  0.0096   0.0077   0.0239    0.0274   0.0000   441.9271      0.703805       21.2109     0.0613161      -3.44378      0.715116      0.353108      0.451099      0.535302      0.559302      0.598579      0.624797
  45   5 2020.0384    0.6853  0.7013 10.0233  0.0000  0.0121   0.0095   0.0304    0.0358   0.0000   441.4300      0.327759       21.4275      0.189267      -2.09610      -1.25790      0.414273      0.576532      0.618614      0.687540      0.715544      0.713646
  45   6 2217.8655    1.0507  0.9525 10.7425  0.0000  0.0144   0.0131   0.0373    0.0420   0.0000   440.9402       1.13958       20.3913     -0.103870      -4.63566       1.65621      0.494803      0.677588      0.757962      0.809098      0.855590      0.866181
  45   7 2406.5794    1.5992  1.1722 11.3516  0.0000  0.0157   0.0179   0.0436    0.0473   0.0000   440.6493       2.36161       19.9562       1.74688      -1.26825      0.549110      0.538412      0.736288      0.807831      0.886165      0.935603      0.940865
  45   8 2589.5702    2.1857  1.2064 12.0865  0.0000  0.0163   0.0245   0.0429    0.0459   0.0000   441.8900       2.97723       18.8193     0.0190150      -1.08679      0.597676      0.556725      0.761812      0.858158      0.902286      0.945765      0.955209
  45   9 2770.7297    2.9145  1.1993 12.6131  0.0000  0.0156   0.0320   0.0434    0.0461   0.0000   441.8440       5.17504       20.8673       1.93075      -1.72856      -2.03131      0.537268      0.749381      0.823407      0.888616      0.924615      0.937464
  45  10 2949.6447    3.7725  1.1701 13.1639  0.0000  0.0156   0.0422   0.0414    0.0511   0.0000   441.5384       6.43543       20.0795       1.95054      -2.41779      0.519546      0.547559      0.754911      0.823119      0.897771      0.946498      0.967087
  45  11 3125.6586    3.9447  1.3103 13.5966  0.0000  0.0173   0.0436   0.0470    0.0407   0.0000   441.7922       7.46803       19.1633       3.63610      -2.29789      -2.32226      0.593391      0.827536      0.905960       1.00340       1.03911       1.05595
  45  12 3299.1678    3.6288  1.7757 13.2054  0.0000  0.0197   0.0343   0.0550    0.0342   0.0000   442.2689       8.20988       20.9459      0.598602      0.160674      -2.04717      0.690948      0.919791       1.05397       1.11582       1.15762       1.19299
  45  13 3470.8319    2.8862  2.9144 12.7729  0.0002  0.0272   0.0219   0.0751    0.0240   0.0000   442.5713       9.93213       14.0213       6.28252       5.22484      0.980195      0.897700       1.26853       1.40299       1.51717       1.61139       1.61739
  45  14 3640.5062    2.3172  4.7429 12.0998  0.0000  0.0363   0.0143   0.1001    0.0199   0.0000   445.5139       10.3052       15.9738       3.26760       2.63286      0.240584       1.22396       1.70080       1.89390       2.04191       2.11269       2.11614
  45  15 3807.6002    1.8719  6.8250 11.7007  0.0001  0.0507   0.0109   0.1363    0.0185   0.0000   439.8222       10.0453       13.8785       7.49703     -0.748456       2.29206       1.68928       2.33388       2.61962       2.85895       2.95517       2.95733
  45  16 3972.1076    1.4817  9.1382 11.4213 -0.0000  0.0705   0.0083   0.1855    0.0178   0.0000   443.5955       17.8286       18.0342       1.92647      -2.88741      -5.53878       2.34456       3.24860       3.65679       3.95332       4.07057       4.15004
  45  17 4134.6822    1.1619 11.1504 11.2349 -0.0022  0.0918   0.0066   0.2415    0.0162   0.0000   440.0805       18.7444       19.2823      0.109079      -2.27191      -3.84733       3.04992       4.16238       4.77168       5.10987       5.29643       5.42409
  45  18 4295.3282    0.9242 13.5731 11.0147  0.0003  0.1231   0.0055   0.3104    0.0148   0.0000   436.2520       28.5095       9.35951      -3.47651       3.61847      -2.19970       3.94710       5.52220       6.29662       6.75043       6.92504       6.99719
  46   2 1363.2939    0.1181  0.1122  9.3344  0.0000  0.0070   0.0049   0.0147    0.0157   0.0000   441.9828     -0.539789       20.4099      0.427801      -3.09205     -0.844999      0.274949      0.409028      0.422671      0.472097      0.502445      0.471920
  46   3 1611.4360    0.2469  0.2397  9.4544  0.0000  0.0077   0.0059   0.0176    0.0191   0.0000   442.1917      0.430462       20.4716     -0.147095      -3.31236     -0.206097      0.259005      0.356645      0.403503      0.420370      0.455091      0.480590
  46   4 1829.1950    0.4606  0.4671  9.6541 -0.0001  0.0097   0.0076   0.0240    0.0267   0.0000   441.4155      0.400453       20.6764     0.0306987      -3.25411      0.656754      0.326517      0.460333      0.488044      0.569158      0.560301      0.564268
  46   5 2035.2756    0.7225  0.7265 10.0675  0.0000  0.0124   0.0097   0.0306    0.0362   0.0000   441.8734     -0.264654       20.4441     -0.378504      -1.96227     -0.306324      0.420786      0.567182      0.646775      0.683059      0.732658      0.743532
  46   6 2234.0480    1.1039  0.9806 10.6711  0.0000  0.0143   0.0131   0.0369    0.0438   0.0000   441.6346       1.47588       20.9051      0.919758      -1.86976     -0.191399      0.473105      0.661491      0.717491      0.807711      0.834208      0.831787
  46   7 2423.4015    1.5988  1.2362 11.4000  0.0000  0.0166   0.0176   0.0441    0.0442   0.0000   441.2067       3.06031       20.2639       1.50836      -1.99262      0.329734      0.568703      0.782449      0.855036      0.931760      0.982734      0.989114
  46   8 2607.3990    2.2628  1.2140 12.0908  0.0000  0.0163   0.0248   0.0421    0.0460   0.0000   441.7796       5.34574       19.1562      0.164095      -1.15253     -0.331677      0.540010      0.759524      0.811991      0.891316      0.948358      0.964389
  46   9 2789.5371    3.0253  1.1595 12.6630 -0.0000  0.0152   0.0336   0.0419    0.0486   0.0000   441.7510       4.57574       21.1411       2.43266      -3.30066     0.0642055      0.515851      0.716386      0.797305      0.847585      0.894706      0.868147
  46  10 2969.2935    3.7354  1.1245 13.3408  0.0000  0.0154   0.0426   0.0411    0.0442   0.0000   441.8629       7.31930       21.9076       2.42928      -3.72578      -1.11435      0.520747      0.744286      0.785592      0.897940      0.914387      0.932497
  46  11 3146.0246    4.1000  1.3082 13.4841 -0.0000  0.0167   0.0442   0.0453    0.0429   0.0000   440.0727       8.37113       19.4725       3.00960      -1.12419      -2.38216      0.573792      0.787400      0.858246      0.943722      0.993268      0.991416
  46  12 3320.4389    3.6303  1.9065 13.0382  0.0000  0.0201   0.0325   0.0555    0.0339   0.0000   443.4783       9.86311       17.5628       2.21584      0.322773     -0.210054      0.696757      0.943622       1.03524       1.13097       1.20008       1.19432
  46  13 3493.0882    2.8273  3.2712 12.5307  0.0002  0.0283   0.0198   0.0769    0.0234   0.0000   442.5670       11.8983       16.1677       3.69717      -1.98114      -1.33313      0.925494       1.28794       1.39554       1.57266       1.61410       1.60817
  46  14 3663.7646    2.2519  4.7767 12.0477  0.0000  0.0371   0.0140   0.0999    0.0199   0.0000   439.5710       11.9656       17.6856       1.00609      0.696486      -6.96515       1.22442       1.66010       1.88634       2.02495       2.09385       2.13834
  46  15 3831.8712    1.7917  7.3611 11.6439  0.0000  0.0545   0.0101   0.1489    0.0179   0.0000   441.2086       14.2176       19.4285      0.619899     -0.514618      -1.12642       1.76958       2.43064       2.74826       2.95485       3.04604       3.14506
  46  16 3997.6238    1.4498  9.8624 11.3562  0.0000  0.0762   0.0074   0.1983    0.0168   0.0000   440.7666       19.9764       18.3756       5.40950     -0.679230      -9.31867       2.47191       3.46404       3.86683       4.20639       4.26396       4.38930
  46  17 4161.0606    1.1676 12.5623 11.1234  0.0031  0.1020   0.0060   0.2566    0.0153   0.0000   439.0889       31.0554       19.4346      -3.02235      -21.1927      -12.6992       3.28283       4.57056       5.17571       5.48470       5.74350       5.76074
  47   1 1081.8373    0.0604  0.0548  9.4901  0.0000  0.0104   0.0053   0.0182    0.0145   0.0000   440.2222      0.370957       20.6326     -0.614316      -3.53838     -0.602327      0.305941      0.435371      0.539071      0.498412      0.492070      0.504146
  47   2 1375.1933    0.1123  0.0885  9.3779  0.0000  0.0054   0.0050   0.0141    0.0153   0.0000   441.9901     -0.170843       21.0121      0.312306      -2.77411    -0.0776172      0.208667      0.281623      0.304153      0.334196      0.374996      0.341833
  47   3 1624.2615    0.2649  0.2343  9.4582  0.0000  0.0071   0.0061   0.0163    0.0195   0.0000   442.1182     -0.329270       20.5790     -0.242954      -2.49012      0.598194      0.236352      0.319335      0.353879      0.407063      0.420846      0.438766
  47   4 1842.9352    0.4662  0.5055  9.7030  0.0000  0.0104   0.0074   0.0250    0.0276   0.0000   442.1591      0.683036       21.0944     -0.663407      -2.95230     0.0794929      0.332638      0.482544      0.516680      0.571546      0.581754      0.590762
  47   5 2050.3577    0.7464  0.7755 10.1355  0.0000  0.0127   0.0097   0.0312    0.0365   0.0000   441.6489      0.339177       19.1356     -0.590056      -2.44858      0.474654      0.425156      0.576170      0.649071      0.702800      0.742087      0.743886
  47   6 2250.0192    1.1333  1.0439 10.6950  0.0000  0.0145   0.0131   0.0393    0.0459   0.0000   441.7028       2.30347       22.0195      0.236285      -2.03651     -0.439459      0.475596      0.652380      0.724128      0.802856      0.813759      0.856322
  47   7 2440.1163    1.6607  1.1726 11.5559  0.0000  0.0161   0.0187   0.0420    0.0462   0.0000   441.8370       2.82153       20.1340      0.251975     -0.576535      0.412656      0.513055      0.725604      0.789455      0.868482      0.907260      0.932849
  47   8 2625.0475    2.3658  1.2458 12.2118  0.0000  0.0161   0.0254   0.0427    0.0439   0.0000   442.4737       3.14451       19.5249      0.407070      -3.97305     -0.592802      0.538403      0.751608      0.806181      0.867953      0.929138      0.929631
  47   9 2808.1903    3.1366  1.1269 12.8593  0.0000  0.0151   0.0350   0.0403    0.0467   0.0000   440.6433       5.41050       21.6404       3.22043      -2.87576     -0.318222      0.505924      0.716325      0.775672      0.842496      0.899163      0.883239
  47  10 2988.7152    4.0000  1.1677 13.2953  0.0000  0.0150   0.0438   0.0409    0.0485   0.0000   440.9758       6.83184       19.8104       3.00924      -1.53871     -0.875987      0.542657      0.732148      0.803266      0.859818      0.889526      0.883900
  47  11 3166.1464    4.0992  1.3553 13.4116 -0.0040  0.0172   0.0421   0.0458    0.0418   0.0000   440.7577       9.25900       18.7097     -0.170251      -1.13532      0.388290      0.545181      0.787795      0.841134      0.898506      0.984740      0.972387
  47  12 3341.4619    3.4986  2.0228 13.0258  0.0000  0.0211   0.0302   0.0566    0.0325   0.0000   440.9750       11.1039       18.2187       3.54728    -0.0599267     -0.593638      0.701669      0.975090       1.05857       1.18431       1.26200       1.25688
  47  13 3515.0800    2.7867  3.4606 12.4449 -0.0000  0.0290   0.0188   0.0776    0.0238   0.0000   442.8247       10.6862       15.0307       6.61645       3.27529      -4.13440      0.929774       1.28708       1.43813       1.53738       1.62507       1.63892
  47  14 3686.6266    2.2252  5.5271 11.9036  0.0000  0.0404   0.0126   0.1078    0.0195   0.0000   440.3868       16.7977       17.4929       3.34920      -2.64177      -2.27632       1.29268       1.80270       2.01918       2.16755       2.30034       2.33351
  47  15 3856.0844    1.7468  7.4603 11.6502 -0.0005  0.0563   0.0097   0.1495    0.0179   0.0000   441.7200       12.1687       15.3141       4.33011     -0.655576       1.60910       1.73557       2.49988       2.73683       2.99240       3.08718       3.13697
  47  16 4022.8802    1.4183 10.3645 11.3668  0.0009  0.0786   0.0069   0.2067    0.0162   0.0000   434.0300       8.69653       21.9822       6.89248      -2.52328      -2.18850       2.50059       3.46734       3.86028       4.23306       4.26749       4.40759
  47  17 4187.3414    1.1000 12.5754 11.1422 -0.0019  0.1054   0.0056   0.2654    0.0149   0.0000   430.7629       18.1878       29.0099       19.1444      -13.2585       6.02191       3.24140       4.56085       5.08666       5.58636       5.64506       5.72965
  48   1 1091.6206    0.0607  0.0564  9.4634  0.0000  0.0088   0.0052   0.0164    0.0144   0.0000   440.7245      0.148534       19.9741     -0.202159      -3.43439       1.46547      0.282218      0.447251      0.457646      0.506945      0.610376      0.592913
  48   2 1386.9262    0.1153  0.1248  9.3375  0.0000  0.0064   0.0046   0.0163    0.0156   0.0000   441.6652     -0.954122       20.3504     -0.802772      -3.42314     -0.681819      0.221430      0.296446      0.348939      0.387029      0.407667      0.401870
  48   3 1636.8686    0.2748  0.3022  9.4610  0.0000  0.0083   0.0058   0.0203    0.0203   0.0000   441.8900    -0.0884143       20.4365     -0.522928      -2.22930      0.707854      0.275781      0.365217      0.431120      0.450911      0.482875      0.518281
  48   4 1856.5206    0.4889  0.5341  9.7401  0.0000  0.0105   0.0075   0.0257    0.0280   0.0000   442.0036      0.193308       19.9663      0.350766      -3.35731     -0.424226      0.330454      0.467006      0.493606      0.560379      0.572017      0.566155
  48   5 2065.3062    0.7727  0.7560 10.2522  0.0000  0.0127   0.0101   0.0308    0.0355   0.0000   442.1017      0.388293       20.8127      0.639996      -2.57915     -0.113865      0.391943      0.568632      0.597861      0.660890      0.697740      0.718507
  48   6 2265.7830    1.2083  1.0259 10.7194  0.0000  0.0140   0.0136   0.0371    0.0458   0.0000   441.9223       2.19017       19.8721      0.905489      -2.89932      0.912058      0.464186      0.639966      0.712039      0.756771      0.798373      0.793828
  48   7 2456.6103    1.7235  1.2356 11.6126  0.0000  0.0161   0.0186   0.0427    0.0423   0.0000   441.4996       3.01568       21.1484       1.16655      -1.07312     -0.666338      0.538057      0.725778      0.816964      0.864065      0.903164      0.918396
  48   8 2642.5727    2.4804  1.2515 12.1159 -0.0000  0.0157   0.0255   0.0415    0.0457   0.0000   441.4241       4.01628       19.2737      0.593566      -2.91795    -0.0297769      0.487849      0.678910      0.750148      0.813911      0.855593      0.881442
  48   9 2826.6945    3.2652  1.1599 12.7857 -0.0000  0.0148   0.0351   0.0397    0.0482   0.0000   442.1117       5.64773       20.0268       2.29403      -3.56805      0.560325      0.492616      0.672175      0.727955      0.811400      0.847851      0.868639
  48  10 3007.9923    3.8683  1.1846 13.2957  0.0004  0.0154   0.0421   0.0413    0.0458   0.0000   442.2034       6.94677       20.4897       1.11291      -2.20857      -1.68705      0.515379      0.705420      0.772055      0.866960      0.895752      0.912138
  48  11 3186.1472    3.9882  1.4029 13.3907  0.0000  0.0170   0.0400   0.0456    0.0377   0.0000   442.2797       8.91293       18.7058       2.88443     0.0995277      -1.02695      0.544164      0.764875      0.807457      0.887077      0.937898      0.959071
  48  12 3362.2583    3.4433  2.1849 13.0122  0.0001  0.0215   0.0281   0.0591    0.0289   0.0000   442.1837       9.20169       16.7654       3.08569       2.39913      -2.11598      0.699136      0.963675       1.06430       1.16281       1.21611       1.22708
  48  13 3536.7742    2.6672  3.7919 12.3548  0.0000  0.0304   0.0170   0.0826    0.0216   0.0000   441.4817       12.2369       12.5908       4.48945   -0.00761531      -2.11381      0.943557       1.33006       1.48829       1.59109       1.66402       1.68262
  48  14 3709.2775    2.1352  5.8229 11.8826 -0.0000  0.0423   0.0120   0.1149    0.0189   0.0000   440.1749       14.7484       27.0343       3.62471      -6.10973      0.537292       1.32953       1.84372       2.06539       2.27008       2.31957       2.36703
  48  15 3879.8030    1.7395  8.2615 11.5978  0.0000  0.0605   0.0090   0.1619    0.0176   0.0000   444.9507       14.1489       20.8308       3.26406      -1.93335       2.08225       1.87979       2.58562       2.92612       3.22641       3.26856       3.33488
  48  16 4047.8864    1.3538 10.5055 11.3318 -0.0006  0.0835   0.0066   0.2107    0.0158   0.0000   439.6524       5.85651       12.4089       4.95706      -7.66882      -7.38249       2.56955       3.56017       4.01697       4.37585       4.42720       4.58556
  49   2 1398.5178    0.1283  0.1341  9.3908 -0.0004  0.0065   0.0047   0.0162    0.0156   0.0000   441.8377      0.173462       20.1041     -0.109839      -3.22151     0.0820530      0.230714      0.311538      0.357979      0.369024      0.398617      0.402138
  49   3 1649.3311    0.2850  0.3309  9.4620  0.0000  0.0086   0.0058   0.0219    0.0207   0.0000   442.0174     0.0422442       21.1809       1.03011      -2.93119     -0.596749      0.292949      0.398068      0.450984      0.501204      0.519245      0.525531
  49   4 1869.9875    0.5157  0.5580  9.6935  0.0000  0.0106   0.0077   0.0260    0.0296   0.0000   441.6320      0.307124       20.8028      -1.17359      -2.76056     -0.521501      0.330857      0.461638      0.507957      0.552110      0.581433      0.595640
  49   5 2080.1224    0.7746  0.7747 10.2616  0.0000  0.0124   0.0100   0.0313    0.0353   0.0000   442.4592       1.20702       19.2962      0.545263      -2.70401     -0.455262      0.388281      0.538506      0.589534      0.644407      0.689063      0.689877
  49   6 2281.4169    1.1825  1.1119 10.9877  0.0000  0.0154   0.0136   0.0414    0.0430   0.0000   441.4514       1.58233       21.1757    -0.0253968      -2.33501     -0.852171      0.492221      0.672808      0.729276      0.781560      0.864577      0.864913
  49   7 2472.9684    1.8153  1.2285 11.6047  0.0000  0.0159   0.0193   0.0416    0.0471   0.0000   442.2475       2.95696       20.3769       2.08462      -2.32210     -0.529725      0.510762      0.711105      0.765263      0.844251      0.887145      0.914591
  49   8 2659.9914    2.5058  1.1548 12.4564  0.0000  0.0154   0.0278   0.0405    0.0456   0.0000   442.3758       3.00223       20.7148       1.11602      -2.40467      -1.56354      0.500337      0.686730      0.735612      0.798208      0.842335      0.860093
  49   9 2845.0317    3.3744  1.1244 12.8643 -0.0000  0.0146   0.0365   0.0378    0.0497   0.0000   442.1408       5.30157       19.9779       1.80562      -3.59824     -0.746553      0.469645      0.633689      0.698639      0.778569      0.818705      0.807978
  49  10 3027.0649    4.0215  1.2434 13.3046 -0.0001  0.0153   0.0416   0.0419    0.0437   0.0000   441.3015       6.69845       19.0770       2.93733      -3.04393     -0.894284      0.487157      0.678938      0.745461      0.803220      0.864097      0.862009
  49  11 3206.0012    3.9333  1.4815 13.5160  0.0000  0.0176   0.0393   0.0483    0.0356   0.0000   441.3387       7.26696       19.6559       2.83668      -4.08587     -0.770479      0.564707      0.785131      0.847601      0.938824      0.984690       1.02200
  49  12 3382.8956    3.3160  2.2860 12.9997  0.0000  0.0226   0.0268   0.0595    0.0286   0.0000   442.7284       8.20872       16.4692       3.62322       2.38456      -4.58075      0.718957      0.978446       1.08485       1.17289       1.24427       1.25317
  49  13 3558.2595    2.5844  3.9219 12.4159  0.0000  0.0314   0.0167   0.0846    0.0207   0.0000   443.2343       9.58090       18.4068       2.91549      0.809557     -0.977298      0.985956       1.35607       1.51716       1.64151       1.74999       1.74644
  49  14 3731.7181    2.0511  6.1387 11.9459  0.0001  0.0454   0.0119   0.1236    0.0184   0.0000   438.2785       13.8197       21.7876       6.42758      -4.39284      -4.08517       1.38861       1.93190       2.16586       2.36395       2.44469       2.50838
  49  15 3903.1913    1.6472  8.5746 11.6238  0.0000  0.0648   0.0085   0.1735    0.0173   0.0000   442.0692       15.5388       16.2643       9.54219      0.899843      -3.08428       1.95685       2.72921       3.08566       3.29756       3.43589       3.46605
  49  16 4072.3227    1.3112 11.2506 11.3210 -0.0003  0.0884   0.0061   0.2246    0.0152   0.0000   437.0986       12.2941       13.2343       2.47670      -5.52557      -6.06639       2.68141       3.70665       4.15738       4.60145       4.66146       4.80807
  50   1 1110.7696    0.0611  0.0475  9.4648  0.0000  0.0092   0.0052   0.0142    0.0141   0.0000   440.9864     -0.460828       21.1752     0.0996896      -4.13072      0.809192      0.320957      0.447739      0.459421      0.440389      0.471215      0.464183
  50   2 1409.9673    0.1364  0.1350  9.4133  0.0000  0.0068   0.0048   0.0149    0.0156   0.0000   442.4472     -0.105902       21.3861      0.429584      -2.97469     -0.177435      0.226133      0.297898      0.304776      0.360455      0.383395      0.363666
  50   3 1661.6051    0.2891  0.3175  9.4912  0.0000  0.0082   0.0058   0.0205    0.0203   0.0000   441.8465     -0.243274       20.5855      0.220060      -3.03582      0.189584      0.256559      0.328689      0.383302      0.447926      0.435137      0.465848
  50   4 1883.3182    0.5287  0.5291  9.7725  0.0000  0.0101   0.0079   0.0243    0.0293   0.0000   442.6526    -0.0710756       20.3923      0.386747      -2.83517     -0.170748      0.319036      0.442369      0.485584      0.524848      0.556284      0.546041
  50   5 2094.7382    0.8328  0.8593 10.1797  0.0000  0.0129   0.0100   0.0326    0.0397   0.0000   442.2614       1.52210       19.9230     -0.927839      -2.59918     -0.796552      0.386765      0.543969      0.595197      0.643409      0.687269      0.718839
  50   6 2296.8389    1.2391  1.1047 11.0084  0.0000  0.0153   0.0137   0.0392    0.0431   0.0000   442.8403       2.89612       18.8345    -0.0502263      -1.65994      0.408264      0.469902      0.657743      0.745392      0.796027      0.829552      0.843790
  50   7 2489.1487    1.8293  1.2005 11.7055  0.0000  0.0155   0.0194   0.0400    0.0441   0.0000   442.1775       2.91899       20.7709       1.63505      -2.21755     -0.663180      0.489522      0.667819      0.745619      0.819345      0.863271      0.876811
  50   8 2677.2249    2.5735  1.2710 12.2958 -0.0055  0.0159   0.0260   0.0418    0.0421   0.0000   441.5869       3.20516       20.4030       2.08824      -2.51733      -1.04116      0.470115      0.678943      0.737495      0.811774      0.836193      0.846244
  50   9 2863.1996    3.3852  1.1121 13.0353 -0.0000  0.0146   0.0367   0.0382    0.0452   0.0000   441.5011       5.58792       20.2111       1.48027      -2.82303     -0.712547      0.445724      0.632047      0.667455      0.757082      0.769958      0.790939
  50  10 3045.9279    3.9652  1.2260 13.4818 -0.0010  0.0155   0.0418   0.0420    0.0398   0.0000   442.9502       7.05854       21.7759       2.05293      -1.57261     -0.666439      0.480854      0.660121      0.747652      0.799996      0.861408      0.862757
  50  11 3225.5995    3.9931  1.5453 13.4026  0.0000  0.0178   0.0378   0.0468    0.0360   0.0000   442.9337       9.24837       18.7269       3.19744      -3.79017      -1.66322      0.546036      0.755925      0.852730      0.902805      0.951561      0.978994
  50  12 3403.3242    3.2656  2.4923 12.9170 -0.0002  0.0228   0.0246   0.0630    0.0265   0.0000   442.7900       6.86098       18.5079       3.20566       1.23558      -1.57813      0.698905      0.971101       1.07352       1.16370       1.22446       1.25814
  50  13 3579.4326    2.5501  4.2456 12.2494 -0.0000  0.0328   0.0155   0.0875    0.0212   0.0000   443.4078       13.6148       19.9292       3.64264      0.546622      0.492095      0.978696       1.38285       1.53182       1.66862       1.77830       1.77735
  50  14 3753.9433    1.9817  6.4249 11.9245 -0.0000  0.0477   0.0114   0.1297    0.0183   0.0000   439.6017       14.1046       20.9244       4.29553      -4.12782      -3.12132       1.43999       1.99329       2.26653       2.44416       2.54666       2.59799
  50  15 3926.3411    1.6032  9.1219 11.6003  0.0000  0.0691   0.0078   0.1822    0.0167   0.0000   442.4910       13.9321       10.9516     -0.461269      -3.29582      -6.29860       2.05404       2.85450       3.22524       3.49017       3.58535       3.73603
  50  16 4096.2992    1.2941 11.7115 11.3233  0.0009  0.0912   0.0060   0.2339    0.0149   0.0000   442.3538       15.8731       13.8797      -7.05853      -17.4163      0.549517       2.69935       3.73839       4.21660       4.60574       4.72933       4.84563
  51   1 1120.1927    0.0583  0.0645  9.4831  0.0000  0.0117   0.0049   0.0205    0.0140   0.0000   440.7624      0.369623       21.1143     -0.672033      -2.53543      0.477591      0.268257      0.465864      0.479361      0.557067      0.602008      0.625075
  51   2 1421.2797    0.1362  0.1257  9.3664  0.0001  0.0063   0.0048   0.0137    0.0154   0.0000   442.1139     0.0696136       21.1097     -0.110794      -3.06246     -0.110873      0.229880      0.294641      0.355488      0.362076      0.359107      0.368941
  51   3 1673.7134    0.3007  0.3100  9.4917 -0.0002  0.0078   0.0060   0.0197    0.0204   0.0000   442.4609      0.289339       19.9718    -0.0610297      -3.16054     -0.405922      0.246721      0.344421      0.372378      0.427952      0.457030      0.462518
  51   4 1896.4861    0.5607  0.5739  9.8016 -0.0003  0.0103   0.0080   0.0258    0.0295   0.0000   441.5644     -0.186593       20.8545      0.555896      -2.41717     -0.582980      0.315405      0.416546      0.481141      0.506440      0.541688      0.527563
  51   5 2109.2078    0.8470  0.8362 10.4075 -0.0000  0.0127   0.0104   0.0331    0.0358   0.0000   441.9736     -0.232978       21.2374      0.123508      -1.42464     -0.621450      0.375941      0.524629      0.565842      0.640734      0.656297      0.661358
  51   6 2312.0741    1.2747  1.1442 11.0329  0.0000  0.0148   0.0140   0.0408    0.0432   0.0000   441.9030       2.24942       20.1731       1.33856      -1.97289      0.612133      0.476768      0.640922      0.742553      0.795607      0.832183      0.873449
  51   7 2505.1831    1.8920  1.2606 11.7095 -0.0000  0.0158   0.0194   0.0413    0.0429   0.0000   442.2445       2.87559       20.5230       2.20405      -2.31333     -0.247454      0.480039      0.676759      0.723633      0.820970      0.835173      0.882541
  51   8 2694.2796    2.6473  1.2879 12.3216  0.0000  0.0156   0.0263   0.0416    0.0427   0.0000   441.6609       3.86628       19.7506      0.856122      -3.51689      0.161451      0.465031      0.653708      0.704221      0.795435      0.828098      0.834663
  51   9 2881.1699    3.5905  1.0790 13.0019  0.0000  0.0139   0.0384   0.0356    0.0475   0.0000   442.1583       5.54503       19.5060       2.05384      -2.74705      -1.54773      0.432385      0.599721      0.652638      0.709598      0.727285      0.749455
  51  10 3064.6826    4.1184  1.2567 13.4366 -0.0000  0.0156   0.0419   0.0407    0.0418   0.0000   441.7397       7.01774       19.3308       2.56320      -1.01975      0.420138      0.477141      0.662431      0.739230      0.816971      0.886103      0.868634
  51  11 3245.0649    3.9490  1.7048 13.2321  0.0000  0.0179   0.0348   0.0492    0.0340   0.0000   442.4509       8.90738       20.6752       2.28406      -2.27616     -0.602198      0.558439      0.763265      0.837521      0.917331      0.975205      0.990131
  51  12 3423.5584    3.1848  2.6720 12.7331  0.0000  0.0235   0.0228   0.0638    0.0267   0.0000   442.1030       9.53283       16.6402       4.58020       1.27185      -3.51907      0.704771       1.00360       1.07890       1.19973       1.26934       1.29613
  51  13 3600.6047    2.4735  4.4395 12.3029  0.0001  0.0342   0.0152   0.0914    0.0197   0.0000   441.2343       10.2001       22.2252      0.879305      -5.90753      -2.67468       1.00302       1.42496       1.56908       1.70975       1.78033       1.83515
  51  14 3775.8236    1.9737  6.6554 11.8727  0.0005  0.0488   0.0110   0.1317    0.0184   0.0000   439.3024       12.2825       19.1914       5.53671      -6.65571      -5.95784       1.41810       1.97701       2.23452       2.42002       2.49225       2.56928
  51  15 3949.0708    1.6038 10.0144 11.5378  0.0017  0.0732   0.0071   0.1930    0.0159   0.0000   438.4735       13.6743       21.9330       4.77982      -5.35604       2.34697       2.14380       2.99043       3.35379       3.68166       3.78772       3.93897
  51  16 4120.3585    1.2397 11.6217 11.2973 -0.0006  0.0943   0.0058   0.2356    0.0146   0.0000   440.7636       7.38649       15.5092       2.64232       5.38706      -4.73208       2.69730       3.81366       4.19880       4.62964       4.76970       4.89548
  52   1 1129.5213    0.0626  0.0473  9.4689  0.0000  0.0086   0.0050   0.0120    0.0138   0.0000   440.9837     -0.927571       20.3604     0.0765100      -3.70779     -0.742759      0.253784      0.382816      0.362516      0.455478      0.447471      0.445085
  52   2 1432.4621    0.1366  0.1275  9.3710  0.0000  0.0060   0.0047   0.0143    0.0152   0.0000   442.1603     -0.238688       20.3514     -0.237142      -2.61458     -0.407034      0.191598      0.263232      0.322689      0.372136      0.387502      0.393017
  52   3 1685.6661    0.3075  0.3596  9.4842  0.0000  0.0088   0.0057   0.0213    0.0212   0.0000   442.4705     -0.300839       20.7936     -0.614172      -2.80139     -0.630256      0.273143      0.367643      0.428028      0.471175      0.480073      0.497210
  52   4 1909.5552    0.5652  0.5975  9.7923  0.0000  0.0103   0.0078   0.0261    0.0296   0.0000   442.3244      0.946239       20.9120      0.299702      -3.19528      0.382952      0.311929      0.422600      0.467402      0.501887      0.550399      0.526265
  52   5 2123.5557    0.8717  0.8519 10.3231  0.0000  0.0129   0.0103   0.0314    0.0373   0.0000   442.2701      0.555113       20.1686     -0.736278      -1.70280      -1.25999      0.369534      0.530483      0.569715      0.631687      0.666824      0.680754
  52   6 2327.1645    1.3588  1.1978 11.0116  0.0000  0.0150   0.0140   0.0401    0.0432   0.0000   441.9111       1.33143       20.2502     -0.355356      -1.51463      -1.32491      0.467393      0.627939      0.698700      0.740831      0.794867      0.808066
  52   7 2521.1144    1.9890  1.2594 11.8581  0.0000  0.0156   0.0203   0.0414    0.0418   0.0000   442.0774       1.90428       19.4550       2.85284      -1.55280     -0.596018      0.464971      0.639075      0.698276      0.796470      0.824652      0.826429
  52   8 2711.2753    2.7194  1.2841 12.4484 -0.0000  0.0155   0.0270   0.0410    0.0406   0.0000   442.1120       3.92464       20.0183      0.941973      -1.94708      -1.36233      0.465130      0.647426      0.713201      0.771043      0.833177      0.867898
  52   9 2899.0381    3.4991  1.1322 13.0852  0.0000  0.0145   0.0369   0.0381    0.0445   0.0000   440.8707       5.35365       20.2197       2.13694      -2.63708     -0.362297      0.439222      0.598551      0.643558      0.721598      0.757314      0.793656
  52  10 3083.2021    4.1429  1.2768 13.3751  0.0000  0.0153   0.0412   0.0411    0.0420   0.0000   442.4672       6.25983       20.1748       3.72886      -2.26098     -0.309684      0.454098      0.634412      0.695906      0.761236      0.798863      0.812952
  52  11 3264.4184    3.8881  1.7832 13.1841 -0.0000  0.0184   0.0335   0.0500    0.0342   0.0000   442.5636       6.88409       19.5284       1.19862      -1.26820     -0.571595      0.560360      0.749386      0.855685      0.931025      0.984146      0.995973
  52  12 3443.6532    3.0831  2.8628 12.7357  0.0000  0.0246   0.0215   0.0666    0.0247   0.0000   443.2524       10.1527       14.9536       3.62517       1.05963      -1.83891      0.721583       1.01292       1.11998       1.22719       1.26635       1.30037
  52  13 3621.4131    2.3588  4.7693 12.2552 -0.0000  0.0364   0.0143   0.0976    0.0191   0.0000   441.0604       10.5489       18.5546       1.30026      -2.22407      -1.55102       1.05459       1.47376       1.62510       1.78952       1.86015       1.90859
  52  14 3797.5292    1.8939  7.2750 11.8368 -0.0005  0.0538   0.0100   0.1441    0.0180   0.0000   440.3075       11.2903       19.0308       6.59753      -1.71524     -0.868463       1.56352       2.16010       2.46090       2.62320       2.76056       2.84378
  52  15 3971.7439    1.5048  9.5126 11.5297 -0.0019  0.0738   0.0070   0.1906    0.0161   0.0000   445.2356       8.74577       22.4034       5.52484       2.21373      -4.68098       2.10518       2.90559       3.32639       3.61094       3.69311       3.78785
  53   1 1138.7589    0.0592  0.0501  9.4523  0.0000  0.0081   0.0047   0.0136    0.0137   0.0000   440.8467     -0.265791       21.0327     -0.232835      -2.63258     -0.102369      0.227228      0.319006      0.373874      0.391916      0.420573      0.427070
  53   2 1443.4878    0.1536  0.1462  9.3430  0.0000  0.0067   0.0047   0.0135    0.0155   0.0000   442.3731     -0.508808       20.7003      0.515009      -2.53104    -0.0313198      0.200535      0.251498      0.272776      0.329986      0.321185      0.326276
  53   3 1697.4881    0.3307  0.3548  9.5538  0.0000  0.0085   0.0060   0.0203    0.0208   0.0000   442.3064     -0.320430       20.7362     -0.146763      -2.36194      0.153902      0.268500      0.351406      0.421761      0.434228      0.452289      0.450021
  53   4 1922.5074    0.5585  0.6356  9.8794  0.0000  0.0111   0.0076   0.0272    0.0297   0.0000   441.7493      0.328075       20.6825      0.202070      -1.85792     -0.193362      0.317936      0.439013      0.504688      0.537029      0.552778      0.566616
  53   5 2137.7350    0.9061  0.8860 10.3722  0.0000  0.0126   0.0104   0.0324    0.0391   0.0000   441.7265      0.547291       21.0375       1.11470      -3.46102     -0.234230      0.374801      0.508927      0.562201      0.618990      0.631514      0.663157
  53   6 2342.1229    1.3756  1.2055 11.0781  0.0000  0.0154   0.0142   0.0399    0.0440   0.0000   441.2467       2.64997       21.0507       2.03073      -2.61723      -1.64461      0.443404      0.614705      0.676772      0.745703      0.774607      0.800756
  53   7 2536.8843    2.0542  1.2702 11.7677 -0.0038  0.0151   0.0202   0.0409    0.0427   0.0000   441.3605       4.07373       20.0398      0.325553      -2.16349      -2.04297      0.447740      0.615093      0.677315      0.742941      0.801154      0.819062
  53   8 2728.1200    2.7868  1.2382 12.5924  0.0000  0.0149   0.0284   0.0405    0.0419   0.0000   441.6668       4.16055       20.0234      0.392383      -1.81104     -0.887718      0.466155      0.622667      0.694283      0.746556      0.812063      0.822203
  53   9 2916.7477    3.6858  1.1132 13.2716  0.0000  0.0141   0.0391   0.0374    0.0429   0.0000   441.8235       4.50421       19.9723       2.15488      -2.41515      -2.11807      0.418334      0.571123      0.620784      0.694305      0.718111      0.727735
  53  10 3101.6359    4.1518  1.3182 13.4520  0.0000  0.0153   0.0405   0.0426    0.0386   0.0000   441.8634       8.62572       20.4905       1.28277      -1.96287     0.0499457      0.447515      0.637491      0.689701      0.754576      0.788243      0.800459
  53  11 3283.5490    3.8361  1.8512 13.1996 -0.0000  0.0184   0.0320   0.0509    0.0320   0.0000   441.7097       10.5366       20.3319       2.32141     -0.666345     -0.199103      0.562275      0.765998      0.861716      0.936404       1.00278       1.01023
  53  12 3463.6183    3.0029  3.0370 12.7597 -0.0000  0.0251   0.0206   0.0700    0.0231   0.0000   442.6042       11.4466       14.8998      0.656862       3.14639     -0.595450      0.744700       1.01567       1.11657       1.25254       1.29824       1.34525
  53  13 3642.1570    2.3897  5.1806 12.1208  0.0000  0.0369   0.0133   0.1003    0.0193   0.0000   440.6179       8.99942       19.8370       7.39517      -1.77360     -0.527440       1.04798       1.46049       1.64620       1.79495       1.86281       1.92273
  53  14 3818.9749    1.8884  7.6423 11.8303  0.0007  0.0559   0.0095   0.1480    0.0179   0.0000   439.0519       14.6945       22.3120       1.07801      -6.20237       1.67214       1.57552       2.19317       2.45454       2.71654       2.77296       2.83579
  53  15 3993.8048    1.4908 10.4145 11.5360  0.0012  0.0790   0.0066   0.2044    0.0153   0.0000   439.2649       15.5566       19.2358       5.18440     -0.446708      -12.7949       2.22643       3.07339       3.49754       3.84601       3.92965       4.05583
  54   1 1147.9022    0.0696  0.0652  9.4384  0.0000  0.0077   0.0046   0.0139    0.0136   0.0000   440.7972     0.0222003       20.8703     -0.612067      -2.36504     -0.388450      0.199474      0.300602      0.300767      0.366166      0.419734      0.416159
  54   2 1454.3944    0.1562  0.1324  9.3885 -0.0003  0.0058   0.0049   0.0130    0.0152   0.0000   441.9024     -0.267056       21.0542     -0.227069      -2.91636     -0.101981      0.156315      0.223355      0.225169      0.261780      0.269891      0.268527
  54   3 1709.1289    0.3389  0.3571  9.5307 -0.0002  0.0085   0.0060   0.0199    0.0212   0.0000   442.4631     -0.105688       20.5119     0.0875726      -3.01957     0.0950253      0.262173      0.373369      0.395146      0.439249      0.435352      0.462403
  54   4 1935.3395    0.5902  0.6508  9.9238  0.0000  0.0112   0.0079   0.0269    0.0304   0.0000   442.3617       1.01679       20.8891      0.182956      -1.99438       1.45487      0.317754      0.439187      0.499675      0.539272      0.591838      0.584334
  54   5 2151.7870    0.9264  0.9188 10.4735  0.0000  0.0132   0.0106   0.0332    0.0381   0.0000   442.2784      0.650249       20.2831      0.999137      -3.23055      0.784413      0.366417      0.521652      0.571804      0.634755      0.654523      0.675317
  54   6 2356.8456    1.4515  1.1660 11.2842  0.0000  0.0150   0.0153   0.0397    0.0427   0.0000   442.7194       1.81055       19.7685       1.12964      -2.70495      -1.22475      0.422833      0.605142      0.642796      0.709957      0.752643      0.769369
  54   7 2552.5246    2.0875  1.3028 11.9736  0.0000  0.0157   0.0207   0.0419    0.0398   0.0000   441.8739       4.30485       20.8911    -0.0923528      -2.41715       1.58759      0.445598      0.625374      0.682149      0.763906      0.801511      0.803859
  54   8 2744.8160    2.8122  1.2259 12.7555  0.0000  0.0154   0.0291   0.0415    0.0403   0.0000   442.5186       4.81008       18.8676       2.41970      -1.75225     -0.602907      0.447089      0.637601      0.675146      0.751067      0.767396      0.788899
  54   9 2934.2809    3.7713  1.1629 13.2477  0.0000  0.0144   0.0388   0.0386    0.0443   0.0000   442.2651       4.19916       20.3049       3.00447      -1.97471      -1.28723      0.414669      0.573160      0.636419      0.678674      0.742017      0.746514
  54  10 3119.8782    4.0985  1.3852 13.4894  0.0000  0.0161   0.0395   0.0442    0.0369   0.0000   441.5193       7.97511       19.4748       1.56455      -1.19900      0.824588      0.448714      0.654969      0.703361      0.779241      0.816111      0.830874
  54  11 3302.6062    3.7098  1.9965 13.0914  0.0000  0.0194   0.0295   0.0523    0.0300   0.0000   442.2668       8.53372       17.1374       1.47371     -0.590734     -0.251311      0.543334      0.771726      0.843561      0.942122      0.977989      0.990484
  54  12 3483.4872    2.9002  3.2506 12.6990  0.0000  0.0266   0.0193   0.0730    0.0220   0.0000   442.4975       11.6406       18.0366       1.30413       1.74385      -2.78934      0.743739       1.05061       1.16867       1.26616       1.35437       1.37778
  54  13 3662.6240    2.2887  5.3161 12.0920  0.0000  0.0378   0.0126   0.1036    0.0191   0.0000   442.9777       8.92714       21.2013       4.26226      -5.46068      -3.78218       1.06508       1.48395       1.65976       1.79146       1.89500       1.92796
  54  14 3840.2099    1.8177  8.0914 11.7772 -0.0009  0.0605   0.0087   0.1571    0.0177   0.0000   436.8684       18.3322       21.7702       1.69796      -12.2664      -3.44815       1.65120       2.35596       2.57992       2.86077       2.98673       3.06074
  55   1 1156.9525    0.0617  0.0560  9.4202  0.0000  0.0093   0.0048   0.0136    0.0135   0.0000   440.9319    -0.0558906       20.8007      0.870927      -3.07368     -0.955046      0.254242      0.309916      0.414843      0.432067      0.461408      0.518136
  55   2 1465.1622    0.1641  0.1581  9.3825 -0.0001  0.0064   0.0047   0.0134    0.0154   0.0000   442.3768     -0.219767       20.6943    -0.0461929      -2.69151      0.273046      0.193352      0.245822      0.302105      0.336742      0.355292      0.383380
  55   3 1720.6323    0.3610  0.3433  9.5501  0.0000  0.0079   0.0064   0.0187    0.0214   0.0000   442.0178     -0.218990       20.6894     -0.423061      -3.40982      0.423326      0.221846      0.306125      0.329094      0.355233      0.391716      0.417241
  55   4 1948.0831    0.6103  0.6534  9.9035  0.0000  0.0110   0.0079   0.0257    0.0311   0.0000   442.1472      0.231635       20.9817   -0.00551368      -2.08199     -0.847218      0.318463      0.428004      0.498888      0.532138      0.568687      0.569589
  55   5 2165.7027    0.9867  0.9677 10.4907  0.0000  0.0130   0.0108   0.0343    0.0396   0.0000   442.3101      0.611660       19.6282     0.0626814      -2.93593      0.657189      0.364991      0.506617      0.558776      0.621936      0.637172      0.656924
  55   6 2371.4160    1.5104  1.2719 11.1584  0.0011  0.0155   0.0148   0.0404    0.0422   0.0000   441.7170       2.01079       19.6738       1.50641      -1.81965     -0.501519      0.425381      0.606960      0.654882      0.733097      0.763352      0.769469
  55   7 2568.0595    2.1289  1.2870 12.0416  0.0000  0.0153   0.0210   0.0416    0.0391   0.0000   442.0135       2.51667       19.8042     0.0116155      -1.53793      -1.63918      0.430590      0.597186      0.659471      0.733866      0.762595      0.768337
  55   8 2761.4042    2.9766  1.3135 12.6543  0.0000  0.0151   0.0287   0.0408    0.0397   0.0000   442.1299       5.38416       20.5072       2.27498      -2.36228     -0.409957      0.434859      0.595846      0.657689      0.724457      0.771050      0.779043
  55   9 2951.6804    3.8694  1.2636 13.1567 -0.0000  0.0145   0.0377   0.0397    0.0431   0.0000   441.3844       5.13961       20.0518       1.49473      -2.11812     -0.483825      0.425791      0.587358      0.654740      0.718490      0.776060      0.784150
  55  10 3138.0301    4.1479  1.3957 13.4571 -0.0008  0.0159   0.0392   0.0423    0.0367   0.0000   442.5330       7.09926       19.8093       2.93590      -2.32385    -0.0386357      0.455486      0.624941      0.685687      0.751329      0.788415      0.795753
  55  11 3321.4389    3.6855  1.9682 13.0932  0.0000  0.0193   0.0293   0.0512    0.0302   0.0000   441.9185       8.72149       18.6721       2.98933      -1.23453     -0.761445      0.521370      0.751390      0.816142      0.906130      0.941632      0.972211
  55  12 3503.0982    2.8509  3.4562 12.5613  0.0002  0.0272   0.0180   0.0733    0.0219   0.0000   443.9158       10.7341       17.2029       3.91113    -0.0564868      -1.38075      0.743804       1.03788       1.15478       1.26755       1.30601       1.33200
  55  13 3683.0091    2.2279  5.7755 12.0470 -0.0000  0.0418   0.0121   0.1090    0.0190   0.0000   441.6883       11.4448       21.9821       3.85569      -4.47964      -2.21622       1.12109       1.60719       1.76092       1.92106       2.05002       2.07272
  55  14 3861.1867    1.7947  8.4686 11.7507  0.0000  0.0622   0.0081   0.1615    0.0170   0.0000   438.6053       17.2223       23.7629      -1.36743      -7.45750      -5.20202       1.67929       2.34673       2.65289       2.89288       3.00545       3.07371
  56   1 1165.8951    0.0722  0.0572  9.4111 -0.0010  0.0112   0.0051   0.0113    0.0134   0.0000   441.1162     -0.178059       21.0377      0.503311      -3.41104      -1.16651      0.458682      0.644876      0.690723      0.578587      0.494264      0.432300
  56   2 1475.8089    0.1626  0.1823  9.3654  0.0000  0.0067   0.0045   0.0160    0.0154   0.0000   442.2359     0.0341899       20.6006     0.0115374      -2.63882    -0.0837719      0.189691      0.250649      0.271365      0.323933      0.352952      0.340520
  56   3 1732.0015    0.3758  0.3564  9.5778  0.0001  0.0078   0.0064   0.0193    0.0215   0.0000   442.0642      0.318067       20.6032     -0.304255      -2.52199     -0.324019      0.217973      0.293497      0.329647      0.358118      0.365582      0.390077
  56   4 1960.6725    0.6313  0.6584  9.9984  0.0000  0.0106   0.0082   0.0270    0.0304   0.0000   442.4084     -0.578109       20.6260      0.435819      -2.65485     -0.180858      0.320589      0.426640      0.472958      0.527289      0.555437      0.572973
  56   5 2179.4739    1.0295  0.9807 10.4338 -0.0000  0.0127   0.0110   0.0339    0.0413   0.0000   442.1877      0.833680       19.8632       1.10002      -2.02200       1.01558      0.356672      0.479984      0.538825      0.599008      0.617267      0.661628
  56   6 2385.8986    1.5438  1.2045 11.3387  0.0000  0.0147   0.0156   0.0396    0.0415   0.0000   442.1958      0.599046       20.2879      0.292599      -3.25699      -1.59497      0.409037      0.571923      0.632127      0.709784      0.748158      0.766046
  56   7 2583.4329    2.1830  1.3313 11.9849 -0.0000  0.0153   0.0209   0.0411    0.0392   0.0000   441.8013       3.76426       20.7910      0.956263      -2.19746      0.730965      0.428599      0.582993      0.648549      0.711833      0.743807      0.768705
  56   8 2777.8783    3.0630  1.2152 12.7577  0.0000  0.0148   0.0305   0.0386    0.0425   0.0000   442.6193       5.05983       20.6843       1.59529      -1.91389     -0.740811      0.407213      0.590175      0.626544      0.700138      0.725475      0.727353
  56   9 2968.9363    3.8884  1.1993 13.3892  0.0000  0.0142   0.0392   0.0392    0.0395   0.0000   441.6392       5.69904       19.4781       2.74749      -1.48646      -1.98459      0.411137      0.558902      0.614038      0.674038      0.716886      0.734071
  56  10 3156.0253    4.0773  1.4434 13.4540 -0.0000  0.0160   0.0381   0.0439    0.0363   0.0000   442.4249       7.90103       21.9685       2.20458      -3.43914      -1.52099      0.450943      0.618266      0.691584      0.746873      0.781934      0.795644
  56  11 3340.2277    3.5630  2.0938 13.0800  0.0000  0.0199   0.0275   0.0527    0.0283   0.0000   441.1782       9.65864       18.1665       4.06736     -0.345392      -3.86661      0.542327      0.749482      0.830208      0.913296      0.958547      0.981414
  56  12 3522.5546    2.7506  3.9046 12.4755  0.0000  0.0296   0.0163   0.0795    0.0200   0.0000   443.2663       11.1064       16.3242       3.49592      0.479391      -3.16148      0.778434       1.11019       1.21918       1.35242       1.38651       1.43809
  56  13 3703.3287    2.1953  5.7520 12.0364  0.0001  0.0419   0.0121   0.1095    0.0193   0.0000   440.2463       12.3020       23.3381       3.60143      -4.96647      -4.76014       1.12048       1.56114       1.77381       1.91349       1.98041       2.04476
  56  14 3882.2846    1.7541  8.8761 11.7266  0.0000  0.0659   0.0078   0.1686    0.0165   0.0000   438.9163       14.2801       23.9691       10.5980      -8.00361      -12.8026       1.72516       2.45910       2.71305       3.03243       3.12469       3.20488
  57   1 1174.7628    0.0749  0.0722  9.4089  0.0000  0.0079   0.0043   0.0145    0.0134   0.0000   441.1332     0.0564582       20.4819    -0.0350572      -2.48230      0.592460      0.199412      0.316496      0.349987      0.390490      0.415194      0.522163
  57   2 1486.3218    0.1782  0.1724  9.3820  0.0000  0.0058   0.0048   0.0151    0.0156   0.0000   441.9404     -0.484594       21.1072     -0.188576      -3.49915     0.0776117      0.166965      0.218077      0.264209      0.281610      0.275836      0.311289
  57   3 1743.2154    0.3918  0.4399  9.5720  0.0000  0.0089   0.0062   0.0220    0.0228   0.0000   442.3731      0.170534       19.9638      0.287756      -3.43061     -0.375184      0.255051      0.338288      0.393883      0.417760      0.441330      0.450542
  57   4 1973.1916    0.6503  0.6980 10.0217  0.0001  0.0110   0.0081   0.0271    0.0306   0.0000   442.6081       1.53162       20.3731     -0.190011      -2.44529    -0.0521164      0.300942      0.397675      0.449665      0.510613      0.546118      0.568516
  57   5 2193.1136    1.0591  0.9640 10.6494  0.0000  0.0129   0.0114   0.0326    0.0389   0.0000   442.9500       1.28709       20.9085      0.451850      -1.91629     -0.977599      0.347434      0.477359      0.538351      0.576993      0.626669      0.638470
  57   6 2400.2677    1.5652  1.2212 11.5340 -0.0001  0.0152   0.0160   0.0402    0.0395   0.0000   442.0137       2.59289       20.6163     -0.423302      -2.00914      0.596694      0.406533      0.577276      0.621833      0.697580      0.751816      0.749534
  57   7 2598.7371    2.2860  1.2938 12.0815  0.0000  0.0151   0.0217   0.0393    0.0405   0.0000   442.2723       3.40205       19.9064       1.53174      -2.51918     -0.829524      0.404063      0.561697      0.620471      0.686128      0.712919      0.728709
  57   8 2794.1900    3.1351  1.2046 12.7991  0.0000  0.0140   0.0310   0.0390    0.0425   0.0000   441.8840       6.06043       20.7419       2.71996      -3.06856     -0.286965      0.396560      0.545278      0.611019      0.666406      0.691765      0.713394
  57   9 2986.0583    4.0515  1.1857 13.4052 -0.0011  0.0142   0.0404   0.0376    0.0413   0.0000   442.7115       6.32402       20.2448      0.756215      -1.52832      -1.86318      0.403123      0.556104      0.596827      0.662887      0.698600      0.707738
  57  10 3173.8434    4.0786  1.4234 13.5463  0.0000  0.0156   0.0381   0.0444    0.0345   0.0000   441.6813       7.12290       21.7237       1.00386      -3.03785      -1.77562      0.430091      0.594247      0.653961      0.713276      0.752260      0.761233
  57  11 3358.7759    3.4031  2.2397 13.1225  0.0000  0.0207   0.0260   0.0564    0.0267   0.0000   442.7331       8.14854       18.2560       3.97107      0.811992      -1.79434      0.566878      0.779066      0.866261      0.942193      0.990678       1.01256
  57  12 3541.9449    2.6991  4.0830 12.4240 -0.0000  0.0298   0.0158   0.0812    0.0203   0.0000   442.2906       8.78504       17.4545       4.89948     -0.918599      -1.31246      0.805554       1.11810       1.25444       1.39324       1.46242       1.48513
  57  13 3723.3605    2.1349  6.2301 12.0610  0.0000  0.0453   0.0116   0.1197    0.0191   0.0000   440.5254       11.3591       23.7529       5.22523      0.899408    -0.0868591       1.17802       1.66388       1.88284       2.03918       2.11040       2.17186
  57  14 3903.0072    1.6738  8.8322 11.7676  0.0002  0.0672   0.0077   0.1716    0.0165   0.0000   441.4665       10.3420       27.6270       5.25844      -9.60969      -6.30250       1.74450       2.45348       2.73084       3.03296       3.09376       3.20521
  58   1 1183.5516    0.0731  0.0698  9.4002  0.0000  0.0070   0.0045   0.0161    0.0133   0.0000   441.5048      0.407966       21.0319     -0.438589      -2.56355     -0.674252      0.211475      0.294356      0.280645      0.353135      0.403538      0.430826
  58   2 1496.6985    0.1750  0.1997  9.4099  0.0000  0.0070   0.0046   0.0172    0.0156   0.0000   442.2531     0.0319714       20.8363     -0.158830      -3.02824      0.238171      0.205084      0.243410      0.284261      0.315920      0.329904      0.333049
  58   3 1754.3216    0.3897  0.4064  9.6157  0.0000  0.0083   0.0062   0.0204    0.0220   0.0000   442.1432     -0.322215       21.0419      0.701260      -2.17872     -0.495093      0.231041      0.295923      0.334208      0.398601      0.386505      0.396384
  58   4 1985.5984    0.6877  0.7231 10.0115  0.0000  0.0110   0.0083   0.0277    0.0321   0.0000   442.4764     -0.116392       20.6529      0.615839      -3.19649     -0.147635      0.293105      0.406872      0.444692      0.503342      0.529122      0.533627
  58   5 2206.5861    1.0495  1.0053 10.7926  0.0000  0.0137   0.0114   0.0351    0.0376   0.0000   442.4160       1.57965       20.6941      0.522542      -2.93679      0.130800      0.364100      0.515542      0.564437      0.610864      0.654224      0.671126
  58   6 2414.4273    1.5983  1.2538 11.5463  0.0000  0.0151   0.0159   0.0404    0.0384   0.0000   441.9122       1.63204       20.4620     -0.235661      -2.71894     -0.726545      0.412200      0.566399      0.635913      0.699086      0.745187      0.756026
  58   7 2613.9136    2.3647  1.3334 12.0630 -0.0000  0.0150   0.0217   0.0396    0.0394   0.0000   442.4532       3.90062       20.6509       1.60224      -1.52532     -0.491385      0.410382      0.561571      0.602468      0.672670      0.706990      0.726630
  58   8 2810.3639    3.1998  1.2710 12.8409 -0.0029  0.0148   0.0304   0.0386    0.0392   0.0000   442.2940       5.35074       20.9549       2.07053      -3.20200      -1.40392      0.402665      0.562072      0.620205      0.669381      0.724286      0.747126
  58   9 3003.0228    4.0202  1.1894 13.4135  0.0001  0.0139   0.0394   0.0385    0.0408   0.0000   442.3744       6.06768       20.0286       1.99566      -2.91140     -0.822670      0.377294      0.523194      0.567428      0.627186      0.669147      0.678974
  58  10 3191.5410    4.0916  1.5257 13.5105  0.0006  0.0166   0.0364   0.0443    0.0321   0.0000   442.2369       6.31631       19.9568       3.24555    -0.0227332      -2.96426      0.439440      0.612222      0.681322      0.736278      0.782531      0.792350
  58  11 3377.2655    3.3728  2.4109 13.0364  0.0000  0.0216   0.0243   0.0575    0.0253   0.0000   442.7559       7.65908       16.3057       5.09609       1.18571      -3.09280      0.559648      0.803141      0.879450      0.964644       1.00015       1.03438
  58  12 3561.1780    2.6588  4.1232 12.3621 -0.0000  0.0298   0.0153   0.0818    0.0206   0.0000   442.7881       11.6055       17.8410       4.52823    0.00778195       1.17867      0.785939       1.09408       1.22628       1.34070       1.41348       1.46470
  58  13 3743.2099    2.0904  6.4491 12.0021 -0.0012  0.0467   0.0108   0.1230    0.0190   0.0000   442.0539       12.6582       19.9195       2.17284      -2.19236     -0.538798       1.18894       1.68684       1.87522       2.05509       2.14405       2.20369
  58  14 3923.6630    1.6107  9.5265 11.7552 -0.0010  0.0732   0.0071   0.1861    0.0155   0.0000   439.1435       9.37695       30.9161       10.3855      -12.5406      -5.72874       1.84809       2.63722       2.92731       3.24454       3.28859       3.43086
  59   1 1192.2358    0.0750  0.0719  9.4119  0.0000  0.0074   0.0044   0.0148    0.0132   0.0000   441.2918      0.456142       20.8641     -0.498846      -2.95853     -0.413083      0.224253      0.279201      0.269262      0.310828      0.371295      0.345117
  59   2 1506.9663    0.1928  0.1839  9.4136  0.0000  0.0067   0.0048   0.0132    0.0156   0.0000   442.3111     -0.270905       21.2637     -0.401638      -3.37898      0.111699      0.176083      0.229862      0.274780      0.291273      0.286219      0.311854
  59   3 1765.2789    0.4075  0.4978  9.5321  0.0000  0.0096   0.0060   0.0227    0.0241   0.0000   442.3143     -0.412431       20.5811      0.523265      -2.91463      0.149966      0.241362      0.328781      0.370174      0.425181      0.409249      0.437772
  59   4 1997.8815    0.7086  0.7375  9.9930  0.0000  0.0109   0.0083   0.0275    0.0327   0.0000   441.8703       1.14287       21.4099      0.337719      -2.56813      -1.17823      0.284155      0.392947      0.441338      0.489034      0.520609      0.536012
  59   5 2219.9162    1.1110  1.0766 10.7292  0.0000  0.0135   0.0115   0.0356    0.0404   0.0000   442.6809       1.31222       21.1760      0.847400      -3.14070      -1.06591      0.363904      0.499445      0.559945      0.614769      0.665068      0.658916
  59   6 2428.4568    1.6991  1.2808 11.4634  0.0000  0.0147   0.0159   0.0388    0.0386   0.0000   442.1474       2.10788       20.4339      0.325611      -2.93699      0.127580      0.394349      0.541397      0.589491      0.664290      0.692770      0.729151
  59   7 2629.0249    2.4035  1.3119 12.3728 -0.0000  0.0153   0.0230   0.0405    0.0370   0.0000   442.3777       2.28132       19.7375       2.44537      -1.58325     -0.265951      0.403916      0.567564      0.623817      0.679643      0.737003      0.753671
  59   8 2826.4802    3.3148  1.1875 12.8951 -0.0013  0.0140   0.0321   0.0372    0.0422   0.0000   441.4549       4.13081       19.4317       1.60567      -2.54287      -1.42305      0.360619      0.508005      0.544020      0.624383      0.656155      0.673036
  59   9 3019.8782    4.0464  1.2870 13.3479  0.0000  0.0141   0.0378   0.0395    0.0387   0.0000   442.3179       5.57450       18.8001       2.41018      -3.73930     0.0596590      0.386586      0.527027      0.599773      0.651799      0.703651      0.713936
  59  10 3209.1332    3.9927  1.6168 13.4163  0.0000  0.0167   0.0338   0.0445    0.0311   0.0000   442.5532       8.37148       20.2130       2.27387      -1.44795     -0.870372      0.446372      0.610689      0.678030      0.736113      0.771204      0.780586
  59  11 3395.5866    3.2902  2.5387 13.0057  0.0000  0.0222   0.0232   0.0599    0.0250   0.0000   443.7222       9.16100       17.1493       4.60099      0.261087     -0.891123      0.570611      0.815806      0.887374      0.979796       1.04635       1.06404
  59  12 3580.3580    2.6157  4.6223 12.3122  0.0000  0.0330   0.0146   0.0875    0.0203   0.0000   439.9742       12.2461       20.6192       2.00215     -0.687008      0.147181      0.842100       1.17955       1.31942       1.45548       1.51648       1.58875
  59  13 3763.1151    2.0776  7.2327 11.9557  0.0019  0.0516   0.0096   0.1335    0.0180   0.0000   442.7752       13.3837       18.9969       6.41047      -3.41943      -1.56732       1.29435       1.81391       2.04123       2.25099       2.33622       2.41219
  59  14 3943.9319    1.6003  9.8807 11.6969  0.0010  0.0746   0.0068   0.1893    0.0153   0.0000   438.1529       11.9141       25.1562       3.43441      -4.43213       2.50564       1.86862       2.64687       2.96451       3.27898       3.35979       3.50970
  60   1 1200.8454    0.0669  0.0811  9.3997  0.0000  0.0084   0.0044   0.0168    0.0132   0.0000   441.0874     -0.194665       20.8657      0.490795      -2.76642       1.03849      0.252187      0.332964      0.337603      0.404262      0.370227      0.456620
  60   2 1517.0991    0.1931  0.2062  9.4046  0.0000  0.0064   0.0046   0.0159    0.0157   0.0000   442.4871     0.0285735       20.5669      0.162440      -2.80043     -0.459011      0.177518      0.241530      0.279106      0.291528      0.312541      0.326119
  60   3 1776.1508    0.4133  0.4600  9.6593  0.0000  0.0088   0.0062   0.0218    0.0224   0.0000   442.3393      0.264313       20.8892    -0.0766050      -2.85415      0.120665      0.225483      0.310657      0.355885      0.367732      0.385986      0.420108
  60   4 2010.0678    0.7264  0.7946 10.0091 -0.0001  0.0112   0.0082   0.0287    0.0332   0.0000   442.3614      0.757361       20.4282     -0.334627      -1.89417      0.651320      0.285892      0.400681      0.440597      0.481650      0.511130      0.531290
  60   5 2233.1554    1.1329  1.0792 10.8435  0.0000  0.0137   0.0117   0.0363    0.0389   0.0000   441.9515      0.928697       21.0950       1.08246      -3.59302      0.537855      0.358392      0.502774      0.557997      0.605453      0.662574      0.671427
  60   6 2442.3610    1.7045  1.2983 11.6488  0.0000  0.0152   0.0163   0.0404    0.0365   0.0000   442.3914       2.62224       19.9259      0.810073      -1.14443      0.630070      0.384869      0.535857      0.599731      0.656620      0.683321      0.704953
  60   7 2643.9661    2.4469  1.3337 12.2951  0.0001  0.0151   0.0226   0.0400    0.0369   0.0000   442.6716       3.77889       19.3536       2.01226      -1.88921      -1.48967      0.381285      0.548345      0.596278      0.656408      0.683418      0.686874
  60   8 2842.3982    3.3840  1.2797 12.8601  0.0000  0.0143   0.0310   0.0379    0.0394   0.0000   442.6223       3.57350       20.6970       2.11132     -0.919502      -1.59899      0.365457      0.514727      0.562488      0.634197      0.648037      0.661915
  60   9 3036.5417    4.0501  1.2889 13.4544 -0.0003  0.0146   0.0378   0.0390    0.0368   0.0000   442.5058       6.81981       21.5234       1.10311     -0.497392     -0.905163      0.382765      0.520795      0.579100      0.646358      0.667467      0.681005
  60  10 3226.5324    4.0347  1.6535 13.3582 -0.0009  0.0164   0.0334   0.0461    0.0307   0.0000   442.7269       7.59119       20.6080       2.01559      -1.40704      -1.47537      0.432895      0.588096      0.672922      0.718748      0.755129      0.795747
  60  11 3413.9013    3.2172  2.7599 12.9046  0.0000  0.0226   0.0214   0.0622    0.0233   0.0000   443.6262       8.12468       18.3874       3.91209       1.90901      -1.32843      0.571411      0.798892      0.899623      0.984146       1.03568       1.08250
  60  12 3599.3074    2.5214  4.7964 12.2837 -0.0000  0.0334   0.0137   0.0920    0.0195   0.0000   442.7566       9.23971       19.0489       5.40687     -0.712177      -3.76292      0.838395       1.16421       1.31934       1.43015       1.51133       1.54869
  60  13 3782.6795    1.9395  7.2487 11.9874 -0.0018  0.0523   0.0092   0.1419    0.0174   0.0000   443.9048       9.74961       20.8233       3.33836      -1.52112      0.893861       1.30482       1.82750       2.06714       2.26622       2.34024       2.43073
  61   1 1209.3918    0.0814  0.0560  9.4276  0.0000  0.0057   0.0045   0.0103    0.0129   0.0000   440.9461     -0.237273       20.8208      0.379017      -3.33462      0.137417      0.155268      0.211493      0.271169      0.304302      0.330158      0.331661
  61   2 1527.1155    0.2020  0.2422  9.4111  0.0000  0.0073   0.0045   0.0168    0.0161   0.0000   442.6172     -0.416563       21.1193     -0.228396      -2.90650     -0.143946      0.192650      0.251685      0.284473      0.322448      0.326122      0.350521
  61   3 1786.8713    0.4239  0.5168  9.7030  0.0000  0.0097   0.0061   0.0236    0.0236   0.0000   442.3920    -0.0562051       20.8421     -0.190633      -2.18566     -0.972279      0.242997      0.342323      0.382672      0.431322      0.458499      0.453567
  61   4 2022.1944    0.7385  0.8141 10.1141  0.0000  0.0118   0.0084   0.0286    0.0338   0.0000   442.0544      0.327691       21.1899      0.310925      -2.62539     -0.209777      0.298185      0.414728      0.441604      0.506693      0.533768      0.549785
  61   5 2246.2160    1.1716  1.0915 10.9164  0.0000  0.0137   0.0119   0.0359    0.0387   0.0000   442.3085       1.56595       21.2247     -0.651126      -2.57384      0.169356      0.341844      0.481293      0.534788      0.576734      0.628174      0.633913
  61   6 2456.2079    1.7759  1.3344 11.6042  0.0000  0.0151   0.0162   0.0392    0.0371   0.0000   441.7893       2.99151       19.6454       1.13665      -3.72733     -0.833819      0.385669      0.541809      0.598381      0.655165      0.706816      0.723583
  61   7 2658.8085    2.5416  1.3595 12.3097 -0.0000  0.0147   0.0228   0.0401    0.0368   0.0000   442.0734       3.18240       20.3899      0.887586      -2.40424      0.100752      0.373973      0.509157      0.572710      0.622676      0.681546      0.691866
  61   8 2858.2407    3.4059  1.2350 13.0242  0.0001  0.0138   0.0322   0.0374    0.0389   0.0000   441.5941       5.27774       20.2615       1.17051      -2.39411     0.0858553      0.365032      0.490324      0.543102      0.589085      0.640408      0.657514
  61   9 3053.1097    4.0502  1.3162 13.4899  0.0000  0.0146   0.0378   0.0393    0.0375   0.0000   442.1628       6.38944       20.0099       1.08631      -2.46124      -1.24527      0.389994      0.531881      0.598624      0.637656      0.689504      0.687787
  61  10 3243.8733    4.0174  1.6963 13.3813 -0.0000  0.0169   0.0331   0.0455    0.0321   0.0000   441.2610       6.78191       19.0723       1.85451     -0.904597      -2.78965      0.439729      0.608717      0.680135      0.736490      0.789351      0.805998
  61  11 3432.0148    3.2064  3.0047 12.8288  0.0000  0.0231   0.0203   0.0644    0.0229   0.0000   442.7618       9.00589       18.2209       4.68803      0.711666      0.234673      0.594518      0.820104      0.930535       1.01040       1.07010       1.11073
  61  12 3618.0957    2.4744  4.9872 12.2852  0.0001  0.0346   0.0133   0.0942    0.0193   0.0000   441.2721       9.97248       17.6239       1.24382      -2.12728      -1.05055      0.849071       1.20529       1.32962       1.47736       1.54110       1.59198
  61  13 3802.2614    1.9382  7.7229 11.9889  0.0017  0.0559   0.0089   0.1474    0.0172   0.0000   441.7151       8.85524       23.7957      0.182750      -5.70107       1.35988       1.34397       1.94297       2.13395       2.36392       2.46086       2.55757
  62   1 1217.8608    0.0793  0.0612  9.4229  0.0003  0.0087   0.0043   0.0108    0.0128   0.0000   441.2432     -0.437177       20.5458      0.444091      -2.12845      0.135489      0.210624      0.323808      0.381349      0.335586      0.497294      0.543250
  62   2 1537.0272    0.2105  0.2191  9.4466  0.0000  0.0065   0.0048   0.0152    0.0159   0.0000   442.3494     -0.161233       21.4164      0.135528      -3.01228     -0.360218      0.172385      0.224121      0.258775      0.283542      0.302678      0.322856
  62   3 1797.5059    0.4390  0.5116  9.6862  0.0000  0.0092   0.0062   0.0235    0.0235   0.0000   442.0771      0.348506       21.0631      0.339106      -2.85179     0.0950108      0.228128      0.303411      0.337268      0.383754      0.386799      0.396888
  62   4 2034.1976    0.7601  0.7798 10.1594  0.0000  0.0111   0.0086   0.0277    0.0329   0.0000   442.2155      0.768812       21.5570     -0.333600      -3.01489      0.337008      0.284714      0.390173      0.417058      0.461094      0.502199      0.521012
  62   5 2259.1722    1.2032  1.1665 10.8548 -0.0004  0.0142   0.0118   0.0363    0.0415   0.0000   442.8738       1.72574       21.2564      0.100901      -2.49466     -0.642476      0.355480      0.502540      0.540039      0.606474      0.649813      0.686270
  62   6 2469.8857    1.8337  1.3516 11.6436  0.0000  0.0153   0.0167   0.0395    0.0388   0.0000   442.1312       1.71433       20.4496       1.31852      -1.61278      -1.29216      0.378487      0.529538      0.573843      0.632476      0.669849      0.708968
  62   7 2673.5575    2.5870  1.3661 12.3719  0.0000  0.0148   0.0230   0.0395    0.0359   0.0000   442.6861       3.86658       19.4129       2.37085      -2.65011     -0.995260      0.376501      0.531000      0.576573      0.638785      0.689920      0.715162
  62   8 2873.9504    3.5232  1.2747 13.0597 -0.0003  0.0140   0.0326   0.0391    0.0394   0.0000   442.4170       5.32293       19.9458       1.74792      -1.73086     -0.851987      0.355735      0.500641      0.538601      0.594287      0.648520      0.650824
  62   9 3069.6041    4.0829  1.2868 13.5988  0.0000  0.0145   0.0387   0.0397    0.0360   0.0000   441.8057       6.30151       19.8601       1.71731      -3.69041      -1.02490      0.372281      0.518692      0.575489      0.628784      0.678770      0.685516
  62  10 3261.1122    3.9303  1.7278 13.4572 -0.0000  0.0171   0.0322   0.0464    0.0295   0.0000   441.6627       8.69963       20.1248       2.68663      -2.75830     -0.518340      0.432665      0.584912      0.652641      0.732123      0.781572      0.812846
  62  11 3449.9424    3.0960  3.1057 12.7667 -0.0001  0.0241   0.0193   0.0653    0.0224   0.0000   442.5103       9.32749       18.6789       3.09931       2.46593      -2.62313      0.590249      0.827542      0.919714       1.02846       1.04273       1.09227
  62  12 3636.8298    2.4209  5.1613 12.2623 -0.0000  0.0363   0.0129   0.0971    0.0191   0.0000   443.3102       7.99594       20.4287       5.40491      -1.03268      -2.83250      0.865247       1.22245       1.38119       1.50068       1.56334       1.61764
  62  13 3821.5866    1.8860  7.8092 11.9548  0.0002  0.0567   0.0085   0.1477    0.0169   0.0000   442.0731       11.2992       21.4910       4.03475     -0.411550      -4.56087       1.35180       1.93075       2.13787       2.40040       2.45993       2.56517
  63   1 1226.2263    0.0857  0.1101  9.3904  0.0000  0.0066   0.0041   0.0196    0.0132   0.0000   440.9374      0.144198       21.2862     -0.281664      -3.61628      0.173004      0.185445      0.229498      0.260014      0.271354      0.282141      0.337701
  63   2 1546.8111    0.2166  0.2300  9.4096  0.0000  0.0067   0.0047   0.0153    0.0160   0.0000   442.0061     -0.174228       21.1045     -0.400458      -2.93301      0.504753      0.177810      0.222773      0.246345      0.279084      0.280824      0.321590
  63   3 1808.0461    0.4752  0.5039  9.6762 -0.0000  0.0090   0.0065   0.0214    0.0248   0.0000   442.3051      0.407975       21.9191     -0.719215      -2.82716     -0.415084      0.221285      0.293586      0.337989      0.366786      0.378018      0.411592
  63   4 2046.0809    0.7767  0.8275 10.2152  0.0000  0.0115   0.0085   0.0288    0.0326   0.0000   442.2493      0.554927       20.6752      0.543259      -3.09353    -0.0660717      0.282031      0.398704      0.441763      0.486898      0.511573      0.532291
  63   5 2271.9775    1.2394  1.1685 10.9411 -0.0000  0.0138   0.0122   0.0376    0.0409   0.0000   442.4019      0.923090       20.0591      0.542315      -2.48581      0.863757      0.344584      0.477349      0.527531      0.568785      0.613503      0.648706
  63   6 2483.4536    1.8477  1.3501 11.8177  0.0000  0.0151   0.0168   0.0401    0.0346   0.0000   443.2872       2.39103       20.4573       1.50420      -1.49899      0.318132      0.374548      0.522613      0.576520      0.649629      0.670403      0.701414
  63   7 2688.2199    2.6788  1.3128 12.4847  0.0001  0.0145   0.0244   0.0385    0.0381   0.0000   442.2374       4.21388       21.1679       1.17562      -1.55599       1.19320      0.363972      0.493667      0.537757      0.613268      0.633129      0.655388
  63   8 2889.4998    3.5948  1.2985 12.9661  0.0000  0.0139   0.0320   0.0373    0.0403   0.0000   442.0155       5.55557       19.5533       2.48103      -2.70615     -0.196239      0.353328      0.492664      0.545679      0.595874      0.644136      0.662946
  63   9 3085.9406    4.1933  1.4612 13.3698 -0.0001  0.0150   0.0357   0.0406    0.0346   0.0000   442.2472       6.13105       20.5442       2.55114      -1.56574     -0.616794      0.372543      0.529280      0.581125      0.637764      0.670649      0.692785
  63  10 3278.1692    3.8298  1.8205 13.3914 -0.0003  0.0175   0.0305   0.0485    0.0288   0.0000   442.4492       8.10309       19.6609       3.18962      -1.09899     -0.670442      0.428518      0.599188      0.661665      0.720760      0.770106      0.803962
  63  11 3467.8688    3.0734  3.4039 12.6330  0.0000  0.0251   0.0180   0.0669    0.0218   0.0000   442.9062       9.40999       18.9682     -0.729424      0.253433      -1.76591      0.596713      0.843985      0.930359       1.01970       1.08526       1.11190
  63  12 3655.5369    2.3730  5.4187 12.2775  0.0004  0.0383   0.0127   0.1013    0.0190   0.0000   441.8333       10.0905       21.8383       4.68842      -5.50808      -4.12899      0.905065       1.27974       1.42825       1.57562       1.65251       1.70556
  63  13 3840.9040    1.8431  8.0878 11.9351 -0.0005  0.0595   0.0081   0.1524    0.0167   0.0000   440.8185       12.4823       23.5785       4.75024      -3.98127      -5.03943       1.38278       1.96658       2.18907       2.40035       2.50611       2.61851
  64   1 1234.5456    0.0863  0.0664  9.3918  0.0000  0.0058   0.0042   0.0106    0.0127   0.0000   440.8963     -0.214081       21.3081     0.0453784      -3.27858     -0.217952      0.139249      0.212977      0.217931      0.237772      0.234198      0.251441
  64   2 1556.4863    0.2165  0.2228  9.4415 -0.0001  0.0064   0.0047   0.0151    0.0156   0.0000   442.3151     0.0136723       20.6404     -0.358830      -3.00225      0.428122      0.160985      0.222133      0.246922      0.280046      0.302432      0.327276
  64   3 1818.4746    0.4690  0.5146  9.7412 -0.0001  0.0090   0.0064   0.0222    0.0240   0.0000   442.3538      0.378792       20.4694     -0.828572      -1.99776    -0.0783843      0.223447      0.296349      0.343178      0.360448      0.386205      0.397523
  64   4 2057.8953    0.7974  0.9104 10.1564  0.0000  0.0119   0.0084   0.0314    0.0354   0.0000   442.3177      0.857240       20.8317      0.392152      -2.37810     -0.701724      0.286363      0.392209      0.432722      0.485295      0.503694      0.528193
  64   5 2284.6692    1.2794  1.2447 10.8881  0.0000  0.0142   0.0118   0.0372    0.0393   0.0000   442.1534       1.53669       20.9500      0.154022      -2.16183      0.483722      0.340898      0.470400      0.528511      0.585326      0.607875      0.641443
  64   6 2496.9409    1.9420  1.3567 11.7227  0.0000  0.0145   0.0172   0.0394    0.0377   0.0000   442.1020       2.21047       19.6683       2.08132      -1.94999      -1.13596      0.354769      0.487688      0.549093      0.592406      0.639870      0.653876
  64   7 2702.8075    2.6887  1.3238 12.6142  0.0000  0.0148   0.0244   0.0391    0.0343   0.0000   442.1487       4.16222       21.0291       1.24234      -1.49800     -0.379960      0.351467      0.500030      0.542548      0.606660      0.638878      0.662793
  64   8 2905.0054    3.6725  1.2451 13.1864  0.0000  0.0138   0.0340   0.0368    0.0389   0.0000   442.7074       5.17530       20.2307       1.31502      -1.87012      -1.43276      0.339071      0.470881      0.517443      0.562646      0.609204      0.621671
  64   9 3102.1245    4.2204  1.4324 13.4568  0.0000  0.0147   0.0358   0.0403    0.0337   0.0000   442.1764       6.60975       19.3305       3.31414      -1.67425     -0.333097      0.359496      0.499287      0.555927      0.604392      0.645307      0.657499
  64  10 3295.1874    3.8250  2.0681 13.1996  0.0000  0.0182   0.0277   0.0493    0.0277   0.0000   442.2631       7.93444       18.5294       1.68318     -0.157312     -0.214373      0.442186      0.610053      0.677896      0.744542      0.795684      0.811037
  64  11 3485.5727    2.9580  3.5581 12.6607  0.0000  0.0262   0.0173   0.0711    0.0211   0.0000   442.4573       10.5216       21.4938       1.02706      -1.63193      -1.05350      0.626188      0.889139      0.977111       1.08449       1.12267       1.17787
  64  12 3673.9232    2.3142  5.7323 12.2384 -0.0004  0.0401   0.0119   0.1078    0.0188   0.0000   443.5887       9.86305       16.7440       4.40235      -1.96066      -1.03352      0.932711       1.32869       1.46971       1.63268       1.69096       1.75420
  64  13 3860.1054    1.8293  8.8833 11.8907  0.0018  0.0635   0.0075   0.1636    0.0159   0.0000   440.3362       7.92196       22.0436       5.95563      -2.61584      -1.69834       1.45282       2.07685       2.29838       2.56466       2.62150       2.73887
  65   1 1242.7682    0.0868  0.0889  9.4036  0.0000  0.0062   0.0041   0.0141    0.0128   0.0000   440.8762     -0.653269       21.2719      0.342490      -2.84039     -0.367332      0.145326      0.208080      0.266205      0.274096      0.256945      0.306552
  65   2 1566.0348    0.2279  0.2596  9.4226  0.0000  0.0070   0.0046   0.0164    0.0163   0.0000   442.5615     -0.120405       20.7868     -0.117623      -2.26933      0.198208      0.173708      0.239011      0.264197      0.291470      0.297477      0.321619
  65   3 1828.8082    0.4813  0.5576  9.6881  0.0000  0.0096   0.0063   0.0224    0.0255   0.0000   442.1857     -0.627048       20.9835      0.416986      -3.70851     -0.144301      0.226865      0.316676      0.352899      0.384669      0.393901      0.412734
  65   4 2069.6000    0.8149  0.9410 10.2412 -0.0000  0.0123   0.0085   0.0314    0.0346   0.0000   442.7234      0.899933       20.6741     -0.563062      -3.58713     0.0716567      0.290384      0.405881      0.451530      0.501948      0.528107      0.529937
  65   5 2297.2108    1.3262  1.2217 11.0646  0.0000  0.0143   0.0126   0.0371    0.0396   0.0000   442.4591       1.17502       20.6883      0.823572      -2.84153     -0.189993      0.338232      0.474131      0.522627      0.578201      0.615862      0.637014
  65   6 2510.2621    1.9909  1.4010 11.7303 -0.0000  0.0150   0.0172   0.0388    0.0374   0.0000   442.5183       2.24789       20.2950      0.207993      -1.55594     -0.126274      0.355523      0.499093      0.542001      0.609303      0.635080      0.653775
  65   7 2717.2372    2.7948  1.3296 12.5584  0.0000  0.0144   0.0248   0.0379    0.0372   0.0000   443.3534       3.45368       19.9791       1.67431      -1.43954     -0.488561      0.351126      0.477011      0.537798      0.592917      0.649597      0.652932
  65   8 2920.3638    3.6519  1.2729 13.2904 -0.0000  0.0140   0.0336   0.0381    0.0369   0.0000   442.6170       4.11510       20.6921       1.48508      -1.30409      0.416452      0.344108      0.472323      0.520990      0.566082      0.600956      0.621979
  65   9 3118.2572    4.1715  1.4519 13.4930 -0.0000  0.0149   0.0357   0.0404    0.0329   0.0000   442.0319       6.29596       20.3053       2.02665      -2.10497      -1.32694      0.361111      0.494978      0.556074      0.616094      0.652759      0.678823
  65  10 3312.0584    3.7438  2.1167 13.1757  0.0000  0.0181   0.0266   0.0511    0.0268   0.0000   442.3093       7.35759       18.6230       2.21971      -1.26984      -1.57526      0.433033      0.602841      0.672591      0.738985      0.786830      0.808917
  65  11 3503.2519    2.9202  3.7941 12.5643  0.0000  0.0268   0.0163   0.0730    0.0206   0.0000   440.2491       7.55971       18.5947       3.60432      0.167266     -0.991673      0.622423      0.884794      0.982133       1.07761       1.15211       1.18604
  65  12 3692.3094    2.2891  5.9837 12.1932  0.0006  0.0415   0.0114   0.1098    0.0189   0.0000   441.8213       10.3222       22.2609     -0.505932      -2.34390     -0.622604      0.953831       1.35296       1.51078       1.67834       1.74706       1.82186
  65  13 3879.0995    1.7299  8.7473 11.8747 -0.0018  0.0644   0.0072   0.1649    0.0157   0.0000   440.1150       11.7848       21.5096       1.33955      -1.29259      -2.63247       1.47279       2.09093       2.31608       2.58203       2.72541       2.80089
  66   1 1250.9377    0.0889  0.0936  9.4001  0.0000  0.0059   0.0040   0.0142    0.0128   0.0000   441.0636      0.191621       20.7962     -0.189317      -3.02060      0.243768      0.156238      0.222552      0.269435      0.272912      0.288772      0.332483
  66   2 1575.4892    0.2439  0.2459  9.4404  0.0000  0.0066   0.0048   0.0147    0.0162   0.0000   442.3394     0.0889929       20.6097    -0.0248885      -2.59631      0.423410      0.160822      0.221276      0.231248      0.252447      0.283008      0.294529
  66   3 1839.0504    0.4992  0.5547  9.7803  0.0000  0.0091   0.0065   0.0226    0.0253   0.0000   442.4558     -0.176889       20.7894      0.320063      -3.01174     -0.218370      0.223785      0.299750      0.338975      0.378704      0.400761      0.431960
  66   4 2081.2239    0.8489  0.8942 10.2884  0.0000  0.0117   0.0088   0.0298    0.0350   0.0000   442.3955       1.12206       20.8847     0.0372753      -3.73293     -0.593311      0.269340      0.378660      0.425727      0.460815      0.493985      0.500473
  66   5 2309.6576    1.3269  1.2201 11.1682 -0.0000  0.0142   0.0125   0.0372    0.0374   0.0000   442.2662       2.60695       20.5497      0.381551      -3.14808      0.762534      0.333495      0.469053      0.520967      0.577107      0.625598      0.642724
  66   6 2523.5872    2.0358  1.3568 11.9793 -0.0004  0.0147   0.0180   0.0398    0.0339   0.0000   442.8603       2.84512       20.7317      0.715164      -2.86210     -0.600061      0.340886      0.478519      0.524582      0.585174      0.612875      0.623170
  66   7 2731.5788    2.8935  1.3641 12.6176  0.0000  0.0141   0.0249   0.0388    0.0343   0.0000   442.8023       3.94432       20.6609       1.41785      -1.66641     -0.685885      0.331701      0.467283      0.507179      0.569255      0.595066      0.614531
  66   8 2935.5898    3.7839  1.3157 13.2051  0.0000  0.0141   0.0333   0.0371    0.0384   0.0000   442.4093       4.35752       19.9926       3.33294      -1.76151     -0.176904      0.347166      0.479684      0.534228      0.584368      0.621482      0.633358
  66   9 3134.1900    4.1812  1.4676 13.4519  0.0000  0.0147   0.0351   0.0401    0.0340   0.0000   442.7967       5.90618       20.2482       2.49190      -3.16170     -0.625767      0.364974      0.494124      0.551598      0.593419      0.662652      0.672530
  66  10 3328.8127    3.6445  2.2281 13.1472  0.0000  0.0189   0.0250   0.0512    0.0257   0.0000   442.2247       8.83187       17.7225       3.41110     -0.605178      -2.31869      0.439786      0.611135      0.683808      0.755284      0.793337      0.822680
  66  11 3520.7759    2.8207  3.9339 12.5567 -0.0003  0.0274   0.0156   0.0755    0.0202   0.0000   442.5598       7.41959       19.8419       4.67823      -2.00017      -2.64951      0.641681      0.876667      0.999815       1.09279       1.16139       1.20623
  66  12 3710.4712    2.1728  6.3103 12.2397  0.0000  0.0452   0.0107   0.1201    0.0180   0.0000   442.6994       12.2110       20.4835       1.41127      -2.24448      -4.43999      0.997579       1.43216       1.59635       1.77363       1.80109       1.86544
  67   1 1259.0272    0.0997  0.0939  9.4356  0.0000  0.0122   0.0041   0.0119    0.0128   0.0000   440.9424     0.0225874       20.7100     0.0185901      -3.64483      0.398233      0.375475      0.642775      0.589559      0.737078      0.623765      0.640483
  67   2 1584.8068    0.2431  0.2958  9.4415  0.0000  0.0073   0.0046   0.0176    0.0167   0.0000   442.3118      0.344714       20.6158      0.245114      -2.66468      0.110011      0.177813      0.225784      0.266559      0.296832      0.323419      0.331040
  67   3 1849.1621    0.5140  0.6472  9.7691 -0.0000  0.0102   0.0063   0.0249    0.0268   0.0000   442.2640     -0.174138       21.0971     -0.310167      -3.40545     0.0745424      0.239349      0.321334      0.367354      0.406593      0.438742      0.447338
  67   4 2092.7472    0.8637  0.9257 10.3211  0.0000  0.0118   0.0088   0.0305    0.0356   0.0000   442.5531      0.252091       21.2145     0.0395842      -2.93046    -0.0307926      0.278782      0.390727      0.431563      0.462390      0.508642      0.513157
  67   5 2321.9706    1.3690  1.2728 11.2098  0.0000  0.0142   0.0126   0.0391    0.0365   0.0000   442.5267       2.09897       21.1480      0.643479      -3.24032      -1.22359      0.334314      0.471087      0.529154      0.583807      0.641226      0.650061
  67   6 2536.7266    2.0570  1.4527 11.9488 -0.0000  0.0150   0.0173   0.0409    0.0323   0.0000   442.1775       3.26438       20.2218      0.613301      -2.18181    -0.0462107      0.344762      0.482043      0.540212      0.599595      0.621505      0.662719
  67   7 2745.8588    2.9088  1.3788 12.6740  0.0000  0.0143   0.0250   0.0390    0.0346   0.0000   442.4092       4.17281       20.5395       1.97447      -2.12303     -0.962235      0.340635      0.474693      0.523951      0.583537      0.609939      0.631539
  67   8 2950.6835    3.9123  1.3469 13.1161  0.0000  0.0136   0.0330   0.0369    0.0380   0.0000   442.6647       4.55953       20.7908       2.22637      -2.95481      0.459067      0.332644      0.457270      0.505794      0.555767      0.596544      0.611885
  67   9 3150.0687    4.1941  1.4826 13.5179 -0.0023  0.0150   0.0350   0.0409    0.0321   0.0000   442.9260       6.50247       19.7409       2.20859      -1.62405     -0.370852      0.352906      0.489203      0.548828      0.599188      0.646270      0.659259
  67  10 3345.4483    3.5921  2.3666 13.1188  0.0001  0.0194   0.0243   0.0530    0.0255   0.0000   443.0750       8.20528       18.2808       1.86620     -0.970319     -0.683390      0.450679      0.636842      0.698873      0.771727      0.832073      0.851185
  67  11 3538.2510    2.7980  4.3767 12.5165  0.0007  0.0295   0.0149   0.0815    0.0197   0.0000   442.8300       7.39856       21.3051       3.85278      0.979247      -3.75711      0.672326      0.942390       1.05817       1.16794       1.22835       1.26611
  67  12 3728.5625    2.1402  6.5020 12.1673 -0.0026  0.0458   0.0100   0.1221    0.0187   0.0000   439.5760       12.5365       26.7282      0.790602     -0.756132       1.09138       1.01857       1.44225       1.58873       1.79017       1.83472       1.90697
  68   2 1594.0395    0.2604  0.2736  9.4763  0.0000  0.0068   0.0049   0.0159    0.0166   0.0000   441.9882     -0.300655       21.4749      0.201489      -2.97974    -0.0487423      0.153563      0.216537      0.241181      0.262991      0.280129      0.289764
  68   3 1859.2328    0.5344  0.5958  9.8522  0.0000  0.0094   0.0066   0.0236    0.0260   0.0000   441.6736      0.543221       21.2219      0.530490      -2.47587      0.392939      0.211577      0.290280      0.320726      0.362235      0.367824      0.393736
  68   4 2104.1813    0.8930  0.9294 10.4268 -0.0000  0.0118   0.0091   0.0303    0.0345   0.0000   442.2757      0.230731       20.9240       1.12591      -2.06689     -0.665978      0.268453      0.370807      0.406720      0.462704      0.497374      0.496169
  68   5 2334.1803    1.3855  1.3093 11.3141  0.0000  0.0147   0.0127   0.0391    0.0346   0.0000   442.5626       2.48324       21.3076      0.377563      -1.14843     0.0830943      0.337225      0.468300      0.527686      0.574542      0.609766      0.636673
  68   6 2549.8297    2.1474  1.4710 11.9587  0.0000  0.0147   0.0177   0.0408    0.0333   0.0000   442.3238       2.38337       20.3181       1.24595      -1.34120      0.589491      0.341933      0.465880      0.534129      0.581142      0.634533      0.645706
  68   7 2760.0316    2.9735  1.3749 12.6284 -0.0002  0.0141   0.0249   0.0381    0.0358   0.0000   442.7608       3.65241       20.6342      0.928698      -2.77360     -0.471272      0.322639      0.449700      0.494335      0.549746      0.601243      0.613245
  68   8 2965.7303    3.8788  1.2494 13.4499 -0.0000  0.0135   0.0353   0.0369    0.0366   0.0000   442.5444       4.94450       20.4542      0.985795      -2.88640      -1.22396      0.329472      0.449041      0.506036      0.533885      0.575269      0.584589
  68   9 3165.8142    4.2063  1.6016 13.4102 -0.0000  0.0153   0.0331   0.0419    0.0321   0.0000   442.9730       5.54631       20.4977       2.28305      -2.17511      -1.65114      0.350540      0.489616      0.541489      0.586704      0.633920      0.646210
  68  10 3361.9722    3.4326  2.4524 13.2197  0.0000  0.0202   0.0232   0.0558    0.0230   0.0000   443.1056       8.32717       19.0326       2.81709       1.52507      -2.28522      0.458848      0.639040      0.714434      0.781197      0.842230      0.863169
  68  11 3555.6476    2.6853  4.2688 12.5860 -0.0000  0.0305   0.0147   0.0815    0.0192   0.0000   442.1395       8.57665       19.7762      0.468671     -0.898991      -1.56832      0.657393      0.955939       1.03916       1.16109       1.20521       1.25570
  68  12 3746.6935    2.2582  7.8580 12.0723  0.0053  0.0515   0.0066   0.1333    0.0115   0.0000   441.4090       10.8156       24.3817       3.45739      -9.50538      0.546869       1.15419       1.60004       1.81878       1.97697       2.11551       2.19778
  69   1 1275.0224    0.0999  0.0965  9.4163  0.0000  0.0053   0.0040   0.0127    0.0126   0.0000   441.0046     -0.200770       20.9745      0.218033      -2.95853     0.0662958      0.127375      0.159619      0.183671      0.200951      0.217418      0.234917
  69   2 1603.1560    0.2580  0.3127  9.4781 -0.0001  0.0078   0.0047   0.0174    0.0172   0.0000   442.1777    -0.0425895       21.1932     -0.114781      -3.19028      0.100519      0.167983      0.235938      0.271716      0.297982      0.319203      0.334745
  69   3 1869.2136    0.5533  0.6530  9.7952 -0.0001  0.0097   0.0066   0.0247    0.0273   0.0000   442.1602      0.388311       20.9144      0.422166      -2.59425     -0.208528      0.219536      0.302220      0.344515      0.372382      0.400730      0.417000
  69   4 2115.4877    0.8930  1.0206 10.4102 -0.0000  0.0125   0.0088   0.0327    0.0357   0.0000   442.3565      0.771563       20.7021     -0.721702      -2.77159      0.542256      0.274764      0.387197      0.425495      0.465258      0.503193      0.526100
  69   5 2346.2700    1.4556  1.2900 11.3711  0.0001  0.0141   0.0130   0.0385    0.0338   0.0000   442.6171       1.92617       21.7446       1.42511      -1.83663    -0.0102153      0.314426      0.436166      0.487928      0.542222      0.583318      0.590437
  69   6 2562.8040    2.1962  1.3931 12.0778  0.0000  0.0144   0.0186   0.0393    0.0351   0.0000   443.0549       2.99867       20.0693      0.610951      -2.30396     -0.718590      0.324965      0.452929      0.498431      0.546988      0.590993      0.610648
  69   7 2774.0879    3.1024  1.3109 12.8107 -0.0051  0.0138   0.0263   0.0367    0.0340   0.0000   442.2687       4.47867       21.1688      0.772897      -2.86359     -0.240457      0.308898      0.426566      0.472042      0.520221      0.550215      0.578785
  69   8 2980.6494    3.9328  1.3057 13.4021 -0.0000  0.0135   0.0342   0.0376    0.0352   0.0000   442.3855       4.74257       20.4541       1.86661      -3.28002      -1.46541      0.310814      0.436684      0.473983      0.530357      0.560588      0.572790
  69   9 3181.4551    4.1671  1.6733 13.4721 -0.0000  0.0156   0.0319   0.0426    0.0289   0.0000   442.3166       7.13337       19.5891       1.68096      -1.43269      -1.34127      0.354071      0.491827      0.545715      0.591319      0.634559      0.649177
  69  10 3378.4165    3.4774  2.6862 12.9930  0.0000  0.0203   0.0214   0.0565    0.0235   0.0000   443.0149       7.95809       19.4237       3.50388     -0.208259      -1.97904      0.450506      0.636471      0.705495      0.775764      0.818335      0.853739
  69  11 3572.8467    2.6763  4.6222 12.4573  0.0009  0.0313   0.0127   0.0834    0.0176   0.0000   442.2815       7.77285       20.3955       2.83530      -1.52628     -0.722653      0.683683      0.968816       1.07898       1.19821       1.24829       1.31049
  69  12 3764.6178    1.9671  6.5212 12.1110 -0.0082  0.0472   0.0068   0.1226    0.0132   0.0000   442.6923       10.9861       23.6154       4.92492      -3.74692       2.11694       1.04381       1.43463       1.62995       1.80364       1.90424       1.95646
  70   1 1282.9112    0.1066  0.1160  9.3899  0.0006  0.0055   0.0038   0.0137    0.0127   0.0000   440.9280     -0.257573       20.7003      0.548760      -3.08841     -0.439738      0.117201      0.167980      0.190119      0.202681      0.215684      0.227761
  70   2 1612.1737    0.2678  0.2873  9.5237  0.0000  0.0067   0.0049   0.0166    0.0166   0.0000   442.0931     -0.430030       20.9103     0.0381345      -3.34201     -0.200125      0.153593      0.197951      0.240312      0.249482      0.276341      0.277319
  70   3 1879.0986    0.5589  0.6734  9.8579  0.0000  0.0101   0.0065   0.0253    0.0274   0.0000   442.4740      0.396139       21.0287      0.155153      -2.50930     -0.224653      0.231096      0.319109      0.366205      0.402177      0.419665      0.425752
  70   4 2126.7440    0.9425  0.9930 10.5093 -0.0000  0.0120   0.0093   0.0318    0.0354   0.0000   442.5025      0.798040       20.0989     -0.451257      -3.42573       1.45117      0.262005      0.367711      0.402977      0.452487      0.471322      0.496664
  70   5 2358.2507    1.4836  1.3428 11.3810  0.0000  0.0146   0.0129   0.0387    0.0336   0.0000   441.9375       1.40754       20.7623      0.915338      -2.79101     -0.359292      0.316408      0.444535      0.498377      0.550680      0.579866      0.590259
  70   6 2575.7277    2.2309  1.4098 12.1959  0.0000  0.0145   0.0187   0.0395    0.0319   0.0000   442.4158       2.65095       20.7819      0.593661      -2.41771     -0.234215      0.320051      0.446622      0.494406      0.548492      0.583677      0.592882
  70   7 2788.0830    3.1325  1.3485 12.8551 -0.0001  0.0139   0.0266   0.0372    0.0349   0.0000   442.8616       4.34675       21.1019      0.932635      -2.10227      0.896583      0.316981      0.440813      0.490115      0.539998      0.592960      0.603735
  70   8 2995.4098    4.0726  1.3233 13.3143  0.0000  0.0132   0.0341   0.0366    0.0359   0.0000   442.5688       5.33777       20.5136       1.36821      -1.84421      -1.32755      0.304281      0.421418      0.470475      0.512229      0.546918      0.557374
  70   9 3197.0415    4.0853  1.7059 13.4067 -0.0000  0.0161   0.0311   0.0423    0.0300   0.0000   442.5530       6.18103       19.9347       1.71806      -2.23398      -1.11936      0.352260      0.497179      0.549840      0.608277      0.644523      0.652069
  70  10 3394.8462    3.3415  2.9154 12.9207  0.0000  0.0220   0.0200   0.0581    0.0228   0.0000   443.0906       7.49560       18.2127       3.03536       1.72485     -0.127182      0.475118      0.665699      0.750773      0.816032      0.860484      0.884105
  70  11 3589.8328    2.5842  4.8444 12.2982 -0.0014  0.0327   0.0085   0.0846    0.0097   0.0000   441.7573       10.8488       20.6081       3.55799      -1.89678      -4.62853      0.710043      0.990129       1.12448       1.22478       1.29889       1.35349
  70  12 3782.0805    2.1589  8.2829 11.8417  0.0051  0.0526   0.0049   0.1393    0.0072   0.0000   439.6940       12.6260       26.7385       1.86739      -6.48442       3.18588       1.18154       1.58546       1.83895       1.98074       2.15765       2.23978
  71   1 1290.7358    0.1012  0.0905  9.3929  0.0000  0.0049   0.0039   0.0121    0.0124   0.0000   441.1955     -0.192012       21.3108      0.206846      -3.32520     -0.328633      0.123743      0.168324      0.170717      0.163867      0.199544      0.235564
  71   2 1621.0928    0.2815  0.3064  9.5145 -0.0001  0.0071   0.0049   0.0162    0.0169   0.0000   442.1684     -0.127249       21.0840      0.339846      -3.27552     0.0888375      0.160166      0.217317      0.258390      0.269833      0.288554      0.323637
  71   3 1888.9300    0.5736  0.6216  9.9232  0.0000  0.0094   0.0068   0.0228    0.0264   0.0000   442.5009      0.280319       20.8657      0.487674      -2.34465     -0.125555      0.212870      0.288885      0.317241      0.362760      0.388067      0.402000
  71   4 2137.8595    0.9720  1.0424 10.5191  0.0000  0.0128   0.0093   0.0319    0.0366   0.0000   442.5450      0.480814       21.3203      0.650641      -2.32941    -0.0469894      0.264359      0.382093      0.413405      0.472583      0.494264      0.517018
  71   5 2370.1166    1.5320  1.3132 11.4133  0.0000  0.0142   0.0135   0.0379    0.0354   0.0000   442.7486       1.83921       20.3790      0.307343      -2.80243      0.164989      0.309783      0.440812      0.486953      0.534966      0.572712      0.583827
  71   6 2588.4836    2.2920  1.4320 12.2175 -0.0000  0.0146   0.0190   0.0393    0.0324   0.0000   442.5214       3.19951       21.1328      0.633331      -2.63242     -0.547062      0.316330      0.443199      0.482724      0.532173      0.563211      0.592682
  71   7 2801.9578    3.2170  1.3284 12.9400  0.0000  0.0138   0.0272   0.0369    0.0336   0.0000   442.2447       4.09497       20.8601       1.22833      -1.84294      -2.00630      0.300294      0.421920      0.467974      0.509592      0.557452      0.565500
  71   8 3010.1344    4.0436  1.3317 13.5621 -0.0002  0.0137   0.0348   0.0378    0.0323   0.0000   442.7769       4.58720       20.3877       1.23119      -3.19037     -0.427598      0.305659      0.419845      0.470519      0.514322      0.541078      0.563877
  71   9 3212.5035    4.1378  1.7610 13.3763  0.0000  0.0157   0.0305   0.0432    0.0293   0.0000   442.0423       6.78663       19.4857       2.62409      -1.46427     -0.522551      0.353202      0.484811      0.537674      0.590974      0.635553      0.651408
  71  10 3411.0536    3.2578  2.9821 12.9393  0.0000  0.0221   0.0194   0.0607    0.0217   0.0000   443.1354       8.24564       17.2240       3.40208      -1.09353      -2.28329      0.476672      0.661316      0.751367      0.816842      0.871656      0.906807
  72   1 1298.4940    0.0969  0.1046  9.3498  0.0000  0.0053   0.0037   0.0140    0.0124   0.0000   441.0226     -0.248259       21.3177      0.443407      -2.71242     0.0815802      0.113529      0.139338      0.166614      0.193238      0.184364      0.210321
  72   2 1629.8962    0.2923  0.3462  9.4859  0.0000  0.0072   0.0048   0.0183    0.0175   0.0000   441.8662     -0.220107       20.9267      0.365223      -3.22426     -0.380888      0.168071      0.235590      0.260636      0.291356      0.318393      0.333354
  72   3 1898.6678    0.5863  0.6607  9.9047  0.0000  0.0096   0.0067   0.0241    0.0268   0.0000   442.3933      0.270744       20.6261      0.274137      -3.95148      0.299052      0.209601      0.294332      0.329235      0.369591      0.392049      0.419187
  72   4 2148.9211    0.9877  1.0652 10.5133  0.0000  0.0124   0.0093   0.0325    0.0371   0.0000   442.9738      0.183326       20.6265    -0.0591095      -3.35130      0.204778      0.263238      0.370036      0.411159      0.446957      0.483675      0.493075
  72   5 2381.8659    1.5621  1.3156 11.5421  0.0000  0.0144   0.0138   0.0380    0.0339   0.0000   442.0281       2.73554       21.0160      0.852568      -3.32303     -0.308975      0.304371      0.432439      0.476907      0.529833      0.555450      0.603238
  72   6 2601.2830    2.3758  1.4506 12.0779  0.0000  0.0141   0.0189   0.0383    0.0338   0.0000   442.4336       2.71112       20.7110      0.905886      -2.20928      0.148417      0.308701      0.433136      0.484226      0.532559      0.560074      0.588214
  72   7 2815.7423    3.2443  1.3607 12.9194  0.0000  0.0140   0.0270   0.0366    0.0340   0.0000   442.9701       5.13302       20.2195       2.33157      -2.24512    -0.0363696      0.307092      0.438592      0.471943      0.540721      0.569589      0.584780
  72   8 3024.6951    4.0469  1.4269 13.3289  0.0000  0.0139   0.0324   0.0376    0.0334   0.0000   442.1176       5.14834       21.3347       1.46000      -3.51806      -2.30017      0.307244      0.423360      0.471678      0.514049      0.539780      0.564853
  72   9 3227.8183    4.0566  1.8785 13.3524  0.0000  0.0161   0.0289   0.0456    0.0276   0.0000   442.7046       6.78755       20.4981       2.53684      -1.46016      -1.76228      0.350088      0.482169      0.537623      0.582092      0.639318      0.661243
  72  10 3427.2110    3.2813  3.0140 12.9715  0.0000  0.0221   0.0195   0.0605    0.0214   0.0000   442.9953       6.31853       19.0232       3.78537     -0.824808     -0.566244      0.476856      0.665190      0.749186      0.823336      0.873935      0.914618
  72  11 3623.8555    2.5368  5.4635 12.1920 -0.0014  0.0350   0.0078   0.0941    0.0105   0.0000   440.9414       10.6019       22.6824       2.68107      -10.8896      -2.17108      0.753780       1.02599       1.19304       1.28016       1.37387       1.42733
  73   1 1306.2043    0.1072  0.1261  9.3604  0.0000  0.0060   0.0037   0.0144    0.0125   0.0000   440.7911    -0.0808438       21.2393      0.220721      -3.12272     -0.181357      0.126130      0.173386      0.195999      0.214727      0.240944      0.243773
  73   2 1638.6216    0.2975  0.3384  9.5018 -0.0001  0.0072   0.0048   0.0174    0.0174   0.0000   441.9667     0.0103872       20.8642     0.0945699      -2.89830    -0.0244391      0.155251      0.214133      0.240629      0.263897      0.284846      0.301045
  73   3 1908.3463    0.6098  0.7201  9.8360  0.0000  0.0101   0.0067   0.0248    0.0290   0.0000   442.5715     -0.194556       20.8448      0.364269      -2.77001     0.0168980      0.215337      0.294467      0.338508      0.369316      0.386158      0.397367
  73   4 2159.8811    0.9818  1.1260 10.6401  0.0000  0.0132   0.0093   0.0343    0.0352   0.0000   443.0088      0.726095       21.2451      0.767226      -2.39625     -0.397274      0.280137      0.395935      0.429293      0.490713      0.514805      0.522308
  73   5 2393.5738    1.5844  1.4157 11.4147  0.0000  0.0145   0.0131   0.0394    0.0328   0.0000   442.7202       1.87523       20.8856       1.04342      -3.41083      -1.18458      0.304203      0.422365      0.471555      0.519947      0.559632      0.566115
  73   6 2613.8870    2.3941  1.4188 12.2556  0.0000  0.0142   0.0195   0.0384    0.0329   0.0000   442.9269       2.99977       21.9084    -0.0260463      -3.16850      -1.03370      0.313178      0.430118      0.485080      0.533266      0.575133      0.590463
  73   7 2829.4651    3.4031  1.3624 12.8682  0.0000  0.0135   0.0276   0.0358    0.0351   0.0000   442.8720       3.71963       21.4449       1.20744      -2.04549     -0.779631      0.294148      0.413722      0.456621      0.508398      0.534392      0.547889
  73   8 3039.1637    4.1838  1.4422 13.3997  0.0000  0.0140   0.0333   0.0375    0.0329   0.0000   443.3627       5.59480       20.0709       1.91361      -2.03105      -1.01711      0.304535      0.424361      0.468867      0.512357      0.544288      0.562737
  73   9 3243.0684    4.0348  1.9069 13.2830  0.0000  0.0163   0.0283   0.0443    0.0284   0.0000   442.5458       7.18713       19.0609       1.73035      -1.23181     -0.725671      0.355997      0.490444      0.551518      0.598440      0.649504      0.661724
  73  10 3443.2608    3.1629  3.2977 12.8268  0.0000  0.0234   0.0179   0.0644    0.0210   0.0000   442.4916       9.38221       20.9601       3.71644      -1.91928      -1.45958      0.484640      0.688924      0.760116      0.839789      0.892681      0.924013
  73  11 3640.6832    2.5280  5.9148 12.3183  0.0041  0.0393   0.0089   0.0995    0.0131   0.0000   442.8768       10.2083       24.1857       3.40178      -4.18605     -0.266790      0.812397       1.14404       1.28241       1.42791       1.49499       1.56012
  74   1 1313.8607    0.1089  0.1121  9.3694 -0.0000  0.0051   0.0037   0.0127    0.0124   0.0000   440.9903     -0.344607       21.1242     0.0203382      -3.22645     -0.424408      0.106546      0.148913      0.163010      0.181631      0.194029      0.206261
  74   2 1647.2343    0.2987  0.3928  9.4795  0.0000  0.0081   0.0047   0.0193    0.0181   0.0000   442.1162      0.111416       21.0781     0.0482837      -3.22600      0.581489      0.169667      0.231450      0.252812      0.299492      0.315570      0.321607
  74   3 1917.9452    0.6130  0.7288  9.9318  0.0000  0.0101   0.0067   0.0254    0.0283   0.0000   442.5110      0.616424       21.1401      0.595469      -3.02887     -0.162859      0.213522      0.290774      0.321179      0.359639      0.376783      0.393181
  74   4 2170.7602    1.0131  1.0618 10.7818  0.0000  0.0125   0.0096   0.0332    0.0330   0.0000   442.4511       1.03522       21.1195      0.327264      -2.40191     -0.457981      0.265583      0.371184      0.408117      0.464307      0.492459      0.512558
  74   5 2405.1383    1.6481  1.4994 11.4129  0.0000  0.0147   0.0130   0.0396    0.0316   0.0000   442.8032       1.70015       20.0053      0.860624      -2.01090     -0.845389      0.302418      0.421080      0.474706      0.526904      0.551108      0.578536
  74   6 2626.4879    2.4733  1.4577 12.2551  0.0000  0.0142   0.0195   0.0377    0.0324   0.0000   442.4373       3.71534       20.1352       1.17564      -2.44313     -0.732066      0.302106      0.410058      0.463613      0.518821      0.547963      0.568429
  74   7 2843.0401    3.3953  1.4133 12.9348  0.0000  0.0139   0.0269   0.0368    0.0327   0.0000   443.1363       4.42810       19.9061       1.85364      -2.00034      -1.26115      0.289300      0.408989      0.449091      0.494316      0.537708      0.554110
  74   8 3053.5700    4.2406  1.4659 13.3216  0.0000  0.0137   0.0328   0.0380    0.0337   0.0000   442.8164       5.14810       20.1090       2.42940      -1.11100     -0.388381      0.290976      0.397904      0.463331      0.491110      0.524987      0.553910
  74   9 3258.2221    4.0268  1.9651 13.3523 -0.0000  0.0166   0.0277   0.0451    0.0263   0.0000   442.8576       8.06131       19.2370       1.56205      -1.21609      -2.07824      0.352651      0.488311      0.542433      0.597946      0.633051      0.665143
  74  10 3459.2435    3.1110  3.4811 12.8087  0.0001  0.0242   0.0173   0.0671    0.0207   0.0000   442.5564       8.35223       19.3954       2.72574      -3.04059      -1.73003      0.496412      0.706297      0.771753      0.870601      0.912972      0.950304
  74  11 3657.1736    2.1664  4.8597 12.3332 -0.0027  0.0359   0.0109   0.0964    0.0208   0.0000   442.7388       8.08999       19.3184       2.25811      -1.86506      -3.97062      0.720671       1.02608       1.14501       1.26344       1.31012       1.36954
  75   1 1321.4283    0.1128  0.1072  9.3834  0.0000  0.0049   0.0038   0.0116    0.0124   0.0000   441.0451     -0.374382       20.9292      0.466742      -3.06878     0.0494623      0.115244      0.152599      0.178985      0.198295      0.224494      0.238549
  75   2 1655.7548    0.3195  0.3890  9.5310  0.0000  0.0076   0.0049   0.0186    0.0183   0.0000   441.9468      0.126328       20.8450     -0.335710      -2.73126      0.201138      0.162447      0.220486      0.243133      0.287075      0.311033      0.329900
  75   3 1927.4825    0.6238  0.7621  9.9813  0.0000  0.0106   0.0067   0.0261    0.0281   0.0000   442.6952      0.419473       20.7795     0.0189089      -3.16909      0.325585      0.217565      0.303944      0.325886      0.378950      0.401280      0.419409
  75   4 2181.5314    1.0534  1.1068 10.7726  0.0000  0.0127   0.0098   0.0337    0.0348   0.0000   442.9100       1.14515       21.5433      0.757327      -2.64404     -0.482419      0.261714      0.360095      0.410118      0.454345      0.465862      0.497879
  75   5 2416.6222    1.6729  1.4437 11.6180  0.0000  0.0145   0.0136   0.0397    0.0310   0.0000   442.2976       1.75180       21.5589      0.505105      -2.14031     -0.625359      0.301863      0.418607      0.476851      0.519065      0.558158      0.574561
  75   6 2638.9845    2.5004  1.4408 12.3882 -0.0002  0.0144   0.0201   0.0381    0.0321   0.0000   442.7571       3.31350       20.8258      0.652946      -2.50437     -0.686546      0.298015      0.421037      0.465817      0.513703      0.554824      0.574355
  75   7 2856.5371    3.4135  1.2792 13.1897  0.0000  0.0133   0.0290   0.0354    0.0325   0.0000   442.7725       4.52226       21.4805       1.58867      -2.94310      -1.21778      0.276234      0.380911      0.429318      0.461064      0.499625      0.515726
  75   8 3067.8474    4.1918  1.4967 13.4316 -0.0000  0.0142   0.0324   0.0387    0.0311   0.0000   443.0844       4.98210       19.7772       2.40146      -2.27859      -1.78087      0.287506      0.406279      0.443615      0.488938      0.523043      0.545581
  75   9 3273.3042    3.9467  1.9587 13.3543 -0.0001  0.0165   0.0273   0.0460    0.0260   0.0000   443.0392       7.06337       20.0411       1.91412     -0.906999     -0.750767      0.338133      0.471000      0.527048      0.585422      0.640247      0.650472
  75  10 3475.1086    3.0948  3.7646 12.6804 -0.0001  0.0257   0.0161   0.0683    0.0206   0.0000   443.7407       7.92696       18.8981       4.00442     -0.189005      -1.07769      0.503495      0.731721      0.802186      0.895351      0.953388      0.991738
  76   1 1328.9553    0.1231  0.1355  9.3601  0.0001  0.0055   0.0037   0.0132    0.0126   0.0000   440.8254     0.0583767       21.4530    -0.0594155      -3.14035    -0.0172448      0.113177      0.155336      0.186790      0.196053      0.197904      0.219994
  76   2 1664.1990    0.3149  0.3653  9.5395  0.0000  0.0074   0.0048   0.0174    0.0177   0.0000   441.7719      0.267816       20.9239      0.263342      -3.10966      0.222176      0.150504      0.204847      0.227731      0.253101      0.278015      0.295037
  76   3 1936.9433    0.6439  0.7654  9.9878  0.0000  0.0102   0.0068   0.0259    0.0284   0.0000   442.3278      0.395139       21.7866      0.222933      -3.27100     -0.390587      0.203937      0.290989      0.321345      0.362503      0.387144      0.406444
  76   4 2192.2183    1.0804  1.1647 10.7715  0.0000  0.0131   0.0099   0.0346    0.0367   0.0000   442.6121      0.505937       21.0324     0.0209037      -2.80501     -0.962364      0.266963      0.375788      0.402146      0.451899      0.486889      0.509951
  76   5 2427.9420    1.7166  1.5043 11.5166  0.0000  0.0147   0.0134   0.0388    0.0322   0.0000   443.0537       1.54567       20.4823      0.932472      -2.29029     -0.433022      0.303747      0.414337      0.473647      0.521565      0.552005      0.580165
  76   6 2651.4144    2.5569  1.4040 12.4656  0.0016  0.0138   0.0205   0.0379    0.0319   0.0000   442.1362       2.92457       20.8642      0.656427      -2.22752     -0.539485      0.281559      0.397134      0.441459      0.483898      0.514960      0.537034
  76   7 2869.9968    3.5381  1.4354 13.0694  0.0002  0.0137   0.0277   0.0377    0.0318   0.0000   443.0231       3.83577       20.6859      0.298495      -2.22809     -0.481282      0.282673      0.396292      0.443373      0.488086      0.515779      0.537428
  76   8 3082.0413    4.2301  1.5004 13.4390  0.0000  0.0140   0.0324   0.0377    0.0312   0.0000   442.1044       6.43567       20.7682       1.44670      -2.10535     -0.578938      0.295656      0.412084      0.461038      0.502562      0.529885      0.556106
  76   9 3288.2997    3.8303  2.1020 13.3297  0.0000  0.0173   0.0258   0.0468    0.0255   0.0000   443.5088       6.52736       20.6416       1.98468     -0.633073      -1.30442      0.365119      0.499320      0.566607      0.616437      0.669594      0.693981
  76  10 3490.8797    3.0231  4.0320 12.7055  0.0006  0.0272   0.0137   0.0709    0.0162   0.0000   442.5084       9.08519       19.2078       2.47908     0.0444536      -2.82321      0.536516      0.763511      0.850659      0.932956      0.986895       1.03835
  77   2 1672.5339    0.3360  0.4165  9.5205  0.0000  0.0080   0.0048   0.0190    0.0186   0.0000   442.1106     -0.263090       21.0222    -0.0292867      -3.35435     -0.394107      0.162710      0.223705      0.259626      0.272498      0.288144      0.310470
  77   3 1946.3389    0.6682  0.7773 10.0003  0.0000  0.0100   0.0070   0.0259    0.0290   0.0000   442.2061      0.783879       20.7532     0.0963249      -3.42937     0.0929008      0.206316      0.285491      0.321175      0.355114      0.385456      0.404475
  77   4 2202.8050    1.0970  1.1264 10.7776  0.0000  0.0128   0.0099   0.0330    0.0360   0.0000   443.0131      0.938540       20.9791      0.679754      -3.26596      0.183142      0.253999      0.359996      0.407284      0.441078      0.487762      0.497518
  77   5 2439.2771    1.7501  1.4607 11.6514 -0.0000  0.0146   0.0140   0.0387    0.0315   0.0000   442.5747       1.95254       20.6394     -0.256541      -1.81501     -0.172311      0.296433      0.411721      0.458573      0.510086      0.557845      0.576762
  77   6 2663.7473    2.6079  1.4390 12.3793 -0.0015  0.0138   0.0205   0.0378    0.0319   0.0000   442.7032       3.42256       20.7174      0.496382      -2.05340      -1.32193      0.283319      0.388843      0.438248      0.473063      0.508243      0.530399
  77   7 2883.3026    3.6425  1.3496 13.1382 -0.0000  0.0133   0.0293   0.0355    0.0339   0.0000   442.8830       4.93138       20.8028       1.76368      -2.65801     -0.232518      0.274544      0.373346      0.417947      0.464975      0.493214      0.520065
  77   8 3096.1159    4.1864  1.4838 13.4877  0.0000  0.0139   0.0326   0.0383    0.0312   0.0000   443.1708       5.66172       21.4797       1.49259      -2.42314     -0.689689      0.290621      0.399092      0.446458      0.483198      0.515712      0.542251
  77   9 3303.1465    3.7749  2.2005 13.3213  0.0000  0.0178   0.0249   0.0488    0.0241   0.0000   443.3965       6.90052       19.9432      0.920695      0.129742      0.457673      0.358773      0.495909      0.567549      0.616512      0.667689      0.688094
  77  10 3506.5920    2.9147  4.0507 12.6991 -0.0004  0.0274   0.0152   0.0747    0.0198   0.0000   442.4948       9.02976       20.3837       3.33679      -1.88514      -2.74360      0.534672      0.753993      0.837837      0.937050      0.995303       1.03026
  77  11 3707.1218    1.9885  5.4859 12.3985 -0.0051  0.0422   0.0084   0.1095    0.0151   0.0000   442.5394       7.44419       21.4261       2.98287      -2.26948      -2.50391      0.802085       1.14327       1.29017       1.42814       1.47667       1.55030
  78   1 1343.8430    0.1173  0.1357  9.3578  0.0000  0.0055   0.0036   0.0141    0.0124   0.0000   440.7170    -0.0745409       20.9885      0.344475      -3.17643    -0.0199425      0.107034      0.150148      0.159759      0.182059      0.189905      0.192483
  78   2 1680.8051    0.3457  0.4067  9.5387 -0.0000  0.0075   0.0049   0.0183    0.0186   0.0000   441.5782   -0.00393215       21.4725     -0.263919      -3.33792      0.389638      0.151718      0.213974      0.240183      0.267330      0.285825      0.296446
  78   3 1955.7016    0.6690  0.8429 10.0086  0.0000  0.0108   0.0068   0.0275    0.0303   0.0000   442.9085      0.438405       20.4746      0.146945      -2.65026      0.651500      0.217951      0.305445      0.333930      0.382499      0.415786      0.446441
  78   4 2213.2759    1.1331  1.2415 10.7495  0.0000  0.0131   0.0097   0.0349    0.0343   0.0000   442.5903       1.16502       20.7253      0.594696      -2.35012     -0.288446      0.257449      0.358455      0.410213      0.452704      0.472880      0.498633
  78   5 2450.5142    1.7944  1.5293 11.6623 -0.0002  0.0146   0.0137   0.0394    0.0297   0.0000   443.4658       1.58745       21.5271       1.24990      -2.37730      0.807840      0.292049      0.408590      0.464104      0.503395      0.544912      0.565216
  78   6 2676.0736    2.6496  1.4662 12.4665 -0.0000  0.0141   0.0206   0.0373    0.0309   0.0000   442.5056       3.11712       20.0360       1.54041      -2.09344     -0.545799      0.287543      0.397371      0.443156      0.494974      0.533684      0.553609
  78   7 2896.5410    3.6290  1.3755 13.1540  0.0001  0.0131   0.0289   0.0366    0.0323   0.0000   442.5898       4.75722       20.9418      0.819101      -2.68398      -1.42728      0.274910      0.373809      0.420574      0.467278      0.499115      0.523342
  78   8 3110.1540    4.2225  1.5500 13.5030  0.0000  0.0145   0.0319   0.0388    0.0294   0.0000   442.8579       5.60264       20.1591       2.44141      -2.13023      -1.27775      0.277905      0.399920      0.438798      0.489406      0.520411      0.538235
  78   9 3318.0011    3.6366  2.2435 13.3174 -0.0000  0.0182   0.0239   0.0498    0.0236   0.0000   443.1233       6.71600       20.3312       1.25194     -0.162161     -0.916234      0.361446      0.500187      0.565018      0.630828      0.663959      0.689137
  78  10 3522.1924    2.8800  4.3321 12.6755  0.0003  0.0284   0.0147   0.0788    0.0195   0.0000   442.9509       8.94374       21.9130       2.25682     -0.191940      -1.11293      0.550836      0.770809      0.869278      0.951162       1.02187       1.05518
  78  11 3723.2083    2.2538  7.3093 12.4514  0.0036  0.0512   0.0099   0.1303    0.0162   0.0000   442.6133       9.39527       19.4352       2.34582     -0.755929      0.688453      0.956669       1.37608       1.51072       1.73099       1.78765       1.86848
  79   1 1351.1656    0.1253  0.1334  9.3391  0.0000  0.0051   0.0037   0.0128    0.0123   0.0000   440.8628     0.0293653       21.2868     0.0601046      -3.43818     -0.384145      0.109171      0.149214      0.164033      0.190287      0.192631      0.209894
  79   2 1688.9602    0.3408  0.4243  9.5903  0.0000  0.0080   0.0048   0.0191    0.0187   0.0000   441.7701     -0.336499       21.3995      0.408940      -3.44491     -0.118506      0.158911      0.214135      0.248813      0.279386      0.283794      0.294063
  79   3 1964.9687    0.6888  0.8327 10.0538  0.0000  0.0106   0.0069   0.0270    0.0298   0.0000   442.6707   -0.00988088       21.3373    -0.0112243      -2.44621      0.101546      0.205146      0.288109      0.322335      0.366552      0.381941      0.396316
  79   4 2223.6952    1.1590  1.2104 10.9022  0.0000  0.0134   0.0101   0.0350    0.0345   0.0000   442.4759      0.537074       21.0988      0.441952      -3.06729      0.241465      0.249956      0.364879      0.396948      0.444229      0.462242      0.489871
  79   5 2461.5980    1.8448  1.5285 11.7403 -0.0016  0.0149   0.0141   0.0394    0.0294   0.0000   442.5206       2.12260       20.1501       1.26127      -2.91772     -0.981753      0.285340      0.407445      0.455407      0.498958      0.536860      0.556121
  79   6 2688.2556    2.6579  1.4856 12.4867  0.0007  0.0141   0.0203   0.0384    0.0302   0.0000   442.6835       3.13232       20.9086       1.19728      -1.52930     -0.467393      0.279571      0.390987      0.438797      0.484546      0.517560      0.538122
  79   7 2909.7120    3.7272  1.4001 13.2268  0.0000  0.0134   0.0295   0.0363    0.0323   0.0000   443.2042       4.93206       21.0546       1.67567      -2.93164      0.486088      0.266148      0.375090      0.411831      0.465938      0.496507      0.515852
  79   8 3124.0702    4.2469  1.6481 13.4485  0.0000  0.0145   0.0310   0.0401    0.0293   0.0000   442.9789       5.75470       19.9871       1.74930      -2.13526     -0.231913      0.292997      0.401202      0.441977      0.493564      0.520590      0.541901
  79   9 3332.7143    3.5800  2.4806 13.2285 -0.0000  0.0193   0.0222   0.0520    0.0225   0.0000   443.0258       6.93113       19.4764       2.63038      -1.20353     -0.989479      0.367121      0.521930      0.566908      0.648912      0.669059      0.698571
  79  10 3537.6747    2.7879  4.4129 12.6169  0.0000  0.0294   0.0140   0.0803    0.0204   0.0000   442.5089       8.13257       20.1856       3.60755      -2.28624      -1.00641      0.564302      0.796990      0.889805      0.981877       1.03942       1.08309
  79  11 3739.4696    1.9595  6.1796 12.4244 -0.0018  0.0479   0.0095   0.1227    0.0180   0.0000   442.6749       8.98825       22.9991       3.66090      -3.13415     -0.645948      0.888584       1.27033       1.40383       1.59110       1.63294       1.72686
  80   1 1358.4759    0.1278  0.1541  9.3558  0.0000  0.0056   0.0036   0.0143    0.0125   0.0000   441.0058     -0.287253       21.1659     0.0815259      -3.06645    -0.0808984      0.116012      0.161137      0.179211      0.192200      0.199178      0.212010
  80   2 1697.0627    0.3582  0.4434  9.5704  0.0000  0.0079   0.0049   0.0193    0.0193   0.0000   441.9760     0.0103267       20.8679     -0.337714      -3.19544     -0.405379      0.158280      0.220740      0.247384      0.270239      0.292721      0.306351
  80   3 1974.1953    0.7008  0.8980 10.0668  0.0003  0.0108   0.0068   0.0287    0.0302   0.0000   442.4434      0.429750       21.4513       1.16510      -3.35726      0.100566      0.209539      0.288170      0.326233      0.362446      0.384373      0.402619
  80   4 2234.0169    1.1855  1.2267 10.9487 -0.0000  0.0132   0.0102   0.0342    0.0348   0.0000   442.4314       1.12812       21.4213     -0.209950      -1.99066      0.512463      0.254547      0.356652      0.393720      0.436577      0.476744      0.483189
  80   5 2472.6606    1.8681  1.4839 11.8466 -0.0001  0.0143   0.0146   0.0396    0.0300   0.0000   442.1137       1.96799       20.2607       1.04038      -3.10308     -0.931178      0.277273      0.385551      0.426018      0.475226      0.512213      0.541460
  80   6 2700.3981    2.7730  1.5683 12.4736 -0.0000  0.0141   0.0203   0.0384    0.0304   0.0000   442.7629       2.82929       20.7489       1.70083      -2.75577      0.362540      0.280997      0.383789      0.437079      0.473985      0.517661      0.531595
  80   7 2922.8036    3.7249  1.4360 13.2376 -0.0001  0.0137   0.0288   0.0371    0.0316   0.0000   443.2592       4.44913       21.2454       2.16257      -1.86233     -0.818085      0.264320      0.376731      0.410894      0.465111      0.489726      0.523460
  80   8 3137.8766    4.2247  1.5797 13.5592  0.0000  0.0142   0.0316   0.0393    0.0287   0.0000   442.5547       5.28031       19.6232       2.25908      -1.59280      -1.45589      0.284837      0.387082      0.432470      0.477187      0.513457      0.534511
  80   9 3347.3020    3.5917  2.7791 13.1248  0.0000  0.0199   0.0206   0.0548    0.0216   0.0000   443.2730       6.78472       18.4853       3.04999       1.04927      -1.61032      0.379935      0.534307      0.593584      0.664206      0.696806      0.732544
  81   1 1365.7181    0.1290  0.1534  9.3506  0.0000  0.0058   0.0036   0.0136    0.0125   0.0000   440.9035     -0.146192       20.8902      0.154262      -3.38603     -0.209887      0.115522      0.161074      0.171480      0.189170      0.211540      0.229387
  81   2 1705.0601    0.3716  0.4526  9.5702  0.0000  0.0080   0.0050   0.0187    0.0195   0.0000   441.7442      0.204361       21.3226    -0.0556106      -3.35223      0.149624      0.153878      0.218936      0.235813      0.271351      0.290916      0.300029
  81   3 1983.3263    0.7029  0.8921 10.1013 -0.0001  0.0109   0.0068   0.0281    0.0298   0.0000   442.2327      0.677151       21.0945      0.409984      -3.00720     -0.127276      0.205208      0.285944      0.323248      0.360596      0.370546      0.396171
  81   4 2244.2441    1.2006  1.2950 11.0321  0.0000  0.0139   0.0102   0.0361    0.0320   0.0000   442.2553      0.934958       21.5522      0.614779      -3.00200      0.309551      0.256815      0.368861      0.403799      0.455520      0.480682      0.497322
  81   5 2483.6273    1.9672  1.5821 11.6754 -0.0000  0.0143   0.0142   0.0385    0.0308   0.0000   442.9176       2.06172       20.4871       1.25686      -2.49014      0.421918      0.279413      0.383041      0.433507      0.478910      0.513308      0.537643
  81   6 2712.4951    2.8253  1.4800 12.5987  0.0000  0.0137   0.0214   0.0378    0.0307   0.0000   442.2594       3.94523       20.6638      0.245627      -2.14869      0.357692      0.269236      0.371214      0.416862      0.457114      0.487797      0.506574
  81   7 2935.7513    3.8527  1.4391 13.1763 -0.0030  0.0133   0.0291   0.0366    0.0315   0.0000   443.0363       3.70370       21.0614       1.79880      -2.23035      -1.23319      0.260049      0.364382      0.403579      0.445831      0.472123      0.497998
  81   8 3151.5988    4.2221  1.6802 13.4831  0.0000  0.0146   0.0300   0.0405    0.0275   0.0000   443.3807       4.93308       19.9808       2.24643      -1.98173      -1.12041      0.278054      0.388888      0.440863      0.476290      0.510567      0.527248
  81   9 3361.8781    3.5415  2.7985 13.0961  0.0000  0.0201   0.0203   0.0551    0.0218   0.0000   443.8997       6.93178       18.9878       2.32870     -0.969633      -1.06332      0.379266      0.540777      0.594943      0.676289      0.707567      0.743036
  81  10 3568.5503    2.8451  5.0730 12.4970  0.0021  0.0328   0.0083   0.0846    0.0087   0.0000   442.5121       7.91368       22.9663       1.56146      -3.92359      -4.41800      0.610990      0.863119      0.966577       1.06655       1.12973       1.17350
  82   1 1372.8896    0.1325  0.1620  9.3696  0.0000  0.0061   0.0037   0.0133    0.0125   0.0000   440.8127    -0.0811712       21.4630     0.0466044      -3.31272      0.220309      0.125035      0.165751      0.182915      0.206768      0.217577      0.225230
  82   2 1712.9731    0.3811  0.4752  9.5475  0.0000  0.0080   0.0049   0.0196    0.0201   0.0000   441.8227     -0.217169       21.6858     -0.154226      -3.13346    -0.0682460      0.158567      0.224671      0.253958      0.284066      0.307047      0.314076
  82   3 1992.4274    0.7276  0.9289 10.1333 -0.0000  0.0111   0.0070   0.0296    0.0305   0.0000   442.4516      0.271489       21.3692     -0.371199      -2.59208     0.0606107      0.208883      0.290570      0.314855      0.358698      0.392396      0.405795
  82   4 2254.4163    1.2275  1.3588 10.9773  0.0000  0.0139   0.0099   0.0367    0.0315   0.0000   442.7673       1.14492       20.9231      0.372880      -1.61821      0.523065      0.253274      0.358567      0.387492      0.437796      0.464452      0.481020
  82   5 2494.5580    1.9646  1.5510 11.8439  0.0000  0.0143   0.0147   0.0394    0.0296   0.0000   443.0712       2.15031       21.1974       1.25202      -2.78896    -0.0522019      0.273500      0.377551      0.428961      0.477138      0.504768      0.527820
  82   6 2724.4915    2.9026  1.4416 12.7472  0.0000  0.0139   0.0225   0.0366    0.0305   0.0000   443.1065       3.11655       21.5327      0.820904      -2.33718     0.0509467      0.261551      0.364546      0.405783      0.448609      0.464407      0.488932
  82   7 2948.6753    3.9845  1.4357 13.2803  0.0000  0.0130   0.0303   0.0366    0.0322   0.0000   442.7281       4.69594       20.4361       1.78747      -2.97851     -0.737079      0.256387      0.353457      0.395500      0.434352      0.469797      0.492988
  82   8 3165.2579    4.2916  1.6974 13.4858 -0.0000  0.0147   0.0301   0.0399    0.0278   0.0000   442.8969       5.63843       20.5092       1.53362      -2.91479     -0.733336      0.278508      0.400763      0.442360      0.488435      0.537193      0.556534
  82   9 3376.3673    3.5382  2.9046 13.0451  0.0000  0.0202   0.0198   0.0557    0.0218   0.0000   443.6433       5.12130       19.3522       1.77299      -1.81590     -0.469970      0.379045      0.528328      0.596670      0.653034      0.699659      0.729942
  82  10 3583.7528    2.6231  4.9572 12.6328 -0.0014  0.0338   0.0100   0.0881    0.0140   0.0000   442.3169       7.71484       22.2252       4.16923      -1.36089      -1.37608      0.620442      0.881563      0.981906       1.09895       1.14449       1.20605
  83   1 1380.0152    0.1436  0.1746  9.3539  0.0000  0.0060   0.0036   0.0135    0.0126   0.0000   440.8996    -0.0302599       20.6979      0.323415      -3.02523    -0.0167860      0.123846      0.163971      0.180565      0.203773      0.221545      0.231123
  83   2 1720.8135    0.3903  0.4748  9.6218  0.0000  0.0079   0.0050   0.0196    0.0197   0.0000   441.5725      0.144653       21.1680     0.0808938      -2.98257      0.146473      0.147335      0.207976      0.231254      0.264861      0.296050      0.307267
  83   3 2001.4933    0.7431  0.9120 10.2387 -0.0000  0.0110   0.0072   0.0284    0.0299   0.0000   442.2221     -0.251242       21.5413      0.860710      -3.47619     -0.130116      0.207559      0.284733      0.319150      0.356198      0.387003      0.394784
  83   4 2264.4573    1.2689  1.3462 11.0022  0.0000  0.0133   0.0102   0.0366    0.0325   0.0000   442.6478       1.37474       20.6733      0.980826      -2.74128     0.0528772      0.244372      0.342862      0.387561      0.425946      0.452113      0.467777
  83   5 2505.3346    1.9937  1.5416 11.9493  0.0000  0.0145   0.0149   0.0388    0.0288   0.0000   443.0445       2.15134       21.1769      0.881187      -1.86396     -0.499912      0.269418      0.379534      0.421564      0.464397      0.498983      0.520042
  83   6 2736.4342    2.9043  1.4853 12.7196 -0.0020  0.0140   0.0218   0.0374    0.0287   0.0000   442.9143       4.01332       20.6292      0.951608      -2.80856      -1.05478      0.256238      0.372921      0.397499      0.457549      0.483255      0.494029
  83   7 2961.4800    3.9401  1.4427 13.3659 -0.0000  0.0134   0.0302   0.0367    0.0311   0.0000   443.4877       4.74796       20.3797       1.01859      -2.27107     -0.519216      0.255122      0.357513      0.397763      0.440354      0.468485      0.483754
  83   8 3178.8422    4.1777  1.7412 13.5618 -0.0010  0.0151   0.0294   0.0415    0.0258   0.0000   442.8202       5.77653       20.4901       2.35902      -1.90800     -0.865800      0.280107      0.393356      0.437896      0.488872      0.510644      0.536300
  83   9 3390.7566    3.3636  3.0182 13.0623 -0.0000  0.0213   0.0187   0.0582    0.0205   0.0000   443.6662       7.86156       19.1213      0.777636      -2.90977      -1.00040      0.391294      0.553973      0.619202      0.694080      0.737315      0.774321
  83  10 3598.9284    2.6352  5.7195 12.6285  0.0048  0.0387   0.0075   0.0959    0.0088   0.0000   442.9575       7.78079       20.1368       1.91327      -4.05834      -1.97324      0.693430      0.989369       1.11494       1.21614       1.29830       1.37526
  84   1 1387.1087    0.1389  0.1646  9.3706  0.0000  0.0055   0.0036   0.0139    0.0124   0.0000   440.6756     0.0303978       21.3406     0.0354470      -3.30149     0.0463584      0.108965      0.143693      0.171063      0.189394      0.212972      0.212505
  84   2 1728.5915    0.4013  0.4906  9.6165  0.0000  0.0079   0.0050   0.0194    0.0199   0.0000   441.4634      0.156949       21.3999      0.190957      -3.48604     -0.332155      0.146180      0.199678      0.229151      0.256685      0.277255      0.287009
  84   3 2010.4874    0.7592  0.9135 10.2888  0.0000  0.0109   0.0072   0.0284    0.0290   0.0000   442.3666      0.379361       20.7856     -0.654866      -2.02530     -0.586405      0.198809      0.284046      0.310903      0.342730      0.372184      0.385090
  84   4 2274.4374    1.2966  1.3694 11.0617  0.0000  0.0136   0.0104   0.0368    0.0320   0.0000   443.1415       1.67953       20.6298      0.619683      -3.49240     -0.619469      0.251339      0.348599      0.390539      0.440503      0.468981      0.490495
  84   5 2516.0804    2.0248  1.5519 12.0129 -0.0000  0.0144   0.0151   0.0392    0.0285   0.0000   442.6397       2.59027       21.7745      0.573194      -3.07739     -0.244639      0.269456      0.376967      0.420390      0.467993      0.511068      0.534584
  84   6 2748.2786    2.9685  1.4648 12.8181 -0.0001  0.0137   0.0225   0.0365    0.0292   0.0000   442.8059       3.92471       21.0242       1.67667      -2.69929      -1.32628      0.259014      0.355747      0.401442      0.440218      0.475253      0.495771
  84   7 2974.2140    3.9234  1.4692 13.3523 -0.0001  0.0133   0.0294   0.0367    0.0299   0.0000   443.2435       4.79947       21.0771       2.41096      -2.05421     -0.881865      0.253187      0.347486      0.391660      0.431182      0.465892      0.482755
  84   8 3192.3545    4.1814  1.9456 13.4023 -0.0000  0.0155   0.0271   0.0432    0.0254   0.0000   443.3948       6.52910       20.4236       1.72774     -0.925614     -0.834995      0.284482      0.398243      0.442963      0.487808      0.532321      0.546595
  84   9 3405.0984    3.3917  3.3086 12.9642  0.0000  0.0219   0.0179   0.0605    0.0206   0.0000   442.2807       8.84007       19.3944       2.84247      -1.42911     -0.373713      0.403161      0.556168      0.636332      0.711611      0.749917      0.788656
  84  10 3614.0491    2.5479  5.5547 12.6356 -0.0009  0.0379   0.0119   0.1012    0.0194   0.0000   443.4617       9.01581       19.9549       3.61483       1.37351      -2.21582      0.669169      0.961358       1.06611       1.19664       1.25670       1.31201
  85   0  938.3548    0.0299  0.0103  9.6211 -0.0205  0.0105   0.0054   0.0082    0.0105   0.0000   437.0936     -0.139540       21.4255      0.442514      -2.92488      0.108693      0.191231      0.222265      0.276105      0.470686      0.214815      0.289921
  85   1 1394.1313    0.1385  0.1662  9.3634  0.0000  0.0055   0.0035   0.0137    0.0123   0.0000   440.8074      0.335127       21.1466     -0.135744      -3.36419      0.128287      0.103413      0.140430      0.159762      0.174367      0.187308      0.200089
  85   2 1736.2946    0.3993  0.4891  9.6592  0.0000  0.0081   0.0050   0.0195    0.0202   0.0000   441.7389     0.0278815       21.0385      0.229913      -3.36486     -0.341531      0.149994      0.206710      0.234722      0.256692      0.291844      0.293918
  85   3 2019.3984    0.7671  0.9730 10.2506  0.0000  0.0114   0.0071   0.0292    0.0314   0.0000   442.1200      0.208550       21.3990     0.0669817      -3.63158     -0.902836      0.209123      0.283679      0.321968      0.357253      0.390830      0.401187
  85   4 2284.3609    1.3201  1.3911 11.1416  0.0000  0.0140   0.0105   0.0366    0.0319   0.0000   442.7928       1.36605       20.5188    -0.0822081      -3.33240      0.907397      0.250836      0.355353      0.395437      0.433247      0.473163      0.493617
  85   5 2526.7553    2.0825  1.6498 11.9664 -0.0036  0.0147   0.0148   0.0400    0.0280   0.0000   442.7509       2.57109       20.2993      0.443959      -1.89161     -0.261515      0.271906      0.377557      0.423368      0.470892      0.509850      0.527560
  85   6 2760.0652    3.0025  1.5107 12.8963 -0.0000  0.0140   0.0225   0.0380    0.0279   0.0000   443.0908       3.61970       20.1864      0.949485      -2.97228     -0.130134      0.257516      0.359028      0.408383      0.449677      0.473633      0.500497
  85   7 2986.8969    4.0533  1.4131 13.4384 -0.0001  0.0130   0.0308   0.0355    0.0304   0.0000   442.8319       4.61929       20.8224       1.43780      -2.52079      -1.02831      0.243359      0.337303      0.376467      0.413916      0.447210      0.468153
  85   8 3205.7995    4.1373  1.8597 13.4772 -0.0000  0.0153   0.0277   0.0417    0.0259   0.0000   443.6866       5.49616       21.2461       2.44063      -2.02665      -1.93274      0.286391      0.389191      0.444735      0.492743      0.520349      0.536697
  85   9 3419.3071    3.2827  3.2981 12.9698 -0.0002  0.0227   0.0175   0.0612    0.0207   0.0000   443.7110       7.07127       19.8289       2.13644      -1.32086      -1.32006      0.402109      0.575229      0.640631      0.713405      0.755658      0.792241
  85  10 3629.1901    2.5449  5.9133 12.6435  0.0011  0.0411   0.0114   0.1064    0.0185   0.0000   443.6279       7.05954       17.4046       5.27404      -1.53859      -3.31089      0.710479       1.03912       1.14860       1.28625       1.35016       1.43244
  86   1 1401.1127    0.1495  0.1818  9.3497  0.0000  0.0057   0.0036   0.0135    0.0124   0.0000   440.6238     -0.222268       21.2500    -0.0422366      -3.50424      0.366325      0.109406      0.137265      0.166799      0.178807      0.190621      0.205847
  86   2 1743.9102    0.4028  0.5792  9.6201  0.0000  0.0089   0.0048   0.0223    0.0211   0.0000   441.2077      0.320648       21.2299      0.245339      -3.03030    -0.0596960      0.164053      0.226139      0.246848      0.282785      0.305676      0.310452
  86   3 2028.2885    0.7918  0.9742 10.2711  0.0002  0.0111   0.0073   0.0296    0.0309   0.0000   441.8284      0.449663       21.3848    -0.0305369      -3.11807      0.345763      0.197495      0.275318      0.306892      0.349444      0.361080      0.380247
  86   4 2294.1637    1.3356  1.4304 11.1748  0.0002  0.0139   0.0104   0.0374    0.0295   0.0000   442.2712       1.77403       21.2538     -0.164703      -2.26024     0.0110571      0.250603      0.345145      0.397562      0.428193      0.474541      0.491695
  86   5 2537.4237    2.1064  1.5509 12.0962 -0.0000  0.0141   0.0155   0.0394    0.0280   0.0000   442.3690       3.18902       20.2976      0.665845      -2.79532      -1.22767      0.262743      0.357815      0.405506      0.448460      0.480015      0.506326
  86   6 2771.8177    3.0983  1.4477 12.8660  0.0000  0.0132   0.0232   0.0362    0.0292   0.0000   442.7184       3.04389       20.8263       1.60152      -3.19406     -0.520292      0.249130      0.341218      0.383436      0.410007      0.451962      0.462455
  86   7 2999.4268    4.0228  1.4937 13.4234  0.0000  0.0134   0.0295   0.0365    0.0281   0.0000   442.6941       5.64609       20.7098       1.01819      -2.24237     -0.592281      0.243189      0.341119      0.380457      0.422871      0.454317      0.466462
  86   8 3219.1322    4.0816  1.8945 13.4771  0.0000  0.0155   0.0271   0.0424    0.0252   0.0000   443.1873       6.38364       20.6812       1.82278      -2.45500    -0.0765512      0.285057      0.391908      0.434261      0.492322      0.518476      0.541925
  86   9 3433.5120    3.2555  3.5456 12.9672  0.0001  0.0237   0.0171   0.0643    0.0197   0.0000   443.5787       6.98629       20.3436       1.26433     -0.376796     -0.762048      0.419260      0.594726      0.660389      0.739011      0.779291      0.822462
  86  10 3644.0306    2.3905  5.8629 12.6750  0.0016  0.0411   0.0121   0.1111    0.0198   0.0000   443.7156       8.12808       21.0841       3.74524     -0.942632      -4.54259      0.713687       1.01742       1.13261       1.28808       1.32651       1.41375
  87   0  949.0317    0.0361  0.0237  9.5969 -0.0015  0.0094   0.0048   0.0106    0.0105   0.0000   437.0473      0.208195       20.7576     -0.259776      -3.28534      0.208639      0.168619      0.200439      0.240919      0.268587      0.293746      0.300183
  87   1 1408.0441    0.1546  0.1776  9.3911  0.0000  0.0057   0.0036   0.0130    0.0124   0.0000   440.6838   -0.00638803       21.2982    -0.0234526      -2.95317      0.183112      0.108284      0.138067      0.151173      0.181207      0.192267      0.192471
  87   2 1751.4516    0.4101  0.5488  9.7035  0.0000  0.0086   0.0049   0.0214    0.0206   0.0000   441.6695      0.173061       20.8995      0.102809      -2.86833     -0.284369      0.153394      0.208535      0.242178      0.267279      0.287069      0.302405
  87   3 2037.0940    0.7911  1.0178 10.3241  0.0000  0.0115   0.0072   0.0306    0.0311   0.0000   441.8899      0.637463       20.6885    -0.0696240      -2.63595      0.152962      0.203716      0.284412      0.315371      0.350733      0.378698      0.402662
  87   4 2303.8825    1.3786  1.4456 11.2126  0.0037  0.0139   0.0106   0.0370    0.0306   0.0000   442.3265       1.63847       21.5703       1.47157      -2.62481      -1.07501      0.244803      0.345312      0.381883      0.426574      0.455906      0.472479
  87   5 2547.9749    2.1727  1.6278 12.0747  0.0000  0.0142   0.0153   0.0393    0.0280   0.0000   442.9087       2.87938       21.2479       1.08082      -3.13649      0.119044      0.256636      0.352276      0.400241      0.447511      0.474250      0.500055
  87   6 2783.4786    3.1312  1.4954 12.9109  0.0000  0.0133   0.0228   0.0370    0.0279   0.0000   443.0208       3.36291       20.4174       1.52288      -2.20881      -1.05605      0.244218      0.335791      0.370132      0.407078      0.450672      0.465817
  87   7 3011.9717    4.0911  1.5408 13.3665 -0.0000  0.0134   0.0291   0.0371    0.0293   0.0000   442.5306       5.28538       21.3664       2.17933      -3.28891      -1.65457      0.243650      0.342164      0.381053      0.418177      0.449257      0.476773
  87   8 3232.3660    4.0804  2.0977 13.4129  0.0000  0.0159   0.0255   0.0453    0.0244   0.0000   442.8028       5.81313       20.1364       1.05264      -2.44741     -0.692524      0.284965      0.399703      0.446948      0.501240      0.530120      0.552031
  87   9 3447.5924    3.1662  3.6318 13.0319  0.0000  0.0243   0.0168   0.0673    0.0192   0.0000   442.9505       7.80581       20.4945       1.75886    0.00997698      -1.08226      0.427071      0.605029      0.671211      0.761113      0.789343      0.831513
  87  10 3658.8477    2.3081  6.0667 12.6841 -0.0007  0.0434   0.0106   0.1141    0.0179   0.0000   442.1030       7.53528       20.8328       4.67392      -4.17483      -1.79874      0.731641       1.05508       1.16634       1.33200       1.37981       1.45075
  88   1 1414.9265    0.1590  0.1727  9.3795  0.0000  0.0052   0.0037   0.0127    0.0124   0.0000   440.7026     -0.102642       21.1974      0.451008      -3.56176    -0.0217907     0.0961722      0.132913      0.158981      0.182741      0.192372      0.198752
  88   2 1758.9409    0.4240  0.5830  9.6401  0.0000  0.0089   0.0049   0.0214    0.0217   0.0000   441.4330     -0.108731       20.6541     -0.129177      -3.02085     -0.399231      0.159421      0.217380      0.250634      0.271570      0.290331      0.311900
  88   3 2045.8633    0.8015  1.0209 10.4384  0.0000  0.0118   0.0074   0.0311    0.0300   0.0000   442.3658      0.723129       21.3809    0.00966962      -2.69830   0.000539423      0.205987      0.296600      0.322606      0.366361      0.384707      0.404471
  88   4 2313.5288    1.4038  1.4256 11.3194  0.0001  0.0135   0.0109   0.0380    0.0290   0.0000   442.3919       1.75074       20.5965      0.786151      -2.18698      0.281058      0.241070      0.331585      0.379210      0.413256      0.444820      0.466736
  88   5 2558.4546    2.2019  1.6605 12.0780  0.0000  0.0146   0.0153   0.0391    0.0274   0.0000   443.2834       2.82888       20.7589      0.889225      -2.07704      0.320478      0.258608      0.361244      0.406880      0.455762      0.486532      0.523919
  88   6 2795.0595    3.2356  1.4817 12.9032  0.0002  0.0132   0.0235   0.0365    0.0294   0.0000   443.3900       3.06040       21.2338      0.759317      -2.00701     -0.772489      0.239229      0.331222      0.366660      0.410796      0.454917      0.468155
  88   7 3024.3421    4.1896  1.5636 13.3310  0.0000  0.0132   0.0291   0.0362    0.0296   0.0000   443.4623       5.15098       21.1091       1.55745      -2.62596      -1.40438      0.241184      0.330453      0.372537      0.411957      0.446806      0.456356
  88   8 3245.5828    3.9988  2.1592 13.4315  0.0000  0.0166   0.0249   0.0457    0.0236   0.0000   443.2477       6.21965       19.6692       2.48119      -1.13750      -1.53948      0.292179      0.405990      0.454061      0.506959      0.532646      0.565268
  88   9 3461.5793    3.0913  3.6568 13.0121 -0.0001  0.0249   0.0164   0.0687    0.0190   0.0000   443.7229       7.60021       19.6519       2.71795     -0.525598     -0.662553      0.426557      0.609853      0.674849      0.760551      0.792412      0.841022
  88  10 3673.5496    2.3948  6.7288 12.5214  0.0028  0.0458   0.0061   0.1157    0.0086   0.0000   443.0618       5.39870       20.6042       4.54799      -2.35035      -5.19497      0.783132       1.08935       1.24187       1.37806       1.45045       1.53374
  89   1 1421.7438    0.1531  0.1744  9.3995  0.0000  0.0055   0.0036   0.0127    0.0123   0.0000   440.6663     -0.101858       20.8653     0.0309604      -3.33297      0.105910     0.0957326      0.124792      0.152635      0.167694      0.182529      0.187515
  89   2 1766.3686    0.4366  0.5523  9.7199 -0.0000  0.0084   0.0051   0.0207    0.0212   0.0000   441.2072      0.333695       21.4297      0.262897      -2.94485     -0.520503      0.147196      0.200795      0.231240      0.253664      0.270123      0.274102
  89   3 2054.5921    0.8262  1.0852 10.3892  0.0000  0.0122   0.0073   0.0311    0.0323   0.0000   442.6426      0.842386       20.8234      0.240078      -3.84996     -0.129221      0.209817      0.297871      0.332910      0.365402      0.395429      0.409388
  89   4 2323.1081    1.4023  1.4688 11.3788  0.0000  0.0144   0.0108   0.0381    0.0289   0.0000   442.3119       1.09026       21.1246      0.654527      -2.05838     -0.510327      0.245879      0.348963      0.385955      0.431182      0.461065      0.485806
  89   5 2568.8849    2.2530  1.6434 12.1637  0.0000  0.0144   0.0157   0.0390    0.0279   0.0000   442.1309       2.51621       20.8726       1.38027      -3.44117     -0.103428      0.255048      0.352440      0.400685      0.439550      0.486049      0.493905
  89   6 2806.5969    3.2860  1.5212 12.9432  0.0000  0.0135   0.0235   0.0366    0.0292   0.0000   443.1447       4.00670       21.0665       1.92521      -1.90745     -0.939507      0.237685      0.330959      0.369384      0.413259      0.438290      0.448726
  89   7 3036.6716    4.1495  1.5256 13.5678  0.0001  0.0135   0.0300   0.0370    0.0277   0.0000   442.5291       5.13155       20.8369       1.42985      -1.76793      0.220607      0.240474      0.340489      0.376327      0.418949      0.446901      0.460429
  89   8 3258.6474    3.9691  2.1946 13.4064  0.0000  0.0165   0.0241   0.0460    0.0233   0.0000   443.1366       5.80650       19.8635       2.41411      -1.21256      -1.23391      0.288925      0.404977      0.449105      0.502978      0.532151      0.570235
  89   9 3475.5663    3.0937  4.1578 12.9777 -0.0001  0.0277   0.0156   0.0743    0.0192   0.0000   442.9840       6.26227       19.9922       3.89528      -2.25878      0.384358      0.467595      0.667263      0.742526      0.837388      0.875322      0.926548
  90   0  964.8209    0.0368  0.0293  9.5975 -0.0031  0.0103   0.0049   0.0115    0.0104   0.0000   437.2604     -0.342796       20.7880      0.218101      -2.59749     0.0385056      0.205266      0.303374      0.391064      0.447899      0.484775      0.423829
  90   1 1428.5161    0.1621  0.1923  9.3852  0.0000  0.0056   0.0036   0.0133    0.0125   0.0000   440.4911     -0.155414       21.2461      0.375774      -3.29576    -0.0711167      0.102196      0.133790      0.156529      0.167189      0.186041      0.183381
  90   2 1773.7237    0.4492  0.5599  9.7515  0.0000  0.0082   0.0052   0.0213    0.0212   0.0000   441.3278     -0.291983       21.3770      0.317486      -3.28129     0.0214282      0.143330      0.199937      0.226638      0.256104      0.278388      0.282360
  90   3 2063.2369    0.8520  1.0780 10.4180  0.0000  0.0117   0.0075   0.0307    0.0321   0.0000   442.3160      0.882184       20.8005      0.314287      -3.10028      0.495762      0.203744      0.282732      0.321373      0.347171      0.370732      0.391434
  90   4 2332.5848    1.4609  1.5103 11.3208  0.0000  0.0141   0.0108   0.0378    0.0295   0.0000   442.8864       1.33775       21.1759      0.498254      -2.24073     -0.409860      0.239031      0.335727      0.377148      0.412125      0.443262      0.462690
  90   5 2579.2797    2.2829  1.6309 12.2423  0.0001  0.0145   0.0162   0.0390    0.0277   0.0000   443.0637       2.83613       20.8920       2.17940      -3.36840      0.751507      0.251203      0.353739      0.391522      0.441613      0.471030      0.494881
  90   6 2818.0719    3.3363  1.4818 13.0462  0.0000  0.0133   0.0241   0.0364    0.0285   0.0000   443.3514       3.66203       21.6861       1.71124      -3.40009      0.216404      0.237011      0.333014      0.373965      0.413150      0.446817      0.459456
  90   7 3048.9925    4.2150  1.5662 13.4953  0.0000  0.0133   0.0295   0.0370    0.0280   0.0000   442.9417       4.75770       20.8774       1.99028      -2.99859     -0.636137      0.234764      0.325313      0.365873      0.403645      0.433013      0.461345
  90   8 3271.7133    3.8859  2.2311 13.4371 -0.0000  0.0168   0.0238   0.0467    0.0227   0.0000   443.3901       6.47572       19.6803       1.83689      -1.55523     -0.909898      0.292169      0.403807      0.456984      0.504547      0.544653      0.572598
  90   9 3489.4581    3.0178  4.1198 12.9840  0.0004  0.0279   0.0157   0.0754    0.0197   0.0000   442.7142       7.70039       22.7634      0.386326     -0.435292      0.757778      0.465332      0.668818      0.741231      0.825303      0.878420      0.924184
  91   1 1435.2541    0.1696  0.2201  9.4105  0.0000  0.0059   0.0035   0.0147    0.0127   0.0000   440.3583      0.168377       20.8655      0.197197      -2.78057    -0.0758672      0.105895      0.138587      0.160192      0.176311      0.188816      0.191610
  91   2 1781.0050    0.4562  0.6204  9.7166  0.0000  0.0088   0.0050   0.0221    0.0228   0.0000   441.0950      0.115710       21.0740     0.0369976      -3.12358    -0.0201859      0.150602      0.205648      0.232581      0.258211      0.269461      0.286737
  91   3 2071.8378    0.8597  1.1243 10.4773  0.0000  0.0122   0.0075   0.0322    0.0323   0.0000   441.8637      0.586358       21.2137      0.763065      -2.94860    -0.0547025      0.202705      0.285986      0.309882      0.356810      0.367150      0.386626
  91   4 2342.0122    1.4608  1.5068 11.4768  0.0000  0.0141   0.0109   0.0384    0.0276   0.0000   442.6947       1.35432       22.0246       1.01441      -2.96342      -1.68836      0.238701      0.334844      0.369441      0.419315      0.447377      0.470971
  91   5 2589.6036    2.3198  1.6343 12.3151  0.0000  0.0142   0.0163   0.0398    0.0270   0.0000   442.3143       2.92987       20.7762       1.15082      -2.21471      0.657127      0.241306      0.339771      0.379196      0.410488      0.454850      0.461900
  91   6 2829.4483    3.3891  1.5134 13.0213  0.0000  0.0134   0.0240   0.0355    0.0293   0.0000   442.9597       3.43210       20.7265       1.91997      -3.31768      0.697826      0.230569      0.325164      0.360423      0.399057      0.433164      0.447461
  91   7 3061.1334    4.2707  1.5846 13.4748 -0.0001  0.0134   0.0291   0.0360    0.0280   0.0000   442.8525       5.47973       20.9183       1.69913      -2.27263     -0.188580      0.235045      0.329161      0.365467      0.406157      0.437729      0.458694
  91   8 3284.7412    3.8589  2.2690 13.4336  0.0001  0.0169   0.0232   0.0473    0.0227   0.0000   443.5394       6.54920       20.0286       2.69797      -2.94214      -1.71644      0.291163      0.408656      0.456859      0.502653      0.547344      0.571491
  91   9 3503.2572    2.9543  4.2516 13.0046 -0.0009  0.0290   0.0147   0.0770    0.0187   0.0000   443.0871       6.62271       20.5760       2.27279      -1.16158     -0.518703      0.478368      0.675495      0.764020      0.840569      0.899838      0.943635
  92   1 1441.9302    0.1704  0.2308  9.3992  0.0000  0.0063   0.0035   0.0150    0.0127   0.0000   440.4869     -0.258813       21.0766      0.104750      -3.27345     -0.396903      0.107720      0.155965      0.172472      0.194855      0.195442      0.218102
  92   2 1788.2231    0.4704  0.6100  9.7556  0.0000  0.0087   0.0051   0.0212    0.0223   0.0000   441.1033   -0.00390399       21.1309     -0.187129      -3.39495     -0.320326      0.143938      0.200295      0.226638      0.254991      0.264053      0.277601
  92   3 2080.4022    0.8903  1.1180 10.3919  0.0000  0.0119   0.0075   0.0309    0.0343   0.0000   442.3373      0.698951       20.9153      0.145581      -2.96506     -0.592190      0.196125      0.276550      0.313973      0.340863      0.377731      0.392563
  92   4 2351.3684    1.5100  1.5334 11.4263  0.0000  0.0140   0.0110   0.0376    0.0283   0.0000   442.5619       1.31295       22.0610      0.695669      -3.00364     -0.425594      0.238719      0.327773      0.373747      0.409354      0.427880      0.458281
  92   5 2599.8267    2.3776  1.6981 12.2697  0.0000  0.0143   0.0162   0.0397    0.0277   0.0000   442.6053       2.68791       21.1374       1.05648      -2.71582    -0.0240430      0.248246      0.341251      0.392014      0.436668      0.467861      0.483318
  92   6 2840.7658    3.4087  1.5966 12.9969  0.0000  0.0134   0.0233   0.0375    0.0277   0.0000   443.4922       3.99137       20.7850       1.45043      -2.39238     -0.391886      0.229167      0.321896      0.357580      0.399385      0.434925      0.452887
  92   7 3073.3019    4.2277  1.6620 13.4937  0.0000  0.0136   0.0284   0.0383    0.0266   0.0000   442.8759       4.82909       20.8829       1.75095      -3.24540     -0.668659      0.236614      0.329489      0.372158      0.404750      0.437965      0.458083
  92   8 3297.6234    3.8450  2.4862 13.3566  0.0000  0.0178   0.0223   0.0490    0.0224   0.0000   443.1183       7.18266       19.6605       2.58016      -1.36631     -0.191290      0.301791      0.424852      0.470000      0.526044      0.557990      0.591436
  92   9 3517.0210    2.9423  4.5137 12.9275  0.0008  0.0300   0.0146   0.0810    0.0203   0.0000   443.4343       8.19365       20.1760       1.03403      -1.48018      -1.14333      0.496351      0.702633      0.785892      0.877232      0.931323      0.970794
  93   0  980.2967    0.0285  0.0052  9.5655  0.0014  0.0067   0.0056   0.0047    0.0100   0.0000   436.9105      0.413387       21.4266     -0.347446      -3.96853      0.781860      0.123382      0.157284      0.182325      0.150338      0.183340      0.190163
  93   1 1448.5749    0.1657  0.2143  9.3980 -0.0003  0.0060   0.0035   0.0140    0.0124   0.0000   440.3602     -0.130214       21.0529      0.266440      -3.14347     0.0309390      0.104155      0.144862      0.168369      0.186509      0.202466      0.216021
  93   2 1795.3890    0.4725  0.6498  9.8363  0.0000  0.0091   0.0051   0.0233    0.0221   0.0000   441.4928    -0.0846819       21.1362      0.156577      -2.71751      0.217936      0.147195      0.210829      0.234182      0.262823      0.272031      0.290131
  93   3 2088.9048    0.8825  1.1623 10.5730  0.0000  0.0124   0.0076   0.0333    0.0316   0.0000   442.0652       1.10274       21.5457      0.986058      -3.19561      0.192685      0.201660      0.288845      0.316972      0.354583      0.379789      0.399458
  93   4 2360.6472    1.5405  1.5902 11.5314  0.0000  0.0144   0.0111   0.0390    0.0273   0.0000   442.5200       1.27026       21.9161      0.204374      -2.32418     -0.494054      0.238154      0.335929      0.374828      0.412711      0.443433      0.470594
  93   5 2610.0476    2.4101  1.6536 12.3991 -0.0019  0.0145   0.0167   0.0391    0.0268   0.0000   442.7991       2.73242       20.7971       1.03859      -2.59207     -0.512232      0.242308      0.343379      0.379400      0.423522      0.450771      0.477722
  93   6 2852.0516    3.4241  1.6134 13.1301  0.0000  0.0137   0.0235   0.0380    0.0265   0.0000   442.5478       3.84848       20.6581       1.21159      -2.32329     -0.361452      0.231862      0.323454      0.369937      0.403228      0.436316      0.458724
  93   7 3085.2956    4.2299  1.7437 13.4240 -0.0001  0.0139   0.0271   0.0384    0.0259   0.0000   443.2108       5.34845       20.7968      0.726983      -1.86941      -1.02851      0.233737      0.330706      0.369745      0.410834      0.445081      0.463335
  93   8 3310.5135    3.7703  2.5168 13.3974  0.0000  0.0181   0.0217   0.0497    0.0212   0.0000   443.3517       5.67831       19.4977       1.94219      -1.01128      -1.59817      0.300167      0.426259      0.471025      0.527908      0.560751      0.584457
  93   9 3530.6906    2.8801  4.8383 12.9188  0.0000  0.0326   0.0138   0.0869    0.0202   0.0000   442.0318       8.44790       20.0174       2.81183     -0.581140     -0.559366      0.524284      0.751333      0.834076      0.936925      0.990286       1.05124
  94   1 1455.1595    0.1748  0.2327  9.3929  0.0000  0.0061   0.0035   0.0146    0.0126   0.0000   440.5462     0.0495659       20.9916    -0.0364823      -3.10243      0.266711      0.110601      0.137360      0.162769      0.183214      0.198464      0.202697
  94   2 1802.4857    0.4756  0.6632  9.7967  0.0000  0.0091   0.0051   0.0230    0.0226   0.0000   441.2553      0.158709       20.9803      0.100143      -3.44142    -0.0749783      0.152357      0.207337      0.225777      0.263471      0.289972      0.302642
  94   3 2097.3475    0.9142  1.1638 10.5654  0.0000  0.0123   0.0078   0.0326    0.0332   0.0000   442.1351      0.659204       20.9545      0.214038      -2.86249      0.268680      0.199794      0.285686      0.314447      0.354054      0.375611      0.395915
  94   4 2369.8417    1.5180  1.5643 11.5966 -0.0000  0.0145   0.0111   0.0394    0.0266   0.0000   442.2602       1.34574       20.6408       1.17671      -2.84079     -0.917430      0.238043      0.333198      0.378460      0.422320      0.443079      0.469380
  94   5 2620.2167    2.4560  1.6671 12.3566 -0.0001  0.0140   0.0166   0.0392    0.0271   0.0000   442.5939       2.71989       21.0087      0.624998      -2.32275     -0.293842      0.234509      0.323030      0.363595      0.401775      0.434614      0.450365
  94   6 2863.2916    3.5361  1.5050 13.1736  0.0000  0.0130   0.0250   0.0364    0.0279   0.0000   443.0137       3.68187       21.0859       1.58648      -1.83056     -0.819124      0.216625      0.303555      0.340543      0.378143      0.407070      0.423355
  94   7 3097.2867    4.3284  1.6977 13.4904  0.0001  0.0136   0.0283   0.0381    0.0268   0.0000   443.6938       4.59247       20.9142       1.28255      -2.25786     -0.670949      0.225702      0.316149      0.357168      0.392317      0.424604      0.450758
  94   8 3323.2835    3.6704  2.7029 13.3688  0.0000  0.0192   0.0205   0.0530    0.0204   0.0000   443.7044       5.41357       19.9809       1.87318      -1.21598      -1.45903      0.307432      0.437513      0.484693      0.541362      0.565093      0.598858
  94   9 3544.2226    2.7653  4.7182 12.9345 -0.0022  0.0327   0.0135   0.0874    0.0199   0.0000   444.1238       7.26766       20.5643       3.08000      -2.90616      -1.95718      0.511792      0.738313      0.821147      0.924186      0.971245       1.02379
  95   1 1461.6877    0.1823  0.2306  9.4122 -0.0001  0.0060   0.0035   0.0137    0.0126   0.0000   440.4490      0.155361       20.8970     0.0749367      -3.19509     -0.359489      0.107628      0.148012      0.174221      0.191645      0.202875      0.203819
  95   2 1809.5471    0.4953  0.6452  9.8367  0.0000  0.0086   0.0052   0.0221    0.0229   0.0000   440.9994      0.420040       21.4336      0.470701      -3.99007     -0.393009      0.143301      0.194323      0.225292      0.248310      0.267207      0.283304
  95   3 2105.7473    0.9330  1.1309 10.6658 -0.0000  0.0122   0.0079   0.0315    0.0319   0.0000   442.1402       1.34345       20.8140     -0.234591      -2.81715     -0.402187      0.192757      0.278550      0.301569      0.342604      0.363822      0.384953
  95   4 2378.9776    1.5972  1.6394 11.5417  0.0000  0.0144   0.0111   0.0392    0.0273   0.0000   442.4633       1.85680       20.8838       1.16131      -2.66771      0.282477      0.235028      0.329389      0.373283      0.408377      0.433094      0.460065
  95   5 2630.3202    2.4725  1.7158 12.4596  0.0000  0.0144   0.0166   0.0397    0.0255   0.0000   443.1467       3.71278       20.9892      0.508623      -2.33463     -0.354681      0.235145      0.329975      0.369931      0.411844      0.441970      0.460221
  95   6 2874.4025    3.5495  1.6142 13.1197  0.0000  0.0133   0.0236   0.0368    0.0264   0.0000   443.1060       3.43541       20.6239       2.09047      -2.57427     -0.896267      0.220409      0.305665      0.341596      0.382174      0.403462      0.424754
  95   7 3109.1751    4.2576  1.6682 13.6321  0.0000  0.0137   0.0285   0.0379    0.0251   0.0000   442.6678       4.55838       21.2947       1.17471      -2.92108      -1.69874      0.231542      0.319883      0.354521      0.391775      0.421813      0.440358
  95   8 3335.9932    3.7134  2.9673 13.2761  0.0000  0.0196   0.0198   0.0556    0.0207   0.0000   443.1623       6.83869       20.2001       1.76534     -0.821389     -0.765993      0.316204      0.449582      0.493791      0.559168      0.596069      0.627328
  96   0  995.5583    0.0427  0.0245  9.5562 -0.0001  0.0086   0.0043   0.0077    0.0100   0.0000   437.5120     -0.541859       20.9611      0.195032      -3.69199      0.492400      0.117736      0.186540      0.202744      0.206405      0.364998      0.453679
  96   1 1468.1981    0.1847  0.2465  9.3736  0.0004  0.0062   0.0035   0.0143    0.0129   0.0000   440.4001      0.107973       21.2240      0.230081      -3.33050      0.335927      0.107918      0.139594      0.171478      0.181721      0.207561      0.220279
  96   2 1816.5359    0.4971  0.6938  9.8300 -0.0000  0.0092   0.0051   0.0233    0.0231   0.0000   441.3323      0.381838       21.0905      0.256318      -3.05705      0.269900      0.147976      0.208361      0.230381      0.263348      0.281888      0.299390
  96   3 2114.0821    0.9394  1.2168 10.6571 -0.0001  0.0128   0.0078   0.0337    0.0317   0.0000   442.1008      0.660613       21.1795      0.596610      -2.79879     -0.643187      0.200781      0.294267      0.319902      0.364766      0.387666      0.410386
  96   4 2388.0350    1.5952  1.6315 11.6450 -0.0000  0.0145   0.0113   0.0403    0.0265   0.0000   442.0454       1.95738       21.5868     -0.775542      -2.94296      0.287234      0.234385      0.325375      0.373065      0.401814      0.432351      0.453826
  96   5 2640.3893    2.4894  1.6455 12.5787  0.0000  0.0142   0.0172   0.0394    0.0253   0.0000   442.9873       3.14923       21.1519      0.291183      -2.93073     -0.602250      0.233768      0.324143      0.363245      0.400876      0.430752      0.453817
  96   6 2885.4434    3.6625  1.6016 13.1798  0.0000  0.0134   0.0247   0.0365    0.0275   0.0000   443.3178       3.50175       21.4296       1.25257      -3.40625      -1.69999      0.220306      0.312365      0.344183      0.379069      0.404786      0.428140
  96   7 3121.0484    4.2780  1.7266 13.5362  0.0001  0.0139   0.0279   0.0381    0.0261   0.0000   443.1048       4.86253       21.4218       1.84264      -1.88608     -0.616186      0.227946      0.319138      0.353811      0.387983      0.422313      0.434687
  96   8 3348.6515    3.6083  2.9925 13.2722 -0.0001  0.0200   0.0193   0.0561    0.0205   0.0000   442.9407       5.97254       21.8253       2.83746      -1.77007     -0.648674      0.320001      0.447823      0.502995      0.560598      0.595989      0.631968
  97   0 1000.5977    0.0380  0.0487  9.5472  0.0014  0.0107   0.0044   0.0191    0.0101   0.0000   437.2805     0.0112772       20.2435     -0.238348      -3.31303      0.169632      0.157800      0.239202      0.273162      0.300730      0.287524      0.291313
  97   1 1474.6445    0.1839  0.2389  9.4068  0.0000  0.0060   0.0035   0.0142    0.0126   0.0000   440.3525     0.0987659       21.1465     0.0515621      -3.10474     -0.105608     0.0956624      0.128684      0.145156      0.161041      0.175645      0.185521
  97   2 1823.4818    0.5087  0.7133  9.8455  0.0001  0.0092   0.0052   0.0236    0.0236   0.0000   441.2449      0.162225       20.8568      0.401302      -2.84539    -0.0407812      0.149196      0.207714      0.236892      0.263314      0.280747      0.300784
  97   3 2122.3765    0.9582  1.2717 10.5796  0.0000  0.0127   0.0077   0.0338    0.0330   0.0000   442.1978       1.12919       20.8591     0.0922595      -2.35834      0.162783      0.204995      0.281600      0.323900      0.353093      0.377690      0.397117
  97   4 2397.0456    1.6634  1.6552 11.7081 -0.0001  0.0147   0.0117   0.0400    0.0270   0.0000   442.3417       2.15983       21.9140      0.107495      -2.54941      0.501151      0.233459      0.325375      0.370310      0.406105      0.443783      0.457306
  97   5 2650.3837    2.5890  1.7338 12.4404  0.0000  0.0142   0.0169   0.0389    0.0265   0.0000   442.7255       3.14211       20.2214      0.361745      -2.35650    -0.0575824      0.228457      0.318281      0.356854      0.398614      0.420573      0.446966
  97   6 2896.5078    3.6946  1.6153 13.1571  0.0000  0.0132   0.0244   0.0364    0.0269   0.0000   442.9699       4.04458       21.1881       1.29773      -1.75108     -0.448216      0.213517      0.296360      0.332156      0.362085      0.390612      0.412493
  97   7 3132.8160    4.2803  1.6802 13.6651  0.0000  0.0136   0.0285   0.0384    0.0247   0.0000   443.2799       5.01865       21.5327       1.48141      -2.21027      0.110271      0.223803      0.311766      0.348624      0.383209      0.415231      0.423662
  97   8 3361.2478    3.5639  3.0547 13.3063  0.0001  0.0206   0.0193   0.0574    0.0202   0.0000   443.7438       6.60106       19.4821       2.16387      -1.10147    -0.0549169      0.326263      0.457902      0.518545      0.567285      0.611802      0.637650
  97   9 3584.6728    2.4657  4.8349 12.9019 -0.0006  0.0356   0.0110   0.0944    0.0179   0.0000   443.8702       6.71567       20.6656       4.28289      -2.12937      -3.32332      0.537582      0.784657      0.866030      0.977830       1.01293       1.07700
  98   0 1005.6114    0.0403  0.0326  9.5411  0.0000  0.0076   0.0039   0.0116    0.0099   0.0000   437.4009     -0.183446       20.5204     -0.259978      -3.37962    -0.0972612      0.100657      0.165647      0.159133      0.183860      0.212378      0.243257
  98   1 1481.0766    0.1896  0.2392  9.4193  0.0000  0.0058   0.0035   0.0139    0.0126   0.0000   440.5214     -0.202975       21.0605      0.245784      -2.93215     -0.133350     0.0960857      0.131990      0.151688      0.169090      0.179690      0.178493
  98   2 1830.3821    0.5119  0.7312  9.8478  0.0000  0.0095   0.0051   0.0235    0.0242   0.0000   441.2846      0.542305       21.5220      0.353634      -3.73775     -0.290821      0.150388      0.210622      0.237102      0.258030      0.281564      0.297365
  98   3 2130.6302    0.9738  1.2547 10.7008  0.0001  0.0126   0.0079   0.0337    0.0312   0.0000   441.6550      0.972601       21.3692      0.542768      -2.83120    -0.0540286      0.199508      0.280726      0.312185      0.352781      0.372661      0.388497
  98   4 2405.9590    1.6781  1.6952 11.7149  0.0000  0.0149   0.0115   0.0406    0.0264   0.0000   442.3184       1.43920       21.5376      0.592186      -2.56777     -0.785512      0.229878      0.330634      0.362600      0.404016      0.434256      0.456659
  98   5 2660.3511    2.6053  1.7073 12.5259  0.0000  0.0141   0.0172   0.0386    0.0262   0.0000   443.0274       2.72752       21.3112      0.743248      -1.81608     -0.489142      0.231505      0.314202      0.363367      0.395759      0.433885      0.454375
  98   6 2907.4285    3.7780  1.5773 13.2132 -0.0000  0.0129   0.0251   0.0354    0.0273   0.0000   443.1502       4.36987       21.1108      0.769210      -2.42906     -0.972200      0.213700      0.296643      0.335744      0.368219      0.407453      0.424387
  98   7 3144.5181    4.2657  1.7969 13.6189  0.0000  0.0142   0.0274   0.0392    0.0245   0.0000   442.8655       4.58666       20.7586      0.989501      -2.46142     -0.777876      0.229228      0.317997      0.359099      0.393598      0.425020      0.442647
  98   8 3373.7662    3.5058  3.1277 13.3144  0.0000  0.0213   0.0192   0.0591    0.0204   0.0000   443.4353       6.88409       20.6274       2.69038      -1.62110      -1.88541      0.331839      0.468707      0.522415      0.582240      0.621677      0.659481
  99   0 1010.6052    0.0382  0.0368  9.5718  0.0000  0.0100   0.0040   0.0137    0.0099   0.0000   437.6026     -0.629045       21.3675    -0.0961762      -3.93872      0.344635      0.130131      0.190997      0.224083      0.254823      0.231185      0.254917
  99   1 1487.4256    0.2077  0.2622  9.4230  0.0000  0.0058   0.0036   0.0141    0.0131   0.0000   440.4887    -0.0878339       20.8513    -0.0359158      -2.97934      0.289809      0.100362      0.135050      0.152034      0.161110      0.179206      0.188639
  99   2 1837.2038    0.5285  0.7203  9.9336 -0.0004  0.0092   0.0053   0.0240    0.0236   0.0000   441.0201      0.241861       21.2440     -0.168986      -3.51907      0.143119      0.139476      0.200626      0.221166      0.246309      0.269307      0.283308
  99   3 2138.7926    0.9864  1.3111 10.7933  0.0000  0.0129   0.0079   0.0359    0.0298   0.0000   441.9711      0.654774       21.1898    -0.0212334      -2.91436    -0.0927745      0.201568      0.282608      0.312458      0.353951      0.383630      0.403249
  99   4 2414.8599    1.7225  1.6980 11.7639  0.0000  0.0148   0.0118   0.0396    0.0273   0.0000   442.4185       1.66793       21.2732       1.32222      -2.63696     -0.194319      0.234091      0.326063      0.367268      0.405037      0.439304      0.465509
  99   5 2670.2787    2.6092  1.7062 12.6432  0.0000  0.0141   0.0173   0.0393    0.0252   0.0000   442.9913       2.17543       20.5505      0.980653      -2.91508     -0.375873      0.225795      0.307201      0.350056      0.391998      0.418947      0.438039
  99   6 2918.3308    3.7647  1.5667 13.4185  0.0000  0.0132   0.0256   0.0364    0.0257   0.0000   442.8284       4.15313       21.1929       1.26056      -2.99775     -0.761807      0.210520      0.295112      0.331949      0.364382      0.395938      0.416212
  99   7 3156.1519    4.2609  1.9164 13.6176 -0.0000  0.0145   0.0264   0.0407    0.0240   0.0000   443.2088       5.07787       20.2635       1.48907      -2.69221     -0.800726      0.235134      0.324891      0.363848      0.403392      0.433690      0.451237
  99   8 3386.2764    3.4973  3.4332 13.2804  0.0000  0.0225   0.0182   0.0627    0.0201   0.0000   443.4719       6.77455       19.9268       1.61037     -0.934593      -1.37122      0.351743      0.493733      0.556983      0.623494      0.661109      0.696105
 100   1 1493.7521    0.2032  0.2873  9.3858  0.0000  0.0064   0.0035   0.0155    0.0132   0.0000   440.3301    0.00709686       21.1511      0.326813      -3.40147     -0.191257      0.102466      0.134886      0.160311      0.176490      0.198143      0.208467
 100   2 1844.0049    0.5438  0.7412  9.8982  0.0000  0.0094   0.0053   0.0234    0.0240   0.0000   441.2482     -0.252853       20.5077      0.444517      -3.22575     -0.398866      0.139718      0.199187      0.224415      0.247885      0.270956      0.281421
 100   3 2146.9536    0.9964  1.2493 10.8771  0.0000  0.0126   0.0082   0.0347    0.0293   0.0000   442.1230      0.441191       20.8214      0.759061      -4.09065    -0.0630217      0.193628      0.270814      0.305368      0.336235      0.360954      0.380141
 100   4 2423.6422    1.7277  1.7393 11.7647 -0.0000  0.0150   0.0118   0.0408    0.0269   0.0000   442.0043       2.58284       22.0789      0.483424      -3.07758      0.695944      0.234498      0.328833      0.368407      0.411994      0.441213      0.461941
 100   5 2680.1179    2.6964  1.7239 12.6382  0.0000  0.0143   0.0177   0.0390    0.0254   0.0000   443.0700       3.26048       20.3267    -0.0146871      -2.68841      0.211098      0.223486      0.314432      0.356687      0.396401      0.426547      0.450133
 100   6 2929.0966    3.8670  1.5104 13.4061 -0.0000  0.0129   0.0265   0.0348    0.0268   0.0000   442.6334       4.17774       21.1953      0.968106      -3.46673      -1.67099      0.201981      0.281592      0.319513      0.347342      0.368714      0.391656
 100   7 3167.7012    4.2542  1.9675 13.5074  0.0000  0.0148   0.0256   0.0406    0.0243   0.0000   443.2881       5.52164       21.0638       1.51202      -1.88637     -0.529068      0.232615      0.325491      0.365997      0.404654      0.434328      0.460083
 100   8 3398.6803    3.4071  3.4623 13.2770 -0.0000  0.0235   0.0179   0.0634    0.0196   0.0000   443.6341       5.90200       18.7605       2.26795     -0.570568     -0.727402      0.352511      0.507125      0.555088      0.638514      0.661699      0.712308
 101   1 1500.0423    0.2008  0.2909  9.4348  0.0000  0.0064   0.0034   0.0160    0.0131   0.0000   440.2764     -0.113070       21.1731      0.259401      -3.24060     0.0907118      0.104828      0.137779      0.158398      0.175518      0.189058      0.201109
 101   2 1850.7485    0.5417  0.7530  9.9321  0.0000  0.0092   0.0053   0.0242    0.0244   0.0000   440.7655      0.582384       21.2944      0.413433      -3.70800      0.365283      0.145907      0.199514      0.225830      0.250234      0.275025      0.293549
 101   3 2155.0198    1.0201  1.3537 10.7845  0.0000  0.0131   0.0079   0.0351    0.0300   0.0000   441.9589      0.781949       21.6236      0.574629      -3.35708     -0.118215      0.198939      0.280238      0.317146      0.348452      0.377185      0.392426
 101   4 2432.3920    1.7694  1.7751 11.8152  0.0000  0.0149   0.0118   0.0411    0.0266   0.0000   442.2238       2.34189       21.6001      0.153790      -3.93140      0.278469      0.229960      0.313997      0.367303      0.396252      0.428503      0.444589
 101   5 2689.9410    2.7392  1.7700 12.6197  0.0000  0.0143   0.0175   0.0392    0.0261   0.0000   442.8192       2.71316       21.2541      0.703991      -2.56878     -0.370013      0.220490      0.304170      0.344346      0.380634      0.424084      0.445097
 101   6 2939.8581    3.8117  1.6951 13.3750  0.0000  0.0137   0.0247   0.0379    0.0250   0.0000   443.0995       3.99353       20.9264      0.629879      -2.72462     -0.978980      0.211631      0.294169      0.332985      0.369010      0.389599      0.411789
 101   7 3179.2637    4.2486  2.0253 13.5770 -0.0000  0.0149   0.0254   0.0418    0.0235   0.0000   442.9254       5.36746       21.3337       1.95917      -2.33706      -1.42304      0.236903      0.330471      0.370140      0.410372      0.439041      0.468830
 101   8 3411.0295    3.3506  3.5111 13.2916 -0.0002  0.0237   0.0175   0.0648    0.0196   0.0000   443.9978       6.92589       18.7199       3.39661      0.383123      -1.98756      0.354205      0.496458      0.558097      0.634800      0.655867      0.698679
 102   0 1025.4278    0.0370  0.0411  9.4864  0.0000  0.0091   0.0041   0.0159    0.0098   0.0000   437.2648     -0.106108       20.9212      0.185944      -3.43389     0.0351079      0.140863      0.195330      0.227566      0.252235      0.263416      0.310013
 102   1 1506.2618    0.2111  0.3132  9.3725  0.0000  0.0070   0.0034   0.0160    0.0136   0.0000   440.1683     -0.109040       21.1785     0.0414842      -3.16948     -0.163428      0.104299      0.139541      0.169180      0.185221      0.197104      0.214484
 102   2 1857.4567    0.5606  0.7850  9.8964  0.0000  0.0094   0.0053   0.0246    0.0254   0.0000   441.1033      0.150115       21.3995      0.206950      -3.43878      0.181686      0.143962      0.202178      0.228366      0.254506      0.276961      0.289906
 102   3 2163.0497    1.0274  1.3288 10.8616 -0.0000  0.0128   0.0080   0.0356    0.0284   0.0000   441.8603       1.14177       21.5084      0.810937      -3.37219      0.354425      0.197230      0.273339      0.307204      0.345223      0.370947      0.383301
 102   4 2441.1025    1.7960  1.7507 11.8292 -0.0000  0.0149   0.0119   0.0405    0.0264   0.0000   442.3399       2.25486       21.5189       1.26897      -2.29768     -0.459833      0.229282      0.315201      0.361426      0.392305      0.428566      0.448434
 102   5 2699.6884    2.7995  1.7393 12.6094  0.0000  0.0141   0.0179   0.0383    0.0266   0.0000   443.0826       3.34782       20.4767      0.537190      -2.16976      0.212740      0.212676      0.295312      0.337479      0.368492      0.391460      0.418725
 102   6 2950.5677    3.8718  1.6146 13.4066 -0.0000  0.0132   0.0255   0.0365    0.0250   0.0000   442.9423       4.37287       21.0444       1.37084      -2.25279      -1.49571      0.203490      0.285770      0.322378      0.354150      0.381246      0.398097
 102   7 3190.7264    4.1761  2.0660 13.5559  0.0000  0.0153   0.0247   0.0423    0.0228   0.0000   443.0391       5.48957       21.2627       2.33997      -2.81653     -0.380947      0.234852      0.328813      0.370812      0.400741      0.435618      0.461478
 102   8 3423.3529    3.3078  3.7173 13.2262 -0.0000  0.0249   0.0169   0.0674    0.0199   0.0000   444.4410       6.05244       19.2468       2.90357      0.127565      -1.85353      0.370911      0.526957      0.587093      0.666996      0.703753      0.751511
 103   0 1030.2613    0.0403  0.0622  9.5139  0.0000  0.0111   0.0044   0.0213    0.0100   0.0000   437.2825     0.0256873       20.3746      0.113370      -2.35602      0.138409      0.165540      0.240187      0.259630      0.323029      0.350365      0.313082
 103   1 1512.4574    0.2118  0.3156  9.3896 -0.0001  0.0066   0.0034   0.0162    0.0136   0.0000   440.1602    -0.0506151       21.2706      0.111654      -3.40429     -0.247833      0.101896      0.136096      0.159119      0.170173      0.185472      0.191891
 103   2 1864.0984    0.5734  0.8233  9.9381  0.0000  0.0097   0.0053   0.0251    0.0257   0.0000   440.8231      0.712348       20.9568     -0.196670      -3.04032      0.129497      0.145556      0.204301      0.230228      0.256121      0.276827      0.289111
 103   3 2171.0427    1.0535  1.3665 10.9151  0.0004  0.0128   0.0080   0.0357    0.0276   0.0000   441.9835      0.780999       21.5739      0.391549      -2.90178     -0.784002      0.193665      0.261290      0.306158      0.333194      0.355090      0.367042
 103   4 2449.7381    1.8309  1.8261 11.8654  0.0001  0.0152   0.0118   0.0412    0.0258   0.0000   442.5758       1.69203       20.6880      0.869054      -1.69908      0.541697      0.226307      0.317222      0.358172      0.397611      0.424586      0.451452
 103   5 2709.3978    2.8268  1.6959 12.7705  0.0000  0.0139   0.0183   0.0379    0.0251   0.0000   442.6934       3.19666       21.2922       1.54167      -3.62620      0.725839      0.213308      0.298833      0.338656      0.372496      0.403281      0.414559
 103   6 2961.1927    3.9172  1.6963 13.4295  0.0000  0.0136   0.0253   0.0375    0.0251   0.0000   443.0081       4.29188       20.8445       1.95219      -3.43885     -0.135282      0.208108      0.293430      0.324000      0.356161      0.390533      0.403192
 103   7 3202.1239    4.1854  2.1474 13.5282 -0.0000  0.0155   0.0242   0.0434    0.0234   0.0000   443.1799       4.59927       20.7141       1.10480      -2.29969      -1.59291      0.233408      0.329047      0.368779      0.402475      0.438577      0.459939
 103   8 3435.5527    3.2955  4.0117 13.2077 -0.0010  0.0270   0.0159   0.0720    0.0200   0.0000   443.9666       5.48825       19.9790       1.89290      -1.12202      -1.20481      0.388987      0.561855      0.616115      0.695967      0.728267      0.775931
 104   0 1035.1778    0.0540  0.0672  9.5002  0.0000  0.0075   0.0038   0.0160    0.0099   0.0000   437.3600    -0.0630468       20.6286     0.0991152      -3.05758    -0.0348389      0.117891      0.158813      0.174924      0.200538      0.195407      0.213752
 104   1 1518.5865    0.2272  0.3273  9.3733  0.0000  0.0066   0.0035   0.0159    0.0139   0.0000   440.1191      0.164859       21.1787      0.333423      -3.23952      0.260601     0.0997313      0.133096      0.154197      0.173861      0.181764      0.192298
 104   2 1870.7231    0.5760  0.8419  9.9398  0.0000  0.0099   0.0053   0.0256    0.0261   0.0000   440.9463     -0.259227       21.2101      0.200713      -2.97510     0.0668787      0.143626      0.202429      0.228995      0.256251      0.275927      0.286852
 104   3 2178.9702    1.0414  1.3032 10.9746 -0.0000  0.0129   0.0082   0.0349    0.0287   0.0000   442.0178       1.09147       20.9260     0.0234627      -3.18678     -0.560128      0.189473      0.266709      0.301941      0.336198      0.356810      0.371616
 104   4 2458.3658    1.8340  1.7908 11.9564 -0.0001  0.0152   0.0121   0.0419    0.0255   0.0000   442.3192      0.999584       20.7321       1.32907      -2.61759     -0.743491      0.220187      0.313578      0.354297      0.386766      0.419294      0.439779
 104   5 2719.0932    2.8309  1.7700 12.8088 -0.0000  0.0144   0.0185   0.0395    0.0252   0.0000   442.8179       2.97884       20.6412      0.953103      -2.20692      -1.05142      0.220699      0.305513      0.348174      0.381561      0.413374      0.435848
 104   6 2971.8141    3.9583  1.7083 13.4209  0.0000  0.0136   0.0251   0.0371    0.0251   0.0000   443.4922       4.17160       21.0230      0.639590      -2.69180     -0.338234      0.205367      0.288473      0.324577      0.359501      0.386528      0.411923
 104   7 3213.5127    4.1301  2.1587 13.6166  0.0000  0.0158   0.0243   0.0441    0.0224   0.0000   443.3399       4.85571       20.3220      0.671328      -2.06325     -0.515613      0.237366      0.336809      0.377665      0.419430      0.444609      0.473571
 104   8 3447.7659    3.2794  4.1615 13.1893  0.0022  0.0276   0.0142   0.0730    0.0177   0.0000   444.1025       5.50956       20.2295       2.87577      -1.54950     0.0274396      0.401582      0.570417      0.639792      0.721092      0.764255      0.799365
 105   1 1524.7120    0.2188  0.3322  9.3663  0.0000  0.0066   0.0034   0.0167    0.0136   0.0000   439.8278     -0.112437       21.2288      0.106929      -3.37267      0.402904      0.102721      0.139066      0.159907      0.179519      0.191516      0.196821
 105   2 1877.2999    0.5751  0.8251 10.0350  0.0000  0.0098   0.0054   0.0262    0.0248   0.0000   440.5800      0.314521       21.5484      0.144233      -3.13140     0.0199411      0.138463      0.200655      0.218939      0.251163      0.262570      0.277076
 105   3 2186.8406    1.1056  1.4286 10.8780  0.0000  0.0133   0.0081   0.0351    0.0286   0.0000   441.7000      0.860557       21.5687      0.321753      -2.82956     -0.710554      0.196335      0.275916      0.311496      0.350006      0.372865      0.394456
 105   4 2466.8607    1.8855  1.8140 11.9877  0.0000  0.0152   0.0124   0.0412    0.0253   0.0000   442.4962       1.68177       20.7474      0.852777      -2.65777     -0.570665      0.222845      0.314388      0.355804      0.392076      0.429072      0.451564
 105   5 2728.7001    2.8985  1.7751 12.8029  0.0000  0.0142   0.0186   0.0392    0.0250   0.0000   442.7390       3.06235       21.6411      0.561528      -2.18325     -0.792070      0.214672      0.294601      0.333352      0.367578      0.397151      0.416249
 105   6 2982.3125    3.9864  1.7204 13.3799 -0.0001  0.0135   0.0250   0.0366    0.0253   0.0000   442.9955       4.09493       20.5473       2.17537      -3.45866     -0.993179      0.207608      0.285181      0.320305      0.356906      0.380762      0.404345
 105   7 3224.7732    4.1317  2.3321 13.5177  0.0000  0.0162   0.0232   0.0457    0.0221   0.0000   443.2776       5.79581       20.6092       1.38496      -2.09542      -2.16247      0.239779      0.331801      0.371116      0.416448      0.443225      0.472573
 105   8 3459.8573    3.1126  3.9736 13.2312 -0.0021  0.0269   0.0157   0.0738    0.0194   0.0000   444.6610       6.27578       19.6680       2.22196      -2.11170      -2.25384      0.390204      0.546225      0.616123      0.686813      0.721856      0.775557
[truncated: 155,434 more chars]
