# Supplementary material for: Global-Mode Analysis of Full-Disk Data from the Michelson Doppler Imager and the Helioseismic and Magnetic Imager
Source: Sol Phys. 2018 Jan 31;293(2):29. doi: 10.1007/s11207-017-1201-5 (PMC6566312; doi:10.1007/s11207-017-1201-5)
Supplement: Supplementary file 3 — (TAR 230.0 MB) [file 11207_2017_1201_MOESM3_ESM.tar › MDI/mdivwcomm.3904]

   1  13 2020.0512    0.6107  0.5994 14.0905  0.0000  0.1818   0.0958   0.3638    0.1276   0.0000   -55.5299       381.552       0.00000       0.00000       0.00000       0.00000       376.242       139.838       0.00000       0.00000       0.00000       0.00000
   1  16 2425.7700    1.5808  0.8756 15.2483  0.0000  0.1459   0.2004   0.4576    0.1529   0.0000   382.1452      -83.9331       0.00000       0.00000       0.00000       0.00000       255.108       85.1566       0.00000       0.00000       0.00000       0.00000
   1  17 2559.1348    2.4932  0.8679 14.7284  0.0000  0.1106   0.2109   0.2523    0.1804   0.0000   174.3713      -20.6048       0.00000       0.00000       0.00000       0.00000       155.281       83.9352       0.00000       0.00000       0.00000       0.00000
   1  18 2693.1602    2.5672  1.2274 14.7942  0.0000  0.1611   0.2325   0.3309    0.2169   0.0000   150.7914       178.619       0.00000       0.00000       0.00000       0.00000       216.748       104.355       0.00000       0.00000       0.00000       0.00000
   1  19 2827.8089    3.3726  1.5502 14.8939 -0.0570  0.2557   0.2239   0.3740    0.1944   0.0000    59.8402      -230.849       0.00000       0.00000       0.00000       0.00000       330.351       139.080       0.00000       0.00000       0.00000       0.00000
   1  20 2963.3580    3.8267  1.1104 15.0473  0.0000  0.1349   0.2754   0.3115    0.2270   0.0000   247.0666      -121.806       0.00000       0.00000       0.00000       0.00000       215.361       83.7933       0.00000       0.00000       0.00000       0.00000
   1  21 3098.2415    3.6457  1.1467 15.0730  0.0058  0.1165   0.2565   0.4609    0.2118   0.0000   343.0415       331.662       0.00000       0.00000       0.00000       0.00000       152.913       80.1662       0.00000       0.00000       0.00000       0.00000
   1  23 3369.0359    3.5914  2.8497 15.8058  0.0000  0.3277   0.2037   0.8250    0.1028   0.0000  1245.8560       494.783       0.00000       0.00000       0.00000       0.00000       493.197       207.989       0.00000       0.00000       0.00000       0.00000
   1  24 3504.2309    2.9018  3.1703 15.9992  0.0000  0.4112   0.1712   0.9146    0.0918   0.0000  -594.5544       209.543       0.00000       0.00000       0.00000       0.00000       697.104       315.283       0.00000       0.00000       0.00000       0.00000
   1  25 3639.2367    2.8831  4.2675 15.9450 -0.0051  0.4978   0.1400   1.3883    0.0759   0.0000   845.2644       895.014       0.00000       0.00000       0.00000       0.00000       850.370       403.350       0.00000       0.00000       0.00000       0.00000
   2  12 1945.7117    0.6578  1.0018 13.2127  0.0814  0.1341   0.0375   0.2313    0.1314   0.0000   317.6363      -54.9888       10.8724      -1.30582       0.00000       0.00000       117.837       87.5996       40.2592       14.0563       0.00000       0.00000
   2  13 2081.8604    0.8680  1.3533 13.1893  0.0044  0.1767   0.0441   0.2812    0.1287   0.0000   459.3636       26.0918       72.5895       16.7751       0.00000       0.00000       127.316       97.5170       52.4946       15.4811       0.00000       0.00000
   2  14 2217.6324    1.0517  1.0581 14.0793  0.0000  0.2054   0.0619   0.1799    0.1334   0.0000   466.6097       96.4377       46.3816      -13.3004       0.00000       0.00000       193.784       164.798       57.0200       13.6861       0.00000       0.00000
   2  17 2619.7294    2.8208  1.5056 13.5994  0.0000  0.1208   0.1258   0.2257    0.1749   0.0000   346.3365       66.2564      -45.0448       4.88948       0.00000       0.00000       103.448       77.0885       43.8461       12.0523       0.00000       0.00000
   2  21 3160.1294    4.1773  1.1359 14.0855  0.0000  0.0786   0.2036   0.1987    0.2207   0.0000   354.6579       163.544      -27.7664       31.5157       0.00000       0.00000       68.0165       49.7512       27.9186       8.54461       0.00000       0.00000
   2  22 3295.2604    4.2481  3.2657 14.4783  0.0000  0.4868   0.1214   0.3613    0.1156   0.0000   256.4078      -16.4216       16.6209       20.0812       0.00000       0.00000       253.367       373.098       81.9149       23.3827       0.00000       0.00000
   3  12 2001.0827    0.6866  1.0686 11.2572  0.0000  0.1414   0.0303   0.2075    0.1679   0.0000   473.7271       90.2517       31.3359       20.2505      -5.38305      -4.90641       86.5214       80.0273       44.5683       24.0727       8.21674       2.43044
   3  13 2137.6421    0.9481  0.7632 11.7196  0.0000  0.0938   0.0516   0.1529    0.1797   0.0000   361.6300       15.2979       57.3799       4.76979       1.49008      -1.08328       50.8500       41.4888       33.1545       21.9693       8.14361       2.10817
   3  18 2811.4474    3.1349  1.1735 12.0386 -0.0015  0.1278   0.1239   0.1654    0.4682   0.0000   392.2956       48.4019      -3.89518       8.92069      -17.9277     -0.674560       86.2516       79.0619       51.5611       19.2415       10.0096       2.78840
   3  19 2947.0721    3.7105  0.9014 13.1594  0.0000  0.0657   0.1649   0.1363    0.2504   0.0000   437.7150       16.1062       17.6560      -4.20034      0.226997     -0.355389       37.5452       35.2861       23.9730       12.6280       5.70077       1.52851
   3  20 3082.3475    4.1141  1.2776 12.9995  0.0061  0.0794   0.1542   0.1615    0.2963   0.0000   415.0007       31.7748       5.71464      -26.8308       7.02634      -1.15219       41.7880       41.8987       27.6255       19.1176       6.54758       2.30925
   3  21 3217.8615    4.2850  1.6933 12.8139 -0.0023  0.0930   0.1461   0.2164    0.2989   0.0000   408.0035       42.5506      -23.2567       11.5988      -2.69607      0.851137       57.4440       49.9346       36.1206       18.6703       7.28506       2.25455
   3  22 3353.7914    3.9984  2.2855 13.0244  0.0000  0.1109   0.1173   0.2348    0.1941   0.0000   567.5332       90.0057       64.4695      -3.02673       2.61660      -2.10848       65.0371       57.3370       42.3705       22.2939       9.55185       2.62531
   3  23 3490.0366    3.1954  3.0260 13.0087  0.0000  0.1533   0.0878   0.3636    0.1553   0.0000   335.0210      -27.7340      -11.9730       49.6491      -9.61129       1.88974       90.1929       92.7995       58.3819       27.3143       12.0084       3.24568
   4  12 2051.7280    0.7223  0.6463 10.3340  0.0000  0.1514   0.0403   0.1302    0.1641   0.0000   462.6444      -22.7204       24.3755       13.7699      -5.88418    -0.0516227       59.7319       22.2037       39.0924       41.6349       21.8262       5.73570
   4  13 2188.3615    0.7448  0.9242 10.6194  0.0000  0.0720   0.0323   0.1547    0.1480   0.0000   438.3266      -31.2241      -4.68149       28.0898      -3.21566      -6.77433       22.6917       28.1397       20.1274       17.6895       8.92678       5.05027
   4  14 2324.1396    1.2701  1.2191 10.3738  0.0000  0.0993   0.0448   0.1889    0.2643   0.0000   419.3016      -21.1728       2.43146       27.1142      -9.33039       1.77382       37.5002       31.1438       33.6739       23.1937       14.4000       8.83533
   4  17 2728.3379    2.7105  0.9008 11.8184 -0.0002  0.1217   0.1048   0.1624    0.3399   0.0000   472.1031       71.5805       27.4921       39.4797       19.1169       6.58126       57.7798       56.5600       41.7417       30.3059       16.5060       7.51789
   4  18 2864.2490    3.3021  0.8898  9.1297  0.0000  0.0548   0.1306   0.1213    3.9651   0.0000   464.0524       3.23199       43.4820      -7.87275      0.540881       8.07428       20.1203       21.6661       17.0707       12.5937       7.03910       3.56303
   4  19 3000.2530    4.1092  0.9932  9.3757  0.0000  0.0660   0.1544   0.1541    4.9051   0.0000   391.2573       7.68328       16.6886       21.0638       6.39954       5.41040       32.0816       32.8978       24.7853       15.6086       8.27816       3.17466
   4  20 3135.9567    3.9011  1.3611 -4.8480 -0.0020  0.0637   0.1287   0.1813  696.0733   0.0000   382.8413       62.0686      -3.61770      -25.7140      -3.97480       7.15143       22.9007       24.9254       21.5580       15.0177       8.94323       4.55743
   4  21 3271.6611    3.7285  1.6982 10.3428  0.0000  0.0830   0.1063   0.1942    1.3534   0.0000   417.5943       65.6515      -9.86489      -25.9186       8.03801     -0.935305       31.5282       31.4742       26.6594       20.4348       12.8231       5.95108
   4  22 3408.1291    3.3319  2.2114 11.2167  0.0000  0.0964   0.0851   0.2301    0.3488   0.0000   425.9215       30.9183       2.76288       6.06792      -1.27721       5.18954       32.6984       41.1826       29.4152       22.0507       11.4632       5.90404
   4  23 3544.8428    3.0301  2.4066 11.6875  0.0000  0.1095   0.0761   0.2314    0.2323   0.0000   493.2666       98.6495      -5.26226       12.0508       7.55553      -6.21499       42.6181       46.0002       37.9054       24.2902       14.3628       7.22292
   5  12 2098.3933    0.8099  1.1471 11.3971  0.0000  0.0854   0.0351   0.1647    0.1642   0.0000   421.1600       7.69082       18.5579      -13.8451       6.73453       3.44316       33.2606       25.1063       22.9451       23.8491       15.7059       7.38705
   5  14 2371.0704    1.4734  1.1697 11.8429  0.0000  0.1061   0.0518   0.1371    0.1722   0.0000   418.8922      -8.84170       38.5846       13.7499      -8.33197      -5.83635       50.1473       51.2206       39.9060       27.8569       13.7646       7.04954
   5  15 2506.1113    1.7938  1.0796 11.5868  0.0000  0.0547   0.0605   0.1419    0.2080   0.0000   434.6785      -10.7465      0.199457       11.8171       1.08930      -7.40732       16.3166       18.3940       14.7348       13.9396       9.24545       5.50207
   5  17 2777.3575    2.7578  1.0210 11.9819  0.0000  0.0610   0.0852   0.1240    0.3134   0.0000   447.3517       33.1992       23.7740       6.60022   -0.00618109      -3.41469       20.6663       23.9784       21.7671       13.8589       8.56791       5.08082
   5  18 2913.7839    3.5637  0.9211 11.8426  0.0000  0.0575   0.1135   0.1216    0.4522   0.0000   422.5545       33.7220       6.96782       17.0923       8.18963      -7.62617       18.0166       18.3572       15.8800       13.9014       12.3620       5.68886
   5  19 3050.0145    3.6548  1.2327 12.0818  0.0000  0.0692   0.1032   0.1541    0.4398   0.0000   458.7952       29.7547       43.7524       11.3480       3.49153      -12.9398       20.7560       25.5113       20.8189       16.0964       10.6587       6.04122
   5  20 3186.3091    3.6475  2.0171 11.8532  0.0000  0.0940   0.0820   0.1914    0.2856   0.0000   440.7625       63.9673       26.9515       1.09630       1.49846       2.57039       26.3791       32.7446       29.3661       23.1562       14.7352       9.16938
   6   8 1587.4196    0.2255  0.1712 10.6784  0.0000  0.0415   0.0216   0.0613    0.0611   0.0000   445.1916      -21.9557       34.2370      -5.54564       1.81511      -7.98457       15.2453       16.8487       14.4450       10.7696       7.35623       3.68955
   6  10 1866.1304    0.4540  0.3280 10.5346  0.0000  0.0655   0.0271   0.0640    0.0965   0.0000   409.7760      -25.3752       25.8777      -3.60461      -1.12145       5.46747       15.6149       15.4144       16.0791       11.0965       9.08882       5.87741
   6  11 2004.0443    0.6118  0.6019 10.5686  0.0000  0.0489   0.0307   0.0972    0.1280   0.0000   414.7875      -2.99968       7.46474       7.51711       8.85940       14.8490       11.6632       13.2816       12.4803       9.50972       8.34574       5.62685
   6  13 2279.8237    1.1101  0.7295 11.0200  0.0000  0.0393   0.0454   0.0899    0.1606   0.0000   436.6508       26.8591       16.2859      -21.6931      -4.89986    -0.0331369       10.5152       12.2740       12.3793       9.83765       5.96463       4.12922
   6  14 2415.5005    1.4626  0.9773 11.7371  0.0000  0.0535   0.0606   0.1259    0.2025   0.0000   440.4436      0.120679       9.77307       5.38191       4.24441      -1.37201       14.2197       16.3097       12.2886       12.6450       10.7652       6.12195
   6  15 2551.1480    1.9467  1.2802 11.7698  0.0225  0.0630   0.0709   0.1354    0.2441   0.0000   412.7327       35.0970       3.60257       16.1837      -17.0660       8.82185       18.3495       22.7979       17.9689       14.7181       12.1215       7.10093
   6  16 2687.1498    2.7379  1.0218 12.0075  0.0000  0.0575   0.1048   0.1173    0.3385   0.0000   408.4182       23.6048       18.4239       24.7705      -4.75254       8.82880       20.9952       24.8079       21.4271       16.0479       9.76855       5.47161
   6  17 2823.7942    3.1853  1.0196 11.5103  0.0000  0.0418   0.1082   0.1175    0.5629   0.0000   434.6304       11.5855       7.29876      -13.2641      0.766669     -0.475099       11.3962       14.1120       12.0131       9.47619       7.10291       4.66046
   6  18 2960.7387    3.7772  1.0817 11.5646  0.0000  0.0507   0.1211   0.1170    0.7134   0.0000   420.6195       20.8754       16.7675       3.75764       1.59424       5.30026       15.3902       15.9015       13.3722       11.9433       9.37556       5.36332
   6  19 3097.4116    4.3583  1.0183 11.3991  0.0000  0.0467   0.1436   0.1199    1.0845   0.0000   445.4996       3.04439       8.00324       20.7896       8.86123      -3.96618       13.1713       13.8280       12.6748       10.3992       7.91000       5.58248
   6  20 3234.0998    3.7804  1.1538 12.3999  0.0010  0.0550   0.1127   0.1291    0.4142   0.0000   405.3067       48.1347      -5.10895       3.36475      -13.4122       2.15227       14.8383       19.4552       15.2232       13.5757       9.14679       5.37009
   6  21 3371.1278    3.5902  2.3728 10.8097  0.0000  0.0921   0.0719   0.2042    0.6427   0.0000   444.8366     -0.107195      -36.2512       9.76634       1.13166       6.25606       20.1484       26.8626       23.3485       19.4725       14.2624       9.48054
   6  22 3508.3561    3.2382  2.8140 10.9932  0.0000  0.1118   0.0604   0.2327    0.4007   0.0000   469.6404       78.7569       30.9430      -23.4915       26.4401      -10.8032       22.8494       33.6561       26.3103       24.5209       15.8801       10.5649
   6  23 3646.1135    2.6063  3.9965 11.3272  0.0021  0.1178   0.0415   0.3032    0.1656   0.0000   395.8639      -15.8370       60.4219       52.6562       9.98880      -5.90296       31.3698       35.5625       35.7084       27.9703       20.7305       13.6312
   6  24 3784.3222    2.0514  5.4762 11.5578  0.0000  0.1558   0.0298   0.4165    0.0996   0.0000   471.6208       75.5917       22.6549      -25.9510       31.8667     -0.717531       40.3292       46.3729       44.7258       37.2675       28.0389       18.8590
   7  11 2045.7798    0.6114  0.6405 10.4382  0.0000  0.0433   0.0277   0.0905    0.0946   0.0000   419.5090      -24.5332      -1.82594       5.48871      -7.93573       6.76422       10.7599       12.1927       11.1996       9.76082       7.80530       4.96646
   7  12 2184.5863    0.7861  0.7432 10.6068  0.0000  0.0440   0.0311   0.0896    0.1190   0.0000   433.1947      -1.29447      -6.72538       14.7873      -6.47805      0.468524       9.27056       10.5961       10.6096       9.69364       7.24561       5.29973
   7  13 2322.2000    0.9961  0.9420 10.9304  0.0000  0.0449   0.0353   0.1177    0.1363   0.0000   430.1136       11.3906      0.497580       2.51221       17.7515       7.66724       9.33843       11.1796       10.9268       9.02889       7.70571       5.77891
   7  14 2458.2458    1.5324  0.9380 10.8790  0.0000  0.0405   0.0527   0.1067    0.2167   0.0000   459.3080     -0.358029      -10.5924       8.83319       2.53528      -12.9614       9.17355       10.6484       10.8767       9.09833       6.73133       4.58533
   7  15 2594.2895    1.9659  0.9827 11.7013  0.0000  0.0406   0.0695   0.1202    0.1874   0.0000   437.7036       17.3467       9.12981       9.24512       20.2971      0.695737       9.38431       11.4568       9.86272       8.77317       7.71926       5.15268
   7  16 2731.2480    2.6720  0.8538 12.4088  0.0000  0.0407   0.0972   0.0978    0.1688   0.0000   436.0381       19.1716      -8.23823       14.4430       29.2198       6.31686       9.13170       11.2974       11.2244       8.48898       6.87362       5.09668
   7  17 2868.3772    2.9976  0.8526 13.0065  0.0000  0.0397   0.1135   0.1009    0.1502   0.0000   423.7821       31.7875       1.06325      -11.6844      -5.32221       4.13101       9.71811       11.0371       10.3540       8.89619       6.73999       5.29710
   7  18 3005.7486    3.8279  0.8066 13.5349  0.0000  0.0641   0.1475   0.0946    0.1410   0.0000   435.2065       28.7896       9.85752      -11.1220     -0.585667      -5.45038       19.0491       26.2439       24.1138       19.6475       11.9448       7.47681
   7  19 3142.9487    3.9091  1.1915 12.6395 -0.0055  0.0457   0.1270   0.1231    0.3271   0.0000   443.4588      -7.70683       33.8008       7.67825       4.38781      -9.09227       10.6530       12.0996       11.8370       10.2760       8.40365       5.39114
   7  20 3280.1200    3.7272  1.3832 12.9288  0.0000  0.0535   0.1163   0.1321    0.2128   0.0000   444.6529       1.02700       23.7274      -7.30899      -6.01827       5.24711       13.0860       16.2517       15.4464       12.4913       9.22698       6.41540
   7  21 3417.6612    3.3918  2.0760 12.0708  0.0067  0.0682   0.0887   0.1858    0.2509   0.0000   437.6372       43.9667       17.8526       7.31493      -1.72088       1.38042       15.5305       17.9927       16.6620       15.1571       12.1980       7.77034
   7  22 3555.5864    2.8650  2.8930 11.0178  0.0007  0.0903   0.0565   0.2169    0.3732   0.0000   456.6688       35.9089       35.9993      -60.7788      -10.6239       12.8540       19.3162       25.1755       21.7733       18.9458       14.5536       10.7945
   7  24 3832.1557    2.0296  5.5057 10.9395 -0.0044  0.1502   0.0334   0.4345    0.1559   0.0000   448.4198       52.4370      -3.80854       3.12343       40.8075       1.72033       33.1003       41.0037       38.6404       33.3881       25.6323       17.2316
   8  10 1946.0859    0.5795  0.8535 10.6058 -0.0010  0.0520   0.0223   0.0944    0.1421   0.0000   430.7118      -10.0130       1.51712      -2.85909      -7.88851       8.89114       12.4283       14.8340       14.8761       12.3458       10.0082       7.70735
   8  11 2086.0222    0.6920  0.8484 10.9875  0.0000  0.0543   0.0260   0.0968    0.1109   0.0000   441.0435      -31.7581       19.4670       19.3258       2.64215       13.7880       13.6279       16.1380       14.3311       12.1686       10.2992       8.24232
   8  12 2225.2102    0.9475  0.9310 11.3136  0.0000  0.0471   0.0318   0.1006    0.1233   0.0000   435.4821       2.28018       35.9006       13.2810      -3.21358      -3.87254       11.0736       13.0708       11.6193       10.0417       8.11222       6.79360
   8  14 2499.5211    1.7267  1.1953 12.1472  0.0000  0.0515   0.0556   0.1178    0.1709   0.0000   432.5467       25.1386       9.29467       11.0904       6.30542      0.738075       12.8159       16.6415       16.4604       13.9944       10.1742       6.91588
   8  15 2636.2101    2.3539  1.0399 12.1827  0.0000  0.0555   0.0744   0.0966    0.2313   0.0000   442.5396       3.87234       16.9867       4.17035       10.3383      -1.60551       13.5036       16.9434       17.4019       14.2723       10.4251       6.68677
   8  16 2773.8917    3.2840  1.0799 10.5480  0.0000  0.0489   0.0962   0.0974    1.3661   0.0000   431.8183      -7.74232       3.31119       16.1817      -6.16208      -5.57915       12.2947       14.0836       11.9737       10.5458       7.75695       5.93796
   8  17 2911.6209    3.7557  0.7936 13.0545  0.0000  0.0394   0.1346   0.0830    0.2316   0.0000   450.0431       13.5396       12.8703      -1.89890       1.62980      -10.6610       9.25973       9.27441       10.1268       9.79359       7.49528       4.86147
   8  18 3049.1970    3.9826  1.3524 13.3760 -0.0040  0.0499   0.1280   0.1308    0.2311   0.0000   435.5111       6.93061       17.2848       17.5114       12.9474      -10.6891       10.8041       11.7112       11.3872       10.5497       9.13840       6.68129
   8  20 3324.4437    3.9539  1.5600 13.1773  0.0000  0.0693   0.1111   0.1364    0.2300   0.0000   441.5843       31.0271       20.6340      -12.5638    -0.0790912       2.20955       16.6190       23.1871       20.0808       18.2168       12.1373       9.20863
   8  22 3601.1224    2.8547  3.1684 12.2994 -0.0055  0.0951   0.0538   0.2442    0.1539   0.0000   371.3258      -18.0973       34.1861       24.0860      -6.76619      -17.2137       18.5296       24.2225       22.6356       20.4205       16.9237       10.9468
   8  23 3739.7176    2.3462  4.3736 11.7946 -0.0024  0.1149   0.0316   0.2758    0.1074   0.0000   474.4665       10.2940       9.42043       31.0067       27.4063       17.0705       23.6946       29.4440       27.9370       24.9476       20.9807       14.1689
   8  25 4017.9226    1.5359  8.3813 11.4564  0.0000  0.1818   0.0158   0.4712    0.0598   0.0000   413.8567       43.9982       43.1271       48.8809      -12.8853       1.93345       34.7688       46.2236       44.1727       38.8582       31.8636       23.2097
   9   8 1702.3850    0.3004  0.2973 10.2011  0.0000  0.0281   0.0174   0.0693    0.0602   0.0000   437.1025       5.87662       12.1546       4.90769       1.86025     -0.513370       6.68950       9.69839       13.7669       13.6013       9.98690       5.90967
   9   9 1843.6893    0.3999  0.6227 10.0990  0.0000  0.0460   0.0181   0.0842    0.0901   0.0000   432.0120      -6.30402       3.04081      -8.58017       5.53511      0.253158       7.76472       10.8541       9.07531       9.23854       8.09298       7.02858
   9  12 2264.5442    0.8772  0.9333 11.1319  0.0000  0.0422   0.0310   0.1018    0.1101   0.0000   427.0951       18.7120       15.8529      -5.77791       14.0989       6.66678       7.38607       9.32755       9.42459       8.10557       7.06430       5.70990
   9  13 2402.3330    1.2818  1.0131 11.5416  0.0000  0.0441   0.0405   0.1006    0.1190   0.0000   438.3047       10.3022       1.18987      -8.66558       16.6538       5.34515       8.49885       10.8779       10.8787       10.2560       7.79050       5.95591
   9  14 2539.5872    1.7226  0.8874 11.8327  0.0000  0.0369   0.0549   0.0883    0.1409   0.0000   432.5556       12.3496       7.84392      -4.51973      -2.02980       11.9887       5.99161       7.88383       6.81755       7.41324       5.74422       4.76467
   9  15 2677.1510    2.3490  0.8213 12.4299  0.0000  0.0340   0.0776   0.0852    0.1283   0.0000   408.8743      -10.0560       21.5380      -7.09509       1.34402      -16.0042       5.91467       7.42332       6.74356       6.90827       5.44177       4.46818
   9  16 2815.2335    2.8459  0.8264 12.7731  0.0000  0.0345   0.0946   0.0867    0.1395   0.0000   439.5000       16.4010       9.04875      -2.50871     -0.122534       4.13497       7.17952       8.80694       8.36475       7.22471       5.77557       4.09413
   9  18 3091.6169    3.8323  0.8683 13.6029  0.0000  0.0341   0.1237   0.0920    0.1336   0.0000   441.7142       6.16434       1.24202       9.30005       3.92132       10.7850       6.98073       8.15527       8.17923       7.08478       5.86468       4.67689
   9  19 3229.6809    3.8210  1.2103 13.6239 -0.0054  0.0465   0.1081   0.1153    0.1383   0.0000   444.2525       6.12830       20.6658       14.9317      -10.3368       6.10853       9.84026       12.2411       12.0488       11.0929       8.59732       6.35622
   9  20 3367.9110    3.2660  1.6269 13.8082  0.0000  0.0563   0.0876   0.1465    0.0932   0.0000   448.7046       18.7850       14.7732       8.65694      -2.24705      0.444901       9.88384       12.0998       12.2613       11.8423       9.77988       7.17449
   9  21 3506.3519    2.8876  2.4799 12.9942  0.0047  0.0749   0.0650   0.1902    0.0860   0.0000   405.4307       37.4390       12.2983      -11.8658       1.16808      0.222042       12.5839       16.4161       16.5056       14.6719       12.5992       9.97697
   9  22 3645.4106    2.4305  2.9863 12.5382  0.0056  0.0838   0.0515   0.2187    0.0867   0.0000   476.1015       1.30562       71.5740      -35.1445       36.3886      -6.88528       17.2153       21.7919       21.2968       19.6149       16.1383       12.2434
   9  24 3923.7027    1.6760  6.3673 11.3859  0.0000  0.1386   0.0233   0.3767    0.0767   0.0000   479.6065       39.0281       13.5506       16.3232       14.8379       12.3370       24.7178       30.9228       30.4702       27.8748       24.7863       18.4932
  10   7 1592.9493    0.1705  0.1618  9.5570  0.0000  0.0269   0.0134   0.0453    0.0447   0.0000   436.7154      -3.83612       16.5845       1.52684      0.695959      -2.01368       4.31715       4.53496       6.14779       3.52624       4.34613       3.22854
  10  10 2021.4692    0.5153  0.7763  9.6105  0.0000  0.0390   0.0175   0.0830    0.1009   0.0000   435.3100      -12.5223       16.2482       15.6715       12.0212      -2.79953       6.45916       8.43450       7.88490       7.42418       5.81148       5.35592
  10  12 2302.8892    1.1296  0.7333 10.7973  0.0000  0.0328   0.0387   0.0843    0.1351   0.0000   430.2686       8.62395       8.58985      -10.2103     0.0325014      -11.6921       5.10225       6.40519       6.63547       6.40235       4.79627       4.03225
  10  13 2440.8877    1.4093  1.0138 11.0392  0.0000  0.0417   0.0421   0.0931    0.1379   0.0000   427.6849       15.7185       20.8340       15.2938      -5.23741     -0.431229       6.03824       8.43037       7.95634       7.34576       6.16659       4.95100
  10  14 2578.7401    1.8355  0.7937 11.8494  0.0000  0.0382   0.0587   0.0777    0.1012   0.0000   436.4416       11.7021       21.5987       10.7919       2.31913      -2.05078       7.25145       8.03104       8.43656       8.02426       6.38048       5.92375
  10  15 2717.0817    2.4008  0.8344 12.1018  0.0000  0.0302   0.0749   0.0838    0.1136   0.0000   438.8464       9.93313       14.7609       5.75912      -5.36744       1.83974       5.09232       6.09336       6.12720       5.46174       4.88569       3.98083
  10  16 2855.7472    3.1279  0.7963 12.5977  0.0000  0.0312   0.0972   0.0755    0.1197   0.0000   443.4727       15.4944       6.84995       9.89611      -3.09836      -6.07312       5.39809       6.88885       6.86684       6.46785       5.12809       4.08007
  10  17 2994.6266    3.7102  0.9522 12.6689  0.0000  0.0328   0.1048   0.0876    0.1436   0.0000   437.0521       14.5299       5.58343       8.71761      -3.62032       8.33329       5.08547       6.48600       6.32116       6.08012       5.20789       4.17124
  10  18 3133.0500    3.6481  0.8314 13.3324  0.0000  0.0342   0.1137   0.0804    0.1054   0.0000   434.2854       13.4416       16.6432      -2.26825      -1.26398       6.98254       6.34196       8.04694       8.10348       7.30937       5.87838       4.36733
  10  19 3271.5298    3.6200  1.2743 12.9294 -0.0109  0.0428   0.0951   0.1130    0.1239   0.0000   428.6248       19.8645       26.7108      -3.37196      -12.0175       11.2769       7.09898       9.89904       9.28676       8.97897       7.51868       5.64979
  10  20 3410.2430    2.9641  2.2675 12.8513  0.0000  0.0618   0.0680   0.1676    0.0743   0.0000   437.2138       19.8351       39.4131       26.0461       2.95346      -7.06508       10.3776       13.4008       13.3689       13.2987       10.9373       8.51267
  10  21 3549.2068    2.5548  2.8610 12.1892 -0.0023  0.0713   0.0485   0.1826    0.0751   0.0000   464.7371       23.2305      -3.03529      -6.60568       6.70265       20.1063       11.9178       14.7949       15.3189       14.6454       12.0933       9.63766
  10  23 3828.1643    1.6737  5.2577 11.3255  0.0000  0.1117   0.0274   0.3241    0.0651   0.0000   428.0715       47.6125       35.3401       52.7222       30.5567       10.4426       18.1240       22.9587       22.9882       22.1470       18.5627       15.2183
  10  26 4248.4115    1.0564  8.9289 10.2358  0.0000  0.1807   0.0146   0.4954    0.0667   0.0000   426.8812      -46.0497       27.2710       7.71679       22.5764       30.9809       27.1692       34.6869       35.5179       34.4236       28.5938       22.9394
  11   8 1772.1895    0.3232  0.4365 10.4669  0.0000  0.0350   0.0144   0.0636    0.0571   0.0000   439.9574      -2.84951       16.1678      0.556180      0.111798      -3.86715       5.71893       8.17167       7.50242       7.96266       5.97822       6.37608
  11   9 1915.3773    0.4706  0.6705 10.4626  0.0000  0.0427   0.0172   0.0721    0.0800   0.0000   438.5199       2.76149       4.12410       2.08019       5.17937      -4.16427       5.37517       7.60693       7.12173       7.13254       7.01649       5.02485
  11  10 2057.9920    0.6650  0.5234 10.9916  0.0000  0.0306   0.0247   0.0544    0.0716   0.0000   446.6152     -0.905885       8.35610       4.14293       5.03735       6.60187       5.08742       6.34721       6.76622       6.26119       5.42517       4.25958
  11  11 2199.8093    0.9474  0.8578 10.4515 -0.0052  0.0405   0.0288   0.0789    0.1730   0.0000   449.5710       12.5619       7.53484       10.4154     -0.990399       2.73521       7.30699       9.00718       9.08747       7.41369       6.33130       6.22794
  11  12 2340.0152    1.2170  0.9751 10.7405  0.0000  0.0397   0.0316   0.0869    0.1947   0.0000   437.2434       6.96681       15.6837       10.3147      -3.16026       10.0205       6.20696       7.70388       7.71927       7.21681       6.54040       4.90909
  11  13 2478.5367    1.6550  1.1905 10.8459  0.0000  0.0496   0.0443   0.1204    0.3592   0.0000   441.3494       3.30269       18.6437       7.54455      -1.07473      -15.4644       8.73693       10.0978       9.74865       9.35116       7.46391       6.60054
  11  14 2617.0316    2.0961  1.1122 11.8152  0.0000  0.0412   0.0567   0.0887    0.2297   0.0000   426.7221       8.66273       9.84368       5.79236       2.44855      -5.49696       5.89447       7.50006       6.94640       6.80454       5.97951       5.22821
  11  15 2756.2111    2.6351  0.9593 12.7439  0.0000  0.0350   0.0743   0.0823    0.1353   0.0000   433.2885       10.9462       10.0343       5.65323     -0.172645     0.0380774       5.25506       6.76380       6.63131       6.87446       5.80560       4.64926
  11  17 3034.5740    3.8465  0.8672 13.6378  0.0000  0.0321   0.1153   0.0786    0.1255   0.0000   439.7649       14.9866       7.93192      -3.46587      -3.17768      -4.49365       5.25840       6.36312       6.18906       5.83709       5.10945       4.47365
  11  18 3173.6287    3.8816  1.1576 13.4641 -0.0007  0.0384   0.1006   0.0917    0.1533   0.0000   444.1181       15.9695     -0.393860       5.53155      -15.9568      -10.0177       6.21851       6.93248       7.11431       7.16657       6.26847       4.60052
  11  19 3312.5493    3.6183  1.2488 13.5606  0.0000  0.0457   0.0929   0.0988    0.1337   0.0000   432.5228       15.3474       6.57584       13.0644       8.55782     -0.388049       8.46105       10.9500       11.2398       10.5066       8.61490       6.24702
  11  20 3451.6398    2.9751  2.1057 13.2845  0.0000  0.0588   0.0638   0.1425    0.0871   0.0000   436.0590       20.5339      -1.03857       38.3658     -0.895890      -6.14669       8.59387       12.3540       11.5633       11.8951       10.2984       8.23269
  11  22 3731.0663    2.1583  4.5367 12.3309  0.0000  0.0978   0.0350   0.2520    0.0721   0.0000   434.1662       43.3042       31.5005       7.97029       26.1607      -15.8600       14.4343       18.7777       19.4769       18.4376       15.4516       12.7147
  11  23 3870.7295    1.7331  6.8991 11.7403 -0.0033  0.1240   0.0226   0.3709    0.0686   0.0000   444.6831       34.4246       13.7306       17.8689      -20.9905      -7.28376       18.4123       23.1490       23.2445       23.2989       20.3116       16.7079
  12   6 1509.6353    0.1711  0.3656  9.8238  0.0000  0.0540   0.0119   0.0868    0.0445   0.0000   434.1590      -13.2339       14.5680      -14.3618       1.90791      -8.35728       10.6946       20.8969       16.3233       17.5593       31.7067       19.0827
  12   7 1660.2201    0.2413  0.4392  9.7590  0.0000  0.0424   0.0121   0.0695    0.0535   0.0000   433.7532      -3.07245       16.5727       3.09129       3.95673      -2.91067       6.26606       8.27794       7.48954       7.84438       6.84235       5.68011
  12   8 1805.7675    0.3238  0.5372  9.9440  0.0000  0.0354   0.0134   0.0841    0.0590   0.0000   435.7955       3.50805       20.5182       3.61519       6.28278      -5.52736       5.49771       6.99560       7.05830       6.44462       5.75808       4.96741
  12   9 1950.0187    0.4854  0.4506 10.1837  0.0000  0.0357   0.0186   0.0544    0.0659   0.0000   437.8676    -0.0931419       12.1909       7.24088      -3.43371      -7.07006       4.91768       5.73005       7.01151       6.92087       7.49656       5.41151
  12  10 2093.6352    0.6146  0.7137 10.2983  0.0000  0.0321   0.0193   0.0688    0.0733   0.0000   439.2364      0.970586       12.7738      -1.08657      -6.06242       6.35049       4.12554       5.28376       5.60867       4.80038       4.96387       4.22103
  12  11 2235.9468    0.8855  0.7901 10.7365  0.0000  0.0309   0.0273   0.0809    0.0860   0.0000   445.4751       9.80262       15.5823       7.97009       2.77025       2.05935       4.04660       5.62323       5.35160       5.56941       4.73648       3.98303
  12  12 2376.3584    1.2398  1.0491 10.9051 -0.0031  0.0372   0.0348   0.0938    0.1766   0.0000   439.1353       4.68377       5.95970      -8.10361       6.82637      -3.22370       4.19104       6.09936       5.58799       5.80891       5.27796       4.45914
  12  13 2515.5095    1.8255  0.9338 11.2530  0.0000  0.0680   0.0553   0.0834    0.2407   0.0000   433.9754       11.6670       9.52640       5.82975       5.46126       2.15015       12.0236       17.7363       14.3577       15.9189       10.9602       8.85245
  12  14 2654.6676    2.2707  0.8844 11.3961  0.0000  0.0301   0.0639   0.0761    0.2911   0.0000   420.6399       10.7627       20.0075       2.90348       3.80701       2.39028       4.07149       4.84830       4.76127       5.42095       4.84601       3.74857
  12  15 2794.5461    2.9337  0.8443 12.9467  0.0000  0.0345   0.0864   0.0755    0.1190   0.0000   438.1456       14.4831       26.7067       3.57130      -3.80267       5.04867       5.60149       6.93706       6.96328       5.85288       5.05867       4.15359
  12  16 2934.4576    3.1942  0.8034 13.4355  0.0000  0.0320   0.0931   0.0695    0.0919   0.0000   444.0677       18.1854       22.7089       4.90262     -0.434374      -1.64531       4.45972       5.58562       5.81830       5.81730       5.33726       4.12972
  12  17 3073.9476    3.6582  0.9555 13.2237  0.0000  0.0335   0.0965   0.0790    0.1200   0.0000   436.2028       5.15229       20.4247       6.33295       2.91200       6.87486       4.10072       5.53492       5.50489       5.39058       4.60322       4.19714
  12  18 3213.3475    3.5576  1.2514 13.5587  0.0000  0.0410   0.0905   0.1011    0.1013   0.0000   428.0718       13.1824       21.9442       4.46311      -8.54783      -12.3661       5.85330       7.90064       8.24810       8.37100       7.54924       5.97149
  12  19 3352.6757    3.2772  1.6696 13.1619  0.0000  0.0631   0.0725   0.1203    0.0875   0.0000   445.5228       25.2181       4.72650      0.916843      -2.64073       5.84054       11.3323       17.0477       16.2284       15.9191       12.6876       9.89750
  12  20 3492.6413    2.7967  2.6054 12.3990  0.0000  0.0568   0.0499   0.1537    0.0744   0.0000   438.3182       17.3120       4.73452      -4.03301       4.26755       18.5462       7.56858       9.09328       10.3135       9.74924       8.48332       7.47362
  12  21 3632.6581    2.3008  3.6320 12.0431  0.0000  0.0746   0.0362   0.1912    0.0631   0.0000   421.0957       20.8613       22.2053       8.83506      -17.5940       13.5288       9.72211       12.4230       13.8105       12.9363       11.6103       9.61291
  12  24 4053.7701    1.3670  7.9159 10.9837  0.0000  0.1344   0.0174   0.3844    0.0584   0.0000   473.4812      -12.4380      -9.89818       10.5114       8.97028       9.67693       17.4888       23.1540       23.4883       23.2607       21.1050       17.5200
  12  25 4194.8297    1.1526  9.6475 10.6235  0.0000  0.1658   0.0135   0.4497    0.0562   0.0000   487.6809      -6.64849       19.4222      -47.6164      -1.54572       58.4644       21.2935       27.5014       29.3097       28.6616       25.6860       21.1074
  13   6 1541.1548    0.1471  0.2178  9.0502  0.0000  0.0263   0.0099   0.0566    0.0396   0.0000   436.0930       8.94117       7.84606      -3.49084      -8.84477      0.456816       3.95277       6.51373       6.12221       5.72914       5.25427       5.19668
  13   7 1692.3786    0.2253  0.2413  9.2828  0.0000  0.0235   0.0119   0.0462    0.0425   0.0000   436.4789       3.08118       10.4369       1.57315      -2.53710       1.58700       3.18533       3.14745       3.46100       3.05538       2.79454       2.75219
  13   8 1838.6558    0.3616  0.3352  9.4820  0.0000  0.0231   0.0150   0.0476    0.0519   0.0000   440.5452      -7.42642       14.4516      0.316938      -4.63415       4.13012       2.41850       2.85493       3.51402       3.18221       2.82136       2.45229
  13   9 1983.8072    0.4694  0.4907  9.6286  0.0000  0.0330   0.0172   0.0552    0.0652   0.0000   431.9557       1.08488       11.1890       3.74877     -0.622722      -3.21012       3.03715       5.20128       4.21865       5.09033       3.81623       3.38485
  13  10 2128.4378    0.6924  0.7659  9.9323  0.0000  0.0310   0.0204   0.0753    0.0776   0.0000   429.0357     -0.366491       13.9830      0.738741      -1.25823       5.57163       3.65815       4.14639       4.59359       4.56823       4.16814       3.56367
  13  11 2271.2305    0.9350  0.7232 10.4753  0.0000  0.0270   0.0277   0.0698    0.0783   0.0000   442.8628       2.92216       12.2133      -2.42648      -1.42144      -4.51105       3.10624       4.17202       4.08420       4.03848       3.76233       3.35935
  13  12 2411.8777    1.3544  0.7411 10.7943  0.0000  0.0269   0.0383   0.0672    0.1028   0.0000   437.6570       2.30834       9.30926       3.10743       3.93774      -3.13028       3.39029       4.29263       4.71056       4.52093       3.63272       3.50484
  13  13 2551.6660    1.7281  1.0049 11.3454  0.0000  0.0336   0.0465   0.0869    0.1445   0.0000   443.6943       9.37400       9.71734      -7.17377      -2.50354       8.77354       4.14299       5.18288       5.84540       5.03127       4.91860       3.98621
  13  14 2691.7842    2.3336  1.0419 11.7004  0.0000  0.0335   0.0646   0.0933    0.1849   0.0000   436.4056       9.91747       6.44063       5.60120    0.00924571     0.0989084       3.76939       5.06468       5.42010       4.80714       4.72039       4.05703
  13  15 2832.2285    2.8492  0.7779 12.3602  0.0000  0.0290   0.0856   0.0718    0.1512   0.0000   436.6606       16.0447       13.5808       2.87064       3.67192       7.35069       3.65054       4.72690       4.64169       4.69548       4.14270       3.35665
  13  16 2972.7399    3.3522  0.8111 12.9070  0.0000  0.0290   0.0907   0.0717    0.1108   0.0000   437.7572       15.1652       8.21795      -2.81061      0.228787      -6.59629       3.50852       4.55866       4.79033       4.22702       4.15404       3.67537
  13  17 3112.6202    3.8445  0.9050 13.1925  0.0000  0.0319   0.1046   0.0748    0.1041   0.0000   441.7748       11.8140      0.147406      -1.54594      0.345109       8.73796       3.49816       4.95042       4.61191       4.97278       4.25601       3.75323
  13  18 3252.4392    3.3823  1.2395 13.1347  0.0000  0.0391   0.0868   0.1022    0.0961   0.0000   438.8676       35.3819      -5.66424      0.764224       2.92434       6.03993       4.77782       6.23296       6.03385       6.23232       5.71113       4.81833
  13  19 3392.4643    2.9900  1.8224 12.4399  0.0000  0.0469   0.0618   0.1227    0.0848   0.0000   440.1931       20.6772       23.4892       17.8314       8.52912       4.36141       5.76528       7.72690       7.47892       7.65624       6.38064       5.80922
  13  20 3532.6271    2.4759  2.4715 12.1287  0.0000  0.0641   0.0481   0.1456    0.0718   0.0000   462.0227       34.0497       8.02696       8.88457       15.2712       7.17794       8.81873       11.9353       12.2680       11.9750       11.1397       8.61273
  13  21 3673.2343    2.0421  3.7736 11.3591  0.0000  0.0733   0.0319   0.1898    0.0651   0.0000   461.5622       37.0729       3.32468      -20.4059      -9.79353       18.1846       8.79557       11.1840       11.7805       11.6897       10.5729       8.79977
  13  22 3813.7941    1.7591  5.5188 10.9260 -0.0000  0.0924   0.0233   0.2529    0.0572   0.0000   447.3896       29.6176      -34.4899       20.0761       16.7618      -10.0209       10.4511       14.1865       14.3575       14.8493       12.9491       11.5581
  13  23 3954.4333    1.4494  6.8191 10.5967  0.0000  0.1112   0.0185   0.3069    0.0566   0.0000   476.8663       56.2161       12.1458       18.5864       35.7638      -4.49305       12.8141       16.4906       18.0011       16.9699       15.5213       13.2052
  14   6 1571.5717    0.1922  0.4253  9.9558  0.0000  0.0369   0.0107   0.0751    0.0462   0.0000   438.0824      -2.58611       13.1779       5.27727       2.30315       1.36845       4.35811       5.91359       6.11269       6.20036       6.22974       4.43998
  14   7 1723.5086    0.2645  0.4094  9.9848  0.0000  0.0377   0.0118   0.0722    0.0499   0.0000   437.3518       3.42896       9.58448      0.953544       1.82134       2.53141       5.30083       6.91677       7.14244       7.11379       6.17374       3.61500
  14   8 1870.8440    0.3924  0.6291  9.9691  0.0000  0.0359   0.0131   0.0671    0.0672   0.0000   436.1099       7.41512       17.0166      0.327162       1.16684     -0.293591       4.73788       6.90941       7.60465       7.92668       6.42780       6.79223
  14   9 2017.0326    0.5760  0.6794 10.2562  0.0000  0.0315   0.0175   0.0639    0.0763   0.0000   440.9801      -1.01370       14.8590       3.01560      -7.41895      -7.09584       3.52282       4.12923       4.74676       4.40505       4.32780       3.59972
  14  11 2305.7312    1.0626  0.7968 11.3732 -0.0007  0.0294   0.0289   0.0673    0.0744   0.0000   442.0523       8.45930       9.52973       14.6615      -2.36200      -6.09978       3.24903       4.59463       4.52965       4.76830       4.38523       3.66612
  14  12 2446.7837    1.3785  0.9637 11.5592  0.0000  0.0366   0.0347   0.0750    0.0932   0.0000   441.7302       11.0280       12.3919     -0.187706       2.65740       4.19719       4.73442       6.05144       6.57365       5.75078       5.15612       4.46785
  14  13 2587.3388    1.8172  0.9907 12.0914 -0.0025  0.0323   0.0473   0.0806    0.1066   0.0000   430.9206       13.9822       7.83567      0.249778       2.72681       4.87108       3.89159       5.23000       5.04206       5.37031       4.47554       3.99232
  14  14 2728.2655    2.5069  0.9581 12.4369  0.0000  0.0369   0.0656   0.0751    0.1604   0.0000   439.9246      -1.59528       8.75788       2.59155       3.03548      -5.25284       4.94007       8.39581       8.19843       9.34998       7.24251       6.79068
  14  15 2869.2871    3.1797  0.9886 12.3895  0.0000  0.0335   0.0929   0.0842    0.2992   0.0000   437.7255       17.2091       13.7788       4.02341      -1.90644       6.76795       3.71908       4.74295       4.75238       4.96664       4.14695       4.14942
  14  16 3010.2414    3.9978  0.8881 13.0293  0.0000  0.0409   0.1237   0.0849    0.2451   0.0000   438.8645       11.9115       13.3192     -0.462826       1.01963      -2.34195       7.20689       9.75488       9.38223       8.96850       7.22965       6.44557
  14  17 3150.7023    3.8353  1.1403 13.4233  0.0000  0.0481   0.0952   0.0879    0.1662   0.0000   444.4589       15.9433       13.0405       11.5526       4.95089       7.41375       7.50011       9.84716       9.84269       8.39301       7.11688       5.68820
  14  18 3290.9746    3.5943  1.4970 13.0491  0.0000  0.0414   0.0760   0.0932    0.1292   0.0000   436.6461       15.4438       6.79202       8.68538      -5.92410      0.891706       4.28022       6.06142       6.14266       6.28620       5.61044       5.10574
  14  19 3431.6627    3.0222  2.1760 13.0978  0.0000  0.0522   0.0582   0.1351    0.0771   0.0000   431.2154       9.69881       12.5172       10.0961       5.29597      -5.98044       6.20909       8.44239       8.80085       8.84078       8.02427       6.96317
  14  20 3572.2500    2.6006  3.4118 12.3169  0.0000  0.0639   0.0402   0.1676    0.0718   0.0000   437.4476       36.3584       2.64634       10.3373      -7.95103      -2.21153       6.99807       9.18741       9.68732       9.62979       9.01607       7.97141
  14  21 3713.3445    2.0836  4.5184 11.9314  0.0006  0.0798   0.0285   0.2044    0.0622   0.0000   439.0071      -8.21857      -30.2487       7.89587       12.7809       26.4488       8.85054       11.5545       12.3901       11.9482       11.2358       9.93705
  14  22 3854.2977    1.7773  5.8016 11.6173 -0.0006  0.0946   0.0222   0.2555    0.0561   0.0000   452.2623       30.0555       4.71701      -25.6726       25.8749      -9.92326       10.9151       13.8474       15.5317       15.0548       13.9233       11.6663
  14  23 3995.3664    1.4922  8.0841 11.1476  0.0000  0.1239   0.0165   0.3304    0.0577   0.0000   417.9095       56.9946      -8.12392       2.07379      -1.16915      -13.5431       13.4746       18.0340       18.5821       17.9363       17.5518       15.1008
  14  24 4137.0631    1.2501 10.3482 10.9005  0.0000  0.1520   0.0128   0.4267    0.0514   0.0000   442.5923       23.0433       48.1413       37.0227      -22.4909      -17.7000       16.1997       22.1218       22.7108       22.9663       20.9133       18.2348
  15   7 1753.7689    0.3359  0.2934  9.8814  0.0000  0.0204   0.0143   0.0411    0.0465   0.0000   434.8465      -2.13181       14.9430      -1.16933     -0.443908     -0.366752       2.50027       3.04344       3.03513       3.33934       3.00696       2.42807
  15   8 1902.3198    0.4521  0.4886  9.7933  0.0000  0.0239   0.0149   0.0540    0.0576   0.0000   440.0032       3.68957       8.04786      -3.41141       5.25209      0.685387       2.83517       3.26924       3.79243       3.58108       3.53377       3.37729
  15   9 2049.6884    0.6105  0.5752 10.3398  0.0000  0.0259   0.0194   0.0572    0.0693   0.0000   438.8898     -0.967325       9.30683       1.17168      0.469654       3.60406       3.09205       3.28258       3.70068       3.73043       3.74962       3.12765
  15  10 2195.8431    0.8438  0.7819 10.5778  0.0000  0.0260   0.0224   0.0680    0.0737   0.0000   439.1240     -0.456408       17.9280       2.90031      -3.06326      -2.96683       2.87328       3.99856       3.86222       4.10715       3.65938       3.23759
  15  11 2339.4775    1.1523  0.8520 11.0231  0.0000  0.0314   0.0290   0.0660    0.0872   0.0000   436.1885       6.40346       13.6295      0.686833       2.14453       3.40731       3.23603       4.33421       4.54348       4.60699       4.28044       3.70075
  15  12 2481.0915    1.5313  0.9955 11.7547 -0.0000  0.0648   0.0373   0.0844    0.0820   0.0000   438.1795       3.46453       19.5894       9.17209       1.74914     -0.450296       9.85219       17.1164       14.7247       17.2904       14.5861       13.0975
  15  13 2622.3657    1.9939  0.9045 12.3294  0.0000  0.0304   0.0500   0.0740    0.0823   0.0000   434.7282      0.248660       7.80699       2.35019      -9.78519       6.34731       3.33557       4.62349       4.72622       4.78209       4.23632       3.32819
  15  14 2764.1900    2.5753  0.8788 12.6791  0.0000  0.0286   0.0646   0.0715    0.1001   0.0000   437.2848       10.2355       17.5715       5.30295      -6.59384      -3.85989       2.74518       3.68029       3.69563       3.51406       3.77779       3.05713
  15  15 2905.8796    3.3023  0.8603 12.8911  0.0000  0.0281   0.0872   0.0666    0.1494   0.0000   441.4163       17.1421       12.0063       7.20040       5.20864     -0.679552       2.89503       4.08189       4.00650       4.12012       3.80973       3.50894
  15  16 3047.1638    3.9152  0.9785 13.4150  0.0000  0.0309   0.1047   0.0788    0.1537   0.0000   440.4177       11.0659       7.71787       4.06128      -10.2011      -1.00285       3.52139       4.60062       4.58170       4.52003       4.09161       3.64068
  15  17 3188.1003    3.8658  1.0388 13.5610  0.0000  0.0354   0.1060   0.0807    0.1579   0.0000   439.9379       10.7863       9.26649       4.18974      -7.85704       5.31145       3.65093       5.18848       5.21655       4.90666       4.96390       4.02821
  15  18 3329.0276    3.2092  1.7825 13.0994 -0.0075  0.0472   0.0693   0.1143    0.1140   0.0000   438.7771      -1.02875      -1.63565       7.54550       6.09537       1.94600       5.05565       6.93686       6.93324       6.52769       6.54375       5.52275
  15  19 3470.1276    2.7618  2.2196 12.7576  0.0000  0.0531   0.0511   0.1301    0.0817   0.0000   433.2412       5.97446      -2.87974       11.9379       7.36901       1.54920       5.31142       7.22260       7.68505       7.61948       7.20567       6.34534
  15  21 3752.7707    2.0129  4.9450 11.5997  0.0000  0.0821   0.0257   0.2124    0.0599   0.0000   423.6432       13.8550      -14.2659       3.71575      -4.91155       11.5715       8.99361       11.9285       12.9102       13.1236       12.5796       10.8275
  15  22 3894.3827    1.5657  7.0157 11.2594  0.0000  0.1024   0.0182   0.2964    0.0499   0.0000   442.0259       13.5890       42.3981       6.70287       9.56479      -13.2922       10.8495       13.8620       15.3724       15.0673       14.0497       12.6293
  15  23 4035.9441    1.3579  8.1560 11.0026  0.0000  0.1258   0.0157   0.3326    0.0505   0.0000   431.9813       20.7924       24.9239      -42.3191      -12.5696       27.5355       13.3795       18.5494       19.0889       19.1482       17.8227       16.1671
  15  24 4177.5142    1.1344 11.1838 10.6140 -0.0005  0.1590   0.0118   0.4527    0.0487   0.0000   453.3434       58.3120      -19.8663       1.38979       43.4700      -4.00066       16.8597       21.5744       24.0501       23.5727       22.0633       19.4628
  16   5 1467.2951    0.1380  0.1472  9.2353  0.0000  0.0236   0.0100   0.0409    0.0337   0.0000   439.2666      -3.15375       10.9896      -3.98804      -4.38937    -0.0541249       1.88418       2.22301       3.25030       3.30226       2.74177       2.94929
  16   7 1783.2572    0.3277  0.3277  9.3027  0.0000  0.0188   0.0127   0.0446    0.0476   0.0000   439.8689      -2.32492       9.33844       5.30163      0.232236      -1.27070       1.65337       2.33702       2.44340       2.48275       1.98598       2.10210
  16   8 1933.1880    0.4719  0.4019  9.4984  0.0000  0.0188   0.0160   0.0470    0.0540   0.0000   440.6809       2.82374       11.8199       1.15626      0.724796       2.87464       1.86010       2.23861       2.72188       2.43336       2.46293       2.04915
  16   9 2081.6321    0.5956  0.6022  9.9999  0.0000  0.0261   0.0185   0.0608    0.0631   0.0000   433.4928       4.03240       17.8407      -1.40338     -0.626713       3.51509       2.30720       3.23299       3.24271       3.42486       3.27271       2.70488
  16  10 2228.4028    0.9172  0.7156 10.1923  0.0000  0.0245   0.0241   0.0611    0.0891   0.0000   441.2951       2.93732       15.3299     -0.582793      -3.71386       2.80425       2.23049       3.05417       3.10487       3.23702       3.18618       2.75800
  16  11 2372.7363    1.1661  0.7804 11.0138  0.0000  0.0269   0.0303   0.0647    0.0703   0.0000   442.1318      -5.42092       7.13819       4.49772      -2.94587       11.1754       2.65225       3.12445       3.57109       3.73067       3.27207       2.86457
  16  12 2515.0059    1.5004  0.8837 11.7094  0.0006  0.0295   0.0381   0.0769    0.0676   0.0000   437.4159       3.40543       15.1112     -0.307734      -16.7497       2.57206       2.81716       3.79009       4.16121       3.94562       3.81904       3.37511
  16  13 2656.9784    2.0126  0.8667 12.0065  0.0000  0.0279   0.0505   0.0697    0.0788   0.0000   439.5474       9.66237       11.7580       4.20276      -2.38637       5.97253       2.71827       3.41830       3.51609       3.88055       3.57568       2.92905
  16  14 2799.6600    2.6010  0.9777 12.1571  0.0000  0.0278   0.0604   0.0730    0.0914   0.0000   442.6406       12.5564       8.44250       7.77215      -1.56893       4.87740       2.78226       3.58953       3.87000       3.72110       3.40158       3.13618
  16  15 2941.9296    3.1760  0.8092 13.0046  0.0000  0.0270   0.0834   0.0670    0.0857   0.0000   442.2260       4.05716       9.80966       1.56399      0.453548      -1.03824       2.60574       3.66228       3.64971       3.46022       3.33952       2.84409
  16  16 3083.6445    3.6497  1.1675 12.8465  0.0000  0.0556   0.0888   0.0905    0.1614   0.0000   441.0857       11.7982       7.50557       4.85493      -1.75979       4.11529       5.82190       13.4845       10.5902       16.5807       11.2954       16.2703
  16  17 3225.0169    3.4117  1.2473 13.0522  0.0125  0.0376   0.0883   0.0950    0.1336   0.0000   438.1841       11.5781       12.9375      -1.81734       1.87335      -4.81003       3.41690       4.51805       4.72634       4.90936       4.34106       3.97360
  16  18 3366.3982    3.1991  1.6347 12.6740  0.0000  0.0416   0.0702   0.1121    0.1219   0.0000   448.8566       11.5715      -4.05110       11.5040       7.07149     -0.598463       4.07045       5.35633       5.83506       5.70675       5.92663       4.86085
  16  19 3507.9503    2.6340  2.8154 11.9760 -0.0018  0.0558   0.0431   0.1447    0.0830   0.0000   439.6098       32.8111       13.3614      -13.2296       12.2701     -0.989092       5.57719       7.38834       8.14459       7.92314       7.50337       6.47756
  16  20 3649.8774    2.1643  3.7686 11.6357  0.0000  0.0672   0.0322   0.1783    0.0640   0.0000   430.0362       20.6627       20.9640       9.82031      -12.0846      0.751956       6.38852       8.37226       9.38016       8.89097       8.62221       7.85437
  16  21 3791.7746    1.8441  5.0622 11.1817  0.0000  0.0793   0.0240   0.2229    0.0549   0.0000   440.6187       10.7724      -20.6264       14.9254      -10.2994      -23.2030       7.59958       9.40596       10.7676       10.6090       9.90085       8.87199
  16  22 3933.6730    1.4978  7.0698 10.7046  0.0000  0.1021   0.0179   0.2839    0.0512   0.0000   432.4050       53.0443      -4.25931       19.7890      -1.02891      -1.53376       9.90994       12.6989       13.7079       13.5652       13.0274       11.8033
  16  23 4075.5307    1.2271  9.2419 10.3142  0.0000  0.1286   0.0140   0.3661    0.0513   0.0000   417.7233       21.1704       18.6933       49.6596      -5.47512      -18.6700       12.3010       16.1150       17.5622       17.4058       16.3756       15.1669
  16  25 4360.1571    0.8102 11.8023 10.0268  0.0001  0.1876   0.0103   0.5220    0.0444   0.0000   446.2888       24.6158       33.7055       25.5500       69.1566       4.59621       18.3209       23.3022       25.7814       25.1788       23.6849       22.3970
  16  26 4503.0412    0.6954 13.7206  9.7693  0.0000  0.2238   0.0078   0.6190    0.0406   0.0000   414.6875       22.7384       30.6794       9.08758       17.0115      -25.2091       21.2491       27.9994       30.5272       29.9858       29.1105       25.9550
  17   6 1656.9785    0.2392  0.5618  9.6281  0.0000  0.0362   0.0094   0.0743    0.0471   0.0000   439.3051       3.46092       14.9779      -5.70417      0.777533       4.09414       3.25322       4.32732       4.63457       4.53984       4.53206       4.51969
  17   7 1811.9976    0.3633  0.3884  9.8789  0.0000  0.0255   0.0128   0.0450    0.0480   0.0000   438.8715     -0.530103       15.7940      -2.93385       1.90092       1.68057       3.27998       3.75268       4.24465       4.81425       3.98690       3.83994
  17   8 1963.3024    0.4802  0.6782 10.0439  0.0000  0.0264   0.0138   0.0643    0.0582   0.0000   434.3563       1.71391       15.0241       4.31683       3.15034       2.48048       2.62363       3.13260       3.39160       3.66048       3.50143       3.04407
  17   9 2113.0301    0.6649  0.5620 10.5959  0.0000  0.0227   0.0190   0.0522    0.0553   0.0000   441.2072      -2.85239       15.1332       2.38731       2.20879      0.218176       2.12586       2.69337       3.04093       2.88536       2.76743       2.57396
  17  10 2260.3157    1.0045  0.9888 10.7544  0.0000  0.0329   0.0242   0.0789    0.1006   0.0000   438.0140       3.64614       7.86912      -2.93896       2.37475       2.83827       2.56303       3.78091       3.84707       3.72558       3.96296       3.39906
  17  11 2405.1485    1.3259  1.0485 11.5038  0.0000  0.0312   0.0313   0.0838    0.0851   0.0000   440.4960      -8.17448       18.6760       13.0529       5.17624      -1.89859       2.92588       3.92550       4.02649       4.00361       4.18864       3.84067
  17  12 2548.1357    1.7440  0.8501 12.2085  0.0000  0.0285   0.0423   0.0671    0.0696   0.0000   442.9258       6.03106       10.3350       3.17702       4.81820       3.13707       3.20770       4.47641       4.60416       4.52935       3.91337       3.65812
  17  13 2691.0879    2.0889  1.0838 12.3367  0.0000  0.0322   0.0460   0.0783    0.0868   0.0000   438.9557       1.66228       17.3805       3.76961     -0.732279       1.63268       2.99933       3.90942       3.85292       4.00986       4.04579       3.83808
  17  14 2834.4313    2.7449  0.8899 13.1296 -0.0002  0.0272   0.0648   0.0685    0.0724   0.0000   438.2072       6.69163       16.8305       4.55651      -5.08172       8.81514       2.62211       3.45932       3.80356       3.79444       3.41403       3.38493
  17  15 2977.3363    3.4134  0.8388 13.4695  0.0000  0.0266   0.0842   0.0672    0.0812   0.0000   442.8405       10.0372       18.4499       3.24499      0.610092       6.17369       2.70881       3.75553       3.86488       4.29902       3.93493       3.24965
  17  16 3119.5254    3.9501  0.9811 13.3927 -0.0003  0.0282   0.0932   0.0710    0.1205   0.0000   439.5926       15.6739       10.2294       4.08391     -0.879003       10.8973       2.52349       3.36401       3.40129       3.42130       3.32905       3.13156
  17  17 3261.5435    3.4687  1.6111 13.1966 -0.0087  0.0393   0.0735   0.1061    0.1301   0.0000   433.4009       20.8580       17.5702       9.69846       2.73901      -1.39776       3.99187       5.32839       5.63103       6.01279       5.55621       4.72988
  17  18 3403.5859    3.2513  1.8250 12.8708 -0.0023  0.0441   0.0669   0.1074    0.1377   0.0000   441.6030       4.67471       23.3923       11.5004       8.59789       3.14728       4.24633       5.60484       5.73296       5.72082       5.38800       4.86336
  17  19 3545.6899    2.6445  3.1362 12.3209  0.0000  0.0579   0.0413   0.1586    0.0872   0.0000   433.7500       23.4248       13.0055       2.49328       2.01351      -13.0792       5.30372       6.89449       7.61873       7.50746       7.50776       6.54688
  17  20 3687.8908    2.1872  4.5253 11.7130  0.0000  0.0708   0.0267   0.1892    0.0654   0.0000   446.2456       21.3623       10.0998       16.8242      -12.2182      -5.32264       6.43588       8.31388       9.19052       9.17836       8.87320       8.07645
  17  22 3972.6638    1.4679  7.5773 11.1177  0.0000  0.1058   0.0154   0.2905    0.0474   0.0000   444.4936       38.0720      -7.86796     -0.795547       20.3079       7.38979       9.51309       12.3701       13.5725       13.4907       12.8344       11.9388
  18   5 1518.7592    0.1606  0.1356  9.7230  0.0000  0.0160   0.0099   0.0293    0.0322   0.0000   440.1476      -2.90248       13.5553     -0.438315       4.01042       3.51178       1.53944       2.21094       2.26205       1.82396       2.25992       1.85777
  18   7 1839.9931    0.3932  0.4766  9.9143  0.0000  0.0258   0.0126   0.0469    0.0519   0.0000   438.9728      -1.84819       11.6534      -2.40235     -0.360354       5.67560       2.00326       3.26374       2.88585       3.25241       2.82753       3.29986
  18   8 1992.8361    0.5114  0.6498 10.0159  0.0000  0.0261   0.0139   0.0567    0.0614   0.0000   439.4737       1.36310       17.7205       2.79986      -5.48043      -3.06654       2.29225       2.98527       3.21400       3.20915       3.14573       3.13384
  18   9 2143.7419    0.7555  0.6579 10.5531 -0.0006  0.0220   0.0204   0.0590    0.0637   0.0000   437.4918       4.32754       14.6044       1.53209      -1.38428       1.14063       1.89577       2.53813       2.69355       3.00743       3.04995       2.40614
  18  10 2291.5703    0.9910  0.7634 11.2649  0.0000  0.0255   0.0258   0.0655    0.0703   0.0000   435.9143      -5.86112       12.4852       1.79288      -1.31137      0.993194       2.39867       3.20481       3.16848       3.53545       3.50773       3.22363
  18  11 2436.8359    1.3810  0.9284 11.6605  0.0000  0.0288   0.0338   0.0754    0.0921   0.0000   437.6343       4.30964       13.0368       6.78815      -1.56614      -7.28538       2.51043       3.06755       3.47316       3.33758       3.33499       3.19920
  18  12 2580.9037    1.7060  0.8586 12.2705  0.0000  0.0259   0.0411   0.0690    0.0686   0.0000   440.2478       7.06162       13.1855     -0.748090      -3.13846      -4.63363       2.60349       3.38721       3.82458       3.93185       3.76203       3.15687
  18  13 2724.8194    2.2651  0.8821 12.7753  0.0000  0.0275   0.0530   0.0673    0.0763   0.0000   437.6771       6.13034       19.0868       3.66536      -11.2052      -9.12464       2.42202       3.18310       3.33761       3.40657       3.24535       3.21168
  18  14 2868.7554    3.0367  0.7235 13.2810 -0.0008  0.0233   0.0742   0.0592    0.0706   0.0000   433.5572       13.0748       12.7407       6.77564       2.20630      -2.41595       2.28703       2.55020       3.10412       3.25391       3.10506       2.83378
  18  15 3012.3191    3.3923  0.7926 13.6471  0.0000  0.0288   0.0808   0.0599    0.0689   0.0000   439.2754       2.38649       8.69315       2.79958       1.47763       6.69644       2.61361       3.95207       3.98471       3.91162       3.87142       3.47047
  18  16 3155.0122    3.5081  1.1578 13.6890  0.0000  0.0305   0.0768   0.0898    0.0856   0.0000   443.1385       12.6586       13.5582       4.83490      -4.23414       3.43586       2.70319       3.72207       3.95154       4.06447       3.85233       3.52658
  18  17 3297.5721    3.3293  1.5633 13.3786  0.0000  0.0393   0.0672   0.1019    0.0944   0.0000   442.3775      0.392378       10.2147       7.12444     -0.115233      -8.72462       3.44650       4.85325       4.93872       4.99535       4.85794       4.08044
  18  18 3440.1517    2.8404  2.2896 12.5981  0.0000  0.0466   0.0489   0.1214    0.1024   0.0000   444.3796       15.0627       6.02438       3.69992      -1.63627       9.25440       4.18865       5.69003       6.01761       6.22753       5.96016       5.17005
  18  19 3582.8116    2.4930  3.8587 12.0200  0.0000  0.0615   0.0327   0.1623    0.0753   0.0000   436.7778      -3.39581       2.53168       6.79093       2.40196      -12.6587       5.68687       7.35869       7.71610       8.02262       7.97036       7.67753
  18  20 3725.3348    1.9868  4.7786 11.6414  0.0006  0.0732   0.0245   0.2012    0.0654   0.0000   455.6775       25.2400       6.36182      -3.30982      -14.3640     -0.447325       6.37025       8.20252       9.30218       9.24524       8.95791       8.32078
  18  22 4011.2016    1.3832  9.0263 10.9304  0.0000  0.1148   0.0134   0.3280    0.0448   0.0000   462.7117       43.1609       19.3309      -66.7601      0.214720       11.4659       10.1580       13.7865       14.6356       14.8632       14.9372       13.7315
  19   6 1709.3841    0.2591  0.3515  9.2747  0.0000  0.0252   0.0098   0.0489    0.0404   0.0000   439.2978     -0.231050       14.7211      -6.53698      -6.04101     -0.676217       2.29247       2.21897       2.27279       3.33564       3.46730       3.50659
  19   7 1867.2934    0.3730  0.3945  9.4644  0.0000  0.0191   0.0122   0.0432    0.0474   0.0000   438.7572       1.66739       14.2381     -0.772518       3.37697       2.96188       1.77759       2.43351       2.54285       2.95380       2.80777       2.93706
  19   8 2021.7879    0.5738  0.5977  9.6723  0.0000  0.0221   0.0158   0.0538    0.0666   0.0000   440.7468     -0.796060       13.1980     -0.272823    0.00889739       2.42611       2.12994       2.72470       2.86837       2.70778       2.55947       2.54312
  19   9 2173.7674    0.7553  0.7132 10.2719  0.0000  0.0246   0.0191   0.0596    0.0620   0.0000   435.8349      -2.38372       12.5133       5.11745      -4.56937      -2.58967       2.33630       3.11061       3.31755       3.09274       3.15335       2.86487
  19  10 2322.3560    1.0451  0.8107 10.8299  0.0000  0.0274   0.0248   0.0637    0.0645   0.0000   438.8590       1.13971       10.1722       6.62921      -2.76740      -3.07911       2.14680       2.84195       2.53744       2.93512       2.83991       2.65838
  19  11 2468.2144    1.4787  0.9478 11.4024  0.0000  0.0279   0.0338   0.0693    0.0880   0.0000   437.8527    -0.0770940       18.2463       5.10900      -2.03736       2.96647       2.45140       3.13118       3.53647       3.47544       3.54274       3.28240
  19  12 2613.0837    1.9215  0.9434 11.7437  0.0000  0.0273   0.0434   0.0659    0.0925   0.0000   440.5997       6.95248       15.9306       3.36574      -5.12554      -6.68222       2.15690       2.71981       3.20383       2.93107       2.85930       2.63932
  19  13 2757.9625    2.4554  0.8274 12.4112  0.0000  0.0236   0.0563   0.0629    0.0721   0.0000   440.3230       11.3751       9.28940       3.41321       1.32582      -1.62247       2.12889       2.71089       2.96027       3.06850       2.89707       2.57028
  19  14 2902.6003    2.9346  0.9028 12.7057  0.0000  0.0299   0.0652   0.0625    0.0792   0.0000   434.9682       6.69951       12.4449     -0.130854      -7.39702      0.886654       2.93504       4.11815       4.51478       4.61192       4.43961       3.41773
  19  15 3046.6632    3.4236  0.9606 13.1116  0.0000  0.0451   0.0741   0.0630    0.0792   0.0000   441.1087       1.51165       13.5382       4.89731       1.23699       1.57510       5.39998       7.46516       7.01284       7.61527       6.72175       6.00432
  19  16 3189.9370    3.3817  1.2453 13.1740  0.0000  0.0319   0.0706   0.0877    0.0803   0.0000   438.9726       19.2071       7.26106      0.626974      -1.13938       6.80501       2.64668       3.65313       3.81049       3.98307       3.75024       3.68261
  19  17 3333.0793    3.0559  1.4676 12.8928  0.0000  0.0387   0.0604   0.0896    0.0816   0.0000   438.3582       15.7772       13.5552     0.0236652      -6.95457      -3.24412       3.16578       4.12584       4.64686       4.70122       4.74268       4.18842
  19  18 3476.3141    2.6272  2.5500 12.3988  0.0000  0.0510   0.0443   0.1351    0.0697   0.0000   441.0430       14.8354       11.1603       16.0421      0.650785       2.92336       3.98391       5.67984       5.72282       6.16121       5.91690       6.02393
  19  19 3619.4930    2.2690  3.7710 11.6208  0.0000  0.0620   0.0315   0.1684    0.0714   0.0000   431.6179       16.8038       27.0634       16.5007      -4.30127       10.6507       5.07642       6.61650       7.71139       7.75831       7.60943       6.97141
  19  20 3762.7515    1.9197  5.1714 11.1174 -0.0023  0.0727   0.0227   0.2038    0.0624   0.0000   446.9310       14.3540       12.4677      -6.16445      -1.78573      -14.2509       6.01532       8.08181       8.70454       9.06112       8.88120       8.10145
  19  21 3905.9906    1.5741  7.7144 10.6380  0.0000  0.0971   0.0161   0.2750    0.0508   0.0000   435.4611       1.65994       37.3602      -4.05897       6.63746      -10.6334       8.04759       10.4500       11.4868       11.8783       11.4537       10.6370
  19  22 4049.2730    1.3003  9.1025 10.3750  0.0000  0.1110   0.0132   0.3343    0.0481   0.0000   444.1076       3.54111       24.0599       33.7185       12.1283      0.642080       9.26635       12.0136       13.3276       13.4905       12.8207       12.3209
  19  23 4192.6923    1.0792 10.2290 10.2836  0.0000  0.1327   0.0116   0.3799    0.0438   0.0000   452.1161      -8.23578      -4.18812       21.1926       14.1771       6.51665       10.7847       14.2828       15.5917       16.4842       15.9454       14.6320
  19  24 4336.0461    0.8409 12.2840 10.1312 -0.0032  0.1756   0.0094   0.5005    0.0401   0.0000   414.1927       15.8729       36.1012      -21.1344       16.9908      -23.2689       14.4723       19.3383       20.9976       21.0444       20.8094       19.4195
  19  25 4479.6653    0.7042 14.9522  9.9829 -0.0011  0.2308   0.0074   0.6206    0.0344   0.0000   465.7648      -40.5168       18.0114      -21.5761       48.6605       1.85165       18.6513       24.9602       26.8092       27.9255       26.9743       25.2435
  20   5 1566.5201    0.1975  0.4412  9.2627  0.0000  0.0295   0.0086   0.0664    0.0381   0.0000   435.1803       2.14936       21.9254       3.17537      -7.42043      0.695371       3.59332       4.66825       6.02262       8.07006       6.10618       9.83380
  20   6 1734.2014    0.2737  0.4352  9.4369  0.0000  0.0246   0.0097   0.0535    0.0408   0.0000   442.5337      -4.77239       15.8343       7.71014      -1.90231       2.21028       2.09278       2.41053       2.42072       3.22635       3.39378       2.86855
  20   7 1893.9550    0.4477  0.4927  9.6227  0.0000  0.0191   0.0129   0.0481    0.0493   0.0000   442.0638      -1.80418       16.6625       4.32080       4.04724      -1.56251       1.55044       2.02108       2.26000       2.24882       2.15961       2.00163
  20   8 2050.0867    0.5915  0.6361  9.8297  0.0000  0.0254   0.0146   0.0521    0.0567   0.0000   444.1207      0.269719       13.9216       8.13257      -1.52391       6.17971       2.60804       3.84124       3.94421       4.25327       3.83293       3.45765
  20   9 2203.1654    0.8972  0.8773 10.1702 -0.0004  0.0254   0.0199   0.0616    0.0770   0.0000   436.8579      0.942625       13.2880       5.99460      -1.84776      0.113209       2.00384       2.72623       2.85704       3.02663       2.66284       2.62091
  20  10 2352.4602    1.1344  0.8113 11.2890  0.0002  0.0253   0.0269   0.0626    0.0576   0.0000   435.3110      0.518113       16.6611      -2.16561      -1.03206       5.06796       2.14684       2.64460       2.98975       2.94049       2.84208       2.79309
  20  11 2498.9575    1.4940  1.0187 11.4029  0.0000  0.0278   0.0327   0.0712    0.0864   0.0000   438.5456       3.15810       16.8943       4.71583      0.951163       2.27800       2.28047       2.96976       3.24643       3.32249       3.11669       2.99793
  20  12 2644.8312    2.0289  1.0063 11.9825  0.0000  0.0282   0.0443   0.0706    0.0942   0.0000   438.1427       8.53290       10.3048       1.41860      -1.69610      -4.37956       2.37057       3.05343       3.21192       3.26557       3.32485       3.12880
  20  13 2790.7784    2.6125  0.7441 12.9071  0.0000  0.0232   0.0611   0.0541    0.0585   0.0000   441.1888       4.98308       19.5555       3.12783      -5.35817      -2.05196       1.79506       2.36476       2.54079       2.70017       2.34137       2.36976
  20  14 2936.0180    3.1637  0.8405 12.9169  0.0000  0.0228   0.0708   0.0609    0.0728   0.0000   437.1206       4.56405       14.2316       5.98629      0.113188       4.40829       1.86186       2.48728       2.62132       2.69724       2.81600       2.46454
  20  15 3080.5779    3.6036  0.9261 13.4100  0.0000  0.0268   0.0800   0.0653    0.0735   0.0000   438.5803       10.8685       6.04711       7.38898       1.01267       7.04573       2.09688       2.98921       2.87458       3.14872       2.98393       2.94389
  20  16 3224.5295    3.4629  1.1100 13.5368  0.0000  0.0292   0.0736   0.0828    0.0684   0.0000   434.6808       12.7788       17.1864      -2.42242       1.96183       1.95622       2.23127       2.95117       3.11024       3.27446       3.33955       3.06506
  20  17 3368.1156    2.9541  1.7687 13.1064  0.0000  0.0400   0.0542   0.1108    0.0545   0.0000   433.1824       8.14382       9.71904       11.9250      -2.66218       7.34397       3.07663       4.05258       4.36998       4.53388       4.45050       4.03059
  20  18 3512.0094    2.4848  2.8031 12.3516  0.0003  0.0512   0.0372   0.1352    0.0570   0.0000   429.5481       14.7559       22.6489       9.65471      0.188196       9.48510       4.23672       5.59964       5.96778       5.96199       5.99832       5.54024
  20  19 3655.7230    2.1107  4.1399 11.6701  0.0000  0.0646   0.0266   0.1738    0.0557   0.0000   438.4316       19.8171       1.62887       4.57338       9.90201       3.34056       5.03458       6.80498       7.33842       7.35228       7.38279       6.68987
  20  20 3799.5189    1.8097  6.4387 10.9044 -0.0011  0.0839   0.0181   0.2315    0.0523   0.0000   433.8484       28.3775       28.3337       7.75880      -8.14904       4.25268       6.38417       8.07112       9.16520       9.30871       9.35994       8.45090
  20  21 3943.2584    1.5333  7.5473 10.7238  0.0000  0.0990   0.0154   0.2610    0.0478   0.0000   459.6508       13.3431       19.4877       9.52197      -15.0741      -13.5377       7.73373       10.2246       11.4686       11.4945       11.6043       10.7390
  20  24 4374.0751    0.9275 17.5583 10.1096  0.0018  0.2252   0.0071   0.5895    0.0320   0.0000   413.8440      -11.9490       23.7933      -5.86954       20.8662      -41.6370       17.2037       22.9461       25.4032       26.0004       26.0691       24.7769
  21   5 1589.2857    0.1866  0.2148  9.3802  0.0000  0.0167   0.0087   0.0392    0.0325   0.0000   438.7786     -0.787470       17.9139       2.75997      -4.54675      -4.69657       1.30462       1.61604       1.52065       1.72385       1.57909       1.75819
  21   6 1758.1562    0.3022  0.3589  9.5057  0.0000  0.0176   0.0103   0.0435    0.0387   0.0000   437.0655       2.31465       15.4881       2.79099      -4.04759      -2.12231       1.57193       2.02523       2.18387       2.16267       2.12223       1.98880
  21   7 1919.8116    0.4792  0.3496  9.8754  0.0000  0.0158   0.0148   0.0358    0.0434   0.0000   438.2435      0.989168       17.9685    -0.0202925       1.31322     -0.154615       1.16258       1.66976       1.61971       1.77552       1.82903       1.82922
  21   8 2077.7474    0.5872  0.7047 10.1422  0.0000  0.0236   0.0144   0.0594    0.0539   0.0000   440.2899      -1.21497       15.8572     -0.379575      -2.74249      -3.75545       1.86239       2.45416       2.81886       2.64344       2.55786       2.45237
  21   9 2231.8536    0.9358  0.8242 10.6133  0.0000  0.0249   0.0213   0.0602    0.0699   0.0000   438.5185       3.49381       15.5954       3.88848      -8.66604      -5.21514       2.06966       2.79512       2.94596       2.94756       2.98671       2.81073
  21  10 2381.8931    1.1482  0.9930 11.2111  0.0000  0.0279   0.0249   0.0734    0.0658   0.0000   443.8009       2.98007       18.7011       2.78203      -3.39720       1.33331       2.07322       2.66556       2.93201       3.12044       3.18254       2.77370
  21  11 2529.3873    1.6361  0.9031 11.7779  0.0000  0.0253   0.0353   0.0643    0.0671   0.0000   440.6451       4.74701       16.7145       4.46996      -4.63417       2.86264       1.95847       2.68436       2.86145       2.83883       3.06698       2.85472
  21  12 2676.2203    2.3017  0.8284 12.5562  0.0000  0.0232   0.0538   0.0647    0.0723   0.0000   439.3677       10.8942       16.7121      -6.14935      -2.92532       2.21840       1.66930       2.42970       2.36757       2.82023       2.44697       2.37355
  21  13 2823.0214    2.6632  0.8084 13.0468 -0.0001  0.0246   0.0648   0.0615    0.0716   0.0000   439.6121       11.0263       13.4223       4.02431      -2.55046     -0.400051       1.89661       2.61995       2.82754       3.00477       2.98549       2.55189
  21  14 2969.0195    3.3094  0.8847 13.3547  0.0000  0.0239   0.0728   0.0654    0.0641   0.0000   441.1933       4.22778       14.9410       5.47375      0.260695      0.116978       1.90667       2.62837       2.93628       3.08789       2.90803       2.58186
  21  15 3114.0158    3.4789  1.0440 13.4409  0.0000  0.0278   0.0727   0.0714    0.0731   0.0000   438.2276       5.12062       8.87911     -0.612022       6.26386      -4.88186       2.22695       3.09394       3.21945       3.25082       3.36569       2.88301
  21  16 3258.7223    3.2547  1.3286 13.4191  0.0000  0.0332   0.0648   0.0875    0.0686   0.0000   439.8903       12.2610       9.54625       13.9836      -3.07857      -1.60009       2.48192       3.48854       3.59514       4.11858       4.07676       3.64298
  21  17 3402.9756    2.8235  1.9393 13.1678  0.0000  0.0420   0.0505   0.1180    0.0512   0.0000   437.6649       2.69508       16.6393       5.92189       3.24764       6.72380       3.32155       4.25406       4.75714       4.81486       5.02129       4.57880
  21  18 3547.3853    2.3870  3.1782 12.1626  0.0000  0.0545   0.0318   0.1384    0.0514   0.0000   436.1126       16.7005       9.83964       5.39870      -8.16750      -8.83418       3.84517       5.46517       5.60471       6.05072       5.91410       5.68490
  21  19 3691.6951    1.9785  4.2295 11.7682  0.0000  0.0650   0.0248   0.1785    0.0497   0.0000   430.8399       20.3242       8.15702       1.38191      -12.4179       6.57087       4.74023       6.19660       7.08347       6.99014       6.78497       6.63749
  21  21 3980.0666    1.3813  7.7606 10.9168  0.0000  0.1056   0.0146   0.2837    0.0413   0.0000   445.3203       21.9800       20.1042      -9.76169      -5.29111      -17.6956       7.67497       10.2818       11.0649       11.5990       11.1662       10.8953
  21  22 4124.6821    1.1970 10.9407 10.5221  0.0005  0.1351   0.0110   0.3695    0.0380   0.0000   420.3321       17.5332       1.12409      -10.3806       4.34755       24.7313       10.0730       13.2548       14.7601       15.4024       14.8301       14.2245
  21  23 4268.3687    0.9973 13.1872 10.3681  0.0000  0.1728   0.0088   0.4643    0.0343   0.0000   435.4931       26.4133       8.34107       25.4577       14.0118      -20.5965       12.3006       17.1841       18.4585       18.8218       18.9576       17.6299
  21  24 4413.1154    0.8349 15.6375 10.2139 -0.0027  0.2093   0.0069   0.5643    0.0301   0.0000   466.8520       13.5567       8.45358      -16.1322       32.7835       12.9881       15.7515       20.6621       23.1821       23.9007       23.6913       21.9864
  22   4 1429.1394    0.1238  0.1208  9.2595  0.0000  0.0191   0.0086   0.0292    0.0279   0.0000   442.1129      -1.74116       19.2734     -0.377151      -6.15679      0.704464       1.57458       1.42801       2.09742       1.98435       1.79868       1.62017
  22   5 1611.3240    0.1923  0.2913  9.2668  0.0000  0.0468   0.0082   0.0431    0.0336   0.0000   437.5000      -2.42044       14.0533     -0.114600     0.0504128      -2.52631       2.49602       6.33007       5.03189       7.07436       3.74289       7.56125
  22   6 1781.5215    0.3228  0.3648  9.4530  0.0000  0.0177   0.0105   0.0409    0.0397   0.0000   440.2679      0.176359       17.6582       4.44769     -0.687760     -0.135923       1.40070       1.83756       1.92548       2.00590       1.92910       1.75510
  22   7 1945.0596    0.4969  0.3872  9.8690  0.0000  0.0171   0.0146   0.0395    0.0427   0.0000   437.6687       1.91471       15.1702       3.76464      -1.41111      0.889557       1.47493       2.02087       2.18483       2.10283       2.06397       1.93618
  22   8 2104.7779    0.7110  0.6095 10.0458  0.0000  0.0207   0.0172   0.0484    0.0564   0.0000   440.3567      -1.94260       16.1971       3.48444      -2.47267      0.226655       1.29298       1.84909       1.93953       1.90187       1.85889       1.78116
  22   9 2260.0002    0.9501  0.8130 10.5775  0.0000  0.0226   0.0206   0.0593    0.0632   0.0000   439.1653       2.79036       9.63670     -0.128064       1.11638       4.13406       1.65191       2.22352       2.40669       2.47425       2.43159       2.26942
  22  10 2410.8741    1.3247  0.9466 11.1360  0.0000  0.0262   0.0281   0.0655    0.0781   0.0000   439.3596       2.63962       14.3466      -1.90081      -4.74601     -0.392207       1.77751       2.70230       2.60857       3.01131       3.24289       3.35582
  22  11 2559.2737    1.7976  0.8966 11.7274  0.0000  0.0266   0.0373   0.0579    0.0711   0.0000   439.3689       5.21677       10.7101       1.75878      -3.23299     -0.494514       2.20019       3.12925       3.22406       3.37589       3.18829       2.73062
  22  12 2707.2016    2.1319  0.8605 12.3739  0.0000  0.0244   0.0472   0.0636    0.0657   0.0000   436.7713      -2.10545       10.9416       2.66951      -5.53460      -5.15720       1.88507       2.61676       2.80031       2.81827       2.88092       2.49079
  22  13 2854.8182    2.7780  0.8919 12.6904  0.0000  0.0250   0.0598   0.0613    0.0844   0.0000   440.3394       7.08836       12.4657       1.57141      -1.85095      -1.39267       1.90720       2.66579       2.77764       2.77653       2.67137       2.57552
  22  14 3001.4894    3.2745  0.8750 13.3163 -0.0004  0.0249   0.0720   0.0622    0.0663   0.0000   439.0398       11.6394       11.3173       5.55495      -3.88840     -0.500103       1.90399       2.54782       2.95539       2.78738       2.63148       2.51327
  22  15 3147.1342    3.6590  1.1385 13.1483  0.0000  0.0270   0.0700   0.0729    0.0813   0.0000   436.6816       9.68927       7.45409       4.40414      -4.30475      -3.16155       1.92242       2.47309       2.83147       2.87902       2.85340       2.59896
  22  16 3292.3666    3.2529  1.4732 13.2029  0.0000  0.0337   0.0603   0.0884    0.0636   0.0000   446.1361       12.2960       9.79665      -2.57203       4.96876      -7.88487       2.36386       3.28292       3.53315       3.59521       3.44181       3.35816
  22  17 3437.4491    2.6084  1.8758 12.9275  0.0000  0.0396   0.0461   0.1121    0.0524   0.0000   437.3751       16.4190       19.5682     -0.994479       7.17970      -9.87767       2.87760       3.77722       4.12951       4.45958       4.11053       3.97224
  22  18 3582.2536    2.2394  3.1943 12.1359  0.0000  0.0516   0.0301   0.1427    0.0445   0.0000   437.7883       8.19024       11.6972       15.6209      -1.87769      -14.0461       3.75369       4.76549       5.39602       5.45251       5.46885       5.05407
  22  19 3727.0955    1.9237  4.7121 11.4474  0.0000  0.0650   0.0225   0.1830    0.0482   0.0000   431.8097      -2.49840       5.84335       19.9759       13.9339      -1.63943       4.77331       6.31546       7.07810       7.58596       7.40228       6.99460
  22  20 3871.9668    1.5861  6.5722 10.9921  0.0000  0.0844   0.0169   0.2384    0.0443   0.0000   436.5968       9.81300       5.54024      -1.87637     -0.764826       16.9354       5.86328       7.86523       8.57672       8.98748       8.39672       8.32762
  22  22 4161.0978    1.0793 11.3528 10.3486 -0.0009  0.1439   0.0101   0.3896    0.0370   0.0000   435.0489       8.76288       2.07242       13.6435       6.26083       20.9356       9.95357       12.8640       14.7143       14.9336       14.4150       13.6856
  22  25 4594.8481    0.5925 16.0922 10.0072 -0.0043  0.2593   0.0062   0.6746    0.0272   0.0000   445.3583       56.5875       11.6680      -41.3381       8.18645      -13.0878       18.1491       24.5255       27.0529       27.9342       27.3969       26.9034
  23   4 1449.7028    0.1419  0.1807  9.4007  0.0000  0.0201   0.0080   0.0398    0.0284   0.0000   440.5938      0.969884       20.8731      0.147292     -0.700213      0.404961       1.04452       2.00278       2.07732       1.62123       2.12469       1.59046
  23   5 1632.8271    0.2136  0.2138  9.4032  0.0000  0.0406   0.0099   0.0345    0.0324   0.0000   438.5054     -0.727228       20.7341       2.96696      -1.75768       1.03843       4.52464       6.78854       6.74934       6.83127       6.47845       6.38349
  23   7 1969.6396    0.4973  0.4973  9.9222  0.0000  0.0187   0.0133   0.0439    0.0459   0.0000   438.5187      -1.09741       17.6335     -0.866149      -4.33874    -0.0426313       1.31343       1.80253       1.95987       1.84172       1.89005       1.71699
  23   8 2131.1014    0.6873  0.7367 10.2687  0.0000  0.0227   0.0158   0.0605    0.0548   0.0000   440.2660       3.93098       14.8616    -0.0733200      -2.77258      -3.67573       1.81864       2.43005       2.69619       2.73315       2.67234       2.37500
  23   9 2287.5405    0.9719  0.9208 10.9054  0.0000  0.0248   0.0209   0.0672    0.0608   0.0000   439.7490      0.945976       12.3976      0.186814      -7.23958       5.06932       1.73329       2.21863       2.55603       2.42510       2.54421       2.52467
  23  10 2439.2076    1.3654  0.9255 11.2475  0.0000  0.0254   0.0287   0.0634    0.0811   0.0000   441.3668       9.05404       14.0039       3.23245      -4.51080     -0.677426       1.62582       2.21041       2.32444       2.45984       2.36768       2.38147
  23  11 2588.6350    1.6968  1.0179 11.8397 -0.0002  0.0257   0.0344   0.0695    0.0676   0.0000   437.8602       6.56841       11.6240       3.61318      -2.77962      -2.48051       1.75754       2.40371       2.41893       2.52959       2.72081       2.45541
  23  12 2737.6849    2.3435  0.8002 12.5783  0.0000  0.0209   0.0514   0.0585    0.0608   0.0000   433.2662       10.6403       15.1564       2.23733      0.979843       1.90158       1.53060       2.03325       2.22425       2.26267       2.29916       2.12307
  23  13 2886.1714    2.9143  0.9519 12.9192  0.0000  0.0248   0.0603   0.0641    0.0796   0.0000   440.8265       7.00157       8.80317       1.88621      -5.83011       2.04842       1.62772       2.24027       2.39228       2.33340       2.44914       2.33919
  23  15 3179.9129    3.4050  1.1722 13.4557  0.0000  0.0278   0.0677   0.0824    0.0696   0.0000   435.7703       7.99999       10.3989       7.62238     -0.826410       1.15918       1.92070       2.64152       2.82127       2.94811       2.76797       2.73137
  23  16 3325.6585    3.0343  1.5269 13.1822 -0.0000  0.0343   0.0548   0.0895    0.0590   0.0000   441.2769       10.6366       15.5251       11.7538       3.96399      -4.47467       2.39707       3.26014       3.51238       3.67563       3.61377       3.57082
  23  17 3471.4542    2.5555  2.3784 12.6756  0.0000  0.0440   0.0385   0.1180    0.0461   0.0000   437.6000       1.49266       12.1626       14.9827       6.72732      -7.83811       3.01321       4.11000       4.49755       4.53018       4.61671       4.15658
  23  18 3616.8476    2.0818  3.6923 12.0387  0.0000  0.0569   0.0269   0.1588    0.0421   0.0000   437.1206       8.07392       11.9292       2.69740       7.62619       4.48415       3.83133       5.05244       5.53036       5.65870       5.68189       5.29648
  23  19 3762.1288    1.8330  5.7097 11.3615  0.0000  0.0747   0.0193   0.2000    0.0426   0.0000   437.8029       14.8517       20.5817      -3.07025      -3.35822      -1.23387       4.89306       6.65920       7.07269       7.49178       7.34244       7.18863
  23  20 3907.3743    1.5703  7.1910 10.9099  0.0000  0.0894   0.0154   0.2396    0.0430   0.0000   438.0665       28.3715       23.0886       17.5652      0.776538       3.69987       6.28380       8.53278       9.32149       9.49465       9.49806       9.40132
  23  21 4052.8462    1.3004  9.4692 10.6793  0.0000  0.1133   0.0123   0.3156    0.0375   0.0000   430.4692       20.3827       21.4951       18.0107       17.4352      -2.08104       7.74824       10.2235       11.5400       11.8938       11.8106       11.3186
  23  22 4198.2363    1.1024 12.2240 10.4593  0.0000  0.1452   0.0094   0.4071    0.0328   0.0000   445.4403      -15.3575      -3.09890       6.27386       27.4736       12.4626       9.68289       13.0828       14.1874       14.8940       14.7482       14.1021
  23  23 4342.5933    0.8618 13.9970 10.3201  0.0005  0.1832   0.0075   0.5032    0.0294   0.0000   434.9509      -4.76096       37.9020      -1.87105       35.0350      -35.4008       12.5103       16.1105       18.5092       18.5538       18.8983       17.6670
  23  24 4487.7736    0.7311 17.2619 10.1377  0.0004  0.2378   0.0060   0.6161    0.0263   0.0000   385.2385       41.7663       45.1814       63.2371      -7.26277      -17.2733       16.1498       21.7048       23.6758       24.4142       24.9687       23.5679
  24   3 1271.0661    0.0716  0.0496  9.3735  0.0000  0.0183   0.0098   0.0237    0.0245   0.0000   440.1532      -1.25951       19.9678      -2.28084      -7.64323       8.05969      0.995343       1.77923       1.53888       1.64892       1.65872       1.63827
  24   4 1469.7634    0.1426  0.2810  9.3920  0.0000  0.0334   0.0081   0.0557    0.0299   0.0000   441.5173      -1.06921       19.4400       1.75899      -4.33579     -0.462624       2.39629       3.10989       3.35711       3.64846       3.61239       2.99610
  24   5 1653.6949    0.2405  0.2561  9.4650  0.0000  0.0158   0.0092   0.0374    0.0326   0.0000   440.4537       2.39702       19.2147      0.743809      -3.33670     -0.872008       1.12411       1.34624       1.55333       1.69287       1.71236       1.69645
  24   6 1826.2525    0.3856  0.4719  9.4968  0.0000  0.0188   0.0107   0.0437    0.0433   0.0000   440.0649       1.78899       16.9821      -6.77975     -0.804540       1.43590       1.22283       1.66587       1.77916       1.96261       2.11567       2.09345
  24   7 1993.5917    0.5715  0.5421  9.9674  0.0000  0.0192   0.0142   0.0443    0.0464   0.0000   439.2043     -0.253165       15.2302       4.06668      0.513027    -0.0346317       1.16625       1.49433       1.83400       1.72021       1.76328       1.79609
  24   8 2156.7885    0.7962  0.6581 10.3511  0.0001  0.0196   0.0178   0.0477    0.0539   0.0000   439.5820       3.91769       11.8889       2.50128     -0.206702      -2.73839       1.27003       1.57242       1.92055       1.75359       1.95917       1.81700
  24   9 2314.3657    1.0889  0.6506 11.2180 -0.0006  0.0198   0.0254   0.0501    0.0503   0.0000   439.0818      -1.15832       19.5493      -6.37031      -1.51002       5.21535       1.34544       1.81765       1.73907       1.95553       1.97491       1.83383
  24  10 2467.0439    1.5216  1.1451 11.2496 -0.0002  0.0267   0.0289   0.0727    0.0890   0.0000   441.6628       4.77888       16.6165       3.82045      -3.75900       1.34936       1.83339       2.37366       2.66084       2.67159       2.85237       2.77709
  24  11 2617.7158    1.9017  0.8342 12.2226  0.0000  0.0231   0.0413   0.0572    0.0659   0.0000   443.5363      0.466770       13.2366       4.55400      -3.86374      0.248516       1.59771       2.07512       2.34978       2.39475       2.42974       2.12636
  24  12 2767.7420    2.4017  0.8918 12.5213  0.0000  0.0239   0.0484   0.0593    0.0637   0.0000   440.2319       1.91473       12.1880       1.90464      -1.75215      0.611567       1.76755       2.42760       2.82899       2.80041       2.64355       2.32349
  24  13 2917.0560    3.1341  0.8618 13.1385  0.0000  0.0228   0.0654   0.0577    0.0662   0.0000   436.9572       6.21130       14.1899       1.02783      0.313923       2.62192       1.51913       1.94060       2.05978       2.16855       2.17757       2.12808
  24  14 3065.1202    3.5338  0.9653 13.2236 -0.0001  0.0239   0.0714   0.0637    0.0858   0.0000   442.5534       8.58686       20.3187       4.98744      -3.63731       6.33120       1.60148       2.06529       2.16383       2.34243       2.39646       2.18091
  24  15 3212.0763    3.3678  1.2831 13.2890  0.0004  0.0298   0.0652   0.0798    0.0785   0.0000   440.4977       5.96856       24.9033     0.0431784       1.74311       6.95247       1.96670       2.77434       2.80685       3.03717       3.09383       2.95132
  24  16 3358.6329    2.9255  1.8141 13.1215  0.0000  0.0382   0.0496   0.1034    0.0515   0.0000   439.6028       5.29386       15.5515       5.18209      -5.15565       5.30735       2.40630       3.23531       3.60110       3.74348       4.00522       3.67990
  24  17 3504.9227    2.4996  2.4717 12.6487  0.0000  0.0455   0.0370   0.1156    0.0453   0.0000   440.5816       14.3391       7.79720      -1.03560       1.19294      0.301611       3.07571       3.87323       4.00757       4.37818       4.31703       4.33769
  24  18 3650.9425    2.1033  4.0659 11.8653  0.0000  0.0571   0.0238   0.1580    0.0389   0.0000   433.5873       15.5219       12.5951      -1.15039       7.95308       4.40866       3.73891       4.95274       5.47269       5.69991       5.66759       5.63235
  24  19 3797.0277    1.7321  5.7900 11.3545  0.0001  0.0751   0.0178   0.2044    0.0385   0.0000   433.7329       4.82322    -0.0754400       24.4611      -8.33978      -5.24579       4.78522       6.37168       6.89750       7.05350       7.30686       6.88641
  24  20 3942.5885    1.4694  7.9772 10.9308  0.0000  0.0958   0.0137   0.2630    0.0361   0.0000   440.8475       34.6085       30.5620       12.2221      -2.80953       9.03508       6.15941       8.06205       9.01486       9.36900       9.33810       8.93031
  24  21 4088.6684    1.2695 10.0976 10.5650  0.0000  0.1179   0.0111   0.3234    0.0364   0.0000   438.6345       29.9595       14.0355       11.9810      -11.5284      -4.50944       7.66674       10.5545       11.2343       11.5596       11.5751       11.0173
  24  23 4379.7026    0.8943 15.7015 10.2777  0.0015  0.1915   0.0068   0.5098    0.0259   0.0000   446.9598       11.5395     0.0988032       12.7822       26.3283      -11.3045       12.2862       16.3888       18.0766       19.1771       18.4045       18.2887
  25   4 1489.4752    0.1444  0.2112  9.0571  0.0000  0.0238   0.0073   0.0386    0.0283   0.0000   440.5297     -0.147158       20.4421      -1.10033     -0.551788       4.04825       1.75807       2.23457       2.14108       2.34748       2.39117       2.09285
  25   5 1674.1210    0.2449  0.4347  9.1611  0.0000  0.0234   0.0084   0.0500    0.0371   0.0000   441.5183     -0.384403       19.1095      0.341531     -0.489971      0.605043       1.29153       1.94391       1.94252       1.97919       2.10278       2.10285
  25   6 1847.8676    0.3959  0.5113  9.2828  0.0000  0.0190   0.0104   0.0458    0.0456   0.0000   441.3738       1.33830       16.5485      -2.85688     -0.245663      -1.25706       1.17855       1.61509       1.72883       1.70507       1.74183       1.65190
  25   7 2016.9649    0.5551  0.5317  9.8657  0.0000  0.0190   0.0139   0.0451    0.0451   0.0000   440.3803      -2.37358       13.8255      -2.14053      -3.91597       5.27624       1.21352       1.72164       1.70254       1.70765       1.91322       1.77194
  25   8 2181.7760    0.8065  0.8464 10.2455  0.0015  0.0237   0.0168   0.0594    0.0560   0.0000   441.3394     -0.147664       16.2094     -0.832124       1.62777      0.426847       1.40687       1.99720       2.12629       2.21460       2.30118       2.26324
  25   9 2340.5358    1.1239  0.8635 11.0020  0.0000  0.0243   0.0236   0.0585    0.0579   0.0000   442.6782     -0.242556       16.4347       5.70747     0.0719600      0.572061       1.51479       2.07672       2.32150       2.31176       2.50861       2.45904
  25  10 2494.3935    1.5235  0.9776 11.2727  0.0000  0.0241   0.0296   0.0617    0.0707   0.0000   440.4540       1.30840       16.2148       5.24686       1.06446      0.964399       1.51231       2.04979       2.28775       2.42017       2.44586       2.34430
  25  11 2646.2964    2.1921  0.9449 11.9814  0.0000  0.0243   0.0429   0.0599    0.0728   0.0000   438.4472       3.63523       17.5299       7.21879    -0.0290029      -2.55775       1.48220       2.12968       2.15393       2.35266       2.22606       2.19574
  25  12 2797.4235    2.6814  0.8678 12.5704  0.0000  0.0225   0.0541   0.0565    0.0620   0.0000   439.9339       3.84326       13.2157       6.27723      -6.91987      0.599084       1.41820       1.93545       1.97787       2.05135       2.16302       2.11166
  25  13 2947.4841    3.2234  0.9187 12.7234  0.0000  0.0221   0.0614   0.0570    0.0685   0.0000   438.7154       4.66421       15.6088       6.55589      -2.07815     -0.208675       1.40051       1.95706       2.04648       2.13461       2.08411       1.99060
  25  14 3096.2836    3.7090  1.0120 13.0600 -0.0000  0.0246   0.0725   0.0622    0.0869   0.0000   438.9947       5.52652       14.2078       3.17437      -1.91870       1.99587       1.49775       2.04638       2.22036       2.26485       2.28727       2.11665
  25  15 3244.0013    3.2356  1.2541 13.1288  0.0000  0.0304   0.0630   0.0796    0.0783   0.0000   438.0412       5.32545       14.4565       1.97707      -1.94405       1.39879       1.84038       2.42020       2.82901       2.75885       2.59532       2.52619
  25  16 3391.2730    2.8165  1.9510 12.6719  0.0000  0.0365   0.0442   0.1012    0.0518   0.0000   437.7172       19.5643       8.49771     -0.344919       1.54229      -1.72250       2.27130       3.03371       3.11679       3.36987       3.32948       3.20993
  25  17 3538.3293    2.3064  2.7268 12.3570  0.0002  0.0462   0.0330   0.1291    0.0409   0.0000   435.6675       13.1441       20.0731      -3.15485      0.434803      -5.84064       3.04723       4.00708       4.30730       4.38334       4.39889       4.35771
  25  18 3684.9976    1.9947  4.5285 11.5149  0.0000  0.0615   0.0219   0.1646    0.0386   0.0000   432.7412       4.10664       16.0466      -2.43454      -10.9601      -8.36740       3.81131       5.13688       5.64235       5.96370       5.94016       5.50232
  25  19 3831.4581    1.6616  6.2724 11.0134  0.0000  0.0763   0.0165   0.2121    0.0380   0.0000   436.6383       15.4606       10.5587       7.54630       6.15052       4.19700       4.64767       6.17344       6.84817       6.88033       7.16724       6.98230
  25  20 3977.6736    1.3812  7.7480 10.7544  0.0000  0.0938   0.0137   0.2595    0.0352   0.0000   444.0827       17.7619       11.2658       31.2455       8.97737      -6.55068       5.99975       7.90994       8.68234       9.04205       9.38755       8.66685
  25  22 4269.9654    0.9342 12.6570 10.2105 -0.0009  0.1565   0.0084   0.4371    0.0298   0.0000   440.7467      -17.4812       23.0496       11.5090      -6.37699       14.4091       9.69028       13.0627       14.4038       14.8070       14.9528       14.6051
  25  23 4415.7705    0.7348 13.9915 10.0690 -0.0007  0.1923   0.0067   0.5244    0.0268   0.0000   414.2591       26.7467       25.5323      -14.8546       18.8579       3.52440       12.0427       15.4414       17.3681       18.1126       17.9537       17.3778
  26   3 1307.5075    0.0926  0.0423  9.2737 -0.0297  0.0280   0.0105   0.0187    0.0243   0.0000   437.3402      -1.39892       22.1610      -4.65452      -2.72452       1.79845       1.34510       1.91115       2.14137       2.40284       2.93005       2.85720
  26   4 1508.7290    0.1567  0.1502  9.2318  0.0000  0.0140   0.0084   0.0312    0.0275   0.0000   440.4852      -1.37049       19.1523     -0.623948      -1.04379     -0.568361      0.959470       1.28766       1.33265       1.46052       1.73900       1.78905
  26   5 1694.0489    0.2762  0.3369  9.3758  0.0000  0.0205   0.0090   0.0373    0.0337   0.0000   441.4408      -3.12939       16.8352       1.51454      -1.07870     -0.732441       1.47045       2.14470       2.27528       2.73877       2.96450       2.97216
  26   6 1869.0556    0.4052  0.4982  9.4651  0.0000  0.0177   0.0105   0.0466    0.0422   0.0000   441.6513     -0.865476       18.6005      -1.66232     -0.789751      0.206757       1.09651       1.38883       1.63414       1.62961       1.60924       1.67882
  26   7 2039.7788    0.6104  0.6475  9.9453 -0.0000  0.0194   0.0137   0.0496    0.0492   0.0000   439.4134     -0.698785       18.2224       1.63725      -5.85647     -0.339223       1.25634       1.57292       1.80062       1.90924       1.82729       1.85324
  26   8 2206.0852    0.9101  0.7944 10.2774  0.0000  0.0215   0.0182   0.0514    0.0610   0.0000   439.8057       2.51254       17.2241       1.47721      -2.05061       2.72230       1.24432       1.51464       1.86603       1.80369       1.87867       1.74978
  26   9 2366.0542    1.2643  0.9547 11.0672  0.0000  0.0237   0.0240   0.0601    0.0604   0.0000   442.1887       3.91975       18.4150       3.23369      0.217548       1.68883       1.43892       1.93223       2.04636       2.19886       2.31253       2.17050
  26  10 2521.1648    1.5840  0.9639 11.6173  0.0000  0.0236   0.0306   0.0635    0.0614   0.0000   439.3235       4.58561       19.4275       8.28682      -3.89726      0.497703       1.45893       2.07357       2.18581       2.35009       2.21133       2.07345
  26  11 2674.4564    2.1183  0.9689 12.4212  0.0000  0.0248   0.0431   0.0654    0.0633   0.0000   438.6039       1.83160       16.1948      0.451098      -2.64378      0.152417       1.46397       2.13038       2.15416       2.54371       2.62593       2.41416
  26  12 2826.6922    2.8439  0.8793 12.6909  0.0000  0.0222   0.0550   0.0552    0.0674   0.0000   437.7472       5.74749       10.7443       4.03617      -5.11426     -0.123698       1.38982       2.00945       2.09672       2.29313       2.35079       2.22991
  26  13 2977.5480    3.4963  0.8843 13.1580  0.0000  0.0214   0.0669   0.0549    0.0620   0.0000   439.2352      0.150399       17.3451       4.56462      -2.17715      -3.52841       1.32161       1.83661       1.96085       2.14564       2.14309       2.04698
  26  14 3127.0184    3.6180  0.8813 13.5186  0.0000  0.0225   0.0731   0.0593    0.0615   0.0000   440.7484       5.18904       15.2439       8.74058      -3.27246       5.24707       1.40527       1.92339       1.99119       2.16582       2.22927       2.23153
  26  15 3275.4442    3.2969  1.5847 13.0516  0.0000  0.0332   0.0563   0.0878    0.0687   0.0000   438.9396       12.4876       17.4409       7.75418      -1.63930      0.808968       1.93436       2.74856       2.85223       3.09343       3.06908       2.85476
  26  16 3423.4915    2.7845  2.0694 12.6748 -0.0001  0.0392   0.0423   0.0987    0.0576   0.0000   435.9853       2.63151       6.33561       12.1803       4.27744      -3.60987       2.32036       3.24698       3.36200       3.52682       3.61263       3.43921
  26  17 3571.0180    2.2232  3.4136 12.2081  0.0000  0.0506   0.0273   0.1426    0.0371   0.0000   434.1510       14.7109       28.8438      -7.16248      -8.52307       6.73628       3.15459       4.23097       4.66647       4.87501       5.06582       4.69567
  26  18 3718.4706    1.9017  4.8930 11.5767 -0.0005  0.0636   0.0198   0.1759    0.0354   0.0000   439.2946       13.9588       10.9004       5.09399      -2.62451       2.04241       3.76710       4.94245       5.63076       5.64946       5.90873       5.74435
  26  19 3865.4308    1.5881  6.8447 11.0641  0.0000  0.0804   0.0153   0.2250    0.0361   0.0000   441.3197       22.2240       7.57626       18.1011      -1.47203      -3.97682       4.87312       6.42594       7.07200       7.51230       7.63302       7.21605
  26  20 4012.1097    1.3318  9.4842 10.7308  0.0002  0.1079   0.0120   0.3062    0.0333   0.0000   436.6877       29.4813       37.5338       8.60467       7.56661       9.03233       6.42468       8.36149       9.53706       10.2127       9.83270       9.86858
  26  21 4159.0957    1.1011 10.9562 10.5152 -0.0011  0.1311   0.0096   0.3568    0.0305   0.0000   440.3274       21.9017      0.935819       22.7027       11.9419      -18.8322       7.67650       10.3106       11.4550       12.1584       11.9218       11.6224
  26  22 4305.6616    0.9071 13.1243 10.3157 -0.0040  0.1620   0.0076   0.4432    0.0277   0.0000   418.2799       35.2687       36.8830      -31.6654       6.61736       15.9800       9.58564       12.7637       14.3391       15.2512       15.0862       14.5761
  27   4 1527.5251    0.1796  0.2077  9.2522  0.0000  0.0152   0.0078   0.0330    0.0280   0.0000   440.9882      0.324675       22.0202     -0.886657      -3.69986     -0.200892      0.821006       1.20027       1.20391       1.58078       1.74910       1.47247
  27   5 1713.5788    0.3004  0.2969  9.3271  0.0000  0.0148   0.0096   0.0331    0.0333   0.0000   440.8065    -0.0829578       18.0648    -0.0870439     -0.980086       1.15865      0.933110       1.22022       1.35943       1.38488       1.50471       1.36496
  27   6 1889.7946    0.4376  0.5115  9.6055  0.0000  0.0175   0.0110   0.0453    0.0423   0.0000   439.9677       2.91318       16.4638      -2.37779      -2.01100      0.534058       1.02502       1.37017       1.53402       1.62696       1.58945       1.59296
  27   7 2062.0438    0.6089  0.7772  9.8582  0.0000  0.0221   0.0128   0.0545    0.0533   0.0000   438.0830       1.20094       13.3409       1.61712      0.945984       2.56853       1.24744       1.62618       1.80222       1.97631       1.78750       1.88257
  27   8 2229.7722    0.9445  0.8359 10.4301  0.0000  0.0212   0.0184   0.0538    0.0597   0.0000   438.2173       1.09990       17.5534      -1.66387      -3.43448      0.446693       1.27486       1.57986       1.86151       1.91865       1.93562       1.78001
  27   9 2391.0493    1.2673  0.9937 11.1038  0.0000  0.0241   0.0236   0.0632    0.0586   0.0000   442.1555       2.60377       13.6831       4.65202      -1.57610     -0.262108       1.41647       2.06222       2.22775       2.34986       2.14500       2.13038
  27  10 2547.5554    1.7838  0.9967 11.6883  0.0000  0.0229   0.0322   0.0620    0.0616   0.0000   439.1942       5.06963       16.1169       5.20323       2.23785      -2.02136       1.32144       1.82270       2.00206       2.17760       2.17005       2.09673
  27  11 2702.1456    2.1494  0.8444 12.3383  0.0000  0.0209   0.0428   0.0561    0.0577   0.0000   439.1303       6.70744       16.6873      -2.01817       1.00019     -0.908207       1.26080       1.70454       1.93134       1.99522       1.92921       1.93407
  27  12 2855.4557    2.8822  0.8234 12.9691  0.0000  0.0214   0.0581   0.0535    0.0614   0.0000   440.6437       4.55924       10.7568       6.39943      -3.24747       4.18902       1.24018       1.74663       1.85458       2.01197       2.02719       1.89878
  27  13 3007.1688    3.3185  0.8222 13.1676  0.0000  0.0220   0.0648   0.0529    0.0611   0.0000   440.0872       4.58290       13.3119       2.39044      -1.10625      -1.49452       1.54460       2.33950       2.42514       2.59766       2.82355       2.33873
  27  14 3157.3813    3.5626  1.0450 13.6525 -0.0006  0.0248   0.0683   0.0691    0.0568   0.0000   437.1148       8.90181       13.5360      0.376243      -3.08427     -0.353288       1.51744       1.99176       2.15595       2.37413       2.15507       2.28673
  27  15 3306.6855    3.2105  1.5877 12.8814  0.0000  0.0312   0.0528   0.0848    0.0684   0.0000   437.5148       6.26059       12.0410       8.04613       4.88912       2.75018       1.72702       2.40424       2.59750       2.87582       2.74488       2.61860
  27  16 3455.3202    2.7907  2.3131 12.4435 -0.0002  0.0390   0.0393   0.1023    0.0572   0.0000   441.0544       12.0024       10.8186       2.29539       6.82972     -0.840952       2.28358       3.10138       3.39997       3.65139       3.71216       3.59364
  27  17 3603.6352    2.2178  3.6724 11.9967  0.0000  0.0523   0.0262   0.1429    0.0403   0.0000   437.2426       6.03778       9.58575       5.36993      -5.24764       2.35055       3.19361       4.11347       4.55865       4.82293       4.89660       4.89518
  27  18 3751.6303    1.8369  5.2654 11.3405  0.0000  0.0635   0.0176   0.1752    0.0359   0.0000   439.0089       23.0112       17.1557       14.7550     -0.290433       11.4786       3.90032       5.18649       5.76622       6.11080       6.06501       6.03841
  27  19 3899.4062    1.5232  6.8482 11.1005  0.0000  0.0800   0.0143   0.2280    0.0322   0.0000   442.3877       12.5610       8.20691       8.59712       2.35442      -17.7279       4.66787       5.96197       6.79612       6.90417       7.05847       6.81045
  27  20 4046.7657    1.2883  9.7133 10.6616 -0.0008  0.1083   0.0110   0.3004    0.0318   0.0000   453.9553       13.2797       13.0651      -22.1342       14.4220       11.4214       6.35240       8.30131       9.32719       9.94629       9.60419       9.55237
  27  21 4193.8996    1.1007 12.5360 10.4398  0.0000  0.1411   0.0086   0.3906    0.0286   0.0000   444.7952       14.5760       10.2018       6.96779      -15.0962       4.83139       8.32859       10.8679       12.3180       12.9623       13.2867       12.7170
  27  22 4340.5660    0.9042 15.4305 10.1974  0.0000  0.1822   0.0064   0.4674    0.0249   0.0000   440.1597       14.4166       44.9504       21.3259      -27.0938      -21.1531       10.2272       13.6302       15.2160       16.1421       16.1652       15.8660
  28   3 1342.6512    0.0910  0.0756  8.9814  0.0000  0.0192   0.0083   0.0274    0.0238   0.0000   439.5720       1.47349       19.4205       3.11568      -5.72248     -0.185389       1.06880      0.982654       1.32749       1.36988       1.38042       1.07364
  28   5 1732.7476    0.3185  0.3282  9.2122  0.0000  0.0145   0.0098   0.0377    0.0340   0.0000   440.6969      -1.03475       19.2692       1.13801     -0.655596       1.35757      0.911896       1.24238       1.37762       1.53184       1.72706       1.64696
  28   6 1910.1309    0.5008  0.5518  9.2311  0.0000  0.0171   0.0115   0.0426    0.0468   0.0000   439.4021       1.60599       19.4975      -1.50245      -5.06436       1.03361      0.978156       1.26080       1.44173       1.41618       1.49813       1.44302
  28   7 2083.9495    0.7005  0.5838  9.8475  0.0000  0.0168   0.0154   0.0426    0.0468   0.0000   441.6274      0.380906       19.7373     -0.138449     -0.972997     -0.934725      0.964152       1.32872       1.47188       1.46997       1.50634       1.44397
  28   8 2252.8018    0.9600  0.9879 10.3128  0.0000  0.0246   0.0180   0.0603    0.0598   0.0000   438.5468       2.23415       17.1975      -2.58269      -1.86717      -2.99704       1.38628       1.92527       1.93334       2.16920       2.10028       2.07168
  28   9 2415.3667    1.3326  0.9833 11.0142  0.0000  0.0236   0.0246   0.0612    0.0583   0.0000   442.3597      0.460773       19.0444       2.15656      -2.92405       1.74788       1.39046       1.70670       1.89068       2.12877       2.06625       2.01746
  28  10 2573.4311    1.8774  0.9015 11.8033  0.0000  0.0216   0.0354   0.0569    0.0550   0.0000   440.1271      0.187086       19.0073       4.58837      -2.39052      0.929192       1.22201       1.57904       1.76396       1.84869       1.81634       1.85274
  28  11 2729.4226    2.3460  1.0633 12.1047  0.0000  0.0239   0.0419   0.0628    0.0640   0.0000   440.4086       6.37152       13.8905     -0.564384     -0.629277       2.98532       1.36160       1.75757       1.97934       2.09503       2.13962       2.05798
  28  12 2883.7627    2.9242  0.9128 12.7113  0.0000  0.0225   0.0553   0.0579    0.0608   0.0000   440.7930       3.62222       12.4524       2.02757      -2.50569      -7.18989       1.17788       1.69147       1.81091       1.98533       1.89013       1.80078
  28  13 3036.2560    3.5535  1.0721 12.8992  0.0000  0.0244   0.0628   0.0623    0.0686   0.0000   438.9385       6.03090       12.0495      0.813204       2.00527       2.17789       1.32722       1.93616       1.93948       2.15199       2.16207       2.02904
  28  14 3187.2672    3.4068  1.2942 13.0267  0.0000  0.0286   0.0577   0.0757    0.0583   0.0000   441.1225       5.71736       15.3141       3.15265      -5.05350      -3.42901       1.50262       2.00802       2.28602       2.18547       2.49474       2.25931
  28  15 3337.4214    3.0036  1.6936 12.7323  0.0000  0.0325   0.0477   0.0882    0.0553   0.0000   441.5150       14.4153       15.1836      0.670166      -1.46640      -4.76469       1.84444       2.36375       2.56520       2.86404       2.87459       2.76073
  28  16 3486.8564    2.6552  2.7811 12.0082  0.0000  0.0422   0.0345   0.1160    0.0543   0.0000   440.2659       19.2474       6.65108     -0.456375      0.925042       7.09218       2.30441       3.09015       3.48180       3.42874       3.58528       3.59031
  28  17 3635.9517    2.1123  3.9561 11.5184  0.0000  0.0544   0.0241   0.1442    0.0428   0.0000   438.4346       12.8564       13.4003       2.86161       5.51421       1.05017       3.01308       4.03802       4.43498       4.73710       4.90702       4.79616
  28  18 3784.7210    1.7467  5.6559 10.9922  0.0000  0.0678   0.0167   0.1821    0.0358   0.0000   435.8711       7.49901       8.35677       6.82602      -5.68476      -7.23855       3.82302       4.94233       5.49990       5.66859       5.90705       5.86726
  28  19 3932.6983    1.4382  7.8343 10.6402  0.0000  0.0890   0.0130   0.2452    0.0327   0.0000   450.0091       14.2663       4.81199       26.3224       19.6470       2.05330       4.87500       6.33486       7.19185       7.60959       7.46068       7.56239
  28  20 4080.7829    1.2350 10.8059 10.3640  0.0003  0.1192   0.0103   0.3248    0.0307   0.0000   448.8781       8.75134       17.8706     -0.803567       10.8277     -0.167651       6.52325       8.43773       9.75415       10.1549       10.1802       10.0688
  28  21 4228.3990    1.0065 12.3407 10.1676  0.0000  0.1435   0.0083   0.3883    0.0281   0.0000   423.0216       12.8426       46.2537      -10.1920      -8.34492      0.886437       7.85455       10.4783       11.6339       12.4109       12.4406       12.0986
  28  22 4376.0012    0.7873 14.8457  9.9563  0.0003  0.1897   0.0062   0.4999    0.0247   0.0000   451.9792       20.4074       39.2388       9.67894       18.5936       1.30599       10.5858       13.4326       15.0258       16.6215       16.0705       15.9467
  29   3 1359.7721    0.1099  0.1684  9.0477  0.0000  0.0177   0.0069   0.0398    0.0246   0.0000   441.7532    -0.0504335       17.7684      0.812952      0.549675      -3.82266       1.12943       1.59818       1.66709       1.81538       2.16053       2.14072
  29   5 1751.5646    0.3352  0.3508  9.2388  0.0000  0.0152   0.0095   0.0332    0.0354   0.0000   440.8562      0.187204       19.4027      0.264055       1.32248      0.947936      0.843827       1.17919       1.21228       1.41483       1.58735       1.46685
  29   6 1930.2005    0.5023  0.4991  9.4906  0.0000  0.0159   0.0119   0.0394    0.0447   0.0000   439.1769      -1.73700       17.6108     -0.140348      -1.30150       1.85217      0.849322       1.10585       1.24210       1.25598       1.32457       1.29394
  29   7 2105.3540    0.7202  0.7330  9.9660  0.0000  0.0193   0.0143   0.0491    0.0506   0.0000   441.2422     -0.139406       21.9369       2.15464     -0.619481     -0.857685       1.01511       1.32882       1.51398       1.70291       1.65876       1.56955
  29   8 2275.3802    1.0338  0.9695 10.5368  0.0000  0.0224   0.0186   0.0605    0.0580   0.0000   440.2281      0.846016       18.7030       4.18904     -0.106100      -3.16810       1.15176       1.56280       1.78190       1.79382       1.77516       1.72755
  29   9 2439.1421    1.4509  0.9993 11.2679  0.0000  0.0239   0.0259   0.0595    0.0592   0.0000   441.2900   -0.00517919       17.8479       6.64455      -3.20980       1.71906       1.20584       1.66055       1.84186       1.88543       1.87094       1.80179
  29  10 2598.7306    2.0074  0.9971 11.7213  0.0000  0.0223   0.0349   0.0582    0.0631   0.0000   437.2053       3.62980       17.9180     0.0759744      -2.15547      -4.35516       1.17371       1.58192       1.73270       1.89053       1.96100       1.86191
  29  11 2756.2076    2.5448  0.8364 12.5396  0.0000  0.0193   0.0481   0.0547    0.0540   0.0000   440.2056       5.13937       14.9822      -1.16412      -2.45587       3.11880       1.05720       1.36337       1.54429       1.58139       1.61362       1.59765
  29  12 2911.7505    3.0988  0.9269 12.8717  0.0000  0.0209   0.0571   0.0541    0.0642   0.0000   439.7577       4.81880       14.4204      -1.17134       1.55404       2.11707       1.18252       1.53179       1.70285       1.82746       1.85311       1.83795
  29  13 3065.1221    3.5836  0.9452 13.1515 -0.0002  0.0218   0.0659   0.0576    0.0667   0.0000   440.6096       4.40751       16.4649       5.56985       1.19185       1.12187       1.25242       1.58053       1.83652       1.99850       2.05907       2.05326
  29  14 3216.8998    3.4183  1.3367 13.2071 -0.0000  0.0281   0.0582   0.0765    0.0609   0.0000   439.2529       11.0991       14.5246       2.59654      -1.26619       2.51564       1.46749       1.99633       2.23213       2.33406       2.29075       2.26110
  29  15 3367.7973    3.0254  2.0124 12.6986  0.0015  0.0349   0.0424   0.0947    0.0474   0.0000   435.3915       8.35039       15.4114       4.37747      -1.90851     -0.391396       1.78464       2.44573       2.67849       2.76036       2.73159       2.78103
  29  16 3518.0309    2.5178  2.8427 12.2233 -0.0000  0.0429   0.0321   0.1224    0.0461   0.0000   438.2914       6.61658       10.8205     -0.186524     -0.524195      -2.35195       2.31618       3.00039       3.38143       3.60842       3.55348       3.49824
  29  17 3667.9642    2.0510  4.6095 11.5318  0.0000  0.0580   0.0215   0.1610    0.0384   0.0000   434.5227       8.88738       24.2734       10.8852      -10.8235       8.79795       3.14746       4.19721       4.68707       4.90193       4.92769       4.86328
  29  18 3816.9888    1.6979  6.3784 11.0034  0.0000  0.0725   0.0152   0.1970    0.0345   0.0000   446.9399       6.09423       28.1129       2.75559      -10.7149      -6.30639       3.85566       5.06723       5.73452       6.02418       6.11738       5.90903
  29  19 3965.7182    1.3404  8.5383 10.7892  0.0000  0.0972   0.0120   0.2695    0.0298   0.0000   443.5182       17.7689       8.61149      -15.9578       5.22685      -14.1734       5.17981       6.79903       7.72749       8.03006       8.16051       7.78883
  29  20 4114.3727    1.1322 11.1591 10.5141 -0.0042  0.1261   0.0095   0.3561    0.0290   0.0000   439.5678       2.29080       9.96894       3.64347       14.7640       17.4589       6.78040       8.76853       10.0402       10.5854       10.7052       10.4116
  29  21 4262.6414    0.9457 13.2876 10.2581 -0.0003  0.1575   0.0074   0.4167    0.0270   0.0000   443.7952       7.85162       13.7702       15.4454      -1.09880       4.20898       8.58045       10.9914       12.1221       13.3792       13.2987       12.9709
  29  22 4410.0464    0.7844 15.6873 10.0595  0.0000  0.1900   0.0058   0.5101    0.0235   0.0000   461.0619      -2.27847      -7.03740       1.64802       11.8372      -11.9351       10.1640       13.1261       15.0176       15.5382       15.7075       15.4209
  30   4 1581.8812    0.2118  0.2498  9.2388  0.0000  0.0141   0.0076   0.0322    0.0285   0.0000   441.0584     -0.808393       20.6672       2.80353      -2.91904      0.771558      0.785760       1.07159       1.27852       1.31315       1.50963       1.39480
  30   5 1770.0549    0.3343  0.4191  9.4416  0.0000  0.0169   0.0090   0.0394    0.0355   0.0000   439.1913      -1.27740       20.8166       3.23238      -3.98628     -0.835161      0.898648       1.23342       1.38902       1.34553       1.47178       1.43411
  30   6 1949.9803    0.5303  0.4584  9.7123  0.0000  0.0168   0.0125   0.0337    0.0428   0.0000   439.8877      0.699547       19.4959     -0.322546      -2.55735       1.19438       1.09189       1.45096       1.56541       1.68660       2.02701       1.73517
  30   7 2126.4109    0.7672  0.7133 10.1521  0.0000  0.0192   0.0151   0.0458    0.0522   0.0000   441.6543       1.26038       19.0863       3.72562      -4.19851      0.389304      0.967057       1.37635       1.46909       1.69520       1.65854       1.58726
  30   8 2297.3892    1.0535  0.9162 10.7305  0.0000  0.0221   0.0191   0.0552    0.0572   0.0000   441.2191      0.124991       19.1791      0.931307     -0.293489       1.15280       1.13030       1.60469       1.66300       1.75307       1.67474       1.77604
  30   9 2462.3846    1.4922  1.0427 11.4454  0.0000  0.0243   0.0267   0.0631    0.0627   0.0000   438.3830     -0.817329       19.5072     -0.986328      -2.15778      -3.28889       1.28829       1.64409       1.87116       1.95323       1.96737       1.92651
  30  10 2623.5599    2.0929  0.9622 12.0428  0.0000  0.0219   0.0371   0.0553    0.0625   0.0000   440.4491       5.18927       16.9877       2.87640     -0.919471    -0.0320770       1.19071       1.56433       1.77860       1.85721       1.97936       1.91942
  30  11 2782.5854    2.5877  0.9233 12.6704  0.0001  0.0219   0.0464   0.0568    0.0561   0.0000   438.0278       4.58623       17.3348       4.57392       1.94280     -0.188982       1.31916       1.83563       2.01202       2.17380       2.18220       2.13278
  30  12 2939.2146    3.3143  0.8920 12.9406  0.0000  0.0209   0.0584   0.0503    0.0628   0.0000   435.5537       4.22885       11.8995       1.74912       1.78370      -3.96106       1.13886       1.58356       1.62516       1.67911       1.75296       1.71293
  30  13 3093.4580    3.7558  0.9044 13.2918  0.0001  0.0206   0.0678   0.0533    0.0701   0.0000   438.9408       5.88218       12.1368       4.07894      0.724541    -0.0491480       1.12847       1.46702       1.68966       1.83492       1.86572       1.75992
  30  14 3246.0700    3.3811  1.3400 13.3837  0.0000  0.0277   0.0564   0.0769    0.0571   0.0000   437.9663       8.03091       13.8827       8.81355      -4.70978       4.58940       1.58882       2.15559       2.37040       2.42260       2.42175       2.33277
  30  15 3397.7959    2.9310  2.1879 12.6028  0.0000  0.0348   0.0376   0.0951    0.0474   0.0000   439.1630       6.12425       13.3092       2.65883      -6.44432       4.09768       1.80347       2.46178       2.62972       2.84136       2.88743       2.74111
  30  16 3548.8457    2.4248  3.0803 12.1990  0.0000  0.0447   0.0286   0.1222    0.0434   0.0000   444.3524       15.4266       12.9200       1.83238      -3.07168       1.85441       2.31398       3.01616       3.59004       3.78584       3.91978       3.86324
  30  17 3699.2415    1.9830  4.7086 11.6116  0.0000  0.0593   0.0200   0.1613    0.0369   0.0000   435.3439       20.5724       12.8517       4.32879       3.14815      0.169634       3.10424       4.07322       4.59308       4.79141       4.89580       4.80269
  30  18 3849.1622    1.6432  6.8219 11.0969  0.0000  0.0741   0.0141   0.2108    0.0321   0.0000   430.5799       29.4579       11.8773       4.52665      -3.05364      -5.85199       3.92650       5.10940       5.73231       5.99153       6.17989       6.01123
  30  19 3998.5856    1.3523  9.0273 10.8216  0.0000  0.0967   0.0112   0.2698    0.0292   0.0000   449.5474       27.4993       16.6667       2.65702      -3.92379      -2.67894       5.29949       6.67193       7.42654       7.80373       8.02766       7.92440
  30  20 4147.7741    1.1308 11.7994 10.5733  0.0029  0.1315   0.0086   0.3509    0.0268   0.0000   457.4960       12.6154      -6.26282     -0.648075       16.7071       1.89637       6.85844       8.88602       10.3622       10.7565       10.8553       10.5208
  30  21 4296.1877    0.9426 14.9468 10.3188 -0.0001  0.1703   0.0063   0.4433    0.0240   0.0000   459.8760       12.8954       8.72980       34.7200       7.12002      -7.92821       8.88908       11.5761       13.2942       14.1926       13.8499       13.6924
  31   3 1393.0843    0.1066  0.1731  9.0420  0.0000  0.0204   0.0065   0.0408    0.0239   0.0000   442.5598      -3.66872       21.3815      -2.88349      -4.40962       1.08649       1.24318       1.44063       1.47775       1.78345       1.64165       1.73511
  31   4 1599.3266    0.2034  0.2813  9.0864  0.0000  0.0157   0.0071   0.0360    0.0287   0.0000   440.7314     0.0620257       22.3168     -0.898247      -2.93015      -2.36432      0.804744       1.09271       1.34028       1.32412       1.43922       1.34698
  31   5 1788.2353    0.3682  0.4432  9.2522  0.0000  0.0154   0.0093   0.0390    0.0377   0.0000   440.2076      -1.20393       20.6193     0.0918803      -3.26450     -0.201084      0.781699       1.06491       1.12197       1.26051       1.18808       1.17947
  31   6 1969.4516    0.5342  0.5881  9.6151 -0.0002  0.0180   0.0117   0.0431    0.0447   0.0000   438.6658      -1.25374       22.0668      -2.12635      -3.14178      0.228832      0.929847       1.22152       1.33244       1.34968       1.43104       1.42534
  31   7 2147.0711    0.8005  0.7676 10.0167  0.0000  0.0188   0.0150   0.0497    0.0554   0.0000   442.5050      -4.31319       18.8297      -2.54301      -1.90770      -1.60814       1.01388       1.30832       1.49778       1.55045       1.56031       1.54350
  31   8 2318.9493    1.1289  0.9900 10.6470  0.0000  0.0231   0.0196   0.0570    0.0603   0.0000   441.0034      0.426652       17.5733       1.98660       2.77462      0.902924       1.18055       1.59953       1.66862       1.81229       1.72237       1.68915
  31   9 2485.0650    1.6346  1.0574 11.4010  0.0000  0.0236   0.0278   0.0584    0.0625   0.0000   440.8930       1.24654       15.9502       6.93585      -4.20818       3.58184       1.20240       1.74812       1.90724       2.08557       2.17352       2.00514
  31  10 2647.8961    2.1395  1.0406 12.0236 -0.0002  0.0230   0.0366   0.0591    0.0609   0.0000   442.0847       3.99777       17.7808       1.31785       1.69007     -0.667842       1.21064       1.50712       1.75082       1.88431       1.93260       1.92722
  31  11 2808.4613    2.7231  1.0060 12.5183  0.0000  0.0216   0.0465   0.0579    0.0591   0.0000   443.1853       5.96928       13.2360       6.76863      -4.33820      0.178508       1.10907       1.57882       1.70094       1.88729       1.86710       1.87702
  31  12 2966.2250    3.4161  0.9747 12.7832  0.0000  0.0211   0.0567   0.0516    0.0651   0.0000   439.2589       1.45551       17.4389       3.41036      -7.51539      0.182149       1.08756       1.42235       1.53533       1.71500       1.75275       1.77805
  31  13 3121.3962    3.6764  1.1598 13.0538  0.0000  0.0239   0.0627   0.0653    0.0787   0.0000   437.4027       4.91412       13.5732       1.66847     -0.138862       1.30360       1.19280       1.64047       1.75510       1.80463       1.85711       1.78388
  31  14 3274.9374    3.2978  1.5007 13.0485  0.0000  0.0291   0.0512   0.0782    0.0561   0.0000   442.5317       5.82694       17.0671      0.917556      0.836130       3.95521       1.55988       1.95301       2.31792       2.58324       2.66897       2.53905
  31  15 3427.5262    2.8690  2.2444 12.5950  0.0000  0.0359   0.0374   0.0984    0.0437   0.0000   440.2376       16.1138       19.1833       2.75365      -5.64835       5.16863       1.84893       2.48015       2.66649       2.91384       2.96856       2.92038
  31  16 3579.3681    2.3257  3.7876 11.8475  0.0000  0.0479   0.0239   0.1313    0.0372   0.0000   432.0682      0.942100       20.1000       11.4760      -7.05962     -0.933759       2.47615       3.22022       3.67244       3.86789       3.95615       3.86729
  31  17 3730.4229    1.9053  5.2487 11.2584  0.0000  0.0598   0.0172   0.1646    0.0347   0.0000   443.6167       13.1833       17.1634       9.36834      -7.55204       9.75654       3.09885       4.09115       4.65143       4.95140       4.99215       4.93724
  31  18 3881.1494    1.5882  7.1934 10.8990  0.0000  0.0780   0.0133   0.2173    0.0309   0.0000   433.6466       16.1265       8.89549       13.5803      -5.34585       1.46268       3.96232       5.03082       5.85275       5.96792       6.21320       6.04535
  31  19 4030.9536    1.2808  9.8289 10.6434  0.0003  0.1059   0.0104   0.2917    0.0277   0.0000   446.9522       8.96943       14.0139      0.546085      -3.89528      -12.7827       5.38696       7.11464       8.12952       8.38486       8.57299       8.50473
  31  20 4180.6293    1.0438 11.5086 10.3909 -0.0020  0.1328   0.0083   0.3517    0.0273   0.0000   424.7448       35.5284       9.97243       9.94799       4.43660       1.41352       6.62821       8.75074       10.0001       10.5298       10.5693       10.3688
  32   3 1409.3914    0.1198  0.1554  9.0437  0.0000  0.0147   0.0066   0.0332    0.0234   0.0000   441.8911     -0.423837       20.9454     -0.582879      -2.01098       3.39125      0.842809      0.938351       1.12344       1.17183       1.34579       1.24050
  32   4 1616.4282    0.2127  0.3218  9.1055  0.0000  0.0158   0.0073   0.0398    0.0293   0.0000   441.0692      -1.73495       16.5714      -1.02524      -2.59586       1.05200      0.783439      0.998601       1.18881       1.16069       1.21963       1.17620
  32   5 1806.1855    0.3905  0.4093  9.2585  0.0000  0.0146   0.0098   0.0346    0.0377   0.0000   441.2240      0.388543       19.8087      0.645893      -3.06461     -0.895129      0.688552      0.942828       1.00139       1.01670       1.13740       1.06603
  32   6 1988.6784    0.5386  0.6076  9.6478  0.0000  0.0181   0.0115   0.0446    0.0437   0.0000   441.2293     -0.573307       21.0972       5.07984      -1.96340       2.32542      0.840305       1.05945       1.29896       1.32584       1.37249       1.28376
  32   7 2167.3884    0.8627  0.7601 10.1626  0.0000  0.0187   0.0158   0.0453    0.0500   0.0000   442.0594     -0.232945       19.6521       1.77408      -2.13896    0.00715752      0.857840       1.18642       1.33238       1.43375       1.39570       1.39525
  32   8 2340.1028    1.2232  0.9660 10.8021  0.0000  0.0220   0.0210   0.0559    0.0588   0.0000   441.5147       1.17725       19.5566       3.50794     -0.822549     -0.871322       1.09012       1.49313       1.60869       1.70185       1.83044       1.80429
  32   9 2507.3590    1.6379  0.9838 11.6078  0.0000  0.0223   0.0292   0.0558    0.0563   0.0000   439.3253      0.947240       19.3881       4.02103       2.28120       2.20560       1.15903       1.51460       1.62789       1.81986       1.81646       1.70438
  32  10 2671.7155    2.2264  1.0801 12.0544  0.0000  0.0230   0.0375   0.0617    0.0639   0.0000   440.2513    -0.0624283       21.2309       5.72861      -2.97004      -5.02385       1.15158       1.50642       1.71516       1.84116       1.87083       1.78229
  32  11 2833.7814    2.8524  1.0234 12.3654  0.0000  0.0215   0.0456   0.0538    0.0630   0.0000   438.4587       5.40676       17.0484       4.37038      -2.96129       5.78720       1.03953       1.40215       1.48495       1.60226       1.73242       1.65773
  32  12 2992.8036    3.3182  0.9100 13.1053  0.0004  0.0210   0.0586   0.0511    0.0551   0.0000   439.3357       6.93989       15.1838       1.60040      -4.69552       2.94371       1.09929       1.50619       1.56356       1.68024       1.70725       1.64657
  32  13 3149.0432    3.6678  1.3156 12.8612  0.0000  0.0242   0.0554   0.0665    0.0683   0.0000   439.1718       6.82549       14.9118       5.65747      -1.59944      -2.30972       1.25402       1.62565       1.87647       1.91041       1.94445       1.85209
  32  14 3303.4700    3.3183  1.5668 12.8910 -0.0000  0.0291   0.0498   0.0781    0.0597   0.0000   438.6320       2.01972       16.7200       6.08600       3.60363      -3.56902       1.35969       1.92160       2.06110       2.28174       2.35568       2.20504
  32  15 3456.8332    2.6701  2.4426 12.3971  0.0000  0.0374   0.0329   0.1027    0.0408   0.0000   443.3702       9.67032       15.1567       2.70979       1.81961      -2.57584       1.81461       2.49645       2.73931       2.91262       3.06584       2.85336
  32  16 3609.5055    2.2105  3.7920 11.7481  0.0000  0.0486   0.0222   0.1296    0.0358   0.0000   441.4166       8.51650       6.64325      0.785912      -3.67037      -4.76260       2.37423       3.11939       3.54408       3.72867       3.90886       3.76597
  32  17 3761.4502    1.8408  5.9842 11.1371  0.0000  0.0645   0.0155   0.1820    0.0322   0.0000   438.6377       15.9273       9.52241       8.91406      -3.62447      -7.38871       3.21762       4.20756       4.80542       5.09890       5.30635       5.02622
  32  18 3912.6527    1.5377  7.6898 10.8030  0.0000  0.0806   0.0122   0.2246    0.0293   0.0000   446.2538       11.5833       21.2160       21.9159      -15.0434       2.69420       4.09868       5.31465       6.15774       6.28852       6.44039       6.24433
  32  19 4063.1865    1.2227  9.8179 10.5900 -0.0013  0.1093   0.0098   0.2973    0.0276   0.0000   422.8227       22.5923       9.11957      -3.78143      -4.24294      -1.36046       5.37298       7.00202       7.95192       8.39966       8.75304       8.48547
  33   4 1633.2371    0.2241  0.3226  9.0886  0.0000  0.0160   0.0072   0.0397    0.0289   0.0000   441.4101      0.595413       18.7220     -0.474814     -0.759360       3.29249      0.747029       1.03700       1.20622       1.22135       1.23023       1.23537
  33   5 1823.7819    0.3996  0.4716  9.2814  0.0000  0.0163   0.0095   0.0377    0.0389   0.0000   440.2711      0.464323       20.8546      0.203416      -3.18567       1.89767      0.914756       1.09864       1.21735       1.32732       1.40916       1.50396
  33   6 2007.6454    0.6058  0.5838  9.7634  0.0000  0.0167   0.0127   0.0417    0.0437   0.0000   440.5411      -1.35294       17.7915      0.112562      -1.70079      0.988703      0.882231       1.25215       1.33794       1.58092       1.65653       1.60080
  33   7 2187.4110    0.8885  0.8287 10.1788 -0.0007  0.0186   0.0158   0.0502    0.0523   0.0000   441.2846      -2.20453       21.7284       3.41651      0.265083      -1.88588      0.911098       1.26236       1.38933       1.51016       1.48745       1.42724
  33   8 2360.8458    1.2592  1.1043 10.8695  0.0000  0.0228   0.0210   0.0631    0.0589   0.0000   439.0681      0.790676       16.0371      0.716431      0.223621      0.972525       1.08740       1.45562       1.51135       1.68917       1.69359       1.66083
  33   9 2529.2252    1.7732  1.0970 11.5435  0.0000  0.0223   0.0285   0.0626    0.0588   0.0000   439.8064       5.09818       19.4544      -2.78432      -3.35799       4.73828       1.04472       1.44334       1.63615       1.65334       1.75597       1.71516
  33  10 2695.0832    2.3731  1.0237 11.9852  0.0000  0.0209   0.0379   0.0559    0.0621   0.0000   441.5045       3.34713       16.7553       1.00925      -1.12407      -1.35893       1.04219       1.42240       1.56966       1.67755       1.65475       1.58135
  33  11 2858.6455    3.0305  1.0445 12.5671  0.0000  0.0212   0.0494   0.0564    0.0642   0.0000   440.0947       3.40655       16.8495    -0.0822809     -0.974009      -1.11970       1.01075       1.34500       1.47777       1.58748       1.60523       1.57294
  33  12 3018.9122    3.7958  0.9647 13.0829  0.0000  0.0204   0.0630   0.0520    0.0608   0.0000   441.4046       3.42217       16.5699       2.44896       1.11260       1.79003       1.02118       1.41139       1.55595       1.66588       1.70446       1.62672
  33  13 3176.1821    3.7242  1.1859 12.9668  0.0000  0.0238   0.0585   0.0609    0.0718   0.0000   442.0041       5.82760       15.7770       5.34666    0.00973525     -0.121834       1.19619       1.66061       1.73481       1.86639       1.85645       1.90862
  33  14 3331.5903    3.2041  1.7448 12.8158  0.0000  0.0306   0.0450   0.0821    0.0526   0.0000   441.8330       8.84108       15.1922       6.46618       1.22886       4.61248       1.39666       1.87844       2.16347       2.35730       2.40363       2.43241
  33  15 3485.9117    2.7606  2.6400 12.1968  0.0000  0.0370   0.0313   0.1044    0.0434   0.0000   439.9127       4.81859       11.8201       10.4406       4.18478      -4.14601       1.72818       2.34810       2.57842       2.77712       2.92746       2.78015
  33  16 3639.3089    2.1650  4.2502 11.5596  0.0000  0.0506   0.0199   0.1364    0.0338   0.0000   438.9579       7.34328       13.3085       11.5270      -1.24389      -3.76497       2.32353       3.13119       3.57247       3.76395       3.81551       3.84500
  33  17 3791.7891    1.7868  6.4488 11.0423  0.0000  0.0687   0.0143   0.1914    0.0308   0.0000   442.8978       6.76259       9.84158       1.32343       8.15347      -1.12916       3.23441       4.22918       4.92764       5.12923       5.35558       5.22771
  33  19 4094.7192    1.2779 11.5447 10.4015  0.0023  0.1166   0.0082   0.3152    0.0258   0.0000   446.6924       23.5821       21.4937      -7.66923       7.97775      -21.0449       5.56989       7.13699       8.38501       8.68250       8.95900       8.90291
  33  21 4396.1583    0.8483 15.9177  9.9530  0.0000  0.1806   0.0050   0.4520    0.0212   0.0000   466.9164       11.7411       3.15510      -3.68850     -0.401202      -19.7066       8.35743       10.8405       12.5271       13.1020       12.8912       13.0072
  34   3 1441.1700    0.1285  0.1431  8.9056  0.0000  0.0147   0.0064   0.0259    0.0230   0.0000   441.0735     -0.335041       21.0554     -0.207039      -1.90256     -0.451010      0.669603      0.827042       1.02930       1.19976       1.27818       1.12485
  34   4 1649.7022    0.2602  0.4126  8.9557  0.0000  0.0163   0.0071   0.0410    0.0313   0.0000   442.2143      0.127179       18.0545      0.534634      -1.86913     -0.301867      0.727204      0.966353       1.12319       1.18571       1.17021       1.18336
  34   5 1841.2326    0.4312  0.4675  9.2057  0.0000  0.0156   0.0098   0.0340    0.0394   0.0000   439.7079     -0.760805       20.0654    -0.0894845      0.153943      0.597857      0.708528      0.960914       1.03138       1.15231       1.19505       1.11143
  34   6 2026.3342    0.6320  0.8139  9.6112  0.0000  0.0212   0.0119   0.0496    0.0514   0.0000   442.2585     -0.259379       22.1774      0.709267     -0.792987     -0.172494      0.941162       1.34235       1.43172       1.54937       1.53911       1.51732
  34   7 2207.0613    0.9046  0.9729 10.1297 -0.0001  0.0209   0.0153   0.0565    0.0564   0.0000   441.9747       3.57546       20.9861       1.65626     -0.175649      0.516298      0.959895       1.31528       1.48023       1.53552       1.64198       1.60916
  34   8 2381.2710    1.3144  1.0465 10.8073  0.0000  0.0227   0.0218   0.0560    0.0608   0.0000   443.2002      0.495271       19.8002       1.28810      -2.31797       4.05866       1.01256       1.46233       1.49522       1.64670       1.71408       1.70942
  34   9 2550.7026    1.8154  1.0972 11.5120  0.0000  0.0220   0.0287   0.0596    0.0568   0.0000   441.6988       4.07342       17.2422       3.02943      -1.98933      -1.22038      0.964805       1.32266       1.45236       1.55992       1.64130       1.63828
  34  10 2718.0252    2.4572  1.1054 11.8776 -0.0000  0.0217   0.0384   0.0565    0.0687   0.0000   439.2375       5.01727       18.9133       1.58388      -3.00652       1.76367       1.03241       1.40304       1.54696       1.62228       1.78295       1.68570
  34  11 2883.0215    3.1428  1.0864 12.5456  0.0000  0.0212   0.0485   0.0573    0.0604   0.0000   438.4510       4.79038       17.8410       3.65588     -0.614690      -1.61963      0.967142       1.27006       1.43495       1.55316       1.56141       1.52776
  34  12 3044.5258    3.6017  0.9959 13.0383  0.0000  0.0210   0.0592   0.0532    0.0567   0.0000   441.5160       6.45113       16.4813       4.55237    0.00403211      0.920524      0.996125       1.35972       1.54894       1.59364       1.75078       1.70207
  34  13 3202.9066    3.6785  1.3017 12.8449  0.0000  0.0242   0.0534   0.0645    0.0602   0.0000   436.0899       4.72365       14.6075       3.82913     0.0955373       1.18426       1.06190       1.46036       1.59201       1.69305       1.73506       1.73374
  34  14 3359.2938    3.1202  1.9430 12.4684  0.0000  0.0317   0.0400   0.0828    0.0525   0.0000   438.2525       8.75993       9.27878       6.84032      -1.20262      0.506151       1.38463       1.89583       2.07602       2.27200       2.43290       2.28670
  34  15 3514.4959    2.5787  2.8320 11.9719  0.0000  0.0388   0.0278   0.1047    0.0423   0.0000   441.3749       12.4015       4.75954       10.4443       4.74323       3.87635       1.76362       2.31149       2.53719       2.84757       2.81253       2.82099
  34  16 3668.8375    2.0281  4.7258 11.4258  0.0000  0.0544   0.0180   0.1479    0.0309   0.0000   435.7071       7.52108       10.6379       13.4896      -5.11843       5.38777       2.56890       3.30566       3.87200       3.96142       4.15877       4.00867
  34  17 3822.1485    1.6937  6.6807 10.9819  0.0000  0.0710   0.0134   0.1949    0.0282   0.0000   442.7185       3.91003       17.8031      -10.0326      -2.54462      -7.53401       3.38244       4.24211       4.97278       5.25849       5.29576       5.33864
  34  18 3974.9269    1.4639  8.9856 10.5785  0.0006  0.0914   0.0103   0.2456    0.0268   0.0000   433.8450      -4.64955       22.2114       11.2489      -19.3748       2.18094       4.12314       5.34095       6.09603       6.53291       6.68951       6.66172
  34  19 4126.5879    1.1720 11.6080 10.3445 -0.0011  0.1278   0.0076   0.3293    0.0244   0.0000   436.5393       23.5277      0.431491       2.00026       13.5071       11.8208       5.51754       7.43953       8.40454       9.02380       9.04867       9.00754
  34  20 4277.8861    0.9562 13.5525 10.0491 -0.0008  0.1493   0.0058   0.3885    0.0232   0.0000   430.2650       36.1377       32.2149      -3.30723      -9.68774       10.3813       6.72911       8.70138       10.1509       10.6835       11.0215       10.8868
  35   2 1221.9525    0.0554  0.0384  9.0817  0.0000  0.0120   0.0077   0.0194    0.0201   0.0000   442.4421      -1.35393       20.3438       1.64204     -0.558279      -2.69529      0.584211      0.862359      0.839234      0.884858      0.931894      0.959812
  35   3 1456.6300    0.1387  0.1638  9.0310  0.0000  0.0137   0.0064   0.0276    0.0230   0.0000   441.4452     -0.496111       19.7041      0.184533      -2.63513      -1.18633      0.604024      0.728547      0.820411       1.01658      0.941632      0.913682
  35   4 1665.9469    0.2549  0.3376  9.0941  0.0000  0.0161   0.0073   0.0333    0.0291   0.0000   441.2314     -0.174005       18.5978    -0.0446227      -4.11985      -1.41039      0.624247      0.912685      0.967954       1.04572       1.08775       1.14391
  35   5 1858.4405    0.4194  0.5521  9.2777  0.0000  0.0176   0.0091   0.0380    0.0400   0.0000   441.4233      0.316209       20.8290      0.580157      -1.65510      0.752215      0.742677       1.00218       1.12233       1.23617       1.30448       1.34743
  35   6 2044.8729    0.6325  0.6403  9.7964 -0.0006  0.0167   0.0125   0.0412    0.0448   0.0000   441.2235       2.75869       19.1819       2.93398      -2.39578      0.583811      0.802712       1.13176       1.21310       1.35377       1.43578       1.31532
  35   7 2226.4464    0.9725  1.0062 10.1917  0.0000  0.0224   0.0159   0.0528    0.0608   0.0000   441.0071      -1.27329       20.9336      0.799956      -3.59425      0.218810      0.955050       1.27361       1.43581       1.46955       1.52333       1.51628
  35   8 2401.3327    1.3965  1.1159 10.9247  0.0000  0.0230   0.0221   0.0597    0.0633   0.0000   441.8136      0.729023       16.5841      0.514141      -1.62015     -0.414380      0.943826       1.39851       1.44472       1.64309       1.67044       1.58483
  35   9 2571.9064    1.9513  1.1774 11.6156  0.0000  0.0224   0.0299   0.0609    0.0612   0.0000   439.3183       1.95056       16.4361      0.972921      -3.77210      -1.75088      0.998132       1.36737       1.52111       1.63143       1.69230       1.69404
  35  10 2740.5972    2.5468  1.0588 12.1870  0.0000  0.0219   0.0395   0.0534    0.0614   0.0000   440.7486       3.37958       16.6609       3.96387      -1.54778       1.39525      0.964696       1.37249       1.45180       1.55191       1.61271       1.58958
  35  11 2906.9576    3.4005  1.0133 12.7014  0.0000  0.0204   0.0528   0.0521    0.0613   0.0000   439.4638       2.76393       15.9785       4.76636      -4.98254       1.81965      0.959281       1.32553       1.47396       1.52801       1.53418       1.56160
  35  12 3069.7382    3.7081  1.1307 13.0755  0.0000  0.0226   0.0577   0.0575    0.0630   0.0000   438.7549       5.72763       18.3052       3.05119      -2.51734       2.47949       1.00103       1.37967       1.51237       1.61775       1.66329       1.65406
  35  13 3229.2571    3.6015  1.4832 12.9340  0.0000  0.0253   0.0501   0.0709    0.0525   0.0000   439.8369       8.35168       14.0932      -1.36688     -0.490974      0.906713       1.14805       1.59693       1.75071       1.83651       1.92773       1.87889
  35  14 3386.7804    3.0488  2.0514 12.5776  0.0000  0.0313   0.0375   0.0884    0.0442   0.0000   440.8549       8.31119       13.0847       6.00650      0.490312      -1.32910       1.33522       1.79113       2.06998       2.15061       2.17368       2.16804
  35  15 3542.9569    2.4850  3.4129 11.9031  0.0000  0.0415   0.0243   0.1179    0.0377   0.0000   439.5149       6.62726       14.5188       7.48510      -10.5517       4.68592       1.84301       2.45465       2.78410       2.93599       3.02098       3.01629
  35  16 3697.9280    1.9684  4.6185 11.5663  0.0000  0.0545   0.0179   0.1444    0.0297   0.0000   439.0934       11.0444       14.0503       4.87182       1.47802      -3.74406       2.42606       3.18830       3.53210       3.87364       3.87084       3.91338
  35  17 3852.2919    1.6415  6.8333 11.0120  0.0000  0.0721   0.0128   0.1992    0.0276   0.0000   433.5138       6.83722       9.08386       8.27586      -2.72833       8.23692       3.26655       4.28398       4.98070       5.17381       5.39198       5.39064
  35  18 4005.3337    1.3465  9.0341 10.6781  0.0000  0.0947   0.0097   0.2597    0.0258   0.0000   443.4878       3.37160       27.2095      -3.81708    0.00928092      -1.07629       4.25317       5.62503       6.21163       6.67539       6.86691       6.92649
  35  19 4157.7511    1.1096 11.5525 10.4106  0.0000  0.1250   0.0072   0.3271    0.0231   0.0000   430.5207       16.5021      -7.62044       15.5039      -17.6524      -6.09422       5.43947       7.13803       8.32180       8.55040       9.05521       8.73150
  36   3 1471.8573    0.1547  0.1731  9.0937  0.0000  0.0127   0.0064   0.0268    0.0230   0.0000   441.3746     -0.566035       19.8424      0.636130      -1.78473      0.130612      0.537571      0.657259      0.842378      0.814100      0.944380      0.874981
  36   4 1681.9182    0.2833  0.3376  9.1396  0.0000  0.0130   0.0078   0.0346    0.0304   0.0000   441.7367     -0.757406       19.9524      0.869800      -2.17248       1.62980      0.585333      0.787029      0.886121      0.994974       1.06709       1.03381
  36   5 1875.4588    0.4491  0.4500  9.5094  0.0000  0.0142   0.0101   0.0344    0.0358   0.0000   440.0950      -2.13932       20.1728       1.46488      -3.75361      0.695520      0.612655      0.744118      0.923483      0.953249      0.992111      0.950181
  36   6 2063.1157    0.6707  0.8003  9.7319  0.0000  0.0193   0.0119   0.0486    0.0511   0.0000   440.6995      -1.70332       21.5746      -1.87865      -2.84413     -0.566139      0.777805       1.15393       1.21291       1.31059       1.28287       1.34110
  36   7 2245.5396    1.0147  0.9904 10.4803  0.0000  0.0206   0.0166   0.0542    0.0547   0.0000   441.7751      0.525275       19.2354       1.81690    -0.0426517      0.709834      0.919838       1.21365       1.37672       1.44261       1.60958       1.55236
  36   8 2421.1806    1.4391  1.1557 11.0271  0.0000  0.0225   0.0221   0.0606    0.0640   0.0000   439.1724       1.83670       20.9388       1.38651      -2.98708    -0.0285046      0.948095       1.24650       1.43428       1.53869       1.60053       1.65696
  36   9 2592.7520    1.9522  1.1514 11.9648  0.0000  0.0231   0.0316   0.0614    0.0573   0.0000   440.3687       3.34219       18.3003       1.62160     -0.540161       1.45838       1.04012       1.36439       1.50164       1.56983       1.68241       1.62983
  36  10 2762.7885    2.6882  1.0780 12.2561  0.0001  0.0203   0.0412   0.0564    0.0636   0.0000   440.7030       4.17511       16.6721      -1.36745     -0.617126       3.36575      0.887900       1.20912       1.30995       1.46478       1.51801       1.47087
  36  11 2930.3425    3.4522  0.9108 12.8965  0.0000  0.0181   0.0549   0.0476    0.0560   0.0000   440.9952       5.60859       19.1768       1.50923      -5.14250       2.83648      0.819940       1.09452       1.19520       1.30386       1.29540       1.31571
  36  12 3094.3557    3.8335  1.1177 13.1866  0.0000  0.0218   0.0589   0.0583    0.0613   0.0000   441.2409       6.29679       16.0018       2.17501     -0.994218      -3.80465      0.896316       1.27577       1.41489       1.45163       1.48805       1.46176
  36  13 3255.2146    3.3983  1.4467 13.1769  0.0000  0.0262   0.0493   0.0721    0.0491   0.0000   439.0399       5.55832       16.8721      -2.91547      -3.19358      -2.45150       1.16529       1.59910       1.85122       1.83952       1.91566       1.99210
  36  14 3413.8224    2.9610  2.3366 12.4315  0.0000  0.0327   0.0332   0.0891    0.0417   0.0000   439.5395       9.28850       16.7087       3.73010       1.60045      -2.38520       1.41655       1.92254       2.15995       2.20232       2.33455       2.28050
  36  15 3570.8101    2.3593  3.6785 11.9092  0.0000  0.0458   0.0226   0.1191    0.0351   0.0000   436.8106       9.98603       8.54319       3.67273       3.64352     -0.528629       1.95837       2.68167       3.04779       3.16068       3.24184       3.30365
  36  16 3726.6279    1.8745  5.1523 11.4867  0.0001  0.0586   0.0160   0.1582    0.0282   0.0000   443.9964       12.1348       4.53687      -4.95711       1.69089       1.91074       2.53594       3.40429       3.89008       4.04922       4.20523       4.20690
  36  17 3881.5346    1.5705  7.4677 10.9971  0.0000  0.0763   0.0116   0.2156    0.0263   0.0000   432.1541       6.20104       29.7102      0.403865      -11.5096       4.08573       3.33699       4.28338       5.06438       5.22112       5.45072       5.36086
  36  19 4189.0302    1.0792 13.0629 10.4220  0.0007  0.1380   0.0063   0.3623    0.0213   0.0000   434.1756       10.1316       4.50094       16.8806       22.2351      -3.88499       5.76009       7.70010       8.95819       9.30811       9.57873       9.50103
  37   4 1697.5856    0.2700  0.3673  9.0964  0.0000  0.0147   0.0074   0.0355    0.0292   0.0000   441.3028       1.35666       19.5829       1.10222      -1.91901     -0.159634      0.692376      0.911957       1.06033       1.18827       1.15380       1.13437
  37   5 1892.2088    0.4721  0.6078  9.2320 -0.0001  0.0166   0.0093   0.0393    0.0416   0.0000   440.9798    -0.0137337       20.8330      -1.16593     -0.382749      0.928365      0.710241      0.900583       1.04700       1.16698       1.13847       1.15318
  37   6 2081.1390    0.6838  0.7840  9.7131  0.0000  0.0187   0.0121   0.0464    0.0491   0.0000   440.7783      -1.75039       19.1211      0.883098      -1.84762     -0.218077      0.768107      0.976381       1.22075       1.20752       1.31964       1.29746
  37   7 2264.3884    1.0150  0.9305 10.4860  0.0000  0.0202   0.0169   0.0533    0.0515   0.0000   441.2532     -0.175504       16.8247       3.63806      -2.11580       1.76145      0.847180       1.15886       1.31853       1.41484       1.44082       1.42084
  37   8 2440.7245    1.5360  1.1618 11.1579 -0.0001  0.0227   0.0236   0.0594    0.0576   0.0000   441.6143       3.46029       22.1561       3.12729      -2.43843       1.66011      0.937548       1.25800       1.46384       1.49664       1.56780       1.52516
  37   9 2613.4403    2.1528  1.1830 11.6572  0.0000  0.0221   0.0320   0.0591    0.0643   0.0000   438.8073       2.93172       22.2552       3.72632      -2.47174      0.367833      0.944331       1.27677       1.38948       1.46223       1.64024       1.56499
  37  10 2784.6314    2.8540  1.0856 12.2236  0.0000  0.0206   0.0428   0.0534    0.0631   0.0000   441.6356       3.58315       17.4608       2.41920     -0.308360       1.58454      0.890276       1.21996       1.39455       1.43646       1.46520       1.46380
  37  11 2953.4371    3.4044  1.1371 12.8137  0.0000  0.0217   0.0510   0.0591    0.0577   0.0000   443.3770       3.98075       18.3866       2.28589      -2.14923      -2.24885      0.877685       1.20464       1.31586       1.45687       1.47462       1.44254
  37  12 3118.6940    3.6262  1.2065 13.0004  0.0005  0.0230   0.0547   0.0606    0.0613   0.0000   440.1642       3.05504       19.7447       5.56979      -3.70814       1.29868      0.954535       1.34236       1.45508       1.58983       1.63921       1.59838
  37  13 3280.7233    3.4110  1.6077 12.9048 -0.0001  0.0272   0.0457   0.0729    0.0460   0.0000   440.4834       5.03525       18.6516       2.44129       2.06159       1.99660       1.13278       1.58578       1.69649       1.85710       1.92882       1.81775
  37  14 3440.5502    2.7595  2.3612 12.3228  0.0000  0.0338   0.0313   0.0914    0.0380   0.0000   442.6450       11.0478       13.3085       4.15024       11.6679       2.76855       1.41458       1.90859       2.15742       2.35706       2.37459       2.37400
  37  15 3598.6388    2.3393  4.0273 11.6423  0.0000  0.0464   0.0206   0.1228    0.0326   0.0000   444.2556       9.00535       15.8114       14.1333      -1.66007       3.30375       2.01933       2.79850       3.10462       3.33847       3.44691       3.41118
  37  16 3755.2746    1.9027  6.0071 11.1063  0.0000  0.0614   0.0144   0.1698    0.0280   0.0000   437.1138       7.05340       15.9078       4.00225      -9.89200      -1.59537       2.65992       3.50607       3.95551       4.19135       4.41768       4.36330
  37  17 3910.8143    1.5587  8.2743 10.7517  0.0008  0.0818   0.0107   0.2206    0.0252   0.0000   429.9347       9.52870       11.2944       8.14041      0.376743       7.48477       3.46073       4.56092       5.15323       5.59612       5.67443       5.69811
  37  18 4065.5196    1.2368 10.3507 10.4892 -0.0014  0.1095   0.0080   0.2900    0.0234   0.0000   440.4559       9.66513      -3.53867       4.55155      -5.90013      -4.77904       4.47779       5.95181       6.88035       7.18797       7.49529       7.53193
  37  19 4219.3185    1.0260 12.7910 10.2477 -0.0019  0.1365   0.0061   0.3582    0.0212   0.0000   454.6354       11.0954       22.5902       6.87225      -25.4906      0.652151       5.70668       7.40792       8.60860       9.03258       9.52043       9.43883
  38   2 1262.5653    0.0872  0.1643  8.7915  0.0000  0.0171   0.0063   0.0472    0.0213   0.0000   441.7609     -0.964127       20.2214      0.361226      -2.39312       2.19847      0.692663      0.904932       1.11044       1.17584       1.09702       1.00077
  38   3 1501.5486    0.1571  0.2924  8.8355  0.0000  0.0162   0.0059   0.0421    0.0239   0.0000   440.8239    -0.0177126       21.2114      0.135778      -2.98959      0.125916      0.705120      0.870416       1.00973       1.10564       1.11015       1.17816
  38   4 1713.0562    0.2912  0.3524  8.9724  0.0000  0.0142   0.0077   0.0327    0.0292   0.0000   442.3268      -1.23221       21.8385     0.0588551      -3.34282       1.34100      0.675630      0.875916       1.00906       1.04834      0.994257       1.08370
  38   5 1908.7774    0.5037  0.5895  9.1837  0.0000  0.0157   0.0098   0.0385    0.0417   0.0000   439.9394     -0.214708       20.9952    -0.0947109      0.122821      0.796995      0.707392      0.944596       1.08037       1.19379       1.24095       1.10339
  38   6 2098.9785    0.7204  0.8366  9.7180  0.0000  0.0180   0.0125   0.0489    0.0484   0.0000   441.9131     -0.681437       20.8732     -0.836810     -0.124802     -0.412547      0.782256       1.01791       1.13035       1.24623       1.29023       1.28500
  38   7 2282.9375    1.1218  0.9331 10.3370 -0.0000  0.0192   0.0175   0.0485    0.0544   0.0000   440.8950       2.25694       19.8173       2.48776      -1.13861      -3.20999      0.785799       1.02627       1.20910       1.30358       1.37171       1.31642
  38   8 2460.0403    1.5849  1.1515 11.0238  0.0000  0.0213   0.0237   0.0596    0.0596   0.0000   441.5049       2.01187       20.2142       1.21180      -4.28874      -2.02698      0.891080       1.21141       1.31399       1.37999       1.41112       1.34709
  38   9 2633.8136    2.0966  1.2022 11.7549  0.0000  0.0228   0.0318   0.0613    0.0581   0.0000   439.8495       2.98023       21.4520      -1.08347      -7.53619      0.489771      0.913613       1.27500       1.38186       1.43333       1.51188       1.51278
  38  10 2806.1710    2.8549  1.1116 12.2059  0.0000  0.0203   0.0418   0.0573    0.0595   0.0000   440.5708       1.87226       17.3738       1.66170      -2.41805     0.0807332      0.843649       1.14914       1.26291       1.32038       1.36447       1.37194
  38  11 2976.0113    3.5724  0.9179 12.9450 -0.0000  0.0180   0.0575   0.0508    0.0520   0.0000   440.1639       5.84793       18.4739       3.56657     -0.414774      0.852269      0.817784       1.07551       1.20221       1.22677       1.25503       1.24141
  38  12 3142.4271    3.7797  1.1913 13.0776  0.0000  0.0220   0.0564   0.0620    0.0559   0.0000   439.9595       7.02009       16.5151       1.05720      -4.89330       3.86406      0.914188       1.26514       1.31013       1.45045       1.52902       1.52430
  38  13 3305.8515    3.3567  1.7999 12.6074 -0.0000  0.0280   0.0413   0.0782    0.0442   0.0000   438.4990       6.11370       14.1399       3.54025     -0.606109     -0.188368       1.12299       1.60169       1.71209       1.87600       1.91939       1.89256
  38  14 3466.8398    2.7412  2.9517 12.0095  0.0004  0.0371   0.0268   0.0964    0.0342   0.0000   440.2642       8.89359       14.0542       6.08636       1.97111     -0.628831       1.58896       2.00880       2.29315       2.48517       2.52612       2.55009
  38  15 3625.9704    2.1753  4.2959 11.5033 -0.0000  0.0487   0.0190   0.1304    0.0301   0.0000   437.5661       4.98866       11.3792       4.61219      0.260641       7.41745       2.03871       2.67952       3.08243       3.13118       3.30825       3.34294
  38  16 3783.4578    1.8609  6.3674 10.9643  0.0000  0.0649   0.0134   0.1719    0.0264   0.0000   441.9746       6.12390       15.3781       4.82163       5.94070       1.58238       2.62277       3.46043       3.97528       4.25761       4.40172       4.46968
  38  17 3939.8475    1.4722  8.4951 10.6329 -0.0012  0.0866   0.0099   0.2320    0.0241   0.0000   441.8317       9.35221       15.2579       14.4985      0.818863      -2.08019       3.49559       4.62474       5.38764       5.54727       5.83926       5.87632
  38  18 4095.2082    1.2123 11.2881 10.3305  0.0000  0.1149   0.0070   0.3066    0.0217   0.0000   429.6537       16.0149       25.1731       13.0396       8.40996      -13.3744       4.67604       6.04190       7.06700       7.35882       7.59162       7.62701
  38  19 4249.4965    0.9960 13.7724 10.1076  0.0008  0.1464   0.0054   0.3773    0.0194   0.0000   428.6120      0.750048       38.1285      -6.34993      -1.16940      -17.1850       5.89656       7.63702       9.04081       9.57296       9.76749       9.94986
  39   2 1275.6068    0.0799  0.2041  8.9991  0.0000  0.0279   0.0067   0.0582    0.0212   0.0000   437.0504       3.66287       29.7064       1.26489      -8.62299      -2.85425      0.995346       1.49101       1.64616       1.57153       1.77802       1.77479
  39   3 1516.0420    0.1845  0.1978  9.0073  0.0000  0.0119   0.0066   0.0264    0.0234   0.0000   441.6709  -0.000207553       22.5920     -0.326308      -3.02612      -1.50840      0.583305      0.738040      0.859007      0.887974      0.963826      0.982002
  39   4 1728.2490    0.3168  0.3633  9.1863  0.0000  0.0128   0.0080   0.0336    0.0301   0.0000   440.8356      0.820925       20.4470     -0.470877      -2.00565      -1.30371      0.498151      0.660197      0.767852      0.783002      0.838306      0.819529
  39   5 1925.1806    0.5324  0.5829  9.4047  0.0000  0.0165   0.0101   0.0373    0.0410   0.0000   442.0658     -0.736471       20.0754      -1.71058      -3.58739       2.23720      0.619926      0.931821      0.979230       1.08181       1.14049       1.14351
  39   6 2116.6030    0.7501  0.8222  9.8332  0.0000  0.0181   0.0125   0.0463    0.0493   0.0000   441.7529       1.83062       22.9815      0.643733      -2.03392     -0.129856      0.716914      0.938524       1.08824       1.17518       1.24798       1.18795
  39   7 2301.2613    1.1528  1.0351 10.6596  0.0000  0.0203   0.0179   0.0552    0.0539   0.0000   438.0632       1.41248       19.8801       1.94637      -2.31357      0.909874      0.825358       1.06158       1.23563       1.35647       1.34784       1.39388
  39   8 2479.1023    1.6563  1.2249 11.1668  0.0000  0.0222   0.0237   0.0589    0.0599   0.0000   440.9766       1.01329       18.0994       2.17318      0.174608      -1.35332      0.906745       1.23747       1.41964       1.50036       1.60067       1.62522
  39   9 2653.9182    2.2172  1.1298 11.9049  0.0014  0.0205   0.0324   0.0574    0.0568   0.0000   441.4536       3.71848       17.0438      0.306244      0.984584       2.30293      0.816353       1.11479       1.23440       1.29013       1.35321       1.35062
  39  10 2827.3769    3.1526  1.0748 12.3547  0.0000  0.0191   0.0451   0.0516    0.0626   0.0000   440.9210       4.94475       20.5002       1.16023      -1.79073     -0.708992      0.811944       1.07631       1.18098       1.29522       1.35417       1.31507
  39  11 2998.2533    3.6265  1.0534 12.9242  0.0000  0.0199   0.0540   0.0523    0.0590   0.0000   442.9605       2.86718       19.1229       2.89877      -1.36372      0.435286      0.836899       1.16966       1.28314       1.39895       1.50089       1.47209
  39  12 3165.8275    3.8606  1.3338 13.0207  0.0000  0.0230   0.0522   0.0600    0.0547   0.0000   441.1461       4.26651       18.3847       3.46524      -1.73070      0.284679      0.921915       1.24811       1.40206       1.48180       1.60647       1.65491
  39  13 3330.5044    3.3212  1.7499 12.8840  0.0000  0.0280   0.0424   0.0753    0.0442   0.0000   439.8442       10.1822       15.8579       1.45960      -1.00010       2.89761       1.14480       1.55389       1.68631       1.88551       1.94514       1.87303
  39  14 3492.7963    2.7012  2.9783 12.1670 -0.0000  0.0367   0.0259   0.1017    0.0333   0.0000   443.9169       5.07339       9.17476       2.28584      0.924784      0.737967       1.41633       1.92895       2.18286       2.27749       2.39871       2.39887
  39  15 3653.0169    2.1707  4.7469 11.5376  0.0000  0.0507   0.0172   0.1357    0.0281   0.0000   438.2646       11.9170       23.8035      -3.85626      -5.08488       1.58128       2.04938       2.77824       3.06449       3.28965       3.44656       3.44546
  39  16 3811.2801    1.7462  6.8086 11.0579  0.0001  0.0688   0.0119   0.1816    0.0247   0.0000   438.3440       17.0338       10.3021      -1.78654      -19.6496       4.23216       2.77330       3.61757       4.16963       4.46366       4.63983       4.69550
  39  17 3968.3428    1.4587  9.2957 10.7434  0.0012  0.0923   0.0086   0.2479    0.0217   0.0000   442.8178       4.18683       23.3478     -0.129401       6.42459       12.1660       3.62687       4.79984       5.51734       5.80908       6.17547       6.11832
  40   2 1288.7259    0.0856  0.0623  9.0755  0.0000  0.0120   0.0070   0.0165    0.0196   0.0000   441.1105     -0.179050       20.7273      0.446283      -2.68347      0.457976      0.685396      0.794788      0.996738      0.940202      0.871311       1.04832
  40   3 1530.2916    0.1720  0.2866  9.0494  0.0000  0.0186   0.0058   0.0353    0.0243   0.0000   441.7858    -0.0365444       20.8135     -0.768848      -3.19845     -0.263473      0.753806       1.00720       1.26190       1.18100       1.35851       1.24414
  40   4 1743.2707    0.3193  0.4222  9.2816  0.0000  0.0151   0.0076   0.0345    0.0313   0.0000   441.4895    -0.0910627       21.3297   -0.00287155      -2.14847       1.85277      0.562588      0.753927      0.866507      0.867795      0.950838      0.982100
  40   5 1941.4290    0.5537  0.6741  9.4773  0.0000  0.0174   0.0100   0.0400    0.0447   0.0000   442.0142     0.0428493       22.8862     -0.405619      -2.97021    -0.0416326      0.636280      0.907796      0.964846       1.00087       1.14986       1.12326
  40   6 2133.9980    0.8243  0.7109 10.2033  0.0000  0.0160   0.0141   0.0407    0.0448   0.0000   441.3546      -1.46235       20.6103       3.06820     -0.992260      0.248658      0.656155      0.870196      0.979234       1.05914       1.08913       1.14072
  40   7 2319.3591    1.1959  1.0789 10.8106  0.0000  0.0208   0.0182   0.0583    0.0545   0.0000   442.1410     -0.881848       19.3626      -1.17973     0.0963450      0.180159      0.831571       1.19291       1.26778       1.34097       1.40636       1.41613
  40   8 2497.9732    1.7800  1.1885 11.3962  0.0000  0.0219   0.0255   0.0560    0.0629   0.0000   440.9774       2.45705       21.0911       4.20704      -6.56553       1.44831      0.905095       1.22681       1.33630       1.50707       1.62118       1.57388
  40   9 2673.8157    2.4422  1.1741 11.9887 -0.0001  0.0204   0.0343   0.0558    0.0623   0.0000   441.0101       4.16267       19.2452      -1.26270      0.313590     0.0852443      0.844690       1.14455       1.24287       1.40895       1.52565       1.47159
  40  10 2848.3409    3.2065  1.0057 12.6192  0.0001  0.0188   0.0464   0.0481    0.0590   0.0000   440.3793       5.64600       19.4928       3.31054      -3.98045      -1.12060      0.759573       1.02543       1.07275       1.20758       1.21667       1.23311
  40  11 3020.1709    3.6540  1.1778 13.1804  0.0000  0.0215   0.0531   0.0576    0.0563   0.0000   443.3790       4.90477       19.0652      0.628623      -1.76391       2.69971      0.883805       1.18947       1.31927       1.42097       1.50415       1.45247
  40  12 3188.9028    3.7334  1.3470 13.2740  0.0000  0.0234   0.0510   0.0635    0.0481   0.0000   441.8150       3.47307       17.3895       4.24071      -1.58563     0.0142049      0.902154       1.26225       1.39716       1.46720       1.57439       1.61072
  40  13 3354.7846    3.1996  1.9865 12.7206  0.0000  0.0291   0.0371   0.0799    0.0419   0.0000   439.0993       4.55357       15.8030       2.76562      -1.71568      0.234987       1.08399       1.49585       1.66878       1.75294       1.84055       1.89526
  40  14 3518.3603    2.5362  3.4086 12.0705  0.0000  0.0397   0.0225   0.1072    0.0309   0.0000   438.5631       4.79846       11.8245       7.18561       2.95324      -8.10425       1.53348       2.06639       2.33428       2.56448       2.67790       2.72226
  40  15 3679.6272    2.0770  5.1159 11.5834 -0.0006  0.0544   0.0162   0.1424    0.0264   0.0000   440.2561       13.0481       17.7721      -4.08560      0.973637      -1.95221       2.11815       2.75562       3.16963       3.46077       3.48557       3.57227
  40  16 3839.0194    1.6858  7.3928 11.1201  0.0000  0.0730   0.0114   0.1943    0.0238   0.0000   444.8179       12.1561       17.3362       16.8723       8.19888     0.0710997       2.79691       3.72907       4.28559       4.55593       4.84292       4.83844
  40  17 3996.9231    1.3964  9.9095 10.8191 -0.0008  0.0967   0.0083   0.2613    0.0216   0.0000   444.4007       16.5670       14.7808       2.39555       7.81760      -6.49342       3.71110       5.04243       5.76448       6.17549       6.19449       6.32118
  40  18 4153.6029    1.1233 12.2399 10.5179 -0.0008  0.1282   0.0062   0.3295    0.0203   0.0000   434.5159       14.4902       16.0973      -11.4621      -12.5667      -13.0495       4.79473       6.51813       7.49024       7.88206       8.28274       8.21202
  41   2 1301.5927    0.0911  0.1518  9.1547  0.0000  0.0163   0.0059   0.0388    0.0205   0.0000   441.7437     -0.828986       19.9572      0.671914      -1.77810      0.866836      0.554680      0.838208      0.958324      0.921170      0.956793       1.02913
  41   3 1544.3487    0.1905  0.2155  9.1849  0.0000  0.0106   0.0063   0.0279    0.0236   0.0000   441.9333     -0.574122       21.5507      0.465484      -1.27208      -1.15081      0.417568      0.552067      0.622441      0.720319      0.770437      0.853343
  41   4 1758.0494    0.3617  0.3616  9.4087  0.0000  0.0125   0.0083   0.0288    0.0303   0.0000   441.1696     -0.972863       20.0566     -0.300549      -2.17458     -0.250535      0.482839      0.773220      0.739486      0.930415      0.939081      0.989020
  41   5 1957.4592    0.5522  0.6249  9.8519  0.0000  0.0158   0.0102   0.0403    0.0386   0.0000   440.5089       1.51224       21.3515       1.14919      -3.56143      -2.23608      0.650693      0.832835      0.988606       1.00946       1.02005       1.05818
  41   6 2151.1520    0.8383  0.7641 10.3824  0.0000  0.0166   0.0139   0.0432    0.0448   0.0000   440.4330     -0.145207       19.1249      0.945930      -1.30929      -1.31227      0.626831      0.871109      0.959410       1.01920       1.10416       1.19290
  41   7 2337.1776    1.2826  1.0281 11.0801  0.0000  0.0197   0.0191   0.0509    0.0505   0.0000   440.4675       1.31738       20.5206      0.660515      -2.67248       3.50857      0.758248       1.02923       1.13460       1.18085       1.27987       1.29300
  41   8 2516.5869    1.7675  1.1655 11.7931  0.0000  0.0212   0.0262   0.0592    0.0541   0.0000   441.2194       4.29850       21.4923       2.18337     -0.180880       1.65998      0.809223       1.17572       1.23492       1.40019       1.49681       1.51215
  41   9 2693.5429    2.4640  1.2004 12.1313 -0.0001  0.0209   0.0340   0.0560    0.0636   0.0000   439.4831       2.71440       22.3973       1.46070     -0.111214       2.51761      0.818723       1.11903       1.25521       1.29422       1.37059       1.42044
  41  10 2869.0194    3.2150  0.9712 12.8230  0.0000  0.0179   0.0472   0.0478    0.0556   0.0000   440.7811       3.69490       18.8550       1.39903      -2.43037       1.65635      0.687375      0.959119      0.996923       1.09360       1.17493       1.17931
  41  11 3041.7667    3.7787  1.0410 13.3778  0.0000  0.0195   0.0554   0.0513    0.0548   0.0000   440.6626       3.56318       19.2250       1.77402     -0.865917      -2.09256      0.767346       1.01742       1.15338       1.17445       1.26452       1.25680
  41  12 3211.4897    3.7011  1.4528 13.2307  0.0000  0.0245   0.0484   0.0630    0.0511   0.0000   442.8372       3.24635       19.1228       3.94814      0.819065     -0.115257      0.930746       1.26644       1.45735       1.56969       1.57558       1.61937
  41  13 3378.6438    3.0869  2.1604 12.9106 -0.0000  0.0312   0.0349   0.0838    0.0371   0.0000   443.1309       7.10343       13.6301       3.86647     -0.203735      -1.05480       1.15370       1.59758       1.78239       1.92775       2.10601       2.05461
  41  14 3543.4751    2.5409  3.6516 12.2468  0.0000  0.0404   0.0217   0.1121    0.0279   0.0000   439.2318       9.81650       13.6302       6.59353      -3.58864      -2.61846       1.58452       2.09578       2.38901       2.54730       2.73514       2.66708
  41  15 3705.8769    2.0397  5.1778 11.6953  0.0001  0.0520   0.0155   0.1479    0.0250   0.0000   441.1283       6.72077       14.6645       2.40231       2.81651      0.810095       2.04631       2.65509       3.05163       3.19407       3.42329       3.39914
  41  16 3866.2131    1.6598  7.3272 11.2262  0.0000  0.0707   0.0111   0.1908    0.0234   0.0000   438.4629       4.05853       24.0391       7.92992       5.28494      -1.88597       2.73572       3.60954       4.20328       4.40133       4.46264       4.51689
  41  18 4182.7624    1.1003 12.9739 10.6487  0.0020  0.1302   0.0060   0.3395    0.0191   0.0000   426.1257       19.5529       37.6288      -22.1954      -8.01785       6.32971       4.87897       6.52483       7.55186       8.10728       8.26656       8.42617
  42   2 1314.2401    0.0899  0.1365  9.1657  0.0000  0.0153   0.0057   0.0341    0.0200   0.0000   441.1204      -1.01747       20.7240     -0.211519      -4.83604      -1.23640      0.574552      0.600091      0.801757      0.961838       1.04933       1.02560
  42   3 1558.2021    0.1906  0.2271  9.2346  0.0000  0.0119   0.0063   0.0293    0.0231   0.0000   442.6887     -0.369526       21.3263     -0.742213      -3.44818      0.796272      0.461159      0.636685      0.693742      0.733725      0.734298      0.778061
  42   4 1772.6269    0.3564  0.4072  9.4934  0.0000  0.0141   0.0081   0.0331    0.0305   0.0000   440.7491      0.703279       20.8591    -0.0539777      -2.57480     -0.738525      0.588334      0.811509      0.940742       1.02830       1.12166       1.06188
  42   5 1973.3310    0.5797  0.6511  9.8200  0.0000  0.0160   0.0104   0.0398    0.0408   0.0000   441.7946     -0.901752       20.2250     -0.757467      -3.04860      0.587160      0.584885      0.858638      0.913818       1.01378       1.01408      0.969501
  42   6 2168.1228    0.8783  0.8714 10.3264  0.0000  0.0179   0.0137   0.0468    0.0494   0.0000   442.0628      0.724083       18.9024       2.62182      -2.04433      -3.69936      0.646598      0.914952       1.01713       1.10211       1.16475       1.21155
  42   7 2354.8711    1.2850  1.1316 11.0696  0.0000  0.0214   0.0188   0.0565    0.0553   0.0000   441.6373       1.98615       20.9194       1.17487      -3.28015       1.63928      0.774020       1.06305       1.17796       1.29304       1.39763       1.32505
  42   8 2535.1089    1.8371  1.1347 12.0366  0.0000  0.0218   0.0277   0.0573    0.0504   0.0000   439.6720       2.89468       22.9764      0.724518      -3.77261       1.02795      0.798211       1.08385       1.19062       1.28398       1.29583       1.32819
  42   9 2713.1269    2.4848  1.0369 12.4558  0.0000  0.0190   0.0362   0.0515    0.0528   0.0000   441.8840       4.52222       21.6441     -0.165833      -2.24646      -1.33175      0.697415      0.965298       1.06108       1.15565       1.16906       1.17152
  42  10 2889.4992    3.3125  1.1020 12.8347  0.0000  0.0191   0.0460   0.0510    0.0585   0.0000   440.7308       5.05622       19.8666       2.03701      -1.79191      -1.72798      0.716997      0.960700       1.10391       1.17257       1.29650       1.25869
  42  11 3063.1020    3.8420  1.1005 13.3761  0.0000  0.0192   0.0543   0.0554    0.0525   0.0000   439.1041       4.23999       18.4227       3.17789      -3.39049       2.20438      0.712303      0.973506       1.11767       1.19976       1.26704       1.23479
  42  12 3233.7794    3.6525  1.4535 13.3672  0.0000  0.0244   0.0486   0.0653    0.0476   0.0000   437.2545       6.34146       21.2571      0.349625      -3.93801      -1.32438      0.924288       1.25218       1.40235       1.45311       1.52341       1.56088
  42  13 3402.1980    3.0536  2.0249 12.9624 -0.0003  0.0306   0.0351   0.0777    0.0369   0.0000   439.4909       4.83110       20.9061       2.94156      -1.65602     -0.146326       1.09012       1.53982       1.70690       1.86108       1.86200       1.94760
  42  14 3568.1997    2.4221  3.9378 12.1324 -0.0000  0.0437   0.0202   0.1192    0.0275   0.0000   440.8677       11.8002       14.7300       2.81124       3.74836       1.16666       1.58952       2.16201       2.46197       2.64321       2.75940       2.74925
  42  15 3731.7473    1.9489  6.1644 11.5791 -0.0003  0.0601   0.0135   0.1637    0.0226   0.0000   441.8161       16.3357       14.5858      -1.49711       2.84497      -6.46766       2.29200       2.97351       3.43951       3.68022       3.88509       3.86128
  42  16 3892.9419    1.5721  8.2660 11.2295 -0.0025  0.0797   0.0102   0.2190    0.0218   0.0000   437.8716       6.23168       22.4873     -0.318080     -0.471380      -6.33675       3.05156       3.90928       4.63578       4.85601       5.16408       5.19478
  42  17 4052.8106    1.2658 10.6744 10.8474 -0.0002  0.1075   0.0071   0.2803    0.0205   0.0000   435.7494       20.8913       7.61920       1.55605      -4.63870      -2.39329       3.89747       5.34007       6.03232       6.58441       6.84902       6.75394
  42  18 4211.1795    1.0279 13.2344 10.6500 -0.0032  0.1420   0.0056   0.3622    0.0183   0.0000   423.9847       21.7354       29.9677       4.65620       5.19053       4.39421       5.16807       7.08292       7.91144       8.55428       8.65252       8.85632
  43   2 1326.7177    0.1073  0.1854  8.9793  0.0000  0.0226   0.0057   0.0356    0.0206   0.0000   440.3912      -1.99581       21.2715     0.0198624      -3.72569     -0.612727      0.770669       2.21394       1.73325       4.11804       2.42895       6.28134
  43   3 1571.8117    0.1988  0.2573  9.0475  0.0000  0.0126   0.0061   0.0288    0.0237   0.0000   441.6274      -1.19940       21.7307     -0.786999      -3.74679     -0.353312      0.467348      0.542207      0.716529      0.730589      0.779719      0.745819
  43   4 1787.0484    0.3797  0.4461  9.2746  0.0000  0.0135   0.0081   0.0321    0.0323   0.0000   441.6303      0.608601       21.4453     -0.707721      -1.74539       1.69526      0.534599      0.733226      0.822338      0.902321      0.939776      0.951682
  43   5 1989.0667    0.6023  0.6179  9.7159  0.0000  0.0154   0.0108   0.0365    0.0400   0.0000   440.1489      -1.12238       20.3090       2.26600      -1.45099      0.166787      0.521861      0.732514      0.829410      0.894165      0.914862      0.947227
  43   6 2184.8538    0.9261  0.9766 10.1721  0.0000  0.0194   0.0138   0.0482    0.0522   0.0000   440.2595       1.33649       18.6145      0.644589      -2.59812       1.57811      0.682921      0.919170       1.03045       1.14348       1.26216       1.19548
  43   7 2372.2805    1.3806  1.1804 10.9033  0.0000  0.0208   0.0193   0.0548    0.0579   0.0000   439.3083       1.95830       19.0392       2.28596      -3.35309     -0.366237      0.800047       1.03574       1.20913       1.26904       1.32293       1.29608
  43   8 2553.4016    1.9244  1.1849 11.8320  0.0000  0.0213   0.0276   0.0571    0.0521   0.0000   442.3696       3.80760       20.8963       3.76986      -1.45286      0.266261      0.814871       1.11586       1.24533       1.36726       1.35635       1.39595
  43   9 2732.4672    2.6398  1.1377 12.1985  0.0000  0.0198   0.0370   0.0533    0.0609   0.0000   440.7115       4.51066       18.2486      0.270846      -3.88835     -0.397524      0.733246       1.01688       1.11989       1.20897       1.26378       1.28665
  43  10 2909.7526    3.4457  0.9607 12.8820  0.0000  0.0179   0.0501   0.0469    0.0538   0.0000   441.0963       4.20979       20.2076      -1.08850      -2.83837       2.21303      0.685839      0.934910       1.08550       1.11056       1.15709       1.16866
  43  11 3084.1047    3.8631  1.2065 13.2125  0.0000  0.0204   0.0531   0.0573    0.0532   0.0000   442.4261       5.16521       18.3412       3.56601      -4.47110       1.64180      0.732987      0.977710       1.09010       1.15443       1.23918       1.23083
  43  12 3255.7623    3.6593  1.5223 13.0721  0.0008  0.0242   0.0460   0.0649    0.0453   0.0000   441.2375       5.82094       20.7689       4.34018     -0.265069       3.02581      0.889815       1.17509       1.35179       1.45050       1.44613       1.43798
  43  13 3425.2793    2.9746  2.4055 12.5588  0.0000  0.0318   0.0309   0.0851    0.0353   0.0000   441.6625       8.41414       17.5909       6.06760    -0.0728570       2.49195       1.15653       1.59501       1.80486       1.87967       1.99933       1.93905
  43  14 3592.5504    2.4267  4.2586 11.7986  0.0000  0.0445   0.0188   0.1190    0.0276   0.0000   440.3248       6.25963       16.4164      0.478533      -3.29575      -2.08224       1.61996       2.15843       2.47733       2.62974       2.78562       2.79093
  43  15 3757.2990    1.9208  6.5206 11.2844 -0.0002  0.0630   0.0125   0.1687    0.0225   0.0000   439.8526       4.00444       17.4456      0.979563      -1.82457       1.01205       2.21240       3.02708       3.46770       3.68566       3.91926       3.83687
  43  16 3919.6778    1.5717  8.6222 10.9888  0.0013  0.0825   0.0096   0.2183    0.0213   0.0000   442.3078       13.1794       17.0116       7.55341     -0.821273      -5.41138       3.00989       3.88746       4.54131       4.80143       4.99631       5.05316
  43  17 4080.3341    1.2454 11.0901 10.6965  0.0007  0.1111   0.0069   0.2847    0.0194   0.0000   441.5302       16.2635       4.90894       5.18349       4.68962       1.99386       3.97201       5.29434       6.10790       6.46938       6.68980       6.74383
  44   2 1339.0905    0.0986  0.0987  8.8748  0.0006  0.0116   0.0056   0.0201    0.0191   0.0000   442.3338     -0.415977       20.7225     -0.812676      -2.85263      0.504274      0.472273      0.600839      0.640724      0.725794      0.797045      0.797393
  44   3 1585.1959    0.2117  0.2385  8.9515  0.0000  0.0108   0.0063   0.0274    0.0235   0.0000   442.0768     0.0726210       19.8703      0.179400      -1.29629      0.811991      0.403057      0.499310      0.569906      0.580733      0.638818      0.720566
  44   4 1801.2312    0.4040  0.5476  9.0853  0.0000  0.0154   0.0078   0.0358    0.0346   0.0000   442.0405     0.0669302       20.2461     -0.219451      -2.67855     -0.274804      0.516933      0.674415      0.804947      0.860923      0.884640      0.911880
  44   5 2004.6463    0.6257  0.7138  9.6183  0.0000  0.0165   0.0106   0.0399    0.0421   0.0000   441.1254      -1.17290       21.9838      0.705083      -3.97751       1.52297      0.585735      0.815658      0.888381       1.02870       1.09970       1.11500
  44   6 2201.4512    0.9394  0.9298 10.2043  0.0000  0.0180   0.0141   0.0479    0.0485   0.0000   442.0108      0.731117       21.3161     -0.332850      -2.95779       1.42224      0.645834      0.883467      0.946708       1.02558       1.13414       1.07178
  44   7 2389.4600    1.3738  1.2894 10.7524  0.0000  0.0221   0.0181   0.0571    0.0519   0.0000   442.1028       1.02930       18.6396       2.22064      -1.07164     -0.891024      0.807007       1.04604       1.16745       1.28936       1.37217       1.39644
  44   8 2571.4932    1.9950  1.2308 11.5147  0.0000  0.0212   0.0267   0.0542    0.0554   0.0000   441.3735       3.45996       22.4151       2.03750     -0.925480      0.583990      0.749331       1.02950       1.12183       1.27768       1.29002       1.29467
  44   9 2751.6618    2.7079  1.1971 12.0719  0.0000  0.0204   0.0362   0.0553    0.0607   0.0000   441.2203       3.20570       20.6310       2.14905    -0.0135118       2.49016      0.707701       1.02549       1.13152       1.26749       1.30715       1.31762
  44  10 2929.7497    3.4620  1.1228 12.6242  0.0000  0.0195   0.0471   0.0503    0.0599   0.0000   440.6859       4.98920       21.7878       4.07970      -2.89449     -0.176273      0.673346      0.941630       1.06136       1.09852       1.15503       1.12180
  44  11 3104.9346    3.8798  1.2135 13.0020 -0.0043  0.0214   0.0522   0.0531    0.0570   0.0000   440.7521       6.15980       19.7337     -0.585993      -1.23957    -0.0825931      0.793325       1.05018       1.18059       1.25591       1.31654       1.33935
  44  12 3277.5111    3.5979  1.6644 12.7798  0.0000  0.0257   0.0421   0.0662    0.0455   0.0000   439.6764       4.50533       20.2313       4.47440      -3.66042      0.139182      0.876468       1.27867       1.38285       1.48671       1.52745       1.55874
  44  13 3448.0864    2.9323  2.9712 12.3039 -0.0000  0.0347   0.0269   0.0947    0.0312   0.0000   441.8441       9.10431       23.0354      0.237015      -1.17898       6.70326       1.27752       1.66226       1.92316       2.06251       2.11004       2.22934
  44  14 3616.5082    2.3307  4.3540 11.7686  0.0000  0.0457   0.0183   0.1231    0.0256   0.0000   442.3011       4.56048       21.5686       7.60889      -6.13950       1.60271       1.65340       2.16775       2.49395       2.65233       2.72529       2.77840
  44  15 3782.3897    1.8622  6.5671 11.1852 -0.0003  0.0638   0.0124   0.1716    0.0229   0.0000   442.8691       11.1844       11.7307       1.00001     -0.530351      -2.81045       2.28780       3.03578       3.48843       3.72041       3.90491       3.91575
  44  16 3946.0345    1.4791  8.9340 10.8181 -0.0009  0.0869   0.0087   0.2310    0.0212   0.0000   439.9723      -6.30322       21.3494      -3.06341      -11.6785       12.0632       3.08799       4.05337       4.72771       5.05226       5.30625       5.36267
  44  17 4107.5133    1.2091 11.7816 10.5347 -0.0013  0.1180   0.0064   0.3045    0.0192   0.0000   446.4959       9.28405       22.2886      0.588940      -8.49565      -3.70466       4.20677       5.41347       6.27874       6.83264       7.01102       7.03311
  45   2 1351.3011    0.1021  0.1668  9.0023  0.0000  0.0146   0.0054   0.0377    0.0197   0.0000   442.5315     -0.307896       20.4845      0.473401     -0.943193      0.563035      0.548565      0.758687      0.884508      0.863184      0.900164      0.839581
  45   3 1598.4135    0.2089  0.3272  9.0461  0.0000  0.0139   0.0059   0.0350    0.0248   0.0000   441.5649     -0.445340       21.7145    -0.0607164      -2.11129       1.79679      0.459617      0.646270      0.781989      0.779351      0.774796      0.914243
  45   4 1815.3173    0.4022  0.5260  9.3029  0.0000  0.0150   0.0080   0.0340    0.0333   0.0000   441.4705     -0.789473       21.6826     0.0822008      -2.76104       1.24491      0.500361      0.688787      0.799215      0.839576      0.928315      0.961025
  45   5 2020.0033    0.6235  0.7239  9.8005 -0.0000  0.0162   0.0105   0.0401    0.0395   0.0000   441.5279     -0.357250       22.4285     -0.712637      -2.66805       2.00486      0.598799      0.751788      0.830108      0.934925      0.990567       1.04888
  45   6 2217.7859    1.0146  0.9937 10.2719  0.0000  0.0189   0.0146   0.0486    0.0530   0.0000   441.7349       2.18114       20.1329       1.60004      -5.11476     0.0116386      0.629375      0.919053      0.988326       1.07352       1.09323       1.12899
  45   7 2406.4559    1.4205  1.2372 11.0246  0.0000  0.0219   0.0193   0.0570    0.0530   0.0000   438.5480       2.79367       19.8019      0.502412      -2.02386       2.02481      0.748070       1.04161       1.16248       1.25862       1.32540       1.35386
  45   8 2589.5572    2.0908  1.1851 11.7365  0.0000  0.0203   0.0283   0.0550    0.0573   0.0000   443.2942       3.53133       19.8484       1.72924      -2.82913      0.621750      0.707798      0.992743       1.11677       1.17411       1.24486       1.24326
  45   9 2770.6531    2.7927  1.1039 12.4349  0.0000  0.0194   0.0384   0.0529    0.0540   0.0000   442.4360       3.25013       17.2630       2.49128      -2.09941       1.19876      0.687745      0.952950       1.10360       1.13287       1.18743       1.22905
  45  10 2949.5671    3.5953  1.0356 13.0027  0.0000  0.0185   0.0506   0.0479    0.0535   0.0000   441.2124       5.52211       17.7236       2.65237      -2.98908       1.40943      0.634138      0.863285      0.970458       1.04376       1.15579       1.12861
  45  11 3125.5101    3.8425  1.2340 13.2412  0.0000  0.0210   0.0515   0.0562    0.0510   0.0000   441.8218       6.39116       20.2671       2.50705      -2.86702    -0.0910387      0.722234      0.981414       1.08335       1.15222       1.25573       1.28161
  45  12 3299.0492    3.5923  1.7928 12.8570  0.0000  0.0255   0.0402   0.0685    0.0419   0.0000   442.4080       6.18022       18.4038      0.590515     -0.552076       1.74364      0.926413       1.16281       1.35460       1.41530       1.46514       1.51610
  45  13 3470.6256    2.8496  3.1158 12.2164  0.0000  0.0349   0.0245   0.0951    0.0306   0.0000   443.6020       9.61364       15.3011      -2.20077      0.402712      -1.55608       1.23643       1.60744       1.91580       2.01253       2.11560       2.17348
  45  14 3640.2263    2.2069  4.7219 11.8186  0.0000  0.0499   0.0170   0.1322    0.0242   0.0000   439.3808       5.83481       18.8514       8.81058      -1.83336       3.96615       1.74501       2.33115       2.65863       2.89231       3.05451       3.08463
  45  15 3807.4553    1.8595  7.5663 11.2591  0.0002  0.0712   0.0110   0.1889    0.0206   0.0000   441.3768       13.6100       24.9774       9.89547      -2.54717       8.25086       2.49839       3.22897       3.77302       4.02764       4.18649       4.33891
  45  16 3971.6881    1.5122 10.4756 10.8293  0.0023  0.0969   0.0073   0.2553    0.0190   0.0000   442.6486       5.59491       14.6117       6.36561      -8.54676       5.24661       3.30707       4.36219       5.14967       5.37946       5.66435       5.86206
  45  17 4134.1703    1.2269 13.2290 10.5496  0.0034  0.1239   0.0055   0.3223    0.0169   0.0000   444.7463       16.1182       15.4127       3.08167      -5.27786       9.38545       4.29451       5.70053       6.65291       7.04483       7.30155       7.44573
  46   2 1363.3215    0.1049  0.1695  9.0014  0.0000  0.0150   0.0054   0.0306    0.0199   0.0000   442.2597       1.11622       21.9374      0.117513     -0.471277       1.39193      0.607690      0.852419       1.09606       1.11899       1.36709       1.09834
  46   3 1611.4443    0.2295  0.3177  9.0859  0.0000  0.0129   0.0061   0.0305    0.0251   0.0000   441.5401     -0.340925       21.1670      0.967583      -2.05531      0.616005      0.430661      0.521465      0.651805      0.689841      0.684117      0.684303
  46   4 1829.2077    0.4366  0.4973  9.3241  0.0000  0.0141   0.0085   0.0328    0.0357   0.0000   441.9094      0.679493       22.6865      -1.28078      -3.79183     -0.388992      0.450732      0.635703      0.719365      0.763426      0.835222      0.841185
  46   5 2035.2678    0.6851  0.7545  9.8062  0.0000  0.0171   0.0109   0.0395    0.0443   0.0000   440.9242     -0.559656       21.5805       2.29703      -2.11428      -1.66118      0.554160      0.794150      0.836186      0.986296      0.993152       1.00749
  46   6 2234.0180    1.0028  0.9717 10.5661  0.0000  0.0189   0.0150   0.0493    0.0469   0.0000   441.1748       1.12588       20.1095      0.216487      -2.29620     -0.936713      0.613833      0.880551      0.965543       1.05912       1.09162       1.10099
  46   7 2423.3340    1.5419  1.2442 11.1327  0.0000  0.0205   0.0202   0.0570    0.0515   0.0000   441.7186       2.95605       17.2329       2.39367     -0.861465      -1.49669      0.689641      0.930592       1.05561       1.17683       1.24202       1.23873
  46   8 2607.3532    2.1529  1.3080 11.6032  0.0000  0.0212   0.0268   0.0552    0.0571   0.0000   440.9920       2.98943       18.7499       1.67306     -0.285411      0.336537      0.731394       1.01247       1.10990       1.15868       1.27671       1.31873
  46   9 2789.4353    2.9035  1.1737 12.4289  0.0000  0.0194   0.0382   0.0525    0.0573   0.0000   442.0443       3.98588       21.8270       2.04229      -4.31456      0.382578      0.667567      0.892899       1.00051       1.09040       1.11576       1.12094
  46  10 2969.1454    3.5626  1.0926 13.1359 -0.0000  0.0195   0.0489   0.0496    0.0505   0.0000   442.0909       2.99613       18.3656       5.54715      -1.85212     -0.163903      0.651668      0.911054       1.01404       1.14068       1.16758       1.20570
  46  11 3145.8043    3.8166  1.3141 13.2335  0.0000  0.0216   0.0496   0.0586    0.0499   0.0000   439.7598       5.86426       19.3337       3.53602      -2.93786      -1.48931      0.739749       1.02344       1.16471       1.23845       1.32280       1.29197
  46  12 3320.2167    3.4621  1.9120 12.9102  0.0000  0.0272   0.0379   0.0707    0.0388   0.0000   443.0016       6.54348       17.1857       5.53227      -1.00237      -2.07089      0.890165       1.22750       1.38873       1.48020       1.53084       1.54872
  46  13 3492.8522    2.7202  3.3192 12.3528  0.0000  0.0373   0.0237   0.1034    0.0283   0.0000   441.2744       4.29406       21.3260     -0.497038       1.15712       1.41894       1.26384       1.68312       1.92070       2.06957       2.11380       2.18198
  46  14 3663.5053    2.1662  5.0840 11.7081  0.0000  0.0510   0.0156   0.1366    0.0241   0.0000   438.5625       12.9491       23.5761       4.89183     -0.716372       3.54926       1.73235       2.28838       2.68084       2.81710       2.97774       2.98939
  46  15 3831.6580    1.7833  7.4852 11.2997  0.0000  0.0718   0.0108   0.1894    0.0209   0.0000   440.5947       14.0170       19.6094       4.73510     -0.738241      -3.19688       2.36331       3.13693       3.61288       3.94174       3.96160       4.04831
  46  16 3997.4798    1.3962  9.6180 10.9186 -0.0023  0.0930   0.0075   0.2471    0.0194   0.0000   444.5005      -1.78646       31.0162      -2.13435       6.41748      -6.66657       3.16484       4.05428       4.80166       5.13131       5.36690       5.46798
  46  17 4160.9339    1.1260 12.2607 10.6038 -0.0029  0.1235   0.0055   0.3151    0.0178   0.0000   433.9058       3.87956       21.9078      -5.00017      -5.37716       9.63788       4.16040       5.53505       6.35626       6.92915       7.29775       7.40427
  47   2 1375.1835    0.1166  0.1901  8.8109  0.0000  0.0148   0.0055   0.0304    0.0201   0.0000   442.3383     -0.113584       20.9847      0.274946      -3.00527      0.236648      0.539490      0.661238      0.889759      0.930419      0.980856       1.01227
  47   3 1624.2270    0.2255  0.2962  8.9379  0.0000  0.0128   0.0062   0.0286    0.0248   0.0000   441.9956       1.25900       21.6669      -1.59229      -2.91761      0.169715      0.441532      0.604393      0.702561      0.754049      0.757794      0.769140
  47   4 1842.9345    0.4454  0.5489  9.1440  0.0000  0.0144   0.0083   0.0339    0.0364   0.0000   442.2403     -0.206407       21.6295     -0.379240      -2.09263      0.452659      0.473710      0.663874      0.728285      0.819359      0.879202      0.871802
  47   5 2050.3736    0.7133  0.7710  9.6239 -0.0000  0.0161   0.0111   0.0404    0.0448   0.0000   441.1973       1.13140       22.1478     -0.572687      -1.36803     0.0935922      0.570723      0.776271      0.880699      0.929431      0.985151      0.973558
  47   6 2249.9749    1.0637  1.0806 10.3087  0.0000  0.0194   0.0147   0.0504    0.0509   0.0000   440.9944       1.30952       18.2666       2.43935      -1.60113      -1.39654      0.652435      0.878457       1.00979       1.07238       1.11213       1.11398
  47   7 2440.0205    1.6077  1.2030 10.9808  0.0000  0.0207   0.0211   0.0525    0.0570   0.0000   441.4260       1.30900       21.0224       3.07674      -4.01203      0.225498      0.653568      0.915164       1.03281       1.08793       1.18739       1.18390
  47   8 2624.9906    2.2259  1.2503 11.5285  0.0000  0.0200   0.0282   0.0542    0.0579   0.0000   439.7429       1.82840       19.4190       1.91492      -3.22421      0.345920      0.657810      0.879617      0.981483       1.08638       1.12607       1.12967
  47   9 2808.1035    2.9387  1.0879 12.4375  0.0000  0.0187   0.0398   0.0498    0.0522   0.0000   440.2203       1.26957       21.2279      0.584044      -4.35575     -0.906779      0.647252      0.859722      0.963370       1.04875       1.08731       1.14143
  47  10 2988.5921    3.7008  1.2355 12.8209  0.0000  0.0201   0.0479   0.0519    0.0530   0.0000   442.4805       4.72999       19.4052       2.23222      -3.69856      0.175512      0.689795      0.931710       1.02741       1.13834       1.25822       1.25355
  47  11 3165.9983    3.8626  1.4447 13.0074  0.0000  0.0222   0.0470   0.0614    0.0456   0.0000   440.5737       4.21938       20.0389       2.11800      -5.24183      -1.09851      0.745171       1.03785       1.13051       1.29655       1.32464       1.30887
  47  12 3341.2890    3.3517  2.0773 12.6823  0.0000  0.0286   0.0352   0.0767    0.0357   0.0000   441.4803       3.77230       19.1403       4.32414      -2.19274       2.66765      0.904295       1.34972       1.39593       1.58029       1.65107       1.68817
  47  13 3514.8546    2.6752  3.5248 12.0444  0.0000  0.0389   0.0222   0.1041    0.0280   0.0000   441.4072     -0.374308       16.2810       8.55184       1.84413       1.66526       1.29231       1.74591       2.01051       2.17326       2.23898       2.28664
  47  14 3686.3976    2.1575  5.7508 11.4450  0.0000  0.0556   0.0145   0.1488    0.0229   0.0000   442.0413       5.31832       22.9662       5.04701       2.24993       1.66620       1.81679       2.43894       2.77897       3.04207       3.16324       3.27154
  47  15 3855.8325    1.7006  7.7126 11.0407  0.0001  0.0730   0.0101   0.1956    0.0206   0.0000   437.2935       7.26591       17.6477       1.69465      -3.74274       7.23860       2.44941       3.24634       3.72009       4.04434       4.23095       4.27922
  47  16 4022.5142    1.3663 10.7809 10.6806  0.0012  0.1041   0.0068   0.2670    0.0183   0.0000   433.6282       2.96961       15.4730      -4.03962       8.13911     -0.493188       3.43592       4.51847       5.23587       5.68229       5.88673       5.98322
  48   2 1386.9234    0.1144  0.2347  8.7792  0.0000  0.0172   0.0054   0.0394    0.0201   0.0000   442.0319     -0.912305       20.4708      -1.51611      -2.68197      -1.17588      0.604813      0.734324      0.952452      0.841889      0.981614       1.01811
  48   3 1636.8354    0.2553  0.3778  8.8196  0.0000  0.0133   0.0061   0.0325    0.0259   0.0000   442.4415     0.0870473       20.4415     -0.416524      -2.68940      0.829021      0.423465      0.609329      0.630376      0.721320      0.763280      0.776496
  48   4 1856.5626    0.4420  0.5293  9.0881  0.0000  0.0138   0.0082   0.0327    0.0348   0.0000   442.2342      0.530140       21.2092      0.145340     -0.641788     0.0795188      0.468805      0.599433      0.698553      0.731700      0.812953      0.787683
  48   5 2065.3109    0.7194  0.7603  9.6948  0.0000  0.0165   0.0112   0.0388    0.0416   0.0000   441.9606      0.542391       20.1383     -0.609955      -2.54365      0.122328      0.519869      0.695009      0.815493      0.869552      0.983808      0.947177
  48   6 2265.7745    1.1253  1.1012 10.2515  0.0000  0.0193   0.0154   0.0512    0.0539   0.0000   442.3247       3.01011       21.7745       1.43245      -4.42776      -1.66715      0.627380      0.870700      0.975545       1.06108       1.06296       1.09433
  48   7 2456.5693    1.6536  1.3635 10.8331  0.0000  0.0221   0.0201   0.0557    0.0520   0.0000   442.3867       3.01639       20.5235       1.42146      -3.46434      0.525280      0.709930       1.01262       1.08273       1.24266       1.36123       1.31258
  48   8 2642.4972    2.3363  1.2478 11.5228  0.0000  0.0199   0.0290   0.0523    0.0576   0.0000   441.3123      0.756132       18.6600      0.535905      -2.24002      -1.37619      0.635859      0.901783      0.989499       1.10344       1.19740       1.19824
  48   9 2826.5946    3.1567  1.1486 12.3143  0.0000  0.0191   0.0408   0.0498    0.0566   0.0000   442.6969       3.74155       20.0856       2.20765      -2.45526     -0.326182      0.655101      0.898802       1.01863       1.07849       1.12502       1.16635
  48  10 3007.7929    3.7688  1.0909 12.8755  0.0000  0.0187   0.0507   0.0485    0.0537   0.0000   443.0201       5.27754       21.9297       1.31226     -0.198755      -1.11854      0.635711      0.881219      0.978161       1.07399       1.11114       1.12224
  48  11 3186.0209    3.8990  1.3422 13.0061  0.0000  0.0214   0.0490   0.0571    0.0476   0.0000   441.0234       3.78218       18.4422       1.79209      -1.22740       2.34754      0.692882      0.972102       1.06486       1.11215       1.22650       1.23678
  48  12 3362.0324    3.3326  2.2363 12.4803  0.0000  0.0283   0.0328   0.0758    0.0349   0.0000   441.9575       5.58467       20.7085       2.76952     0.0487956      -1.72905      0.923002       1.25085       1.42970       1.56101       1.63569       1.67763
  48  13 3536.3939    2.6765  3.7853 11.8442  0.0000  0.0395   0.0208   0.1043    0.0272   0.0000   438.0539       5.29503       19.5807       3.99007       3.00751       4.00961       1.28158       1.71302       1.94361       2.08636       2.18080       2.25881
  48  14 3709.1073    2.0967  6.2524 11.3221  0.0000  0.0602   0.0134   0.1582    0.0221   0.0000   440.1712       11.9857       24.1783       9.20263       3.48330       2.96048       1.94226       2.64027       3.00965       3.28798       3.41367       3.44019
  48  15 3879.3527    1.6519  8.3324 10.9557 -0.0007  0.0795   0.0091   0.2116    0.0197   0.0000   439.9385       7.44559       16.0081       2.37344      -2.85560       15.3351       2.54252       3.40699       3.89103       4.21397       4.38717       4.56905
  48  16 4047.2397    1.3255 11.4589 10.5463 -0.0009  0.1104   0.0061   0.2852    0.0176   0.0000   441.8975       4.91345       22.9177       4.82874       6.98509      0.941577       3.51616       4.67470       5.40728       5.91660       6.13653       6.21294
  49   2 1398.5052    0.1239  0.1748  8.8517 -0.0003  0.0138   0.0051   0.0278    0.0193   0.0000   442.8498      0.440199       19.9794      -1.33698      -2.62885      0.761343      0.403601      0.506538      0.679929      0.668027      0.706591      0.730519
  49   3 1649.3481    0.2698  0.3443  8.9831  0.0000  0.0129   0.0065   0.0282    0.0256   0.0000   441.4541      -1.20603       21.8561     -0.599706      -2.87610     -0.295188      0.397087      0.555862      0.597894      0.663356      0.663983      0.653792
  49   4 1869.9600    0.4912  0.6003  9.1954  0.0000  0.0142   0.0085   0.0353    0.0376   0.0000   442.6802     -0.827549       20.4868       1.05621      -3.20229     -0.765865      0.444894      0.603541      0.642300      0.698843      0.748861      0.786247
  49   5 2080.0813    0.7398  0.7636  9.8419  0.0000  0.0160   0.0113   0.0392    0.0409   0.0000   442.3736     -0.353373       20.6064      0.476482      -3.30356      0.284872      0.549025      0.757717      0.879223      0.923075      0.996832       1.00076
  49   6 2281.3728    1.1631  1.0502 10.4340  0.0000  0.0188   0.0159   0.0486    0.0521   0.0000   441.7219       1.15822       18.0895      0.390615      -4.43155     -0.871878      0.572198      0.797317      0.909451      0.950992       1.00640       1.05362
  49   7 2472.8717    1.7072  1.2733 11.0633 -0.0045  0.0207   0.0211   0.0541    0.0512   0.0000   442.3626       1.00604       20.8982       1.58515     -0.544665      -1.33235      0.637948      0.899903      0.994409       1.10054       1.16775       1.18989
  49   8 2659.8900    2.3606  1.3339 11.7135 -0.0000  0.0206   0.0285   0.0552    0.0526   0.0000   440.7878       3.86370       19.8859     -0.521921      -1.11849    -0.0151063      0.657209      0.896860       1.03908       1.09763       1.19501       1.15839
  49   9 2844.8877    3.2365  1.2277 12.2771  0.0045  0.0188   0.0400   0.0517    0.0614   0.0000   441.9397       2.30126       21.5867       1.47724      -2.07823      0.607968      0.614996      0.839716      0.943508       1.03600       1.15478       1.15440
  49  10 3026.8857    3.8805  1.2195 12.9551  0.0000  0.0189   0.0492   0.0535    0.0510   0.0000   439.8547       5.78295       21.4138       2.73192     0.0131072       1.57408      0.624627      0.843078      0.980672       1.02458       1.13379       1.10473
  49  11 3205.7562    3.9232  1.4553 12.9481  0.0000  0.0225   0.0466   0.0582    0.0486   0.0000   441.6810       7.39116       19.2440       3.13003      -2.42676       1.59732      0.675465      0.952460       1.06974       1.14905       1.18440       1.19724
  49  12 3382.6480    3.2151  2.4660 12.4297 -0.0000  0.0297   0.0297   0.0794    0.0336   0.0000   443.2011       8.76997       14.4769      0.833160       1.40154       1.81141      0.934882       1.27266       1.46892       1.58956       1.64719       1.66387
  49  13 3557.9967    2.5176  3.8852 11.9531 -0.0001  0.0417   0.0199   0.1086    0.0263   0.0000   440.4684       7.64713       18.8024       1.82872     -0.926277       3.43938       1.30741       1.78045       1.99679       2.18959       2.28487       2.30242
  49  14 3731.3120    2.0119  6.5094 11.3786  0.0000  0.0609   0.0123   0.1654    0.0213   0.0000   434.3698       6.04473       16.3615      -1.01479      -1.26611       3.84031       1.96379       2.58819       3.00755       3.22514       3.33282       3.41728
  49  15 3902.9582    1.6804  9.1433 10.9289  0.0019  0.0831   0.0084   0.2204    0.0202   0.0000   440.9510       2.86154       18.2419     -0.526762       5.66041       5.74885       2.61026       3.48622       4.02819       4.32154       4.56285       4.60577
  50   2 1409.9990    0.1179  0.1841  8.7971  0.0000  0.0141   0.0052   0.0279    0.0194   0.0000   443.0854      -1.11939       19.7709     0.0968143      -1.60641     -0.233090      0.461830      0.565426      0.617334      0.766902      0.833118      0.716007
  50   3 1661.5926    0.2640  0.3756  8.9708  0.0000  0.0139   0.0063   0.0320    0.0256   0.0000   442.0210     -0.360325       21.0924      0.295157      -1.55397    -0.0917586      0.408924      0.516175      0.688663      0.602490      0.694935      0.649693
  50   4 1883.3076    0.5053  0.5319  9.2660  0.0000  0.0129   0.0089   0.0312    0.0354   0.0000   442.4637     -0.463729       20.1426     -0.226705      -1.80053     -0.238625      0.411117      0.550823      0.611606      0.656151      0.688421      0.683501
  50   5 2094.6779    0.7967  0.8715  9.7195  0.0000  0.0166   0.0114   0.0427    0.0455   0.0000   442.8187       1.19756       21.6442      0.219503      -1.31374       1.12157      0.526273      0.714414      0.801372      0.849952      0.937538      0.948881
  50   6 2296.8282    1.1941  1.1262 10.4466  0.0000  0.0196   0.0157   0.0494    0.0511   0.0000   440.3373     -0.927910       19.3796       1.25658      -3.10557       2.49295      0.596229      0.820525      0.919315      0.964428       1.01574       1.02571
  50   7 2489.0447    1.7624  1.2839 11.1411 -0.0001  0.0211   0.0220   0.0533    0.0512   0.0000   441.5668       1.68882       21.8789       1.11803      -1.27376       1.66256      0.635047      0.902989      0.999334       1.05714       1.16128       1.18360
  50   8 2677.0993    2.5546  1.2264 11.9722  0.0001  0.0198   0.0320   0.0525    0.0499   0.0000   441.9176       2.38215       21.0559      0.946712      -3.49258      -1.04834      0.594542      0.845555      0.937074       1.05450       1.07878       1.09512
  50   9 2863.0224    3.3091  1.1295 12.4268  0.0000  0.0182   0.0421   0.0485    0.0558   0.0000   442.8704       3.33038       17.7123       1.58013      -3.77125       1.32397      0.584330      0.813586      0.887320      0.953459       1.05408       1.06964
  50  10 3045.7813    3.8782  1.2324 12.9810  0.0000  0.0195   0.0491   0.0527    0.0496   0.0000   440.6885       3.08629       18.0655       2.25225    -0.0224462      0.824895      0.627106      0.861355      0.962564       1.03466       1.13092       1.11362
  50  11 3225.4129    3.8050  1.7209 12.6061  0.0000  0.0230   0.0400   0.0631    0.0443   0.0000   440.0796       5.56878       20.9193       5.29110     -0.841228      -1.59704      0.740634      0.986105       1.14280       1.22630       1.34513       1.35745
  50  12 3403.0746    3.0601  2.6448 12.4060  0.0000  0.0310   0.0282   0.0851    0.0312   0.0000   439.5559       7.22327       19.2959       2.68307     -0.121266      -3.42747      0.980140       1.31051       1.47255       1.58707       1.66781       1.71179
  50  13 3579.2024    2.4740  4.7150 11.6859  0.0000  0.0453   0.0173   0.1243    0.0245   0.0000   443.4290       9.32881       22.2250       4.29623      -6.93358      -2.04195       1.42588       1.88859       2.20242       2.36363       2.44028       2.50044
  50  14 3753.4645    2.0159  6.7591 11.2310 -0.0008  0.0635   0.0118   0.1651    0.0218   0.0000   438.4019       8.96996       18.5160      -1.28705       5.32761       1.49601       1.97149       2.65061       3.04375       3.25045       3.44908       3.49754
  50  15 3925.7466    1.5933  9.8745 10.8521 -0.0020  0.0928   0.0074   0.2422    0.0187   0.0000   437.5000       16.2801       20.9056       6.09623      -9.68617       11.2640       2.81366       3.78209       4.41657       4.65147       4.91685       4.95811
  51   1 1120.1983    0.0509  0.0370  8.8242  0.0000  0.0136   0.0098   0.0214    0.0168   0.0000   441.4180      0.304365       20.5030      -1.78779      -5.39179      0.830584      0.443814      0.600447      0.629933      0.579986       1.03728      0.821525
  51   2 1421.2705    0.1358  0.1754  8.7696  0.0000  0.0114   0.0053   0.0256    0.0194   0.0000   442.3736    0.00465260       20.6869     -0.463607      -3.30629      -1.34339      0.344541      0.462535      0.543255      0.565245      0.594009      0.579133
  51   3 1673.7376    0.2854  0.3932  8.9153  0.0000  0.0128   0.0064   0.0313    0.0265   0.0000   442.8305     -0.431183       20.4887     -0.290087      -3.37098      -1.26791      0.408496      0.551533      0.616129      0.621777      0.665939      0.697890
  51   4 1896.4795    0.5241  0.6339  9.1576  0.0000  0.0148   0.0087   0.0351    0.0389   0.0000   442.0442     -0.419559       21.4364      0.497706     -0.639230     0.0326603      0.449717      0.607021      0.714755      0.737244      0.776241      0.803550
  51   5 2109.2019    0.8201  0.8592  9.7862  0.0000  0.0167   0.0117   0.0419    0.0441   0.0000   441.7736     0.0124336       20.3561      0.260728      -1.65440       1.54690      0.490531      0.693570      0.740455      0.809107      0.821355      0.832426
  51   6 2312.0664    1.2492  1.2526 10.4263  0.0001  0.0198   0.0159   0.0558    0.0522   0.0000   443.1749       1.22368       21.1805       1.00375      -1.09540       1.05558      0.628193      0.837173      0.953037       1.02790       1.08002       1.10210
  51   7 2505.1404    1.8111  1.2787 11.3322  0.0000  0.0205   0.0230   0.0558    0.0486   0.0000   440.9026       2.20406       20.2586       2.78894      -1.74037      -2.07871      0.642228      0.869307       1.00030       1.06246       1.18990       1.15029
  51   8 2694.2096    2.5213  1.2399 11.9148 -0.0001  0.0198   0.0312   0.0528    0.0507   0.0000   441.1860       1.54784       20.9663       3.40738      -2.35678      0.216383      0.610654      0.798122      0.981187       1.02619       1.04233       1.11067
  51   9 2881.1339    3.2776  1.2417 12.3401  0.0000  0.0188   0.0397   0.0518    0.0541   0.0000   441.5821       3.02098       21.4528       2.06744      -3.11710     -0.994491      0.595144      0.788718      0.886313      0.977056       1.03830       1.07247
  51  10 3064.5005    3.9774  1.2356 12.8068  0.0000  0.0190   0.0485   0.0515    0.0533   0.0000   442.9683       5.03545       20.8942       3.47523      -3.76548      0.577822      0.587704      0.809169      0.915598      0.981996       1.02291       1.05597
  51  11 3244.8315    3.7015  1.7606 12.7446 -0.0036  0.0237   0.0397   0.0665    0.0391   0.0000   442.9500       6.25291       20.5893       3.60624      -2.82569      0.181628      0.726488      0.986560       1.11330       1.18479       1.25387       1.27507
  51  12 3423.4090    3.0711  2.6667 12.3070  0.0000  0.0311   0.0279   0.0841    0.0323   0.0000   441.5451       6.84395       18.2956      0.339811       2.91915       3.17186      0.960916       1.30434       1.47442       1.61584       1.70863       1.69681
  51  13 3600.3130    2.3958  4.5150 11.7487  0.0004  0.0465   0.0176   0.1213    0.0241   0.0000   443.9953       9.70996       18.6483       5.82076     0.0149143      -6.03377       1.37645       1.89429       2.13301       2.28843       2.39613       2.42707
  51  14 3775.8189    1.9728  7.6190 11.2175 -0.0017  0.0727   0.0111   0.1865    0.0210   0.0000   440.6689       3.24330       23.4793       3.23115      -4.08258     -0.215365       2.21342       2.93582       3.42519       3.58197       3.84479       3.91118
  51  15 3948.7285    1.5646 10.1437 10.7753  0.0027  0.0928   0.0071   0.2433    0.0183   0.0000   442.7202       4.72805       23.7962       3.18270      -8.96922      -7.00392       2.83536       3.76766       4.43014       4.67888       5.00599       5.11342
  52   2 1432.4457    0.1261  0.1952  8.7702  0.0000  0.0141   0.0052   0.0282    0.0195   0.0000   442.0810      0.408160       20.4674      0.144003      -1.80728      0.755042      0.493840      0.644269      0.720394      0.723062      0.815417      0.758712
  52   3 1685.6750    0.2932  0.3970  8.9349  0.0000  0.0131   0.0065   0.0301    0.0267   0.0000   441.6904     -0.294861       20.2621     -0.224544      -2.22494     -0.151132      0.393462      0.557421      0.603119      0.661505      0.675307      0.706414
  52   4 1909.5493    0.5148  0.7691  9.2088  0.0000  0.0163   0.0081   0.0407    0.0390   0.0000   441.6341      0.520282       20.8150     -0.570539      -2.80374      0.436678      0.480401      0.655942      0.736415      0.767952      0.827233      0.847725
  52   5 2123.5246    0.8459  0.9923  9.7863  0.0001  0.0180   0.0114   0.0460    0.0465   0.0000   441.4294      0.452476       21.7456     -0.627245      -1.61295     0.0788868      0.504858      0.714963      0.769136      0.863122      0.913437      0.925284
  52   6 2327.0727    1.2812  1.2097 10.4799  0.0000  0.0196   0.0163   0.0531    0.0544   0.0000   442.2880       1.67527       21.8039       1.36495      -1.43962      -1.93103      0.590201      0.824856      0.938271      0.998684       1.09455       1.08260
  52   7 2521.0316    1.8566  1.2411 11.3373  0.0000  0.0201   0.0233   0.0539    0.0496   0.0000   441.9428    -0.0847995       19.9866       1.21181      -1.85219      0.120449      0.605983      0.829222      0.914510      0.992549       1.10839       1.10103
  52   8 2711.1831    2.6357  1.2581 11.9329  0.0000  0.0197   0.0320   0.0515    0.0531   0.0000   441.4094       1.55918       21.2925       2.04310     -0.833333       2.08071      0.599104      0.804768      0.888887      0.983247       1.01304       1.06051
  52   9 2898.8951    3.5244  1.2061 12.4910  0.0000  0.0183   0.0429   0.0505    0.0560   0.0000   443.0199       5.24311       20.8438       2.82238      -1.55760      0.981045      0.555685      0.745734      0.864735      0.943010       1.00441       1.05811
  52  10 3083.0547    3.9727  1.1565 13.0623  0.0000  0.0188   0.0515   0.0495    0.0520   0.0000   440.7598       5.57738       19.9602       3.86319      -3.65940       1.15304      0.573139      0.789496      0.879490      0.962348       1.04598       1.09265
  52  11 3264.1634    3.6731  1.7647 12.6845 -0.0008  0.0234   0.0384   0.0644    0.0395   0.0000   442.2361       3.98561       21.7952       4.18231      -4.07696      -2.36178      0.726261      0.963675       1.08508       1.14277       1.26644       1.25743
  52  12 3443.4676    2.9787  3.1372 12.1171  0.0000  0.0341   0.0237   0.0885    0.0285   0.0000   443.0520       8.15305       15.6706       2.25239      0.775638       3.05492      0.993156       1.39175       1.55996       1.69505       1.77196       1.87560
  52  13 3621.0537    2.0777  3.9545 11.6752 -0.0010  0.0454   0.0152   0.1246    0.0281   0.0000   442.2603       10.6621       17.0669       3.03798      -6.40059      0.330437       1.32827       1.79554       2.08422       2.25337       2.32976       2.37927
  52  14 3797.1303    1.7830  6.5208 11.1563 -0.0001  0.0640   0.0104   0.1712    0.0228   0.0000   441.5008      0.143031       21.7241       4.25678      -5.13901       4.91267       1.90526       2.49333       2.89762       3.14284       3.26007       3.35290
  52  15 3970.9388    1.4880  9.7648 10.7645 -0.0020  0.0943   0.0068   0.2426    0.0185   0.0000   436.9370       6.94761       31.8001       1.07604       1.64721      -15.4722       2.75077       3.70383       4.30807       4.61269       4.92121       4.88735
  53   2 1443.5076    0.1507  0.2550  8.7631  0.0000  0.0133   0.0050   0.0327    0.0202   0.0000   441.2776     -0.520271       20.9561      0.555775      -2.12898      0.382912      0.386795      0.481229      0.634811      0.639434      0.660436      0.676548
  53   3 1697.4628    0.3145  0.4335  8.8331  0.0000  0.0127   0.0064   0.0303    0.0284   0.0000   441.7554      0.322179       20.1178    -0.0646742      -2.68069     -0.646012      0.390728      0.516286      0.604046      0.636798      0.759863      0.747901
  53   4 1922.5002    0.5398  0.6606  9.3283  0.0000  0.0149   0.0087   0.0362    0.0372   0.0000   441.7318     -0.223285       21.1319       1.69351      -2.92095      0.822812      0.429036      0.623135      0.661659      0.752059      0.749506      0.791546
  53   5 2137.6878    0.8682  1.0002  9.8177  0.0000  0.0180   0.0117   0.0457    0.0488   0.0000   441.6121       1.47319       21.1333      -1.86451      -4.87408      -1.06761      0.543898      0.733507      0.872812      0.883823      0.943358      0.998862
  53   6 2342.0197    1.2870  1.3217 10.5433 -0.0002  0.0205   0.0155   0.0558    0.0465   0.0000   441.8261       1.89565       23.2582     -0.896171      -2.16348      0.569398      0.588749      0.812169      0.914680       1.01670       1.04592       1.06135
  53   7 2536.7697    1.9329  1.4085 11.2566  0.0000  0.0208   0.0220   0.0553    0.0444   0.0000   442.0254       1.70977       20.5917     0.0399189      -1.49020       3.17768      0.596775      0.835967      0.937030       1.00721       1.04067       1.10079
  53   8 2728.0315    2.6725  1.2509 11.9312  0.0000  0.0201   0.0319   0.0505    0.0530   0.0000   441.9463       4.34157       21.2063      0.935105      -1.18882     -0.202900      0.544181      0.790059      0.860057      0.926178      0.994390      0.986090
  53   9 2916.6229    3.5344  1.0499 12.7579  0.0000  0.0175   0.0457   0.0452    0.0497   0.0000   441.9712       4.09366       19.1182       2.32910      -4.04045       1.10671      0.514985      0.711810      0.798038      0.895683      0.911908      0.924627
  53  10 3101.4589    4.0255  1.2241 12.9221  0.0000  0.0191   0.0488   0.0498    0.0519   0.0000   440.9644       3.28308       21.4194       3.97064      -3.43267     0.0777941      0.592143      0.787307      0.917075       1.00069       1.05660       1.03023
  53  11 3283.3104    3.6834  1.9077 12.6389 -0.0002  0.0244   0.0366   0.0653    0.0383   0.0000   442.2338       7.52483       19.1867       2.61375     -0.655161       1.43182      0.714686      0.958430       1.09517       1.17836       1.25219       1.28821
  53  12 3463.5012    2.8708  3.3379 12.0749  0.0000  0.0345   0.0224   0.0960    0.0276   0.0000   442.2038       1.38793       19.8956       5.27115     -0.845759      -1.07515       1.00741       1.37786       1.55027       1.67682       1.79357       1.77645
  54   1 1147.9174    0.0613  0.0707  8.9538  0.0000  0.0151   0.0057   0.0248    0.0165   0.0000   440.3128     -0.928349       19.8475      0.824719      -5.59840     -0.229612      0.380585      0.623853      0.692800      0.773361      0.689732      0.781391
  54   2 1454.3824    0.1493  0.2513  8.8921  0.0000  0.0172   0.0051   0.0304    0.0200   0.0000   442.5969      0.323447       20.6541      -1.06905      -1.44041      0.271741      0.499045      0.668539      0.777421      0.850052       1.02052       1.02788
  54   3 1709.1332    0.3191  0.4409  9.0324  0.0000  0.0129   0.0066   0.0309    0.0283   0.0000   442.8547     -0.686596       20.2378      0.742129      -2.63496      0.243253      0.365790      0.483891      0.568141      0.615236      0.604985      0.650578
  54   4 1935.3284    0.5827  0.7214  9.3885  0.0000  0.0150   0.0088   0.0366    0.0398   0.0000   442.1788      0.629829       21.0451      0.427832      -1.32475     -0.189812      0.426584      0.594734      0.664607      0.720848      0.779702      0.793286
  54   5 2151.7622    0.9000  1.0029  9.9127  0.0000  0.0167   0.0117   0.0452    0.0491   0.0000   442.3742      0.766367       19.7568     -0.186001      -1.00812       1.04797      0.491127      0.670051      0.746415      0.823692      0.864966      0.897486
  54   6 2356.8459    1.3942  1.1562 10.7933  0.0000  0.0180   0.0174   0.0504    0.0503   0.0000   440.7870      0.157813       21.4920       1.13018     -0.403473      0.168476      0.531478      0.681337      0.807916      0.879957      0.928366      0.931148
  54   7 2552.4332    2.0049  1.3751 11.3664  0.0001  0.0205   0.0229   0.0541    0.0501   0.0000   441.7262       1.01383       20.7316       2.35452      -2.39358     -0.912648      0.603543      0.834894      0.925305       1.00215       1.07942       1.11600
  54   8 2744.7049    2.8261  1.1331 12.1552  0.0000  0.0188   0.0344   0.0450    0.0547   0.0000   442.1432       1.57422       20.8525       1.70527      -1.84773      0.963318      0.501727      0.733036      0.789251      0.877241      0.896289      0.933322
  54   9 2934.0819    3.6555  1.1866 12.6492  0.0000  0.0183   0.0440   0.0488    0.0587   0.0000   441.6970       2.79126       20.8635      0.992979     -0.269668     -0.237419      0.524128      0.728477      0.817534      0.894674      0.936520      0.939725
  54  10 3119.6890    4.0737  1.3977 12.9752  0.0000  0.0200   0.0458   0.0551    0.0480   0.0000   442.2339       6.03734       22.2105       1.57998      -2.71896     -0.486180      0.574095      0.799502      0.894785      0.987320       1.04570       1.03147
  54  11 3302.3726    3.5959  1.9164 12.8984  0.0000  0.0247   0.0362   0.0682    0.0352   0.0000   441.9176       3.28513       21.1608       2.98373     0.0750608       1.63827      0.717912      0.988308       1.09359       1.20952       1.28734       1.31143
  54  12 3483.1595    2.8560  3.1019 12.3003  0.0006  0.0336   0.0238   0.0917    0.0290   0.0000   443.3959       7.60432       20.4483       3.50526     -0.275546      -1.20924      0.984000       1.31652       1.51148       1.59404       1.70823       1.72557
  54  13 3662.5870    1.9752  4.4088 11.5863 -0.0187  0.0488   0.0121   0.1346    0.0244   0.0000   441.6717       9.36780       21.9518      -3.10910      -8.78255       2.69561       1.44781       1.92330       2.21153       2.41593       2.57309       2.49811
  54  14 3839.4649    1.9342  8.5710 10.8113 -0.0073  0.0734   0.0064   0.1987    0.0141   0.0000   438.0562       6.82049       31.7857      -10.9265      -23.1236       9.67329       2.31684       2.83523       3.43602       3.61603       4.03130       4.08595
  55   2 1465.1381    0.1491  0.2000  8.8101  0.0000  0.0109   0.0051   0.0260    0.0193   0.0000   442.1544     -0.252395       21.5591      0.676484      -3.59609      0.607665      0.318324      0.390545      0.444098      0.474185      0.570713      0.628627
  55   3 1720.6217    0.3186  0.3970  9.0269  0.0000  0.0118   0.0066   0.0293    0.0267   0.0000   441.3462      0.316969       20.9485     -0.199717      -3.07993      0.582831      0.329610      0.458977      0.523146      0.605793      0.557906      0.612652
  55   4 1948.0703    0.5775  0.7308  9.3400  0.0000  0.0144   0.0087   0.0378    0.0387   0.0000   443.1364      0.470494       20.7080    -0.0373767      -2.70837      0.957132      0.429050      0.565491      0.661011      0.671899      0.744826      0.748681
  55   5 2165.7016    0.9362  1.0604  9.9261  0.0000  0.0187   0.0121   0.0456    0.0508   0.0000   441.9927       2.63873       20.7690       1.76249      -2.26437     -0.863164      0.509796      0.688827      0.807681      0.858135      0.923228      0.915387
  55   6 2371.3818    1.4346  1.3127 10.5851  0.0000  0.0199   0.0166   0.0526    0.0513   0.0000   441.2625       2.37194       21.1409      0.666323      -2.89423     -0.421842      0.547452      0.771859      0.850101      0.917187      0.977337       1.01913
  55   7 2567.9501    2.0438  1.3642 11.3922  0.0000  0.0199   0.0232   0.0539    0.0472   0.0000   442.0565       2.35625       20.7065       2.08994      -3.30993    -0.0693234      0.558710      0.753721      0.859398      0.885738      0.975056      0.967450
  55   8 2761.2611    2.9034  1.2927 12.0587  0.0000  0.0187   0.0329   0.0505    0.0495   0.0000   442.1476       2.71104       20.8101     -0.745993      -2.44005     -0.975844      0.538752      0.740578      0.826737      0.895272      0.945405      0.941723
  55   9 2951.5283    3.7166  1.2799 12.6787 -0.0000  0.0186   0.0433   0.0523    0.0493   0.0000   441.1359       2.92174       20.7270       2.49874      -2.81547     -0.858337      0.527410      0.737971      0.838278      0.905112      0.948873      0.955535
  55  10 3137.8673    4.1005  1.4064 12.7424 -0.0000  0.0197   0.0445   0.0522    0.0489   0.0000   442.4630       5.19839       22.9723       2.79486      -2.93676     -0.787961      0.551821      0.767293      0.878475      0.956482      0.977688       1.01133
  55  11 3321.2490    3.5658  2.1084 12.5091 -0.0000  0.0250   0.0328   0.0683    0.0366   0.0000   441.2786       5.63560       19.3618      0.582018      -1.78514     -0.287178      0.700912      0.971756       1.08020       1.15629       1.25153       1.25820
  55  12 3502.8995    2.7957  3.5662 12.0239  0.0000  0.0362   0.0208   0.0977    0.0268   0.0000   442.0696       5.58941       19.1858     -0.116099     -0.168734      0.323806       1.01827       1.38758       1.56852       1.73179       1.80631       1.84071
  56   1 1165.9131    0.0617  0.0477  8.7533  0.0000  0.0139   0.0062   0.0163    0.0164   0.0000   441.0085     -0.379872       21.3877      0.121335      -3.80655      0.217894      0.412507      0.573529      0.577964      0.584131      0.789949      0.773764
  56   2 1475.7997    0.1552  0.2839  8.6901  0.0000  0.0144   0.0050   0.0322    0.0203   0.0000   442.2924     -0.322957       21.3207      -1.31903      -2.66502      0.328029      0.412420      0.504692      0.586268      0.677709      0.660000      0.715984
  56   3 1731.9481    0.3383  0.4541  8.9388  0.0000  0.0128   0.0066   0.0314    0.0278   0.0000   441.3822     -0.268567       21.4699      0.328419      -3.60529     -0.304349      0.356640      0.492011      0.549738      0.620300      0.635449      0.648745
  56   4 1960.7071    0.5898  0.7339  9.3183  0.0000  0.0151   0.0088   0.0372    0.0378   0.0000   442.3952      -1.97472       21.3455    -0.0678974      -4.58124       1.24013      0.405946      0.565195      0.655050      0.682827      0.739379      0.744879
  56   5 2179.4421    0.9714  1.0238  9.9346  0.0000  0.0173   0.0125   0.0452    0.0479   0.0000   442.2985      0.848021       22.5182       1.66564      -3.23053      -2.06098      0.474816      0.659426      0.732781      0.832893      0.882047      0.893316
  56   6 2385.8445    1.4493  1.3169 10.6120  0.0000  0.0204   0.0169   0.0511    0.0493   0.0000   441.0666       1.88726       22.9328      0.627030      -2.88340       2.30275      0.550830      0.766882      0.884458      0.919385      0.966422      0.992070
  56   7 2583.3428    2.1582  1.2842 11.4650  0.0035  0.0197   0.0255   0.0503    0.0513   0.0000   442.8040       2.58921       18.4117       1.62196      -1.14169      0.252638      0.530608      0.732324      0.816131      0.870509      0.973662      0.981768
  56   8 2777.7644    3.0319  1.1685 12.0509  0.0000  0.0175   0.0360   0.0469    0.0551   0.0000   440.9692       4.27395       21.3246      0.634838      -1.46941      0.656289      0.495135      0.660447      0.764743      0.808408      0.868517      0.866050
  56   9 2968.8068    3.8773  1.1615 12.6757  0.0000  0.0179   0.0459   0.0465    0.0520   0.0000   441.2623       3.24160       19.2897       3.42821      -2.95328      0.345200      0.498848      0.706147      0.802775      0.851073      0.894561      0.899795
  56  10 3155.8344    3.9960  1.4148 12.7733  0.0000  0.0204   0.0442   0.0529    0.0460   0.0000   441.8340       5.30616       19.0462       4.38626     -0.458090      -2.02761      0.566068      0.790256      0.880896      0.941387      0.979278      0.997108
  56  11 3339.9853    3.4639  2.1060 12.5397  0.0000  0.0257   0.0325   0.0688    0.0344   0.0000   443.0545       6.02210       21.3091       3.82881      -3.49236       1.00096      0.719995      0.980671       1.09567       1.19654       1.31941       1.32374
  57   2 1486.3075    0.1654  0.2160  8.6770  0.0000  0.0112   0.0052   0.0246    0.0195   0.0000   441.9024      0.119768       19.9765     -0.467793      -3.05813      0.767504      0.296754      0.416547      0.475280      0.495674      0.536711      0.527306
  57   3 1743.2103    0.3765  0.4180  8.8427  0.0000  0.0119   0.0072   0.0276    0.0294   0.0000   442.2662       1.09096       21.1045      0.667835      -2.64807     -0.130926      0.362615      0.509204      0.592867      0.676672      0.734854      0.704883
  57   4 1973.1931    0.6040  0.7696  9.2652  0.0000  0.0153   0.0089   0.0381    0.0390   0.0000   441.6236    -0.0669302       21.3457     -0.225865      -2.77832      0.489848      0.412383      0.570816      0.654856      0.710583      0.745707      0.730264
  57   5 2193.0666    0.9942  1.0024  9.9183  0.0000  0.0171   0.0129   0.0440    0.0477   0.0000   441.6140       2.61186       20.6764     0.0409145      -1.77101     0.0609414      0.467525      0.630541      0.712706      0.785596      0.805674      0.857363
  57   6 2400.1351    1.4941  1.4152 10.4750  0.0000  0.0208   0.0162   0.0533    0.0452   0.0000   442.4025       1.26893       19.5640     -0.275984      -1.23916      -2.56073      0.539779      0.775893      0.856527      0.958220      0.985400      0.972369
  57   7 2598.6510    2.2446  1.3123 11.4140  0.0000  0.0195   0.0255   0.0501    0.0472   0.0000   441.6424       2.47414       19.2658     -0.952637      -4.16293      0.989153      0.529797      0.746689      0.828062      0.921502      0.970841      0.993754
  57   8 2794.0642    3.0714  1.2166 12.2275 -0.0000  0.0191   0.0370   0.0497    0.0506   0.0000   443.3457       4.11733       20.8612       1.14479      -2.38109      0.427066      0.486993      0.714822      0.781003      0.853082      0.907200      0.913319
  57   9 2985.8932    3.8459  1.2372 12.5730 -0.0000  0.0184   0.0443   0.0482    0.0509   0.0000   441.6682       2.88904       20.7278       2.85847      -2.63106    -0.0781794      0.528731      0.728567      0.822028      0.907447      0.938829      0.936093
  57  10 3173.6320    4.0853  1.5312 12.6743  0.0041  0.0213   0.0430   0.0546    0.0445   0.0000   441.3059       3.36504       18.5457       2.66633      -1.50566      0.258859      0.558018      0.778492      0.895598      0.959595      0.993195       1.01268
  57  11 3358.5884    3.4322  2.1788 12.3760  0.0001  0.0256   0.0315   0.0696    0.0347   0.0000   442.3578       5.51073       19.3348       1.23451       1.71605       2.50303      0.712945      0.932782       1.06658       1.16717       1.23191       1.27503
  58   2 1496.6845    0.1786  0.2673  8.6358  0.0000  0.0122   0.0051   0.0275    0.0202   0.0000   442.4893     -0.788158       21.1305      0.590826      -2.21667      0.874293      0.340690      0.421199      0.540881      0.559770      0.560769      0.576459
  58   3 1754.3315    0.3842  0.4856  8.9170  0.0000  0.0127   0.0070   0.0299    0.0299   0.0000   441.7731     -0.491598       20.7504      -1.28905      -2.11689    -0.0352511      0.350135      0.450096      0.514871      0.541353      0.628398      0.638916
  58   4 1985.5785    0.6461  0.7812  9.2139  0.0000  0.0144   0.0091   0.0386    0.0415   0.0000   441.9402      0.672993       21.8001     -0.478222      -2.86587      0.776920      0.377203      0.507433      0.597106      0.613568      0.695004      0.711171
  58   5 2206.5669    1.0049  1.0577 10.0480  0.0000  0.0180   0.0127   0.0461    0.0448   0.0000   442.4883       1.33738       22.0756    -0.0951826      -3.64161     0.0760862      0.453477      0.661054      0.707010      0.780651      0.838650      0.825605
  58   6 2414.3750    1.5305  1.3562 10.7195  0.0000  0.0206   0.0172   0.0518    0.0440   0.0000   441.4376      0.623168       21.8761      0.111305      -2.41585     -0.891584      0.527950      0.747825      0.840661      0.910630      0.994297      0.981471
  58   7 2613.8187    2.2001  1.3157 11.5512  0.0000  0.0199   0.0255   0.0518    0.0463   0.0000   442.7283       3.53529       19.0767       2.10169      -3.79420     -0.842835      0.543531      0.741762      0.843689      0.920523      0.978581       1.00923
  58   8 2810.2372    3.0314  1.3055 12.1253 -0.0000  0.0192   0.0343   0.0503    0.0476   0.0000   441.6316       3.25540       21.2518      0.175027      -5.13157       1.11004      0.505859      0.717547      0.777970      0.874771      0.910984      0.941510
  58   9 3002.8431    3.8797  1.2687 12.5977  0.0000  0.0179   0.0438   0.0502    0.0508   0.0000   441.7148       5.00314       20.5570       1.10496      -1.44704      0.911454      0.501905      0.647426      0.741362      0.822295      0.884081      0.895444
  58  10 3191.2597    3.9542  1.6384 12.6367 -0.0012  0.0217   0.0400   0.0577    0.0406   0.0000   442.4290       4.63267       22.6841       3.95262      -3.60949      0.495681      0.573650      0.780505      0.908873      0.938632       1.00307       1.05198
  58  11 3377.0832    3.3404  2.3059 12.3952  0.0000  0.0269   0.0294   0.0711    0.0319   0.0000   442.3704       4.86144       20.2793       1.87783      -1.80914     -0.543384      0.732464      0.989396       1.13770       1.20787       1.29486       1.31512
  59   1 1192.2630    0.0685  0.0734  8.7156  0.0000  0.0154   0.0054   0.0205    0.0160   0.0000   440.7040     -0.844812       21.1064      0.873303      -3.19534      0.127528      0.294644      0.590874      0.508389      0.681913      0.590458      0.657020
  59   2 1506.9555    0.1770  0.2730  8.6830  0.0000  0.0114   0.0050   0.0294    0.0204   0.0000   442.2653     -0.320597       21.3546     -0.708693      -2.67971     -0.778081      0.311392      0.417444      0.460235      0.513033      0.543035      0.527161
  59   3 1765.3088    0.3890  0.4750  8.9302  0.0000  0.0122   0.0070   0.0294    0.0298   0.0000   442.5108     -0.712306       21.4139      0.616931      -2.57691      0.206126      0.333656      0.419882      0.488079      0.549252      0.555651      0.575400
  59   4 1997.8652    0.6687  0.8145  9.3236  0.0000  0.0155   0.0092   0.0377    0.0411   0.0000   442.5029     -0.413386       20.2195      0.207784      -3.19804     0.0748905      0.381199      0.545823      0.606288      0.662373      0.683169      0.711533
  59   5 2219.8675    1.0292  1.1278 10.0507  0.0000  0.0183   0.0128   0.0461    0.0489   0.0000   442.2688       1.25296       22.0659      -1.06533      -3.11983      -1.27700      0.489562      0.649643      0.729946      0.823561      0.827725      0.845522
  59   6 2428.4062    1.6404  1.3719 10.7334  0.0000  0.0194   0.0178   0.0511    0.0464   0.0000   441.1460      0.158419       21.4185      -1.63518      -3.19222     -0.732612      0.511640      0.694910      0.784329      0.843291      0.939975      0.947399
  59   7 2628.8811    2.3224  1.3903 11.5593  0.0000  0.0199   0.0253   0.0533    0.0447   0.0000   441.8610       2.24402       19.4723       1.25531      -2.33526      -1.28073      0.519661      0.765846      0.832690      0.931487      0.967392      0.986039
  59   8 2826.2951    3.2486  1.2055 12.2542  0.0001  0.0177   0.0373   0.0469    0.0524   0.0000   442.6329       2.51804       21.9488       1.01946      -2.89798       3.00821      0.467735      0.646694      0.730113      0.793428      0.822165      0.863114
  59   9 3019.6628    4.0262  1.2999 12.6082  0.0003  0.0185   0.0443   0.0473    0.0510   0.0000   442.3454       4.95417       20.0306       2.94094      -3.14594       2.35888      0.490938      0.669896      0.742859      0.816470      0.867711      0.896668
  59  10 3208.9171    4.0448  1.6486 12.6446  0.0000  0.0209   0.0398   0.0558    0.0408   0.0000   442.2400       4.78258       20.2767       2.88060     0.0827108       1.02423      0.563578      0.749573      0.842695      0.921428       1.01732       1.01855
  59  11 3395.4128    3.2429  2.7713 12.2100  0.0000  0.0294   0.0257   0.0788    0.0300   0.0000   443.4556       3.65081       18.4850       3.66040      -4.38375      0.154295      0.759239       1.04823       1.18732       1.28771       1.37375       1.39079
  60   1 1200.8308    0.0770  0.1644  8.7066  0.0000  0.0162   0.0052   0.0433    0.0167   0.0000   440.7176      -1.57428       18.7884      -1.28806      -3.11116      -2.79139      0.423009      0.545177      0.684851      0.717440      0.739704      0.832561
  60   2 1517.0987    0.1881  0.3166  8.7237  0.0000  0.0129   0.0050   0.0294    0.0209   0.0000   441.8815      0.401032       21.4424      0.602313      -2.92413     -0.121369      0.315567      0.428826      0.504883      0.590781      0.590940      0.594578
  60   3 1776.1214    0.4045  0.5196  9.0125  0.0000  0.0125   0.0070   0.0313    0.0304   0.0000   441.9396     -0.131740       20.4250      -1.04779      -2.17566      0.293964      0.322043      0.438756      0.500353      0.533004      0.586385      0.593387
  60   4 2010.0730    0.6698  0.8334  9.4301 -0.0003  0.0152   0.0092   0.0384    0.0409   0.0000   441.5246     -0.247426       20.8776      0.379700      -2.45185     -0.260355      0.390924      0.528443      0.621801      0.644381      0.691171      0.714956
  60   5 2233.0766    1.0999  1.1856 10.0568  0.0000  0.0185   0.0130   0.0470    0.0525   0.0000   441.8587      0.509634       20.6534     -0.859559      -3.69913       2.23239      0.469621      0.645792      0.709305      0.783367      0.827740      0.830360
  60   6 2442.3523    1.6673  1.3613 10.9175  0.0000  0.0197   0.0185   0.0515    0.0466   0.0000   441.3016      0.442669       19.7922       1.37753      -2.68594       1.46064      0.507024      0.692296      0.785767      0.838627      0.885877      0.913372
  60   7 2643.9011    2.4099  1.3689 11.7200  0.0000  0.0189   0.0264   0.0528    0.0440   0.0000   442.5736      0.994460       21.2694      0.538773      -1.60202    -0.0653137      0.486452      0.672373      0.758883      0.835440      0.904930      0.892486
  60   8 2842.2395    3.2529  1.3207 12.2853  0.0000  0.0188   0.0357   0.0499    0.0477   0.0000   442.1616       3.36219       19.5045       3.18103      -2.46685       1.41509      0.472410      0.679487      0.747840      0.829561      0.885735      0.913691
  60   9 3036.4235    4.0355  1.2012 12.9054  0.0000  0.0181   0.0471   0.0473    0.0512   0.0000   442.4912       3.90307       22.1461       4.84514      -2.10553      0.556133      0.463925      0.657668      0.740958      0.793226      0.888780      0.898735
  60  10 3226.3380    3.9781  1.6440 12.6726  0.0000  0.0210   0.0393   0.0568    0.0427   0.0000   441.4088       4.61126       21.8492       2.28067      -2.28893       2.93384      0.546950      0.737204      0.840660      0.914573      0.964179       1.00165
  60  11 3413.6520    3.1523  2.8783 12.3185  0.0000  0.0300   0.0246   0.0803    0.0272   0.0000   440.8312       5.03862       18.2125       2.41183      -1.31067       1.36645      0.779272       1.05758       1.20241       1.32456       1.42046       1.47834
  61   1 1209.4065    0.0587  0.0358  8.7118  0.0000  0.0103   0.0058   0.0093    0.0155   0.0000   441.9032    -0.0304513       21.0824     -0.495893      -2.79626      0.151438      0.304109      0.387533      0.396936      0.399160      0.533771      0.554411
  61   2 1527.1218    0.1953  0.2796  8.7511  0.0000  0.0116   0.0051   0.0256    0.0203   0.0000   441.7419     0.0956310       21.7452     -0.202013      -2.14535     -0.175200      0.317514      0.371995      0.489768      0.540041      0.576600      0.545155
  61   3 1786.8809    0.4146  0.5471  9.0088  0.0000  0.0128   0.0069   0.0309    0.0302   0.0000   442.1238      0.384537       21.2801      -1.42390      -1.86763      0.610851      0.335467      0.433553      0.503722      0.540760      0.593080      0.620578
  61   4 2022.2051    0.7067  0.9161  9.4421  0.0000  0.0160   0.0093   0.0414    0.0428   0.0000   442.8462     -0.684171       20.0912     -0.814289      -2.05362      0.634660      0.396334      0.531931      0.636569      0.669344      0.694684      0.750593
  61   5 2246.1482    1.1439  1.2190 10.2283  0.0000  0.0187   0.0136   0.0496    0.0479   0.0000   442.8830      0.649350       19.9573       1.28662      -2.63623     -0.263922      0.458421      0.651292      0.714258      0.795455      0.866021      0.865190
  61   6 2456.1250    1.6785  1.4272 10.9132  0.0000  0.0198   0.0180   0.0528    0.0437   0.0000   442.5204       2.49125       20.8547     -0.912450      -2.20372      0.776354      0.521826      0.704507      0.814807      0.861102      0.941570      0.956295
  61   7 2658.7191    2.4559  1.3062 11.6994  0.0000  0.0189   0.0271   0.0487    0.0476   0.0000   441.3511       2.03072       20.7242       2.27144     -0.825588       1.06796      0.472557      0.683337      0.744435      0.832821      0.862734      0.871875
  61   8 2858.1080    3.3528  1.2597 12.4590  0.0000  0.0180   0.0378   0.0493    0.0466   0.0000   442.3017       4.06914       19.4603       2.09734      -3.47215      0.779018      0.451838      0.643585      0.726053      0.795684      0.825860      0.847147
  61   9 3052.9705    3.9759  1.3690 12.8516  0.0000  0.0188   0.0433   0.0514    0.0434   0.0000   441.9604       2.90277       19.9260       1.76567      -3.16097     -0.645000      0.492559      0.652612      0.755379      0.798133      0.862459      0.919380
  61  10 3243.6742    3.8247  1.7616 12.7512 -0.0022  0.0221   0.0372   0.0606    0.0360   0.0000   442.0545       5.49260       19.0481      0.684908      -2.06151     -0.642652      0.569415      0.785289      0.896279      0.960849       1.03193       1.05804
  61  11 3431.7312    3.0839  3.1531 12.2148  0.0004  0.0320   0.0235   0.0853    0.0273   0.0000   442.9013       6.47574       19.7547       3.80286     -0.861678      0.629563      0.824221       1.09132       1.25752       1.36327       1.46523       1.50349
  62   1 1217.8643    0.0785  0.1186  8.7137  0.0000  0.0157   0.0051   0.0252    0.0162   0.0000   440.8001     -0.376967       20.6932      0.181786      -1.70612      0.368683      0.367418      0.479059      0.575661      0.622460      0.560112      0.632537
  62   2 1537.0169    0.2086  0.2796  8.7266  0.0000  0.0108   0.0052   0.0255    0.0204   0.0000   442.0120    -0.0151890       20.7579      0.545545      -3.24333      0.568783      0.263849      0.352391      0.372406      0.475069      0.446258      0.479385
  62   3 1797.5242    0.4271  0.5789  9.0120  0.0000  0.0134   0.0070   0.0319    0.0313   0.0000   442.2655     -0.187732       21.3541     -0.410234      -2.64786      0.301966      0.338892      0.448304      0.534541      0.574427      0.623122      0.608595
  62   4 2034.1642    0.7164  0.8438  9.4792  0.0000  0.0156   0.0096   0.0370    0.0421   0.0000   442.5673      0.468989       20.4330     -0.435478      -4.28149      0.828035      0.373326      0.546560      0.588053      0.621111      0.685599      0.726744
  62   5 2259.0754    1.1764  1.1813 10.2305  0.0008  0.0180   0.0140   0.0486    0.0518   0.0000   442.7258       1.35790       20.8575      0.693489      -3.06160      -2.91963      0.454864      0.631323      0.710293      0.768308      0.811136      0.817290
  62   6 2469.8196    1.7435  1.3844 10.9521  0.0000  0.0193   0.0189   0.0520    0.0471   0.0000   442.5673       1.10812       19.6952       1.34554      -3.71020      0.734186      0.485261      0.665963      0.740479      0.827501      0.892596      0.913688
  62   7 2673.4206    2.4956  1.4252 11.7017  0.0001  0.0194   0.0263   0.0525    0.0438   0.0000   442.4473       3.36711       21.0993      0.706696      -2.90252      -1.22454      0.482641      0.672067      0.765495      0.836775      0.885589      0.887295
  62   8 2873.8051    3.4130  1.2021 12.6265  0.0000  0.0179   0.0397   0.0469    0.0474   0.0000   442.3943       3.47759       21.0166       2.85007      -2.51474     -0.874785      0.443388      0.606523      0.692160      0.740372      0.810301      0.800775
  62   9 3069.4158    4.0172  1.3670 12.9402  0.0000  0.0194   0.0440   0.0514    0.0424   0.0000   442.1046       3.45230       20.4271       2.55202      -2.02790       1.33483      0.481621      0.683466      0.761087      0.836368      0.897451      0.912824
  62  10 3260.8666    3.8060  1.9807 12.6521  0.0000  0.0232   0.0346   0.0629    0.0349   0.0000   441.8748       3.05820       20.5207       4.71953     -0.397411      -1.90253      0.607788      0.814994      0.923012       1.00905       1.08713       1.10753
  62  11 3449.7020    3.0349  3.3976 12.1180  0.0000  0.0333   0.0222   0.0894    0.0269   0.0000   444.2510       4.98202       17.2858       4.49849     -0.877698     -0.884960      0.839620       1.14681       1.29164       1.41181       1.48029       1.54420
  63   1 1226.2347    0.0795  0.1127  8.6676  0.0000  0.0131   0.0050   0.0256    0.0160   0.0000   440.8607      -1.23116       22.3770      0.759077      -4.18353     -0.841722      0.340746      0.487020      0.514505      0.552168      0.604191      0.593135
  63   2 1546.8022    0.1932  0.2867  8.6865  0.0000  0.0112   0.0050   0.0281    0.0203   0.0000   441.7832     -0.155766       21.3229      0.114408      -2.65758     -0.288864      0.268289      0.357559      0.412204      0.461763      0.486466      0.489368
  63   3 1808.0450    0.4352  0.5943  8.9541  0.0000  0.0132   0.0069   0.0323    0.0319   0.0000   442.3044     -0.287113       21.1440     -0.523102      -3.38610     -0.332840      0.326488      0.424940      0.508137      0.530456      0.588654      0.625751
  63   4 2046.0705    0.7458  0.8553  9.4990  0.0000  0.0154   0.0097   0.0380    0.0415   0.0000   442.2984      0.249844       21.1469    -0.0254751      -2.19891      0.454933      0.359841      0.518914      0.586625      0.625000      0.682504      0.761691
  63   5 2271.9138    1.1978  1.1951 10.3919  0.0000  0.0183   0.0144   0.0500    0.0474   0.0000   442.2639      0.999770       20.3968      0.706662      -1.88816    -0.0995034      0.446035      0.621449      0.691239      0.771088      0.823162      0.887356
  63   6 2483.3633    1.8231  1.4836 10.8827 -0.0000  0.0197   0.0187   0.0525    0.0449   0.0000   442.3116       1.85263       21.1287     0.0607888      -3.34564     -0.951443      0.496110      0.654815      0.773576      0.820672      0.870439      0.931816
  63   7 2688.0944    2.5325  1.3427 11.7959  0.0013  0.0186   0.0276   0.0504    0.0456   0.0000   441.9082       2.22692       20.3427     -0.184271      -1.99796     -0.561155      0.460995      0.624058      0.705707      0.769672      0.832129      0.840736
  63   8 2889.3668    3.5446  1.3073 12.3749  0.0000  0.0174   0.0384   0.0489    0.0479   0.0000   441.6872       1.38503       21.2273       1.78035      -2.56734      0.985688      0.465709      0.620311      0.711617      0.736643      0.782199      0.796981
  63   9 3085.7357    4.0097  1.4303 12.7875 -0.0000  0.0195   0.0421   0.0523    0.0416   0.0000   442.2181       3.36504       19.2444       2.41697      -2.75878    -0.0450261      0.486178      0.699857      0.777929      0.843668      0.897109      0.911204
  63  10 3277.9546    3.8025  1.9082 12.6373  0.0000  0.0229   0.0349   0.0601    0.0347   0.0000   442.2725       3.17752       21.6278       3.90685      -2.34620     -0.103995      0.572807      0.791747      0.897543      0.984803       1.04112       1.06286
  63  11 3467.5961    2.9868  3.5365 11.9529  0.0000  0.0331   0.0203   0.0912    0.0262   0.0000   443.2797       6.06051       23.8425       2.57160      -2.44805      -1.40535      0.842827       1.08986       1.27068       1.39626       1.43849       1.49776
  64   1 1234.5822    0.0730  0.0955  8.6257  0.0000  0.0134   0.0050   0.0229    0.0158   0.0000   441.0057      -2.14225       21.3828       1.93508      -1.99579      -1.66702      0.312677      0.432656      0.511650      0.492226      0.554253      0.611446
  64   2 1556.4643    0.2097  0.3035  8.7337  0.0000  0.0122   0.0051   0.0262    0.0205   0.0000   442.2115    -0.0724642       21.2539      0.135910      -2.97040     -0.941539      0.280031      0.388426      0.456482      0.506827      0.544786      0.537554
  64   3 1818.4320    0.4490  0.6427  9.0203  0.0000  0.0137   0.0069   0.0339    0.0317   0.0000   442.4790      0.536056       20.1606      0.594804      -2.53648      -1.15441      0.329807      0.435518      0.500374      0.526330      0.583889      0.613041
  64   4 2057.9038    0.7590  0.9421  9.5463  0.0000  0.0162   0.0098   0.0405    0.0437   0.0000   442.1971     -0.198990       20.7308      0.278436      -2.62536     -0.130133      0.395177      0.535655      0.603338      0.649373      0.724407      0.731059
  64   5 2284.5661    1.2271  1.2624 10.2974  0.0000  0.0190   0.0139   0.0479    0.0473   0.0000   442.9260       2.39428       21.2634      0.550594      -2.92871      -1.98786      0.442873      0.621073      0.706907      0.769608      0.826503      0.820082
  64   6 2496.8486    1.8587  1.4613 10.9719  0.0000  0.0195   0.0191   0.0518    0.0464   0.0000   442.5621       1.06692       19.8102       2.11236      -4.11709    -0.0693386      0.498337      0.648739      0.749267      0.813405      0.872426      0.888277
  64   7 2702.6768    2.7138  1.3547 11.8321  0.0000  0.0186   0.0285   0.0485    0.0452   0.0000   442.6005       2.08940       20.6398       1.09199      -3.68005     0.0886129      0.449932      0.617368      0.708069      0.773621      0.823498      0.866872
  64   8 2904.8903    3.6268  1.2127 12.6203  0.0000  0.0173   0.0414   0.0473    0.0497   0.0000   442.7449       3.36848       19.9004       2.33942      -2.52336      0.650866      0.422141      0.576177      0.651998      0.722152      0.767495      0.784815
  64   9 3101.9563    4.0322  1.4396 12.8370  0.0000  0.0192   0.0420   0.0513    0.0413   0.0000   442.3619       3.32764       20.7656       3.41739      -1.60570      0.152561      0.481071      0.659753      0.765263      0.817576      0.886745      0.914265
  64  10 3294.9478    3.6666  2.0081 12.6619  0.0000  0.0240   0.0334   0.0634    0.0331   0.0000   442.5099       5.99701       19.9054       5.42595      0.799943     -0.463401      0.582190      0.803280      0.913448       1.00473       1.09294       1.10496
  65   1 1242.7826    0.0794  0.1582  8.6735  0.0000  0.0152   0.0050   0.0370    0.0163   0.0000   441.5118     -0.427585       19.7848      -1.04793      -2.56022      -1.55308      0.343295      0.500053      0.560490      0.561011      0.659117      0.724352
  65   2 1566.0308    0.2011  0.3241  8.7359  0.0000  0.0128   0.0050   0.0279    0.0207   0.0000   442.7155     -0.423393       21.1657      0.839104      -1.91484     -0.291434      0.303662      0.396872      0.491370      0.516098      0.551695      0.567858
  65   3 1828.7871    0.4469  0.6040  9.0375  0.0000  0.0132   0.0070   0.0318    0.0322   0.0000   442.8944      0.854107       20.9042    0.00357278      -3.51780     -0.308779      0.324419      0.424547      0.483497      0.516216      0.533418      0.585529
  65   4 2069.6070    0.7797  0.9738  9.6362 -0.0002  0.0160   0.0099   0.0427    0.0429   0.0000   443.3786    -0.0174628       22.2571     -0.374028      -2.81425      0.221728      0.363250      0.518633      0.566367      0.620248      0.643913      0.661414
  65   5 2297.1627    1.2383  1.3224 10.3847  0.0000  0.0187   0.0136   0.0506    0.0439   0.0000   442.9593      0.461339       19.5121     -0.596658      -2.60407     -0.314195      0.455487      0.621202      0.708095      0.756657      0.821259      0.865407
  65   6 2510.2246    1.9105  1.4670 11.0877  0.0000  0.0196   0.0194   0.0518    0.0434   0.0000   443.1500       2.47678       19.4125       2.07343      -2.42522     -0.468516      0.475335      0.644565      0.716933      0.782920      0.856296      0.874652
  65   7 2717.1266    2.7827  1.4044 11.7175  0.0000  0.0180   0.0280   0.0497    0.0475   0.0000   442.0485       3.21902       22.2417      0.968536      -2.70861     -0.449242      0.450779      0.613083      0.715527      0.739896      0.817507      0.822054
  65   8 2920.1537    3.6918  1.2761 12.5910 -0.0028  0.0174   0.0398   0.0482    0.0455   0.0000   442.8151       5.08466       20.6070      0.755724      -2.79471       2.01725      0.424402      0.574263      0.642868      0.695340      0.746225      0.770203
  65   9 3118.0711    4.2464  1.4321 12.6714 -0.0000  0.0187   0.0424   0.0489    0.0464   0.0000   442.3967       4.11855       20.5797       2.32683      -1.62541      -1.46445      0.435223      0.624947      0.686156      0.751703      0.834222      0.853998
  65  10 3311.8291    3.6019  1.9745 12.7807 -0.0000  0.0237   0.0332   0.0636    0.0312   0.0000   441.7953       4.18045       18.3836       4.58221     -0.647946      0.598705      0.564906      0.758662      0.873546      0.962338       1.02662       1.04551
  66   1 1250.9271    0.0870  0.1353  8.6315  0.0000  0.0145   0.0047   0.0286    0.0159   0.0000   441.0170     -0.617274       20.6320     0.0598770      -3.91207       1.26095      0.273337      0.487030      0.444712      0.532620      0.581880      0.612085
  66   2 1575.4630    0.2252  0.3421  8.7027  0.0000  0.0114   0.0051   0.0283    0.0210   0.0000   442.2141     -0.602131       21.0547      0.708559      -2.50645      0.255721      0.279733      0.340867      0.413774      0.476845      0.491002      0.508281
  66   3 1839.0517    0.4901  0.5573  9.0486  0.0000  0.0124   0.0076   0.0283    0.0327   0.0000   442.5863     0.0369251       21.7401      0.781738      -3.54441     -0.673024      0.296797      0.388806      0.424232      0.483142      0.484997      0.498431
  66   4 2081.2258    0.7909  0.9965  9.6699  0.0000  0.0170   0.0099   0.0425    0.0420   0.0000   443.4023     0.0931616       20.8806      0.494980      -3.17685       1.27506      0.369218      0.548220      0.574562      0.652772      0.723222      0.736008
  66   5 2309.6389    1.2755  1.2806 10.3288 -0.0001  0.0184   0.0138   0.0494    0.0452   0.0000   443.0802      0.864335       22.6522       1.40447      -2.62095      0.831989      0.416360      0.578607      0.634668      0.737400      0.735146      0.773639
  66   6 2523.4393    1.9932  1.4611 11.0422 -0.0034  0.0192   0.0198   0.0499    0.0437   0.0000   442.6101       2.04299       21.5566       1.72847      -1.08791     0.0673127      0.451290      0.616787      0.696838      0.768682      0.834962      0.842892
  66   7 2731.4550    2.8496  1.3994 11.7501  0.0000  0.0184   0.0290   0.0494    0.0496   0.0000   442.5119       1.73324       19.6144       1.40372      -2.30014     -0.396572      0.442210      0.611631      0.703369      0.746226      0.809155      0.838691
  66   8 2935.4465    3.7359  1.2760 12.5703 -0.0003  0.0175   0.0404   0.0469    0.0483   0.0000   443.0144       4.00069       20.2658       1.97226      -3.05305     -0.439278      0.423800      0.566933      0.657731      0.712280      0.770280      0.808456
  66   9 3134.0271    3.9971  1.5730 12.7392  0.0000  0.0197   0.0389   0.0537    0.0386   0.0000   442.7001       4.39799       20.7802      0.536068      -3.46093     -0.750872      0.485076      0.662009      0.773134      0.829580      0.892903      0.905584
  66  10 3328.5779    3.6312  2.1571 12.4940  0.0001  0.0242   0.0308   0.0639    0.0329   0.0000   442.5530       4.38619       19.8616       5.58702     0.0167001      0.352521      0.569856      0.784616      0.889919      0.988260       1.04986       1.07621
  67   2 1584.8030    0.2327  0.3634  8.7475  0.0000  0.0123   0.0053   0.0290    0.0214   0.0000   442.1161      0.272710       21.5071       1.03863      -2.80213     -0.707341      0.291245      0.391823      0.444522      0.512999      0.546947      0.562198
  67   3 1849.1627    0.4766  0.6456  9.0944  0.0000  0.0138   0.0072   0.0333    0.0315   0.0000   441.7967     -0.781689       21.0926     -0.663915      -2.12930     -0.160807      0.306624      0.427422      0.498414      0.527771      0.571436      0.591321
  67   4 2092.7505    0.8255  0.9329  9.6303  0.0000  0.0159   0.0103   0.0386    0.0424   0.0000   442.0346    -0.0887158       20.2479     -0.404348      -3.36825      -1.22449      0.350687      0.503699      0.559130      0.603832      0.628908      0.660781
  67   5 2321.8958    1.3067  1.3404 10.4214 -0.0035  0.0190   0.0139   0.0506    0.0409   0.0000   442.5443      0.642990       21.8340      0.589517      -2.47589     -0.488646      0.425684      0.594534      0.674071      0.744197      0.812424      0.828587
  67   6 2536.6648    1.9482  1.4774 11.2148  0.0000  0.0198   0.0199   0.0523    0.0397   0.0000   442.1476      0.628919       20.2724       1.79943      -2.55773       1.55929      0.468242      0.648321      0.719993      0.787232      0.867904      0.901484
  67   7 2745.7325    2.8616  1.3721 11.7895  0.0000  0.0189   0.0293   0.0479    0.0483   0.0000   442.5583       2.08246       20.5295      0.977031      -3.28215       1.29268      0.421748      0.594072      0.675240      0.735281      0.782943      0.815878
  67   8 2950.5504    3.7611  1.2855 12.6358  0.0000  0.0174   0.0400   0.0476    0.0428   0.0000   442.1578       2.66058       21.5396       2.19297      -2.87170      0.256625      0.402845      0.558043      0.616298      0.686179      0.722827      0.744365
  67   9 3149.8891    4.0593  1.6623 12.5888  0.0000  0.0199   0.0374   0.0541    0.0380   0.0000   441.5509       3.90573       20.0384       1.62268      -4.01856     -0.552845      0.474276      0.661292      0.737525      0.793601      0.875309      0.901186
  67  10 3345.1864    3.4992  2.5783 12.2285  0.0000  0.0259   0.0265   0.0693    0.0310   0.0000   442.3807       5.54769       18.7084       3.45758     -0.783146      0.499863      0.625886      0.825384      0.974967       1.05703       1.10645       1.16508
  68   1 1267.0412    0.0903  0.1603  8.6381  0.0000  0.0133   0.0049   0.0301    0.0160   0.0000   440.7263     -0.269680       19.9615     -0.345907      -2.97731     -0.951869      0.323603      0.401223      0.465357      0.569435      0.666398      0.580487
  68   2 1594.0043    0.2494  0.3769  8.7333  0.0000  0.0120   0.0053   0.0286    0.0222   0.0000   441.7692     -0.278023       22.0538      0.536224      -3.30252     -0.590713      0.262151      0.350435      0.435944      0.465355      0.494622      0.513213
  68   3 1859.2298    0.4974  0.6550  9.1425  0.0000  0.0135   0.0074   0.0328    0.0325   0.0000   441.7733     -0.140136       21.2099     -0.622273      -3.04192      0.169521      0.301031      0.414144      0.469896      0.501723      0.550402      0.575674
  68   4 2104.1500    0.8554  0.9519  9.7306  0.0000  0.0157   0.0104   0.0392    0.0411   0.0000   441.7166      -1.10674       20.8390       1.03946      -3.22370     -0.415246      0.338510      0.483949      0.545283      0.620183      0.642975      0.658095
  68   5 2334.0992    1.3596  1.3948 10.3419  0.0000  0.0194   0.0141   0.0500    0.0462   0.0000   441.6211       1.01529       21.5833      -1.21241      -1.35544     -0.574208      0.437729      0.600785      0.713762      0.758453      0.807635      0.818565
  68   6 2549.7092    2.0666  1.5489 11.1389  0.0000  0.0194   0.0199   0.0533    0.0414   0.0000   442.5327       1.58700       21.6918     -0.317550      -1.82220     -0.559772      0.442231      0.610010      0.695442      0.760034      0.801979      0.837078
  68   7 2759.8961    2.9270  1.3663 11.9467  0.0000  0.0184   0.0298   0.0478    0.0445   0.0000   442.3177       2.56829       21.1735       2.03046      -3.62785       1.02147      0.407667      0.590551      0.644056      0.708911      0.756977      0.816644
  68   8 2965.5911    3.8404  1.3138 12.5303 -0.0000  0.0176   0.0396   0.0455    0.0458   0.0000   442.9407       2.20133       21.4070       2.48303      -2.98538    -0.0363361      0.407386      0.568016      0.632948      0.721534      0.756607      0.787044
  68   9 3165.6380    4.0857  1.5617 12.8678 -0.0003  0.0198   0.0403   0.0533    0.0376   0.0000   441.4579       4.47593       20.4979      0.689098      -4.23027      -2.26186      0.463813      0.608321      0.724793      0.779422      0.845943      0.890583
  68  10 3361.7511    3.4691  2.7114 12.2290 -0.0003  0.0265   0.0259   0.0734    0.0305   0.0000   443.8098       5.02266       18.4373       1.29981     -0.122124      0.513853      0.623671      0.838958      0.982113       1.06373       1.14081       1.16848
  69   1 1274.9959    0.0969  0.1366  8.6041  0.0000  0.0107   0.0045   0.0251    0.0158   0.0000   440.7334      0.386863       20.9594      0.185586      -3.28059      0.594003      0.240279      0.296424      0.358664      0.409570      0.456109      0.514065
  69   2 1603.1632    0.2610  0.2963  8.7812  0.0000  0.0096   0.0056   0.0225    0.0211   0.0000   442.1887      0.132823       21.0925     -0.183119      -2.94140      0.732703      0.243192      0.301421      0.363991      0.409389      0.421167      0.425171
  69   3 1869.1811    0.5121  0.6679  9.1332  0.0000  0.0135   0.0074   0.0322    0.0334   0.0000   441.6746     -0.255872       21.8426      0.732158      -3.27777     -0.916743      0.297543      0.415693      0.476552      0.534275      0.551296      0.552937
  69   4 2115.4419    0.8646  1.0895  9.6767  0.0000  0.0166   0.0102   0.0432    0.0452   0.0000   442.6326       1.33350       21.7061      0.156157      -3.44492     -0.780431      0.377340      0.495670      0.575746      0.639043      0.663097      0.673749
  69   5 2346.2021    1.3864  1.4302 10.4575  0.0000  0.0191   0.0142   0.0512    0.0423   0.0000   442.3204      0.394682       21.5696       3.26507      -2.88996     -0.979430      0.429034      0.601657      0.673487      0.719737      0.777248      0.808553
  69   6 2562.7212    2.0658  1.4955 11.3279  0.0002  0.0196   0.0208   0.0526    0.0409   0.0000   442.8608      0.399544       22.1165       1.98392      -1.69327     -0.762744      0.445848      0.617275      0.688362      0.760429      0.772769      0.832571
  69   7 2773.9613    3.0628  1.3699 11.9180  0.0000  0.0175   0.0304   0.0482    0.0471   0.0000   442.9732       2.82064       19.7795       1.19826      -2.85779     -0.757758      0.383816      0.532441      0.610702      0.663667      0.716907      0.739591
  69   8 2980.4657    3.9278  1.2836 12.4688  0.0000  0.0166   0.0398   0.0451    0.0487   0.0000   441.8153       3.21749       21.2221       1.79575      -2.69307     -0.563644      0.382217      0.513294      0.592816      0.647682      0.678578      0.689247
  69   9 3181.3084    4.0841  1.6998 12.6779 -0.0001  0.0202   0.0374   0.0536    0.0383   0.0000   442.0983       3.26395       19.4389       3.77262     -0.696506       2.32931      0.477544      0.641528      0.728861      0.809524      0.833750      0.870044
  69  10 3378.1972    3.3679  2.7220 12.3650  0.0000  0.0279   0.0254   0.0734    0.0279   0.0000   442.7932       5.00847       21.2115       1.00945      0.245702     -0.472299      0.613198      0.864067      0.957903       1.07365       1.14122       1.17955
  70   1 1282.9170    0.0889  0.1501  8.5650  0.0000  0.0131   0.0045   0.0266    0.0157   0.0000   440.6323     -0.187121       21.0915     -0.378846      -3.48533     -0.907975      0.281108      0.378404      0.461476      0.511603      0.557784      0.522606
  70   2 1612.1630    0.2527  0.3678  8.7062  0.0000  0.0112   0.0052   0.0266    0.0214   0.0000   442.4071     -0.932594       20.5189      0.647704      -2.50455      0.489187      0.241846      0.330590      0.378823      0.406364      0.427741      0.467694
  70   3 1879.0726    0.5465  0.6977  9.0803  0.0000  0.0130   0.0076   0.0329    0.0339   0.0000   441.8942   -0.00969516       21.3596   -0.00537064      -3.05005      0.575904      0.288631      0.401111      0.456165      0.492292      0.533407      0.537357
  70   4 2126.7327    0.8775  1.0577  9.7344  0.0000  0.0165   0.0104   0.0423    0.0436   0.0000   442.5562   -0.00730508       22.2143      0.923960      -2.81003      0.174063      0.366641      0.490136      0.568348      0.604569      0.667624      0.702895
  70   5 2358.1819    1.4678  1.3986 10.4731  0.0000  0.0187   0.0147   0.0489    0.0437   0.0000   441.8870      0.641242       21.5260      0.977690      -3.23027       1.41954      0.399569      0.560654      0.622231      0.702148      0.735620      0.746993
  70   6 2575.5747    2.1710  1.5650 11.2148 -0.0000  0.0198   0.0205   0.0520    0.0413   0.0000   443.0755       2.00992       20.2992       2.00818      -3.02466     -0.164937      0.434037      0.597247      0.691196      0.735072      0.790184      0.813707
  70   7 2787.9328    3.0253  1.3866 12.0785 -0.0000  0.0184   0.0306   0.0475    0.0431   0.0000   442.1864       2.87573       19.9090       2.67278      -3.60888       2.18096      0.416277      0.559824      0.636236      0.701079      0.732649      0.747993
  70   8 2995.2281    3.9210  1.3737 12.5268 -0.0001  0.0175   0.0386   0.0468    0.0434   0.0000   442.1541       3.07561       22.0211       2.91912      -2.52869     -0.273834      0.392632      0.534368      0.599712      0.644832      0.736447      0.752578
  70   9 3196.8912    4.0046  1.6184 12.6425  0.0000  0.0199   0.0375   0.0517    0.0387   0.0000   442.3546       4.30172       20.5766       2.03672      -2.72741     -0.432608      0.454868      0.625145      0.696008      0.763293      0.834093      0.852280
  70  10 3394.5651    3.3955  2.9715 12.2225  0.0000  0.0290   0.0243   0.0750    0.0276   0.0000   443.0804       4.95940       18.8720       5.10362    -0.0510377     -0.255401      0.633727      0.874645      0.999209       1.07925       1.16070       1.20853
  71   1 1290.7017    0.0972  0.1526  8.5747  0.0000  0.0103   0.0044   0.0262    0.0157   0.0000   440.0585      0.110576       21.7290       1.17781      -2.58760     -0.722354      0.236864      0.304525      0.368529      0.385418      0.435377      0.431366
  71   2 1621.0966    0.2579  0.3428  8.7882  0.0000  0.0108   0.0053   0.0249    0.0212   0.0000   441.8123      0.854979       21.5324    -0.0423044      -3.84122      0.746538      0.230379      0.327017      0.367685      0.386475      0.407654      0.433682
  71   3 1888.8959    0.5480  0.6905  9.1580  0.0000  0.0133   0.0076   0.0321    0.0338   0.0000   442.9617      0.228220       20.8770     -0.433077      -2.17786      0.180896      0.283369      0.399513      0.447090      0.500418      0.525449      0.539901
  71   4 2137.8677    0.9299  1.0722  9.7741  0.0000  0.0163   0.0107   0.0418    0.0445   0.0000   442.3814      0.829300       21.4939     -0.521721      -3.62149      0.753728      0.339271      0.487521      0.527002      0.575921      0.621615      0.637465
  71   5 2370.0528    1.5054  1.4467 10.4673  0.0000  0.0187   0.0149   0.0502    0.0451   0.0000   442.8670       1.42866       20.0436      0.834396      -3.31788     -0.544494      0.409463      0.568292      0.635484      0.685383      0.744362      0.753419
  71   6 2588.4233    2.2205  1.4936 11.4157  0.0000  0.0191   0.0216   0.0514    0.0399   0.0000   442.4841       2.23075       20.4755       1.03606      -2.84883      0.597753      0.416321      0.572415      0.628056      0.712424      0.760072      0.764545
  71   7 2801.8242    3.1626  1.4109 11.9819  0.0000  0.0176   0.0304   0.0474    0.0447   0.0000   441.8927       2.35183       21.2300      0.900232      -3.40350       1.23486      0.391294      0.531314      0.587403      0.634926      0.687446      0.739058
  71   8 3009.9687    3.9636  1.3544 12.5816  0.0000  0.0173   0.0394   0.0462    0.0442   0.0000   441.2029       3.17793       21.3330       1.27961      -3.57857       1.36018      0.385127      0.539608      0.596127      0.676250      0.704220      0.756085
  71   9 3212.2464    4.0547  1.8301 12.6396  0.0000  0.0206   0.0352   0.0556    0.0350   0.0000   442.2364       3.29182       21.4472       1.84025     -0.555840      0.805970      0.459520      0.613926      0.703457      0.776616      0.835615      0.859410
  71  10 3410.7615    3.2871  3.0035 12.2082 -0.0001  0.0290   0.0229   0.0768    0.0266   0.0000   443.2905       3.92387       19.3612       4.28066      -1.85123       1.05448      0.619783      0.853943      0.976008       1.06765       1.10075       1.15459
  72   1 1298.5030    0.0986  0.1349  8.6362  0.0000  0.0101   0.0044   0.0233    0.0155   0.0000   440.3691     -0.116546       21.5383     -0.817226      -2.68367     -0.887895      0.249682      0.301290      0.373702      0.403263      0.429941      0.452485
  72   2 1629.9041    0.2724  0.4137  8.8088  0.0000  0.0117   0.0053   0.0274    0.0223   0.0000   442.0701     -0.191987       21.1118      0.311686      -3.19264      0.283952      0.256433      0.327357      0.384815      0.433716      0.452827      0.464476
  72   3 1898.6690    0.5605  0.6926  9.2659  0.0000  0.0130   0.0076   0.0319    0.0331   0.0000   441.7059     -0.855029       21.6884     -0.263037      -2.13892      0.543125      0.284529      0.378090      0.434930      0.475005      0.492559      0.525604
  72   4 2148.8957    0.9559  1.2172  9.8030  0.0000  0.0172   0.0105   0.0459    0.0470   0.0000   442.1622    -0.0566143       21.5855       1.78964      -2.14349     -0.944272      0.369298      0.504689      0.580819      0.640273      0.678400      0.698940
  72   5 2381.8154    1.5251  1.5303 10.5229 -0.0000  0.0194   0.0144   0.0514    0.0418   0.0000   442.6218       1.21518       20.1336      0.191127      -2.53476      0.239507      0.410034      0.576418      0.648996      0.706427      0.760295      0.803242
  72   6 2601.1893    2.3012  1.5623 11.3177  0.0000  0.0190   0.0211   0.0502    0.0423   0.0000   443.0297       1.44849       20.8646       1.44444      -3.88883       1.09122      0.414600      0.573424      0.647168      0.716850      0.751672      0.780499
  72   7 2815.5744    3.2068  1.3369 12.1258 -0.0021  0.0172   0.0315   0.0459    0.0441   0.0000   442.3629       2.80808       21.4038     -0.400170      -2.57758      0.241867      0.369899      0.518824      0.585346      0.629576      0.708899      0.693155
  72   8 3024.5314    4.0438  1.3045 12.8196  0.0000  0.0173   0.0413   0.0454    0.0428   0.0000   442.0545       2.46557       20.6117       2.96208      -3.28529     -0.283110      0.377074      0.524619      0.594398      0.650854      0.693215      0.706978
  72   9 3227.5938    3.9682  1.9264 12.6503  0.0000  0.0218   0.0339   0.0563    0.0344   0.0000   443.8771       4.01832       20.0455       1.92402     -0.862685     -0.475597      0.473036      0.655582      0.762491      0.820490      0.896791      0.924989
  72  10 3426.9137    3.2606  3.3148 12.1891  0.0000  0.0309   0.0220   0.0818    0.0262   0.0000   442.7578       4.37190       19.4255       3.18767      -1.53289       1.85228      0.651062      0.902574       1.02660       1.12680       1.20927       1.24578
  73   1 1306.2170    0.1065  0.2429  8.6244  0.0000  0.0152   0.0046   0.0374    0.0164   0.0000   440.5085     -0.469601       21.5788     -0.923716      -2.60338      0.854358      0.335877      0.436484      0.534386      0.546252      0.654154      0.693486
  73   2 1638.6031    0.2768  0.4147  8.8532  0.0000  0.0114   0.0053   0.0292    0.0224   0.0000   441.7530    -0.0627618       20.7401     0.0241295      -3.25548      0.223230      0.242736      0.327709      0.373331      0.406353      0.424157      0.446846
  73   3 1908.3256    0.6004  0.8220  9.1017  0.0000  0.0139   0.0076   0.0356    0.0389   0.0000   442.4814     -0.287809       21.4176      0.431768      -3.44151   -0.00798247      0.297028      0.408025      0.460471      0.502193      0.540645      0.558621
  73   4 2159.8440    0.9781  1.2223  9.8656  0.0000  0.0176   0.0108   0.0452    0.0451   0.0000   442.8541      0.888475       20.6082      0.442227      -3.15552     -0.433825      0.371327      0.510750      0.577893      0.634596      0.674623      0.658990
  73   5 2393.4978    1.5403  1.5090 10.6998  0.0000  0.0193   0.0148   0.0520    0.0397   0.0000   442.5696       3.21971       20.9422      0.852659      -3.24528       1.16345      0.410111      0.562841      0.643908      0.725586      0.770399      0.810526
  73   6 2613.7873    2.3128  1.5179 11.5431 -0.0015  0.0190   0.0217   0.0509    0.0374   0.0000   443.2438       2.40255       22.0953       1.32101      -4.01140      0.472170      0.403059      0.544827      0.638808      0.683486      0.745348      0.753689
  73   7 2829.2995    3.2607  1.4362 12.1595  0.0000  0.0177   0.0310   0.0483    0.0421   0.0000   441.7504       1.86277       21.0436       2.69929      -2.84104     -0.139918      0.379651      0.527807      0.604616      0.641505      0.695698      0.714398
  73   8 3038.9699    4.1422  1.5120 12.5649  0.0000  0.0179   0.0381   0.0484    0.0425   0.0000   442.6830       3.74274       20.8393      0.947316      -1.96388     -0.289127      0.388104      0.535638      0.591610      0.668129      0.707683      0.727315
  73   9 3242.8587    3.8951  1.8636 12.7539  0.0000  0.0211   0.0341   0.0577    0.0332   0.0000   441.5167       3.23461       21.4490       4.99676      -3.01338      0.638868      0.456413      0.609108      0.720016      0.759020      0.813359      0.819533
  73  10 3443.0160    3.1158  3.4282 12.0965  0.0000  0.0312   0.0207   0.0844    0.0262   0.0000   442.9400       2.76159       19.1834       3.80121      0.142231      0.436867      0.667932      0.885463       1.03593       1.12686       1.17975       1.24119
  74   1 1313.8790    0.0962  0.1519  8.7326  0.0000  0.0117   0.0045   0.0259    0.0154   0.0000   440.9874     -0.208156       20.2372    0.00991551      -3.15051     -0.288692      0.257339      0.333312      0.367368      0.469907      0.535221      0.538990
  74   2 1647.2264    0.3029  0.4336  8.8326  0.0000  0.0118   0.0055   0.0268    0.0235   0.0000   441.8695     -0.387971       21.2944     -0.663987      -3.97217       1.40863      0.223561      0.333447      0.366490      0.410563      0.417876      0.423061
  74   3 1917.9444    0.5923  0.8217  9.2375  0.0000  0.0145   0.0075   0.0352    0.0371   0.0000   441.7504      0.309764       21.3676     -0.331421      -3.47211     -0.386484      0.295535      0.416946      0.470652      0.518792      0.553653      0.570151
  74   4 2170.7295    0.9569  1.2190  9.9432  0.0000  0.0174   0.0105   0.0469    0.0436   0.0000   442.7948       1.33262       20.6529      0.580194      -2.92912     -0.326152      0.357866      0.500654      0.568431      0.608381      0.659792      0.679932
  74   5 2405.0386    1.5978  1.5938 10.7134 -0.0004  0.0192   0.0147   0.0524    0.0385   0.0000   442.5323      0.208728       21.7593     -0.292314      -1.20772      0.916969      0.407131      0.544887      0.636292      0.697223      0.756477      0.771535
  74   6 2626.4121    2.3442  1.4804 11.6207  0.0000  0.0184   0.0224   0.0504    0.0389   0.0000   441.9134       2.03493       20.2876       1.84717      -3.23366       1.90599      0.404237      0.555683      0.630730      0.681691      0.742761      0.765176
  74   7 2842.9275    3.3540  1.4132 12.3170  0.0000  0.0177   0.0318   0.0461    0.0404   0.0000   442.2659       2.25128       21.0475       1.77855      -3.22127       1.05861      0.375821      0.504711      0.582404      0.630336      0.667995      0.705467
  74   8 3053.3584    4.1698  1.4483 12.6736  0.0000  0.0177   0.0390   0.0472    0.0431   0.0000   442.7316       4.09993       20.2449       1.12504      -1.92663       1.14123      0.361344      0.515643      0.568576      0.623995      0.673134      0.689962
  74   9 3258.0450    3.9198  1.9626 12.6261  0.0000  0.0212   0.0322   0.0566    0.0340   0.0000   442.9572       3.91971       20.7403       3.37149      -2.34938      -1.86003      0.456323      0.613291      0.709807      0.798352      0.853709      0.855233
  74  10 3459.0293    3.0420  3.5391 12.1352  0.0000  0.0326   0.0196   0.0859    0.0251   0.0000   442.8318       3.39656       21.2258       3.63359      -2.08283      0.865760      0.672211      0.928635       1.05139       1.15621       1.23646       1.30602
  75   2 1655.7568    0.2914  0.4282  8.7909  0.0000  0.0113   0.0053   0.0278    0.0229   0.0000   441.6411     -0.391997       21.4943     -0.186380      -2.85529     -0.152615      0.229449      0.329575      0.364443      0.421360      0.465428      0.513312
  75   3 1927.4743    0.6041  0.7757  9.2441  0.0000  0.0140   0.0077   0.0335    0.0358   0.0000   441.8151      0.292314       22.1914      0.178854      -2.07968      0.724996      0.271520      0.396555      0.430892      0.492053      0.497942      0.523454
  75   4 2181.4631    1.0092  1.3248  9.8145  0.0000  0.0183   0.0105   0.0478    0.0451   0.0000   442.8148      0.156755       21.2628       1.13798      -2.88699      -1.14029      0.368264      0.515708      0.587699      0.637617      0.683177      0.720711
  75   5 2416.4668    1.6460  1.4805 10.7028  0.0000  0.0187   0.0155   0.0499    0.0415   0.0000   442.3447       1.70823       20.7403     -0.371224      -2.23526      0.627564      0.366712      0.512902      0.575779      0.645827      0.684446      0.685599
  75   6 2638.8666    2.4455  1.4689 11.5157  0.0000  0.0186   0.0229   0.0466    0.0415   0.0000   442.4127       1.62111       20.8210     -0.118234      -2.59131     -0.304989      0.384316      0.539762      0.581438      0.667234      0.703886      0.724570
  75   7 2856.4361    3.5159  1.2912 12.3264  0.0000  0.0169   0.0348   0.0430    0.0457   0.0000   442.3043       2.02403       20.5852       1.50175      -2.96159     -0.361543      0.339930      0.475566      0.542120      0.583705      0.631943      0.633858
  75   8 3067.6183    4.0410  1.3698 12.8776 -0.0000  0.0175   0.0402   0.0472    0.0400   0.0000   441.8424       4.78035       21.3477      0.559371      -2.11708     -0.289423      0.385425      0.530347      0.612335      0.649339      0.706096      0.742474
  75   9 3273.0522    3.9256  2.1668 12.4831  0.0000  0.0222   0.0305   0.0596    0.0332   0.0000   443.1769       3.58233       21.1234       2.65701     0.0433842      -1.18725      0.458246      0.630879      0.720565      0.795395      0.829152      0.838657
  75  10 3474.7496    3.1964  4.1242 11.7447  0.0000  0.0352   0.0132   0.0895    0.0137   0.0000   442.2618       5.01703       21.9071       3.65833      -3.91164     -0.499199      0.745190      0.999581       1.15730       1.26465       1.33671       1.43154
  76   1 1328.9562    0.1103  0.1641  8.6634  0.0000  0.0106   0.0042   0.0245    0.0154   0.0000   440.8147    -0.0361743       21.3441     0.0928228      -3.94506       1.09252      0.195665      0.289611      0.322141      0.337613      0.461419      0.451782
  76   2 1664.1784    0.3180  0.4610  8.8064  0.0000  0.0114   0.0054   0.0275    0.0239   0.0000   441.5052      0.361293       21.1330     -0.464131      -3.27253      0.584899      0.228183      0.326484      0.363481      0.403705      0.450748      0.506222
  76   3 1936.9267    0.6230  0.8637  9.3244  0.0000  0.0143   0.0077   0.0368    0.0371   0.0000   441.9945      0.429125       21.4668     -0.416495      -2.70152      0.258690      0.314425      0.420399      0.500300      0.531331      0.561408      0.581389
  76   4 2192.1590    1.0325  1.3390  9.9438  0.0009  0.0179   0.0106   0.0476    0.0422   0.0000   442.5839      0.863515       20.7301      0.250344      -2.45094     -0.808699      0.369652      0.516290      0.584553      0.644406      0.710260      0.707263
  76   5 2427.8814    1.6752  1.5201 10.7743 -0.0001  0.0183   0.0154   0.0510    0.0412   0.0000   442.2679       1.11872       21.0329       1.68370      -2.02283      0.322035      0.379843      0.511642      0.580794      0.661145      0.720540      0.736584
  76   6 2651.3038    2.4486  1.6353 11.5256  0.0000  0.0188   0.0217   0.0529    0.0399   0.0000   442.8215       2.57426       20.2481     -0.674086      -1.45914      0.586864      0.394912      0.550713      0.627972      0.688479      0.752013      0.759580
  76   7 2869.8276    3.4976  1.3394 12.4046 -0.0037  0.0170   0.0339   0.0450    0.0428   0.0000   442.2930       3.26857       19.2803       1.99340      -3.39352      -1.16458      0.352204      0.496650      0.550862      0.610334      0.651860      0.662195
  76   8 3081.8542    4.2295  1.3850 12.8698  0.0000  0.0170   0.0409   0.0457    0.0429   0.0000   442.4045       3.50799       21.6825       2.85382      -3.58256      -1.03661      0.359116      0.486019      0.550068      0.588063      0.664511      0.657442
  76   9 3288.0489    3.8062  2.1146 12.6667  0.0000  0.0230   0.0308   0.0599    0.0320   0.0000   442.7668       4.32375       20.6635       3.49243     -0.100496      0.443461      0.459319      0.644125      0.739387      0.801356      0.880678      0.911634
  77   1 1336.4010    0.1086  0.1854  8.7832  0.0000  0.0114   0.0043   0.0272    0.0156   0.0000   440.7893     -0.107382       20.8478    -0.0422244      -2.38226      0.227182      0.244390      0.332485      0.413372      0.455594      0.483097      0.513824
  77   2 1672.5348    0.3191  0.4286  9.0001  0.0000  0.0106   0.0056   0.0274    0.0231   0.0000   441.8698    -0.0979706       20.9651    -0.0307812      -2.88268      0.488911      0.206666      0.280209      0.316779      0.367843      0.403333      0.393763
  77   3 1946.3176    0.6251  0.8271  9.4957  0.0000  0.0141   0.0079   0.0356    0.0365   0.0000   441.9345      0.960506       21.0440      0.188996      -3.55561      0.861264      0.297994      0.411234      0.472926      0.513430      0.546601      0.563664
  77   4 2202.7899    1.0701  1.2924 10.1182  0.0000  0.0176   0.0110   0.0458    0.0434   0.0000   441.9199     -0.190399       20.8043      0.585434      -2.79566     -0.539112      0.352550      0.509909      0.553927      0.612652      0.680418      0.661833
  77   5 2439.1548    1.7191  1.5738 11.0073 -0.0000  0.0190   0.0158   0.0518    0.0392   0.0000   442.5592      0.894767       21.1002      0.486357      -1.73655     0.0760232      0.384910      0.521271      0.608173      0.640749      0.704608      0.725060
  77   6 2663.6641    2.5109  1.5505 11.8287 -0.0001  0.0184   0.0228   0.0509    0.0375   0.0000   442.7526      0.953347       21.3837       1.35291      -4.60535     -0.881572      0.372544      0.515631      0.582166      0.645840      0.685249      0.718620
  77   7 2883.1791    3.5902  1.3847 12.5513  0.0000  0.0174   0.0340   0.0454    0.0424   0.0000   442.4823       2.27896       21.7599       2.13253      -2.30157     -0.591011      0.345992      0.472849      0.551562      0.601845      0.649999      0.669371
  77   8 3095.9027    4.1978  1.5274 12.8742  0.0000  0.0182   0.0376   0.0471    0.0380   0.0000   442.7423       3.71023       20.9882       2.01726      -2.03680     -0.849491      0.365255      0.496277      0.575400      0.641093      0.667242      0.694202
  77   9 3302.9986    3.7493  2.2176 12.8119 -0.0004  0.0229   0.0295   0.0622    0.0290   0.0000   442.6025       3.43390       20.3261       3.37220     -0.470520      0.348852      0.469220      0.626144      0.732742      0.794263      0.857920      0.895828
  78   1 1343.8195    0.1264  0.2277  8.7851  0.0000  0.0117   0.0043   0.0288    0.0160   0.0000   440.7942     -0.234325       20.5929      0.115072      -2.75481      0.494192      0.221476      0.308011      0.346359      0.374278      0.415264      0.400351
  78   2 1680.7779    0.3225  0.4629  9.0153  0.0000  0.0116   0.0055   0.0276    0.0235   0.0000   441.7279    -0.0331763       20.8029      0.186189      -3.14128      0.243350      0.220127      0.301493      0.351985      0.397843      0.426894      0.457782
  78   3 1955.6867    0.6294  0.8403  9.5581  0.0000  0.0143   0.0078   0.0362    0.0355   0.0000   442.0920      0.171173       20.9569      0.851350      -2.35263     -0.336677      0.273669      0.374776      0.434706      0.472569      0.517386      0.522417
  78   4 2213.2378    1.0926  1.2746 10.2239  0.0000  0.0174   0.0115   0.0463    0.0459   0.0000   441.9306      0.673441       21.2332     -0.346800      -4.24929   -0.00950044      0.346630      0.470946      0.551685      0.591369      0.637871      0.665906
  78   5 2450.4040    1.7748  1.6017 11.0057  0.0000  0.0188   0.0159   0.0519    0.0394   0.0000   442.4574      0.952501       20.9618    -0.0462101      -3.58557      0.680927      0.387969      0.514929      0.615004      0.660171      0.701264      0.737912
  78   6 2675.9386    2.6104  1.5660 11.9178  0.0000  0.0187   0.0238   0.0505    0.0382   0.0000   442.5073       1.78854       20.5122       1.29356      -2.75678     -0.112237      0.376756      0.533910      0.602144      0.669597      0.726201      0.779464
  78   7 2896.3930    3.5854  1.3956 12.6182  0.0000  0.0171   0.0344   0.0475    0.0429   0.0000   443.6578       2.76944       20.3788       1.54371      -3.73908      0.919331      0.348345      0.488743      0.553436      0.599809      0.641545      0.664066
  78   8 3109.9670    4.2868  1.5752 12.8786  0.0000  0.0179   0.0379   0.0494    0.0400   0.0000   442.3410       4.27540       21.3293       2.02332      -3.12683     0.0588356      0.368148      0.514649      0.580404      0.650645      0.702320      0.698111
  78   9 3317.7497    3.7145  2.2871 12.7642  0.0000  0.0233   0.0285   0.0629    0.0295   0.0000   441.4617       5.55639       21.4139       2.56307      -2.72598      -1.81865      0.471102      0.654279      0.726996      0.802883      0.889307      0.919341
  79   1 1351.1552    0.1178  0.2003  8.6908  0.0000  0.0112   0.0043   0.0274    0.0158   0.0000   440.7754     -0.720956       21.2230    -0.0825198      -3.47661     -0.734414      0.265588      0.378710      0.430925      0.499257      0.518280      0.508952
  79   2 1688.9812    0.3282  0.4520  8.9058  0.0000  0.0113   0.0055   0.0267    0.0237   0.0000   441.1365     -0.605738       21.2780      0.426911      -2.54243      0.323876      0.223743      0.310312      0.363394      0.374556      0.414910      0.411268
  79   3 1964.9236    0.6749  0.9275  9.3276  0.0000  0.0145   0.0079   0.0370    0.0410   0.0000   442.3960      0.890414       21.6533      0.235839      -2.28344      0.195408      0.280599      0.374237      0.456702      0.476629      0.529101      0.551033
  79   4 2223.6827    1.1036  1.3489 10.1631  0.0000  0.0179   0.0109   0.0468    0.0399   0.0000   442.5467       1.32381       20.5332       1.34236      -3.22547      0.875056      0.344909      0.474565      0.549049      0.587771      0.642998      0.662325
  79   5 2461.5684    1.8052  1.5755 11.0675  0.0000  0.0190   0.0166   0.0516    0.0397   0.0000   442.8053       1.69151       20.4603      0.660165      -3.38002     -0.182773      0.381725      0.506432      0.602113      0.652207      0.692584      0.722497
  79   6 2688.1715    2.6218  1.5575 11.9033  0.0000  0.0187   0.0240   0.0507    0.0380   0.0000   442.2409       2.05394       21.6716       2.03035      -3.56817    -0.0796417      0.374939      0.513646      0.598254      0.656800      0.711476      0.733064
  79   7 2909.5507    3.6505  1.4939 12.5594  0.0000  0.0177   0.0333   0.0483    0.0388   0.0000   442.2999       4.59695       22.3046       2.02393      -3.62259      0.632825      0.346103      0.484030      0.554808      0.607008      0.652443      0.682456
  79   8 3123.9075    4.2381  1.6040 12.8198  0.0000  0.0181   0.0367   0.0493    0.0371   0.0000   442.5911       4.17242       21.3070       1.85907      -2.99238      0.687130      0.362467      0.503932      0.575178      0.642058      0.691344      0.730211
  79   9 3332.4719    3.7065  2.6711 12.5637  0.0002  0.0254   0.0265   0.0683    0.0286   0.0000   442.8844       2.95868       19.7931       2.52909      -2.50756      0.424660      0.494740      0.678008      0.777366      0.831735      0.916610      0.929443
  80   1 1358.4678    0.1174  0.2015  8.6636  0.0000  0.0114   0.0042   0.0260    0.0156   0.0000   440.8243     -0.127362       20.8262      0.359981      -2.81572      0.395115      0.228680      0.270209      0.355701      0.382127      0.408883      0.410264
  80   2 1697.0491    0.3393  0.4892  8.9221  0.0000  0.0114   0.0056   0.0285    0.0243   0.0000   441.6112    -0.0809798       21.2309      0.510665      -2.97148     -0.718544      0.223331      0.304105      0.354922      0.396849      0.439622      0.459722
  80   3 1974.2010    0.6903  0.8785  9.4146  0.0000  0.0138   0.0081   0.0353    0.0377   0.0000   442.5661    0.00766258       20.7698       1.22979      -3.40281     -0.915058      0.269572      0.373325      0.430704      0.468444      0.540333      0.548232
  80   4 2233.9541    1.1438  1.3102 10.2753  0.0000  0.0175   0.0116   0.0471    0.0400   0.0000   442.1637       1.43834       21.0364       1.09181      -1.83597     -0.334814      0.328675      0.471149      0.524710      0.566180      0.611557      0.653297
  80   5 2472.5940    1.8375  1.6731 10.9525  0.0000  0.0193   0.0158   0.0516    0.0377   0.0000   441.8432       1.93252       21.3461      0.674495      -1.59277      -1.70594      0.376229      0.514280      0.580875      0.638610      0.674276      0.717183
  80   6 2700.2962    2.7295  1.5816 11.7768 -0.0022  0.0185   0.0237   0.0484    0.0380   0.0000   442.5271       2.98458       21.0717       2.26492      -3.86623      -1.59865      0.364961      0.515699      0.572773      0.628803      0.674232      0.693537
  80   7 2922.6625    3.7146  1.4969 12.4344  0.0000  0.0174   0.0330   0.0467    0.0406   0.0000   442.9389       2.71237       20.7517       2.60558      -2.15870      0.440613      0.351287      0.483357      0.555211      0.607891      0.636579      0.664489
  80   8 3137.6359    4.1999  1.6179 12.8227  0.0000  0.0184   0.0367   0.0502    0.0372   0.0000   442.4412       3.83855       22.0863       3.16986      -2.83883       2.03805      0.359789      0.494555      0.567204      0.607743      0.661811      0.664277
  80   9 3347.0395    3.6106  2.8732 12.3995  0.0000  0.0261   0.0242   0.0711    0.0275   0.0000   444.1859       5.85794       20.1088       2.69372      -1.17890      0.302199      0.507836      0.691587      0.805581      0.858184      0.922466      0.969517
  81   1 1365.6945    0.1189  0.2681  8.6744  0.0000  0.0143   0.0042   0.0339    0.0161   0.0000   440.7337      0.174011       20.9506      0.105909      -2.56374      0.193685      0.290879      0.398693      0.466768      0.497305      0.544298      0.554845
  81   2 1705.0410    0.3493  0.4908  8.9816  0.0000  0.0111   0.0057   0.0274    0.0244   0.0000   441.3630     0.0308490       20.8406      0.413185      -2.51151      0.110023      0.221043      0.294305      0.348013      0.372681      0.412937      0.419689
  81   3 1983.3207    0.6842  0.9399  9.4726 -0.0001  0.0149   0.0081   0.0376    0.0387   0.0000   442.7127       1.41718       21.7076      0.165004      -2.90738      0.690352      0.279820      0.393120      0.451067      0.490955      0.521825      0.541057
  81   4 2244.2312    1.1894  1.3646 10.3035  0.0000  0.0176   0.0117   0.0469    0.0397   0.0000   441.9802      0.995543       21.6430      0.365462      -2.78529     -0.508222      0.341083      0.463832      0.529598      0.580081      0.618140      0.630254
  81   5 2483.4778    1.8860  1.5922 11.0257  0.0000  0.0188   0.0166   0.0498    0.0397   0.0000   442.9330       1.85958       21.4273      0.509067      -4.93640     -0.283666      0.369201      0.490957      0.588086      0.621835      0.680008      0.702112
  81   6 2712.3922    2.7985  1.5702 11.8476 -0.0001  0.0175   0.0241   0.0495    0.0380   0.0000   442.8871       2.01078       21.9995       1.17269      -3.29682     -0.710603      0.347952      0.465693      0.539461      0.585062      0.637989      0.654029
  81   7 2935.6004    3.7185  1.4558 12.5928  0.0000  0.0178   0.0337   0.0470    0.0391   0.0000   442.5536       3.49741       21.1605      0.424404      -3.40620      0.676797      0.321497      0.473031      0.512221      0.573608      0.621406      0.638692
  81   8 3151.4248    4.2000  1.6942 12.8514  0.0003  0.0186   0.0356   0.0515    0.0347   0.0000   443.3275       4.04086       20.1026       2.61872      -2.23467   -0.00787903      0.363839      0.508741      0.571292      0.621548      0.653789      0.687275
  81   9 3361.6096    3.4816  2.9650 12.4128  0.0000  0.0271   0.0231   0.0720    0.0263   0.0000   443.2148       5.65306       21.7859       2.02829      -2.78524       1.32616      0.525585      0.714695      0.821364      0.906283      0.966838       1.02533
  81  10 3568.3816    3.2434  6.1176 11.0564  0.0044  0.0468   0.0092   0.1201    0.0095   0.0000   441.5189       1.59905       28.3442       9.46028      -11.1228      -3.52645       1.00018       1.27780       1.49664       1.60968       1.77571       1.82680
  82   1 1372.8657    0.1260  0.2561  8.7269  0.0000  0.0126   0.0042   0.0303    0.0161   0.0000   440.5226     -0.592061       21.3959      0.550545      -2.65878     -0.137332      0.247208      0.316701      0.403034      0.432943      0.464269      0.449163
  82   2 1712.9903    0.3662  0.4754  9.0263  0.0000  0.0109   0.0058   0.0254    0.0243   0.0000   441.8492     -0.365518       21.1321    -0.0592139      -2.78836     -0.185199      0.212312      0.289392      0.336752      0.366592      0.418292      0.423879
  82   3 1992.4393    0.7038  0.9695  9.5873  0.0000  0.0145   0.0081   0.0395    0.0372   0.0000   441.9097     0.0254628       21.4287      0.812723      -4.01733     -0.702105      0.279222      0.378677      0.432634      0.483493      0.549896      0.559792
  82   4 2254.3748    1.2057  1.4361 10.2440  0.0000  0.0178   0.0113   0.0490    0.0417   0.0000   441.6827       1.02628       21.6900       1.39564      -3.51856      0.382144      0.331094      0.467902      0.524959      0.579488      0.617161      0.642228
  82   5 2494.3895    1.9544  1.6471 11.1730  0.0000  0.0189   0.0166   0.0510    0.0366   0.0000   442.8317       1.14282       21.5405       1.09767      -3.99034      -1.58977      0.360463      0.497901      0.576970      0.633983      0.681306      0.733332
  82   6 2724.3405    2.7941  1.5810 12.0100  0.0000  0.0181   0.0244   0.0503    0.0370   0.0000   442.6520       3.89468       22.1252       1.81302      -2.90098     -0.275339      0.349741      0.494696      0.552691      0.615496      0.659236      0.693304
  82   7 2948.4746    3.7844  1.3769 12.8370  0.0000  0.0171   0.0357   0.0449    0.0383   0.0000   442.3142       2.76382       20.6368       1.91657      -2.00329     0.0300993      0.325000      0.450827      0.508877      0.565892      0.584198      0.606387
  82   8 3165.0578    4.2665  1.7586 12.7858  0.0000  0.0186   0.0350   0.0516    0.0367   0.0000   442.5087       3.16990       20.1673       2.21786      -2.60864     -0.333243      0.365124      0.501086      0.569159      0.619970      0.645698      0.689231
  82   9 3376.0900    3.4765  3.0143 12.4584 -0.0000  0.0272   0.0229   0.0733    0.0264   0.0000   442.3273       4.39534       19.0379       3.26459      -1.61627       2.51547      0.520095      0.712709      0.810558      0.901375      0.946592      0.986513
  83   1 1380.0333    0.1305  0.2619  8.6188  0.0000  0.0123   0.0041   0.0301    0.0160   0.0000   440.6472      0.189689       20.0064     -0.134581      -3.04718      0.501300      0.222510      0.304072      0.370461      0.389855      0.427427      0.419985
  83   2 1720.8247    0.3734  0.5290  8.9292  0.0000  0.0110   0.0057   0.0288    0.0249   0.0000   441.1749     0.0109824       20.4696    0.00515078      -3.12588     -0.610435      0.216364      0.292994      0.334096      0.354562      0.396672      0.423844
  83   3 2001.4869    0.7071  0.9812  9.5417  0.0000  0.0151   0.0082   0.0384    0.0369   0.0000   442.3509     -0.420950       20.9675      0.181829      -2.66789     0.0373731      0.281665      0.399268      0.444357      0.487102      0.539935      0.546107
  83   4 2264.3845    1.2351  1.4531 10.2134  0.0000  0.0178   0.0116   0.0478    0.0403   0.0000   442.3099       1.07426       21.7616     -0.558004      -3.13143      0.807772      0.338279      0.454171      0.541770      0.568145      0.611129      0.636379
  83   5 2505.2508    1.9975  1.6999 11.0447  0.0000  0.0192   0.0167   0.0513    0.0383   0.0000   442.4805       1.67046       20.5095       1.16050     -0.789017      0.157396      0.355980      0.491810      0.555672      0.614072      0.659679      0.686406
  83   6 2736.2855    2.8882  1.4852 11.9758  0.0000  0.0177   0.0258   0.0463    0.0382   0.0000   442.0305       2.34356       21.0571      0.982575      -3.25944      0.900377      0.332095      0.460162      0.514101      0.585806      0.614582      0.633366
  83   7 2961.2973    3.8491  1.4695 12.5032 -0.0000  0.0172   0.0340   0.0460    0.0402   0.0000   443.7931       2.42687       20.6203       1.96917      -3.54475     -0.291544      0.315250      0.455980      0.502088      0.553347      0.609484      0.619223
  83   8 3178.5961    4.0993  1.7625 12.7772  0.0000  0.0197   0.0347   0.0523    0.0355   0.0000   443.4343       3.98947       20.3038       2.64545      -2.71313     -0.319402      0.367000      0.520093      0.581940      0.634155      0.678470      0.706290
  83   9 3390.5255    3.4440  3.1222 12.3525  0.0000  0.0278   0.0221   0.0750    0.0252   0.0000   442.5193       4.74010       18.3878       1.77861      -2.89358      0.192452      0.524691      0.727486      0.832181      0.901456      0.981988       1.01843
  83  10 3598.5320    2.8883  6.5485 11.2876  0.0000  0.0386   0.0077   0.0560    0.0055   0.0000   442.8364       6.53063       21.0498       3.00002      -2.26693      0.266399      0.918552       1.08369       1.26153       1.26739       1.17897       1.19392
  84   1 1387.0972    0.1376  0.2296  8.5443  0.0000  0.0104   0.0040   0.0258    0.0157   0.0000   440.8546      0.150519       21.6364    -0.0205054      -3.43178      0.134039      0.193827      0.259546      0.316273      0.329541      0.378109      0.376725
  84   2 1728.5937    0.3710  0.6325  8.7835  0.0000  0.0129   0.0055   0.0325    0.0269   0.0000   441.4344     -0.190854       21.1290     0.0417269      -3.18609     -0.331631      0.238649      0.337496      0.366934      0.397696      0.428885      0.460767
  84   3 2010.4384    0.7226  0.9744  9.4913  0.0000  0.0149   0.0083   0.0379    0.0371   0.0000   441.8873      0.657399       20.7543     -0.180724      -3.18647      0.366863      0.275295      0.370672      0.428458      0.473684      0.502744      0.520884
  84   4 2274.3853    1.2349  1.4877 10.1227  0.0000  0.0180   0.0114   0.0491    0.0401   0.0000   442.5941       1.90688       21.0919      0.680818      -3.29288     -0.179571      0.344785      0.474603      0.532224      0.596945      0.657537      0.697080
  84   5 2515.9801    2.0288  1.5647 11.1096  0.0000  0.0182   0.0179   0.0493    0.0391   0.0000   442.9148       1.28054       21.0125       1.65251      -1.77940      0.295143      0.351812      0.466786      0.546446      0.598657      0.646343      0.675941
  84   6 2748.1579    2.9891  1.5470 11.7888  0.0000  0.0174   0.0252   0.0465    0.0385   0.0000   442.6477       2.33870       21.7536      0.646902      -1.67797       1.38116      0.320755      0.449881      0.515460      0.561457      0.610018      0.627989
  84   7 2974.0100    4.0246  1.5228 12.4567  0.0000  0.0170   0.0343   0.0461    0.0390   0.0000   443.0971       4.00740       21.0402       2.57063      -2.60694     -0.737809      0.326825      0.436154      0.501003      0.549542      0.587890      0.617454
  84   8 3192.0868    4.2273  1.9261 12.5454 -0.0001  0.0196   0.0329   0.0541    0.0349   0.0000   442.6375       3.45606       20.4525       2.65970      -1.80360      0.343009      0.364237      0.493218      0.573957      0.624560      0.675336      0.708560
  84   9 3404.7722    3.3660  3.4560 12.1124 -0.0022  0.0299   0.0205   0.0805    0.0261   0.0000   444.4003       5.31816       21.7814       2.55651      -2.28826       1.68522      0.552644      0.765007      0.886037      0.969509       1.03539       1.05907
  85   1 1394.1319    0.1367  0.2201  8.5050  0.0000  0.0104   0.0041   0.0244    0.0158   0.0000   440.5615     -0.221922       21.3542      0.735760      -3.03234     -0.784382      0.174237      0.252444      0.278153      0.328384      0.329296      0.356790
  85   2 1736.2699    0.3786  0.5455  8.8715  0.0000  0.0116   0.0057   0.0280    0.0253   0.0000   441.4818    -0.0341351       21.2480     0.0891444      -3.92443      0.257024      0.212999      0.283814      0.317902      0.371155      0.392963      0.420289
  85   3 2019.3624    0.7329  1.0783  9.4667  0.0000  0.0155   0.0080   0.0419    0.0372   0.0000   442.1467      0.589282       21.4965     -0.128104      -2.80451      0.372022      0.277357      0.383162      0.438442      0.474611      0.528612      0.521452
  85   4 2284.2783    1.2790  1.4513 10.2627  0.0002  0.0178   0.0120   0.0487    0.0391   0.0000   442.2731      0.288143       21.5181       1.08988      -2.93510     -0.100865      0.319069      0.441307      0.500844      0.560510      0.594991      0.609893
  85   5 2526.7053    2.0562  1.6731 11.0889  0.0000  0.0188   0.0172   0.0509    0.0359   0.0000   443.5761       2.03605       21.1370      0.912899      -3.50430      0.130314      0.352695      0.485409      0.563032      0.617500      0.650933      0.685090
  85   6 2759.9149    3.0246  1.5112 11.9337  0.0000  0.0174   0.0264   0.0477    0.0377   0.0000   442.5300       2.23745       21.7053       1.93270      -2.89679       1.44476      0.316267      0.460283      0.509174      0.563411      0.608980      0.633291
  85   7 2986.7051    3.9580  1.4317 12.5248  0.0000  0.0168   0.0351   0.0449    0.0394   0.0000   443.4893       2.30426       22.6859      0.620848      -3.51840       1.27041      0.317845      0.452518      0.501269      0.567496      0.602993      0.600195
  85   8 3205.5343    4.1569  1.8588 12.6239  0.0000  0.0195   0.0330   0.0528    0.0333   0.0000   442.6360       4.03771       19.8445       1.87466      -2.31723     0.0638931      0.356623      0.495114      0.561086      0.610852      0.662736      0.693269
  85   9 3419.0885    3.4317  3.7957 11.9733  0.0025  0.0312   0.0131   0.0807    0.0108   0.0000   441.7819       4.15386       20.8459       2.41481      -2.47772      0.828249      0.595187      0.804520      0.946292       1.00788       1.10924       1.13857
  86   1 1401.1215    0.1469  0.2246  8.5326  0.0000  0.0105   0.0042   0.0237    0.0158   0.0000   440.6617    0.00626504       21.3366      0.504818      -3.50731    -0.0599057      0.200961      0.231495      0.311169      0.320724      0.314938      0.368187
  86   2 1743.8998    0.3755  0.6205  8.8385  0.0000  0.0128   0.0055   0.0315    0.0264   0.0000   441.0051     -0.220266       20.4735      0.804297      -2.63828     -0.869770      0.236851      0.303813      0.359794      0.405233      0.429690      0.437128
  86   3 2028.2708    0.7631  1.0572  9.4257  0.0000  0.0154   0.0083   0.0392    0.0401   0.0000   441.9595   -0.00943108       21.7027     -0.397176      -3.65355      0.753185      0.270430      0.380891      0.431909      0.471755      0.504083      0.524650
  86   4 2294.1204    1.3265  1.4649 10.3322  0.0014  0.0182   0.0122   0.0470    0.0386   0.0000   442.4988      0.341512       20.7826      0.489325      -2.93466     -0.596626      0.323578      0.444310      0.507339      0.548604      0.600488      0.625884
  86   5 2537.3064    2.1227  1.6680 11.1564  0.0000  0.0183   0.0175   0.0508    0.0350   0.0000   442.2613      0.387160       21.1154      0.916205      -1.92858      0.191093      0.332991      0.451072      0.513799      0.567416      0.615714      0.640884
  86   6 2771.6948    3.0342  1.4845 12.0156  0.0000  0.0172   0.0265   0.0467    0.0367   0.0000   442.8221       2.82430       21.2478      0.807446      -1.85965      -1.09416      0.318611      0.444297      0.496870      0.552130      0.608810      0.623739
  86   7 2999.2703    4.0267  1.5510 12.4911  0.0000  0.0169   0.0338   0.0467    0.0369   0.0000   442.8748       3.16944       21.1434       1.63226      -2.48963       2.13550      0.315813      0.429351      0.491025      0.543356      0.592591      0.613918
  86   8 3218.8764    4.1383  1.9564 12.5874  0.0000  0.0202   0.0314   0.0534    0.0318   0.0000   442.8574       3.80090       20.6467       2.37403      -2.37421      -1.01247      0.354435      0.499909      0.565986      0.625236      0.672967      0.697432
  86   9 3433.2079    3.1431  3.5510 12.1088 -0.0027  0.0320   0.0185   0.0850    0.0253   0.0000   441.7892       4.34180       20.4980       2.22249      -2.94475     -0.615288      0.568639      0.797199      0.908549      0.996091       1.06624       1.08553
  87   1 1408.0385    0.1412  0.2114  8.5748  0.0000  0.0094   0.0041   0.0226    0.0155   0.0000   440.4171     -0.704282       20.9573     -0.168819      -3.11742      0.194230      0.175670      0.237585      0.283450      0.285735      0.320370      0.324582
  87   2 1751.4487    0.3990  0.6134  8.8596  0.0000  0.0119   0.0056   0.0300    0.0265   0.0000   441.3073      0.216567       20.7205     -0.485807      -3.55686      0.114569      0.216666      0.302459      0.345845      0.379789      0.405011      0.421071
  87   3 2037.0717    0.7939  1.0439  9.4409  0.0000  0.0147   0.0085   0.0388    0.0407   0.0000   441.7595      0.161222       21.3790    -0.0697288      -1.88442     -0.771627      0.264221      0.363188      0.424742      0.459778      0.503497      0.516843
  87   4 2303.8526    1.3516  1.6133 10.2585  0.0000  0.0190   0.0118   0.0497    0.0377   0.0000   442.7210      0.924105       21.4310     0.0239944      -3.30534     -0.465883      0.346516      0.496022      0.551820      0.597858      0.646288      0.677295
  87   5 2547.8965    2.1425  1.7784 11.0754  0.0000  0.0192   0.0170   0.0516    0.0360   0.0000   443.3080       1.40343       20.6084       1.79683      -2.92184      0.604615      0.337331      0.475703      0.533383      0.593992      0.625841      0.663203
  87   6 2783.3156    3.1574  1.6492 11.8442  0.0000  0.0176   0.0255   0.0479    0.0379   0.0000   442.5778       2.70347       20.8261       1.58821      -3.50496    -0.0552151      0.320055      0.438500      0.503386      0.548950      0.623897      0.650216
  87   7 3011.7911    4.0900  1.5574 12.5483  0.0000  0.0171   0.0344   0.0463    0.0372   0.0000   443.5391       1.55836       21.1617       1.84243      -3.83345      0.112856      0.307941      0.419408      0.474017      0.533408      0.565249      0.586760
  87   8 3232.1753    4.0933  2.0609 12.5804  0.0000  0.0208   0.0307   0.0550    0.0323   0.0000   442.6354       4.36113       20.1791       1.78078      -3.14067     -0.201757      0.379246      0.521258      0.607506      0.658809      0.730831      0.752603
  88   1 1414.9139    0.1521  0.2731  8.5868  0.0000  0.0108   0.0041   0.0274    0.0160   0.0000   440.4264    -0.0808394       20.8745     -0.388855      -3.00694      0.128345      0.201420      0.258341      0.295334      0.323365      0.376223      0.392404
  88   2 1758.9282    0.4117  0.6352  8.8717  0.0002  0.0121   0.0057   0.0301    0.0272   0.0000   440.6833      0.163148       21.1820     -0.320948      -2.56982     -0.160433      0.221603      0.298895      0.343686      0.380541      0.409482      0.426752
  88   3 2045.8660    0.7772  1.1087  9.5099  0.0000  0.0157   0.0084   0.0415    0.0405   0.0000   441.6883      0.483650       21.5012      0.421979      -2.98446      0.360098      0.276290      0.386595      0.439890      0.489211      0.529462      0.545110
  88   4 2313.5015    1.3494  1.5185 10.4388  0.0000  0.0183   0.0123   0.0494    0.0372   0.0000   442.6255     -0.110074       20.2270     0.0482063      -3.81390     -0.972347      0.326969      0.439721      0.520908      0.552031      0.601100      0.617036
  88   5 2558.3668    2.1013  1.6678 11.4178  0.0000  0.0192   0.0184   0.0533    0.0335   0.0000   442.9110       1.52523       22.0134      0.715442      -2.04648      -1.01151      0.341189      0.465667      0.538719      0.594339      0.660140      0.683892
  88   6 2794.9170    3.1409  1.4609 12.1211  0.0000  0.0171   0.0279   0.0464    0.0389   0.0000   443.2761       2.29264       22.1366       1.21308      -2.44440       1.39727      0.300597      0.419822      0.473096      0.520060      0.548483      0.578863
  88   7 3024.1686    4.0653  1.5003 12.6708  0.0000  0.0171   0.0352   0.0462    0.0371   0.0000   443.1628       2.97000       20.8477       2.60086      -1.52653      -1.12961      0.305603      0.431867      0.486626      0.533750      0.570754      0.590472
  88   8 3245.3095    4.0267  2.2328 12.6079  0.0000  0.0215   0.0290   0.0581    0.0291   0.0000   443.8720       2.38789       18.6727       1.72350      -3.44852     -0.190588      0.391627      0.526193      0.602852      0.667355      0.731499      0.736115
  89   1 1421.7442    0.1566  0.2983  8.6019  0.0000  0.0113   0.0041   0.0287    0.0165   0.0000   440.5752    -0.0871604       20.6490   -0.00259348      -2.60123      0.499143      0.211500      0.258313      0.310587      0.355090      0.378435      0.387101
  89   2 1766.3472    0.4199  0.5689  9.0085  0.0000  0.0111   0.0059   0.0280    0.0255   0.0000   441.3583    -0.0385995       20.2712     -0.785588      -3.28500     -0.593223      0.194878      0.268268      0.311935      0.344226      0.368224      0.375619
  89   3 2054.5613    0.8238  1.1678  9.5088  0.0000  0.0158   0.0086   0.0418    0.0438   0.0000   442.0827      0.407786       21.1195      0.723787      -2.79785     -0.517991      0.274965      0.386968      0.443043      0.490954      0.548809      0.564101
  89   4 2323.0415    1.3721  1.4703 10.5747  0.0000  0.0181   0.0126   0.0485    0.0356   0.0000   442.5521      0.769855       21.7532      0.764828      -2.31985       1.16121      0.322072      0.447605      0.522669      0.569912      0.625023      0.654856
  89   5 2568.8017    2.2393  1.7370 11.2943  0.0000  0.0186   0.0180   0.0520    0.0352   0.0000   442.3772       1.83448       20.0437      0.601177      -2.26545   -0.00255328      0.325811      0.459839      0.517314      0.565632      0.607648      0.628964
  89   6 2806.4387    3.2943  1.5849 12.0365  0.0000  0.0169   0.0267   0.0466    0.0366   0.0000   442.6552       2.27716       21.2839     -0.594376      -1.33449      0.535925      0.305307      0.413987      0.469386      0.529790      0.563939      0.581888
  89   7 3036.4538    4.1846  1.5301 12.7111  0.0000  0.0167   0.0351   0.0458    0.0356   0.0000   443.9257       3.33751       21.0126       2.09184      -3.66599      0.243144      0.312442      0.429720      0.488780      0.537451      0.593614      0.602814
  89   8 3258.4061    3.9944  2.2788 12.6183  0.0000  0.0213   0.0279   0.0591    0.0281   0.0000   443.7392       3.23370       19.9811       2.69812      -1.52484    -0.0526335      0.380490      0.515372      0.598596      0.649351      0.706331      0.739090
  90   1 1428.5095    0.1479  0.2669  8.6382  0.0000  0.0109   0.0040   0.0269    0.0158   0.0000   440.0044      0.113761       21.5105      0.416435      -3.01689      0.180486      0.183607      0.240630      0.306550      0.304131      0.349058      0.347560
  90   2 1773.6693    0.4358  0.6730  9.0070  0.0000  0.0121   0.0058   0.0317    0.0272   0.0000   441.3057    -0.0649997       20.9996      0.122995      -3.45148     -0.860528      0.216931      0.301094      0.354440      0.390490      0.420235      0.432418
  90   3 2063.2170    0.8357  1.1594  9.5625  0.0000  0.0156   0.0086   0.0416    0.0428   0.0000   442.6457      0.504393       20.2787      0.273318      -3.61391     -0.207114      0.270774      0.366893      0.425057      0.466265      0.519473      0.556602
  90   4 2332.5305    1.4249  1.5526 10.5673  0.0000  0.0185   0.0126   0.0489    0.0361   0.0000   442.1953      0.828503       21.9986      0.424914      -3.21119     -0.803971      0.311706      0.439736      0.494094      0.556815      0.572620      0.621492
  90   5 2579.1430    2.2062  1.7680 11.4484 -0.0001  0.0195   0.0175   0.0522    0.0314   0.0000   442.4345       2.38789       21.0476       1.04041      -2.30665     -0.128417      0.336163      0.473070      0.540317      0.588804      0.635034      0.652757
  90   6 2817.8910    3.2137  1.5214 12.3346 -0.0013  0.0175   0.0278   0.0472    0.0334   0.0000   442.6815       2.21333       21.0153       1.16872      -2.95715       1.88960      0.308975      0.432907      0.494561      0.544333      0.601075      0.625189
  90   7 3048.7135    4.2138  1.5804 12.6413 -0.0029  0.0170   0.0342   0.0459    0.0357   0.0000   443.0047       2.97241       22.3820       1.78621      -2.83151      0.122798      0.305553      0.425546      0.477411      0.515108      0.556755      0.583027
  90   8 3271.4603    3.9040  2.3562 12.6303  0.0000  0.0224   0.0272   0.0599    0.0275   0.0000   443.3024       4.61306       19.1496       2.94707      -2.16853    -0.0624605      0.391939      0.544163      0.627874      0.684622      0.758984      0.766870
  91   1 1435.2469    0.1559  0.2947  8.5922  0.0000  0.0114   0.0040   0.0279    0.0163   0.0000   440.1607      0.779477       20.9499      0.110216      -4.01362     0.0233562      0.200411      0.266773      0.315570      0.332004      0.365415      0.386852
  91   2 1780.9498    0.4408  0.7024  8.9200  0.0000  0.0130   0.0058   0.0318    0.0295   0.0000   441.3561      0.119119       20.6919     0.0230401      -3.06839     -0.114205      0.216503      0.312237      0.347287      0.387313      0.407268      0.425563
  91   3 2071.8314    0.8427  1.1688  9.6556  0.0000  0.0157   0.0088   0.0429    0.0408   0.0000   442.1940     -0.277958       21.0602      0.500715      -4.18814     -0.397490      0.271313      0.373016      0.430276      0.466012      0.501162      0.513630
  91   4 2341.9338    1.4733  1.6927 10.4932  0.0000  0.0189   0.0123   0.0509    0.0353   0.0000   442.7141       1.07708       21.2868     0.0390374      -2.90124     -0.532331      0.323063      0.450446      0.514341      0.557874      0.618903      0.641054
  91   5 2589.5221    2.3272  1.7158 11.3850  0.0000  0.0187   0.0184   0.0494    0.0342   0.0000   443.2832       1.26831       21.7365      0.577473      -2.62182      0.743437      0.317285      0.446781      0.497176      0.549864      0.593474      0.622825
  91   6 2829.2725    3.3300  1.5999 12.1620  0.0000  0.0175   0.0275   0.0475    0.0361   0.0000   442.3875       2.69518       21.4120       1.92359      -2.67828     -0.982787      0.300883      0.414292      0.465312      0.526352      0.562719      0.591458
  91   7 3061.0033    4.2167  1.5683 12.6325 -0.0001  0.0169   0.0344   0.0456    0.0370   0.0000   443.0543       3.10752       20.6134       1.48440      -2.45460       1.35787      0.293143      0.409539      0.457773      0.506414      0.552886      0.566336
  91   8 3284.4642    3.8039  2.3450 12.6496  0.0000  0.0228   0.0269   0.0605    0.0267   0.0000   442.7788       4.87891       20.2246       3.53648      -1.11882      -1.00226      0.392672      0.547068      0.623270      0.677257      0.740572      0.767108
  92   1 1441.9611    0.1628  0.2497  8.7760  0.0000  0.0099   0.0041   0.0231    0.0158   0.0000   440.4529     0.0236297       20.9494     -0.637781      -3.31809      0.632801      0.176775      0.231897      0.297602      0.314968      0.351572      0.375180
  92   2 1788.2168    0.4533  0.7345  9.0718  0.0000  0.0126   0.0058   0.0327    0.0292   0.0000   441.5864      0.265403       21.9624      0.419140      -3.43992     -0.177468      0.225230      0.304787      0.358705      0.382510      0.413931      0.437459
  92   3 2080.3860    0.8535  1.2108  9.8472  0.0000  0.0162   0.0089   0.0439    0.0414   0.0000   441.6823      0.319064       21.1017      0.328037      -3.02467     -0.879445      0.274247      0.383752      0.429270      0.482853      0.543011      0.583110
  92   4 2351.3125    1.4848  1.6586 10.6518  0.0000  0.0190   0.0124   0.0495    0.0365   0.0000   442.5818       1.34473       20.9070      0.872007      -2.26949     0.0238725      0.317706      0.445145      0.497182      0.556464      0.588955      0.594079
  92   5 2599.7699    2.3448  1.8696 11.4216  0.0000  0.0193   0.0178   0.0526    0.0357   0.0000   442.7831       1.43516       20.9518       1.69609      -2.41907     0.0521509      0.322686      0.452043      0.517734      0.561060      0.594391      0.607158
  92   6 2840.6098    3.3491  1.5554 12.4664  0.0000  0.0173   0.0279   0.0464    0.0339   0.0000   443.0208       3.37353       21.2876       1.26717      -2.01617     0.0616339      0.295370      0.410177      0.464114      0.511479      0.552114      0.584756
  92   7 3073.0481    4.2229  1.5839 12.8840  0.0009  0.0173   0.0350   0.0461    0.0353   0.0000   443.3007       3.24389       21.0694       1.57387      -2.51997      0.555404      0.294613      0.407351      0.470502      0.515636      0.551293      0.557414
  92   8 3297.3970    3.8413  2.5292 12.6853  0.0000  0.0228   0.0255   0.0623    0.0269   0.0000   442.9515       3.56891       19.9965       2.90204      -1.53470      0.498374      0.402049      0.548689      0.638767      0.679519      0.763531      0.791075
  93   1 1448.5931    0.1656  0.3072  8.7981  0.0000  0.0116   0.0040   0.0271    0.0165   0.0000   440.1570      0.134689       21.2032      0.210000      -3.70279      0.409601      0.185673      0.265164      0.316343      0.333572      0.351661      0.368062
  93   2 1795.3937    0.4462  0.6784  9.2757  0.0000  0.0124   0.0059   0.0311    0.0271   0.0000   440.9457      0.359140       21.1115     -0.386813      -3.49502    -0.0337612      0.206963      0.288173      0.340140      0.354907      0.389926      0.408588
  93   3 2088.8811    0.8880  1.1762  9.9093  0.0000  0.0158   0.0090   0.0413    0.0415   0.0000   441.8866       1.17840       21.7247    -0.0224814      -3.37901      0.224685      0.261235      0.362630      0.418393      0.461399      0.484651      0.521711
  93   4 2360.5533    1.4794  1.6236 10.9310  0.0000  0.0189   0.0127   0.0509    0.0334   0.0000   443.1207       1.50727       21.0217    -0.0371931      -2.54371      0.750455      0.311395      0.429440      0.499573      0.545183      0.589896      0.611809
  93   5 2609.9339    2.3865  1.7396 11.6338 -0.0002  0.0190   0.0187   0.0493    0.0354   0.0000   442.8195       2.43933       19.8830       1.26001      -2.18025      0.252474      0.313414      0.430625      0.508651      0.546910      0.582182      0.611126
  93   6 2851.8480    3.4733  1.5551 12.5162  0.0000  0.0169   0.0287   0.0460    0.0355   0.0000   443.3056       2.57571       21.8963      0.901424      -3.65671     0.0878979      0.282420      0.389644      0.448081      0.486544      0.537529      0.558520
  93   7 3085.0971    4.1915  1.7267 12.8845  0.0000  0.0179   0.0329   0.0486    0.0338   0.0000   442.4654       3.36846       21.7488       1.83286      -3.65085      0.688339      0.309877      0.421018      0.486799      0.538293      0.582316      0.619907
  93   8 3310.2018    3.7471  2.8251 12.7144  0.0000  0.0248   0.0239   0.0675    0.0255   0.0000   443.1868       3.87245       20.3306       3.86227      -1.69697       1.11444      0.420662      0.570192      0.671557      0.728060      0.791872      0.826293
  94   1 1455.1501    0.1667  0.2985  8.6579  0.0000  0.0103   0.0040   0.0268    0.0162   0.0000   440.4832     0.0455712       20.8584     -0.205605      -2.49824     -0.102037      0.186099      0.240284      0.268449      0.284079      0.314109      0.353351
  94   2 1802.4497    0.4618  0.6919  9.1652  0.0000  0.0124   0.0060   0.0324    0.0273   0.0000   441.1470    -0.0207844       21.5370    -0.0984439      -3.67101      0.654088      0.197969      0.277157      0.330912      0.357853      0.407715      0.423995
  94   3 2097.3308    0.8975  1.1557  9.8452  0.0000  0.0158   0.0093   0.0411    0.0408   0.0000   442.0539      0.798267       21.3623     0.0201168      -2.42073      0.835081      0.251359      0.360509      0.398676      0.449091      0.487641      0.501324
  94   4 2369.7187    1.5434  1.7651 10.6383  0.0001  0.0192   0.0124   0.0525    0.0352   0.0000   442.0370       1.47410       21.6372       1.36974      -2.13491      -1.32702      0.312958      0.431669      0.488902      0.537922      0.578954      0.603040
  94   5 2620.1127    2.4462  1.7547 11.5977  0.0000  0.0188   0.0193   0.0515    0.0341   0.0000   442.3949       1.29766       20.4227       1.66516      -1.80362     -0.873109      0.318246      0.454548      0.511034      0.568188      0.610939      0.637128
  94   6 2863.0863    3.5464  1.5344 12.4230 -0.0000  0.0171   0.0294   0.0455    0.0355   0.0000   442.5407       1.03556       21.2308       2.02328      -3.05016     -0.357675      0.280348      0.401865      0.440599      0.499497      0.536912      0.559453
  94   7 3097.0675    4.2804  1.7214 12.7791 -0.0000  0.0177   0.0332   0.0488    0.0327   0.0000   443.5138       3.09799       20.9902       1.83355      -1.90503    -0.0982662      0.290626      0.406375      0.456148      0.509776      0.538701      0.573627
  94   8 3322.9762    3.6624  2.8918 12.5689  0.0004  0.0255   0.0235   0.0704    0.0254   0.0000   443.1174       3.90642       19.6389       2.39053      -1.41342   -0.00657504      0.428232      0.579500      0.676429      0.741261      0.796981      0.821339
  95   1 1461.6871    0.1759  0.3312  8.4677  0.0000  0.0112   0.0041   0.0263    0.0169   0.0000   440.4441      0.253281       21.3293      0.447587      -2.68905     -0.338634      0.184763      0.258653      0.292754      0.324493      0.346722      0.362570
  95   2 1809.5237    0.4741  0.6891  8.9807  0.0000  0.0124   0.0060   0.0299    0.0278   0.0000   441.3158     0.0359176       20.8364      0.678239      -3.10259      0.148982      0.190415      0.271806      0.310188      0.354744      0.381596      0.391418
  95   3 2105.7422    0.9010  1.2025  9.7035  0.0000  0.0161   0.0094   0.0416    0.0419   0.0000   441.9364      0.686143       21.4259       1.21786      -4.20759     -0.572822      0.267039      0.366579      0.416803      0.462011      0.516086      0.530363
  95   4 2378.9288    1.6019  1.8225 10.4681  0.0000  0.0192   0.0125   0.0527    0.0357   0.0000   442.4948      0.570544       21.1266      0.308651      -2.70078      0.148281      0.315169      0.442401      0.498771      0.553923      0.588815      0.626555
  95   5 2630.2506    2.4955  1.8094 11.4054  0.0000  0.0188   0.0192   0.0507    0.0349   0.0000   443.1979       2.37853       21.5344      0.515800      -2.12541     -0.524160      0.316967      0.429908      0.498180      0.539061      0.598063      0.625245
  95   6 2874.1978    3.6907  1.5563 12.2202 -0.0000  0.0166   0.0296   0.0449    0.0362   0.0000   442.5043       2.08500       20.8819       2.66088      -3.11769     -0.291172      0.275118      0.391396      0.433384      0.481730      0.534945      0.544517
  95   7 3108.9620    4.2474  1.6798 12.7161 -0.0000  0.0176   0.0337   0.0483    0.0322   0.0000   442.9244       3.80000       21.4760       2.14660      -1.59729    -0.0852268      0.290032      0.400580      0.451497      0.507264      0.541996      0.550586
  95   8 3335.6921    3.6742  2.9352 12.3871  0.0000  0.0256   0.0231   0.0700    0.0254   0.0000   443.3218       3.67732       19.9533       1.34562     -0.930432      0.950768      0.419070      0.573525      0.660075      0.724219      0.783728      0.818196
  96   1 1468.1751    0.1707  0.3085  8.5598  0.0000  0.0104   0.0040   0.0273    0.0165   0.0000   439.9016     -0.136892       20.9867      0.236105      -2.01092     -0.394660      0.168773      0.226397      0.255628      0.303440      0.296834      0.327858
  96   2 1816.5291    0.4811  0.7518  9.0031  0.0000  0.0127   0.0059   0.0317    0.0289   0.0000   441.1694      0.207431       21.1789      0.438296      -3.72260      0.444869      0.198362      0.281937      0.315063      0.360934      0.384161      0.395053
  96   3 2114.0765    0.9114  1.3088  9.7438  0.0002  0.0168   0.0088   0.0443    0.0370   0.0000   442.0544    -0.0419741       21.4451    -0.0980270      -3.06342      -1.48318      0.263792      0.377275      0.422774      0.460741      0.496966      0.520598
  96   4 2387.9758    1.5849  1.7741 10.6096  0.0000  0.0197   0.0126   0.0516    0.0348   0.0000   441.9881       2.04388       20.8692      0.213929      -2.36738      0.269376      0.315152      0.441565      0.504032      0.554503      0.604061      0.626109
  96   5 2640.2769    2.4737  1.8395 11.5182  0.0000  0.0189   0.0186   0.0515    0.0319   0.0000   442.9916       2.35965       20.3615      0.275286      -1.80724     -0.450263      0.309606      0.416217      0.485526      0.533136      0.561388      0.593432
  96   6 2885.2749    3.6663  1.5829 12.2937  0.0000  0.0164   0.0293   0.0466    0.0361   0.0000   442.7613       2.19304       21.5058       2.34655      -2.62614      0.111257      0.269127      0.369081      0.416604      0.471760      0.511735      0.541724
  96   7 3120.7951    4.2388  1.7034 12.8423 -0.0017  0.0180   0.0336   0.0487    0.0304   0.0000   443.0560       3.64907       20.5457       2.46298      -2.55074      0.162063      0.296785      0.410239      0.471041      0.529027      0.560116      0.587713
  96   8 3348.3738    3.6846  3.2822 12.3525  0.0000  0.0280   0.0220   0.0734    0.0255   0.0000   443.8225       3.54847       19.6074       2.80943     -0.472507       1.06170      0.451118      0.639597      0.714807      0.798277      0.853878      0.900892
  97   1 1474.6491    0.1722  0.3011  8.7458  0.0000  0.0109   0.0040   0.0252    0.0164   0.0000   440.3628     0.0121013       20.5747    -0.0603415      -3.08967    -0.0463983      0.171242      0.242529      0.287491      0.312694      0.353530      0.350589
  97   2 1823.4568    0.4896  0.7151  9.2242  0.0000  0.0122   0.0060   0.0308    0.0289   0.0000   440.6431    -0.0848679       20.8474     -0.595540      -3.07102       1.05968      0.195018      0.268175      0.313267      0.334588      0.368134      0.384947
  97   3 2122.3340    0.9220  1.3681  9.8933  0.0000  0.0168   0.0086   0.0458    0.0374   0.0000   442.2298      0.583693       21.4716     -0.417475      -2.96255     -0.740993      0.270366      0.363900      0.420602      0.455918      0.492293      0.517134
  97   4 2396.9566    1.6071  1.7382 10.9862  0.0000  0.0195   0.0132   0.0521    0.0329   0.0000   442.4366       1.01547       21.4161       1.31709      -2.84455      -1.04535      0.308678      0.431314      0.487554      0.536155      0.599693      0.603928
  97   5 2650.2990    2.5379  1.7532 11.8827 -0.0002  0.0185   0.0199   0.0514    0.0318   0.0000   442.9680      0.985923       21.3958      0.871975      -4.02805     -0.876389      0.297616      0.416966      0.469465      0.520847      0.558343      0.582552
  97   6 2896.2975    3.7067  1.6651 12.4340  0.0000  0.0170   0.0284   0.0463    0.0355   0.0000   442.8774       2.23436       22.1982       1.62832      -1.64224      0.259417      0.287378      0.385142      0.448729      0.492683      0.523693      0.550263
  97   7 3132.5759    4.3102  1.7327 12.9932  0.0000  0.0178   0.0337   0.0488    0.0319   0.0000   443.1171       3.81998       20.1368       1.59708      -2.00794       1.42344      0.295719      0.405145      0.461052      0.508543      0.546188      0.575991
  97   8 3360.9503    3.6395  3.1391 12.5425  0.0000  0.0271   0.0224   0.0724    0.0265   0.0000   444.6436       4.73386       20.9746       2.29970      -2.18774      0.472557      0.434927      0.611696      0.680128      0.763636      0.810252      0.843989
  98   1 1481.0518    0.1900  0.3545  8.6647  0.0000  0.0113   0.0040   0.0259    0.0173   0.0000   440.2315     0.0219775       21.1575      0.217882      -3.35280     -0.170247      0.169994      0.240349      0.274873      0.302986      0.330461      0.329470
  98   2 1830.3728    0.5039  0.8170  9.1489  0.0000  0.0134   0.0061   0.0333    0.0319   0.0000   441.4184     0.0821571       21.4613     -0.159580      -3.24955      0.657332      0.212170      0.294116      0.343868      0.365433      0.415252      0.419973
  98   3 2130.5910    0.9357  1.2797 10.0353  0.0006  0.0162   0.0094   0.0448    0.0393   0.0000   442.0809      0.708595       20.5125     -0.476696      -2.68814      0.729559      0.268518      0.362687      0.409690      0.455042      0.492686      0.514538
  98   4 2405.8619    1.6649  1.8465 10.8226  0.0000  0.0193   0.0127   0.0529    0.0338   0.0000   441.8147      0.623016       21.2048     -0.916215      -2.71444     -0.680108      0.309069      0.429470      0.502080      0.529863      0.578769      0.609043
  98   5 2660.2568    2.6486  1.7985 11.7308  0.0000  0.0183   0.0201   0.0502    0.0344   0.0000   442.3843       1.62780       21.0695       1.52814      -3.36991       1.01181      0.296990      0.412516      0.461165      0.512680      0.565749      0.585954
  98   6 2907.2122    3.6540  1.6515 12.5430  0.0000  0.0173   0.0289   0.0470    0.0334   0.0000   443.5616       2.29998       22.3387       2.66375      -2.49133      0.478562      0.279945      0.381630      0.427422      0.478107      0.529507      0.547246
  98   7 3144.2540    4.2397  1.9183 12.8434  0.0000  0.0187   0.0309   0.0518    0.0304   0.0000   443.2154       2.74803       20.8812       3.03211      -3.05010     -0.360832      0.300383      0.408130      0.481681      0.517800      0.559743      0.588775
  98   8 3373.4901    3.5180  3.1000 12.5985  0.0000  0.0272   0.0220   0.0733    0.0246   0.0000   443.7617       4.92795       18.8297       2.33857      -1.64608       1.49799      0.440158      0.611366      0.697784      0.767977      0.836097      0.861822
  99   0 1010.5937    0.0236  0.0059  8.6164 -0.0036  0.0161   0.0052   0.0060    0.0118   0.0000   437.6832     -0.110494       20.6860    -0.0107420      -3.03643      0.574922      0.263677      0.372456      0.371054      0.470242      0.541853      0.467801
  99   1 1487.4211    0.1802  0.4001  8.5014  0.0000  0.0124   0.0040   0.0311    0.0174   0.0000   440.0166     0.0664533       20.9324      0.147812      -3.23401      0.155610      0.192270      0.269445      0.311935      0.355056      0.373733      0.397286
  99   2 1837.2125    0.5089  0.7993  9.0031 -0.0000  0.0129   0.0060   0.0326    0.0309   0.0000   440.9258     0.0752640       21.1907      0.211073      -2.87610     0.0189988      0.194749      0.275606      0.298422      0.343722      0.360722      0.385293
  99   3 2138.7895    0.9557  1.3127  9.9028  0.0000  0.0167   0.0093   0.0454    0.0365   0.0000   442.1764      0.885529       20.5804      0.558659      -4.43302       1.39447      0.251952      0.355048      0.405903      0.436772      0.471450      0.481603
  99   4 2414.7141    1.6893  1.8656 10.7464  0.0000  0.0195   0.0130   0.0545    0.0333   0.0000   442.7067       1.61891       22.6248      0.519425      -1.92117      0.818929      0.311847      0.430137      0.498701      0.541501      0.599651      0.611241
  99   5 2670.1483    2.6889  1.7479 11.6672  0.0000  0.0181   0.0207   0.0489    0.0332   0.0000   442.7213       2.50378       22.0157       2.25638      -2.46912      0.153645      0.288386      0.399078      0.457368      0.504314      0.550458      0.563261
  99   6 2918.1066    3.6718  1.5789 12.5280  0.0000  0.0174   0.0299   0.0468    0.0326   0.0000   443.3985       2.15354       20.9157       2.69576      -1.45160      0.848985      0.266899      0.377543      0.419920      0.471811      0.487179      0.519357
  99   7 3155.8873    4.3013  1.8472 12.6645  0.0000  0.0180   0.0315   0.0496    0.0313   0.0000   442.7778       3.28740       20.3963       3.31483     -0.857765     -0.717344      0.294309      0.410802      0.465418      0.516205      0.553758      0.568799
  99   8 3385.9920    3.5144  3.4072 12.3212 -0.0000  0.0288   0.0208   0.0782    0.0248   0.0000   443.0842       3.86615       19.5455       3.21482      -1.24031       1.71910      0.448722      0.630114      0.725322      0.778793      0.848919      0.892358
 100   1 1493.7300    0.1901  0.3594  8.5583  0.0000  0.0111   0.0040   0.0267    0.0172   0.0000   440.3401    0.00679286       21.0921    -0.0788937      -2.91220      0.419704      0.161270      0.233037      0.269356      0.277411      0.298502      0.313123
 100   2 1844.0096    0.5242  0.8203  9.0585  0.0002  0.0127   0.0061   0.0334    0.0316   0.0000   440.6078      0.292627       21.2566      0.446118      -3.05292     0.0271089      0.195516      0.264739      0.308715      0.350548      0.370457      0.376360
 100   3 2146.8828    0.9887  1.4862  9.8637  0.0000  0.0180   0.0088   0.0466    0.0351   0.0000   441.8299       1.30449       21.4490    -0.0474841      -3.77583     -0.390497      0.271183      0.382930      0.443299      0.465297      0.518983      0.530189
 100   4 2423.5951    1.7108  1.8166 10.8955 -0.0000  0.0200   0.0135   0.0519    0.0335   0.0000   441.7574       1.08264       21.2817      0.471788      -3.19914      0.134982      0.312655      0.426600      0.494992      0.526258      0.591300      0.613593
 100   5 2679.9633    2.6281  1.7265 11.8595 -0.0000  0.0188   0.0208   0.0492    0.0315   0.0000   443.2359       2.13768       22.8883      0.858922      -3.76260      0.369803      0.294443      0.411342      0.464380      0.505938      0.547584      0.569975
 100   6 2928.9052    3.8069  1.7041 12.4214 -0.0017  0.0175   0.0291   0.0468    0.0331   0.0000   443.2197       3.72603       20.9518       1.15671      -1.37060     -0.130557      0.274358      0.382859      0.435760      0.479399      0.520340      0.552425
 100   7 3167.5607    4.3515  1.9815 12.7108  0.0000  0.0186   0.0308   0.0516    0.0307   0.0000   443.6266       2.58783       20.7729       2.72260      -2.33106     -0.151391      0.298574      0.409040      0.466549      0.512994      0.567486      0.587394
 100   8 3398.3207    3.4243  3.4888 12.4326  0.0008  0.0300   0.0203   0.0812    0.0238   0.0000   443.2285       4.31601       21.8718       2.82276      -3.91725     -0.665639      0.462839      0.644630      0.738107      0.808734      0.871649      0.910277
 101   1 1500.0144    0.1974  0.3414  8.6853  0.0000  0.0102   0.0041   0.0240    0.0173   0.0000   440.3920      0.113899       20.9235    -0.0168424      -2.55038      0.105828      0.166593      0.225341      0.257472      0.278340      0.320461      0.329637
 101   2 1850.7415    0.5302  0.8373  9.2384  0.0000  0.0131   0.0062   0.0339    0.0317   0.0000   440.8140    -0.0249341       20.6798    -0.0746142      -2.93443     0.0315135      0.206767      0.287748      0.324862      0.354987      0.384063      0.391834
 101   3 2154.9763    1.0101  1.3923 10.0853  0.0000  0.0170   0.0094   0.0452    0.0367   0.0000   441.6281      0.208557       20.7272       1.12984      -2.63741    -0.0534507      0.263572      0.363288      0.416556      0.452586      0.490588      0.516729
 101   4 2432.3460    1.7498  1.9010 10.9794  0.0000  0.0197   0.0132   0.0538    0.0329   0.0000   442.5562       1.60089       21.0471       1.69844      -2.76932     -0.649937      0.305640      0.421728      0.485419      0.530179      0.580754      0.589418
 101   5 2689.7536    2.7110  1.7253 11.9467  0.0000  0.0178   0.0208   0.0494    0.0315   0.0000   442.5464       2.36937       22.0437       1.03000      -2.16963      0.127008      0.289253      0.391462      0.460015      0.503671      0.552955      0.556599
 101   6 2939.7162    3.8239  1.5675 12.7293  0.0000  0.0167   0.0306   0.0454    0.0325   0.0000   443.2049       2.45543       20.8373       1.56952      -2.28387       1.06198      0.259266      0.366468      0.418444      0.449878      0.495269      0.518214
 101   7 3178.9679    4.1717  1.9767 12.9011  0.0000  0.0194   0.0302   0.0522    0.0293   0.0000   443.0508       3.21222       21.3250       2.22137      -3.76716      0.288041      0.299433      0.411914      0.474764      0.522740      0.577236      0.579907
 101   8 3410.7408    3.3297  3.5119 12.5506 -0.0074  0.0309   0.0189   0.0823    0.0225   0.0000   443.3659       4.78862       21.1595       2.44070      -2.54604     -0.256840      0.483421      0.665059      0.760512      0.838755      0.912142      0.948305
 102   1 1506.2330    0.1953  0.4039  8.6496  0.0000  0.0120   0.0040   0.0288    0.0178   0.0000   440.2673      0.266691       20.4078      0.213990      -2.98306    -0.0187539      0.170337      0.242701      0.287674      0.301788      0.340876      0.343745
 102   2 1857.4121    0.5366  0.8467  9.2511  0.0000  0.0132   0.0063   0.0340    0.0314   0.0000   440.9337      0.282325       21.1691     -0.125400      -3.48848      0.279956      0.202573      0.284378      0.318327      0.351547      0.379977      0.392200
 102   3 2163.0440    0.9771  1.4322 10.1451  0.0000  0.0178   0.0092   0.0482    0.0337   0.0000   441.8377      0.718950       21.7045     -0.210465      -3.15379      0.687715      0.267596      0.372907      0.422225      0.461352      0.524122      0.530584
 102   4 2440.9934    1.7775  1.8670 10.9593  0.0000  0.0199   0.0136   0.0518    0.0346   0.0000   442.0280       1.51700       21.2129       1.20973      -2.31636      0.350651      0.302905      0.426865      0.481289      0.529558      0.585684      0.610492
 102   5 2699.5725    2.7507  1.8173 11.8807  0.0000  0.0185   0.0205   0.0500    0.0323   0.0000   442.3567       1.51478       20.5262      0.739762      -3.39206     -0.484088      0.282754      0.390603      0.450143      0.495409      0.551311      0.552136
 102   6 2950.3624    3.8884  1.7158 12.6381  0.0000  0.0174   0.0295   0.0473    0.0315   0.0000   443.8941       2.34266       22.3478      0.791832      -2.48218      0.507695      0.270446      0.374198      0.432342      0.466436      0.523512      0.529705
 102   7 3190.5012    4.2483  2.0003 12.9072  0.0000  0.0193   0.0305   0.0520    0.0286   0.0000   443.3694       4.10056       21.4789    -0.0196287      -1.84556      0.743230      0.299852      0.413348      0.468660      0.511833      0.551478      0.576207
 102   8 3422.9124    3.5741  4.2337 12.3044  0.0121  0.0328   0.0110   0.0877    0.0067   0.0000   443.3947       4.79136       20.7632       1.88391     -0.819770       1.26158      0.533228      0.687800      0.847906      0.868429       1.00667       1.01197
 103   1 1512.4305    0.2034  0.3695  8.5397  0.0000  0.0105   0.0040   0.0258    0.0173   0.0000   440.4817      0.272404       21.0685      0.300048      -2.79005      0.106936      0.157498      0.221793      0.259538      0.295994      0.319860      0.333856
 103   2 1864.1194    0.5551  0.8200  9.1073  0.0000  0.0125   0.0063   0.0327    0.0318   0.0000   440.9486      0.158483       21.2214      0.141383      -3.35953     -0.212584      0.180923      0.255127      0.281325      0.315812      0.337990      0.351174
 103   3 2170.9793    1.0400  1.4356  9.9655  0.0000  0.0172   0.0095   0.0460    0.0367   0.0000   442.2773      0.236106       20.4714      0.527352      -3.41601      0.244956      0.258519      0.362558      0.412767      0.458951      0.496053      0.510610
 103   4 2449.6612    1.8004  1.9310 10.9508  0.0000  0.0199   0.0135   0.0545    0.0320   0.0000   443.0380       2.12428       21.1070       1.23651      -1.81488      0.468183      0.307677      0.432806      0.489299      0.552433      0.606353      0.624013
 103   5 2709.2798    2.8650  1.7933 11.7966  0.0000  0.0180   0.0216   0.0494    0.0340   0.0000   442.4219       2.29855       21.0721      0.548424      -2.64718      0.334686      0.282196      0.390014      0.445929      0.482720      0.540202      0.548932
 103   6 2961.0195    3.8786  1.6426 12.6801  0.0000  0.0176   0.0306   0.0476    0.0311   0.0000   443.1334       2.84279       20.4415       1.30169      -3.03229      0.150511      0.260069      0.366843      0.419766      0.457088      0.494559      0.505019
 103   7 3201.8634    4.1566  2.1487 12.7334  0.0000  0.0202   0.0288   0.0546    0.0280   0.0000   443.4955       3.60460       20.0027       3.06119      -1.63157     -0.412410      0.306366      0.417634      0.491008      0.528469      0.577112      0.605049
 104   0 1035.1239    0.0420  0.0125  8.6064  0.0028  0.0146   0.0062   0.0046    0.0116   0.0000   437.9828     0.0313435       21.2444      0.110827      -2.78835     -0.641733      0.213201      0.207317      0.310834      0.366778      0.308750      0.379396
 104   1 1518.6276    0.2021  0.4015  8.5753  0.0000  0.0117   0.0040   0.0284    0.0177   0.0000   440.1299     -0.524151       20.8723      0.197777      -2.89964      0.104048      0.170896      0.247868      0.280121      0.300648      0.341205      0.343740
 104   2 1870.6998    0.5648  0.8736  9.1389  0.0006  0.0133   0.0064   0.0341    0.0326   0.0000   440.6395     0.0129695       21.3028      0.813811      -3.45123     0.0593772      0.193024      0.269444      0.304349      0.348117      0.358102      0.379323
 104   3 2178.9658    1.0286  1.4094 10.1312  0.0000  0.0173   0.0096   0.0469    0.0334   0.0000   441.8742      0.117003       20.7387      0.928195      -3.36639     -0.365663      0.255575      0.358839      0.414519      0.460639      0.488460      0.513785
 104   4 2458.2009    1.8019  1.8895 10.9853  0.0000  0.0198   0.0138   0.0532    0.0329   0.0000   442.1022      0.770713       20.8737      0.168336      -3.14163     -0.364981      0.301102      0.410647      0.475241      0.520088      0.560995      0.587381
 104   5 2718.9609    2.7812  1.8692 11.8433  0.0000  0.0188   0.0205   0.0524    0.0312   0.0000   442.7434       1.79284       20.6172      0.813340      -3.14711      0.500600      0.277518      0.390654      0.447113      0.488210      0.523959      0.553165
 104   6 2971.6242    4.0399  1.5696 12.6433  0.0000  0.0165   0.0320   0.0441    0.0341   0.0000   443.3088       2.41195       21.3662       1.60291      -2.97329    -0.0627795      0.252898      0.348509      0.393863      0.443004      0.491974      0.510990
 104   7 3213.1900    4.1782  2.2825 12.6159 -0.0000  0.0203   0.0274   0.0563    0.0286   0.0000   442.5528       4.53041       21.0079       2.91312      -2.68543      -2.24216      0.304945      0.420604      0.488047      0.530149      0.571969      0.596083
 105   0 1040.0166    0.0334  0.0042  8.6299  0.0130  0.0095   0.0057   0.0025    0.0115   0.0000   437.3517      0.317934       21.4710     -0.375467      -4.34030     -0.668107      0.117296      0.248915      0.185908      0.268551      0.246930      0.278089
 105   1 1524.7030    0.2060  0.4116  8.5959  0.0000  0.0112   0.0040   0.0287    0.0175   0.0000   439.9423     -0.295909       21.4162     0.0730720      -2.94721      0.154617      0.157898      0.222416      0.259599      0.276416      0.313583      0.339117
 105   2 1877.2893    0.5617  0.7962  9.2231  0.0000  0.0121   0.0065   0.0323    0.0316   0.0000   440.9766      0.307741       20.8874      0.347796      -2.66719      0.450700      0.175257      0.247201      0.273869      0.298291      0.338214      0.356787
 105   3 2186.7964    1.0631  1.4880 10.0471  0.0000  0.0175   0.0095   0.0481    0.0357   0.0000   442.3271      0.905999       21.8134      0.160462      -2.12417    -0.0539259      0.255065      0.358008      0.411870      0.459830      0.489983      0.511642
 105   4 2466.7921    1.8523  1.8641 11.1383  0.0000  0.0194   0.0144   0.0544    0.0313   0.0000   442.2380      0.253504       21.0191      0.843655      -2.11196     -0.181528      0.293968      0.407608      0.467861      0.519196      0.578349      0.600738
 105   5 2728.5674    2.9442  1.7647 11.8588  0.0000  0.0176   0.0218   0.0491    0.0341   0.0000   443.0895       1.60370       21.2278       2.23565      -3.92479     -0.809608      0.260855      0.362087      0.404407      0.452567      0.481626      0.503550
 105   6 2982.0897    4.0279  1.7046 12.5219  0.0000  0.0170   0.0301   0.0464    0.0345   0.0000   442.8306       3.40895       21.7202       2.38677      -3.03159     -0.661993      0.258037      0.360426      0.413771      0.455789      0.500430      0.508839
 105   7 3224.4962    4.1427  2.3567 12.6112  0.0000  0.0211   0.0270   0.0567    0.0293   0.0000   443.3766       2.80679       20.6590       1.32231      -1.09667     0.0965429      0.318999      0.440350      0.505997      0.547772      0.609467      0.617335
 106   1 1530.7718    0.2136  0.3879  8.4852  0.0000  0.0103   0.0040   0.0261    0.0175   0.0000   440.0373     -0.438536       20.9291     -0.176710      -3.45422     -0.127548      0.154612      0.213129      0.236585      0.263871      0.292440      0.313718
 106   2 1883.7647    0.5602  1.0206  9.1084  0.0000  0.0152   0.0063   0.0397    0.0332   0.0000   440.6845      0.494238       21.2736     0.0716666      -3.02017     -0.541685      0.212064      0.313607      0.341909      0.385838      0.421858      0.444247
 106   3 2194.6431    1.0966  1.5064  9.9303  0.0000  0.0176   0.0095   0.0463    0.0361   0.0000   441.9819      0.946035       21.7640      0.348909      -2.57406     -0.362980      0.250214      0.351456      0.401894      0.443964      0.483676      0.495771
 106   4 2475.2598    1.8930  1.8562 11.0185  0.0000  0.0198   0.0147   0.0530    0.0330   0.0000   442.0580       1.90948       20.4554      0.363058      -3.81184      -1.93782      0.289982      0.398436      0.459612      0.510185      0.559827      0.584202
 106   5 2738.1701    2.9937  1.7512 11.7583  0.0000  0.0176   0.0220   0.0472    0.0343   0.0000   442.2898       2.31848       21.3923       2.44788      -2.33855     -0.215410      0.265691      0.365690      0.418982      0.460885      0.504926      0.536225
 106   6 2992.5570    4.0600  1.6723 12.4919  0.0000  0.0170   0.0309   0.0460    0.0337   0.0000   442.4074       2.94786       20.9271      0.872157      -3.40811      0.607827      0.254557      0.356992      0.398836      0.443151      0.482305      0.496399
 106   7 3235.7381    4.1052  2.3319 12.5966  0.0000  0.0209   0.0268   0.0575    0.0268   0.0000   443.3313       3.56385       21.6306       1.68763      -2.20480     -0.359740      0.310866      0.434357      0.495246      0.550856      0.607721      0.623251
 107   1 1536.7979    0.2156  0.3757  8.4212  0.0000  0.0103   0.0041   0.0254    0.0176   0.0000   439.8710     0.0934739       21.3221      0.253801      -3.42897      0.110217      0.144611      0.197849      0.225148      0.257679      0.277257      0.299597
 107   2 1890.2802    0.5899  0.9210  9.0392  0.0000  0.0135   0.0065   0.0351    0.0339   0.0000   441.1405     -0.109991       20.8435      0.363746      -3.06416     -0.277371      0.199832      0.276997      0.318789      0.347752      0.393498      0.402131
 107   3 2202.4149    1.1081  1.5733  9.8979 -0.0001  0.0177   0.0093   0.0479    0.0345   0.0000   442.0026      0.579361       21.8684      0.865029      -3.88295     -0.828078      0.261645      0.358975      0.413386      0.448028      0.497422      0.524914
 107   4 2483.6604    1.9555  1.9057 10.9627  0.0006  0.0197   0.0146   0.0530    0.0325   0.0000   441.8665       1.45555       21.4296       1.98146      -3.49559     -0.371836      0.288599      0.395509      0.457054      0.497846      0.543187      0.563981
 107   5 2747.6795    3.0548  1.8320 11.7159  0.0002  0.0181   0.0220   0.0484    0.0331   0.0000   443.2072       1.57018       21.0590      0.713410      -2.08638      -1.11988      0.261576      0.371315      0.414614      0.462827      0.497267      0.510407
 107   6 3002.9722    4.1653  1.8216 12.3464  0.0001  0.0179   0.0299   0.0471    0.0334   0.0000   443.0106       3.00258       21.3923       1.45451      -2.25073      0.191202      0.261578      0.375722      0.420081      0.455705      0.509790      0.528246
 107   7 3246.8554    4.0317  2.6062 12.4819 -0.0003  0.0227   0.0254   0.0618    0.0260   0.0000   443.2899       3.93758       21.0023     -0.145184      -1.15217    -0.0653602      0.323506      0.450304      0.512911      0.567993      0.606503      0.623836
 108   0 1054.4564    0.0368  0.0117  8.5334 -0.0119  0.0147   0.0059   0.0051    0.0116   0.0000   438.0837       1.39034       22.0836       1.71214      -1.17938       1.71519      0.258365      0.317658      0.403441      0.406849      0.520115      0.412639
 108   1 1542.7904    0.2158  0.4119  8.5812  0.0000  0.0110   0.0040   0.0274    0.0177   0.0000   440.0534    -0.0411094       21.1003     0.0297249      -3.30293     -0.186846      0.171752      0.230559      0.266640      0.281375      0.300815      0.316183
 108   2 1896.7509    0.5861  0.8761  9.2392  0.0000  0.0131   0.0065   0.0337    0.0322   0.0000   440.8959     0.0676852       21.3111      0.352020      -2.82039      0.404435      0.183101      0.256893      0.293536      0.324331      0.356923      0.368211
 108   3 2210.0527    1.1602  1.6696  9.9591  0.0001  0.0179   0.0094   0.0491    0.0364   0.0000   442.4854       1.12174       20.9405     -0.189813      -1.98762    -0.0538190      0.258575      0.362681      0.403340      0.456981      0.496765      0.528847
 108   4 2492.0308    1.9510  1.9570 11.0865  0.0000  0.0198   0.0140   0.0538    0.0319   0.0000   442.4290       2.14024       21.0074     -0.304521      -3.92953      0.268743      0.288348      0.399359      0.456313      0.505070      0.545805      0.565377
 108   5 2757.1618    3.0541  1.7689 11.9477 -0.0000  0.0175   0.0225   0.0482    0.0326   0.0000   442.5565       2.22762       22.0883       2.07200      -1.84169      0.394777      0.259774      0.350008      0.418670      0.444061      0.489681      0.523256
 108   6 3013.3107    4.0916  1.7294 12.6723  0.0000  0.0173   0.0304   0.0476    0.0309   0.0000   442.5189       2.72034       21.2681       1.43697      -4.07023     0.0630616      0.249507      0.353373      0.404329      0.440149      0.475069      0.500701
 108   7 3257.9811    4.0230  2.5408 12.6188  0.0000  0.0221   0.0254   0.0607    0.0267   0.0000   444.0436       3.72282       19.7791       1.17593      -1.42570      0.654941      0.321067      0.437137      0.508409      0.555171      0.602754      0.615939
 109   1 1548.7409    0.2249  0.4351  8.6285  0.0000  0.0108   0.0041   0.0280    0.0187   0.0000   439.6167    0.00537698       21.3983     0.0781689      -3.51498     0.0550402      0.152888      0.208888      0.252120      0.264869      0.289336      0.288311
 109   2 1903.1779    0.6118  0.9648  9.3240  0.0000  0.0138   0.0068   0.0360    0.0353   0.0000   441.1537     -0.214573       21.7298       1.05120      -3.86157     -0.312170      0.195511      0.271054      0.311371      0.347148      0.378141      0.393815
 109   3 2217.8208    1.1256  1.5755 10.3100  0.0001  0.0185   0.0099   0.0494    0.0339   0.0000   441.8477      0.989742       20.8885      0.769611      -2.17769     -0.261831      0.259950      0.369456      0.415101      0.452877      0.495780      0.533142
 109   4 2500.3566    1.9820  2.0367 11.2403  0.0000  0.0207   0.0143   0.0558    0.0317   0.0000   441.7063       1.68276       21.1005       1.08311      -2.27404      0.145577      0.292250      0.400011      0.469477      0.510647      0.550792      0.574691
 109   5 2766.5740    3.0665  1.8083 12.1023  0.0001  0.0182   0.0227   0.0488    0.0319   0.0000   442.0966       1.90448       20.2202       1.85013      -2.55364      0.802151      0.259322      0.357677      0.420913      0.458935      0.499546      0.509647
 109   6 3023.5547    4.1452  1.7505 12.7831  0.0000  0.0172   0.0303   0.0477    0.0302   0.0000   442.4986       2.10666       21.2567       2.08866      -2.38369      0.242182      0.257919      0.353938      0.415220      0.456966      0.500020      0.516331
 109   7 3269.0864    3.9667  2.6640 12.7429 -0.0005  0.0234   0.0251   0.0639    0.0262   0.0000   443.5867       4.44282       20.5838       1.80522     -0.439427       1.17521      0.338401      0.468545      0.545571      0.593537      0.649074      0.685513
 110   0 1063.9191    0.0444  0.0694  8.5069  0.0024  0.0143   0.0048   0.0246    0.0118   0.0000   437.5993      0.248860       21.5269      0.762079      -2.68773      0.255559      0.195815      0.298352      0.330825      0.376173      0.374460      0.403331
 110   1 1554.6371    0.2404  0.4156  8.5331  0.0000  0.0100   0.0041   0.0250    0.0184   0.0000   439.9782    -0.0701377       21.0299     0.0336937      -3.26635     -0.259367      0.146353      0.199756      0.233774      0.259524      0.284050      0.292668
 110   2 1909.5519    0.6108  0.9650  9.2718  0.0000  0.0136   0.0066   0.0369    0.0334   0.0000   440.5883     -0.464164       21.2889    -0.0849767      -3.09097      0.541666      0.190158      0.264709      0.305025      0.339319      0.372799      0.393347
 110   3 2225.3731    1.1859  1.6453 10.0707 -0.0001  0.0179   0.0097   0.0489    0.0356   0.0000   442.1217       1.48760       20.7239     -0.938050      -1.74277     -0.108256      0.253679      0.355902      0.404558      0.444120      0.487716      0.514073
 110   4 2508.6648    2.0359  2.0358 11.1418  0.0000  0.0206   0.0144   0.0553    0.0325   0.0000   442.5691       1.58047       21.2131       1.75826      -2.37504      0.294200      0.285379      0.401826      0.459580      0.504096      0.553840      0.575012
 110   5 2775.9639    3.1256  1.7957 12.1307 -0.0001  0.0181   0.0232   0.0492    0.0300   0.0000   442.5091       2.80230       21.4051     -0.194617      -2.13218       1.13149      0.258467      0.359741      0.409114      0.458344      0.483165      0.507211
 110   6 3033.8036    4.2706  1.8062 12.5871  0.0000  0.0173   0.0304   0.0467    0.0322   0.0000   442.8659       3.40758       21.1706       2.07212      -3.69029      0.318521      0.246901      0.341437      0.384874      0.428336      0.456723      0.490899
 110   7 3280.0904    4.0498  2.9715 12.5067  0.0003  0.0247   0.0242   0.0667    0.0276   0.0000   443.6639       4.29539       20.8103       1.13399      -1.99592      0.944567      0.357887      0.489777      0.564541      0.623913      0.684572      0.716332
 111   1 1560.5238    0.2307  0.4705  8.3526  0.0000  0.0118   0.0040   0.0288    0.0186   0.0000   439.8987      0.425728       21.0408     -0.544372      -2.24599     -0.451607      0.158446      0.222780      0.271683      0.295095      0.312745      0.332405
 111   2 1915.8724    0.6067  0.9430  9.1250  0.0000  0.0138   0.0067   0.0357    0.0329   0.0000   440.5265    -0.0374613       21.0680     0.0477013      -3.40564      0.710031      0.193193      0.276040      0.313451      0.341719      0.389264      0.394229
 111   3 2232.9684    1.1762  1.5855  9.9978 -0.0001  0.0177   0.0098   0.0487    0.0338   0.0000   442.0189      0.774693       20.7272     -0.276528      -3.41640      0.172916      0.257142      0.354862      0.405576      0.447438      0.490077      0.510719
 111   4 2516.8771    2.0776  2.1765 10.9114  0.0006  0.0211   0.0141   0.0571    0.0329   0.0000   442.5300      0.781842       20.4822       1.82603      -2.87458      0.393360      0.293489      0.409309      0.469018      0.516723      0.545271      0.577235
 111   5 2785.3492    3.1872  1.8355 11.8510  0.0000  0.0179   0.0225   0.0481    0.0304   0.0000   442.3850       2.09973       21.6278       1.69066      -1.90378      0.135437      0.252887      0.347893      0.400108      0.448666      0.486373      0.512289
 111   6 3043.9751    4.2383  1.7249 12.4608 -0.0000  0.0171   0.0307   0.0458    0.0313   0.0000   442.9907       3.22629       20.6029       1.23506      -2.35459       1.56180      0.238667      0.332627      0.387622      0.415176      0.468881      0.488519
 111   7 3291.0695    3.8851  2.8206 12.3986  0.0000  0.0245   0.0241   0.0666    0.0265   0.0000   443.0330       4.45852       21.0863       2.14384      -2.62579     -0.465263      0.347544      0.477239      0.559308      0.602734      0.658670      0.692603
 112   1 1566.3504    0.2413  0.4508  8.3093  0.0000  0.0107   0.0040   0.0262    0.0187   0.0000   439.6931     0.0793214       21.2342     -0.544666      -3.09555     0.0164639      0.142422      0.197541      0.229617      0.248908      0.266071      0.272909
 112   2 1922.1796    0.6237  0.9906  9.1390  0.0000  0.0139   0.0068   0.0367    0.0339   0.0000   440.5536      0.217594       21.3429     -0.137735      -2.85648      0.489610      0.200295      0.273392      0.317589      0.344018      0.384342      0.402179
 112   3 2240.4737    1.2244  1.6437  9.9949  0.0001  0.0182   0.0100   0.0494    0.0347   0.0000   441.5069      0.591146       21.4646      0.199891      -2.88280      0.492474      0.247081      0.344285      0.400077      0.434475      0.454943      0.482377
 112   4 2525.0961    2.0773  1.9503 11.0182 -0.0000  0.0196   0.0149   0.0539    0.0323   0.0000   442.0734       1.30545       20.7345       1.60894      -2.72348       1.34273      0.278858      0.378271      0.438806      0.469728      0.518632      0.545992
 112   5 2794.6746    3.2294  1.7964 11.8848  0.0000  0.0175   0.0233   0.0483    0.0311   0.0000   442.5633       2.77614       21.0967       1.07853      -1.42739     -0.229196      0.251580      0.340477      0.394099      0.430787      0.470761      0.487733
 112   6 3054.1067    4.1663  1.8104 12.5423 -0.0000  0.0176   0.0303   0.0492    0.0293   0.0000   442.5358       2.71764       21.8071      0.745241      -2.88410      0.128289      0.257084      0.355553      0.408195      0.440231      0.485696      0.500908
 112   7 3301.9654    3.8924  3.0845 12.3765  0.0009  0.0259   0.0227   0.0710    0.0246   0.0000   443.8954       3.73508       20.6373      0.355859     -0.763352     -0.409886      0.357524      0.495089      0.568218      0.621934      0.667296      0.690560
 113   1 1572.1306    0.2330  0.4378  8.4671  0.0000  0.0105   0.0040   0.0271    0.0184   0.0000   439.8434     -0.180598       21.3620    -0.0609717      -2.66508     -0.103656      0.141486      0.200770      0.229393      0.257802      0.275512      0.292289
 113   2 1928.4141    0.6415  1.0778  9.1627  0.0000  0.0147   0.0067   0.0393    0.0363   0.0000   440.8310      0.401710       21.1947      0.538035      -2.63558    -0.0417724      0.193482      0.271572      0.314384      0.343408      0.371754      0.397564
 113   3 2247.9388    1.2234  1.7463 10.1131 -0.0000  0.0191   0.0098   0.0518    0.0345   0.0000   441.3210       1.35088       22.7204       1.10002      -2.76210     -0.310055      0.260285      0.366707      0.419539      0.455747      0.498521      0.523069
 113   4 2533.2401    2.1338  2.0981 11.1215 -0.0007  0.0210   0.0150   0.0558    0.0337   0.0000   441.6939       1.14731       20.6378      0.997508      -3.39123     -0.552099      0.288365      0.401607      0.468608      0.511908      0.565099      0.583707
 113   5 2803.9286    3.2751  1.8444 12.0435  0.0000  0.0177   0.0235   0.0499    0.0305   0.0000   443.0004       2.05233       21.7750       1.36747      -2.95431     -0.492723      0.244789      0.340506      0.388584      0.420866      0.468354      0.476829
 113   6 3064.1748    4.2224  1.9373 12.6015  0.0000  0.0185   0.0297   0.0496    0.0295   0.0000   442.9107       3.51360       21.2859       1.20151      -2.84334      0.854711      0.260126      0.358628      0.409690      0.448797      0.495665      0.528694
 113   7 3312.9034    3.8136  3.1319 12.5297  0.0000  0.0270   0.0225   0.0728    0.0242   0.0000   443.9230       4.04298       20.7664       2.08563      -1.35620     -0.382574      0.366398      0.516182      0.594054      0.649549      0.708797      0.738307
 114   0 1082.6028    0.0292  0.0077  8.3892  0.0076  0.0082   0.0051   0.0043    0.0112   0.0000   437.1846      0.597359       20.8671     -0.343853      -2.88849     -0.401018      0.105974      0.135848      0.176883      0.177536      0.193546      0.243709
 114   1 1577.8903    0.2493  0.4854  8.4261  0.0000  0.0112   0.0041   0.0275    0.0194   0.0000   439.8765      0.381066       21.4940     -0.357726      -2.83553      0.537686      0.145197      0.213803      0.241183      0.254879      0.272264      0.281690
 114   2 1934.7048    0.6467  1.1213  9.1180  0.0000  0.0151   0.0067   0.0401    0.0378   0.0000   441.1148     -0.116268       21.0048      0.269220      -2.94569     -0.489931      0.196926      0.278085      0.317517      0.350751      0.389917      0.395317
 114   3 2255.3664    1.2432  1.6158 10.2051 -0.0000  0.0181   0.0102   0.0489    0.0341   0.0000   442.0510      0.211939       21.1438      0.272730      -2.80796      0.922586      0.241385      0.340928      0.388982      0.417458      0.459047      0.477263
 114   4 2541.3686    2.1935  2.1726 11.1292  0.0000  0.0213   0.0153   0.0569    0.0347   0.0000   442.0871       1.35956       21.2024    -0.0281184      -2.71735      0.279032      0.293649      0.406084      0.464770      0.507226      0.563748      0.587152
 114   5 2813.1309    3.2861  1.8486 12.0405  0.0000  0.0180   0.0232   0.0490    0.0299   0.0000   442.3512       2.21905       21.3837       2.36473      -3.29899      0.378911      0.241197      0.339938      0.388405      0.428438      0.468303      0.493574
 114   6 3074.1930    4.2384  1.9264 12.6266  0.0000  0.0182   0.0300   0.0506    0.0294   0.0000   443.4984       2.77804       19.6277       2.23286      -1.12855     -0.656120      0.250146      0.350882      0.401272      0.440896      0.474178      0.497962
 114   7 3323.6730    3.7828  3.1861 12.4797 -0.0002  0.0273   0.0219   0.0728    0.0246   0.0000   443.4791       3.84730       19.8295      0.910218      -1.89798     -0.287985      0.373558      0.522321      0.596465      0.650601      0.713050      0.748486
 115   0 1087.2349    0.0377  0.0232  8.2736  0.0000  0.0107   0.0047   0.0084    0.0113   0.0000   437.0870     -0.356327       20.8458     0.0905751      -2.49717     -0.570070      0.150224      0.171505      0.237598      0.229159      0.251882      0.251730
 115   1 1583.6261    0.2497  0.5347  8.3707  0.0000  0.0120   0.0041   0.0304    0.0196   0.0000   439.8983     0.0625184       20.9380      0.445076      -3.17018      0.464835      0.156225      0.218971      0.248969      0.270033      0.286231      0.295845
 115   2 1940.9034    0.6396  1.0635  9.1590  0.0000  0.0146   0.0068   0.0388    0.0353   0.0000   440.4192      0.189427       21.4167     -0.356414      -2.82952      0.565125      0.196469      0.283204      0.311483      0.353414      0.385882      0.398859
 115   3 2262.7156    1.2711  1.7991 10.0374  0.0000  0.0190   0.0098   0.0513    0.0346   0.0000   441.9129      0.892510       21.2849      0.630343      -2.86362     -0.232336      0.261405      0.362946      0.420303      0.462310      0.500242      0.522880
 115   4 2549.4203    2.1571  2.1113 11.0685  0.0000  0.0208   0.0150   0.0568    0.0337   0.0000   442.1825       1.61138       20.8802      0.460087      -1.85102     -0.306444      0.286592      0.387967      0.453500      0.487666      0.542631      0.571611
 115   5 2822.3346    3.2995  1.8549 11.9995  0.0002  0.0180   0.0232   0.0493    0.0293   0.0000   442.2323       1.95077       21.9090       1.74776      -3.29978      0.163240      0.243887      0.335085      0.389731      0.422941      0.458596      0.477668
 115   6 3084.1772    4.2635  1.7986 12.5887 -0.0000  0.0174   0.0304   0.0481    0.0293   0.0000   443.4271       3.18430       21.1691       1.93594      -3.39600      0.415046      0.238199      0.329011      0.373549      0.406785      0.448281      0.465877
 115   7 3334.4829    3.7966  3.4628 12.3121  0.0017  0.0290   0.0209   0.0777    0.0251   0.0000   443.2986       4.64848       20.3411       2.75579      -2.42797       1.28880      0.391153      0.546096      0.626204      0.680415      0.749258      0.772683
 116   0 1091.8681    0.0290  0.0090  8.1908 -0.0019  0.0093   0.0038   0.0038    0.0112   0.0000   437.4292     -0.356085       21.4145      0.286911      -3.59177     -0.272500      0.145726      0.199348      0.244552      0.216147      0.250459      0.335840
 116   1 1589.2955    0.2599  0.5085  8.2811  0.0000  0.0111   0.0040   0.0283    0.0196   0.0000   439.6310     0.0234280       21.2480    -0.0611007      -3.08734      0.128978      0.142211      0.194764      0.236094      0.244142      0.263130      0.276437
 116   2 1947.0484    0.6831  1.1647  8.9679  0.0000  0.0147   0.0068   0.0408    0.0393   0.0000   440.2208      0.572775       20.8523     0.0911712      -3.00594    -0.0901774      0.199784      0.270048      0.318425      0.347383      0.394419      0.394078
 116   3 2270.0493    1.2845  1.8209 10.0042  0.0000  0.0192   0.0098   0.0533    0.0343   0.0000   441.6659      0.707238       21.2694      0.237701      -2.80572     -0.413092      0.256327      0.357055      0.406737      0.452756      0.504553      0.524435
 116   4 2557.4340    2.2095  2.1728 11.0739  0.0000  0.0213   0.0151   0.0575    0.0316   0.0000   442.4272       2.39225       21.0526     -0.135930      -2.44768      0.806065      0.285149      0.390790      0.458122      0.488930      0.552923      0.573143
 116   5 2831.4953    3.3484  1.9512 11.8740  0.0000  0.0181   0.0229   0.0509    0.0300   0.0000   441.9498       2.50158       20.6879       1.26640      -2.78656      0.564248      0.244264      0.338576      0.389047      0.419987      0.455443      0.471388
 116   6 3094.0520    4.3485  1.9732 12.4342  0.0000  0.0183   0.0293   0.0494    0.0290   0.0000   443.1174       2.95010       19.2514       2.88788      -2.56989     -0.625752      0.245770      0.348447      0.393499      0.436360      0.479938      0.495464
 116   7 3345.2055    3.6660  3.3700 12.2516 -0.0066  0.0287   0.0201   0.0777    0.0248   0.0000   442.7301       3.47436       20.6057      0.684635      -1.26272      -1.82957      0.386879      0.527297      0.615918      0.683439      0.735741      0.776576
 117   0 1096.3978    0.0589  0.0810  8.2116  0.0000  0.0110   0.0041   0.0186    0.0116   0.0000   437.1876      0.155404       21.7836      0.261156      -3.71110    -0.0528843      0.144427      0.193648      0.238158      0.233332      0.277202      0.271482
 117   1 1594.9408    0.2527  0.5385  8.3367  0.0000  0.0117   0.0041   0.0307    0.0202   0.0000   439.9596    -0.0198012       20.9126      0.366370      -3.19601      0.757186      0.149815      0.209046      0.236838      0.263792      0.282595      0.297762
 117   2 1953.2343    0.6757  1.1503  9.1135  0.0000  0.0150   0.0069   0.0411    0.0381   0.0000   440.8125      0.244921       21.2783     -0.225296      -3.16872     0.0635492      0.197735      0.269087      0.311037      0.341817      0.360334      0.388340
 117   3 2277.3221    1.2998  1.7963 10.1172  0.0000  0.0191   0.0100   0.0517    0.0344   0.0000   441.0978      0.986870       21.0136       1.03075      -1.78548     -0.838602      0.257610      0.348703      0.403283      0.454593      0.491230      0.510741
 117   4 2565.4772    2.2664  2.0991 11.1878  0.0000  0.0208   0.0155   0.0559    0.0311   0.0000   442.7618       1.37074       20.2981      0.973721      -1.59424      0.170865      0.268256      0.381289      0.427317      0.487834      0.503507      0.537924
 117   5 2840.5262    3.4271  1.8417 11.9873  0.0000  0.0173   0.0237   0.0488    0.0301   0.0000   442.7930       1.75069       21.0138       1.41168      -2.98524     -0.732630      0.237941      0.325767      0.375781      0.412361      0.459305      0.481106
 117   6 3103.8772    4.3290  2.0315 12.4224  0.0000  0.0179   0.0281   0.0503    0.0290   0.0000   442.8037       3.51523       21.4530       1.24193      -3.14095      -1.05962      0.247253      0.336672      0.387862      0.424009      0.467851      0.487440
 118   1 1600.5378    0.2665  0.5549  8.2692  0.0000  0.0116   0.0040   0.0298    0.0205   0.0000   439.4683    -0.0771316       21.4929     -0.337331      -3.43635      0.145774      0.143419      0.202793      0.236706      0.246413      0.265963      0.269739
 118   2 1959.3204    0.6817  1.1480  9.1047  0.0000  0.0153   0.0070   0.0406    0.0382   0.0000   440.4697     0.0210229       20.5958     0.0654216      -3.77679      0.135178      0.197060      0.275261      0.321645      0.352806      0.386208      0.410471
 118   3 2284.5295    1.3272  1.8712 10.0416  0.0001  0.0194   0.0099   0.0531    0.0351   0.0000   441.7920      0.947800       21.0105      0.758492      -2.83009     -0.443763      0.253296      0.343624      0.411963      0.437265      0.478371      0.499427
 118   4 2573.4080    2.2443  2.1016 11.1750 -0.0002  0.0206   0.0155   0.0567    0.0316   0.0000   442.2761       1.62732       21.1035      0.841688      -2.19097     -0.177730      0.277175      0.380153      0.431241      0.475073      0.525308      0.554528
 118   5 2849.5815    3.5364  1.8719 11.8921  0.0003  0.0175   0.0240   0.0479    0.0324   0.0000   442.9879       2.49898       21.5547      0.565249      -3.68906    -0.0307733      0.235170      0.327319      0.372931      0.413234      0.445095      0.468735
 118   6 3113.7698    4.2551  2.1536 12.3988  0.0000  0.0190   0.0274   0.0529    0.0287   0.0000   443.0510       2.61522       20.7286      0.442621      -2.83375     0.0821148      0.256687      0.354735      0.415249      0.442030      0.489705      0.516172
 118   7 3366.5663    3.5185  3.4650 12.2836 -0.0086  0.0306   0.0191   0.0801    0.0241   0.0000   443.8461       3.72702       21.3462       2.16054      -2.48311       2.69472      0.402780      0.555481      0.636823      0.706521      0.766710      0.819691
 119   0 1105.5503    0.0261  0.0074  8.1531 -0.0050  0.0068   0.0041   0.0036    0.0111   0.0000   437.5702     -0.786481       20.3557      0.164258      -2.93848      0.514160      0.109015      0.153986      0.183827      0.199558      0.187670      0.170836
 119   1 1606.0976    0.2698  0.5351  8.2487  0.0000  0.0112   0.0041   0.0287    0.0203   0.0000   439.6276     0.0151441       21.2784      0.218967      -2.78628     -0.298736      0.142722      0.205023      0.233281      0.242129      0.274987      0.285524
 119   2 1965.4312    0.7034  1.1322  9.0460  0.0000  0.0144   0.0071   0.0399    0.0385   0.0000   440.4185    -0.0176384       21.5941     -0.113379      -3.50122      0.439970      0.192140      0.264814      0.302013      0.333213      0.362533      0.383895
 119   3 2291.6818    1.3150  1.8838 10.0646  0.0000  0.0201   0.0100   0.0544    0.0347   0.0000   442.3153       1.72883       21.7290      0.772798      -3.70361     -0.304620      0.265226      0.364645      0.423384      0.461343      0.504408      0.530369
 119   4 2581.2995    2.2982  2.2177 11.0968 -0.0004  0.0212   0.0150   0.0577    0.0310   0.0000   441.9862       1.52810       21.7957       1.02516      -1.20866     -0.533636      0.277915      0.393308      0.442258      0.486061      0.541070      0.570608
 119   5 2858.5696    3.5275  1.9777 11.8892  0.0000  0.0181   0.0234   0.0500    0.0302   0.0000   442.5472       1.63108       20.0850      0.936295      -2.40146     -0.508722      0.237849      0.328274      0.379300      0.410849      0.455336      0.467208
 119   6 3123.4794    4.3047  2.1420 12.2715 -0.0001  0.0189   0.0270   0.0515    0.0296   0.0000   442.7785       2.73370       21.2105       2.60989      -2.58782       1.08753      0.250492      0.344596      0.392512      0.434385      0.465362      0.488564
 119   7 3377.1168    3.6883  3.9233 12.1234  0.0000  0.0320   0.0107   0.0840    0.0066   0.0000   443.3949       3.69647       20.0215       3.18814      -2.18185     -0.825098      0.434032      0.580703      0.688868      0.737589      0.837026      0.873244
 120   0 1110.1190    0.0536  0.0792  8.1794  0.0000  0.0131   0.0042   0.0207    0.0115   0.0000   437.3827     0.0286659       20.4751      0.228518      -2.79057      0.455190      0.155046      0.254679      0.227982      0.306883      0.323301      0.342920
 120   1 1611.6303    0.2728  0.5718  8.3125  0.0000  0.0121   0.0041   0.0295    0.0210   0.0000   439.7015      0.144918       20.8788      0.308182      -3.65963     -0.270197      0.143107      0.213213      0.232681      0.268845      0.272663      0.300924
 120   2 1971.4912    0.7229  1.1911  9.1154  0.0000  0.0150   0.0071   0.0404    0.0387   0.0000   440.8591      0.392583       20.9907     -0.154484      -3.43296      0.252185      0.191191      0.270773      0.307143      0.337284      0.364603      0.384699
 120   3 2298.8416    1.3640  1.9879 10.0899  0.0000  0.0203   0.0096   0.0535    0.0343   0.0000   441.7158     0.0896027       21.7551      0.403204      -2.86824      0.224002      0.263056      0.356427      0.415543      0.454631      0.497044      0.520714
 120   4 2589.2744    2.3496  2.2661 11.1996 -0.0001  0.0220   0.0152   0.0584    0.0309   0.0000   442.1875       1.28184       19.1832      0.384409      -1.96312     -0.702689      0.280438      0.391178      0.455834      0.484207      0.534933      0.562195
 120   5 2867.5557    3.5095  1.9025 12.0561  0.0000  0.0179   0.0236   0.0489    0.0283   0.0000   442.7749       2.14089       21.7615       1.80783      -2.52494     -0.120440      0.234408      0.317622      0.367440      0.401804      0.433134      0.459763
 120   6 3133.2101    4.3498  2.2731 12.3302  0.0001  0.0196   0.0265   0.0527    0.0289   0.0000   443.0689       2.75318       20.1216       2.37236      -2.70250      0.183372      0.254805      0.353075      0.407206      0.448402      0.472202      0.507294
 121   0 1114.6368    0.0384  0.0195  8.2488 -0.0007  0.0113   0.0041   0.0063    0.0112   0.0000   437.1850     -0.347106       20.9956      0.171013      -3.14305     0.0241919      0.122612      0.232085      0.185704      0.233132      0.250916      0.290916
 121   1 1617.1560    0.2771  0.5490  8.4075 -0.0004  0.0115   0.0042   0.0282    0.0211   0.0000   439.1485     0.0660363       21.4570      0.189346      -3.28760      0.771879      0.139584      0.204995      0.233378      0.252411      0.265228      0.282612
 121   2 1977.5272    0.7114  1.1518  9.2954  0.0000  0.0149   0.0072   0.0408    0.0377   0.0000   440.4083      0.242743       21.2996      0.238102      -2.79406     0.0799188      0.190661      0.267330      0.295784      0.337497      0.374009      0.383300
 121   3 2305.8685    1.3787  2.0023 10.1353 -0.0000  0.0202   0.0098   0.0552    0.0375   0.0000   441.1207       1.18111       21.2139   -0.00486825      -2.81055     -0.414256      0.264708      0.361958      0.422334      0.451093      0.509124      0.527011
 121   4 2597.0923    2.3240  2.1395 11.4662  0.0000  0.0207   0.0158   0.0581    0.0287   0.0000   441.9764       1.89029       20.5780       1.11021      -2.44409       1.99780      0.271543      0.361190      0.427638      0.466209      0.517802      0.530108
 121   5 2876.4546    3.5415  1.9264 12.2173  0.0001  0.0185   0.0245   0.0496    0.0286   0.0000   442.6585       2.57381       20.5418       1.08099      -3.13234      0.457538      0.234362      0.321718      0.376186      0.403587      0.447172      0.465467
 121   6 3142.8849    4.3026  2.2400 12.5089  0.0000  0.0197   0.0270   0.0539    0.0284   0.0000   443.3419       3.31801       20.3927       1.60737      -2.90971     -0.304722      0.253506      0.355726      0.404644      0.442816      0.479970      0.509660
 121   7 3398.1322    3.6342  4.1194 12.1725  0.0080  0.0269   0.0100   0.0604    0.0055   0.0000   443.5978       4.40212       19.3538       2.74698     0.0261172      0.737603      0.431926      0.484014      0.605076      0.636144      0.579195      0.641590
 122   0 1119.1271    0.0492  0.0670  8.1437  0.0000  0.0110   0.0041   0.0193    0.0115   0.0000   436.9260     -0.515109       20.8769      0.787820      -2.99571    -0.0804792      0.140843      0.199107      0.227166      0.261818      0.289274      0.306678
 122   1 1622.6015    0.2853  0.5791  8.3367  0.0000  0.0119   0.0043   0.0289    0.0217   0.0000   439.5174      0.348810       21.1541     -0.289272      -3.25065      0.569781      0.148572      0.209337      0.231132      0.263038      0.285552      0.295038
 122   2 1983.5354    0.7110  1.2097  9.2858  0.0000  0.0157   0.0074   0.0433    0.0363   0.0000   440.6696     -0.244025       20.7114      0.349239      -2.56075      0.162143      0.195731      0.281792      0.307387      0.346760      0.384930      0.399314
 122   3 2312.9231    1.3865  2.0404 10.1338  0.0000  0.0206   0.0096   0.0561    0.0342   0.0000   441.3988       1.03106       21.2143     -0.178103      -2.47172      0.865603      0.260151      0.360517      0.416067      0.456080      0.497321      0.524157
 122   4 2604.8910    2.3664  2.1634 11.3124 -0.0005  0.0214   0.0161   0.0576    0.0311   0.0000   442.0009       2.11789       20.9220      0.434842      -1.45196     -0.403603      0.270937      0.382153      0.431649      0.472567      0.529287      0.541600
 122   5 2885.3139    3.5360  1.8953 12.1901  0.0000  0.0181   0.0248   0.0502    0.0279   0.0000   442.2897       2.41327       20.5084       1.07022      -3.37148      0.266690      0.233184      0.324901      0.371037      0.409815      0.458550      0.474251
 122   6 3152.5380    4.3295  2.2959 12.4509  0.0001  0.0200   0.0273   0.0547    0.0282   0.0000   442.9930       3.31589       20.5071       1.28012      -3.23680     -0.673144      0.256967      0.351272      0.407547      0.446067      0.487445      0.510009
 123   0 1123.5376    0.0586  0.1226  8.0826  0.0000  0.0146   0.0042   0.0312    0.0117   0.0000   437.1359      0.486697       21.1769     -0.153902      -3.08832     0.0167981      0.168645      0.238113      0.257985      0.295248      0.319129      0.368692
 123   1 1628.0349    0.2964  0.5885  8.2922  0.0000  0.0114   0.0043   0.0287    0.0220   0.0000   439.3572      0.375669       21.3738     0.0714124      -3.59410      0.333556      0.142331      0.195841      0.223666      0.249527      0.269958      0.287198
 123   2 1989.5139    0.7210  1.2121  9.2708  0.0000  0.0158   0.0074   0.0431    0.0364   0.0000   440.3615      0.326893       20.9824      0.844787      -2.50864      0.618058      0.194178      0.273949      0.315556      0.337273      0.366784      0.383039
 123   3 2319.9619    1.4055  1.9595 10.2168  0.0000  0.0203   0.0101   0.0560    0.0333   0.0000   441.3960      0.617717       21.3123     -0.113162      -2.74320     -0.581538      0.253562      0.353584      0.403107      0.443606      0.486686      0.504934
 123   4 2612.6632    2.4346  2.3719 11.2112  0.0014  0.0222   0.0154   0.0606    0.0314   0.0000   441.5859       1.19844       21.6663      0.912616      -1.78252      0.363412      0.283400      0.391745      0.449430      0.494716      0.546043      0.575336
 123   5 2894.1140    3.6659  1.9409 12.0350  0.0000  0.0180   0.0249   0.0498    0.0303   0.0000   442.5298       2.73488       20.5069       1.91021      -1.72475      0.505704      0.228123      0.313083      0.362405      0.395024      0.432756      0.447102
 123   6 3162.0997    4.1873  2.2917 12.4988  0.0000  0.0207   0.0269   0.0562    0.0263   0.0000   443.4541       2.36335       20.5946       2.94123     -0.927105     -0.328610      0.262251      0.365830      0.423039      0.464778      0.498181      0.525059
 124   0 1128.0751    0.0547  0.0962  8.0991  0.0000  0.0136   0.0039   0.0237    0.0114   0.0000   437.4412     0.0538580       20.7804      0.379004      -3.15860     -0.187325      0.142338      0.213700      0.265043      0.267303      0.266821      0.292380
 124   1 1633.4547    0.2992  0.5643  8.2961  0.0000  0.0107   0.0042   0.0277    0.0218   0.0000   439.5600     0.0534441       21.2391      0.104842      -3.12992      0.491340      0.132095      0.188826      0.213265      0.235337      0.257459      0.259410
 124   2 1995.4747    0.7421  1.3634  9.2326  0.0000  0.0168   0.0071   0.0457    0.0352   0.0000   440.2577      0.384576       21.1024      0.780826      -3.25496      0.180893      0.202719      0.285948      0.334490      0.359662      0.395469      0.410209
 124   3 2326.8316    1.4296  2.0380 10.2558  0.0000  0.0209   0.0101   0.0566    0.0339   0.0000   441.1981      0.367661       21.4703    -0.0468493      -3.32670      -1.10680      0.257718      0.359166      0.412845      0.451746      0.494376      0.520880
 124   4 2620.4399    2.4186  2.2246 11.2831 -0.0014  0.0211   0.0156   0.0580    0.0316   0.0000   442.2091       1.29537       21.6090      0.618113      -3.21789     -0.870283      0.263292      0.360228      0.421151      0.449340      0.494694      0.516607
 124   5 2902.9983    3.7567  1.9846 12.1476  0.0000  0.0181   0.0245   0.0501    0.0279   0.0000   442.6349       2.10486       21.3308       1.96644      -2.69867      0.801116      0.225270      0.310822      0.356836      0.390778      0.432022      0.455519
 124   6 3171.6211    4.2940  2.4351 12.4262  0.0000  0.0212   0.0268   0.0568    0.0283   0.0000   442.7184       3.65705       21.6856      0.542782      -2.17518     -0.453752      0.266643      0.370487      0.427411      0.463503      0.515988      0.542680
 125   0 1132.4353    0.0449  0.0463  8.1353  0.0000  0.0098   0.0039   0.0129    0.0112   0.0000   437.0119      0.182919       21.2884     0.0166851      -3.09840      0.408727      0.121039      0.158958      0.201686      0.216009      0.194642      0.243526
 125   1 1638.8012    0.2941  0.5999  8.3773  0.0000  0.0117   0.0043   0.0297    0.0217   0.0000   439.6005    -0.0930455       20.9472    -0.0940393      -3.02475      0.140576      0.139420      0.195632      0.226490      0.248784      0.285137      0.279757
 125   2 2001.4203    0.7460  1.1847  9.3072  0.0000  0.0154   0.0075   0.0409    0.0383   0.0000   440.4387      0.880168       20.7614      0.999241      -3.03166      -1.17459      0.188862      0.266015      0.300090      0.334347      0.366875      0.373790
 125   3 2333.7519    1.4527  2.0383 10.3207  0.0000  0.0211   0.0102   0.0566    0.0335   0.0000   441.2984       1.27707       20.8109      0.407583      -3.00591      0.592377      0.258137      0.360249      0.410221      0.451530      0.493332      0.524259
 125   4 2628.1448    2.5676  2.4275 11.2146  0.0013  0.0221   0.0152   0.0594    0.0330   0.0000   442.0920       1.77157       20.8418      0.812054      -2.38512     -0.567488      0.269770      0.380798      0.430827      0.470411      0.508649      0.532992
 125   5 2911.7166    3.7720  1.9866 12.0900  0.0000  0.0183   0.0248   0.0496    0.0308   0.0000   442.3080       1.60718       21.6133       1.48686      -1.98364      0.373335      0.231217      0.324304      0.373438      0.406442      0.451875      0.484462
 125   6 3181.0756    4.1859  2.3299 12.5791 -0.0000  0.0206   0.0268   0.0568    0.0258   0.0000   443.3182       3.12959       22.4145       1.49135      -1.12984       1.21628      0.264014      0.366421      0.418739      0.462960      0.508228      0.531486
 126   0 1136.8789    0.0620  0.1188  8.1456  0.0003  0.0127   0.0040   0.0277    0.0115   0.0000   437.0609      0.144518       20.9640      0.357369      -2.86484    -0.0289385      0.143559      0.230554      0.238052      0.282966      0.303066      0.312704
 126   1 1644.1338    0.3023  0.5305  8.3858  0.0000  0.0104   0.0043   0.0261    0.0217   0.0000   439.1217    -0.0995863       20.9111     -0.356159      -3.33384      0.455890      0.127408      0.180245      0.201808      0.232630      0.246918      0.252669
 126   2 2007.3053    0.7794  1.3037  9.2399 -0.0001  0.0155   0.0073   0.0427    0.0388   0.0000   440.1067      0.308076       21.6759     -0.146838      -2.56264      0.714857      0.196139      0.262070      0.317540      0.341829      0.381048      0.397455
 126   3 2340.5904    1.4822  1.9964 10.3792  0.0000  0.0207   0.0105   0.0551    0.0336   0.0000   441.0803       1.37794       20.9318     -0.589885      -3.05460      0.537041      0.254725      0.347654      0.398213      0.439246      0.480433      0.499452
 126   4 2635.8538    2.4802  2.3360 11.3314 -0.0008  0.0222   0.0154   0.0602    0.0321   0.0000   442.3025       1.70271       22.3483      0.203721      -2.17775      0.387285      0.270868      0.377057      0.429990      0.475679      0.514842      0.547152
 126   5 2920.4070    3.7425  1.8740 12.2779  0.0000  0.0179   0.0260   0.0488    0.0291   0.0000   442.4447       2.15301       21.2175       1.73952      -2.28273      0.524566      0.227581      0.316255      0.358846      0.393524      0.437921      0.457843
 126   6 3190.5467    4.2336  2.4769 12.4418  0.0005  0.0209   0.0254   0.0586    0.0274   0.0000   443.2097       2.92258       20.8570      0.966731      -2.32538      0.380332      0.259563      0.358710      0.413120      0.456892      0.485163      0.522480
 127   0 1141.3208    0.0602  0.1009  8.1501  0.0000  0.0119   0.0040   0.0216    0.0115   0.0000   437.4606     0.0398941       21.5455      0.255284      -2.99566     -0.304119      0.147072      0.190786      0.251290      0.254944      0.309003      0.336717
 127   1 1649.4357    0.3110  0.6189  8.3778  0.0000  0.0115   0.0044   0.0297    0.0229   0.0000   439.4629     0.0137525       20.7707      0.162310      -3.05080     -0.146243      0.140251      0.194816      0.228163      0.245579      0.273394      0.292518
 127   2 2013.1483    0.7787  1.3483  9.2442  0.0000  0.0163   0.0072   0.0433    0.0378   0.0000   439.9088      0.697090       21.0988     0.0225083      -3.70989     -0.423168      0.196152      0.276216      0.316449      0.348695      0.373258      0.393793
 127   3 2347.4236    1.4991  2.1205 10.3758  0.0000  0.0215   0.0104   0.0583    0.0348   0.0000   441.6068      0.277819       19.0607       1.87631      -2.89708     -0.334909      0.266104      0.367674      0.420236      0.481513      0.507003      0.536507
 127   4 2643.5332    2.5404  2.5297 11.3748  0.0013  0.0230   0.0149   0.0632    0.0306   0.0000   441.3041       2.69877       21.4362       1.45321      -2.08732      0.239939      0.282272      0.388896      0.448756      0.495602      0.535619      0.575065
 127   5 2929.0374    3.8440  2.0521 12.2141  0.0000  0.0185   0.0252   0.0507    0.0292   0.0000   442.8047       2.44670       21.5329       1.21292      -2.79666      0.842940      0.230029      0.310939      0.362578      0.395653      0.432527      0.461925
 127   6 3199.9599    4.1834  2.6965 12.4044  0.0000  0.0224   0.0238   0.0615    0.0271   0.0000   443.4646       2.76241       20.3435       1.31311      -2.05622      -1.04279      0.272008      0.380475      0.426883      0.474030      0.515882      0.544573
 128   0 1145.6726    0.0584  0.1421  8.0675  0.0000  0.0157   0.0041   0.0335    0.0117   0.0000   436.6554      0.513759       21.1663      0.243681      -2.60555    -0.0662563      0.178433      0.245794      0.301137      0.322464      0.332097      0.328748
 128   1 1654.6894    0.3080  0.6225  8.3590  0.0000  0.0116   0.0044   0.0299    0.0230   0.0000   439.2002      0.370677       20.8506      0.188065      -3.41434    -0.0233413      0.141463      0.189652      0.223321      0.244166      0.270032      0.282778
 128   2 2019.0348    0.7564  1.3759  9.2559  0.0000  0.0166   0.0071   0.0465    0.0372   0.0000   440.4364      0.561215       21.8443     -0.225372      -2.42265     0.0389046      0.204027      0.276366      0.324967      0.351812      0.385142      0.397627
 128   3 2354.1763    1.5126  2.1008 10.3275 -0.0023  0.0218   0.0100   0.0568    0.0348   0.0000   441.0861      0.497411       21.1595      0.517518      -2.55466     -0.429910      0.263174      0.357719      0.410404      0.462684      0.496339      0.521473
 128   4 2651.0965    2.5564  2.2274 11.4089 -0.0016  0.0215   0.0165   0.0586    0.0323   0.0000   442.8297       1.36395       21.1323       1.21683      -3.18560     0.0173927      0.257776      0.356866      0.418615      0.443681      0.503400      0.530137
 128   5 2937.7197    3.8045  2.0101 12.2422 -0.0003  0.0185   0.0252   0.0504    0.0284   0.0000   442.6537       1.28939       22.0084       1.66735      -2.37246      0.312876      0.228050      0.316277      0.365257      0.392902      0.435689      0.465254
 128   6 3209.3050    4.1914  2.7097 12.3875 -0.0001  0.0229   0.0237   0.0620    0.0268   0.0000   443.0399       3.99195       21.2235       1.61760      -2.37780     -0.318579      0.275526      0.387480      0.440080      0.485538      0.521087      0.559927
 129   0 1150.0543    0.0559  0.0911  7.9689  0.0000  0.0125   0.0039   0.0208    0.0115   0.0000   437.1229      0.200934       21.6771     -0.663785      -3.25857      0.473580      0.131880      0.208291      0.231407      0.265237      0.247180      0.275989
 129   1 1659.9369    0.3157  0.6196  8.2664  0.0000  0.0114   0.0044   0.0292    0.0234   0.0000   439.5149      0.160780       21.0397     -0.319684      -3.24697      0.439669      0.135308      0.187384      0.221695      0.241301      0.261760      0.273325
 129   2 2024.8593    0.7968  1.4250  9.1163  0.0000  0.0166   0.0072   0.0453    0.0387   0.0000   440.9229    -0.0795726       19.9719     -0.171227      -2.48797      0.149481      0.199789      0.275921      0.319489      0.351234      0.380908      0.398595
 129   3 2360.8701    1.5829  2.3012 10.2316  0.0043  0.0226   0.0096   0.0603    0.0340   0.0000   441.0051      0.334441       20.2477     -0.408880      -1.30765     0.0463495      0.269724      0.373125      0.434398      0.471949      0.514877      0.551593
 129   4 2658.6905    2.7112  2.4744 11.2987  0.0023  0.0224   0.0162   0.0601    0.0321   0.0000   442.3772       2.05893       20.4656       2.06121      -2.27984      0.257407      0.274257      0.370940      0.437007      0.470511      0.526087      0.548124
 129   5 2946.2381    3.8606  2.1146 12.1266 -0.0003  0.0193   0.0248   0.0523    0.0289   0.0000   442.8222       2.39035       20.1503       1.45329      -3.03157    -0.0126358      0.230047      0.326451      0.370044      0.408585      0.437423      0.468581
 129   6 3218.6705    4.1947  2.8239 12.2929  0.0000  0.0239   0.0232   0.0638    0.0270   0.0000   443.2680       2.95909       20.7654       2.15141      -2.45055    -0.0310006      0.287999      0.397050      0.456412      0.509222      0.560259      0.583015
 130   0 1154.4163    0.0628  0.1157  8.0011  0.0000  0.0113   0.0038   0.0236    0.0116   0.0000   436.7317    -0.0155900       21.1246      0.213584      -3.55708     -0.714318      0.133953      0.179266      0.223700      0.225575      0.245105      0.266387
 130   1 1665.1064    0.3215  0.6357  8.2971  0.0000  0.0112   0.0043   0.0289    0.0234   0.0000   439.4294     0.0454191       20.7089     0.0719498      -3.01405     -0.162470      0.132723      0.183159      0.206538      0.226244      0.245309      0.258455
 130   2 2030.6828    0.7890  1.4286  9.2300  0.0000  0.0171   0.0072   0.0464    0.0379   0.0000   440.4118     -0.147997       21.0344      0.151562      -2.98283     -0.820734      0.198141      0.279670      0.312993      0.347828      0.381376      0.402441
 130   3 2367.4960    1.4958  2.2100 10.3772 -0.0038  0.0227   0.0096   0.0622    0.0336   0.0000   441.3621       1.33460       20.2978      0.819798      -1.72020      0.424087      0.277273      0.375721      0.437030      0.477184      0.524945      0.557614
 130   4 2666.3323    2.6042  2.1518 11.4511 -0.0022  0.0209   0.0171   0.0568    0.0319   0.0000   442.2982       1.54796       22.0664      0.784059      -2.87802     0.0783162      0.256400      0.345863      0.392928      0.440520      0.478777      0.504951
 130   5 2954.7424    3.9709  2.0493 12.1463  0.0000  0.0184   0.0256   0.0510    0.0307   0.0000   442.5696       2.30001       21.4026       1.72841      -3.69254      0.206527      0.221847      0.306401      0.355819      0.387358      0.421064      0.444722
 130   6 3227.9766    4.1846  3.0058 12.3519  0.0007  0.0250   0.0223   0.0673    0.0263   0.0000   442.6617       3.61590       22.0222      0.896594      -1.88640     -0.501423      0.298191      0.411938      0.478136      0.526258      0.565303      0.589741
 131   0 1158.7542    0.0651  0.1693  8.0519  0.0000  0.0142   0.0040   0.0373    0.0120   0.0000   437.0296      0.177418       21.2448     -0.241593      -4.43210     -0.319524      0.199014      0.252445      0.285298      0.318570      0.391367      0.409676
 131   1 1670.2669    0.3338  0.6642  8.3126  0.0000  0.0115   0.0043   0.0293    0.0250   0.0000   439.3354      0.434503       21.1830      0.240934      -3.17061    -0.0408025      0.136152      0.185309      0.220230      0.244697      0.274100      0.280520
 131   2 2036.4789    0.8223  1.4444  9.2668  0.0004  0.0168   0.0073   0.0449    0.0386   0.0000   440.2988      0.453259       21.6237      0.659839      -4.27013      0.617031      0.194998      0.272784      0.316648      0.342630      0.382014      0.399477
 131   3 2374.1413    1.6583  2.4730 10.3170  0.0027  0.0236   0.0094   0.0619    0.0341   0.0000   441.2182       1.28278       21.4868       1.84147      -3.38976     -0.110918      0.281811      0.379410      0.440943      0.493749      0.532967      0.562365
 131   4 2673.8296    2.7245  2.6050 11.4244  0.0005  0.0235   0.0152   0.0634    0.0304   0.0000   442.0632       1.83387       20.4974       1.75633      -1.71709     0.0769444      0.273314      0.386233      0.434746      0.484748      0.529830      0.558267
 131   5 2963.3000    3.9898  2.1216 12.2269  0.0000  0.0189   0.0251   0.0510    0.0295   0.0000   442.9876       2.13607       20.8660       1.92248      -1.49526     -0.228584      0.226545      0.316152      0.361112      0.395947      0.437202      0.460073
 131   6 3237.2205    4.1223  2.9910 12.3778 -0.0008  0.0253   0.0220   0.0675    0.0271   0.0000   442.8899       3.04303       19.9007       2.15938      -2.56806      0.231709      0.301958      0.419688      0.476043      0.537121      0.580952      0.617600
 132   0 1163.1261    0.0655  0.1725  7.9813  0.0000  0.0151   0.0039   0.0340    0.0120   0.0000   437.3252     -0.133400       21.2075      0.330991      -3.65385      0.325797      0.167301      0.233167      0.284782      0.299408      0.308507      0.334773
 132   1 1675.4055    0.3392  0.7363  8.2625  0.0000  0.0123   0.0043   0.0318    0.0255   0.0000   439.0955     0.0342013       20.8578     -0.402474      -3.45712     0.0664885      0.141331      0.201512      0.223893      0.245056      0.279055      0.280556
 132   2 2042.2549    0.8145  1.3742  9.2781  0.0000  0.0164   0.0073   0.0441    0.0389   0.0000   439.9465      0.415123       21.6828     -0.101181      -3.81725    -0.0654105      0.193708      0.261941      0.308507      0.332987      0.364495      0.382352
 132   3 2380.7943    1.5599  2.2561 10.4522 -0.0018  0.0228   0.0097   0.0624    0.0324   0.0000   440.9156      0.575005       20.7268       1.01259      -2.68688    -0.0878286      0.268804      0.374791      0.428323      0.482954      0.516083      0.541591
 132   4 2681.3934    2.7063  2.2930 11.4829  0.0000  0.0217   0.0167   0.0584    0.0307   0.0000   442.3067       1.07702       20.1690      0.999909     -0.478407     -0.967100      0.259356      0.357016      0.413311      0.451487      0.496867      0.529327
 132   5 2971.7070    3.9566  2.1338 12.1826 -0.0002  0.0191   0.0248   0.0522    0.0298   0.0000   442.7412       3.04065       19.9723       1.87985      -2.38604       1.42154      0.226499      0.317707      0.363524      0.398329      0.432423      0.462431
 132   6 3246.4380    4.2221  3.1623 12.2963 -0.0002  0.0259   0.0213   0.0691    0.0267   0.0000   443.8971       2.99991       20.5663       1.91567      -1.50198      0.670619      0.310550      0.432037      0.490658      0.545430      0.587666      0.629544
 133   0 1167.4010    0.0694  0.1462  7.7788  0.0000  0.0108   0.0036   0.0275    0.0118   0.0000   437.4127      0.145876       20.9299     -0.265740      -3.08980      0.540792      0.124232      0.182628      0.190470      0.226490      0.237975      0.251070
 133   1 1680.5162    0.3419  0.7066  8.1436  0.0000  0.0119   0.0044   0.0309    0.0249   0.0000   439.3928     -0.327666       21.1443      0.305640      -3.22522     0.0221537      0.136853      0.186864      0.214873      0.237621      0.256393      0.274037
 133   2 2047.9948    0.8619  1.5460  9.0178  0.0000  0.0171   0.0070   0.0467    0.0388   0.0000   440.0764      0.105127       21.6115    -0.0165485      -4.01371      0.121300      0.197378      0.270483      0.316738      0.350143      0.373754      0.396721
[truncated: 94,418 more chars]
