# Supplementary material for: Global-Mode Analysis of Full-Disk Data from the Michelson Doppler Imager and the Helioseismic and Magnetic Imager
Source: Sol Phys. 2018 Jan 31;293(2):29. doi: 10.1007/s11207-017-1201-5 (PMC6566312; doi:10.1007/s11207-017-1201-5)
Supplement: Supplementary file 3 — (TAR 230.0 MB) [file 11207_2017_1201_MOESM3_ESM.tar › MDI/mdifd.1238.18]

   0  15 2228.7262    0.9120  0.6782 10.3984  0.0000  0.1437   0.1753   0.7210    0.8053   0.0000    -2.4366     -0.362737       1.20855      0.398422      -2.90120    -0.0433672       0.00000       0.00000       0.00000       0.00000       0.00000       0.00000       0.00000       0.00000       0.00000       0.00000       0.00000       0.00000       0.00000       0.00000       0.00000       0.00000       0.00000       0.00000       0.00000       0.00000       0.00000       0.00000       0.00000       0.00000       0.00000       0.00000       0.00000       0.00000       0.00000       0.00000
   0  17 2496.0194    2.0100  0.7631  9.4494  0.0000  0.1340   0.3226   0.3840    4.7960   0.0000    67.6760       1.68100       2.87000      0.793000      -2.06200     -0.611000       0.00000       0.00000       0.00000       0.00000       0.00000       0.00000       0.00000       0.00000       0.00000       0.00000       0.00000       0.00000       0.00000       0.00000       0.00000       0.00000       0.00000       0.00000       0.00000       0.00000       0.00000       0.00000       0.00000       0.00000       0.00000       0.00000       0.00000       0.00000       0.00000       0.00000
   0  22 3168.6462    4.4367  0.7288  1.2123  0.0000  0.1100   0.6872   0.3544 1000.0000   0.0000    -2.7044     -0.248339       1.28000       1.38178      -3.18852    -0.0651595       0.00000       0.00000       0.00000       0.00000       0.00000       0.00000       0.00000       0.00000       0.00000       0.00000       0.00000       0.00000       0.00000       0.00000       0.00000       0.00000       0.00000       0.00000       0.00000       0.00000       0.00000       0.00000       0.00000       0.00000       0.00000       0.00000       0.00000       0.00000       0.00000       0.00000
   1  14 2156.6572    0.8690  0.7224  9.8464  0.0000  0.1101   0.0868   0.2002    0.3635   0.0000   324.4089       101.046      0.984936      0.358932      -2.06672    -0.0551422       0.00000       0.00000       0.00000       0.00000       0.00000       0.00000       0.00000       0.00000       0.00000       0.00000       0.00000       0.00000       186.562       64.4712       0.00000       0.00000       0.00000       0.00000       0.00000       0.00000       0.00000       0.00000       0.00000       0.00000       0.00000       0.00000       0.00000       0.00000       0.00000       0.00000
   1  15 2292.0938    1.1002  0.9781  9.1532  0.0000  0.1074   0.0859   0.2239    1.2495   0.0000   677.3418       29.4248       2.07800      0.695000      -1.19700     -0.450000       0.00000       0.00000       0.00000       0.00000       0.00000       0.00000       0.00000       0.00000       0.00000       0.00000       0.00000       0.00000       138.200       73.2210       0.00000       0.00000       0.00000       0.00000       0.00000       0.00000       0.00000       0.00000       0.00000       0.00000       0.00000       0.00000       0.00000       0.00000       0.00000       0.00000
   1  18 2693.3804    2.8166  0.6712  3.9950  0.0000  0.0727   0.2451   0.1619 1000.0000   0.0000   432.7483       40.8731       1.02810      0.793218      -2.21982     0.0170492       0.00000       0.00000       0.00000       0.00000       0.00000       0.00000       0.00000       0.00000       0.00000       0.00000       0.00000       0.00000       91.7766       57.1016       0.00000       0.00000       0.00000       0.00000       0.00000       0.00000       0.00000       0.00000       0.00000       0.00000       0.00000       0.00000       0.00000       0.00000       0.00000       0.00000
   1  21 3098.2552    4.1291  1.0643 -2.4386  0.0000  0.0979   0.2915   0.2259 1000.0000   0.0000   435.9317       8.84545       1.05548       1.28341      -2.31895    -0.0374816       0.00000       0.00000       0.00000       0.00000       0.00000       0.00000       0.00000       0.00000       0.00000       0.00000       0.00000       0.00000       116.885       75.4250       0.00000       0.00000       0.00000       0.00000       0.00000       0.00000       0.00000       0.00000       0.00000       0.00000       0.00000       0.00000       0.00000       0.00000       0.00000       0.00000
   1  23 3368.6653    3.5480  1.9224  2.7214  0.0000  0.1249   0.1933   0.3777 1000.0000   0.0000   371.4377       61.1175       1.07192       1.64066      -2.37924     -0.180530       0.00000       0.00000       0.00000       0.00000       0.00000       0.00000       0.00000       0.00000       0.00000       0.00000       0.00000       0.00000       166.801       84.1145       0.00000       0.00000       0.00000       0.00000       0.00000       0.00000       0.00000       0.00000       0.00000       0.00000       0.00000       0.00000       0.00000       0.00000       0.00000       0.00000
   1  26 3776.1102    2.0768  6.2319  8.8306 -0.0098  0.2761   0.0595   0.7575    1.8722   0.0000   534.1098      -113.401       1.09448       2.14886      -2.46287     -0.632509       0.00000       0.00000       0.00000       0.00000       0.00000       0.00000       0.00000       0.00000       0.00000       0.00000       0.00000       0.00000       350.523       190.892       0.00000       0.00000       0.00000       0.00000       0.00000       0.00000       0.00000       0.00000       0.00000       0.00000       0.00000       0.00000       0.00000       0.00000       0.00000       0.00000
   2  13 2081.9655    0.7262  0.7291  8.4278  0.0000  0.0960   0.0501   0.1476    0.6943   0.0000   413.6281       13.9559      -1.18113      -9.05811      -1.71278    -0.0673014       0.00000       0.00000       0.00000       0.00000       0.00000       0.00000       0.00000       0.00000       0.00000       0.00000       0.00000       0.00000       77.3479       55.2027       35.5990       10.4676       0.00000       0.00000       0.00000       0.00000       0.00000       0.00000       0.00000       0.00000       0.00000       0.00000       0.00000       0.00000       0.00000       0.00000
   2  14 2217.5764    1.0882  0.7893  2.1800  0.0000  0.0633   0.0730   0.1550 1000.0000   0.0000   440.0471      -1.41476       36.6648      0.700964      -1.06700     -0.668000       0.00000       0.00000       0.00000       0.00000       0.00000       0.00000       0.00000       0.00000       0.00000       0.00000       0.00000       0.00000       52.1403       39.2669       21.6680       6.82670       0.00000       0.00000       0.00000       0.00000       0.00000       0.00000       0.00000       0.00000       0.00000       0.00000       0.00000       0.00000       0.00000       0.00000
   2  15 2352.1184    1.2018  1.0574  3.2443  0.0000  0.0795   0.0693   0.1936  465.9941   0.0000   500.8988      -36.3106       8.40839      0.448933      -1.78911    -0.0219978       0.00000       0.00000       0.00000       0.00000       0.00000       0.00000       0.00000       0.00000       0.00000       0.00000       0.00000       0.00000       56.4266       49.8644       26.4093       10.8489       0.00000       0.00000       0.00000       0.00000       0.00000       0.00000       0.00000       0.00000       0.00000       0.00000       0.00000       0.00000       0.00000       0.00000
   2  18 2754.4707    2.8688  0.8040  7.9451  0.0002  0.0549   0.1865   0.1658  116.9369   0.0000   448.3072      -32.7475       23.3074      -4.43815      -1.89021     0.0178978       0.00000       0.00000       0.00000       0.00000       0.00000       0.00000       0.00000       0.00000       0.00000       0.00000       0.00000       0.00000       42.4961       34.3038       19.9898       6.66222       0.00000       0.00000       0.00000       0.00000       0.00000       0.00000       0.00000       0.00000       0.00000       0.00000       0.00000       0.00000       0.00000       0.00000
   2  19 2889.5184    3.4297  0.9330  2.7868  0.0000  0.0661   0.1992   0.1636 1000.0000   0.0000   303.3902       48.7265      -3.01276      -10.5241      -1.92137    0.00964499       0.00000       0.00000       0.00000       0.00000       0.00000       0.00000       0.00000       0.00000       0.00000       0.00000       0.00000       0.00000       52.1310       40.9519       23.9441       7.77592       0.00000       0.00000       0.00000       0.00000       0.00000       0.00000       0.00000       0.00000       0.00000       0.00000       0.00000       0.00000       0.00000       0.00000
   2  20 3024.7385    4.0252  0.8032  0.5567  0.0000  0.0551   0.2496   0.1487 1000.0000   0.0000   417.8811      -23.0068      -9.38501       5.88677      -1.95136    -0.0154978       0.00000       0.00000       0.00000       0.00000       0.00000       0.00000       0.00000       0.00000       0.00000       0.00000       0.00000       0.00000       39.0667       31.9488       20.9491       7.07983       0.00000       0.00000       0.00000       0.00000       0.00000       0.00000       0.00000       0.00000       0.00000       0.00000       0.00000       0.00000       0.00000       0.00000
   2  22 3295.1379    3.9351  1.4876  0.4944  0.0000  0.0892   0.1930   0.2239 1000.0000   0.0000   444.8531       3.79828       7.77043       5.91806      -2.00815     -0.131039       0.00000       0.00000       0.00000       0.00000       0.00000       0.00000       0.00000       0.00000       0.00000       0.00000       0.00000       0.00000       59.0500       55.7643       29.8420       14.3905       0.00000       0.00000       0.00000       0.00000       0.00000       0.00000       0.00000       0.00000       0.00000       0.00000       0.00000       0.00000       0.00000       0.00000
   2  23 3430.4780    3.2497  2.2491  7.6057  0.0000  0.0998   0.1306   0.2947   25.4099   0.0000   356.6985       174.985      -34.7852       20.7932      -2.03522     -0.229392       0.00000       0.00000       0.00000       0.00000       0.00000       0.00000       0.00000       0.00000       0.00000       0.00000       0.00000       0.00000       65.2851       55.2547       38.1200       13.6702       0.00000       0.00000       0.00000       0.00000       0.00000       0.00000       0.00000       0.00000       0.00000       0.00000       0.00000       0.00000       0.00000       0.00000
   2  24 3566.5785    2.7276  3.4693  2.5444  0.0000  0.1366   0.0866   0.3364 1000.0000   0.0000   423.9437      -36.5488       40.2138      -25.8903      -2.06146     -0.359882       0.00000       0.00000       0.00000       0.00000       0.00000       0.00000       0.00000       0.00000       0.00000       0.00000       0.00000       0.00000       94.0238       86.0329       44.8527       19.3671       0.00000       0.00000       0.00000       0.00000       0.00000       0.00000       0.00000       0.00000       0.00000       0.00000       0.00000       0.00000       0.00000       0.00000
   3  12 2001.1537    0.4703  0.6851  9.0895  0.0000  0.0495   0.0297   0.1512    0.2364   0.0000   461.1079      -8.80470       10.4756       3.76584      -6.19851      0.859677       0.00000       0.00000       0.00000       0.00000       0.00000       0.00000       0.00000       0.00000       0.00000       0.00000       0.00000       0.00000       23.0757       22.0462       17.7554       10.9507       5.08018       1.47360       0.00000       0.00000       0.00000       0.00000       0.00000       0.00000       0.00000       0.00000       0.00000       0.00000       0.00000       0.00000
   3  13 2137.6376    0.7949  0.4785  9.7566  0.0000  0.0521   0.0592   0.1004    0.2296   0.0000   421.5951       21.4092       23.3076       11.3524      -1.11563      -3.32874       0.00000       0.00000       0.00000       0.00000       0.00000       0.00000       0.00000       0.00000       0.00000       0.00000       0.00000       0.00000       31.2593       31.3864       18.9320       8.74854       4.04637       1.27320       0.00000       0.00000       0.00000       0.00000       0.00000       0.00000       0.00000       0.00000       0.00000       0.00000       0.00000       0.00000
   3  14 2273.3070    1.0498  0.7438  9.6782  0.0000  0.0677   0.0643   0.1531    0.4301   0.0000   466.5650       39.2915      -15.4073       10.9667      -1.87297      -1.96404       0.00000       0.00000       0.00000       0.00000       0.00000       0.00000       0.00000       0.00000       0.00000       0.00000       0.00000       0.00000       27.0439       28.1181       25.4737       11.8819       8.04133       2.17945       0.00000       0.00000       0.00000       0.00000       0.00000       0.00000       0.00000       0.00000       0.00000       0.00000       0.00000       0.00000
   3  17 2676.1492    2.3566  0.9512  1.5313  0.0000  0.0651   0.1237   0.1491 1000.0000   0.0000   447.9956      -3.35282      -31.2920      -3.36015       5.18157      -1.41046       0.00000       0.00000       0.00000       0.00000       0.00000       0.00000       0.00000       0.00000       0.00000       0.00000       0.00000       0.00000       37.1664       35.3507       24.6931       13.0687       5.51081       1.59021       0.00000       0.00000       0.00000       0.00000       0.00000       0.00000       0.00000       0.00000       0.00000       0.00000       0.00000       0.00000
   3  18 2811.3799    2.8955  0.9254 10.4982  0.0000  0.0609   0.1639   0.1850    1.8998   0.0000   466.3612      -5.17319       6.54264      -17.1865       1.33000      -1.21968       0.00000       0.00000       0.00000       0.00000       0.00000       0.00000       0.00000       0.00000       0.00000       0.00000       0.00000       0.00000       29.8748       27.5066       20.1160       12.9776       4.90495       1.45018       0.00000       0.00000       0.00000       0.00000       0.00000       0.00000       0.00000       0.00000       0.00000       0.00000       0.00000       0.00000
   3  20 3082.1844    3.8260  0.8541 11.8669  0.0000  0.0557   0.2104   0.1418    0.9040   0.0000   404.6196       5.95960       3.40027      -2.14203      -4.48377      -1.12533       0.00000       0.00000       0.00000       0.00000       0.00000       0.00000       0.00000       0.00000       0.00000       0.00000       0.00000       0.00000       30.2537       28.6753       20.6536       11.0415       5.24939       1.53508       0.00000       0.00000       0.00000       0.00000       0.00000       0.00000       0.00000       0.00000       0.00000       0.00000       0.00000       0.00000
   3  21 3217.7068    3.9721  1.0986  3.9766  0.0000  0.0604   0.1920   0.1575 1000.0000   0.0000   411.6043       12.7272       23.3221       4.53954       2.35874      0.673141       0.00000       0.00000       0.00000       0.00000       0.00000       0.00000       0.00000       0.00000       0.00000       0.00000       0.00000       0.00000       29.7202       30.0722       21.7263       12.0179       5.85114       1.82480       0.00000       0.00000       0.00000       0.00000       0.00000       0.00000       0.00000       0.00000       0.00000       0.00000       0.00000       0.00000
   3  22 3353.4072    3.1861  1.5070 11.6433  0.0000  0.0822   0.1519   0.2133    0.7441   0.0000   420.8544       70.5582      -17.8473       18.5593       5.57071      0.227406       0.00000       0.00000       0.00000       0.00000       0.00000       0.00000       0.00000       0.00000       0.00000       0.00000       0.00000       0.00000       41.6668       34.7481       30.6321       19.9048       8.38221       2.20214       0.00000       0.00000       0.00000       0.00000       0.00000       0.00000       0.00000       0.00000       0.00000       0.00000       0.00000       0.00000
   3  23 3489.5099    2.8718  2.9785  8.3950  0.0000  0.1004   0.0902   0.2771    4.4177   0.0000   403.9254      -40.0524       20.2883     -0.265132      -8.27097      -4.35861       0.00000       0.00000       0.00000       0.00000       0.00000       0.00000       0.00000       0.00000       0.00000       0.00000       0.00000       0.00000       52.4178       51.0280       36.0672       20.9081       9.26070       2.84731       0.00000       0.00000       0.00000       0.00000       0.00000       0.00000       0.00000       0.00000       0.00000       0.00000       0.00000       0.00000
   3  24 3625.9867    2.4549  3.5020 10.3342  0.0026  0.1139   0.0761   0.3559    0.4997   0.0000   575.1574      -72.6567      -5.33514       12.1362      -5.69463       3.77742       0.00000       0.00000       0.00000       0.00000       0.00000       0.00000       0.00000       0.00000       0.00000       0.00000       0.00000       0.00000       57.9945       57.6966       41.8442       22.3474       11.1953       3.33990       0.00000       0.00000       0.00000       0.00000       0.00000       0.00000       0.00000       0.00000       0.00000       0.00000       0.00000       0.00000
   4  12 2051.5982    0.6833  0.6536  8.9621 -0.0051  0.0523   0.0407   0.1258    0.3266   0.0000   443.6066      -2.52521      -11.9274       7.84504      -7.22278       2.30985       1.69567    -0.0788077       0.00000       0.00000       0.00000       0.00000       0.00000       0.00000       0.00000       0.00000       0.00000       0.00000       21.0381       23.6660       17.5451       11.3906       5.98772       2.81260       1.18517      0.312328       0.00000       0.00000       0.00000       0.00000       0.00000       0.00000       0.00000       0.00000       0.00000       0.00000
   4  13 2188.2701    0.7467  0.8196  9.6715 -0.0075  0.0986   0.0443   0.1571    0.2695   0.0000   474.1844       39.8327      -18.0598       13.3630       15.3347       4.23471     -0.356114      0.463807       0.00000       0.00000       0.00000       0.00000       0.00000       0.00000       0.00000       0.00000       0.00000       0.00000       25.5633       42.4218       29.7325       19.7207       14.4312       4.40326       2.93176      0.950853       0.00000       0.00000       0.00000       0.00000       0.00000       0.00000       0.00000       0.00000       0.00000       0.00000
   4  16 2592.8970    2.1446  1.0619  3.8692  0.0000  0.0586   0.0973   0.1665  542.0329   0.0000   435.6927      -34.9999      -12.0592      -6.91953      -7.81060      -5.93150       0.00000       0.00000       0.00000       0.00000       0.00000       0.00000       0.00000       0.00000       0.00000       0.00000       0.00000       0.00000       24.3676       24.5322       20.3334       13.8487       7.25653       4.16041       1.38270      0.342126       0.00000       0.00000       0.00000       0.00000       0.00000       0.00000       0.00000       0.00000       0.00000       0.00000
   4  17 2728.3891    2.5790  0.9458 10.0172 -0.0272  0.0553   0.1287   0.1788    5.6111   0.0000   428.3512      -14.8227       3.58940       16.8895       7.90069       4.41744       4.09989      0.653711       0.00000       0.00000       0.00000       0.00000       0.00000       0.00000       0.00000       0.00000       0.00000       0.00000       18.4664       19.1164       16.4843       12.0842       7.04321       3.59393       1.40424      0.354086       0.00000       0.00000       0.00000       0.00000       0.00000       0.00000       0.00000       0.00000       0.00000       0.00000
   4  18 2864.2034    2.9840  0.7623 11.6114 -0.0064  0.0509   0.1463   0.1227    0.6063   0.0000   407.3906       22.3473       21.1136       6.98084       1.55559     -0.199242      0.120931     -0.284806       0.00000       0.00000       0.00000       0.00000       0.00000       0.00000       0.00000       0.00000       0.00000       0.00000       16.3400       19.9353       16.4230       10.5681       7.81242       2.86766       1.54312      0.404117       0.00000       0.00000       0.00000       0.00000       0.00000       0.00000       0.00000       0.00000       0.00000       0.00000
   4  20 3135.9096    4.1561  1.0325  5.5410 -0.0002  0.0597   0.1901   0.1493   22.3558   0.0000   433.2190      -22.6350       35.0971      0.586293      -3.25625       4.43027     -0.274529     -0.458275       0.00000       0.00000       0.00000       0.00000       0.00000       0.00000       0.00000       0.00000       0.00000       0.00000       28.7097       27.9541       21.6910       15.0571       8.12989       3.59697       1.16818      0.282063       0.00000       0.00000       0.00000       0.00000       0.00000       0.00000       0.00000       0.00000       0.00000       0.00000
   4  21 3271.6845    3.6385  1.3293 11.3782 -0.0001  0.0627   0.1494   0.1705    0.9147   0.0000   414.8326       15.4613       18.1859      -2.52203      -13.1077      -2.95778     -0.136009      0.135727       0.00000       0.00000       0.00000       0.00000       0.00000       0.00000       0.00000       0.00000       0.00000       0.00000       24.2967       28.0148       21.0951       14.5356       8.21221       4.05596       1.59145      0.458630       0.00000       0.00000       0.00000       0.00000       0.00000       0.00000       0.00000       0.00000       0.00000       0.00000
   4  22 3407.9907    3.1443  1.9280 11.7629  0.0022  0.0771   0.1179   0.2307    0.3739   0.0000   440.1508      -16.6347       35.3735       7.67748       17.1049      -5.29483      0.752119     -0.251941       0.00000       0.00000       0.00000       0.00000       0.00000       0.00000       0.00000       0.00000       0.00000       0.00000       28.7515       31.3603       24.5149       18.7930       9.82974       5.38039       1.78078      0.567445       0.00000       0.00000       0.00000       0.00000       0.00000       0.00000       0.00000       0.00000       0.00000       0.00000
   4  23 3544.4381    2.7321  2.9045  8.6017  0.0033  0.0884   0.0773   0.2476    2.2980   0.0000   469.3365       30.3140       4.25303      -38.0535       7.33170      -6.03194      0.306455     -0.421952       0.00000       0.00000       0.00000       0.00000       0.00000       0.00000       0.00000       0.00000       0.00000       0.00000       35.7279       36.5628       29.7425       20.4657       12.1904       5.53698       2.16297      0.561603       0.00000       0.00000       0.00000       0.00000       0.00000       0.00000       0.00000       0.00000       0.00000       0.00000
   5  10 1823.3541    0.3391  0.2847  9.2320 -0.0143  0.0794   0.0572   0.2132    0.0994   0.0000   409.9635       10.9875       21.2326       13.1141       2.07797     -0.891123      -3.77824      -1.33141     -0.456619    -0.0544373       0.00000       0.00000       0.00000       0.00000       0.00000       0.00000       0.00000       0.00000       17.1625       16.8620       29.1535       10.3027       8.14843       3.43061       2.28429       1.70350      0.227687      0.111132       0.00000       0.00000       0.00000       0.00000       0.00000       0.00000       0.00000       0.00000
   5  12 2098.3638    0.6975  0.7027  9.6294  0.0029  0.0606   0.0379   0.1018    0.1822   0.0000   430.2961      -6.01370      -7.16659       6.60942      -2.04988       5.05918       2.42794      -1.15151      0.192178     0.0842222       0.00000       0.00000       0.00000       0.00000       0.00000       0.00000       0.00000       0.00000       17.6266       15.4134       18.1810       14.8383       7.29666       5.02951       3.83176       1.38958      0.381238     0.0796863       0.00000       0.00000       0.00000       0.00000       0.00000       0.00000       0.00000       0.00000
   5  13 2235.2330    0.9431  0.6900  9.7256 -0.0064  0.0461   0.0501   0.1125    0.2709   0.0000   437.5190       32.3000       5.67217      -12.9838      -12.1923     -0.276422       2.82036       1.13177      0.400766     -0.101058       0.00000       0.00000       0.00000       0.00000       0.00000       0.00000       0.00000       0.00000       16.2938       17.8490       15.7213       11.1230       6.17398       3.69917       2.04081      0.890173      0.269517     0.0597945       0.00000       0.00000       0.00000       0.00000       0.00000       0.00000       0.00000       0.00000
   5  14 2371.0960    1.3191  0.7125  9.9583 -0.0028  0.0468   0.0625   0.1019    0.3843   0.0000   434.2636      0.342738      -8.52936      -5.78213      -6.40865     -0.405056     -0.442673    -0.0582303    -0.0523878    -0.0245579       0.00000       0.00000       0.00000       0.00000       0.00000       0.00000       0.00000       0.00000       12.8801       16.4891       13.6879       10.1468       6.97555       3.99675       2.00140      0.907932      0.341794     0.0871173       0.00000       0.00000       0.00000       0.00000       0.00000       0.00000       0.00000       0.00000
   5  15 2506.0900    1.7289  0.7894 10.0018 -0.0043  0.0415   0.0842   0.1148    0.6460   0.0000   420.6541      0.261934       21.6492       8.11170       1.15922      -3.47230     -0.980642      -1.05608      0.144261     0.0264573       0.00000       0.00000       0.00000       0.00000       0.00000       0.00000       0.00000       0.00000       13.3154       15.0226       13.2224       9.65568       6.26643       3.84230       1.76990      0.870771      0.286169     0.0653063       0.00000       0.00000       0.00000       0.00000       0.00000       0.00000       0.00000       0.00000
   5  16 2641.1031    2.4245  1.0031  9.6972  0.0125  0.0469   0.1083   0.1421    1.3406   0.0000   429.0029       20.9800       3.31262       1.78435      -6.24094       4.50003     -0.146919      0.905646     -0.337084     -0.157451       0.00000       0.00000       0.00000       0.00000       0.00000       0.00000       0.00000       0.00000       15.5684       17.6247       14.2141       11.3811       7.59482       4.07062       2.29388      0.823523      0.305136     0.0776310       0.00000       0.00000       0.00000       0.00000       0.00000       0.00000       0.00000       0.00000
   5  17 2777.2772    2.8371  0.9975  4.0853  0.0000  0.0496   0.1221   0.1284  792.2634   0.0000   428.5658      -12.1772       7.58795       2.56909      -6.51275       1.82878       0.00000       0.00000       0.00000       0.00000       0.00000       0.00000       0.00000       0.00000       0.00000       0.00000       0.00000       0.00000       17.5904       20.0538       17.3040       11.9838       7.79488       4.32916       2.19403      0.889595      0.319294     0.0691855       0.00000       0.00000       0.00000       0.00000       0.00000       0.00000       0.00000       0.00000
   5  19 3049.9061    4.0887  0.9561  3.1938  0.0000  0.0501   0.2022   0.1403 1000.0000   0.0000   450.7570       5.15920       2.83671      -1.92099       1.59810       3.41556       0.00000       0.00000       0.00000       0.00000       0.00000       0.00000       0.00000       0.00000       0.00000       0.00000       0.00000       0.00000       14.8625       16.9210       16.2679       11.1044       7.79133       4.76098       2.22443       1.19088      0.396236     0.0792090       0.00000       0.00000       0.00000       0.00000       0.00000       0.00000       0.00000       0.00000
   5  20 3186.2386    4.0281  1.0571 10.9957 -0.0057  0.0648   0.1912   0.1454    3.4705   0.0000   407.4758       2.67004       2.64188      -7.29372      0.838877      -5.47660       5.82418     -0.512677     -0.946547     0.0367509       0.00000       0.00000       0.00000       0.00000       0.00000       0.00000       0.00000       0.00000       16.0753       23.1897       17.9778       14.4588       10.6820       4.99139       3.62864       1.04888      0.539206      0.134051       0.00000       0.00000       0.00000       0.00000       0.00000       0.00000       0.00000       0.00000
   5  22 3459.2754    3.1330  2.1866  0.6977  0.0000  0.0750   0.0992   0.1975 1000.0000   0.0000   447.0561      -31.3179       21.7081       19.9151       21.7315      -8.00769       0.00000       0.00000       0.00000       0.00000       0.00000       0.00000       0.00000       0.00000       0.00000       0.00000       0.00000       0.00000       23.4831       26.4098       22.8460       17.5751       11.8232       6.76837       3.56241       1.45921      0.504111      0.116427       0.00000       0.00000       0.00000       0.00000       0.00000       0.00000       0.00000       0.00000
   5  23 3596.1917    2.5054  3.6376  9.3549  0.0141  0.0976   0.0655   0.2894    0.7693   0.0000   442.7928       72.8455      -9.38481       15.1697       15.6290      -12.2457      -1.70844      -2.91816     -0.107638   0.000139302       0.00000       0.00000       0.00000       0.00000       0.00000       0.00000       0.00000       0.00000       29.8760       32.1899       29.7312       22.8133       15.8614       9.32569       4.77866       2.05078      0.703431      0.153203       0.00000       0.00000       0.00000       0.00000       0.00000       0.00000       0.00000       0.00000
   6  12 2142.4496    0.7883  0.7248  9.1703 -0.0082  0.0471   0.0375   0.1061    0.2295   0.0000   424.2285       9.85812       9.13820      -23.6630      -7.42304      -3.48013       1.65858      0.172315      0.175051    -0.0966558     0.0446439     0.0236290       0.00000       0.00000       0.00000       0.00000       0.00000       0.00000       11.2692       11.9757       12.8723       9.46944       6.80225       5.08499       2.83365       1.28956      0.772258      0.292611     0.0826666     0.0154709       0.00000       0.00000       0.00000       0.00000       0.00000       0.00000
   6  13 2279.8147    1.0352  0.8679  9.6658 -0.0117  0.0910   0.0450   0.1154    0.3036   0.0000   431.1116       11.3845       9.21165      -5.33513      -1.74812      -3.37397       3.17346     -0.302677     -0.606588      0.178583    -0.0434805    -0.0191204       0.00000       0.00000       0.00000       0.00000       0.00000       0.00000       24.9123       21.2286       30.7888       22.3675       15.0765       7.29195       6.05042       4.46320       1.57184      0.580099      0.204598     0.0240639       0.00000       0.00000       0.00000       0.00000       0.00000       0.00000
   6  14 2415.4958    1.5306  0.7818 10.3213 -0.0044  0.0491   0.0673   0.1089    0.3201   0.0000   418.4402       2.39132      -8.28094       5.21924      -1.13072       2.19859      -2.14515     -0.988024     -0.947487      0.102199     0.0310738     0.0177591       0.00000       0.00000       0.00000       0.00000       0.00000       0.00000       11.3741       12.9765       13.9605       9.30756       8.56754       4.70397       2.97058       1.85067      0.683861      0.308464      0.109069     0.0179428       0.00000       0.00000       0.00000       0.00000       0.00000       0.00000
   6  15 2551.0412    1.9050  1.0874  9.3743 -0.0055  0.0525   0.0735   0.1305    1.2273   0.0000   438.1817      -21.7558       8.59575      -1.71358       7.78818      -3.16478       1.55205      -1.74296      0.163706      0.204217     0.0747209     0.0165173       0.00000       0.00000       0.00000       0.00000       0.00000       0.00000       12.5805       15.1070       14.7583       9.89423       9.26482       5.44139       3.14974       1.86292      0.630051      0.318186      0.115302     0.0198568       0.00000       0.00000       0.00000       0.00000       0.00000       0.00000
   6  16 2687.0048    2.3692  1.0317  9.3207  0.0032  0.0490   0.0897   0.1164    1.3640   0.0000   432.0781      -5.24786       10.6772       10.3067      -2.61146       3.04779      -1.66222   -0.00704490      0.627462     -0.117772   -0.00619649     0.0161320       0.00000       0.00000       0.00000       0.00000       0.00000       0.00000       12.9062       12.7068       12.2799       12.1834       7.86207       4.78864       3.28616       2.00927      0.800077      0.266742     0.0713923     0.0164805       0.00000       0.00000       0.00000       0.00000       0.00000       0.00000
   6  18 2960.6013    3.6971  0.7798 11.7127 -0.0029  0.0484   0.1639   0.1054    0.4809   0.0000   460.0528      -7.72628      -1.30398      -8.52265      -1.43084      -1.62990       2.50654      0.212088     0.0496397     -0.171017    -0.0430035   -0.00478396       0.00000       0.00000       0.00000       0.00000       0.00000       0.00000       11.3412       12.2489       14.6027       9.44272       7.07247       5.66076       2.79628       1.43215      0.784451      0.364356     0.0967492     0.0165011       0.00000       0.00000       0.00000       0.00000       0.00000       0.00000
   6  19 3097.1999    4.1689  1.0221  4.2678  0.0000  0.0435   0.1610   0.1257  939.4467   0.0000   447.5749      -9.95364       35.6007      -8.48316       2.47770       3.85573       0.00000       0.00000       0.00000       0.00000       0.00000       0.00000       0.00000       0.00000       0.00000       0.00000       0.00000       0.00000       12.0832       12.2606       12.1684       10.3911       7.40356       4.96229       3.01608       1.52993      0.713914      0.251284     0.0719888     0.0146735       0.00000       0.00000       0.00000       0.00000       0.00000       0.00000
   6  20 3233.8502    3.6360  1.2837 11.6673 -0.0093  0.0564   0.1451   0.1447    0.8074   0.0000   454.9536       6.52910       9.47712       21.7907       12.3323      -2.58577      -1.45000      -1.43490      -1.04105     0.0930667   -0.00418529     0.0228424       0.00000       0.00000       0.00000       0.00000       0.00000       0.00000       14.3901       16.2524       15.8439       12.3267       8.98048       6.34753       3.56808       1.76433      0.907036      0.350191      0.103072     0.0212686       0.00000       0.00000       0.00000       0.00000       0.00000       0.00000
   6  21 3370.7775    3.3038  2.1358  7.7638 -0.0006  0.0670   0.0930   0.1900   10.4319   0.0000   461.2699       7.16447      -3.46009      -5.52173      -8.00207      -4.65360     -0.551910       2.35516       2.23065     0.0558508     0.0315739    0.00155966       0.00000       0.00000       0.00000       0.00000       0.00000       0.00000       16.9403       19.4425       17.2350       15.9851       10.8467       7.30346       4.40004       2.51219       1.06804      0.400889      0.114223     0.0267781       0.00000       0.00000       0.00000       0.00000       0.00000       0.00000
   6  22 3508.1501    2.7977  2.9752  9.8589 -0.0046  0.0859   0.0653   0.2043    0.6717   0.0000   447.2491       4.80007       31.0880      -4.65090       2.00240       4.50078      -7.27058       3.63901       2.21951     -0.479428     -0.296417    0.00928809       0.00000       0.00000       0.00000       0.00000       0.00000       0.00000       21.2020       25.5119       23.5162       18.8638       14.6541       9.36727       5.60995       3.11019       1.30937      0.533679      0.171370     0.0349351       0.00000       0.00000       0.00000       0.00000       0.00000       0.00000
   6  23 3645.9076    2.4167  3.8473  9.4127 -0.0015  0.0924   0.0516   0.2582    0.6345   0.0000   440.6330      -17.6813     -0.998325      -5.95781       20.2442       16.1335      -6.25871       1.94455     -0.811593      0.128194     -0.202798    0.00872199       0.00000       0.00000       0.00000       0.00000       0.00000       0.00000       23.0609       25.8058       25.7503       20.8793       16.0529       10.0942       6.33926       3.36935       1.52634      0.579011      0.194750     0.0367876       0.00000       0.00000       0.00000       0.00000       0.00000       0.00000
   6  25 3921.8479    1.6304  6.8655  9.2422  0.0001  0.1468   0.0286   0.3783    0.2266   0.0000   437.0415       50.3371      -3.83427      -45.6755       7.24444       18.9617       10.9907     -0.316270     -0.798662      -1.21322      0.134308    -0.0525735       0.00000       0.00000       0.00000       0.00000       0.00000       0.00000       34.1815       44.3106       37.2856       34.8766       23.5977       16.5434       9.30828       5.53487       2.23159      0.963647      0.272040     0.0698479       0.00000       0.00000       0.00000       0.00000       0.00000       0.00000
   7  11 2045.7644    0.6849  0.5535  8.8773 -0.0118  0.0552   0.0348   0.0861    0.2136   0.0000   438.5739       7.86245       22.7794      -18.2946      -7.79958      0.641815       1.47773      0.352147      -1.09868      0.187161    -0.0902982     0.0846535     0.0192526   -0.00229358       0.00000       0.00000       0.00000       0.00000       13.5492       14.0278       10.5993       9.52078       10.5294       7.48681       5.05467       2.61247       1.12291      0.502467      0.179487     0.0598866     0.0221567    0.00371917       0.00000       0.00000       0.00000       0.00000
   7  12 2184.4841    0.8455  0.6745  9.4873 -0.0016  0.0462   0.0383   0.0978    0.1735   0.0000   427.0829       8.25961       13.8242      -16.0960       3.43596       11.0522      -3.83919      0.398812      0.403490      0.205521     -0.118204    -0.0605987    0.00761581   -0.00198777       0.00000       0.00000       0.00000       0.00000       9.22917       10.0261       11.3235       9.32754       5.88981       5.58191       3.69270       1.80348      0.962108      0.578507      0.260368     0.0867388     0.0205531    0.00392579       0.00000       0.00000       0.00000       0.00000
   7  13 2322.0905    1.1458  0.8948  9.7198  0.0006  0.0608   0.0491   0.1269    0.2798   0.0000   446.0710       15.6032       16.0480       10.0505       5.22239       1.59783      -3.12137      0.276189     -0.390786      0.234842    -0.0175323    -0.0203195     0.0128651   -0.00233944       0.00000       0.00000       0.00000       0.00000       10.9191       11.8655       14.2226       9.19350       9.16217       7.10829       3.61587       2.72876       1.62259      0.479199      0.275951      0.122154     0.0282243    0.00423140       0.00000       0.00000       0.00000       0.00000
   7  14 2458.1489    1.5756  1.0600  9.6441 -0.0082  0.0483   0.0619   0.1117    0.5491   0.0000   430.4173      -7.48143     -0.818302      -1.79965       10.2653       2.80771      -6.76150       5.78122      0.340436      0.391557     0.0265357     0.0665740     0.0188348   -0.00350108       0.00000       0.00000       0.00000       0.00000       11.6068       12.7153       12.7023       10.7613       8.55467       5.33176       3.66334       2.43054       1.28054      0.559035      0.221022     0.0778967     0.0227575    0.00389248       0.00000       0.00000       0.00000       0.00000
   7  15 2594.2959    1.8671  1.1177  9.8116 -0.0049  0.0473   0.0659   0.1202    0.6402   0.0000   438.7391       9.47615       3.24201       7.12044      -1.53831      0.102044      0.911791     -0.459017     -0.581234     -0.270161      0.228542    -0.0661471     0.0186531    0.00162178       0.00000       0.00000       0.00000       0.00000       10.6794       11.8413       11.9840       10.3789       7.75866       5.77305       3.86627       2.08807       1.13313      0.554112      0.247612     0.0781403     0.0216391    0.00416410       0.00000       0.00000       0.00000       0.00000
   7  17 2868.2384    3.2811  0.7972 11.0719 -0.0113  0.0386   0.1318   0.0936    0.5902   0.0000   435.2059       6.30524      -2.84502      -6.07508       5.67801     -0.571697      -4.55032       2.10136      0.408472      0.129766     -0.201677     0.0883581   -0.00887858   -0.00406528       0.00000       0.00000       0.00000       0.00000       7.57371       9.73146       8.94351       7.43234       6.72031       4.33730       3.24367       1.70287      0.900458      0.446629      0.184880     0.0635713     0.0217654    0.00414982       0.00000       0.00000       0.00000       0.00000
   7  18 3005.6142    3.9932  0.7564 11.1269  0.0011  0.0406   0.1553   0.0808    0.5725   0.0000   426.5951      -7.78975       3.48926      -1.72948       8.79061       6.35153      -1.58472       1.22707      0.637422      0.129579     0.0328768     0.0740812   -0.00320346    0.00536962       0.00000       0.00000       0.00000       0.00000       8.36335       10.3180       9.17768       8.18723       7.15244       4.61247       3.32205       1.84388       1.07954      0.433843      0.201188     0.0622602     0.0220298    0.00420322       0.00000       0.00000       0.00000       0.00000
   7  19 3142.7927    3.8781  0.9835 11.8639 -0.0042  0.0433   0.1456   0.1124    0.4455   0.0000   431.6423      -8.77467      -3.84365    -0.0701612       9.44052      -2.98618      -2.29711      0.180694       1.04766     -0.134367     -0.135523    -0.0108214     0.0149900   -0.00258513       0.00000       0.00000       0.00000       0.00000       8.83212       10.0731       10.4900       9.22979       6.76870       5.13006       3.81599       1.79909       1.07901      0.540983      0.251417     0.0716356     0.0223103    0.00427254       0.00000       0.00000       0.00000       0.00000
   7  20 3279.7468    3.7271  1.3851 10.2368 -0.0024  0.0484   0.1124   0.1265    1.1637   0.0000   450.9510      -17.8252       11.1146       2.87763      -3.82250       2.59196      0.359104       1.68064       1.37182      0.734203      0.202551     -0.189881    0.00878070   -0.00364415       0.00000       0.00000       0.00000       0.00000       10.8675       12.5530       11.4849       10.5254       8.01105       6.19751       4.21669       2.15778       1.18074      0.562953      0.248516     0.0761999     0.0218360    0.00476765       0.00000       0.00000       0.00000       0.00000
   7  21 3417.3643    3.3442  1.9785  9.5921  0.0034  0.0580   0.0895   0.1607    1.0857   0.0000   431.0351      -27.5322      -4.85243       20.4978       9.09794       4.16519      -1.02701      0.592002      -2.92968      0.638704      0.258345    -0.0906021    -0.0545811    0.00487526       0.00000       0.00000       0.00000       0.00000       13.5982       14.1520       13.8893       13.2852       10.3065       6.49037       4.46809       2.95006       1.58052      0.753200      0.264525     0.0903846     0.0258613    0.00491841       0.00000       0.00000       0.00000       0.00000
   7  22 3555.1626    2.5753  3.1596 10.1267 -0.0002  0.0769   0.0544   0.1976    0.3572   0.0000   416.1742      -2.55944       21.9848       6.24411       8.47821       2.18785      -9.97873     0.0668450       1.75288       1.49011    -0.0819591    -0.0272779    -0.0183369    0.00458521       0.00000       0.00000       0.00000       0.00000       17.5023       19.9718       20.3012       16.7178       13.1899       9.39422       6.08202       3.60778       1.85158      0.950610      0.376882      0.139264     0.0381942    0.00671520       0.00000       0.00000       0.00000       0.00000
   7  23 3693.3855    2.1816  4.1027  9.4701 -0.0007  0.0924   0.0407   0.2282    0.3874   0.0000   425.3650       15.1190      -4.21362       40.2438       19.0073       9.82098      0.387451      -1.32444       1.90076     -0.585941     -0.126684      0.121385    -0.0574938  -0.000659178       0.00000       0.00000       0.00000       0.00000       19.0866       23.9650       22.2630       19.4494       15.4955       11.1116       7.35609       4.19513       2.36023       1.05131      0.471030      0.160693     0.0481893    0.00951087       0.00000       0.00000       0.00000       0.00000
   7  24 3831.7711    1.8536  5.9088  9.3481 -0.0010  0.1150   0.0297   0.3097    0.2155   0.0000   455.1526       14.1414       36.9883      -28.3167       12.7286       19.9034       1.17629      -5.06467     -0.655666     -0.911278      0.209964    -0.0796751     -0.102667     0.0106606       0.00000       0.00000       0.00000       0.00000       24.3497       28.8652       29.3480       24.4098       19.7305       14.5724       9.01016       5.44535       2.95882       1.30226      0.595763      0.221673     0.0626442     0.0112214       0.00000       0.00000       0.00000       0.00000
   7  25 3970.3997    1.5098  7.6962  9.1353  0.0002  0.1368   0.0226   0.3846    0.1722   0.0000   456.4213       25.0746       16.3147      -30.1022       6.56283      -7.28294       4.40426       1.11176      -2.67373     -0.607309   -0.00266024      0.134070    -0.0541894    -0.0127036       0.00000       0.00000       0.00000       0.00000       31.6494       38.1114       35.0421       31.1719       24.5805       17.6645       11.3917       6.70765       3.52854       1.65116      0.686849      0.244455     0.0691328     0.0135217       0.00000       0.00000       0.00000       0.00000
   7  28 4387.4953    0.9204 13.8988  8.8984 -0.0011  0.2380   0.0134   0.6956    0.0979   0.0000   502.5506      -18.7269       22.8606       6.36091       65.0588      -1.07255      -8.75474      -18.8932      -2.51021       5.86021     -0.944091     -0.795182      0.203803    0.00409573       0.00000       0.00000       0.00000       0.00000       52.6293       64.1171       61.9205       53.5915       42.0178       29.7842       19.2693       11.4461       6.32863       2.84725       1.26432      0.445325      0.128153     0.0240034       0.00000       0.00000       0.00000       0.00000
   7  29 4527.1399    0.7328 16.6218  8.9406 -0.0001  0.3173   0.0114   0.8738    0.0826   0.0000   388.9494       3.29940       94.0077       71.6059      -55.7672       10.8695       64.3883       5.67378      -13.6951       4.08252       1.86607     -0.454190      0.132021    -0.0346035       0.00000       0.00000       0.00000       0.00000       68.3417       83.7453       79.3024       70.5574       56.2309       39.5096       26.5020       15.5504       8.74029       3.90380       1.73295      0.588394      0.173983     0.0329699       0.00000       0.00000       0.00000       0.00000
   8  11 2086.1080    0.7343  0.7503  9.0444  0.0051  0.0559   0.0325   0.0996    0.2003   0.0000   433.7422      -8.76067       5.16392      -8.65292      -1.95523       5.15462     -0.742122      0.205610       1.88107      0.630844      0.514226   -0.00117704     0.0373195     0.0139733   -0.00521207  -0.000241286       0.00000       0.00000       12.0458       13.2157       10.4095       14.3856       10.4331       7.11770       3.05318       3.31863       2.23999       1.37632      0.509346      0.205268     0.0507479     0.0249137    0.00366842    0.00135109       0.00000       0.00000
   8  12 2225.1375    0.9795  0.7431  9.1977 -0.0008  0.0360   0.0384   0.0914    0.2419   0.0000   435.8384       3.86206       12.2132       4.05768      -2.85376      -1.83752       1.76067      -1.72617     -0.106847     -0.199303     -0.327779     0.0145611    0.00633621   -0.00223398    0.00174753  -0.000902801       0.00000       0.00000       7.31648       8.25340       7.69465       7.66326       6.41958       4.20793       2.93764       1.98143       1.30901      0.676007      0.331402      0.129122     0.0476975     0.0142211    0.00403485   0.000752192       0.00000       0.00000
   8  13 2362.8668    1.2588  0.8931  9.4757 -0.0060  0.0416   0.0482   0.0912    0.3174   0.0000   441.8727      -11.1700       29.3051       11.4766      -13.8711      -3.92482      -1.90332       2.67038      0.567247       1.10177      0.262562      0.342846     0.0174130    -0.0158917   -0.00338774   0.000295128       0.00000       0.00000       7.58951       8.83857       8.98543       7.97137       6.47346       4.87362       3.89305       2.29882       1.20551      0.704032      0.356208      0.173206     0.0588697     0.0190128    0.00528016   0.000897661       0.00000       0.00000
   8  14 2499.3719    1.6664  1.0255  9.3283 -0.0016  0.0407   0.0554   0.0923    0.5595   0.0000   442.2240      -7.47764       6.19141       10.3077       4.10367      -1.98500       6.45600      -2.29123      0.578106     -0.408468    -0.0321292    -0.0461220    -0.0756434     0.0199720   -0.00251578   0.000499386       0.00000       0.00000       8.36671       10.2708       10.4951       8.87351       6.99784       4.75661       3.50625       2.14375       1.18475      0.670226      0.345470      0.151277     0.0556806     0.0186744    0.00513459   0.000844023       0.00000       0.00000
   8  15 2636.0274    2.1450  1.2251  7.6077 -0.0042  0.0479   0.0670   0.1071    5.4559   0.0000   448.9119      -14.8016       21.8492     -0.574551      -8.74192       4.45158       6.46605     -0.612753       1.27147      0.515740     -0.274143    -0.0358519    -0.0316431    0.00321492    0.00320062  -0.000670387       0.00000       0.00000       9.27019       11.9321       12.0147       9.82126       8.71583       5.31359       4.11822       2.52186       1.46727      0.907376      0.379973      0.191549     0.0628030     0.0231352    0.00707689    0.00109306       0.00000       0.00000
   8  16 2773.6693    2.7716  0.8042 11.2044 -0.0121  0.0350   0.1100   0.0921    0.3404   0.0000   430.6653       3.54155       15.6338       5.01182      -11.2017       2.62101       1.25733       1.09082     -0.106727      0.162945    -0.0118098    -0.0259350     0.0306911    -0.0144036    0.00745038  -5.33462e-05       0.00000       0.00000       7.41525       8.90556       9.30857       7.92363       5.88111       4.58758       2.89525       1.77993       1.17653      0.596661      0.275626      0.131910     0.0564576     0.0169888    0.00401491   0.000709158       0.00000       0.00000
   8  17 2911.4800    3.3493  0.9705 10.1766 -0.0120  0.0402   0.1127   0.0918    1.6888   0.0000   437.9982      -18.4707       10.1294       9.33567       2.14941      0.527636      -1.03143      -1.90829      -2.06281     -0.287853      0.185763   -0.00275809   -0.00856360     0.0337464   -0.00379996  -5.88460e-07       0.00000       0.00000       8.65789       8.77407       9.30962       8.43203       6.50877       5.33101       3.98907       2.39935       1.32991      0.692676      0.376238      0.162043     0.0605869     0.0174241    0.00412825   0.000686770       0.00000       0.00000
   8  18 3049.1784    4.0793  0.8908 10.2182  0.0054  0.0386   0.1427   0.0894    0.9964   0.0000   429.1511       1.92281       20.3949       8.71316      -1.18926      -2.67752      -1.94344       2.33289       1.30322     -0.469070      0.416887     -0.100671    0.00782204     0.0198244   -0.00630605   0.000960805       0.00000       0.00000       8.50930       10.1262       10.4510       8.97039       6.56271       5.01421       2.90840       1.93520       1.25466      0.682824      0.276812      0.139364     0.0537552     0.0178813    0.00388605   0.000780260       0.00000       0.00000
   8  19 3186.7323    3.7316  1.1855 11.4615  0.0055  0.0449   0.1201   0.1076    0.4452   0.0000   437.7674       9.03796       10.1529      -7.15454      -5.32605      -8.92848      -2.31474       1.84091      -1.47122     -0.553734      0.156420      0.241291    -0.0549718     0.0252025   0.000492410  -0.000349284       0.00000       0.00000       9.12825       9.63537       10.0187       8.75826       7.85748       5.77050       3.99108       2.64051       1.61527      0.830587      0.421014      0.163678     0.0662834     0.0212387    0.00548631   0.000854372       0.00000       0.00000
   8  20 3324.2950    3.5900  1.5426 10.2797 -0.0059  0.0491   0.0957   0.1171    0.8198   0.0000   429.0874       7.07011     -0.547305       5.58926       8.19568      -2.61057      -6.88275       3.43420      0.847217     -0.252150     -0.176625   -0.00999877     0.0540161    -0.0341275   -0.00395282   0.000544897       0.00000       0.00000       9.57783       11.4857       11.7610       10.1280       8.41757       6.09912       4.10837       2.71964       1.61496      0.912978      0.406280      0.192717     0.0692852     0.0240387    0.00641814    0.00108625       0.00000       0.00000
   8  21 3462.3094    2.9874  2.2662 10.5470 -0.0016  0.0583   0.0672   0.1537    0.3029   0.0000   446.9216      -17.1112      -1.88943       2.68388       5.87237      -5.76739      -4.14982      0.472708     -0.845029       1.11145     -0.234234     -0.301214     0.0213996     0.0604056   -0.00955758   -0.00262450       0.00000       0.00000       11.4741       13.4594       13.3450       12.1375       9.81699       7.36295       4.79540       3.29893       1.94342       1.08918      0.501994      0.221506     0.0816811     0.0285402    0.00701549    0.00131767       0.00000       0.00000
   8  22 3600.6970    2.5285  3.4028  9.6097 -0.0005  0.0750   0.0477   0.1855    0.3694   0.0000   445.6962      -55.9976     -0.776489      -3.68057      0.170459       10.1286       3.19634      -3.02889      -3.49360       2.77838     -0.157513      0.319670    -0.0642099    -0.0585979     0.0185255   -0.00122538       0.00000       0.00000       15.5757       17.4913       17.5814       15.6971       12.3339       10.0740       6.84818       4.22591       2.56049       1.33877      0.631024      0.286178      0.113808     0.0349059    0.00842607    0.00154622       0.00000       0.00000
   8  23 3739.2754    2.0936  4.8175  9.4058 -0.0008  0.0931   0.0342   0.2436    0.2669   0.0000   440.7269      -13.3350      -13.0284      0.887363      -16.5947      -9.25428       5.84508       4.60555      -4.29953       1.29845      0.566274      0.337138     -0.116607    -0.0142822    0.00973802  -0.000307322       0.00000       0.00000       17.4893       21.9835       21.4095       19.0329       15.7912       11.0032       7.95070       5.03114       3.04179       1.66351      0.810790      0.358550      0.134841     0.0440453     0.0125312    0.00217637       0.00000       0.00000
   8  24 3878.0132    1.6941  6.9098  9.1682 -0.0007  0.1153   0.0230   0.3128    0.1590   0.0000   416.6144       3.87661       5.80608       10.0231       22.2675       27.7525       11.5420      -6.69174       3.09526      0.278791      -1.01050     -0.591109      0.137072    -0.0124646     0.0113887    0.00291914       0.00000       0.00000       22.0289       27.1710       26.9737       24.2188       19.8871       14.6097       10.1262       6.57460       4.06817       2.08637       1.10876      0.438706      0.184991     0.0591135     0.0158451    0.00275703       0.00000       0.00000
   8  25 4017.0546    1.5130  8.4666  8.6228 -0.0016  0.1309   0.0192   0.3627    0.1929   0.0000   444.0742       7.51377       29.4212      -2.49540       15.3134      -11.7140      -1.30154      -17.1857       1.62337       2.36395      0.112382     -0.632288     0.0933799     0.0600053     0.0166092   -0.00141933       0.00000       0.00000       25.4293       31.9101       31.4879       27.3872       22.7900       16.5684       11.8785       7.44495       4.36468       2.39842       1.15504      0.523140      0.199013     0.0668291     0.0184151    0.00312144       0.00000       0.00000
   8  26 4156.4807    1.1858 10.4136  9.0916 -0.0005  0.1702   0.0161   0.4613    0.1035   0.0000   389.5222      -11.1909       37.9870      -32.9264       30.8214      -4.62298      -18.7307       6.67189      0.831228      0.129514      -1.16177      0.190156    -0.0407465    -0.0911676    -0.0191769    0.00657415       0.00000       0.00000       31.9176       38.1845       38.6147       35.4371       28.2039       22.0778       15.3270       9.94674       5.91585       3.27568       1.57052      0.724920      0.273832     0.0903181     0.0229293    0.00412687       0.00000       0.00000
   9  10 1984.1750    0.5830  0.5227  8.8423  0.0031  0.0402   0.0277   0.0797    0.1504   0.0000   426.0954       4.45944       15.6345      -12.0278      -3.19848      0.213725       1.32707     0.0331456       1.15403     -0.211168     -0.293629      0.229602    -0.0173960    -0.0298526  -0.000960119   -0.00106625   0.000561169   0.000243627       6.71229       7.38060       8.40433       5.83248       5.77925       5.74312       3.93207       2.66561       1.77816      0.859164      0.504476      0.239200     0.0961359     0.0423144     0.0198300    0.00573754    0.00119022   0.000174755
   9  12 2264.4138    0.9688  0.7376  9.4833 -0.0070  0.0439   0.0381   0.0859    0.1992   0.0000   437.3351       2.09709       6.81316      -6.64136      -2.25951       2.86647       1.33999       1.35266    -0.0856938     -0.956493      0.965472      0.306294    -0.0929441    -0.0782499   0.000824630   4.68606e-05   7.70716e-05   8.50842e-05       6.83053       8.70183       9.56332       7.66577       6.97851       5.67139       3.18932       2.64947       1.76474      0.888552      0.554100      0.291643      0.102446     0.0469114     0.0213786    0.00696252    0.00145868   0.000227102
   9  13 2402.2883    1.4232  1.0115  9.8691 -0.0066  0.0426   0.0481   0.1069    0.2944   0.0000   434.9575      -2.18033       20.4768      -7.69746      -7.48509       3.22536    -0.0536301     -0.840405     -0.167885      0.243419     -0.352721    -0.0520373     0.0641822    -0.0105414    -0.0190141   -0.00103801  -0.000104868  -0.000132698       7.16654       8.04296       9.38804       7.67796       7.21819       5.11460       3.98456       2.80884       1.57496       1.08587      0.564830      0.252861      0.145519     0.0535805     0.0181660    0.00640528    0.00149813   0.000205960
   9  14 2539.5129    1.7696  0.9442 10.2167 -0.0173  0.0526   0.0654   0.1146    0.3350   0.0000   443.2690     -0.153239       16.3539      -3.96360       8.66451       9.18158      -3.74421      -5.53244      0.142918     -0.244401     -0.276581     -0.286448    -0.0439976    -0.0882157     0.0233199   -0.00818048   0.000901003   0.000641546       9.16551       8.63299       9.10968       10.1920       7.21777       5.02326       4.53150       3.44184       1.75159      0.924359      0.620888      0.404563      0.161394     0.0653572     0.0180799    0.00528535    0.00128647   0.000246881
   9  15 2677.0200    2.4910  0.8724 10.4415 -0.0083  0.0334   0.0859   0.0800    0.3780   0.0000   424.2557       12.0523       11.2379      -4.81793     -0.168000       1.32246       4.28455      -2.93338     -0.967432      -2.88029      0.794891     0.0339081     -0.114049    0.00882506    -0.0277221  -0.000735393  -0.000226934  -0.000259251       6.30243       7.17708       7.19238       6.86009       5.39890       4.40433       3.34781       2.30055       1.35766      0.825119      0.436499      0.226356      0.100645     0.0402794     0.0137233    0.00397796   0.000906949   0.000171335
   9  16 2815.1818    3.1545  0.7850 10.3111 -0.0030  0.0312   0.1119   0.0801    0.6486   0.0000   423.7753      -5.54674       11.9652       8.37794      -4.00216       4.13342     -0.213840      0.716953      0.570692      0.168542     -0.566976    -0.0163906    -0.0463003    0.00280118    0.00988015   -0.00229134    0.00197692   6.51049e-06       6.12733       6.82336       6.50344       5.83182       5.09254       4.53712       3.25378       2.33747       1.37394      0.694623      0.404172      0.204584     0.0853827     0.0322251     0.0126223    0.00379468   0.000836383   0.000149111
   9  17 2953.4321    3.7135  0.7646 10.8318 -0.0045  0.0302   0.1370   0.0785    0.5328   0.0000   434.0714      -3.32271      -1.34674       9.48620      -14.0119     0.0486952      0.122521      -2.29346       1.18593      0.370471      0.704569     -0.213275    -0.0438010     0.0321890    0.00268970    0.00384065  -0.000953155   0.000115339       5.66034       6.90609       7.12332       6.34562       5.21045       3.93453       2.72199       1.88693       1.15876      0.676912      0.377860      0.180194     0.0844521     0.0342496     0.0123167    0.00388245   0.000911145   0.000148362
   9  18 3091.4225    4.0912  0.8849 10.7166 -0.0047  0.0358   0.1353   0.0833    0.9333   0.0000   431.6157      -19.5528       1.70904       9.95887       6.43078       9.56677      -1.60924      -3.39206      0.461458     -0.133840     -0.851409     -0.207809     0.0803344    -0.0298779  -0.000413749    0.00373012  -6.73682e-05   0.000164462       6.52020       7.04803       6.58617       6.81172       6.52660       4.79850       2.98776       2.36835       1.60184       1.04185      0.541821      0.243846      0.102653     0.0389732     0.0135874    0.00479439    0.00107533   0.000183683
   9  19 3229.4323    3.8334  1.0808 11.9525 -0.0082  0.0447   0.1257   0.1021    0.3583   0.0000   432.5198       2.84223       11.7803       4.50406      -8.11607       8.85661     -0.212072     -0.973119      0.996278      -1.29320      -1.12713    -0.0123585     0.0941206     0.0454945    -0.0359017   0.000156638  -0.000432987   0.000106124       6.77161       9.30066       8.41859       8.04907       7.38202       5.12822       4.22390       2.72922       1.77675       1.09485      0.541784      0.319969      0.111157     0.0578477     0.0175572    0.00586738    0.00171701   0.000287522
   9  20 3367.6811    3.3106  1.6839 11.0176 -0.0009  0.0494   0.0862   0.1221    0.2876   0.0000   432.3105      -16.1359       5.82483       22.3102      -7.30745       2.38457      -5.84320       4.94450     -0.746378       1.43319       1.82250     -0.185040      0.162522      0.118786    -0.0266543   -0.00510966   0.000474021   9.75832e-05       8.54301       10.1777       9.52729       9.10209       7.72962       6.52182       5.01727       3.37321       2.08589       1.15853      0.650601      0.315224      0.143063     0.0583432     0.0210936    0.00615291    0.00156323   0.000288117
   9  21 3506.0402    2.7711  2.5972 10.6668 -0.0031  0.0617   0.0584   0.1595    0.2013   0.0000   423.5715     -0.529979       14.8242       8.69377       5.88202       1.97601      -8.07892      -1.98550       2.33297      -1.70394     -0.191685     0.0755549     0.0236882   -0.00412612     0.0150950    0.00515657    0.00141496   0.000175970       11.2449       14.0586       14.1697       12.7332       10.5308       8.00285       5.78007       3.81019       2.44039       1.45210      0.786118      0.376336      0.179967     0.0712533     0.0258736    0.00789232    0.00201805   0.000340249
   9  22 3645.1624    2.3224  3.6040  9.6611 -0.0025  0.0733   0.0407   0.1843    0.2409   0.0000   468.1784      -25.7802      -32.9256       26.9952      -9.85070      -10.4484      0.481182       8.27020      -3.28313     -0.896603       3.24836     0.0666284      0.121811      0.155359    0.00662418   -0.00650940    0.00159547   7.20209e-05       12.2969       14.8992       15.1349       13.8016       11.7672       9.39974       6.69887       4.80932       2.93492       1.72889      0.958028      0.481738      0.214562     0.0883550     0.0316279     0.0102350    0.00240226   0.000411260
   9  23 3783.9230    1.8918  5.3666  9.8136 -0.0001  0.0943   0.0291   0.2669    0.1384   0.0000   484.4293       22.6295      -10.4162       5.56549      -4.11346       18.1723       5.60259       1.23379      -3.73712       2.08369      -1.34910     0.0677318      0.143782      0.168108    -0.0288358   -0.00487377   -0.00158417  -0.000271768       15.8121       20.5043       19.7467       18.5902       15.2881       12.2990       8.79522       6.07678       3.84086       2.20914       1.23893      0.600634      0.283016      0.111599     0.0420841     0.0129815    0.00320927   0.000579112
   9  24 3923.3787    1.6077  7.6033  9.1741 -0.0012  0.1187   0.0212   0.3169    0.1402   0.0000   432.8030      -57.8434       38.4777       6.19877       7.29412      -2.86404       6.74047       8.54970      -2.23010      -4.08113      -2.19909     -0.970544      0.208386    -0.0941688    -0.0571270    0.00248825   0.000658578   0.000840466       20.8907       25.2166       25.4724       23.0091       20.4838       15.3390       11.1929       7.97080       4.82688       2.96231       1.58722      0.798762      0.358824      0.143194     0.0498557     0.0167219    0.00410883   0.000645705
   9  25 4063.1367    1.3506  9.0259  9.0764 -0.0047  0.1350   0.0166   0.3816    0.1075   0.0000   425.6396      -28.7099       40.2988       55.9719       37.9513       3.60730       2.64246      -12.4688       9.74474       11.6446      -2.33317      -1.10279     -0.726311    -0.0443567    -0.0643801    -0.0292448   -0.00601042  -0.000365005       23.2353       29.1106       29.0774       26.3923       22.5394       17.9223       12.9413       8.84153       5.65667       3.36662       1.78701      0.908631      0.403870      0.170684     0.0613840     0.0191333    0.00470406   0.000787154
   9  26 4202.5911    1.1128 11.2611  9.0940 -0.0031  0.1749   0.0145   0.4750    0.0867   0.0000   461.7079      -37.5269       10.9775      -4.24555       43.4035      -6.71097       5.15838       13.9736      -12.2609       1.36977       8.77870     -0.395930      -1.56982     -0.243622      0.195456    -0.0722408   -0.00640721   0.000181277       30.1773       37.2802       35.9328       34.0972       29.5708       23.2639       17.0383       12.1069       7.48151       4.54141       2.47103       1.20854      0.561657      0.222024     0.0789019     0.0254506    0.00609733    0.00103770
  10  10 2021.4487    0.5696  0.4472  9.2237 -0.0075  0.0319   0.0287   0.0609    0.1084   0.0000   439.5980      -1.51524       7.90427      -8.23165      -3.83332      -1.77857       3.92016      -1.29482      -1.40614      0.604229      0.523850      0.384403    -0.0900376    -0.0164351    0.00632238   -0.00660816    0.00357539   0.000667771       4.62923       5.58582       6.84601       5.64994       4.70585       5.13109       2.86066       2.93747       1.72005       1.19272      0.666002      0.409523      0.140443      0.107082     0.0285437     0.0170443    0.00564270    0.00194910
  10  11 2162.8800    0.8210  0.6427  9.2213 -0.0009  0.0314   0.0298   0.0666    0.1751   0.0000   430.1592       2.48306       24.2068       4.96360     -0.191367       7.14508      0.592264      0.105229      -1.57025      -1.87871     -0.408554      0.275934    -0.0421990    -0.0557119     0.0163097     0.0159866    0.00230620   -0.00148049       4.93411       5.64286       5.83348       5.69638       4.74113       4.34685       3.21121       2.38898       1.63907      0.950132      0.644879      0.316347      0.150766     0.0878091     0.0311101     0.0123287    0.00462764    0.00121263
  10  12 2302.7679    1.1162  0.8838  9.4600 -0.0024  0.0545   0.0378   0.0949    0.2516   0.0000   436.7739      -6.03436       16.2010       14.7101     -0.789720       3.92690       1.42535      -1.09022      0.204446     -0.144467     -0.916025      0.263829      0.629835     -0.152763     0.0554969     0.0124060  -0.000298107  -9.93380e-05       7.19900       8.68067       11.7495       6.06826       8.90837       6.65219       3.58097       4.19730       2.05673       1.27102       1.03215      0.342672      0.241603      0.124502     0.0343309     0.0148493    0.00687224    0.00191305
  10  14 2578.5820    1.9224  0.9621 10.4123  0.0010  0.0473   0.0599   0.0840    0.2738   0.0000   430.0604      -5.20122       8.65294       4.47130      -4.35399      -4.34082     -0.726053     -0.340011      0.808584     -0.114590     -0.129261      0.442170     0.0327573    -0.0200251   -0.00805123     0.0124588    0.00321062    0.00120275       6.81979       6.81808       9.90540       7.70854       5.79846       6.95282       4.38487       2.78272       2.60684       1.36092      0.626745      0.521458      0.256580     0.0800053     0.0467145     0.0232604    0.00754352    0.00184314
  10  15 2716.9283    2.5831  0.8683  9.2208 -0.0033  0.0309   0.0816   0.0751    1.0898   0.0000   449.3637       14.3185       14.6779       7.12659      -1.12108       5.25994      -8.54697      -1.45935      0.648538     -0.918418     0.0130381     0.0350102      0.175012    -0.0445933    -0.0267030     0.0244996   0.000368034  -0.000608240       5.22749       6.57708       6.39540       6.30700       5.18667       4.07293       3.12026       2.14797       1.40711      0.882283      0.513642      0.285635      0.150808     0.0657767     0.0286173     0.0103928    0.00336486   0.000968006
  10  16 2855.6290    3.2635  0.8729 11.1235  0.0025  0.0347   0.1087   0.0862    0.3452   0.0000   438.3145       7.96244       11.6419     -0.203684       2.19512       3.47404       2.42435      -2.51460      -1.85361      0.342952     0.0451064      0.355497    -0.0103373     -0.169689     0.0430752   -0.00589442    0.00554058    0.00109984       5.63320       5.82384       6.51404       6.05784       5.31510       4.57648       3.30945       2.57043       1.62791       1.03986      0.662394      0.330830      0.159639     0.0860039     0.0337728     0.0118601    0.00438714    0.00117046
  10  17 2994.4121    3.7021  0.9556 11.1062 -0.0074  0.0351   0.1126   0.0811    0.5253   0.0000   432.3291       2.46331       1.08604     -0.405235       2.19837       2.46755     -0.932627       2.95805      -2.29468     0.0494484     -0.415275     -0.108833    -0.0588713     0.0174921    -0.0186374    -0.0112085    0.00565453  -2.79016e-05       5.46611       6.67368       6.77029       6.38492       5.45334       4.54188       3.48282       2.48657       1.63930       1.10015      0.573235      0.340032      0.174311     0.0723325     0.0352291     0.0136643    0.00419284    0.00131329
  10  18 3132.8562    3.9744  1.0189  9.6039  0.0016  0.0335   0.1137   0.0861    1.5728   0.0000   436.7808      -10.2614       9.34652       5.36608      -3.60663      -1.85304       2.59860    -0.0332087      -1.90072      0.114809     -0.129030     -0.117860    -0.0283750     0.0417927    -0.0243323   -0.00873342    0.00500054   -0.00129414       5.58829       6.56081       6.45443       6.02100       5.29520       4.48700       3.49797       2.51113       1.72681       1.00541      0.583445      0.323389      0.158754     0.0743198     0.0294236     0.0119995    0.00409162    0.00110420
  10  19 3271.2360    3.6157  1.4617 10.4331 -0.0047  0.0426   0.0883   0.1044    0.6039   0.0000   443.7514       7.50142       13.9163       8.17665      -5.02320       11.1480       5.61701    -0.0250371      -1.48179      0.421196     -0.703991     0.0297860      0.222862     0.0329919   -0.00285622    -0.0102333   -0.00295689  -0.000830282       7.85678       8.79312       9.19375       9.04897       7.22413       5.62055       4.43044       3.14792       1.98048       1.25109      0.736791      0.404522      0.205352      0.102844     0.0413849     0.0148840    0.00451357    0.00124082
  10  20 3409.9852    3.1972  2.0443 10.8518 -0.0049  0.0490   0.0687   0.1269    0.2252   0.0000   434.5706       2.76000       15.0876      -4.39420       7.78475      -3.92198      0.485303      -2.63848      0.869530      -1.18125    -0.0363525    -0.0834119     -0.444458      0.184525     0.0180414   -0.00777382    0.00243212   0.000614106       8.19288       9.80129       10.0857       9.48859       8.12114       6.46193       4.82202       3.38518       2.29017       1.44861      0.852632      0.460278      0.235625      0.108498     0.0458504     0.0173967    0.00587680    0.00164111
  10  21 3549.0240    2.6377  3.1226 10.4106 -0.0032  0.0633   0.0469   0.1680    0.1591   0.0000   433.6880      -3.44901       2.15748       21.8814       12.0710      -2.47553      -12.6697     -0.564008     -0.891291     -0.996447       1.32550    -0.0604378    -0.0534158    -0.0849692     0.0517213    -0.0289753   -0.00342770    0.00185689       10.1421       12.6520       12.7088       12.3264       10.2743       8.14499       6.07271       4.31029       2.84871       1.85702       1.05952      0.605699      0.300574      0.141352     0.0590905     0.0232111    0.00722420    0.00221568
  10  22 3688.2526    2.1417  4.5636 10.0168 -0.0049  0.0791   0.0326   0.2146    0.1278   0.0000   468.4866       17.8114       17.3133       24.0743      -3.30899      -7.49401      -18.6578       12.3030       7.81322      -2.57826      -1.06985      0.674214   -0.00545451    -0.0307239    -0.0378554    -0.0247270   -0.00323528    0.00432138       12.2488       14.8478       14.6573       14.2406       12.1825       10.2262       8.01666       5.66663       3.87220       2.34498       1.40953      0.750992      0.390502      0.179511     0.0777996     0.0290519    0.00992018    0.00274376
  10  24 3967.4718    1.5127  7.7730  9.2449 -0.0021  0.1142   0.0186   0.3059    0.1148   0.0000   454.7837      -54.1387       13.9293       27.2444      -18.9464      0.835485      -21.4888       1.47273      0.872593      0.446046      -5.51400       1.05660      0.166577     -0.340208    -0.0405481     0.0753644    -0.0204109   -0.00261895       17.9750       22.1469       22.2209       20.7042       18.4243       15.0590       11.5811       8.40817       5.58773       3.52142       2.08219       1.12701      0.566836      0.269459      0.113216     0.0435422     0.0146909    0.00432779
  10  25 4107.4755    1.2523 10.0153  9.2140 -0.0037  0.1459   0.0151   0.3991    0.0869   0.0000   425.5204       31.3694       56.8025       23.1391      -20.4494      -9.59131      -35.4619      -5.47473       5.06064      -6.34839      0.192095       1.13313      -2.10098     -0.180588      0.258626     0.0430675    0.00427170    0.00584989       22.3674       27.9514       28.1913       26.5823       24.1284       19.0117       14.6331       10.1248       7.15291       4.57310       2.67336       1.52696      0.733114      0.356630      0.142015     0.0587305     0.0187403    0.00562056
  11  10 2057.9511    0.6575  0.5081  9.3867 -0.0079  0.0335   0.0283   0.0604    0.1124   0.0000   435.6782       5.67934       4.93775      0.837351      0.956684      -1.03697       2.53930    -0.0790864      0.351086     -0.511609    -0.0156454      0.717628    -0.0201206     0.0383587    -0.0113366   -0.00365042    -0.0183883   -0.00288460       5.40687       4.98615       6.57837       5.99331       4.40138       4.18873       4.26982       2.35305       1.63197       1.15898      0.768688      0.444886      0.235586      0.110044     0.0598303     0.0320615     0.0131612    0.00449153
  11  12 2339.9652    1.2672  0.9161  9.3083  0.0008  0.0385   0.0383   0.0821    0.3129   0.0000   436.7323      -2.91100       7.89572       2.89634      0.904912      0.879047      -1.79150       1.70471    -0.0288855      -1.11177     -0.247772      0.188501      0.172621     0.0368928     0.0349266     0.0147551   -0.00103013  -0.000446050       5.22074       6.55148       6.01407       6.36813       5.28019       4.84933       3.88032       2.62737       2.07779       1.30722      0.823931      0.483532      0.261813      0.122381     0.0637034     0.0251636     0.0107117    0.00364327
  11  13 2478.4693    1.6101  0.8961 10.1262  0.0019  0.0333   0.0495   0.0812    0.2609   0.0000   438.8232      -5.78451       3.04335       5.44842      -4.38856      -2.76240      -3.74852       2.99878      -1.39137      0.265396     -0.312876     -0.197345      0.281650    -0.0190890     0.0306259    -0.0195490   -0.00264215    0.00196933       4.56428       5.45733       5.74600       5.69354       5.08263       4.22738       3.35782       2.32336       1.70590       1.18013      0.772310      0.419362      0.259467      0.125480     0.0542889     0.0270951     0.0109111    0.00375396
  11  14 2616.8653    2.1548  0.9843 10.2331 -0.0027  0.0314   0.0642   0.0920    0.3810   0.0000   435.9078     -0.475469       6.15371     -0.346390      -5.84716       3.35868     -0.102666       1.23247       1.61628      0.470358      0.895428      0.307456      0.222748     0.0945317     0.0555535    0.00933084    0.00912493   -0.00214320       4.85585       5.85798       5.59277       5.36295       4.76294       4.03412       3.51941       2.62578       1.87235       1.13971      0.685694      0.388862      0.216522      0.117502     0.0502152     0.0246975    0.00881135    0.00325993
  11  16 2895.3109    3.4625  0.8562 10.4883 -0.0035  0.0304   0.1097   0.0742    0.5639   0.0000   441.7741       2.44177       13.4063       8.43752      -2.25604      -4.19297       1.19303    -0.0290396      -2.53604       1.76127     -0.286021    -0.0708352      0.280430      0.168662     0.0292883     0.0130460   0.000878750   -0.00588171       4.25555       5.37920       5.29339       5.28483       4.19984       4.12152       2.98276       2.46672       1.68111       1.06660      0.610177      0.388814      0.202863      0.106710     0.0539319     0.0218566    0.00861209    0.00357484
  11  17 3034.4551    3.9677  0.8848 11.0400 -0.0039  0.0303   0.1188   0.0769    0.4718   0.0000   429.6363      -6.54453       12.5805       11.7366       7.28846      -8.43542      0.634942      -1.30592      -1.49549      -1.43884    -0.0150389     -0.268652      0.412277   -0.00850238     0.0253724    0.00515947   -0.00348170    0.00385951       4.36881       5.70779       5.53767       5.30103       4.67422       3.94106       3.17033       2.18811       1.70371      0.979151      0.679858      0.361216      0.204981      0.105918     0.0465866     0.0224810    0.00824712    0.00336905
  11  18 3173.3682    4.1032  1.0151 10.9372  0.0014  0.0324   0.1187   0.0852    0.5457   0.0000   439.1557       2.34131       7.00321      -2.59103      0.588904       3.13335       2.66913       1.79660       3.18997      0.713474      0.130695     -0.847728    0.00808759      0.322872    -0.0494232   -0.00465247     0.0144116   -0.00267041       4.97647       6.09468       6.33746       6.09355       5.33743       4.21837       3.25503       2.24924       1.60604       1.06942      0.695519      0.413473      0.216466      0.114032     0.0532464     0.0241695    0.00922078    0.00352930
  11  19 3312.1637    3.5670  1.4498 11.5757 -0.0099  0.0437   0.0911   0.0998    0.2614   0.0000   427.7106      -4.55347       14.2210      -7.41406     0.0790051       4.14502      -4.75924       2.19240      0.347428       1.51341      0.822976     -0.363913      0.524411     0.0620972     0.0323372     0.0391618    -0.0132140   -0.00408840       6.11911       7.53951       8.14862       7.34276       6.91031       5.32651       4.49456       3.16849       2.14636       1.48149      0.958321      0.562198      0.286189      0.164343     0.0708818     0.0367053     0.0129702    0.00479193
  11  20 3451.5508    3.0318  2.1908 10.4175  0.0006  0.0495   0.0601   0.1189    0.2335   0.0000   440.4928      -17.7464       3.60704      -2.81846      0.103474     -0.966931       3.01103       2.02221      -2.09593      -4.86701       1.62420      0.398773     -0.222569     -0.157488     -0.138653    -0.0168962    0.00916691    0.00411196       7.28191       8.79207       9.06818       8.81647       7.84686       6.46279       4.90836       3.59067       2.60361       1.71301       1.09885      0.642743      0.351342      0.181618     0.0852208     0.0369951     0.0144148    0.00533251
  11  21 3590.9188    2.4908  3.5270 10.1519 -0.0028  0.0648   0.0393   0.1645    0.1432   0.0000   426.1601      -8.74204       31.0061      0.438890       6.55496      -4.92990       7.32529       13.5168       1.08418     -0.882582      -1.77432      -1.52165    -0.0367496     -0.128499     0.0332720    -0.0292550     0.0178046     0.0104037       9.92486       11.7141       11.9378       11.3945       10.0735       8.67816       6.88787       4.94688       3.49139       2.39767       1.42949      0.860491      0.455748      0.230709      0.105852     0.0467616     0.0196385    0.00713068
  11  22 3730.5572    2.0413  4.9839  9.8797 -0.0020  0.0834   0.0292   0.2048    0.1229   0.0000   422.3419      -7.19199      -12.9696      -2.15262       14.5949       6.40897       6.91773       6.37733      0.668586       4.24291       1.24238      0.796746      0.285406     -0.222742    -0.0189608     0.0351784     0.0276293   -0.00232552       12.2095       15.2790       15.2210       14.8530       13.1331       10.8129       8.41802       6.47798       4.52556       2.87910       1.79055       1.04917      0.591168      0.301586      0.146123     0.0609767     0.0240579    0.00866878
  11  23 3870.5323    1.6917  6.7547  9.4042 -0.0014  0.0987   0.0214   0.2615    0.1155   0.0000   455.8704      0.893747       5.04521      -10.6041       14.9554       12.1277      -9.84924       1.05873      -10.0985   -0.00884342    -0.0750126       2.78584     -0.451724      0.276144     -0.211213      0.133162    0.00886341   -0.00998548       14.3175       17.7167       18.2489       17.3087       15.6355       12.6844       9.98814       7.53812       5.26690       3.46488       2.14148       1.26657      0.711959      0.363462      0.173398     0.0748070     0.0298237     0.0106662
  11  24 4010.8744    1.4354  8.6347  9.1882 -0.0023  0.1191   0.0168   0.3288    0.1010   0.0000   465.7769      -53.5236       3.87023       35.9197      -19.9584      -21.8334       6.46263       2.62242       5.70851      -5.09691       1.35332       2.83306     -0.933599     -0.444071     -0.473881      0.165127     0.0285820    0.00342892       16.6417       21.3313       21.0047       20.7424       18.5773       15.4040       12.1909       8.93844       6.45477       4.15408       2.68694       1.58257      0.852089      0.439588      0.215885     0.0909210     0.0358326     0.0132181
  11  25 4151.0805    1.1839 10.3747  9.2328 -0.0036  0.1423   0.0142   0.4060    0.0788   0.0000   449.2388      -4.88274       24.9239       24.2389       1.10109      -2.87957      -28.3063       20.0216      -7.63577      -5.52342      -3.03563    -0.0161076      -1.47726     -0.196190     -0.129722     0.0933933   -0.00541376     0.0111360       20.3649       25.1324       25.4711       24.8639       21.6882       18.7461       14.8413       11.0938       7.82828       5.26068       3.19466       1.95218       1.04025      0.542523      0.264031      0.112124     0.0463162     0.0168459
  11  26 4291.8277    0.9954 12.9593  9.0128 -0.0001  0.1786   0.0117   0.5056    0.0745   0.0000   438.3641       4.25308      -41.6700       32.8375       12.3673      -38.1722      -18.1065       6.14264       7.87438      -3.59640      -8.82117      -2.43937       2.20033      0.276016     -0.471781    0.00198320     0.0648129    -0.0203723       25.2064       31.5337       32.3335       31.2256       28.2201       22.7923       18.6147       13.7232       9.58224       6.56053       4.03768       2.39982       1.34218      0.696661      0.322508      0.147973     0.0579674     0.0205981
  11  27 4432.2990    0.8399 15.9696  9.0561 -0.0003  0.2344   0.0098   0.6694    0.0610   0.0000   448.1146      -32.5855       116.031       25.6189       17.3070       4.63200       52.5942     -0.725686      -3.75996       10.2879       9.07781     -0.364692      -2.95090      -1.46927      0.281184     -0.188494   -0.00535824     0.0601532       32.6239       40.4285       41.9938       40.6690       36.3647       30.3588       24.0267       18.3372       13.2518       8.38403       5.52866       3.15786       1.82986      0.959734      0.445297      0.204158     0.0761876     0.0284555
  12   8 1805.7691    0.3629  0.3474  8.9899 -0.0083  0.0248   0.0197   0.0519    0.0668   0.0000   437.3908      -1.76317       9.30571      -2.22093      -5.91203      -2.92033      -1.37085       1.54782      -1.49017     -0.152867      0.834086      0.172635     0.0267509      0.336225   -0.00541610    -0.0327300    -0.0260216  -0.000371854       3.31426       4.25788       4.25054       4.06293       3.55366       3.13586       2.64006       2.02041       1.49552       1.00507      0.637828      0.356542      0.239153      0.131739     0.0644933     0.0314620     0.0131888    0.00629922
  12   9 1949.9512    0.5086  0.5694  8.9383 -0.0079  0.0314   0.0206   0.0726    0.1081   0.0000   434.7598      -14.5364       22.5221       2.04467      0.999204       6.35660     -0.376952       2.04169      0.610862      -2.56132      0.119007     -0.606584    -0.0574210    -0.0739850     -0.116546   -0.00319515   -0.00154730    0.00260241       4.81474       5.40145       4.85253       4.85684       5.05609       4.60031       3.48529       2.27606       1.71041       1.44380      0.978465      0.655407      0.339797      0.190688     0.0794205     0.0381922     0.0169957    0.00690495
  12  10 2093.5963    0.7305  0.6806  8.8528 -0.0031  0.0299   0.0240   0.0624    0.1519   0.0000   443.4723      -1.35624       11.9374      0.635662      -1.10783     0.0558392      -1.17697       2.99710      0.682403      0.285968      0.931939      0.367620     -0.160682     0.0329000     0.0318134     0.0126600   -0.00547371  -0.000718397       3.88817       4.33506       5.04994       4.94802       4.19244       3.54873       3.01964       2.23712       1.51317       1.18467      0.767202      0.421332      0.270550      0.171269     0.0821005     0.0352534     0.0195080    0.00851744
  12  11 2235.8306    0.9347  0.7590  9.3093 -0.0023  0.0299   0.0297   0.0693    0.1745   0.0000   436.9344       2.13966       10.1072    0.00675026      -4.76114       2.69327      -3.91580     0.0245603     -0.687828       1.50056     -0.944895     -0.326668     0.0598374      0.122386    -0.0699739   0.000519418    -0.0134856     0.0148823       4.07594       4.76302       4.95801       4.70189       4.29747       3.90092       3.11018       2.60828       1.88988       1.28340      0.864951      0.449715      0.307381      0.172993     0.0798511     0.0438739     0.0168465    0.00841855
  12  12 2376.2883    1.3508  0.8137  9.6610 -0.0092  0.0343   0.0420   0.0682    0.2685   0.0000   436.0671       8.51897       5.08339       4.47473       2.81864       1.52888       6.27994      -1.64753      -1.43034     -0.100278       1.46712      0.443764     -0.534126      0.189060      0.255402     0.0265745    -0.0228939   -0.00804289       4.47132       5.50213       5.11371       5.18284       5.32903       4.16815       3.80886       2.56174       2.07372       1.32340      0.967634      0.594704      0.340509      0.191567     0.0929035     0.0441141     0.0199779    0.00760860
  12  13 2515.4860    1.6835  0.9451 10.2446 -0.0074  0.0345   0.0502   0.0804    0.3041   0.0000   434.8844      -4.15934       23.7661      -1.69816      -5.10032       5.57909      -3.04151       1.94749      -2.18952      -1.10471      -1.13791     -0.255760      0.249059      0.247962     -0.102858     0.0817930     0.0207185   -0.00306942       4.66544       5.50401       5.89455       5.69784       5.24453       4.23606       3.41140       2.82911       2.13993       1.39115      0.858179      0.529938      0.335351      0.176375      0.107409     0.0477124     0.0221299    0.00789682
  12  14 2654.5274    2.2912  0.9848 10.5061 -0.0058  0.0382   0.0671   0.0794    0.3817   0.0000   437.8800     -0.587540       8.73721      -1.68365      -4.99465       1.59941      -1.21485     -0.555246      -1.53407       1.51572     -0.731192      0.512791      0.223016    -0.0504294     0.0468038    -0.0582032     0.0205707    0.00416038       4.50288       6.13219       5.76966       5.47373       5.53803       4.61777       3.50290       2.81165       1.76628       1.44775      0.990329      0.596625      0.360707      0.201513     0.0910290     0.0508193     0.0187895    0.00935821
  12  15 2794.4092    3.0728  0.7715 11.2720 -0.0037  0.0342   0.0984   0.0695    0.2744   0.0000   438.3206       9.50193       11.3615      -5.83841       2.95384       6.44446       1.06500      -2.55731       1.24368       1.38656      0.986563     -0.572472     0.0441872      0.198834      0.123071     0.0272272     0.0145450     0.0109271       5.21610       5.71821       6.21639       6.48882       4.65751       4.10766       3.83937       3.06187       1.86343       1.27498      0.981875      0.562837      0.294038      0.137106     0.0886334     0.0462322     0.0226309     0.0103542
  12  16 2934.2690    3.7082  0.8019 11.0852 -0.0049  0.0297   0.1169   0.0709    0.3902   0.0000   440.0556      -1.86463       10.7305      0.624670      -2.75683      -3.19360       4.70760      -1.75693       2.10229      -1.52419      0.346789      0.378792     -0.674065     0.0289755    -0.0945326    -0.0385190    -0.0190382   -0.00451506       4.52117       4.47617       5.39649       5.43386       4.35446       3.37746       3.28266       2.44231       1.56996       1.02723      0.778205      0.494803      0.258134      0.137535     0.0773630     0.0434743     0.0212937    0.00918827
  12  17 3073.7525    3.8052  0.9004 11.5985 -0.0063  0.0330   0.1121   0.0734    0.2974   0.0000   429.8426       6.26494       7.15147       6.33590       2.21379       3.31356       4.37708      0.652172      0.899395      0.774140       1.01036      0.831858     -0.332957      0.235026    -0.0276632    -0.0547544   -0.00523292   -0.00210453       4.94419       6.10201       6.53361       6.52620       5.50069       4.57531       3.66280       2.41865       1.71859       1.23703      0.837817      0.555416      0.300287      0.166456     0.0808930     0.0429931     0.0184249    0.00821092
  12  18 3213.0988    3.9557  1.1261 11.3123 -0.0043  0.0387   0.1019   0.0857    0.4256   0.0000   447.0177       5.65852       17.3353       3.35147     -0.850729      -2.57894      -4.60159       3.99252      0.864962      -1.05126      0.741667      0.753725      0.360016     -0.167313     0.0299178     0.0175720    -0.0172275    -0.0108201       5.06022       6.19237       6.65847       6.39408       5.39036       4.58411       4.29256       3.00328       2.25694       1.56383      0.966794      0.600402      0.350234      0.173882     0.0954559     0.0498224     0.0227322    0.00940216
  12  19 3352.5035    3.3932  1.5837 11.3552 -0.0024  0.0398   0.0773   0.1094    0.2110   0.0000   433.4606       10.7757       7.04158      -3.09874      -3.34841      -5.91381       5.28032     -0.738951     -0.402741      -1.30794       1.28074      0.664209    -0.0325334      0.139770      0.204162     0.0499306   -0.00141571   -0.00809818       5.23318       6.02795       6.60329       6.49947       5.83694       4.80955       4.07238       3.15973       2.26042       1.50155       1.04093      0.653031      0.369608      0.199267      0.108241     0.0552006     0.0253219     0.0102174
  12  20 3492.2335    2.8693  2.6609 10.3688  0.0040  0.0521   0.0493   0.1342    0.1765   0.0000   429.0898      -15.4627      -3.96830       13.3389      -5.39750       2.24117      -8.03929     -0.627501       3.55748     0.0630834       1.35360     -0.610456      0.344931     -0.368910     0.0275105     0.0314413    0.00574043   -0.00106379       7.35756       8.99495       9.36796       8.90983       8.17941       6.89220       5.47497       4.15412       3.10743       2.07253       1.32349      0.851147      0.483315      0.271252      0.139258     0.0708492     0.0286220     0.0123809
  12  21 3632.1965    2.3158  3.7668  9.8774 -0.0009  0.0623   0.0341   0.1710    0.1360   0.0000   428.3599      -8.86928       8.46777       10.4413      -2.21390      -7.88974      -8.92421      -1.27834       2.21568       3.98677      -1.23733       1.31389      0.212761     0.0242946     0.0797017    -0.0540171    0.00399924   -0.00992695       8.31526       10.3557       10.4870       10.1450       9.50013       7.77371       6.56644       4.87285       3.66545       2.53348       1.58576       1.01219      0.596872      0.318528      0.170011     0.0845783     0.0343704     0.0148285
  12  22 3772.4002    1.9526  5.4403  9.6773 -0.0013  0.0822   0.0253   0.2117    0.1118   0.0000   418.3871      -1.02944       30.3474      -5.76973      -5.52290      -23.1543      -12.0402       4.71361       2.12758      -3.97175     -0.328328       1.43457     -0.388670    -0.0268280    -0.0963631     0.0483647      0.145342    -0.0183513       10.9813       14.0785       13.9143       13.4695       12.0410       10.6506       8.75984       6.71162       4.90841       3.35975       2.14874       1.33745      0.758266      0.417865      0.212821      0.104967     0.0456983     0.0193568
  12  23 3912.7271    1.6073  7.1821  9.3738 -0.0009  0.0984   0.0190   0.2651    0.1038   0.0000   428.0724      -4.07997       13.5242       13.7064       15.9482       4.44008      -2.40852      -10.3412      -5.54923       1.49406       1.20617       3.05156      -1.11253      0.479283      0.171590      0.156040   -0.00509982   0.000799077       13.1350       16.4768       17.0456       16.5692       15.3181       12.3825       10.4118       7.76802       5.73506       3.93503       2.56021       1.60558      0.929659      0.526035      0.270400      0.129709     0.0601425     0.0240314
  12  24 4053.2744    1.3446  8.5955  9.3546 -0.0016  0.1159   0.0156   0.3231    0.0836   0.0000   416.5909      -27.6509      -2.52528       7.17702       13.8124       16.0653      -3.77708       4.97216       1.18489      -3.86187       6.95149      0.724244    -0.0599284      0.292966      0.122339    -0.0767165     0.0706647    -0.0123897       15.3774       19.0813       20.1323       19.2885       17.6483       14.6977       12.1644       9.22722       6.76527       4.62535       3.06942       1.91792       1.11165      0.620406      0.322667      0.158172     0.0707671     0.0296176
  12  25 4194.0194    1.0947 10.7939  9.2934 -0.0011  0.1480   0.0129   0.4187    0.0693   0.0000   417.0959      -23.2485       40.1615      -1.03436      -22.8591      -24.5946       1.79764       14.0223      -15.1087      -7.49659       6.93199     -0.910475      0.284623     -0.650413      0.206742     -0.140626     0.0977864     0.0107390       18.7393       23.9042       24.0090       24.3606       21.8458       18.4571       15.4570       11.8893       8.81401       6.07871       3.91765       2.50476       1.45007      0.815453      0.429408      0.207109     0.0945262     0.0378153
  12  27 4475.8421    0.7813 16.7139  9.0094  0.0004  0.2438   0.0084   0.6725    0.0564   0.0000   428.2746       6.64284       86.9404       20.5161       53.1264      -4.57465      -36.1109       19.0034      -3.70121      -2.34059     -0.326221       2.84380      -2.25956     -0.224993       1.42495       1.17227     -0.185707    -0.0647922       31.8678       40.7220       41.1307       40.6906       36.4608       32.5540       25.5287       19.7280       14.3301       10.2353       6.78961       4.28070       2.53056       1.38445      0.722545      0.346277      0.152664     0.0638714
  13   8 1838.6439    0.4324  0.3132  8.9504 -0.0003  0.0348   0.0236   0.0487    0.0730   0.0000   438.8379       1.33037       11.2241      -3.28279     -0.374345     -0.796838       3.23451      -1.13268     0.0819708       1.06810    -0.0462592     -0.323799      0.204580      0.124259      0.126790    -0.0397508    -0.0290272    0.00302755       5.20417       5.44105       4.24424       3.90700       5.51320       5.55716       4.39821       2.43363       1.61123       1.52777       1.29113       1.02089      0.630826      0.308503      0.162195     0.0623583     0.0349508     0.0126545
  13   9 1983.7914    0.5806  0.5468  8.8232 -0.0080  0.0277   0.0219   0.0586    0.1171   0.0000   435.3736      -8.00328       7.69222      -5.63401      -9.19713      -7.38245     -0.508393     -0.145358      -1.84192      0.775545       1.69681    -0.0351987     -0.271260   -0.00766651     -0.159537    -0.0243955   0.000412080     0.0123317       3.84911       4.74086       5.00974       4.67098       4.56652       3.77446       2.89960       2.42871       1.77026       1.22592      0.899794      0.466597      0.317528      0.189806      0.109653     0.0573241     0.0248748     0.0118604
  13  10 2128.4571    0.7772  0.6822  9.2501  0.0000  0.0291   0.0256   0.0703    0.1364   0.0000   434.4258       5.37330       10.6050      -5.92468       1.01383       3.40444      0.563790      -3.22136    -0.0547627       1.38692     -0.675715     -0.194057     0.0918574      0.139619     0.0226867     0.0419835    -0.0577380     0.0101182       3.60774       4.70111       4.59755       4.56676       3.94658       3.44525       3.24819       2.51371       1.93437       1.26607      0.943864      0.524561      0.324247      0.188116     0.0963663     0.0553780     0.0257317     0.0113903
  13  11 2271.0612    1.0399  0.9361  8.6962 -0.0027  0.0307   0.0286   0.0726    0.2732   0.0000   435.2692      -1.49038       10.3813       7.25821       2.95112      0.353824       2.96874      -1.47046     -0.878634       1.31798      0.864213      0.256027     -0.180825     -0.201583    -0.0368107     -0.132473     0.0487117   -0.00460287       4.01245       4.74350       4.77754       4.90335       4.57897       3.86606       3.15092       2.48579       1.94236       1.29145      0.914127      0.637582      0.391300      0.215244      0.114369     0.0636760     0.0332891     0.0159140
  13  12 2411.7943    1.4138  1.0369  9.7215 -0.0019  0.0363   0.0382   0.0839    0.2470   0.0000   437.9429       6.59785       12.1471       3.39237       1.94586       3.64602      -3.72411      -3.64955       1.50169       1.56255      0.459673    -0.0398855      0.270158    -0.0463726     -0.107779    -0.0390702     0.0664766    -0.0187924       4.02246       5.10207       5.45854       5.52210       4.73037       4.28132       3.56350       2.71222       1.95697       1.53217       1.00296      0.586449      0.385124      0.248142      0.126955     0.0671505     0.0334832     0.0148848
  13  13 2551.6501    2.0558  0.8542  9.8421 -0.0052  0.0296   0.0585   0.0670    0.4368   0.0000   437.8310      0.364446       16.2359      -2.29573      -3.69035       3.00268       4.36713      -2.51086      -1.51897      0.952695       1.70553     -0.603402     -0.170943      0.194612     0.0468293    -0.0285484     0.0130245    0.00957115       3.72784       4.57512       4.91746       4.54686       4.33676       3.76635       2.90133       2.55877       1.96171       1.34519      0.894772      0.513713      0.339922      0.198245      0.115620     0.0606349     0.0286103     0.0129536
  13  14 2691.6544    2.4367  0.8633 10.7932 -0.0037  0.0315   0.0703   0.0716    0.3163   0.0000   439.5278      -3.37307       16.5264       5.37535      0.216597      -1.91850    0.00591200       1.82399      -1.05064     -0.423831      0.545059      0.448325      0.256996     0.0603690      0.128534     0.0435883   -0.00220455     0.0103221       3.65172       4.96584       4.69035       4.74935       4.47950       3.68155       3.30104       2.38577       1.92407       1.29857      0.901134      0.600616      0.356381      0.213023      0.113323     0.0608972     0.0284340     0.0134021
  13  15 2832.0834    3.1018  0.8355 10.8543 -0.0056  0.0298   0.0886   0.0672    0.3971   0.0000   437.2416      -2.54541       20.4376       3.02442      -5.88764      -4.12138      0.514063       2.94196      -1.38448     -0.913961     -0.210830      -1.25979     -0.267036     0.0306188     -0.192646     0.0457442     0.0195424    -0.0266544       3.59828       5.14002       5.19257       5.22635       4.68572       3.69332       3.19080       2.18826       1.74804       1.19018      0.816298      0.539451      0.310391      0.201764      0.106837     0.0576149     0.0255136     0.0135632
  13  16 2972.5463    3.6303  0.8414 11.5634 -0.0032  0.0281   0.1040   0.0672    0.2769   0.0000   432.7217      0.706690       14.8024       6.31311     -0.940198       5.67892       2.47588      -1.30847      0.102387     -0.856132     -0.226676    -0.0811143     -0.647108      0.271082     0.0283534     0.0978984    0.00145475   -0.00851483       3.57795       4.54883       4.56403       4.52648       4.00499       3.46241       3.04240       2.39962       1.74147       1.25437      0.859270      0.532477      0.329109      0.189643      0.102027     0.0546397     0.0258573     0.0124258
  13  17 3112.4560    4.0077  0.9647 11.4961 -0.0022  0.0303   0.1127   0.0787    0.3435   0.0000   438.7968       2.30631       8.67065      0.551500      -6.36870      -4.05873      -5.25241       2.81440      -1.34408     -0.873709     -0.141337      0.416280     -0.141344    -0.0170798     -0.113601     0.0488995    -0.0147851  -0.000326628       4.26078       4.96824       4.87742       4.71277       4.34251       3.79414       3.32174       2.76949       2.13587       1.48823      0.936648      0.584706      0.354966      0.200822      0.110602     0.0627352     0.0294094     0.0127114
  13  18 3252.2124    3.8793  1.3676 10.9929 -0.0034  0.0384   0.0878   0.0862    0.3865   0.0000   436.9122      -4.60302       19.1389       2.12925      -9.77418       6.25357      -3.98034      0.909477       3.53682       4.14310       1.06825      0.385833     -0.168040    -0.0143580    -0.0350684     0.0147624     0.0688585    0.00642365       4.95601       6.03994       6.20382       5.61587       5.14079       4.79217       4.20006       3.40079       2.73290       1.88598       1.17830      0.771407      0.437016      0.260599      0.143807     0.0754360     0.0357411     0.0176928
  13  19 3392.1917    3.1641  1.9760 10.9997  0.0010  0.0425   0.0610   0.1156    0.1688   0.0000   441.1287      0.660570       12.9811      -2.82500      -14.0722      -1.39727       2.86693      -1.27227       3.84860     -0.891022       1.00046     -0.280413     0.0410552      0.202557    0.00871979    -0.0172075    0.00368247    -0.0358408       5.22009       6.56397       6.73051       6.68572       6.14737       5.28869       4.42877       3.49849       2.63601       1.79194       1.28057      0.843682      0.517450      0.286505      0.162314     0.0838316     0.0427930     0.0208220
  13  20 3532.3257    2.7760  2.7081 10.4732 -0.0037  0.0511   0.0451   0.1296    0.1397   0.0000   436.5168      -5.71228      0.443231      -7.37676       1.44300      -6.56547       6.45056       4.81397      -2.58947      -1.97825      -1.57030      -1.61516      0.195429      0.106479     -0.247468     0.0418869    -0.0702229     0.0246895       6.54294       7.94713       8.52349       8.14060       7.73228       6.51130       5.25931       4.24063       3.15061       2.31075       1.46645      0.991044      0.600674      0.353863      0.202488      0.105697     0.0507873     0.0241945
  13  21 3672.9450    2.2227  4.0987  9.9015 -0.0021  0.0641   0.0307   0.1712    0.1143   0.0000   438.3441       4.21988       22.7220      -7.16998       13.1136      -2.28812       2.82942      -1.60718      -1.87487      -3.05191      0.410886      -1.45801     -0.768604      0.223881      0.104984      0.271385    -0.0766716     0.0325791       7.82359       9.82843       9.84421       9.85022       9.24812       8.21047       6.66242       4.99438       3.76160       2.72931       1.94531       1.27443      0.806271      0.469076      0.242120      0.135114     0.0614291     0.0286254
  13  22 3813.4981    1.8216  5.9110  9.7138 -0.0016  0.0846   0.0218   0.2181    0.0887   0.0000   454.6154      -28.6845       19.6326      -12.8440     -0.354252       25.5111      -7.37790      -13.9895      -3.56299       3.70591      -1.21564      0.432852      0.469233      0.144876     -0.730616     -0.466974    -0.0126270     0.0704843       9.79621       12.4235       13.2721       12.9021       12.0290       10.2729       8.58404       6.84601       5.07524       3.66938       2.52093       1.61464       1.02157      0.592337      0.337006      0.177097     0.0855375     0.0408327
  13  23 3954.2470    1.5453  7.9631  9.4162 -0.0018  0.1031   0.0173   0.2764    0.0897   0.0000   404.6817      0.614122       6.51363       36.3836      -4.23916      -8.97500       4.76474       12.6877       10.3895       3.45570       2.82168      -2.97720      0.184080     -0.508546     -0.247301    -0.0123014     0.0515187    -0.0602567       12.7101       15.5846       16.5833       16.3064       15.2834       12.9631       10.7906       8.48484       6.10459       4.64919       3.05525       2.04704       1.25773      0.744441      0.413104      0.215264      0.105128     0.0488731
  13  24 4094.7510    1.2386  9.9066  9.2744 -0.0035  0.1253   0.0137   0.3547    0.0773   0.0000   445.3484       9.18236      -29.2262       7.21494       51.7718       17.4195      -4.90533       3.71460      -9.78195      0.397034       5.78200     -0.453694      -1.18540     -0.835298      0.536801     0.0979759     0.0457446     0.0410466       15.4926       19.3982       20.3312       19.4539       17.9848       15.9473       13.3591       10.6155       8.08401       5.66489       3.96830       2.46381       1.56342      0.890379      0.504463      0.257476      0.125972     0.0583747
  13  25 4236.4842    1.0706 12.6933  9.0717 -0.0001  0.1644   0.0116   0.4415    0.0734   0.0000   439.9749      -9.61007       7.01085       12.6721       10.3252       6.31325      -5.51363      -26.5643      -10.9546     0.0866307       4.62544       2.59699       2.14369      -1.03278      0.312306     -0.157077      0.209831     0.0276633       19.1502       24.6819       25.2619       25.4792       23.8907       19.8218       17.1154       13.4576       10.3313       7.16645       5.05155       3.22293       2.03005       1.16165      0.669063      0.343874      0.172215     0.0813012
  13  26 4377.5761    0.8675 13.7037  9.1358 -0.0026  0.1921   0.0098   0.5250    0.0581   0.0000   431.5069       3.03376       48.7370      -24.6805      -2.30379       2.16065       14.2301      -10.5187      -30.8537       6.92295       6.64221     -0.666715      -4.01233      -1.40056      0.189639     -0.154018      0.419615   -0.00553300       22.1045       28.9794       30.4360       29.5520       28.0188       23.4754       20.0753       15.7344       11.6950       8.65825       5.81305       3.79696       2.40786       1.37776      0.788619      0.405974      0.197515     0.0911261
  14   9 2016.9881    0.6195  0.5435  9.0072 -0.0100  0.0235   0.0228   0.0568    0.1097   0.0000   437.6089       1.84868       20.4411      -2.82246      -2.14569      0.238870       1.56063      -1.99883      -2.27685     -0.447496       1.58236     -0.249363     -0.357569     -0.138018     0.0889210     0.0301803    -0.0453207    -0.0471276       2.67061       3.46678       3.35799       3.58417       3.33586       3.03887       2.34148       1.87952       1.48049       1.01623      0.805445      0.526857      0.340994      0.205170      0.136134     0.0730097     0.0347571     0.0187548
  14  10 2162.4764    0.8393  0.7473  9.0519 -0.0016  0.0291   0.0261   0.0720    0.1549   0.0000   435.7002      -4.36611       17.8477       4.45848       1.06275      -1.68504      -3.93055       3.66362       1.77985     -0.718531      0.241122      0.587883     -0.303532     -0.257426     -0.182558     0.0773034    -0.0248709     0.0245032       3.57310       3.80811       4.11290       4.19888       3.81893       3.51135       3.10001       2.52808       1.76241       1.29588       1.00328      0.693419      0.485036      0.260347      0.147950     0.0782933     0.0447257     0.0208261
  14  11 2305.6477    1.1538  0.7799  9.5710 -0.0072  0.0276   0.0342   0.0689    0.1763   0.0000   442.3891      -6.11191       12.8025      -1.98118       6.19180     -0.860822      -3.85077      -2.08886       1.35064       1.05251      0.128147      -1.08041     -0.327884    -0.0614185     0.0264055  -0.000868090     0.0123674    0.00390439       3.12311       3.56201       4.06866       3.81142       3.72789       3.44441       2.71025       2.13555       1.77881       1.32847      0.847873      0.618575      0.358508      0.241972      0.144044     0.0798127     0.0455721     0.0209724
  14  12 2446.6811    1.6008  0.9212  9.4791 -0.0046  0.0298   0.0419   0.0685    0.3119   0.0000   441.5407     -0.559086       8.76898       3.68440      -1.12552      -1.02046      -3.12848      0.992539      -1.14854      0.190975     -0.963541     -0.810559      0.105857      0.353977    -0.0423457      0.127657     0.0914270     0.0183560       3.63250       4.36084       4.87458       4.83737       4.66563       3.76518       3.22832       2.50300       1.85519       1.32334      0.921596      0.683175      0.473839      0.260768      0.139149     0.0847847     0.0476454     0.0242757
  14  13 2587.2353    1.9951  1.0135 10.2045 -0.0038  0.0292   0.0510   0.0809    0.2952   0.0000   436.7505       1.27033       13.6676      -8.55473      0.823593       4.19084       4.83086      -2.25874      0.471691      0.660678     -0.439774      0.349096      0.761549     -0.221564      0.186128     0.0506140    -0.0500905   -0.00502125       3.55512       4.46953       4.62749       4.74845       4.28430       3.70366       3.15028       2.48979       1.93296       1.42556      0.995764      0.633562      0.403605      0.255045      0.151343     0.0847551     0.0438176     0.0213735
  14  14 2728.0982    2.5283  0.8841 11.0170 -0.0078  0.0273   0.0707   0.0709    0.2641   0.0000   443.9799      0.126092       13.8711       1.80534      -2.53459       6.64015       1.24570      -7.97593      -1.69584       1.80699     -0.488064     -0.626878      0.220143    -0.0618849     -0.183221     0.0115458    -0.0223605   -0.00326725       3.15279       3.77905       3.88686       4.00147       3.70224       3.20257       2.79433       2.36857       1.76312       1.33781      0.916022      0.621701      0.400814      0.252192      0.136518     0.0795089     0.0435333     0.0224231
  14  15 2869.1320    3.2472  0.9125 10.7888 -0.0066  0.0305   0.0855   0.0677    0.5348   0.0000   433.0507       5.89854       9.37562      -1.05065      0.544037       2.95871      -1.08949      -4.94407       1.72496      -1.09584     0.0463995     0.0516653     -0.512943     -0.185635      0.274531    -0.0671903   -0.00879776     0.0114283       3.62395       4.67387       4.72145       5.10177       4.28294       4.03305       3.25577       2.51322       1.81381       1.43443      0.991034      0.644497      0.420560      0.270006      0.157751     0.0854222     0.0434573     0.0218960
  14  16 3010.0614    3.7235  1.0113 11.3947 -0.0091  0.0314   0.1007   0.0749    0.4405   0.0000   438.2581       6.14675       8.20830       4.60053       1.05288       4.24612      -2.87207     -0.935397     -0.293473      0.282903      0.272834      0.759850      0.532670     -0.407693    -0.0340339    -0.0775889    -0.0292748   -0.00977703       3.37352       4.43375       4.54032       4.69699       4.08140       3.71314       3.06709       2.57163       1.97048       1.32567       1.01287      0.695986      0.447106      0.268473      0.147467     0.0821944     0.0471134     0.0237359
  14  17 3150.4475    3.9879  1.0775 11.6670 -0.0027  0.0317   0.1030   0.0823    0.3632   0.0000   434.1870       3.14654       11.9935       10.0157      -5.43453       6.64482      0.702267     0.0175959     -0.483465      -1.50760      0.102353      0.134418      0.344512     0.0584358     -0.154948   -0.00829459    0.00822848     0.0455582       3.89869       4.81302       4.86846       5.30303       4.55569       4.15751       3.17634       2.73062       1.93019       1.45714       1.00718      0.717428      0.458916      0.277985      0.157947     0.0900717     0.0462722     0.0242555
  14  18 3290.7583    3.6351  1.5669 11.1676 -0.0021  0.0386   0.0761   0.0939    0.2677   0.0000   438.4352      -13.0223       8.45783       2.35362       11.1941      -2.55663      -2.59661      0.258796       2.67118     -0.471135      0.436014     -0.201120      0.585061      0.283245     0.0653839     0.0721343     0.0969246     0.0342151       4.39910       5.48965       5.72802       5.97346       5.52285       4.60548       4.16421       3.04134       2.31297       1.75747       1.24078      0.848569      0.540530      0.344411      0.202580      0.104350     0.0605208     0.0286415
  14  19 3431.1999    3.0782  2.1073 10.9736 -0.0062  0.0440   0.0556   0.1102    0.1581   0.0000   436.3961      -10.9046       3.09056    -0.0371876      -4.02658      -4.20679       1.52166      0.994929       1.76201     -0.884090       1.20518       3.22519     -0.754624     0.0184296      0.145283    0.00943876    -0.0605174     0.0149756       4.92876       6.55663       6.65138       6.63538       6.14885       5.43096       4.61634       3.67864       2.83562       2.11706       1.44422      0.996498      0.637921      0.386444      0.218168      0.118428     0.0674417     0.0315301
  14  20 3572.0940    2.4938  3.4592 10.2492 -0.0009  0.0571   0.0358   0.1453    0.1224   0.0000   440.5540      -1.46957       21.7505       1.24116       6.36952       7.72568     -0.873052      -4.78068       1.60852      -2.32635      -2.14643     -0.161704       1.49056      0.241673     -0.343027     0.0627809    -0.0276105    -0.0537793       6.77795       8.36636       8.51884       8.58111       7.95080       7.23530       5.83529       4.99746       3.68012       2.72930       1.90622       1.35721      0.834278      0.518066      0.297466      0.163418     0.0852057     0.0433238
  14  21 3712.9074    2.0850  4.7167  9.8800 -0.0004  0.0701   0.0265   0.1773    0.1045   0.0000   441.1037      -28.3826       28.1858      -4.40997      -5.92199      -20.2231       10.0268      -1.43633       2.13370       5.43948      -2.12506       1.29204     -0.878699     -0.740861   8.78355e-05     -0.129806    -0.0485093    -0.0321544       7.73893       10.1557       10.7372       10.4642       9.83867       8.35370       7.41861       5.69483       4.64526       3.27288       2.29907       1.55390      0.985862      0.599188      0.349296      0.200055     0.0999803     0.0522563
  14  22 3854.1221    1.7308  6.3728  9.6575 -0.0015  0.0857   0.0198   0.2280    0.0873   0.0000   431.3320      -23.4314       34.8378       3.06345      -5.28907      -20.7143       4.61035       13.7845       5.70795       2.46484      -1.66006      -1.42337      -1.36273      0.145564     -0.397388      0.259543    -0.0500057     -0.116806       9.64404       12.3303       12.6038       12.9022       11.7076       10.5172       8.98882       7.24653       5.65756       4.12186       2.96762       1.91940       1.24211      0.767445      0.451714      0.244762      0.133313     0.0639773
  14  23 3994.9279    1.4533  8.3525  9.3557  0.0006  0.1030   0.0154   0.2859    0.0818   0.0000   438.6928       10.2612       28.5378      -5.28050      -13.5798       22.6402       6.16096      -9.33624       13.9433       3.68490       1.93756       1.51030      0.673018       1.66974      0.284231      0.204548     -0.100872     0.0742696       11.5756       14.8355       15.4677       15.4481       14.4358       12.8824       10.5542       8.66563       6.74924       4.91459       3.47744       2.31338       1.49322      0.933168      0.534028      0.302204      0.159877     0.0789475
  14  24 4136.2813    1.2494 10.4347  9.1983  0.0003  0.1265   0.0130   0.3484    0.0762   0.0000   462.1466      -21.0567      -5.90389       6.94869       29.9855       18.6522      -1.00234      -2.23771       8.08626       2.28779      -2.35020     -0.604146      -3.61385     -0.251775      0.162964     -0.294443     -0.348328      0.238526       14.1490       18.1165       18.8250       18.5451       18.1323       15.5238       13.2588       10.4168       8.24864       6.02658       4.30319       2.89361       1.87611       1.15622      0.683562      0.377551      0.196151     0.0975508
  14  25 4277.9618    1.0249 13.2508  9.1154 -0.0008  0.1670   0.0104   0.4590    0.0649   0.0000   404.3468       27.6171       18.4061       8.02872       27.3043       24.5496      -15.3646      -10.2026      -3.53168       5.69365       1.38941       3.56086      0.932428      -2.07033   -0.00375682      0.346904     -0.575284      0.243268       18.5107       23.8705       25.3327       25.3919       23.8081       20.5569       17.1214       14.0298       10.7969       7.82110       5.60791       3.78031       2.44109       1.49774      0.902129      0.491013      0.264750      0.131020
  14  26 4419.2491    0.8561 15.7048  9.0853 -0.0014  0.2038   0.0085   0.5611    0.0536   0.0000   457.5045      -42.8286       30.3105      -41.5942       35.9175       6.04186       9.49773       1.34650      -12.2247       12.1912       4.94001      -6.95803       1.63626       4.71125     -0.554553     -0.496395    -0.0464782      0.102532       22.6287       28.6665       30.7608       30.0197       28.8402       24.9042       21.5420       16.7207       13.1829       9.76103       6.87775       4.77456       3.06644       1.91916       1.11746      0.626329      0.322149      0.162419
  15   8 1902.3343    0.4731  0.3994  9.0542 -0.0053  0.0261   0.0202   0.0503    0.0811   0.0000   439.8355      -5.37281       15.6033       1.21436      -3.26528     -0.619057      -1.10807      -1.63860       1.20571     -0.519437       1.39125     -0.161926     0.0272946     -0.140920    -0.0183926      0.125304    0.00326299     0.0264671       3.08242       3.23798       3.39605       3.93858       3.75314       3.11391       2.60340       1.99036       1.60719       1.40840       1.09739      0.618610      0.375451      0.251551      0.192451      0.136941     0.0729653     0.0408316
  15   9 2049.5726    0.6521  0.5124  9.1737 -0.0017  0.0250   0.0233   0.0522    0.0954   0.0000   437.8978       1.75690       14.8109      -1.28889     -0.132829       2.32944       1.10628      -1.37385      0.663188      -2.12515    -0.0590413     -0.404170      0.703295    -0.0219286     -0.180071     -0.124322     0.0586471    -0.0204144       3.12701       4.18668       4.47716       4.79391       4.22288       3.58756       2.98818       2.08995       1.58751       1.18660      0.850811      0.562693      0.364326      0.246426      0.152162     0.0896661     0.0564769     0.0254255
  15  10 2195.7852    0.9352  0.7607  9.2271 -0.0013  0.0283   0.0264   0.0652    0.1640   0.0000   436.9804       2.76177       11.5648      -1.10036      0.984906      -4.19777      0.577321     -0.179413    0.00187992     -0.139122     -0.121518      0.699954    -0.0988587      0.305112    -0.0223965     0.0353671    -0.0370416   -0.00382396       3.03378       3.49643       4.16697       3.87701       3.71807       3.39823       2.65191       2.34570       1.75936       1.26863      0.981096      0.651010      0.468475      0.290041      0.170705     0.0996875     0.0567305     0.0317603
  15  11 2339.4032    1.1671  1.0071  9.4500 -0.0015  0.0324   0.0295   0.0766    0.2082   0.0000   438.0968      -5.85495       2.33225      -2.94288      -1.10916      -4.18021      0.685628      -1.17316      0.627292     0.0163817     0.0943886      0.311958      0.101727     -0.327218      0.485169     0.0738537    -0.0584972     0.0242505       3.43282       4.33111       4.15752       4.39129       4.18229       3.90490       3.30757       2.67435       1.86486       1.60016       1.11321      0.819364      0.557671      0.369765      0.220879      0.121806     0.0687913     0.0367907
  15  12 2481.0060    1.7090  1.0217  9.4576 -0.0020  0.0297   0.0404   0.0754    0.3388   0.0000   439.0560       2.27051       12.4181       1.56116      -11.3256       4.89026       2.71239      0.990462     -0.291573       1.50306      -1.86021     -0.850237      0.377199     -0.207915   0.000214601    0.00189278     0.0205819    -0.0133600       3.11966       4.20933       4.17392       4.38471       3.90777       3.51224       3.14204       2.43189       2.02444       1.43852       1.11306      0.718056      0.491614      0.296200      0.184460      0.108076     0.0605426     0.0297448
  15  13 2622.2938    2.1345  0.9841 10.7398 -0.0013  0.0292   0.0546   0.0733    0.2043   0.0000   439.2333      -6.24656       12.1106      0.775614      -2.60207     -0.384705      0.395954      -2.76930      -3.21268       1.80611      0.360479     -0.394721     -0.392493     -0.229180     0.0211428     0.0512440    -0.0776642   -0.00172484       3.01723       4.09486       4.05880       4.33168       3.91916       3.51641       3.11651       2.41937       1.99909       1.37697       1.14176      0.693268      0.512174      0.305715      0.195318      0.112812     0.0610692     0.0315720
  15  14 2764.0798    2.7984  0.8531 10.7255 -0.0063  0.0615   0.0983   0.0692    0.3648   0.0000   434.9527      -4.34229       16.9091      -7.96167      -2.11427      0.468859      -2.97636       4.02657      -2.38384       2.12432       2.03385       1.33675     -0.991026     -0.288404    -0.0352219     0.0453358    -0.0924221     0.0461613       10.4843       13.0989       11.2945       6.77937       3.88451       6.08813       8.40255       9.04631       7.92267       5.96922       3.67900       2.48847       1.32372      0.604316      0.326657      0.161099     0.0861133     0.0392984
  15  15 2905.7570    3.3102  0.7748 11.7968 -0.0018  0.0260   0.0933   0.0628    0.2020   0.0000   436.8066      -3.40431       16.1039       4.33573      0.687608       4.28086     -0.168814     -0.285815       3.34987      -1.77032     -0.564569      0.769539      0.113933    -0.0393431     0.0233859    0.00406096    -0.0390743     0.0256862       2.75961       3.67403       3.89797       4.06812       3.75839       3.12859       2.83303       2.05291       1.72436       1.12438      0.959288      0.605923      0.413548      0.269500      0.165545     0.0971999     0.0516689     0.0284725
  15  16 3047.0321    3.7909  0.9362 11.7615 -0.0057  0.0321   0.1005   0.0695    0.3155   0.0000   440.4366      -3.52434       8.28164      -3.42949       5.18897       4.97823      0.238389       1.35607      -4.01116       1.96351      0.599858     -0.542322      0.142381      0.208110     0.0363901     0.0442062     0.0130267    -0.0532228       4.01604       4.90728       4.88270       4.22875       3.67307       3.60387       3.49689       3.24674       2.82687       2.11612       1.45226      0.918625      0.575919      0.314704      0.205998      0.110364     0.0626432     0.0310811
  15  17 3187.9739    3.8753  1.2376 10.7627 -0.0045  0.0310   0.0903   0.0847    0.6761   0.0000   438.7723      -5.84599       8.29581       4.05957     -0.167172       1.57458       3.89300      -2.28239      0.350185       3.34338     -0.771143      0.246476      0.171520     -0.376392     -0.120742    -0.0522439     0.0304338     0.0273915       3.32667       4.24411       4.30511       4.32968       3.87755       3.66027       3.11450       2.72961       2.16652       1.66151       1.12468      0.818237      0.527925      0.328054      0.199369      0.114801     0.0641961     0.0341278
  15  18 3328.7758    3.4616  1.4469 11.3742 -0.0079  0.0359   0.0751   0.0907    0.2703   0.0000   431.0386       2.49455       15.6045       8.35053      -8.02760       6.41896       7.00237       3.40485      -1.73908       1.74998     -0.643336     -0.655185      -1.71693      0.686019     -0.106858     -0.455378     0.0264227   -0.00138320       3.76351       4.82732       5.14713       5.20349       4.57570       4.18132       3.76313       2.96144       2.40609       1.81240       1.31544      0.898515      0.580336      0.388142      0.226641      0.137416     0.0726759     0.0391275
  15  19 3469.9126    2.8691  2.3340 10.6856 -0.0022  0.0449   0.0480   0.1157    0.1739   0.0000   435.2940     0.0189523       12.6511       11.8003     -0.649931      -5.94236     -0.977420      -5.21275       1.62684      -1.15341     -0.924942      0.276277     -0.673900      0.434116     -0.360857     -0.385886     0.0278525     -0.100969       4.95644       6.18373       6.69404       6.70493       6.26543       5.56752       4.72135       3.68910       3.03030       2.21225       1.60964       1.12908      0.733965      0.484412      0.293499      0.170506     0.0962793     0.0531811
  15  20 3610.9621    2.3591  3.4918 10.3254 -0.0014  0.0577   0.0328   0.1427    0.1191   0.0000   430.3012      -3.65228       3.00939       1.95369       7.51564       1.82822       2.26754      -3.14114      -1.02824      -6.07171     -0.658766      -1.41094      -1.19690     -0.341491      0.299253      0.184171     0.0190194     0.0302284       6.48663       8.02900       8.35575       8.46942       8.03041       7.10114       6.13529       4.84845       3.91252       2.91693       2.10524       1.47463      0.983724      0.626208      0.382366      0.221603      0.123545     0.0653418
  15  21 3752.3993    2.0265  5.1825  9.7578 -0.0005  0.0699   0.0238   0.1872    0.1021   0.0000   439.3319      -10.4713       4.91254      -8.99095       6.76119       13.7824      -4.50822       6.50083       1.49069      -4.83464       1.12637       1.21384     -0.646297     -0.996987      0.446573     -0.425437     -0.250865    -0.0681994       7.56009       9.61989       10.2729       10.2431       9.64381       8.68543       7.32685       5.97194       4.61491       3.51792       2.53148       1.77277       1.17900      0.748563      0.461748      0.267840      0.148141     0.0771274
  15  22 3893.8240    1.6933  7.1872  9.3541 -0.0003  0.0872   0.0176   0.2371    0.0938   0.0000   438.5146      -1.50761      -6.81294    0.00536650      -10.4796       16.5156       9.11469       2.27441     -0.571364       8.21468       4.28604     -0.479581    -0.0917162      0.283731      0.607461     -0.103352      0.191792    -0.0487315       9.24898       11.7825       12.5789       12.5090       11.7243       10.7049       9.04634       7.44182       5.79981       4.40222       3.14271       2.24963       1.48821      0.976901      0.576350      0.330477      0.187360     0.0996342
  15  23 4035.3507    1.3720  9.1918  9.3858  0.0001  0.1102   0.0141   0.3048    0.0714   0.0000   439.3804       15.1252       20.1538       16.7701      -5.29729      -18.3586      -3.60518      -24.4876      -7.25922       10.3544     -0.980769      -2.96671      -3.68195     -0.263992      0.195846     -0.102350      0.360294      0.298654       11.6479       15.0238       15.5145       15.9822       14.8083       13.2748       11.3516       9.49437       7.54437       5.69468       4.01954       2.85442       1.90518       1.17620      0.733928      0.432654      0.234706      0.125508
  15  24 4177.0496    1.1424 11.2584  9.1906 -0.0000  0.1348   0.0117   0.3855    0.0709   0.0000   454.3977      -15.7275       19.8842       34.7844       16.3893       6.49328       10.3540       19.0367       3.11901      -9.83841      -2.37583      0.720224     -0.145628      0.386241    -0.0471337    -0.0281973      0.205976      0.301082       14.2128       18.0772       18.5588       18.8209       17.7947       16.2727       13.9442       11.5330       9.11048       6.99239       5.03790       3.53330       2.34675       1.50098      0.921001      0.534190      0.294836      0.155309
  16   9 2081.5386    0.6838  0.6547  8.9361 -0.0067  0.0258   0.0210   0.0571    0.1380   0.0000   437.7274     -0.779613       12.2247       8.07068      -1.56973       2.54704      -3.52600       1.49314       3.68583     -0.443072     -0.823043      0.760585      0.581407     0.0510763   -0.00518685     0.0195652     -0.141253    -0.0840311       2.44526       2.86484       3.27046       3.37614       3.18655       2.89777       2.49023       1.93317       1.79496       1.30353      0.871969      0.714619      0.476689      0.294918      0.195379      0.128221     0.0680309     0.0416576
  16  11 2372.5507    1.3066  0.9407  9.6905 -0.0009  0.0287   0.0322   0.0698    0.1806   0.0000   444.2829      0.184724       11.3540       7.11448      -2.98495      -4.75119      -4.66640      0.526263     -0.408611      0.255820     -0.576649       1.71935     -0.176863     -0.101831      0.114381     0.0801744   -0.00474378   -0.00471465       3.03902       3.42914       3.63258       3.81987       3.67836       3.30015       3.06691       2.49081       1.85766       1.34744       1.02554      0.855957      0.591329      0.391440      0.256172      0.149139     0.0870345     0.0442541
  16  13 2656.8966    2.3218  1.0304  9.7539  0.0004  0.0331   0.0547   0.0746    0.4049   0.0000   433.4154      -2.96888       10.2491       5.71305     -0.691451      -5.39474       3.17156     -0.691562      -1.21926      -1.58265       1.82909       1.34526      -1.06773     -0.174289     -0.164070     0.0500030     0.0666921     0.0160897       3.88925       4.92146       4.25449       3.96826       4.15310       4.63226       4.19949       3.10830       2.17848       1.51410       1.23211       1.02479      0.857512      0.560752      0.345454      0.186534     0.0936504     0.0524556
  16  14 2799.4467    2.8659  0.8864 11.2137 -0.0019  0.0253   0.0729   0.0676    0.1952   0.0000   437.7072      0.856536       15.5937     -0.719477      -1.53026    -0.0834540       2.84363     -0.240511     -0.634449      -1.46825       1.53851      0.390946     0.0781190      0.488725     0.0446864     -0.144719     0.0105338     0.0485338       2.68535       3.28772       3.52277       3.70040       3.42459       3.03731       2.59848       2.22391       1.73263       1.23867      0.994305      0.722596      0.468475      0.304071      0.205867      0.128319     0.0711283     0.0392313
  16  15 2941.7062    3.6230  0.8506 11.3602 -0.0033  0.0266   0.0945   0.0631    0.2778   0.0000   437.0195     0.0134831       11.7127       4.63172      -1.14168      -2.27500     -0.369090       3.47537      -2.86701     -0.594203      0.954244     -0.783699     0.0259692      0.210472     0.0210775    -0.0490944    -0.0420046    -0.0582226       2.89315       4.05602       4.31952       4.48844       4.12065       3.59142       3.03864       2.24320       1.88991       1.27311      0.961141      0.695709      0.441063      0.295086      0.191550      0.117628     0.0668232     0.0371397
  16  16 3083.4587    3.7540  0.9260 11.7560 -0.0032  0.0336   0.1002   0.0699    0.3099   0.0000   444.2471      -5.20009       24.5290       6.03772      -4.47959      -3.78600       1.03533     0.0649467      -1.02501       1.87298     -0.667967     -0.252021     -0.870790      0.763768     -0.346557     0.0893968    -0.0777349    -0.0262794       4.20388       5.39802       5.03770       4.28510       3.33554       3.48048       3.61806       3.59551       3.12341       2.50505       1.76254       1.19095      0.743242      0.444696      0.253439      0.140557     0.0783649     0.0423819
  16  17 3224.8423    3.9916  1.2555 11.0540 -0.0014  0.0322   0.0889   0.0823    0.4900   0.0000   440.6813      0.478762       12.6165       3.39989      -4.03187       9.67357       1.29251     -0.486368      0.685228     -0.752367      -1.52966     -0.996031      0.197721    -0.0903533     -0.514428    -0.0399085     0.0378084    -0.0334704       3.66559       4.73794       5.07750       5.26989       4.66757       4.11957       3.52366       2.89758       2.36537       1.76626       1.28760      0.873011      0.593636      0.384542      0.232672      0.144102     0.0833715     0.0476235
  16  18 3366.2133    3.3431  1.8901 11.1569 -0.0096  0.0398   0.0634   0.0998    0.2627   0.0000   440.0903       6.24808       11.4783       9.85098      -5.95283      0.541203       2.15608       5.23516      -2.98655      -2.86071       2.19420     -0.819641     -0.330188     0.0854283      0.237132     -0.294274    -0.0372388      0.100500       3.99269       4.99781       5.34547       5.34274       5.11202       4.54985       3.99633       3.40928       2.67997       2.13438       1.62770       1.07907      0.724394      0.494613      0.315789      0.189492      0.110499     0.0640389
  16  19 3507.8086    2.7616  2.8080 10.5008 -0.0027  0.0503   0.0420   0.1227    0.1825   0.0000   440.7140      -4.87958       2.12272       3.83035      -4.64525      -3.35014      -4.76782      -3.02372       6.25358       1.53796      -2.26090      -2.26266      0.760493      0.363387    -0.0968316     0.0316994     -0.228234    -0.0143130       5.20623       6.71329       7.06672       7.21498       6.78018       6.08458       5.25904       4.40541       3.52031       2.66912       2.00453       1.42291      0.957327      0.631032      0.391474      0.241581      0.144914     0.0753456
  16  20 3649.5336    2.2946  4.1434 10.0305 -0.0010  0.0605   0.0288   0.1584    0.1161   0.0000   442.3805       4.26370       9.48297       4.56471      -5.05157       3.81821      -9.17482       5.93070       4.25760      0.773809      -3.61579      0.853813     -0.561189      0.312413      0.383846    0.00890256    -0.0308012     -0.434366       6.14742       7.90193       8.52659       8.45403       8.09036       7.32422       6.30162       5.20718       4.14418       3.12774       2.33059       1.71396       1.13063      0.757181      0.486547      0.289759      0.168943     0.0951279
  16  21 3791.4633    1.8935  5.6950  9.6490 -0.0002  0.0752   0.0211   0.1954    0.0972   0.0000   438.1938      -13.6090       6.47272       12.0723      -2.76914      -8.79284       12.2119      -2.83319       5.08374       1.49517      0.542790     -0.288963      0.678881     -0.976814       1.09758     -0.119075     -0.200541     0.0947558       7.27177       9.70524       9.99678       10.1484       9.74107       8.89640       7.69772       6.37644       5.07460       3.87595       2.92741       2.09039       1.43127      0.960311      0.595732      0.364003      0.211307      0.115056
  16  22 3933.2854    1.5769  7.7958  9.2890 -0.0012  0.0912   0.0154   0.2497    0.0856   0.0000   431.8654      -8.78355     -0.720545      -13.7391      -9.90724       5.05852      -7.15012      -6.34021       4.13967       3.92213       3.68257     -0.395119       3.90401     -0.649289      0.317424     -0.416833     -0.101041     -0.180630       8.90840       11.6042       12.1767       12.5796       11.7719       10.7138       9.28497       7.84614       6.23492       4.85315       3.56233       2.54817       1.76319       1.15935      0.736650      0.439102      0.258446      0.143432
  16  23 4075.3170    1.3169  9.3262  9.2890 -0.0014  0.1067   0.0128   0.3072    0.0707   0.0000   455.9347      -32.1958      0.367506      -23.6335     -0.118941       26.4400       5.01104      -19.1509      0.988879       2.84456       8.10653     -0.293185      -3.38710      -1.43787      0.966950     -0.571971      0.244373      0.147525       10.5253       13.4648       14.1241       14.5283       14.0750       12.5203       10.9138       9.05456       7.29935       5.64860       4.17061       3.01943       2.08467       1.37703      0.870124      0.544318      0.307886      0.174487
  16  24 4217.2447    1.1185 12.8357  9.1148 -0.0003  0.1460   0.0102   0.3977    0.0654   0.0000   423.2625      -16.0957       22.0282       42.5107       6.16931     -0.327314      -1.08386       11.0583       11.5163       1.91766       1.66899       3.38489       1.83743     -0.547901      -1.00732     -0.778598      0.378876     -0.158662       14.4151       18.4027       19.6275       19.7501       19.1226       17.5237       14.8030       12.3499       9.97395       7.90513       5.77061       4.17205       2.82793       1.85062       1.21070      0.736515      0.437046      0.242035
  16  25 4359.8815    0.8950 14.9020  9.2089 -0.0010  0.1839   0.0085   0.5128    0.0513   0.0000   421.3533      -10.9319       12.8496       21.2428       29.0698      -22.5694       9.49381       30.2470      -18.4909      -1.90299      -3.20310       1.53456       3.54508     -0.901255      -2.35349      -1.39564     -0.134287      0.237993       18.1957       23.3332       24.8637       24.7978       24.0209       21.4198       18.9066       15.7078       12.9474       10.0266       7.38927       5.29536       3.63059       2.42129       1.54959      0.923739      0.541054      0.307117
  16  26 4502.1489    0.7260 16.1734  9.0935 -0.0018  0.2193   0.0069   0.5859    0.0437   0.0000   408.6731      -7.58873      -9.07817       8.53546      -6.62338      -13.7714       25.5476      -1.74775      -8.36916       8.58201       5.38706       10.0250       9.50785      -5.78243      -1.61125     -0.198234      0.977832     -0.569739       20.8175       26.9068       29.1783       29.1083       27.6690       25.4406       21.9739       18.8044       14.9199       11.7134       8.74128       6.18898       4.45183       2.86623       1.80888       1.15082      0.638214      0.353470
  17   9 2112.9238    0.7452  0.6917  9.1370 -0.0009  0.0267   0.0211   0.0579    0.1213   0.0000   437.5385      -1.92464       12.9471       2.41525      0.587919    -0.0812908     -0.579017    -0.0158429      -1.00686      0.729737      0.385115      0.398450      0.636084      0.385494     0.0731536     0.0242559     0.0316524     0.0347481       2.85516       3.35084       3.31547       2.97524       3.03404       3.08959       2.80722       2.46278       1.94640       1.53532       1.14731      0.886026      0.642596      0.459220      0.302531      0.179864     0.0973752     0.0537216
  17  10 2260.2690    1.0124  0.9182  9.1855  0.0002  0.0287   0.0247   0.0659    0.1791   0.0000   437.0496     -0.228404       8.48847       1.09073      -10.4431      -3.64231      0.269070      0.211058      0.557237      -1.61125      0.255393      0.148749     -0.468445     -0.447089     -0.179515    0.00131674     0.0165236     0.0612833       2.88637       3.56598       3.69991       3.43019       3.58627       3.36618       3.08683       2.51738       1.85755       1.52026       1.11591      0.891591      0.658880      0.426267      0.282010      0.181520      0.109578     0.0614533
  17  11 2404.9357    1.4239  1.0675  9.5040 -0.0028  0.0289   0.0321   0.0707    0.2306   0.0000   441.8178      -1.04641       10.3175      -1.97326      -4.00570      -3.65714      -2.96377      -3.97265       2.61239      -1.58922     -0.298717      0.389059     -0.708227      0.276709     -0.348139      0.128232     -0.106120     0.0235478       2.70622       3.15210       3.76475       3.86638       3.48099       3.16921       2.92827       2.47229       1.91037       1.46461       1.16636      0.827928      0.610704      0.393555      0.277670      0.176051     0.0976082     0.0571065
  17  12 2548.0225    1.9018  0.9970 10.3615 -0.0040  0.0282   0.0443   0.0662    0.2121   0.0000   436.4566      -3.43782       2.92222       3.35526      -1.35377       2.02321      -4.37137       2.68146       2.05035      0.743889      0.211170     -0.231446    -0.0459623     -0.180463    -0.0246429    -0.0564597    -0.0161098   -0.00491887       2.65154       3.24713       3.66950       3.60935       3.56796       3.30954       2.87516       2.37766       1.87226       1.49742       1.12644      0.820222      0.613635      0.416122      0.253877      0.170194      0.115377     0.0603124
  17  13 2691.0227    2.4133  0.9637 10.2437 -0.0051  0.0266   0.0556   0.0656    0.3250   0.0000   439.8983      -2.34279       9.90927      -2.99967      -8.34159      -6.22793       3.25944      -2.01908      -1.45800      -1.49175     -0.223047      0.184837     -0.579913      0.258519     0.0648399    -0.0157882     0.0432421     0.0474993       2.51950       3.09594       3.34039       3.38271       3.19466       2.88878       2.52646       2.30429       1.85516       1.45178       1.14640      0.798546      0.558156      0.363994      0.248202      0.148181     0.0920620     0.0529713
  17  14 2834.2580    3.1033  0.8800 10.7675 -0.0048  0.0232   0.0780   0.0655    0.3155   0.0000   437.6759      -3.19577       11.7275      -2.13240     -0.217103      -8.73187      -7.95821      -3.14515       3.51912      0.886139     -0.515286     -0.437023      0.138473    -0.0138815      0.228704      0.105003      0.112196     0.0610087       2.34743       2.92531       3.17391       3.23688       3.12071       2.74582       2.54545       2.00285       1.63139       1.23079      0.949207      0.686874      0.487899      0.332117      0.222211      0.140703     0.0820328     0.0485338
  17  15 2977.1721    3.5195  0.9834 11.4159 -0.0061  0.0264   0.0826   0.0686    0.2567   0.0000   439.7822      0.291317       13.2418       3.48370      -11.6581     -0.344866       3.28431      0.320272       3.26810     0.0814768      -1.27730       1.22467     -0.588384    -0.0167585     0.0742016     -0.113617     0.0469467     -0.150259       2.42048       3.15088       3.15251       3.38395       3.23451       2.90592       2.61952       2.26047       1.81084       1.46300       1.06784      0.808065      0.557926      0.389157      0.249732      0.155934     0.0946093     0.0551526
  17  16 3119.2588    3.8955  1.0757 11.4256 -0.0056  0.0301   0.0920   0.0725    0.3856   0.0000   438.9412       1.87077       14.2846     -0.202811    -0.0180356       6.26160     -0.513104      -2.16126       1.36638      0.820107      0.628084     -0.688064     -0.247258      0.151347      0.160569      0.315655    -0.0228090    -0.0545878       3.47987       4.52281       5.17185       5.37743       4.95091       4.32765       3.59994       2.71018       2.12990       1.67403       1.21357      0.797027      0.582636      0.383670      0.246893      0.165441      0.106276     0.0582815
  17  17 3261.3013    3.6877  1.3146 11.7024  0.0010  0.0339   0.0833   0.0841    0.2820   0.0000   441.7283       4.24681       10.5459       3.40405       2.78344       3.31265       1.56876      -1.35356       4.01819     -0.262476     -0.927297      0.761495    0.00660501      0.113201     0.0732025     -0.115619   -0.00522337    -0.0205972       3.15391       4.19403       4.45543       4.55994       4.23871       3.96851       3.44979       2.87322       2.34284       1.74568       1.34755       1.00282      0.695067      0.485310      0.310518      0.202724      0.115768     0.0679479
  17  18 3403.3222    3.2255  1.9990 10.9495  0.0008  0.0384   0.0586   0.1074    0.2341   0.0000   442.2335       3.63031       10.9509      -1.48520      -2.03838       5.95003      -2.25291       2.12194       1.62070      0.246439      -1.81309     -0.214067       1.03824      0.194402     -0.588776     0.0682879     -0.348884      0.121347       3.70788       4.52714       4.75797       4.92778       4.93322       4.31996       3.80386       3.23205       2.65038       2.06049       1.55470       1.13890      0.825626      0.562300      0.366812      0.231317      0.142062     0.0831564
  17  19 3545.3370    2.6596  3.2899 10.1952 -0.0014  0.0520   0.0366   0.1337    0.1769   0.0000   435.0732       2.97561       10.5047       4.74730    -0.0568342       5.25885      0.527366     -0.367344     -0.549551      -3.85228      0.373392       2.44868      0.432265     -0.823341      0.404700      0.528140     -0.162215     -0.194927       4.95569       6.45329       6.69826       6.89794       6.54824       5.91359       5.39444       4.44481       3.71054       2.87627       2.15767       1.58361       1.15697      0.755397      0.487310      0.313503      0.190368      0.110323
  17  20 3687.6168    2.2051  4.7394  9.8594 -0.0000  0.0630   0.0257   0.1712    0.1110   0.0000   434.9420      -4.32412       11.6740      0.801158       3.71538       3.00782      -7.16770       6.95542      -8.30177      -1.63725       1.47769      0.412218       1.75887       1.90798      0.159453     -0.448924     -0.278524     -0.104843       6.09536       7.82571       8.18127       8.26131       7.87335       7.29025       6.52629       5.60123       4.49459       3.56219       2.63025       1.98794       1.39638      0.963361      0.615823      0.382031      0.231047      0.132542
  17  21 3829.7227    1.8072  6.2487  9.5698 -0.0016  0.0762   0.0188   0.2051    0.0883   0.0000   441.8455      -18.3637       21.1029      0.513584      0.483472      0.656761      -1.52053       7.79457      -8.59528       4.33103       3.59733      -1.36493      -1.22268      -1.84280     -0.642614      0.207648      0.441094     0.0210615       7.35847       9.22425       9.82573       9.73636       9.41370       8.84286       7.80050       6.69212       5.37704       4.30885       3.22467       2.37845       1.69499       1.14993      0.750016      0.465689      0.283438      0.164259
  17  22 3972.2147    1.5182  8.2902  9.2938 -0.0011  0.0925   0.0143   0.2592    0.0754   0.0000   437.9868      -23.5193       31.4352      -4.13008      -21.3380      -12.6637       2.64535      -10.2874       10.9546     -0.942467      -1.78854      -4.91942       4.33864      -1.47188     -0.239559     -0.457384      0.328598     0.0828766       8.66501       11.2393       11.9549       12.2191       11.7621       10.7245       9.49156       7.95656       6.41493       5.08503       3.82472       2.81426       1.97604       1.36728      0.900214      0.553740      0.335562      0.194870
  17  23 4114.7170    1.2443 10.5070  9.2093 -0.0007  0.1174   0.0115   0.3282    0.0654   0.0000   429.9432      -16.7087       56.6633       14.6401      -11.6659       16.4843       9.31020       7.03538      -9.85145       10.0406       5.19429      -4.95056      -3.03054      0.195571      -1.59229     0.0291309     -0.892793     -0.221340       10.7815       14.0953       14.6687       15.4058       14.4026       13.5290       11.7124       10.2254       8.24938       6.50245       4.89891       3.66957       2.52718       1.76483       1.12806      0.718896      0.429587      0.248672
  17  24 4257.3381    1.0461 13.5742  9.1074 -0.0010  0.1525   0.0092   0.4258    0.0583   0.0000   449.7684      -22.5624       25.5505       22.2366      -40.2407      -13.5443       42.0853       4.37041      -4.98534      -10.6712       14.1610      -2.30025     -0.682433      0.857058       1.03628    -0.0735615     0.0793090      0.105023       14.1589       18.0357       19.2333       19.6108       18.9286       17.4489       15.5647       13.0924       10.5068       8.51071       6.40804       4.74935       3.30756       2.30560       1.49295      0.948564      0.569487      0.335985
  17  25 4399.5872    0.8676 16.6607  9.0944 -0.0011  0.2000   0.0073   0.5462    0.0479   0.0000   422.2324      -5.33162       15.1969      0.171283       7.02827       18.0890       32.2687      -6.74134       8.49205      -8.06993       20.9715       5.41182      -7.63525       3.69560      -1.12460     -0.292949     -0.558102      0.586121       18.1797       23.6344       25.3328       25.7242       24.9779       22.2328       20.5830       16.7696       14.0274       11.0451       8.43514       6.16074       4.41254       2.99034       1.95375       1.25333      0.738792      0.428953
  17  26 4542.5994    0.7234 18.6719  9.0528  0.0007  0.2381   0.0065   0.6338    0.0403   0.0000   436.6776      -59.3519       22.4497       45.6750       20.3472     -0.113845       8.09775       5.03394      -3.56166      -4.23193      -1.88723       6.55185      -13.0508       2.24866       4.45971       1.37505     -0.315452    -0.0936215       21.8552       27.9976       30.7906       30.6874       30.0407       27.4031       23.7725       20.3787       16.7929       13.3242       9.99442       7.43557       5.24001       3.54176       2.36000       1.49516      0.890058      0.525200
  18   6 1683.6317    0.2708  0.2237  8.9404 -0.0128  0.0304   0.0178   0.0431    0.0488   0.0000   438.8721      -6.17917       14.5552      -4.69541      -4.09155      -1.70566      -2.49912     -0.810343      -3.17276      0.309473    -0.0677059     -0.387561     -0.266901     -0.147185   -0.00363750      0.128773     0.0610142    -0.0310382       3.90806       5.10700       4.39080       5.38076       4.62453       3.89781       3.18380       2.66346       2.75497       2.20063       1.17473      0.814490      0.590597      0.485325      0.258437      0.191310     0.0669022     0.0815874
  18   7 1839.9294    0.3796  0.4249  9.0077 -0.0002  0.0495   0.0160   0.0604    0.0616   0.0000   439.8765       2.78053       11.0753     -0.103785     -0.568869      0.990287      0.460286      0.725257      -1.96813      0.706371      0.863348    -0.0710851     -0.406346     -0.197043      0.129778     -0.211127    -0.0533815     0.0386096       6.98443       10.2957       11.9766       12.9614       11.4387       10.0052       7.53367       5.86802       3.89255       2.73736       1.73167       1.14529      0.697032      0.420977      0.239926      0.164616      0.103183     0.0605447
  18   8 1992.7930    0.5828  0.6254  8.8882 -0.0049  0.0235   0.0178   0.0548    0.0977   0.0000   437.1531       1.99808       14.4637      -1.49629     -0.151807      -3.12848      -1.00880     -0.916081       1.45440       1.38110      0.771596      -1.38913    -0.0619123      0.303293     -0.286818     0.0840075     0.0834181    -0.0392928       1.95190       2.51570       2.68868       2.95058       2.54454       2.61429       2.25194       1.94946       1.53353       1.30654      0.921071      0.717670      0.535759      0.383054      0.251302      0.159114      0.105204     0.0621269
  18   9 2143.6659    0.8333  0.7289  9.1215 -0.0026  0.0245   0.0221   0.0561    0.1299   0.0000   436.6102      0.100028       17.0142     -0.698033      -4.48565      0.511112       2.37599      -2.18108      0.183379       1.66938      0.658489      0.208476     0.0131112     -0.349023      0.118645      0.198837    -0.0162599    -0.0249218       1.99446       2.58182       2.84242       3.00197       2.77525       2.62797       2.34538       1.90855       1.60522       1.31800      0.972069      0.699112      0.536663      0.386183      0.259510      0.166366     0.0985004     0.0582626
  18  10 2291.6248    1.0853  0.9493  9.3174 -0.0005  0.0263   0.0260   0.0699    0.1803   0.0000   440.6857      -5.20803       16.0041       1.23966      0.848472     -0.861905       1.96485       2.98119      0.494314      -3.50368       1.32601      -1.27032      0.217522     0.0110245      0.454480      0.112919    0.00728423    -0.0797312       2.49984       3.07769       3.57249       3.72214       3.48731       3.13696       2.83560       2.29101       1.77609       1.49199       1.12362      0.850366      0.560343      0.402737      0.280016      0.184966      0.111357     0.0693959
  18  11 2436.7962    1.5035  1.1199  9.1017 -0.0023  0.0293   0.0320   0.0704    0.3510   0.0000   434.4001      -1.31427       10.5682     -0.138643      -2.31185      -2.13507       1.58156      0.917084       1.03473      0.142452      0.768963      0.169620     -0.252392     -0.830680    -0.0778984     0.0956042    -0.0509643   0.000547097       2.83441       3.33889       3.51865       3.79976       3.66481       3.39329       2.97654       2.55534       2.03901       1.50439       1.17067      0.932234      0.704864      0.474897      0.314484      0.207197      0.134428     0.0820332
  18  12 2580.8119    1.9964  0.9612 10.5843 -0.0009  0.0272   0.0475   0.0669    0.1743   0.0000   434.9364      0.173324       15.8494      0.119773       4.18666      -5.94647      0.548674     -0.892481       2.56044      0.877051      0.838897      0.840928     -0.249329     -0.559107     -0.103301    -0.0976048    -0.0174018    0.00530877       2.45603       2.75244       2.97503       3.42444       3.19491       2.77042       2.48607       2.25603       1.82168       1.45117       1.11448      0.846117      0.615268      0.417719      0.295903      0.179853      0.122035     0.0748409
  18  13 2724.6604    2.5272  0.9674 10.6447 -0.0012  0.0258   0.0563   0.0613    0.2414   0.0000   435.8808      -2.96974       9.69826      -1.54420       3.93106       1.42829       3.84845     -0.249411      -1.07489       1.97893      0.114503      0.108638     0.0899114     -0.105590      0.301355     -0.158537      0.165644     0.0230934       2.33451       2.87554       3.01945       3.01706       2.97413       2.72708       2.58552       2.23523       1.82841       1.42746       1.12369      0.859614      0.618027      0.446867      0.298768      0.195263      0.119198     0.0706980
  18  14 2868.6131    3.4638  0.7818 10.0543 -0.0033  0.0233   0.0837   0.0531    0.5908   0.0000   437.9864      -2.09639       12.5455      -2.66283       4.65116      -3.59464       1.51611      0.507317     -0.791557     0.0709036      0.367483      -1.51025      0.163380     -0.155492     0.0639767      0.163986    -0.0510066     0.0323525       2.36954       3.03782       3.37097       3.31186       3.21124       3.15356       2.58473       2.03062       1.71218       1.26740       1.00044      0.757836      0.508743      0.366454      0.238449      0.159435     0.0994193     0.0645610
  18  15 3012.0860    3.8433  0.9168 11.4333 -0.0000  0.0236   0.0888   0.0645    0.2636   0.0000   437.8822       4.00746       14.4624       4.87711     -0.514157     -0.579613      -2.24207       1.43191      0.112024     -0.130092      0.557906   -0.00306264     -0.443794      0.644826      0.277288     -0.186066    -0.0291457    -0.0123146       2.10710       2.58944       2.88612       2.98203       2.79673       2.61818       2.36436       1.95709       1.72249       1.32032      0.960013      0.762653      0.559481      0.389303      0.277958      0.162298      0.105555     0.0615013
  18  16 3154.7935    3.8674  1.2899 11.2854 -0.0046  0.0327   0.0768   0.0758    0.2886   0.0000   436.0133      -1.68685       15.9127       5.04859      -4.68137      -6.94756       2.27433     -0.418675      -1.32275       1.39365       1.49605      0.805029      0.199162     0.0262608      0.600332      0.192065    -0.0237740     0.0165022       2.81140       3.96388       4.11147       4.30808       4.10175       3.68255       3.40173       2.58897       2.33375       1.69205       1.34334       1.01335      0.710701      0.512274      0.319373      0.220901      0.133222     0.0813987
  18  17 3297.2670    3.5389  1.4616 11.3774 -0.0009  0.0340   0.0729   0.0859    0.2554   0.0000   437.7727       1.46496       16.8879      -6.76991      -1.05725       1.49662       4.24433       2.62925       2.83125       2.59448       1.96657      0.400186      0.573087     -0.803306     -0.589624     -0.109001     -0.120609    -0.0391831       3.01722       3.88516       4.05249       4.24929       4.02161       3.78301       3.30063       2.78381       2.40863       1.85513       1.49737       1.07622      0.763802      0.535150      0.359884      0.235669      0.142826     0.0890124
  18  18 3439.8387    3.0187  2.2409 10.6939 -0.0002  0.0400   0.0483   0.1067    0.2142   0.0000   434.3852       2.53347      -3.08668       7.48923       2.78719      -2.02122     -0.362938       4.03071      -1.01861       1.83963      -1.46310     -0.226056     -0.580731     -0.603389      0.505063     -0.229275      0.216979     0.0615214       3.59807       4.55055       4.94540       4.98647       4.86441       4.56890       4.06379       3.39683       2.80252       2.10726       1.69894       1.26529      0.945461      0.647199      0.459230      0.293201      0.182626      0.107555
  18  19 3582.4783    2.5122  3.5195 10.2144  0.0005  0.0528   0.0321   0.1361    0.1374   0.0000   440.9863      -2.15492       9.83176       1.66129      -4.11523      -6.05322       4.44664       7.19413       1.01428      -1.29251       1.04094      -2.46692     -0.243871     -0.128622      0.676123      0.677077      0.210802    -0.0187246       4.56368       6.00088       6.09211       6.53893       6.13273       5.98766       5.04086       4.34770       3.70495       3.00056       2.30079       1.74533       1.20430      0.860337      0.569970      0.381258      0.233613      0.144279
  18  20 3725.0722    2.0765  4.8176  9.8972 -0.0032  0.0652   0.0232   0.1645    0.0997   0.0000   439.1464       4.87184       22.4479      -2.82318       3.37603      -5.34186       8.44891       4.80812       9.67086      -1.76863      0.581359       3.94280      0.801242      0.648067      0.473894      0.103693    -0.0869583    -0.0139811       5.79569       7.59731       7.78428       8.59281       8.16089       7.46895       6.54376       5.49911       4.59864       3.60433       2.80069       2.05739       1.49968       1.04746      0.692368      0.473491      0.284077      0.177400
  18  21 3867.9513    1.7443  7.0076  9.3612  0.0002  0.0805   0.0165   0.2145    0.0863   0.0000   430.1067       11.7951       5.68500      -1.49088      -1.76136      -4.80622       5.37330     -0.447505       3.93110       2.66716     -0.556338       2.17417      -1.61360      0.440381      0.572900      0.329189     0.0132251      0.133047       7.32602       9.45828       9.90351       10.4440       10.0430       9.42887       8.16888       6.95268       5.69544       4.65838       3.51966       2.63279       1.88576       1.34598      0.894774      0.584274      0.365561      0.220969
  18  22 4010.7164    1.4313  8.9514  9.1666 -0.0004  0.0978   0.0126   0.2646    0.0729   0.0000   463.2677      -2.74515       7.19302       7.94134       5.62473     -0.627614       4.01447       3.97267       5.97477      -1.89390      -3.74965       2.33402      0.657813      -1.95083      0.541571      0.357828      0.825321    -0.0888816       8.68033       11.1930       12.0793       12.4992       12.1299       11.1387       9.92911       8.34156       6.76711       5.63284       4.28474       3.19083       2.23897       1.60410       1.09387      0.696900      0.437361      0.265209
  18  23 4153.5455    1.2073 11.4336  9.1130 -0.0006  0.1227   0.0104   0.3441    0.0647   0.0000   451.3618      -26.4450       27.3297      -23.6417       3.56786       7.44670       12.1138      -10.6961       2.23654       9.33708      -1.46979     -0.800840      0.444038      0.995530       1.23118     0.0276050      -1.14316      0.212892       10.7893       14.0710       15.1456       15.2959       14.9628       13.6958       12.5383       10.4959       8.75025       6.90752       5.32247       4.06381       2.93368       2.04159       1.37983      0.910568      0.548998      0.336290
  18  24 4296.6955    1.0149 13.5454  9.1032  0.0014  0.1519   0.0087   0.4171    0.0557   0.0000   418.8177       2.53986      -1.86031       5.42664       11.5122       29.6088      -2.34228      -27.8229       19.0886       6.63734      -2.33399      -3.11570      -1.47656      0.352316      0.550514      0.378072     -0.485256      0.277885       13.2039       16.9755       18.4086       18.7965       18.1269       17.0127       14.9847       13.0400       10.6553       8.58367       6.69551       5.03416       3.60752       2.53452       1.69676       1.13435      0.687068      0.422096
  18  25 4439.4840    0.8274 16.9118  9.1345  0.0002  0.2041   0.0069   0.5438    0.0431   0.0000   432.5688      -5.84926      -8.60781      -43.9733       35.0784       13.8968      -32.9553       28.5496       32.8124      -3.73830       5.78596       6.83140       3.42136      -5.15289      -2.16117     -0.164841      0.208806      0.367669       17.5689       22.9834       24.8928       25.5073       24.9890       22.7679       20.4555       17.1244       14.2049       11.6225       8.93255       6.70808       4.77857       3.39780       2.28349       1.49132      0.932731      0.572335
  19   6 1709.3612    0.2862  0.3200  8.9179 -0.0077  0.0202   0.0126   0.0425    0.0485   0.0000   438.6573      -1.82920       16.1321     -0.451842      -2.02745      0.396860       1.38672     -0.120902      0.146017     -0.536213     -0.637769     -0.373037     -0.363807     0.0482589     -0.118376    -0.0414885     0.0957818     0.0496502       1.79802       2.12863       2.35503       2.15136       2.22978       2.06596       1.66606       1.73994       1.44322       1.25605      0.981471      0.674929      0.579906      0.353006      0.278427      0.182056     0.0984828     0.0718917
  19   7 1867.2521    0.4338  0.4543  8.9016 -0.0026  0.0217   0.0157   0.0525    0.0669   0.0000   440.2149      -2.57574       14.2591       1.46980      -4.57461     -0.175875       1.52682     -0.353490    -0.0442963     -0.531235       1.55319     -0.604954     -0.564582     -0.187601      0.312353     0.0935992    -0.0638689     0.0215820       1.90343       2.13904       2.41262       2.66532       2.56940       2.32800       2.21489       1.77381       1.61027       1.61645       1.13721      0.653711      0.603791      0.543007      0.329676      0.151062      0.129843     0.0757382
  19   8 2021.7298    0.6101  0.6006  9.1417 -0.0052  0.0236   0.0179   0.0482    0.0911   0.0000   435.4866      -2.99838       17.0775    -0.0574594      0.280968       2.59056      0.896929      0.892910      -2.20498      0.281627     -0.206480     -0.502680       1.07155    -0.0514067     -0.512331    -0.0417362      0.176638     -0.104093       1.99275       2.55903       2.72846       2.88341       2.71318       2.53553       2.22181       1.97912       1.64002       1.34442       1.02798      0.812541      0.616760      0.375431      0.299947      0.188332      0.125181     0.0806546
  19   9 2173.7590    0.8644  0.7043  9.3668 -0.0053  0.0244   0.0232   0.0547    0.1091   0.0000   438.1802      -3.68862       13.8703       1.94927      -3.63712     -0.552057       2.12323      -2.00651       2.10179      0.367974     -0.226225       1.83944      0.295142     -0.131749    -0.0321009     0.0211188     0.0910734     0.0855304       1.90275       2.67419       2.57944       2.75678       2.71335       2.45556       2.33864       1.84837       1.62477       1.37759       1.09541      0.827032      0.560851      0.409175      0.297190      0.178456      0.123527     0.0802540
  19  10 2322.2807    1.2208  0.8944  9.5581 -0.0022  0.0247   0.0280   0.0593    0.1640   0.0000   442.4553      0.885958       11.1528       1.02657      -4.15261    -0.0135585     -0.172948      0.236509     -0.130558      0.367669      0.433864      0.355651      0.592859     -0.878771     0.0241179    -0.0965156      0.247233     0.0200797       2.24220       2.89459       3.10635       3.20482       3.04704       2.70300       2.46327       2.15379       1.86021       1.52139       1.19580      0.879584      0.627911      0.462746      0.310761      0.198675      0.125127     0.0769446
  19  11 2468.0615    1.6708  1.1133  9.1670 -0.0040  0.0274   0.0351   0.0724    0.4472   0.0000   438.6709       5.53164       8.42982     -0.191705      -1.48586       1.53226      -2.60974      -2.58838      -2.47124      -2.68959      0.210766    -0.0976179      0.518848      0.853363      0.339829      0.303866      0.125681     0.0843614       2.35492       2.77350       3.18192       3.20519       3.10562       2.86106       2.51818       2.26102       1.98922       1.60390       1.20990      0.960293      0.689533      0.493445      0.318883      0.220737      0.140213     0.0915695
  19  12 2613.0385    2.1530  1.0149 10.0948 -0.0005  0.0272   0.0457   0.0629    0.3159   0.0000   441.3554      0.947647       13.2892      -1.33833      0.517485       1.51429      0.947588      -2.08284      -2.14428      0.183491     -0.225129      -1.27357     -0.454310      0.532893     0.0575755     -0.273102     0.0482180    -0.0547129       2.56223       3.34615       3.37706       3.27244       3.07183       2.94605       2.79258       2.51291       2.09454       1.74677       1.27366      0.988142      0.753036      0.546391      0.384427      0.253236      0.162442     0.0928143
  19  13 2757.8979    2.7247  0.9768 10.7668 -0.0026  0.0245   0.0596   0.0627    0.2398   0.0000   434.9902      -1.63996       11.3045       3.74819      -4.61642       2.35783     -0.625823      -1.84793      -1.77937      0.445708       1.13967       1.53046      0.583530      0.234376     -0.213971     -0.197946     -0.206877     0.0454241       2.08730       2.66791       2.87061       2.99935       2.90489       2.76864       2.31770       1.99439       1.78228       1.38952       1.08225      0.818494      0.616286      0.428004      0.285954      0.198841      0.135853     0.0752528
  19  15 3046.4574    3.9443  0.9722 11.3517 -0.0030  0.0240   0.0887   0.0672    0.3039   0.0000   437.1016       1.20443       5.65707       4.50855      -3.48783       2.14826     -0.466034      -1.33059     -0.916989      -1.93667      0.856758      0.539769     -0.605795      0.369442      0.117531    -0.0318285    -0.0659631      0.172515       2.20705       2.78613       3.03820       3.11653       2.99787       2.65987       2.34312       2.19672       1.78596       1.45999       1.10848      0.829215      0.626152      0.431580      0.307960      0.198472      0.120914     0.0761056
  19  16 3189.7350    3.8045  1.2325 11.3269  0.0017  0.0335   0.0756   0.0752    0.2808   0.0000   437.7257      -3.48978       10.4934      -5.12205     -0.648186      -1.39919      -1.40697     -0.969610      0.937825      0.865150      -2.61649       1.61631     -0.644057      -1.33431     -0.367802      0.126501    -0.0493429     0.0212825       3.68919       5.21843       6.00758       6.32500       5.99193       5.28964       4.41777       3.55247       2.75264       2.00102       1.40713       1.03781      0.754213      0.543010      0.348308      0.246879      0.152591     0.0929921
  19  17 3332.7978    3.4329  1.6451 11.1289 -0.0017  0.0349   0.0595   0.0807    0.2086   0.0000   439.3161      -1.30756       16.7818      -1.33876       3.89282      -2.32893       3.12596       1.85665      -1.08525      0.543623     -0.568729       1.34240     -0.403645     0.0847740    -0.0755566     0.0165456     0.0351262     0.0257627       2.95704       3.85692       4.07748       4.23457       3.92593       3.83144       3.32615       3.03006       2.47812       2.03561       1.65415       1.19562      0.876448      0.645728      0.441745      0.293748      0.180855      0.110586
  19  18 3476.0138    2.9171  2.3044 11.0673 -0.0009  0.0408   0.0459   0.1065    0.1389   0.0000   436.7586      0.978686       5.83517      -2.34396       1.36035    -0.0118622       3.48697     -0.534051    -0.0627800      0.465722       2.24503      0.929806      -1.24371     -0.297001     -0.493251      0.365975    -0.0235655     -0.287082       3.48127       4.38891       4.73116       4.93441       4.65751       4.35299       4.01986       3.42180       2.84500       2.41403       1.88216       1.40016       1.03826      0.765167      0.488485      0.347288      0.215962      0.139009
  19  19 3619.1301    2.3800  3.7516 10.1161 -0.0015  0.0542   0.0290   0.1375    0.1291   0.0000   443.6439      -3.72546       11.0098      -3.61152      -1.33231       3.13209      -5.77599       1.44172      -3.17586       2.83323     -0.271139      -1.79352     -0.932749     -0.351812      -1.07492      0.442024     -0.105336    -0.0845282       4.65023       5.60020       6.28166       6.53590       6.37518       5.85407       5.36414       4.52282       3.73308       3.16711       2.42297       1.84950       1.36246      0.965598      0.681647      0.451722      0.290539      0.186639
  19  20 3762.3359    1.9856  5.6546  9.6182  0.0011  0.0677   0.0200   0.1823    0.0946   0.0000   436.7153       5.74009       4.77435       3.14284      -15.0142       3.38997      -7.26149       1.46110      -2.53278       2.72450       4.62214      0.795625      -3.05325       1.56130       1.36433     -0.669959     -0.541904    -0.0621358       5.73145       7.41817       7.88805       8.11752       7.92203       7.45966       6.60605       5.90908       4.85060       3.87952       3.05835       2.33891       1.73483       1.24861      0.858273      0.575334      0.365758      0.228583
  19  21 3905.6426    1.6713  7.2124  9.3050 -0.0019  0.0825   0.0152   0.2097    0.0837   0.0000   436.7930      -11.9808       1.02796       5.09235      -3.08619      -1.56620     0.0978883      -2.39052      -7.69041      -3.52187       6.47923      -4.98712       1.89877      -1.48766       1.14526   -0.00403915     -0.395917      0.461900       6.93272       9.07540       9.63453       10.1837       9.66422       9.13644       8.05655       7.13793       5.83209       4.85015       3.75589       2.85986       2.10842       1.47975       1.02642      0.687629      0.437966      0.271177
  19  22 4048.8825    1.3611  9.5717  9.1066 -0.0011  0.1010   0.0115   0.2782    0.0706   0.0000   437.6528      -14.7024       11.3866       4.77774      -34.6457       2.99715       11.2978       15.1517       2.39175       8.21509      -6.88874      -1.89040     -0.596870       2.82906       1.41851     -0.285200      0.485736      0.258875       8.45371       10.9905       11.8272       12.0503       12.0522       10.9976       10.0295       8.52751       7.17712       5.88717       4.67149       3.50437       2.59662       1.82063       1.27523      0.855156      0.535822      0.350292
  19  23 4192.1677    1.1624 11.9393  9.1367 -0.0001  0.1259   0.0096   0.3513    0.0589   0.0000   444.0834      -36.5492       15.4166       6.08673       11.6627       7.08116       7.53570      -5.57952      -2.72446      -4.25927      -3.27424       4.20660      -2.80329      -2.89087       1.06934     -0.127578      0.829267      0.356528       10.7397       13.6822       14.8042       15.4187       15.0461       13.8182       12.4263       10.8829       9.09729       7.37622       5.77353       4.37358       3.24692       2.31146       1.61688       1.09007      0.676078      0.422267
  19  24 4335.2490    0.9332 14.3156  9.1354  0.0001  0.1615   0.0077   0.4478    0.0497   0.0000   432.6866       7.83675      -35.6939      -5.40232       21.2901       6.27868       9.89752       30.1061      -12.0771      -2.23985       13.7140     -0.609730       1.57872      -2.84129      -3.27377     0.0519086       1.31209      0.972842       13.2942       17.5530       18.8483       19.7191       19.1406       17.8382       16.0278       13.7411       11.4876       9.28837       7.28825       5.61979       4.08958       2.96970       2.03320       1.35241      0.884157      0.551776
  19  25 4478.8687    0.7486 17.3593  9.1734 -0.0052  0.2127   0.0063   0.5766    0.0389   0.0000   390.2560     -0.895678       66.0285       12.0245      -8.63400       17.9046       7.23170       9.17638      -4.94711       2.18957      -14.3320       4.97504      -10.9543       6.12063       1.31596       1.98191      -1.55492      0.568246       17.6526       22.6453       24.4007       25.2089       24.3547       22.7539       20.6787       18.0295       15.3591       12.4824       9.92868       7.53237       5.67082       3.98360       2.72618       1.86245       1.18910      0.745130
  20   7 1893.8888    0.4615  0.4375  9.0154 -0.0071  0.0188   0.0159   0.0447    0.0634   0.0000   435.5849     0.0683300       11.0207       2.10226       2.05697     -0.598477      -1.76324     -0.279591      -1.22151      -2.01699     -0.361987      0.533253      0.678375     -0.109244    0.00198190     0.0589181      0.121162     -0.100300       1.48369       1.78653       2.01035       2.27859       2.04419       1.84055       1.79230       1.54636       1.22156       1.07369      0.873219      0.656964      0.481745      0.338066      0.256968      0.169958      0.107244     0.0731050
  20   8 2049.9956    0.6896  0.6571  8.7430 -0.0041  0.0217   0.0184   0.0512    0.1149   0.0000   437.1362     -0.335969       14.5795      0.124180      -3.98813       4.64707       2.86759      0.988126     -0.208468       1.35237      0.766179      0.326324     -0.675029     -0.482296      0.729530     0.0911901    -0.0936870      0.156711       1.79716       2.29058       2.44361       2.54692       2.26263       2.18779       1.92363       1.75498       1.63596       1.43832       1.06811      0.845803      0.612983      0.436265      0.307957      0.204899      0.121227     0.0805551
  20   9 2203.0721    0.9379  0.8388  9.2395  0.0000  0.0244   0.0231   0.0636    0.1448   0.0000   435.7559      -1.13976       14.0983      -1.57098      -6.01245       3.42542       1.00218      0.182537      -1.47250      0.678868    -0.0897402     -0.861076     -0.803546      0.334972     -0.317795     -0.370729    -0.0467882    -0.0150474       1.88124       2.59513       2.74245       2.91591       2.66294       2.78887       2.19116       2.05324       1.66669       1.36325       1.03796      0.875187      0.640769      0.445272      0.303832      0.217136      0.139618     0.0954875
  20  10 2352.3922    1.3048  1.0061  8.9589 -0.0018  0.0255   0.0275   0.0623    0.2616   0.0000   436.6337      -1.68155       13.9628       3.44543      -2.44118      0.763867       1.18188       2.71282      0.647451      -2.50245      0.343535     -0.595058     -0.244184     -0.105364      0.290325    -0.0145047     -0.145039     0.0592673       1.98334       2.57003       2.74053       2.84675       2.68291       2.53627       2.39224       2.09567       1.69773       1.51396       1.18317      0.906825      0.679050      0.488186      0.355049      0.227258      0.154251      0.102861
  20  11 2498.8975    1.7517  1.0927  9.6502 -0.0019  0.0270   0.0372   0.0703    0.3189   0.0000   442.4299     -0.423649       15.7819      -1.71964       5.03002       4.80215      -2.97650       1.51012      0.706863      0.988020    -0.0675038     -0.991741       1.64019     -0.624881      0.390137     -0.586159      0.239647     -0.142236       2.24281       2.76758       3.05636       3.02172       2.94129       2.94075       2.71954       2.29191       1.95142       1.43015       1.16167      0.928309      0.747092      0.524384      0.382076      0.255871      0.173885      0.117859
  20  12 2644.8006    2.2563  0.9256 10.5574 -0.0034  0.0244   0.0491   0.0589    0.2130   0.0000   440.6900      -2.51792       16.6552      -2.41051      -8.92280       1.63991       2.09892       2.73452      0.301475     -0.311806      0.451612     0.0325416     -0.132861     -0.209852      0.408414    -0.0304049     -0.172952   -0.00128744       1.93447       2.51521       2.59981       2.78644       2.75908       2.62778       2.27326       2.05422       1.66818       1.38070       1.13209      0.877179      0.632082      0.476294      0.322372      0.232192      0.147423      0.101073
  20  13 2790.6098    2.9062  0.9669 11.0687 -0.0035  0.0266   0.0638   0.0632    0.2003   0.0000   436.2712      -6.32635       18.3300       3.37459      -3.21774       1.08136      -1.60850      -1.45871       2.60609      0.850428     -0.742847       1.82439      0.130550     0.0676060     0.0821068      0.475990     0.0136031    -0.0666874       2.50347       3.31424       3.45186       3.19396       2.83764       2.45093       2.47701       2.43150       2.31420       1.99692       1.60956       1.20896      0.871638      0.595577      0.398620      0.260916      0.155681     0.0959416
  20  14 2935.9019    3.6259  0.8629 11.2795  0.0025  0.0226   0.0815   0.0569    0.2163   0.0000   441.7954      -2.96078       10.8250      -4.76651      0.496814      -1.13478       1.84858      0.151935      0.252808       1.37406      -1.35984      0.219987       1.05996     -0.237828    -0.0837364     -0.277132    0.00693421    -0.0240886       1.93423       2.40670       2.67683       2.76189       2.59633       2.43787       2.29002       1.98099       1.59304       1.32658       1.04585      0.826994      0.626539      0.439042      0.296371      0.207681      0.152219     0.0880098
  20  15 3080.3339    3.7959  1.0215 11.0993 -0.0044  0.0263   0.0799   0.0620    0.3567   0.0000   434.7954      0.383565       8.13479      0.271391       1.73806       2.49383       3.76439     -0.953242      0.567083      -3.36017      0.232347      -1.40409     -0.304078     -0.204138       1.11042     -0.104804      0.198962     0.0504797       2.18778       2.66177       2.56066       2.91836       2.92726       2.89665       2.37416       2.04071       1.83726       1.64198       1.21652      0.908487      0.660740      0.524892      0.386060      0.251531      0.167648      0.103028
  20  16 3224.3619    3.8025  1.3311 11.3588 -0.0004  0.0279   0.0715   0.0771    0.2042   0.0000   433.2550       4.72688       12.7021     -0.225044      -1.10136      0.287004       5.00684     -0.534533       3.96745      0.645175      0.232341      -1.24789      0.448121       1.01540      0.224514      0.205287    -0.0930771     0.0508830       2.20448       2.79463       2.93195       3.07229       3.04880       2.84982       2.68095       2.32842       1.93834       1.64775       1.25948      0.997327      0.759541      0.567585      0.395780      0.267942      0.185545      0.114498
  20  17 3367.9799    3.2891  1.8481 11.0749 -0.0033  0.0347   0.0533   0.0867    0.1446   0.0000   438.3000     -0.353529       7.90405       3.01971      -1.49739      -4.87003       1.05776     -0.416528      -2.09472      -2.83909       1.70981       1.38578     -0.387179       1.07009       1.12274    -0.0239256     -0.206965     -0.158228       2.93503       3.65498       3.92348       4.06780       4.02878       3.75908       3.39175       2.94670       2.53225       2.05230       1.68084       1.29887      0.932519      0.701180      0.477457      0.345970      0.218903      0.143427
  20  18 3511.6475    2.8054  2.8911 10.2234  0.0002  0.0424   0.0363   0.1169    0.1487   0.0000   435.1364      -4.53283       17.4119       4.31852      -4.30021      0.388512       4.81001      0.616081       3.32603     -0.138562     -0.301410      0.350969       1.92310      0.590143     -0.100345      -1.07143      0.226669      0.125046       3.43486       4.41887       4.65610       4.88731       4.81207       4.45278       4.05079       3.59644       3.07295       2.50331       2.06523       1.54277       1.22228      0.821043      0.581777      0.415470      0.267672      0.173212
  20  19 3655.4276    2.2890  4.2951 10.1209 -0.0017  0.0564   0.0260   0.1476    0.1018   0.0000   439.7286       2.47184       30.3704      -4.85946      -5.45381      -2.88869       3.03448       1.35528      -5.16756      0.448687       1.13397       3.09046      -1.66431       1.23477      0.157432      0.312203    -0.0114530     -0.174356       4.58576       5.91915       6.37744       6.56970       6.57118       6.10863       5.57064       4.70896       4.16726       3.35218       2.74058       1.99733       1.61453       1.11170      0.785889      0.534205      0.360087      0.231768
  20  20 3799.0501    1.9106  5.8752  9.4656 -0.0007  0.0681   0.0180   0.1806    0.0917   0.0000   438.5554      0.198090       14.5067       13.8637       2.12210      -7.04469       13.3325      -8.91455       8.33069       8.27354      0.843874      -1.45875       2.16202       1.01347     -0.520480      0.391758      0.301869     -0.592452       5.40420       7.01926       7.51079       8.02325       7.85893       7.08888       6.60619       5.76461       4.91766       3.98999       3.22218       2.45416       1.81180       1.35680      0.957060      0.652093      0.419824      0.270339
  20  21 3942.8910    1.5521  7.9033  9.3937 -0.0020  0.0850   0.0137   0.2385    0.0664   0.0000   439.8735     -0.763560       23.3811      -9.95559     -0.788974      -16.4619      -2.75227       9.67355      -3.52478       3.43822     -0.837489       1.25844       1.72434       2.03698      0.623944     -0.507875     -0.601647      0.492266       6.84367       8.98337       9.54818       10.1451       9.49606       9.21336       8.40082       7.37587       6.15692       5.04027       4.01712       3.10636       2.34798       1.72229       1.19915      0.821677      0.547045      0.344257
  20  22 4086.4970    1.3416 10.2088  9.0689 -0.0017  0.1027   0.0108   0.2903    0.0661   0.0000   427.1367      -13.1150       6.81813     -0.116978      -12.4558      -11.2755       7.73834       3.97136      -1.95213      -7.57760       1.35361       2.17028     -0.918294      -2.24993     -0.348124    -0.0616285     -0.371434     -0.384493       8.26061       10.6623       11.6059       11.8478       11.5611       10.7149       10.0533       8.69369       7.56494       6.24055       4.90847       3.85420       2.91341       2.08824       1.44413      0.989221      0.662598      0.418934
  20  23 4230.2034    1.0643 12.7426  9.1256 -0.0020  0.1346   0.0084   0.3735    0.0528   0.0000   440.8568      -14.1772       18.6543      -2.73353       28.8853      -10.7431      -9.07746       11.3650       1.37526       8.77524       1.94516       6.09285       5.04627       2.35702      0.687691       1.60301      -1.23736     -0.102757       10.5184       13.7870       14.9198       15.3761       15.1303       14.2756       13.0070       11.3993       9.48008       7.99580       6.24092       4.88842       3.67487       2.69650       1.90395       1.29399      0.858438      0.551733
  20  24 4373.9627    0.9120 15.4911  9.0347 -0.0003  0.1700   0.0069   0.4565    0.0467   0.0000   451.8176     -0.713426       20.7312       7.80243       8.61924      -39.7738      -3.99376      -25.0105      -4.55890      -20.0932       4.48050       18.0333      -4.47063      0.418473       4.83355      0.620653      -1.68186     -0.937436       13.1553       17.4349       18.7491       19.4661       19.1171       18.1359       16.4308       14.4412       12.1256       9.90846       7.78591       6.15418       4.58160       3.47096       2.39520       1.68016       1.09306      0.695288
  20  25 4517.6451    0.7396 18.5655  9.0938  0.0001  0.2193   0.0059   0.5983    0.0361   0.0000   394.1032       20.8808      -4.86425      -10.9641      -7.98337       33.3003       15.6956      -50.3506      -16.8482       1.40381       9.15601    -0.0576822       7.59519       3.77869      -1.90889      -1.88567      0.758939     -0.278730       16.6300       21.8405       23.8302       24.4433       24.2314       22.4500       20.9344       18.2922       15.4514       13.0720       10.1323       8.10460       6.15446       4.38584       3.13982       2.17561       1.38999      0.910816
  21   6 1758.1919    0.3439  0.3106  8.9786 -0.0050  0.0171   0.0135   0.0372    0.0471   0.0000   436.7292       1.80470       18.2035      0.168773      -3.12130      0.236829      0.312682      -1.51435     -0.781904      0.163069    -0.0645247      0.851724     0.0874361      0.380249      0.144030    -0.0582849   -0.00760441    -0.0342753       1.33264       1.71500       1.97111       1.88340       2.08138       1.68384       1.48796       1.49422       1.18690       1.04989      0.790428      0.620148      0.485141      0.386598      0.249650      0.173099      0.117535     0.0748601
  21   7 1919.7905    0.4811  0.5359  8.9528 -0.0048  0.0243   0.0146   0.0522    0.0730   0.0000   437.4889      -1.93636       11.7074      -4.98860      -1.88133      -3.93004      0.743500      -1.36187     -0.349541     -0.811280      0.731199     -0.735178      0.859431     -0.144295    -0.0624611      0.222546    0.00880095     0.0717565       2.31799       3.17987       3.66443       3.80136       3.78792       3.49487       3.11059       2.48942       1.96137       1.52694       1.11196      0.821773      0.608791      0.442787      0.310038      0.225040      0.151014     0.0976184
  21   8 2077.7510    0.7382  0.5769  9.0735 -0.0008  0.0209   0.0199   0.0436    0.0992   0.0000   442.1507      -3.27224       14.7385       3.58729      -4.12703      -1.12015       1.05271      -2.12299      0.451291       2.30118    -0.0208253   -0.00938433     -0.374780      0.285489     0.0468413      0.152989      0.266094    -0.0437681       1.69760       1.93311       2.07040       2.27034       2.24260       1.96345       1.97696       1.65891       1.42361       1.19798       1.08232      0.809885      0.605191      0.471999      0.293745      0.223681      0.155532      0.109607
  21   9 2231.8414    0.9901  0.8712  9.0596 -0.0016  0.0231   0.0225   0.0597    0.1647   0.0000   439.4991       3.31599       14.4013      -1.12187      -5.22753     0.0910455       3.04221       2.83970       2.92024      0.999478      0.551701      0.573716      0.477261      0.563533      0.532335    -0.0219971    -0.0296353      0.153982       1.86031       2.34393       2.53636       2.51521       2.47513       2.21680       2.06618       1.96319       1.68089       1.49869       1.23558      0.975794      0.748967      0.505375      0.355563      0.246666      0.160791      0.108012
  21  10 2381.8678    1.3822  1.0537  9.1348 -0.0012  0.0234   0.0285   0.0655    0.2476   0.0000   435.3245      -1.09052       15.0381       3.14304      -2.29290      0.296365     -0.291721       1.25572     -0.412324      0.207255      -3.48003       1.15364      0.868332       1.10536     -0.313719    -0.0834350    -0.0227999     -0.149412       1.87958       2.33087       2.60914       2.68958       2.68190       2.48295       2.29977       1.97704       1.67990       1.40186       1.17723      0.884007      0.662728      0.488720      0.366602      0.256814      0.169143      0.111233
  21  11 2529.2754    1.8004  1.0676  9.9265 -0.0011  0.0283   0.0370   0.0609    0.2244   0.0000   440.9299      -2.98627       19.1924      -1.20880      -3.35467       1.72483      -3.62433      -4.07725      0.900144      0.506184      -1.21734      0.647794      0.707120     -0.426604      0.217791      0.284494     -0.136597    -0.0160660       2.39057       2.67219       2.97855       3.43025       3.45428       2.94334       2.52308       2.58769       2.16231       1.65101       1.22860       1.07122      0.881981      0.583751      0.388278      0.287575      0.207922      0.132067
  21  12 2676.1411    2.4393  0.9644 10.1494 -0.0013  0.0241   0.0500   0.0566    0.3097   0.0000   440.0444      -3.93528       11.6808       4.67155      -2.48661     0.0165349     -0.471185       1.35603     -0.880369     0.0341988      0.616158     -0.589624      0.601326      0.257781     -0.165678      0.171630      0.137258    -0.0636357       1.89526       2.53653       2.66380       2.70575       2.75597       2.43734       2.38326       1.99906       1.78309       1.47389       1.30201       1.01765      0.737573      0.516554      0.356726      0.263458      0.174822      0.112435
  21  13 2822.8809    3.0259  0.9667 10.9044 -0.0071  0.0234   0.0652   0.0597    0.2812   0.0000   437.5361      -1.98563       13.3227      -2.87953      -3.47908      -1.23637     -0.716012      -1.20470       3.57715     -0.752207      0.720862      -1.41818     -0.370264      0.118308     -0.157556     -0.464720     -0.314239     -0.284511       1.86903       2.42382       2.60247       2.71311       2.71630       2.51512       2.36520       1.92947       1.76580       1.43349       1.10788      0.849972      0.672469      0.494291      0.367802      0.259647      0.170843      0.113076
  21  14 2968.8477    3.7673  0.8663 11.2501 -0.0017  0.0215   0.0830   0.0541    0.2322   0.0000   438.8254    -0.0901198       16.2662      -1.94038      -3.97111     -0.171367      -3.93134       3.18955     -0.925534     0.0218900     -0.932566      0.305296      0.666933      0.146381     -0.617890    -0.0153198     -0.162493      0.149381       1.70396       2.27695       2.37069       2.54417       2.44996       2.29073       1.98774       1.87030       1.59402       1.33140       1.06054      0.813067      0.648234      0.440273      0.334109      0.226563      0.145984     0.0969633
  21  15 3113.8657    4.0128  0.9441 11.8892 -0.0028  0.0251   0.0854   0.0558    0.1960   0.0000   435.5724      -1.88231       12.7725       5.22948      0.248902     -0.844904       1.75491       2.75133      -1.20781      -4.45287      -1.69518      -1.27255     0.0336800     -0.387322      0.559572      0.133596      0.164624      0.137019       1.82209       2.33959       2.59630       2.60207       2.52197       2.54503       2.31980       1.92793       1.82779       1.40215       1.18799      0.936528      0.725429      0.511985      0.399070      0.256619      0.178546      0.117531
  21  16 3258.4155    3.6547  1.3672 11.3541 -0.0012  0.0291   0.0669   0.0726    0.2142   0.0000   439.1657       3.76888       10.6944       8.65916    -0.0151781       2.48191      -4.82128     -0.212164     -0.721125       1.72835      -1.18673       1.35280      0.411981     -0.127786     -0.681085    -0.0607405      0.322782    -0.0163305       2.18359       2.88987       3.04607       3.13164       3.16177       2.81902       2.76881       2.37525       2.09552       1.74397       1.36219       1.13973      0.812775      0.624862      0.454738      0.308863      0.209834      0.137942
  21  17 3402.8123    3.1502  2.0310 11.2596 -0.0033  0.0365   0.0480   0.0919    0.1134   0.0000   442.2717       2.64233       15.2661       2.00896       8.62287       5.04688       3.78950     -0.496568       1.56752       3.86920      -1.67050       1.68919     -0.964909    -0.0376909     -0.811903     -0.630249      0.302236     -0.196299       2.98624       3.85610       4.20524       4.39976       4.44762       4.12200       3.64698       3.18875       2.69856       2.23120       1.73264       1.35425       1.02494      0.767458      0.553244      0.398604      0.264781      0.168265
  21  18 3546.9835    2.6297  3.2420 10.3040 -0.0001  0.0455   0.0315   0.1193    0.1097   0.0000   445.3841      -1.08432       8.94497       2.73786       1.71891      0.830316     -0.261495       2.35060     -0.136565       2.68248      -3.60584      -2.03027    -0.0974250       1.04163      0.366926     -0.400924      0.135010     -0.103849       3.42176       4.59557       4.82601       5.06629       4.89056       4.60308       4.12026       3.84959       3.28329       2.79188       2.24471       1.74985       1.35005      0.967990      0.699966      0.487102      0.322365      0.207386
  21  19 3691.3758    2.1809  4.5851  9.9519 -0.0007  0.0572   0.0229   0.1494    0.0927   0.0000   441.3546      -13.7845       9.00243      0.478242       6.17329       10.2325       1.25021      -13.6946      -1.20688      0.206502      -1.52121      -1.86463      0.807814     -0.679892    -0.0305582      -1.07461     -0.184584     -0.186031       4.41687       5.73028       6.14591       6.60260       6.50182       6.04890       5.31936       4.88804       4.15324       3.45408       2.74682       2.22029       1.62613       1.22048      0.868712      0.611228      0.406259      0.263822
  21  20 3835.3891    1.8147  6.4845  9.4977 -0.0002  0.0705   0.0163   0.1870    0.0753   0.0000   429.5917      -5.98129       16.1311      -7.48822      -8.50289       4.63020      0.318770      -1.44360       2.03005     -0.734360       2.13533       5.11233      -4.71967      0.840342       1.86956     -0.446112      0.191065      0.321141       5.52206       6.88821       7.61424       7.84736       7.70410       7.31197       6.69164       6.08877       5.11160       4.23878       3.43464       2.72996       2.10204       1.52279       1.11025      0.776482      0.526473      0.347076
  21  21 3979.6561    1.5102  8.5578  9.3262 -0.0002  0.0871   0.0124   0.2420    0.0624   0.0000   429.0203      -1.30692       39.8418       10.9910      -5.68270       5.74093     -0.110764       3.64587      0.966921       6.40624     -0.221373      -2.06396       4.19100       1.43763     -0.445732     -0.183480      0.356806      0.156658       6.81650       8.89114       9.81760       9.95889       9.90059       9.33645       8.51629       7.44169       6.40104       5.36013       4.33336       3.44123       2.55645       1.87995       1.37523      0.929896      0.634036      0.419288
  21  22 4123.8023    1.2646 10.5453  9.2116 -0.0017  0.1066   0.0100   0.2959    0.0550   0.0000   440.2641       37.4678       9.07856      -16.7183      -2.35636       9.77277      -1.58699       10.3786       12.8342       2.44873      -6.28047      -1.57559       3.28418      -1.94659      -2.13920      0.569326      0.424640     -0.866941       8.05328       10.4054       11.2757       11.7939       11.7062       10.9367       10.0480       8.90162       7.74766       6.32197       5.11361       4.05893       3.08135       2.32224       1.65577       1.13891      0.779953      0.523441
  21  23 4267.7144    1.0569 13.7216  9.1130  0.0010  0.1417   0.0078   0.3869    0.0488   0.0000   441.7636     -0.450604      -12.4878      -6.80748      -6.65101       2.37976       13.4155      -3.67646      -2.31648       2.19889       12.6136      -4.04064      -3.97803      -4.13733     -0.816573      -1.10450       3.07372     -0.190888       10.5487       13.7762       14.9021       15.6885       15.0617       14.7420       13.1334       11.7864       10.2255       8.46512       6.89999       5.42286       4.11571       3.07477       2.20150       1.55168       1.04298      0.673067
  22   6 1781.5058    0.3543  0.3749  8.9685 -0.0024  0.0183   0.0137   0.0462    0.0511   0.0000   441.0864      -2.00332       16.2629     -0.221388      -2.49172       3.13771       3.25126      -1.53267      -1.29933      0.697831      0.188542      -1.61929      0.273098      0.343975    -0.0841566   0.000913310     0.0606448     0.0530416       1.54929       1.90307       1.99023       1.95829       2.03060       1.90414       1.86116       1.71817       1.40726       1.36653      0.937866      0.822626      0.572480      0.466134      0.349410      0.246295      0.176191      0.125974
  22   7 1945.0380    0.5654  0.5566  8.9188 -0.0016  0.0210   0.0161   0.0461    0.0786   0.0000   436.9568      -3.95533       15.0446       4.24184     -0.679831     -0.307940     -0.709059       4.46115      0.574685     -0.846265     -0.135758     -0.882505   -0.00898743     -0.295050     0.0727534     -0.150222     0.0670195    -0.0727559       1.65849       2.08954       2.29055       2.48003       2.48799       2.30809       1.92515       1.85930       1.45561       1.26727       1.01993      0.809954      0.621301      0.495263      0.304561      0.228718      0.166861      0.117780
  22   8 2104.6599    0.7433  0.7503  9.0528  0.0003  0.0249   0.0180   0.0529    0.1076   0.0000   438.6898       1.96673       19.2904      0.419064      -1.13686      -1.18070       1.79594       1.63816      0.549912     -0.580197       1.04491     -0.429621      -1.76319    -0.0883514      0.491522      0.158435     -0.411876    -0.0999663       1.91849       2.29523       2.40613       2.77857       2.53059       2.34473       2.12333       2.02276       1.81884       1.48462       1.19925      0.991281      0.735072      0.532804      0.397407      0.286071      0.197346      0.126003
  22   9 2259.9754    1.0641  0.8144  9.4562 -0.0029  0.0225   0.0243   0.0548    0.1289   0.0000   437.8991      -7.16501       16.5822       2.62498     -0.611224       1.48102      -2.32554       1.09653     -0.285283      -2.51425     -0.476638    -0.0250601       1.00330     -0.745098      0.390689     0.0262515      0.179054     -0.260212       1.72409       2.15699       2.21303       2.31377       2.25872       2.41681       2.13568       1.87375       1.53761       1.27868       1.02138      0.834892      0.652860      0.495775      0.376196      0.269536      0.185762      0.126018
  22  10 2410.7850    1.4937  1.0527  9.6683 -0.0028  0.0250   0.0309   0.0634    0.2192   0.0000   439.7624     -0.171981       12.3438      -4.25555      -1.96695      0.817256      -3.36225       2.19962      0.235852      -2.57004      -2.01408      0.753451     -0.709180     -0.263274     -0.265166    -0.0452833     0.0577313    -0.0133779       1.84495       2.56907       2.62026       2.78439       2.78800       2.69108       2.44965       2.13752       1.84977       1.47283       1.28012      0.961239      0.780318      0.543022      0.407746      0.289291      0.202643      0.136377
  22  11 2559.1516    1.9806  0.9745  9.9142 -0.0013  0.0383   0.0424   0.0620    0.2362   0.0000   439.6661      -3.54992       12.3390      -1.98204      -1.83949       1.72579       2.73950    -0.0600407      0.118224     -0.455184      0.738817      0.279124      0.401082    -0.0816381     0.0849169     0.0671029     -0.140510     0.0541567       4.14708       6.11147       7.44054       7.91189       7.84296       7.09442       6.01592       4.88024       3.69513       2.68813       1.89419       1.31297      0.902015      0.589662      0.411108      0.281393      0.184261      0.125411
  22  12 2707.0640    2.5245  0.9573 10.8588 -0.0043  0.0237   0.0525   0.0568    0.2012   0.0000   435.9367      -5.48200       15.6338     -0.327847      -5.75919      -1.00808       1.29486      -1.98738       2.13056      0.558073      -1.31516      0.968032      0.140347     -0.925618     -0.216803     -0.154224    -0.0159616      0.126920       1.91647       2.45934       2.78636       2.88897       2.80355       2.70348       2.41543       2.11644       1.80122       1.51557       1.14574      0.951727      0.720206      0.548561      0.380428      0.281371      0.195148      0.132295
  22  13 2854.6378    3.2575  0.9477 10.4011  0.0020  0.0243   0.0656   0.0558    0.3867   0.0000   438.2429      -3.30956       14.6676      -1.40836       3.41157       4.96147      0.934965     -0.924139      -2.88297       1.32131     -0.792030     -0.846543      -1.09524      0.952688      0.111818     -0.469094     -0.199768    0.00432923       2.09297       2.65703       2.69176       2.71398       2.53541       2.33868       2.14199       2.09775       1.99330       1.74290       1.45931       1.13357      0.883818      0.641528      0.451330      0.310309      0.205624      0.135912
  22  14 3001.3030    3.7305  0.9465 11.6469  0.0013  0.0228   0.0771   0.0581    0.1907   0.0000   439.3040    -0.0480041       17.9526      -2.13491      -2.31621     -0.574811      0.286869      -3.33446      -1.08903       1.66361      -1.19181      -1.86428      0.250953      0.821248     -0.385447     0.0453869    -0.0941041     0.0501670       1.85942       2.24162       2.39267       2.66929       2.71037       2.52938       2.17158       1.92296       1.66069       1.42598       1.15886      0.862302      0.695472      0.507561      0.376446      0.250139      0.177599      0.126161
  22  15 3146.9180    3.9962  1.2311 11.3233 -0.0019  0.0256   0.0751   0.0690    0.2810   0.0000   440.2286      -5.40694       14.2583       4.00679      0.400620     -0.362073      0.704999       1.16904      -1.36749     -0.193723      -2.07948       2.54224     -0.845861     -0.725939     -0.287448     0.0148007     -0.256793     -0.148480       1.94370       2.42409       2.66298       2.80991       2.65863       2.57533       2.32134       2.10016       1.83282       1.61688       1.32127       1.04354      0.776835      0.593737      0.432916      0.301336      0.211131      0.132463
  22  16 3292.1060    3.6574  1.3710 11.5085 -0.0062  0.0295   0.0657   0.0689    0.1943   0.0000   437.2765      -6.17174       9.87681       2.04434      -3.82820      -1.59958       5.54849      -2.32127      -3.59925      -2.03026       1.93081       1.31070       1.07100      0.931790   -0.00818825     -0.296463      0.175946      0.140325       2.14730       2.83589       3.00634       3.15017       2.94988       2.92868       2.60546       2.54552       2.06538       1.82729       1.45955       1.15851      0.904634      0.683259      0.489863      0.350541      0.238529      0.160726
  22  17 3437.0919    3.0448  2.1425 11.0044 -0.0003  0.0362   0.0425   0.0897    0.1023   0.0000   438.1170      -2.63579       12.4750       6.51656      -1.73758      -1.27614      -2.86757       3.30770     -0.953467      0.827634       1.86094       2.00102     -0.122410       1.11593      -1.30136     -0.144574     -0.437365     -0.221237       2.65400       3.51482       3.79562       3.91591       3.78702       3.55611       3.36773       2.95982       2.64802       2.21422       1.86561       1.48801       1.13499      0.842917      0.607466      0.423156      0.299591      0.193789
  22  18 3581.9980    2.4834  3.5301 10.3002 -0.0014  0.0465   0.0278   0.1214    0.0884   0.0000   439.9700      -4.59253       8.74145      -4.25130      0.835590       2.80067       4.04499       5.23305      -1.28200      -4.04557      -1.70248     -0.677152    -0.0359555      0.674486     -0.411273     -0.643630      0.387252     0.0752391       3.45167       4.45198       4.80835       5.03625       4.95517       4.73298       4.34940       3.98063       3.34572       2.83603       2.25722       1.86096       1.39508       1.06753      0.786437      0.570129      0.385873      0.263991
  22  19 3726.6884    2.0797  4.8682 10.0747 -0.0017  0.0586   0.0212   0.1540    0.0764   0.0000   432.9849      0.826463       17.0315       3.77403       2.08821       1.00571       2.41997       5.05241      -3.03921      -3.78092      -1.53120       1.83560     -0.856484     -0.295128      0.706362     0.0394904      0.702835     -0.492063       4.45094       5.61784       6.25838       6.47414       6.55514       6.27185       5.65208       4.94864       4.21696       3.55870       2.93765       2.26520       1.77080       1.33368      0.976301      0.697939      0.484564      0.329837
  22  20 3871.4486    1.7184  6.5830  9.5363 -0.0003  0.0710   0.0152   0.1919    0.0707   0.0000   437.0577      -14.2792       20.4232       18.4996      -10.2802     -0.353266       5.04013       5.04695       7.86901      -4.11735      -3.84546      0.777846      0.749059      -2.66919      -1.74873       1.26851     -0.284073     -0.123182       5.24184       6.78765       7.24643       7.49204       7.45219       7.22561       6.72244       5.94865       5.14943       4.27714       3.52556       2.81175       2.17547       1.67685       1.20667      0.866474      0.593496      0.401705
  22  21 4016.2795    1.4211  9.2146  9.2725 -0.0006  0.0921   0.0111   0.2535    0.0586   0.0000   443.0197      -21.4171       10.9751       9.55036       3.51399       12.5957      -1.47976       1.20463      -1.61404       11.8450      -1.58094      -5.75090      -1.96617      -2.33674     -0.240044     -0.146577     -0.706183      -1.20271       6.64369       8.63186       9.41868       9.69054       9.82588       9.17527       8.64318       7.59125       6.67506       5.60392       4.54274       3.62612       2.82211       2.11779       1.57070       1.10262      0.772324      0.511215
  22  22 4160.6948    1.1904 11.7883  9.1922 -0.0003  0.1198   0.0089   0.3202    0.0510   0.0000   439.9268       1.93182       8.34543      -12.9550      -16.5392       10.1281       7.93886      -21.1957      -6.80964       13.5274      -1.15681      -6.71808       4.30852      0.479895      -2.07173     -0.431323       1.81601     -0.482734       8.57946       11.1385       12.3462       12.5963       12.7396       11.8784       11.1267       10.0914       8.47976       7.26603       5.84012       4.66553       3.57640       2.77254       2.03598       1.43699       1.00379      0.673329
  22  23 4305.5796    0.9733 13.9853  9.1450 -0.0021  0.1465   0.0072   0.3954    0.0460   0.0000   435.2828     -0.821322     -0.992122      -5.28116       28.3007       27.3420       13.1563      -6.66785       12.0459       4.37344       1.70533       7.11872      -7.09177      -4.53828      0.765386     -0.207812      -2.64861      -1.06898       10.4268       13.6069       14.9756       15.5648       15.3636       14.4195       13.4211       12.1458       10.4395       8.92111       7.37351       5.87995       4.56877       3.40986       2.44153       1.79178       1.19952      0.805057
  23   6 1804.1918    0.4132  0.3927  8.8903 -0.0030  0.0189   0.0138   0.0372    0.0558   0.0000   439.1184      -3.20982       19.3053       1.79353      0.144413      -1.34033      -1.71750     0.0322425     -0.151084     -0.611805      0.255823       1.30291     -0.354574     -0.274954    0.00642181      0.110590     0.0801978    -0.0453090       1.17093       1.60334       1.71688       1.75320       1.89132       1.59825       1.72626       1.41388       1.19769       1.06492      0.931734      0.692481      0.589969      0.460185      0.278824      0.245792      0.163043      0.109295
  23   7 1969.5942    0.5710  0.5687  8.8594 -0.0062  0.0192   0.0158   0.0448    0.0865   0.0000   439.2274      -3.50822       14.7867      -2.39518      -3.41625      -1.57555     -0.370551     -0.681094       1.05728      0.101158      -1.15774     0.0768668     -0.811473     -0.988006      0.272304      0.182630      0.379915    -0.0861018       1.34375       1.82751       1.91222       2.11405       1.99953       1.88065       1.72717       1.56771       1.41476       1.15954      0.945298      0.788742      0.590968      0.460321      0.328400      0.237784      0.178827      0.114026
  23   8 2131.0822    0.7919  0.8647  9.1240 -0.0008  0.0229   0.0177   0.0595    0.1151   0.0000   434.8601      0.162234       19.2319       2.84098      -1.32827    -0.0218325      0.593682       1.61829      -1.38535     -0.257096      0.265271     -0.147281     -0.240759     -0.216695     0.0338895      0.587267     0.0933202     0.0807470       1.58356       1.99769       2.14606       2.31756       2.24813       2.25425       2.04614       1.77624       1.61451       1.35221       1.07558      0.938676      0.718990      0.534296      0.390825      0.299896      0.195912      0.140355
  23   9 2287.4142    1.1663  0.9549  9.3265 -0.0024  0.0237   0.0240   0.0580    0.1651   0.0000   436.4926      -3.30002       12.1897       4.04985      -2.97713       1.26888     -0.674836       2.31740       2.44018       1.30918      0.181560      -1.68720      -1.28390     -0.834786     -0.298410      0.131467     0.0294338    -0.0774323       1.82092       2.26021       2.53386       2.67869       2.55520       2.51681       2.34900       2.07298       1.74437       1.48968       1.16502      0.933473      0.726078      0.565135      0.430227      0.314154      0.222102      0.146708
  23  10 2439.1557    1.5384  1.0768  9.8165 -0.0020  0.0246   0.0305   0.0629    0.2074   0.0000   438.8388     -0.846788       12.5738       4.60531      -2.03116      -2.72723      -5.07751      -1.43298      0.935443       1.05270      0.700003      0.117887     -0.809229     -0.186569     0.0580751     -0.268436     -0.202065     0.0297127       1.85113       2.15259       2.35632       2.60491       2.53800       2.37192       2.25744       2.10181       1.81865       1.42671       1.23803      0.967051      0.788977      0.597173      0.463790      0.321540      0.220795      0.162001
  23  11 2588.6076    2.1994  1.0125  9.3088  0.0009  0.0219   0.0428   0.0591    0.4306   0.0000   437.0836      -5.32603       9.36965      -1.02392      -4.27903      -1.11867      -1.93721      0.528968      0.404795      -1.72932      -1.40415      -1.75733       1.44167      0.802764     0.0778615     -0.154110      0.135360    -0.0379139       1.61644       2.02707       2.30698       2.39071       2.36372       2.25911       2.07900       1.80501       1.57205       1.36321       1.10842      0.936202      0.713180      0.527765      0.384091      0.275350      0.184981      0.138754
  23  12 2737.5222    2.7209  0.9355 10.6052 -0.0014  0.0224   0.0549   0.0531    0.2358   0.0000   440.9053      -1.66182       16.2653       3.45604      -1.27470      -2.60090     -0.165846     -0.117657      0.808768       3.26067       1.13397     -0.105035      0.222526    -0.0693218    -0.0857640      0.277596     0.0141939     0.0354901       1.60583       1.92084       2.14763       2.18534       2.26764       2.21127       1.84406       1.81585       1.55063       1.34474       1.14594      0.877304      0.724787      0.531920      0.402150      0.293512      0.192973      0.136098
  23  13 2885.9618    3.4176  0.9536 10.9352 -0.0012  0.0232   0.0683   0.0556    0.2944   0.0000   440.2000       3.15784       12.6023       1.42319      -3.73939      -2.14247      -1.02625     -0.158737      -1.31377      0.205443      -1.05319      0.378436     0.0380201     -0.622851      0.265559      0.583316    -0.0874385    -0.0121370       1.64187       2.27454       2.47133       2.58301       2.49300       2.29975       2.25804       1.88212       1.74558       1.44150       1.21309      0.933523      0.755474      0.544007      0.417875      0.294689      0.205312      0.140767
  23  14 3033.3739    3.9814  0.8945 11.5699 -0.0024  0.0234   0.0826   0.0525    0.2580   0.0000   440.4326      -2.09081       11.0947       3.99028       4.54877      0.222070      0.988000      -2.05804     -0.166220     -0.777042      -2.05219       1.02469     -0.124535      0.136234     -0.394142     -0.655042     0.0291949     0.0414066       1.58454       2.20596       2.35369       2.60771       2.39899       2.41821       2.19287       1.89457       1.70529       1.36577       1.14760      0.923965      0.728804      0.530923      0.404765      0.288419      0.202363      0.139161
  23  15 3179.6254    3.6380  1.1597 12.1160 -0.0024  0.0272   0.0713   0.0682    0.1483   0.0000   439.6174      -3.53905       10.7419       4.14586      -1.04121       1.74455      -2.34157      -6.68359      -1.89846      0.135082       1.20669      0.840622      -1.34898     -0.662253      0.733422      0.487397     -0.422781      0.183434       1.77370       2.50658       2.62218       2.93866       2.76162       2.77835       2.43634       2.25513       1.91439       1.51570       1.31253      0.997824      0.841591      0.602343      0.466330      0.322818      0.221104      0.159093
  23  16 3325.4182    3.4270  1.6898 11.5315 -0.0031  0.0309   0.0539   0.0793    0.1136   0.0000   439.3698      0.114393       12.2736       8.15744      -5.29244       1.09324       5.02314     -0.732380      -1.13930      -1.37060       1.23108      -2.00998       1.86058     -0.294729      0.140545      0.313409     -0.466945     0.0194834       2.17976       2.72542       3.07651       3.16611       3.02368       2.97001       2.73129       2.45423       2.23649       1.89875       1.56440       1.26379      0.992696      0.730302      0.572089      0.410999      0.292775      0.192564
  23  17 3471.1200    2.9403  2.4994 10.7591 -0.0008  0.0371   0.0373   0.0988    0.0945   0.0000   434.7835      -1.71569       18.3748       1.79605       2.43389       3.67869      -4.72219     -0.751269       2.32568      0.535220     -0.936350    -0.0611165      0.157761       1.02538      0.357771      0.261972     -0.719724      0.313310       2.58259       3.31845       3.55031       3.77515       3.82055       3.57394       3.37424       2.99200       2.63139       2.18282       1.82597       1.47908       1.17827      0.867515      0.664710      0.475392      0.333895      0.234215
  23  18 3616.4909    2.4274  3.8587 10.2867 -0.0004  0.0478   0.0257   0.1266    0.0770   0.0000   441.2201       2.19518       21.4737       2.30153       1.18797      -4.00493     -0.828676       1.30377       4.20528      -5.19602      -3.19381      -1.04940      0.403119      0.843123      -1.02406      0.538999     -0.285743      0.489313       3.37546       4.33996       4.83446       4.89012       4.90052       4.65185       4.39219       3.89871       3.44561       2.90808       2.44294       1.99439       1.51630       1.18590      0.882314      0.617469      0.434712      0.307555
  23  19 3761.8353    2.0113  5.2865  9.8496 -0.0009  0.0607   0.0190   0.1570    0.0753   0.0000   442.2376     -0.244335       12.0778       4.39474       2.68846       4.89088       1.15643      -1.70791      -2.28521     0.0543690       3.06186      -3.65702     -0.196373      0.275808       1.19014      -1.92618     -0.325895     -0.146837       4.23760       5.71626       6.05318       6.58562       6.44440       6.22543       5.68702       5.01729       4.47632       3.60615       3.04477       2.43632       1.88405       1.45172       1.06466      0.773988      0.551096      0.377379
  23  20 3907.2039    1.6440  7.4954  9.4874 -0.0002  0.0768   0.0136   0.2056    0.0643   0.0000   437.4409      -2.02627       7.05282      -3.38060      -4.72324       1.42598      0.341483      -1.28689       5.26384       5.30690       7.74484       1.35782       3.45033      -3.94849      0.471440     -0.255536     0.0329693      0.180294       5.32893       6.99928       7.61351       8.01179       7.95053       7.58216       7.11896       6.38771       5.54883       4.73512       3.86786       3.04032       2.41883       1.90062       1.39758      0.999564      0.718882      0.488674
  23  21 4052.3503    1.3599 10.0531  9.2924 -0.0006  0.0985   0.0103   0.2669    0.0550   0.0000   445.1440      -10.5078      -4.65999       13.0902      -14.1230      -12.7963       10.1155      -12.7251      -15.1635       8.00951      -9.73821       7.38592       3.85815       1.18311      -1.03883     -0.451504      0.651914     -0.931754       6.93176       8.89159       9.82012       10.1313       10.2548       9.61305       9.10690       8.04684       7.23085       6.04982       4.98463       4.05686       3.14087       2.44769       1.80270       1.30963      0.910325      0.632343
  23  22 4197.4446    1.1383 11.4612  9.2120 -0.0012  0.1148   0.0086   0.3179    0.0501   0.0000   435.3490      -23.5159       17.3034      0.255100       1.06279       2.95641       10.4189       3.92829      -7.81367      -6.78524       2.09244      -6.77499       6.29292      -1.46604     -0.276770       1.27954       1.23037      -1.21929       7.90475       10.3250       11.3822       11.8075       11.8852       11.2610       10.3698       9.45116       8.25023       7.00539       5.86161       4.63987       3.68300       2.78980       2.10755       1.51176       1.04846      0.719945
  23  24 4487.6544    0.7643 17.2712  9.1126 -0.0007  0.1928   0.0056   0.5125    0.0373   0.0000   443.9448       30.8343       61.9806      -23.3877       15.3374      -39.6476       23.5126       25.3060       12.4223      -24.0355      -18.8158       10.0591       9.19355       2.04683      -2.77928       1.93238     -0.131979       1.89020       13.0337       16.8876       18.9601       19.5304       19.8020       18.7512       17.4938       15.6895       13.5784       11.5820       9.74130       7.69251       6.14155       4.64291       3.53209       2.52543       1.75080       1.22945
  24   6 1826.2904    0.4267  0.3983  8.9567 -0.0052  0.0177   0.0138   0.0370    0.0566   0.0000   438.3628      0.567512       20.2666      0.926595      -4.58594      0.780148      -1.18449      -2.19851       1.58821     -0.163689      0.202735     -0.464917    -0.0469438      0.413787    0.00974785     -0.229233     -0.361587     -0.136871       1.02462       1.48481       1.51355       1.75654       1.56580       1.70809       1.37733       1.45403       1.04023       1.06916      0.787564      0.716593      0.542330      0.439094      0.318126      0.242302      0.156467      0.114297
  24   7 1993.4752    0.6156  0.6915  8.8485 -0.0011  0.0211   0.0148   0.0502    0.0934   0.0000   436.8510      -1.01286       16.6444      0.926592     -0.885881     -0.288887     -0.769518       1.18015     -0.731286      0.319496     -0.740287      0.792658     0.0133886     -0.656366     -0.382150      0.214752     -0.343428     -0.217985       1.44731       1.82306       2.00539       2.09546       2.19319       2.11326       1.94531       1.77717       1.42979       1.22702       1.02399      0.800357      0.662249      0.489097      0.370314      0.281139      0.201554      0.142001
  24   8 2156.7217    0.8708  0.9104  9.0391 -0.0002  0.0237   0.0183   0.0570    0.1292   0.0000   438.0957      -2.96547       14.1831      -1.34153     -0.933039     -0.942618      -2.09171      -1.54555     0.0720721     -0.602874     0.0873063       1.01852      0.848011      0.538139    -0.0811687      0.174859     0.0487907     -0.100244       1.57474       2.23233       2.41761       2.59966       2.56601       2.40391       2.28245       1.96002       1.80973       1.36643       1.22910      0.918480      0.725313      0.586308      0.427319      0.320815      0.218718      0.160986
  24   9 2314.2281    1.1847  0.9886  9.6359 -0.0027  0.0251   0.0245   0.0580    0.1445   0.0000   442.6741      -2.00257       13.1725       3.91538       1.34483      -1.73249      -5.10490      0.344270       2.89317      0.305859      0.356454      0.461157      0.109159     -0.958873     -0.355209      0.276137     -0.538882      0.511474       1.58960       2.20391       2.43035       2.54927       2.62472       2.38000       2.38288       1.95563       1.87327       1.47228       1.32712       1.01027      0.794909      0.648415      0.455056      0.342358      0.244631      0.168160
  24  10 2466.9493    1.7203  1.1460  8.7871 -0.0003  0.0255   0.0311   0.0598    0.5141   0.0000   438.3941      -5.10641       11.8515       5.36178     -0.868580     0.0913584      0.603288       1.26779      -2.43824      -1.46458      0.173356      0.580565      0.578356      0.246598     -0.576203      0.135223     -0.360843     -0.254052       1.76014       2.34328       2.62394       2.78997       2.75006       2.63100       2.28080       2.17456       1.95313       1.60181       1.30080      0.993038      0.831975      0.633073      0.487446      0.354094      0.257642      0.185059
  24  11 2617.6014    2.2129  1.0818  9.9295 -0.0011  0.0236   0.0418   0.0605    0.3253   0.0000   437.3860     -0.650042       14.2792      -1.62588      -2.29394     -0.176366      -1.24734     0.0652354     -0.863089       2.04757       1.90974      -1.35131     -0.601983      0.123089      0.570451      0.248692     -0.341444    0.00914452       1.62314       2.15014       2.39675       2.53376       2.52736       2.48309       2.23541       1.95453       1.77920       1.39775       1.18314      0.934321      0.747429      0.582135      0.433174      0.314204      0.231315      0.167182
  24  12 2767.6057    2.7796  0.9810 10.8528  0.0010  0.0235   0.0547   0.0543    0.2082   0.0000   438.9845      -4.20026       11.0534     -0.827266      -4.06348       2.02018     -0.590802      -2.85788       4.33522      0.798138      0.114339     -0.249029     -0.217678      0.952946      0.609720      0.489873     0.0818499    -0.0288971       1.77237       2.34004       2.61068       2.69640       2.58209       2.50149       2.26472       2.10597       1.87023       1.53387       1.26595       1.00348      0.815282      0.630624      0.464986      0.337392      0.241291      0.162716
  24  13 2916.8719    3.5227  0.8736 11.2914 -0.0004  0.0200   0.0706   0.0526    0.2088   0.0000   435.9205      0.224329       14.2186       2.29043      -2.21826      -2.91446     -0.208099       1.01189      -1.12277      -1.07726      0.224739    -0.0557049      0.251569     -0.300046     -0.268840     -0.236249     -0.127686     -0.125253       1.42432       1.86570       2.01872       2.06116       2.07508       2.02450       1.85810       1.74123       1.51774       1.23308      0.999262      0.822702      0.656041      0.520205      0.380835      0.293932      0.207666      0.143020
  24  14 3064.9571    3.9306  0.9831 11.6302 -0.0001  0.0230   0.0778   0.0583    0.2155   0.0000   437.2232       2.71586       11.3067       3.22672      -4.20094    -0.0605672     -0.152215      -2.98061       3.16845       3.30036      -1.10101      -1.00705     -0.662718     -0.968970    -0.0230604     -0.113623     0.0134055     -0.144087       1.62558       2.22826       2.45409       2.42579       2.31914       2.15055       2.01681       1.88075       1.71546       1.55398       1.37702       1.14013      0.879644      0.661015      0.470379      0.336669      0.234235      0.159490
  24  15 3211.8454    3.8399  1.3020 11.0502 -0.0020  0.0262   0.0660   0.0660    0.3073   0.0000   438.4543    -0.0286453       13.1224      -2.12042      -3.47776       1.99475     -0.759351      -1.44240      -1.07023       2.21969    -0.0304896       1.45157       1.03005      -1.15226     -0.608507     0.0970910     0.0402841     0.0195854       1.88128       2.39983       2.71290       2.82112       2.78015       2.71177       2.55843       2.14975       1.88050       1.62979       1.37889       1.10787      0.865450      0.667873      0.493942      0.350911      0.264371      0.185627
  24  16 3358.3988    3.4394  1.7814 11.0483  0.0016  0.0302   0.0500   0.0776    0.1303   0.0000   440.1998      -2.14237       13.3570       3.91319     -0.923430      0.129598      -4.59673      0.372919       1.32366     -0.781520      0.349817     -0.508727       1.02547     -0.119344     -0.536922     -0.430794      0.152187     -0.218072       1.96521       2.59467       2.80274       2.96475       2.99915       2.77628       2.66673       2.41864       2.13334       1.83049       1.49406       1.24323      0.947566      0.742585      0.563706      0.438420      0.318432      0.214019
  24  17 3504.7065    2.7635  2.7773 10.7034  0.0004  0.0396   0.0328   0.0995    0.0802   0.0000   440.2626     0.0670729       7.04064       8.00154      -7.82012       5.24640       3.89793      -4.68582     -0.763689       1.49019     -0.963064      -3.56487      0.872499       1.07252      -1.08095     -0.323075      0.485598     -0.359713       2.73960       3.58743       3.88919       3.97369       4.03871       3.77060       3.54768       3.27608       2.92503       2.51807       2.04948       1.75931       1.34825       1.06327      0.774408      0.578759      0.415851      0.285197
  24  18 3650.8434    2.2881  4.1628 10.1827 -0.0013  0.0501   0.0229   0.1311    0.0710   0.0000   434.5246      0.206617       16.8097       10.6761      -2.58242      -1.26773       4.09262     -0.775085      -6.46159       6.65542       1.88035       4.30249     -0.619045      0.179829      0.261832     -0.535858     0.0145353      0.501485       3.31040       4.43988       4.76836       5.11448       5.02174       4.97320       4.41373       4.10905       3.52400       3.07580       2.57047       2.10028       1.65246       1.26482      0.947368      0.703062      0.502964      0.343974
  24  19 3796.6098    1.9055  6.0775  9.7113 -0.0007  0.0631   0.0165   0.1716    0.0688   0.0000   439.2583       6.08848       9.74135       4.18990      -2.99466      -1.01666       4.15864      -1.04145      -2.43974      -4.25597       2.69002       2.64968       1.30831     0.0877571       1.29660     -0.863916     -0.229442     0.0312240       4.29283       5.51949       6.03786       6.38467       6.31589       6.08853       5.63741       5.11969       4.63680       3.94460       3.27679       2.63853       2.09675       1.64659       1.24245      0.921188      0.646925      0.461413
  24  20 3942.4026    1.5603  8.0357  9.4896 -0.0000  0.0796   0.0125   0.2202    0.0587   0.0000   441.0449       3.03261       25.8497      -6.43931      -15.0674      0.234019       8.51904      -3.32717      -9.62676       8.03863      -3.92689       2.83890      -2.83352      -2.64202     -0.361501      0.745321     -0.329638     0.0288721       5.30891       6.81271       7.49973       7.82659       7.79278       7.55834       7.06473       6.37958       5.60930       4.88816       4.14208       3.29071       2.67958       2.07037       1.54446       1.13546      0.800147      0.569483
  24  21 4088.1674    1.3082 10.3660  9.2894 -0.0011  0.0994   0.0097   0.2755    0.0524   0.0000   438.0356      -9.56360       11.8743       11.4134      0.808412      -2.41006       7.82039       4.23894       12.4491       10.9623      -4.13036       2.28919      -2.88792      -4.44527       1.67366     -0.866939      -1.18069      -1.56875       6.77265       8.65872       9.63840       10.0347       9.93993       9.33664       8.84574       8.00165       7.15902       6.29121       5.23526       4.31702       3.39554       2.62787       1.95063       1.45494       1.02500      0.711815
  24  22 4233.4889    1.0778 13.6760  9.1508 -0.0001  0.1336   0.0072   0.3665    0.0471   0.0000   449.9128       9.58131       16.7311       30.9832      -21.0631      -5.86096       18.3730      -4.28439       4.01868       6.94147       6.79766      0.417877     -0.979932      -4.18129       2.92695      0.245528      -3.66338      0.376446       8.70429       11.4330       12.6678       13.0680       13.1941       12.6762       11.7786       10.7971       9.53324       8.15556       6.83158       5.54334       4.43711       3.46214       2.60861       1.91243       1.34255      0.953020
  24  23 4379.2341    0.8910 15.0081  9.1159 -0.0003  0.1563   0.0062   0.4259    0.0416   0.0000   465.3490      -12.4018       8.52371      -1.65348      -11.0001      -9.81468       18.5749      -12.7856      -16.7065      -9.15088      -1.77533      0.226455       4.58116       1.37974       1.75590      -1.03387      -1.03174       1.67392       10.1810       13.3492       14.7017       15.5376       15.6092       14.7390       14.0386       12.6449       11.0200       9.46143       7.91211       6.42955       5.06203       3.96906       3.04404       2.21559       1.55967       1.11018
  25   5 1674.0828    0.2845  0.2404  8.8528 -0.0066  0.0138   0.0116   0.0286    0.0376   0.0000   439.8035      -2.27808       20.4409      -1.28028      -2.00156     -0.643500       1.19322      0.390721      0.690732     0.0142174     -0.162554     -0.782641     -0.287313     -0.109558     0.0703785    -0.0285759    -0.0879777    -0.0280290      0.824665       1.13533       1.24475       1.35329       1.32960       1.28664       1.25164       1.00612       1.03345      0.768006      0.731679      0.562964      0.460352      0.357088      0.257912      0.200748      0.146062      0.102345
  25   6 1847.8546    0.4519  0.4196  8.9253 -0.0019  0.0161   0.0140   0.0383    0.0570   0.0000   439.0586      -1.93013       18.9604       3.81848      -3.33421      -3.11466     -0.749419     0.0875431     0.0424978       1.65364     -0.451550      0.418943      0.834729     -0.415102      0.171676      0.174004      0.227370     0.0819286       1.10661       1.30776       1.49366       1.42292       1.61230       1.57929       1.41042       1.28294       1.14410      0.968836      0.808826      0.646476      0.545382      0.426802      0.326034      0.229672      0.179581      0.131294
  25   7 2016.9034    0.6458  0.6005  9.0881 -0.0010  0.0190   0.0161   0.0434    0.0784   0.0000   438.3277      -2.37406       18.3430       2.33739      -2.30151     0.0699373     -0.498514    -0.0390186       2.70863      0.722928      0.980660      0.448651     0.0202085      0.146561      0.104881     0.0469717      0.128243      0.141719       1.15686       1.51411       1.69294       1.80563       1.84364       1.56798       1.64054       1.43239       1.28713       1.09348      0.954787      0.777813      0.632770      0.502741      0.362996      0.285018      0.190398      0.135114
  25   8 2181.7163    0.9139  0.7624  9.3213 -0.0025  0.0212   0.0202   0.0479    0.1112   0.0000   438.3364       2.33785       18.0380      -2.59957       1.74388       2.15923      -2.78078      0.848555     -0.431529     -0.225521       1.84443      -1.13758     -0.480365      0.387522      0.239229     -0.231935      0.449887    -0.0881489       1.35469       1.77026       1.94355       2.04868       1.88409       1.90184       1.79006       1.66124       1.47812       1.33872       1.11949      0.900056      0.696409      0.559584      0.439010      0.324130      0.232698      0.163515
  25   9 2340.4132    1.2970  0.9516  9.6872 -0.0044  0.0220   0.0262   0.0541    0.1503   0.0000   439.7449      -3.63945       16.6684      -4.89915      -5.54959      -3.67015       3.36747     -0.640858      -2.66934      0.109513     -0.927276     0.0587031      -1.36510     -0.147953      0.268810      -1.01233    -0.0520226    -0.0803889       1.54744       1.91946       2.12881       2.27657       2.22571       2.17147       2.08643       1.88152       1.64871       1.32646       1.17257      0.974962      0.794007      0.613454      0.439406      0.340737      0.259360      0.182842
  25  10 2494.2930    1.7784  1.1196  9.4730 -0.0024  0.0235   0.0325   0.0606    0.3121   0.0000   441.5062      -1.47722       16.4677      -1.52311     -0.338209       1.44530      0.404159      -1.91644      -1.82490       1.45084     -0.926207       1.01193      0.789002      -1.11929      0.477583      0.131457     0.0988342     0.0823855       1.54993       1.98831       2.16968       2.34708       2.26693       2.17065       2.05296       1.87942       1.66021       1.47874       1.24930      0.990543      0.803564      0.634638      0.488200      0.351397      0.256040      0.184912
  25  11 2646.1743    2.2570  1.0799 10.6023 -0.0010  0.0239   0.0441   0.0600    0.2131   0.0000   439.3510      -2.71659       11.5164       1.74141      -4.60404      -1.94687       2.05264      -2.61544       1.86095     -0.572351     -0.439068       1.87923      0.512634     -0.136153      0.319338     -0.107825     -0.425921     -0.290040       1.57528       2.07228       2.23675       2.36242       2.30064       2.27789       2.14231       1.94395       1.75153       1.50504       1.24971       1.01095      0.815870      0.629639      0.489070      0.369981      0.283222      0.197904
  25  12 2797.3065    3.0191  0.8853 11.4242 -0.0024  0.0206   0.0617   0.0537    0.1605   0.0000   438.8524     -0.325877       15.8027       2.32354      -3.85868      0.658586      -2.64952     0.0166840     -0.388220     0.0786797       2.69731      0.620493     -0.645221     -0.132429      0.751289     -0.335752    -0.0368343    -0.0714713       1.38390       1.83345       2.01234       2.14779       2.07430       2.05129       1.95980       1.74488       1.51478       1.25430       1.03732      0.872293      0.686048      0.547869      0.387060      0.309673      0.228227      0.169319
  25  13 2947.3588    3.5850  0.9434 11.4016 -0.0025  0.0208   0.0713   0.0547    0.2007   0.0000   439.7745      0.160680       11.8028       3.58434      -2.76790     -0.982051       2.12228     -0.978807       2.64427     -0.839150     0.0553584      -1.21699      0.872048     -0.141406      0.550610      0.353460      0.103662     0.0224703       1.39697       1.66879       1.91825       2.04717       1.91111       1.96415       1.85432       1.57004       1.46587       1.27932       1.05193      0.881580      0.712286      0.547280      0.414361      0.316925      0.227085      0.154481
  25  14 3096.0850    4.0932  1.1133 10.5365 -0.0009  0.0228   0.0735   0.0582    0.5824   0.0000   441.1077     -0.771010       11.9532     -0.546997      -1.06777      -1.96379      -1.54872      -3.29126      0.255392       1.81255     -0.269192     -0.483917      0.146746      0.805212     -0.163424      0.434486   -0.00342752     -0.149646       1.54138       2.00145       2.11478       2.33234       2.26969       2.15706       2.01396       1.84668       1.66138       1.45739       1.27388       1.02609      0.840576      0.647883      0.477030      0.357434      0.261671      0.181766
  25  15 3243.8015    3.7321  1.4437 11.4358 -0.0013  0.0282   0.0609   0.0699    0.1857   0.0000   439.6861      0.870263       12.6403       1.04312      -1.34094       4.66116     -0.357133      -2.83766       1.65266       2.21652      0.456319     0.0753766      0.466521      0.414715      0.730366      0.521409     -0.401523    -0.0897953       1.85831       2.41619       2.70130       2.91819       2.86956       2.81025       2.58572       2.29401       2.05585       1.70432       1.43601       1.15705      0.903076      0.694112      0.555329      0.413112      0.305106      0.212634
  25  16 3390.9498    3.1860  2.0401 11.1235 -0.0001  0.0334   0.0436   0.0824    0.1141   0.0000   437.8868      -5.34003       14.2245       3.05195      -7.18971      -1.19613       3.19672      -3.64265       3.20514       2.05776      0.100649      0.623497     -0.573604      -1.11564       1.26073     -0.189873     -0.701974     -0.109914       2.28028       2.94810       3.17689       3.41450       3.26959       2.98149       2.89518       2.71790       2.47241       2.13233       1.84281       1.54299       1.23650      0.965690      0.708777      0.525597      0.381465      0.270571
  25  17 3537.9188    2.7017  3.0785 10.6695 -0.0012  0.0407   0.0303   0.1049    0.0734   0.0000   438.8460      -2.55191       19.6230       7.01562      -2.59698       2.44256       14.2132     -0.419901       1.87998       2.74154      0.123445      -3.62794       1.83828       1.04800      0.613936     -0.562379     -0.256482     -0.142424       2.66366       3.46867       3.85244       4.02836       4.03961       3.94618       3.57058       3.29826       2.94096       2.49805       2.11417       1.77095       1.40539       1.11137      0.823573      0.612575      0.448012      0.316860
  25  18 3684.6226    2.1788  4.5991 10.0192 -0.0004  0.0522   0.0203   0.1352    0.0669   0.0000   433.5453       4.42563       14.2091      -3.78310      -8.17645       5.09249      -2.73943     -0.546095      -5.52540       2.77901      -1.07066       1.85933       1.28777      -1.01283     -0.390403       1.45953      0.828081     -0.223529       3.32304       4.44923       4.77109       5.13748       5.22926       4.94241       4.68159       4.19042       3.71321       3.19836       2.66643       2.21924       1.75484       1.38284       1.04286      0.793264      0.556956      0.400871
  25  19 3831.1028    1.7866  6.5177  9.7555 -0.0013  0.0666   0.0150   0.1815    0.0586   0.0000   437.0087       6.52491       15.6234      -2.11887       4.15135      -3.19074       7.40280      -1.44793     -0.779209      0.130818       1.87668      -2.57573       1.82351      -1.85707       1.19009      0.432977      -1.30637      -1.07239       4.27288       5.55219       6.05113       6.45992       6.70101       6.23883       5.91742       5.28576       4.73324       4.09775       3.39969       2.82222       2.27601       1.76715       1.36135      0.992272      0.727705      0.513938
  25  20 3977.3090    1.5167  8.7714  9.2697  0.0007  0.0815   0.0112   0.2289    0.0603   0.0000   435.3528      -5.16989       19.9705       1.87800      -9.72273       16.5118       6.05903      -4.07667      -7.82300       5.86085       5.57994     -0.522996      -3.25924       3.40763     -0.521078     -0.984493      0.150714      0.883637       5.21765       6.77197       7.46899       7.88753       8.03156       7.68156       7.14555       6.55846       5.79220       5.01024       4.18971       3.49811       2.79008       2.16400       1.68978       1.24140      0.891406      0.631174
  25  21 4123.5250    1.2296 11.6867  9.3078 -0.0008  0.1108   0.0087   0.3116    0.0480   0.0000   443.6511       4.32149       10.2366       3.78399      -3.04301       4.57308       1.04217       7.29487     0.0547182       8.26564       10.7159       8.33517      0.851242     -0.392593      -2.09753      0.508745       2.06288       1.26432       7.14845       9.31899       10.2885       10.9014       10.6517       10.3351       9.83273       8.83686       7.92939       6.88268       5.86132       4.80186       3.84750       3.06606       2.28240       1.72207       1.23763      0.876674
  25  22 4269.4319    1.0445 14.4099  9.1309 -0.0008  0.1371   0.0067   0.3857    0.0442   0.0000   440.9194       7.26338       33.3467      -9.45342      -6.83127      -6.75292       13.6802       10.0951      -2.16913      -4.02458      -7.18050       2.02263       3.32120      -1.10338      -1.57403       3.46210      0.299624      -1.46503       8.63321       11.2060       12.3751       12.8653       13.2298       12.7513       12.0392       10.8264       9.71233       8.29335       7.04938       5.79902       4.61241       3.67302       2.81716       2.10118       1.50862       1.09506
  26   5 1694.0280    0.2871  0.2719  8.9620 -0.0039  0.0157   0.0115   0.0323    0.0379   0.0000   441.9065      0.596096       18.4264       1.39965      -1.64407     0.0733088      0.602855     0.0440574     -0.193247      0.325180      0.209592     -0.207363     -0.286276     -0.276846    -0.0864762     -0.338411     -0.132383    -0.0838510      0.998387       1.44018       1.50723       1.61322       1.57395       1.48424       1.43353       1.32202       1.20339      0.934737      0.925233      0.671493      0.547316      0.419465      0.337384      0.257910      0.204522      0.128848
  26   6 1868.9883    0.4630  0.4629  8.9694 -0.0051  0.0184   0.0132   0.0367    0.0600   0.0000   437.0856      -1.13046       16.5177       1.10889      -3.60513     -0.406701      -2.54834      0.865293      -1.57871     -0.725047     -0.422759      0.232798     -0.209606     0.0977186      0.170145      0.314961     0.0858145    -0.0333229       1.20176       1.50287       1.55515       1.70860       1.80886       1.69011       1.67867       1.43545       1.27411       1.10242      0.967578      0.777117      0.639909      0.523347      0.399655      0.272771      0.216668      0.159745
  26   7 2039.7065    0.7102  0.6834  8.8165 -0.0050  0.0198   0.0161   0.0456    0.1006   0.0000   442.7613      -1.88540       17.0145      0.439864      -2.89003      0.511812      -1.02397     -0.691903     -0.887688     -0.596988       1.03969      0.195667      0.629614     -0.775469      0.416661     -0.318759     0.0146213      0.296624       1.32840       1.84701       2.10003       2.30815       2.27880       2.18133       2.01064       1.85906       1.51610       1.27256       1.03353      0.828710      0.656302      0.511380      0.420040      0.301264      0.211677      0.152827
  26   9 2365.9802    1.3799  1.0536  9.3940 -0.0012  0.0222   0.0255   0.0585    0.1845   0.0000   438.6755      -1.95399       18.0666       3.47878      -5.17354     -0.648975       1.64651      -1.20893       4.52606      0.569476      -1.38524      -1.27565     0.0363462   -0.00391482     0.0521572      0.149274    -0.0367455      0.110310       1.49667       1.97188       2.17489       2.21291       2.16365       2.18399       2.05736       1.93888       1.71712       1.45689       1.15968      0.941466      0.785948      0.600166      0.472919      0.376928      0.280040      0.213814
  26  10 2521.1757    1.7975  1.1122  9.9449  0.0000  0.0232   0.0328   0.0603    0.1913   0.0000   436.5979      -1.07397       14.5883       3.96178      -1.37410      0.495624       1.81076      -2.56213      -4.45892      0.945234     -0.282618    -0.0706768      0.777132       1.02631     -0.140078     -0.307077     -0.399049      0.129400       1.52367       1.85317       2.04951       2.21729       2.16223       2.15702       1.93662       1.86243       1.72071       1.42953       1.16108      0.982423      0.791755      0.631711      0.470877      0.391795      0.295663      0.217520
  26  11 2674.2954    2.4503  0.9194 10.9998 -0.0052  0.0216   0.0491   0.0535    0.1760   0.0000   438.9204      0.416120       12.1404      -1.73126       2.15186     -0.414273       1.88247      -2.81932      -2.52908      -1.70560       1.85777      0.299225     -0.777203     -0.689238     0.0645209      0.322985     -0.286920    -0.0181812       1.41285       1.87657       1.96704       2.14216       2.09992       2.06416       1.91361       1.72006       1.62577       1.35893       1.18480      0.958748      0.755921      0.596776      0.459383      0.352926      0.261968      0.200952
  26  12 2826.4873    3.1483  0.9508 10.9037  0.0020  0.0202   0.0614   0.0552    0.2295   0.0000   438.2849       1.55910       15.4880       1.78305       1.96330       1.04023     -0.828140       1.85954      0.571260      0.448843      -1.06433      0.338320      0.172436    -0.0629768      -1.21222     -0.369896      0.542057     -0.294001       1.34117       1.74415       1.88080       1.97219       1.93072       1.83177       1.77352       1.62762       1.48974       1.27946       1.13130      0.929353      0.729311      0.595696      0.457460      0.323068      0.251021      0.177483
  26  13 2977.3631    3.9303  0.9810 10.5457 -0.0012  0.0203   0.0714   0.0516    0.4309   0.0000   439.1592      0.824295       11.6935       1.97986       2.04535      -1.26273      0.414903      0.411429      0.539721      -1.34901     -0.237315      -1.00415      0.244089      0.202614      0.500440     -0.258246     -0.346713     -0.109201       1.30000       1.62055       1.75786       1.96614       1.96277       1.86595       1.81376       1.63965       1.43829       1.20589       1.04651      0.856973      0.701193      0.541851      0.429349      0.324818      0.230807      0.168550
  26  14 3126.7923    4.1205  1.0404 11.6314 -0.0008  0.0223   0.0769   0.0553    0.2266   0.0000   438.8708       1.10322       18.2339       2.58790      -4.00757      -1.38296     -0.172491       1.83046     -0.435668      0.490772     -0.456443      -1.36239     -0.782558      0.168784      0.586960     -0.107324    -0.0724544    -0.0587686       1.38025       1.73501       1.96690       2.02751       2.04751       2.07592       1.89726       1.79244       1.55362       1.31416       1.10292      0.999577      0.757715      0.613563      0.474529      0.343293      0.268109      0.188568
  26  15 3275.2989    3.7383  1.5482 11.4187 -0.0019  0.0275   0.0575   0.0703    0.1609   0.0000   437.7147      0.121903       12.9251       2.22256      -2.19503       1.35990      0.411782       3.30459      0.105417    0.00172805     -0.113008      0.931035      -1.00795     -0.322133    -0.0578037     -0.217474     -0.345646     0.0686421       1.78124       2.32684       2.53563       2.67140       2.69360       2.64402       2.46552       2.29175       1.96965       1.70858       1.45077       1.23531      0.988705      0.786308      0.601720      0.441568      0.329347      0.235497
  26  16 3423.1403    3.0587  2.2238 11.3532 -0.0010  0.0359   0.0408   0.0886    0.0885   0.0000   437.2833     -0.501442       14.7429      0.801801      -4.16671      0.616641       3.11713       4.63959      -1.84841       1.53668       1.44797       1.35029       1.93170      -1.00651      0.178944      -1.30567     -0.378414     -0.133204       2.18662       2.77182       2.95298       3.25937       3.26930       3.11004       2.84565       2.70107       2.52534       2.14694       1.76631       1.51230       1.22244      0.991117      0.748119      0.575262      0.422870      0.305774
  26  17 3570.8104    2.5045  3.4364 10.5923  0.0002  0.0438   0.0266   0.1106    0.0703   0.0000   438.4582       1.37213       13.2752     -0.593658       3.49337      -1.14094       1.58941       1.91741      0.281641      -4.14923       4.17874     -0.416766     -0.543742      0.594009     -0.241060     -0.303166    -0.0370905     -0.156197       2.64244       3.47704       3.74514       4.04806       3.99352       3.98131       3.60016       3.39361       2.99968       2.63697       2.27306       1.92225       1.51688       1.21613      0.935455      0.712474      0.515846      0.370089
  26  18 3718.1457    2.0898  4.9749 10.1064 -0.0008  0.0548   0.0188   0.1404    0.0590   0.0000   431.5777      -4.30545       17.3325      0.319330      -1.66300       2.62622      -1.71465       5.48335       3.24564      0.423397      0.385791       1.14570       3.99707       3.79232     -0.854293     -0.365608      0.735177      0.516968       3.37244       4.40133       4.82742       5.15599       5.14919       5.06404       4.73673       4.38622       3.88969       3.37800       2.81052       2.36796       1.87419       1.52023       1.18039      0.886578      0.666295      0.474868
  26  19 3865.1864    1.7634  6.8869  9.5696 -0.0006  0.0679   0.0139   0.1788    0.0615   0.0000   435.8536      -7.31416       18.3502       11.0023      -1.66038       6.66344      -3.82005      -8.35829      -4.95079      -2.22910      -1.46900       1.52609      -1.44302       1.98065       1.55297      0.462579      0.711902      0.504552       4.24317       5.50644       5.93969       6.39607       6.45145       6.31695       5.88366       5.40651       4.87356       4.14611       3.54290       2.92808       2.35753       1.89467       1.45928       1.11088      0.817122      0.586438
  26  20 4011.8682    1.4449  9.4984  9.2903  0.0001  0.0888   0.0102   0.2362    0.0553   0.0000   434.9869       2.89658       1.14019       2.33068       7.18006      -3.38185       7.35367      0.851702      0.638507      -6.04189       1.97982      -3.79318      -5.66460      -4.20856       3.09657       2.29737       1.04546     -0.377626       5.42429       7.10273       7.77968       8.24587       8.11274       8.01169       7.49642       6.90132       6.28243       5.45912       4.68482       3.84460       3.18722       2.50392       1.91998       1.47887       1.06238      0.778360
  26  21 4158.5954    1.1852 11.2671  9.2941 -0.0007  0.1077   0.0084   0.3043    0.0467   0.0000   436.8516      -1.87348       15.7547      -5.80682      -1.30447      -7.89419      -5.71659      -9.88660       4.02138       1.97521       2.18116      -11.0064      -4.95382       1.12293      0.454258       3.71146       2.10507      -2.14329       6.67747       8.67564       9.32286       9.92175       9.94523       9.59614       9.16664       8.55536       7.50525       6.64610       5.72049       4.72129       3.82641       3.05100       2.34334       1.78938       1.32426      0.959434
  26  22 4305.0325    0.9863 14.7845  9.0954  0.0001  0.1424   0.0063   0.3927    0.0429   0.0000   434.9171      -9.82545       31.3845      -10.8439      0.541849      -12.3022      -30.7099       4.49103       17.6556      -8.10650      0.896237       2.73484      -3.73769       5.74280       2.52882       3.38009       1.68641    -0.0757807       8.69691       11.3147       12.4750       13.2222       13.4393       13.0022       12.1634       11.0013       10.0196       8.86306       7.37580       6.23245       4.98959       3.94525       3.07894       2.32733       1.73108       1.23948
  27   5 1713.5708    0.3290  0.3019  8.9098 -0.0032  0.0148   0.0116   0.0316    0.0416   0.0000   439.4194     -0.858450       20.3692     -0.727354      -2.99091      0.257902      0.607182    -0.0930506     -0.530668      0.400641       1.08257     -0.899075     -0.183522    -0.0497627     0.0426917     -0.228964     0.0232606      0.102119       1.01831       1.20026       1.31770       1.56349       1.56352       1.39861       1.27856       1.30634       1.15887      0.897598      0.803887      0.666518      0.531794      0.396010      0.323396      0.264165      0.195627      0.141825
  27   6 1889.7219    0.4848  0.5296  8.9303 -0.0011  0.0186   0.0126   0.0400    0.0635   0.0000   440.4739     -0.654936       20.6360       1.10721      -2.98909       1.63306      0.107134     0.0855842     -0.941499      0.429806      -1.01992     -0.340969     -0.370776     -0.260081     -0.101684     0.0572969      0.130995     -0.180043       1.20598       1.67486       1.81453       1.94398       1.95920       1.95009       1.82096       1.64392       1.46785       1.25487       1.03615      0.791604      0.661656      0.539934      0.399569      0.327175      0.239810      0.178693
  27   8 2229.6768    1.0252  0.8995  9.4855 -0.0037  0.0207   0.0205   0.0530    0.1215   0.0000   440.4904     -0.751225       20.0944      -3.71684      -2.72241      -3.87873       4.42001     -0.511910       2.83024     -0.107165       1.18299     0.0790993     0.0210334      0.348679     -0.328793     0.0597056    -0.0463593     0.0743910       1.27000       1.62805       1.82039       1.92617       1.86892       1.87700       1.77552       1.61353       1.43119       1.24656       1.12228      0.932794      0.763131      0.596745      0.471395      0.358341      0.263847      0.199193
  27   9 2390.9201    1.4381  1.0509  9.7506 -0.0012  0.0226   0.0265   0.0577    0.1658   0.0000   440.5718      -2.06980       18.5280      -2.46682      -2.29555      -3.28023      0.223772     -0.517073       2.12279      -1.94575       2.12425      0.273525      0.270781      0.438830      0.127167    -0.0590836     -0.448207      0.189284       1.44388       1.81309       1.91274       2.05349       2.04303       2.04845       2.00356       1.85078       1.64817       1.33124       1.20578      0.997752      0.799768      0.650237      0.481900      0.396207      0.310108      0.226742
  27  10 2547.5085    1.9582  1.0862  9.9706 -0.0025  0.0236   0.0342   0.0553    0.2227   0.0000   440.6624       2.58219       14.8019      -1.03279      -2.97130       3.36848      -3.57695       4.11163       2.60769     -0.965439     -0.513890     -0.199899     -0.398305      0.232491     -0.425892      0.124444    -0.0545923    -0.0272927       1.37343       1.87789       1.91575       2.16508       2.08127       2.03485       1.90956       1.83529       1.58569       1.45627       1.22600       1.02970      0.843033      0.684013      0.527547      0.384411      0.291531      0.218505
  27  11 2701.9968    2.5937  0.9561 10.8074 -0.0027  0.0209   0.0492   0.0528    0.2008   0.0000   440.1423     -0.956158       12.3872      -4.39677     -0.520402      -1.12619       1.80109      -1.67133     -0.614579     -0.621714      0.148743      0.106334      0.414628     -0.906406      0.128296      0.407346      0.501018    -0.0103990       1.32856       1.73564       1.90841       1.99556       2.06372       1.99186       1.88319       1.71769       1.51633       1.33951       1.12532      0.908825      0.743165      0.617621      0.487379      0.355646      0.259193      0.195799
  27  12 2855.2816    3.4573  0.9365 10.0908  0.0023  0.0199   0.0644   0.0517    0.5245   0.0000   438.5217      -2.00875       14.2391       3.02174      -1.00804      -4.48340     -0.762195      0.733310       2.51027     0.0611862     -0.251877      -1.96502     -0.181503      0.155953    -0.0548269     -0.170909      0.127219     0.0668799       1.29566       1.70987       1.95414       1.95834       1.94359       1.90153       1.78516       1.66255       1.46136       1.30675       1.14068      0.951360      0.767686      0.627788      0.470865      0.360639      0.258346      0.191415
  27  13 3006.9564    3.8560  0.9204 11.8201 -0.0015  0.0200   0.0751   0.0512    0.1643   0.0000   439.3694      -2.91111       16.9164       3.10201      -3.30968      0.604795      -2.09516       2.36175     -0.669190     -0.693402      -1.35234      -1.32437     -0.340894      -1.31022     -0.364639     -0.516424     -0.404978     -0.314319       1.27591       1.70281       1.86085       1.90817       1.84521       1.81299       1.71245       1.59963       1.45431       1.29596       1.15535       1.00425      0.836592      0.684941      0.507117      0.371597      0.274103      0.198667
  27  14 3157.1347    4.0868  1.1020 11.4540 -0.0004  0.0230   0.0719   0.0547    0.2731   0.0000   440.5806      -1.15563       14.8269       3.76882       3.84762      -3.93669       2.59325      -2.59922      -1.78804       1.12408     -0.844493     0.0580486      0.857507      0.583401     -0.195592     -0.217759     -0.175651     0.0535487       1.35641       1.69889       1.88561       2.07020       2.00508       1.90509       1.98378       1.71767       1.54377       1.32888       1.18711      0.978083      0.793783      0.659829      0.511662      0.379571      0.279193      0.213318
  27  15 3306.4085    3.5795  1.5972 11.4185 -0.0088  0.0277   0.0529   0.0705    0.1385   0.0000   438.2464       2.66223       12.0403       1.92299      -1.46415       2.80497      -4.84974       5.84397      0.540856       1.53889     -0.861849       1.16278  -0.000378784       1.86126     -0.338551      0.572855     0.0784264      0.179233       1.69008       2.17820       2.40725       2.54184       2.55408       2.45521       2.37716       2.12782       1.93045       1.70444       1.50657       1.20385      0.998483      0.807841      0.618404      0.495924      0.358552      0.259922
  27  16 3455.0315    2.9576  2.5230 11.0533 -0.0013  0.0369   0.0362   0.0896    0.0959   0.0000   440.1309     -0.761321       19.0100      0.393514     -0.546542       2.33592      -3.39505      -4.71788      0.662067      0.145704       2.06555      -2.55712    -0.0259062     -0.193441      0.526180      0.516394     -0.124833     0.0561025       2.19081       2.88374       3.20833       3.41996       3.37862       3.31474       3.09434       2.87632       2.57270       2.30539       1.97308       1.61966       1.30563       1.06237      0.835693      0.627457      0.480265      0.340828
  27  17 3603.3485    2.4383  3.6582 10.4489 -0.0011  0.0436   0.0247   0.1150    0.0715   0.0000   445.5290      -7.59516       18.0145      -6.20679      -5.83783     -0.618966       1.62337     -0.282551       3.27998     -0.520206     -0.155969     0.0427516    -0.0472760      -2.32339      0.750819      0.317420      0.349050     -0.332199       2.60039       3.36985       3.79502       4.02118       4.02620       3.88379       3.63516       3.33559       3.08624       2.68901       2.34128       1.94064       1.59029       1.25035      0.989286      0.738825      0.581098      0.411272
  27  18 3751.2289    2.0185  5.5808  9.8829 -0.0006  0.0579   0.0167   0.1465    0.0603   0.0000   441.8749      -3.32946       6.22698      -4.08770      -6.64325      -6.36667       6.32947      0.855231      -4.20917      0.503786      0.685779      -4.86544      0.712991      0.305859       2.15545      0.750142      -1.28874     0.0971029       3.48040       4.54140       5.09988       5.43477       5.42710       5.32325       4.91363       4.53483       4.11638       3.56686       3.07697       2.59887       2.10820       1.67718       1.30693       1.00134      0.733312      0.537967
  27  19 3898.8868    1.6680  7.5698  9.6514 -0.0006  0.0729   0.0126   0.1920    0.0533   0.0000   437.2387      -8.05052       3.49898      -1.87623       3.51055      -5.98649      0.959078       1.53788      -9.05069      0.569211       4.03006       1.59768       2.00571     -0.299372     -0.250178     -0.583852     -0.438731      0.989094       4.31158       5.69894       6.16286       6.64820       6.63179       6.66283       6.19898       5.86427       5.08440       4.44447       3.73479       3.15566       2.54678       2.11827       1.62173       1.23328      0.918204      0.684085
  27  20 4046.3169    1.3505 10.2992  9.4119  0.0002  0.0961   0.0095   0.2609    0.0496   0.0000   451.6478      -4.40410      0.266191       13.1037       12.3010      -2.36526      -19.2157       5.24250       2.59727       6.80334       1.39292      -4.08606      -1.61751       9.69468      -1.95649      -2.97245       2.18271      -1.08765       5.60362       7.45011       8.04317       8.62690       8.78181       8.45843       8.11948       7.35645       6.74330       5.88269       4.99039       4.17063       3.48203       2.78591       2.16645       1.66735       1.21594      0.889789
  27  21 4193.4768    1.1443 13.9563  9.2434 -0.0001  0.1270   0.0068   0.3508    0.0431   0.0000   446.3146       1.03833       17.6573      -3.41840      -14.9921       8.75071       6.85888     -0.472462      -10.6076      -13.6046      -2.51827      -2.07665     -0.753506      -5.88267      -4.38361    -0.0640714     -0.549766       1.58651       7.41383       9.87556       10.6317       11.5144       11.7508       11.2773       10.6057       9.88729       8.83598       7.80091       6.65479       5.65928       4.59177       3.69618       2.83186       2.20189       1.63069       1.19599
  27  22 4340.3553    0.9264 15.6047  9.1410 -0.0006  0.1512   0.0057   0.4200    0.0399   0.0000   443.8311      -19.9393       1.45056       7.00644      -6.92105       8.31999       16.5308      -2.39124     -0.266910       4.80484      0.761740       5.32427       3.79538      -3.27402      -6.79362       1.30698       1.40112     -0.692665       8.86999       11.6332       12.8868       13.5537       13.9153       13.2708       12.7870       11.8764       10.5601       9.36377       7.83173       6.63390       5.44478       4.37647       3.44478       2.58119       1.98096       1.45197
  28   4 1545.9938    0.1967  0.1787  8.8922 -0.0159  0.0129   0.0111   0.0279    0.0319   0.0000   440.5963     -0.808807       20.7118     -0.290299      -1.14671      0.922203      0.635650     -0.733941      0.137791     0.0996454    0.00708677      -1.07472     -0.579239      0.190949      0.859404    -0.0295813     -0.372098      0.153732      0.828549       1.08422       1.47806       1.68838       1.63956       1.42735       1.13582       1.08209      0.983479      0.950080      0.967151      0.970577      0.910364      0.832075      0.715075      0.458387      0.269634      0.143712
  28   5 1732.6992    0.3209  0.4270  9.0062 -0.0118  0.0201   0.0108   0.0439    0.0464   0.0000   440.3892      -1.70674       22.9349       1.29185      -4.89200       1.56111       1.17005       1.64120     -0.559750     -0.127834      -2.08171      0.366995     -0.987339     -0.109968      0.589183     -0.120843      0.383119    -0.0655853       1.21785       1.59426       1.59958       1.56141       1.50226       1.51053       1.68962       1.75080       1.62522       1.33983       1.12150      0.783695      0.584457      0.546667      0.535404      0.430939      0.357635      0.258020
  28   6 1910.0907    0.5275  0.4923  8.9682 -0.0025  0.0183   0.0139   0.0371    0.0617   0.0000   439.7251       1.16052       20.2140      -1.46670      -5.00163      0.849862     -0.488019      0.239647      -1.05921      0.863450      0.512567      0.187871    -0.0889815    -0.0676286    -0.0495871      0.168889      0.612095     -0.154436       1.06756       1.38061       1.45399       1.34025       1.40596       1.41970       1.53199       1.44373       1.31000       1.02779      0.824336      0.704871      0.564489      0.515890      0.390470      0.307652      0.259482      0.181988
  28   7 2083.8470    0.7686  0.7999  8.9994  0.0004  0.0205   0.0159   0.0483    0.1057   0.0000   439.1232      -1.19636       18.1678       2.30070      -4.21328       1.47712     -0.637569      0.581731      0.710564     -0.672111      -1.87143      0.427745      0.714773      0.333575     0.0549845     -0.193065     -0.417824     0.0576056       1.26379       1.69014       1.75923       1.80044       1.87386       1.92708       1.85813       1.73614       1.47528       1.28226       1.03157      0.902676      0.731342      0.613097      0.464493      0.358709      0.279537      0.208991
  28   8 2252.7433    1.0899  0.9946  9.3778 -0.0018  0.0228   0.0205   0.0567    0.1360   0.0000   438.4901      -2.27744       20.8768       4.27688      -2.12763      -1.95482     -0.364721       2.19410     -0.190721     0.0643608      0.160453       1.21781     -0.908921      0.319531      0.570840   -0.00960816    -0.0558767      0.438884       1.34241       1.73107       1.83890       1.96515       2.00952       2.07347       1.87190       1.68488       1.45905       1.33608       1.22547       1.03335      0.862669      0.631386      0.505367      0.405847      0.311109      0.226646
  28   9 2415.2709    1.4750  1.1573  9.9699 -0.0083  0.0231   0.0259   0.0622    0.1386   0.0000   439.2981      0.843808       19.5613     -0.601820      -2.41738       1.50914      0.305704       1.83747      -2.67988       1.99139      0.834728       2.28061    -0.0574345     -0.966642    0.00198866    -0.0450428      0.527597     -0.295545       1.35984       1.82596       1.94779       2.14207       2.12105       2.12612       1.98793       1.83246       1.62015       1.40887       1.22683       1.04099      0.838982      0.682731      0.545163      0.422191      0.300973      0.229051
  28  10 2573.3251    2.0770  1.1759 10.0588  0.0033  0.0221   0.0350   0.0595    0.2190   0.0000   439.3349      -3.71695       15.7226       5.07402      -2.34127       3.34865       3.66721      0.273079     -0.523043     -0.786383      -3.06252      0.375206      0.198845     -0.989551      0.279287     0.0123729     -0.120432      0.211040       1.31783       1.68341       1.90287       1.99443       2.02416       1.97216       1.88394       1.71758       1.54814       1.39464       1.18542      0.999452      0.823587      0.646615      0.522562      0.395601      0.308555      0.226086
  28  11 2729.2449    2.6653  1.0492 10.4387 -0.0015  0.0221   0.0468   0.0509    0.2665   0.0000   440.3356      0.459695       17.4144       1.96453      -2.49066      -2.21233       1.53301     -0.975919       2.71773     -0.143446      -2.43391     0.0789057       1.24472    -0.0253207    -0.0977348      0.211310      0.101967      0.426163       1.31302       1.70527       1.84983       2.00827       1.87816       1.87208       1.81701       1.75102       1.54451       1.39314       1.18686       1.00023      0.823562      0.703121      0.552137      0.417539      0.319347      0.225140
  28  12 2883.6140    3.4893  0.9178 11.1847 -0.0016  0.0204   0.0641   0.0479    0.2261   0.0000   437.4577      -2.28135       13.0132      0.297064      -4.56637      -1.03141     -0.988944      -2.05371     -0.533704     0.0539569     -0.621949      -1.24189      0.251270      0.316100      0.328401      0.363629    -0.0763421    -0.0213169       1.14142       1.56217       1.69201       1.86144       1.83731       1.75518       1.73772       1.56348       1.45395       1.22745       1.08638      0.856930      0.721893      0.573340      0.450017      0.365899      0.264768      0.202994
  28  13 3036.1563    3.8849  1.0100 11.6092 -0.0002  0.0205   0.0709   0.0541    0.2099   0.0000   440.1779      -3.46203       17.1046      0.121207      0.733760      0.849605      0.432732       2.56895       1.91638      -1.73126      0.416249    -0.0203880    0.00125864      0.225313     -0.385803     -0.223941      0.238632      0.220233       1.22351       1.63125       1.77476       1.86789       1.92663       1.84020       1.77401       1.62138       1.54250       1.33432       1.09764      0.897157      0.745222      0.608861      0.483250      0.374678      0.291373      0.213725
  28  14 3187.0602    3.9135  1.2408 11.5350 -0.0013  0.0231   0.0640   0.0609    0.1901   0.0000   438.4225      -1.66670       13.3860       1.83961       2.04713     -0.308373       4.01606      -1.19013       2.76013       1.61902      0.990372     -0.585988     -0.799622      0.465956      0.946312     -0.180592    -0.0379435    -0.0219435       1.37184       1.78400       1.96085       2.04262       2.09517       2.01302       1.99116       1.81747       1.59989       1.46512       1.21236       1.06996      0.844306      0.711257      0.544713      0.420353      0.324285      0.249114
  28  15 3337.1331    3.5062  1.5359 11.6114 -0.0014  0.0264   0.0533   0.0722    0.1339   0.0000   440.3714       4.51735       17.6126     0.0525330     -0.524143      -1.76620      0.571640       2.95144      0.807011       1.53287     -0.569336     -0.990401      0.464561     -0.237233     -0.313547    -0.0137867      0.326672      0.113384       1.51638       1.99647       2.26045       2.38121       2.34775       2.36051       2.22549       2.03871       1.90834       1.60035       1.44420       1.13802      0.930354      0.753168      0.599437      0.473304      0.374140      0.269361
  28  16 3486.6500    2.8588  2.6640 10.8462 -0.0005  0.0360   0.0326   0.0910    0.0911   0.0000   438.0751      -6.45107       17.6231       7.44565       4.52724       8.23955    -0.0160263      -1.93279      -2.89347       3.28790       1.32769      0.466715     -0.398162     0.0640172     0.0128990     -0.625522      0.347501     -0.416472       2.09987       2.68284       3.03240       3.09762       3.22939       3.19135       2.98544       2.77977       2.50549       2.22704       1.94108       1.57877       1.33468       1.04853      0.859597      0.654655      0.498279      0.372163
  28  17 3635.6074    2.3518  4.1374 10.3776 -0.0007  0.0468   0.0225   0.1215    0.0661   0.0000   438.8329      -4.36496       15.0409      -1.42112      -1.80831       8.12901      -3.19347      -4.74049       5.20872      -1.87685      0.766132      0.791781       1.16096      -1.28923      0.502692      0.170907      0.313370    -0.0260247       2.73124       3.59236       3.99116       4.23197       4.30883       4.21336       4.01819       3.66956       3.31094       2.91012       2.46635       2.08155       1.73647       1.38704       1.10258      0.851969      0.635927      0.462362
  28  18 3784.1687    1.9322  5.8230  9.7812  0.0002  0.0573   0.0154   0.1533    0.0596   0.0000   438.6358      -5.04695       18.3434     -0.254169     -0.201387       2.26310       3.25636       2.52733      -2.93821      -6.97301       5.07333       5.01414      -5.08257     -0.259525       1.17823     -0.102345     -0.615189     -0.703022       3.37116       4.36315       4.82976       5.14345       5.26764       5.10013       4.81377       4.41510       4.07601       3.52333       3.09623       2.58133       2.16166       1.72547       1.37549       1.06507      0.787887      0.577314
  28  19 3932.3260    1.5905  8.2172  9.5252 -0.0009  0.0760   0.0114   0.2039    0.0528   0.0000   441.4683     -0.780451       6.36543      -1.44155       1.86227     -0.651581       2.47015      -3.55458       1.48131       11.2781       9.23554       1.69060      -2.61860     -0.825459      0.259036      -1.61370       1.24928      0.732547       4.43840       5.85133       6.34692       6.70321       6.88714       6.60962       6.37973       5.81122       5.29919       4.69905       4.12970       3.50659       2.88106       2.33347       1.84490       1.41597       1.05942      0.776262
  28  20 4080.0534    1.2912 11.0112  9.5002 -0.0012  0.1000   0.0087   0.2817    0.0438   0.0000   445.7539       6.06829       2.51852      -8.03709       1.52319       4.80416       3.93770      -1.72544       4.31765       4.17218      -3.63050      -5.69011       3.04448     -0.163752      -2.73500       2.31023      -1.80618     -0.400401       5.80507       7.53358       8.39756       8.88426       8.80201       8.52747       8.20314       7.68065       6.99814       6.27350       5.44403       4.51733       3.83585       2.99809       2.38559       1.85864       1.43115       1.06481
  28  21 4227.9444    1.0857 13.1343  9.2540  0.0003  0.1250   0.0068   0.3338    0.0424   0.0000   426.2742     -0.259979       2.17533      -7.17565      -6.35349       6.02621       2.34779       17.1507      -4.19740       12.8915       6.42055      -2.03898       1.71505      0.136282       1.75479      -2.15925       2.03739    -0.0266724       7.11880       9.34224       10.4678       11.1189       11.3423       11.0799       10.4351       9.82301       8.68252       7.63811       6.65209       5.54917       4.56754       3.74194       2.93720       2.29178       1.69718       1.25330
  29   5 1751.5273    0.3493  0.3678  8.9229 -0.0078  0.0170   0.0113   0.0356    0.0457   0.0000   440.3616      0.227086       21.2798      0.472303      -3.24296       1.10152       1.05514      0.812740      -2.04851       1.56669      0.887567     -0.879084     0.0186817      0.449829     -0.104401      0.231520     0.0751210    -0.0959351      0.967009       1.27651       1.25116       1.37752       1.46657       1.44232       1.28165       1.07244       1.08654       1.06834      0.927802      0.767715      0.669301      0.533140      0.485595      0.334106      0.251084      0.185385
  29   6 1930.1721    0.5319  0.5387  8.9678 -0.0033  0.0175   0.0134   0.0387    0.0675   0.0000   440.2823      0.706241       18.4591      -2.51923      -1.40257     0.0715535      0.780270      0.816779      -1.88645     -0.178469     -0.196034     -0.113648      0.380005      0.228522     -0.380941      0.173325   -0.00179592      0.276890      0.908246       1.23739       1.35169       1.50201       1.47797       1.43557       1.41118       1.32552       1.16341      0.980869      0.896718      0.759004      0.634172      0.495856      0.407434      0.302816      0.236250      0.180733
  29   7 2105.3119    0.7848  0.8064  9.1686 -0.0042  0.0207   0.0163   0.0489    0.0973   0.0000   440.5636      -1.68507       18.8506      -1.25140      -1.51716      -1.78713      -1.91171       1.78679      -1.72545      0.839354      0.406275      -2.25847      0.237219      0.674315      0.205748     -0.323601      0.413553      0.244891       1.22351       1.57811       1.72347       1.93341       1.86768       1.86625       1.77453       1.70292       1.48822       1.25674       1.09825      0.916814      0.804233      0.648424      0.510314      0.384323      0.287134      0.222346
  29   8 2275.2873    1.1741  0.9999  9.2593 -0.0020  0.0216   0.0214   0.0546    0.1615   0.0000   439.0892       2.23975       18.1836      -2.50916      -3.90470     -0.889872      0.549494     0.0388312      0.951661      -2.08869     -0.125366       1.58630     0.0245944      0.157292      0.585776      0.751160    -0.0804771    -0.0294626       1.21687       1.56435       1.75226       1.97647       1.82994       1.91577       1.79894       1.67569       1.45096       1.36379       1.08668      0.959817      0.815740      0.664897      0.529049      0.413247      0.295383      0.219907
  29   9 2439.0233    1.6245  1.1292  9.5910 -0.0008  0.0216   0.0278   0.0587    0.2289   0.0000   440.9889      -2.20826       15.2436     -0.923512      -4.58910      -2.77596      -3.67578       1.84942    -0.0345383      0.108569      0.143611     -0.312080      -1.68886     0.0748655      0.246413     -0.146074     -0.388795      0.129027       1.28102       1.63798       1.76356       1.93594       1.89066       1.96940       1.85081       1.74323       1.48569       1.33324       1.13042      0.986174      0.834589      0.664435      0.532951      0.408060      0.316504      0.234913
  29  10 2598.5905    2.1830  0.9501 10.8279  0.0010  0.0203   0.0409   0.0516    0.1362   0.0000   440.7443       2.11782       16.9792       2.47516      -1.77026      -1.70661      -2.60226      0.219443     -0.981732      -1.21139      -2.20281    -0.0613184      0.386029     0.0629460      0.748101     -0.206342     -0.555478     -0.634879       1.15250       1.50754       1.66465       1.83452       1.86977       1.75329       1.68434       1.57129       1.47271       1.21227       1.09010      0.932685      0.784476      0.601838      0.473646      0.375844      0.299901      0.225261
  29  11 2756.0981    2.8878  1.0247 10.6879 -0.0004  0.0210   0.0518   0.0533    0.2554   0.0000   440.0833      -1.67070       15.6404      0.822898      -1.79953      0.102898      -1.19025      0.165571     -0.195615      -4.15628     -0.481917       1.77830     0.0865796      0.348246      0.624445     -0.423794      0.235206    -0.0401440       1.31980       1.65222       1.76306       1.85774       1.86478       1.77986       1.68768       1.61559       1.52526       1.33406       1.17878       1.01456      0.865439      0.713224      0.564559      0.440576      0.336599      0.244811
  29  12 2911.5781    3.4799  1.0008 11.1559 -0.0026  0.0199   0.0625   0.0526    0.2406   0.0000   438.7439      0.499483       18.0795     -0.916590      0.307489      -2.06582       2.59171       1.43667      0.158043      0.254590      0.320511      -1.19165     -0.395369     -0.308959     -0.193610      0.388693     -0.332863      0.454634       1.16972       1.54785       1.72307       1.90261       1.90116       1.81273       1.74785       1.56011       1.46910       1.23917       1.15144      0.900311      0.814419      0.624343      0.501520      0.390554      0.289202      0.221415
  29  13 3064.8740    3.8822  1.0669 11.8382 -0.0010  0.0216   0.0681   0.0545    0.1903   0.0000   439.5829      -2.06528       13.4132     -0.514820      -1.01431      -1.52808       1.01225       1.59103      0.794613      -1.93828      0.627035       1.64921     -0.250509    0.00326019      0.739062      0.482052    0.00344345     0.0277308       1.25135       1.54378       1.73029       1.81592       1.85360       1.82796       1.75843       1.60179       1.47567       1.34429       1.17207      0.974021      0.801624      0.642972      0.526830      0.420453      0.315581      0.250356
  29  14 3216.6420    3.9952  1.3471 11.2476 -0.0007  0.0245   0.0600   0.0597    0.2075   0.0000   440.1860    -0.0330204       17.0475       2.25770     0.0771091     -0.566572       1.32982     -0.335917     -0.276970      0.918208      0.175432    -0.0666387      0.865677    -0.0403192      0.230395      0.387948     -0.101947     -0.283854       1.35503       1.83792       1.98534       2.27097       2.22839       2.19636       2.02275       1.96850       1.66167       1.53582       1.27390       1.11473      0.880187      0.731238      0.586594      0.436925      0.349235      0.253723
  29  15 3367.5616    3.3366  1.8707 11.3083 -0.0015  0.0287   0.0439   0.0743    0.1003   0.0000   441.3383       1.27511       15.2667      0.227912      -1.42785     -0.420412     -0.828426      -5.32229      -4.05275     -0.297919     -0.185521     -0.232895     -0.212083     -0.608799     -0.612975      0.636909     -0.288272      0.494838       1.58755       2.06435       2.27017       2.45299       2.47079       2.43995       2.32633       2.19447       1.94085       1.73922       1.50748       1.28113       1.08120      0.877868      0.703804      0.547442      0.411098      0.308549
  29  16 3517.7214    2.7902  2.9160 10.7393 -0.0006  0.0369   0.0302   0.0952    0.0841   0.0000   438.7946      -1.81275       16.4151      -6.11889      -3.00593      -3.00068       1.95993       2.84152      -2.73327      -4.27395       7.98527       1.15637      -1.31988     -0.720786       1.76473     -0.427940     0.0971051     0.0960242       2.07564       2.65390       2.87383       3.11901       3.20905       3.10693       2.99599       2.80332       2.53807       2.24681       1.95453       1.66478       1.38096       1.11775      0.910143      0.687716      0.556063      0.407996
  29  17 3667.3413    2.2658  4.3638 10.1565 -0.0008  0.0473   0.0203   0.1224    0.0659   0.0000   438.6726      -5.61567       20.2612       2.49410      -4.83507      -5.57105       1.00840       2.26862       4.01106      -2.04679      -3.02727      -1.07664      0.347177      0.644245     -0.243129      0.861080     -0.455493      0.455263       2.56065       3.36232       3.74761       3.97987       4.07806       4.02445       3.76157       3.52015       3.22240       2.88173       2.43022       2.09917       1.76422       1.44421       1.15741      0.889355      0.674887      0.503097
  29  18 3816.6245    1.8641  6.4498  9.6601 -0.0006  0.0615   0.0141   0.1629    0.0575   0.0000   438.0810      -6.71528       13.9194      0.549435      -2.73715      -1.79568       8.62728      -3.97605      -1.18749      -4.39679      0.617954       2.10085       1.22304      -3.95912      -1.77510      0.588337      0.832474     -0.351588       3.32876       4.50916       4.89835       5.23934       5.25919       5.22693       4.87392       4.55848       4.13545       3.78066       3.26481       2.81604       2.35016       1.93278       1.51831       1.17318      0.892376      0.674247
  29  19 3965.3974    1.5330  8.6854  9.4761 -0.0005  0.0775   0.0104   0.2129    0.0492   0.0000   447.2627      -11.5331       25.9838     0.0513099       6.19463      -6.93192       8.09998       3.82961      -3.75797       6.25431       3.10306      -3.38690      -1.40100     -0.982860       1.90226      -1.89168      -1.04482      0.414289       4.34808       5.62560       6.22111       6.69545       6.74010       6.65013       6.31681       5.88099       5.46330       4.70175       4.11182       3.49690       2.94789       2.43664       1.92528       1.50296       1.11997      0.861169
  29  20 4113.9539    1.2674 11.4861  9.3896  0.0010  0.1050   0.0081   0.2858    0.0441   0.0000   433.3637      -4.55711       12.9263       18.2576      -8.39235      -2.71130      -11.1099      -15.1634      -2.86608      -1.69787      -5.20430       1.11950       1.51479      0.712554      -6.51465     -0.194133       1.92595      0.864050       5.73253       7.59889       8.41675       9.07977       9.16503       9.00745       8.74040       8.12209       7.22095       6.46315       5.55350       4.70684       3.86695       3.10798       2.53608       1.99626       1.50844       1.15096
  29  21 4262.0531    1.0497 14.5169  9.2229 -0.0000  0.1339   0.0061   0.3617    0.0399   0.0000   439.2410      -7.40638       15.8792      -9.27268       7.43234       14.2585       7.64389     -0.348953      -16.6288      -10.3308       12.2704       14.7429     -0.751494      -3.65278      0.204936      0.136481       1.63958      0.206542       7.17323       9.59188       10.7470       11.1831       11.4681       11.3715       10.7968       10.1163       9.12535       8.13938       7.03672       6.04246       4.96419       4.03818       3.23745       2.54889       1.90487       1.47228
  30   4 1581.8746    0.2153  0.1970  8.9447 -0.0045  0.0169   0.0095   0.0285    0.0306   0.0000   440.7375      0.197462       19.9842      -1.66757      -2.67893      0.306134      -1.71954     -0.147944      0.636713     -0.540308      0.118816    -0.0213869     -0.225487     -0.397392    -0.0528168      0.215433    0.00128518    -0.0517518      0.731456       1.06563       1.13498       1.03537       1.34540      0.869117       1.30457      0.837064      0.986261      0.780880      0.697836      0.696005      0.418656      0.505868      0.335355      0.245068      0.202504      0.160825
  30   6 1949.9340    0.5679  0.5922  9.0408 -0.0055  0.0178   0.0137   0.0416    0.0700   0.0000   440.7013      0.244602       16.3082      -2.41169      -3.49549       1.23633       2.27354      0.301010      0.540581      0.539747      0.333530       1.61424      0.426944     -0.444695      0.101410     -0.584835     -0.112765     -0.119393       1.02578       1.32548       1.57125       1.55746       1.60248       1.70152       1.59361       1.42996       1.28334       1.05761      0.937527      0.820648      0.685499      0.540012      0.417522      0.338589      0.264944      0.195372
  30   7 2126.3398    0.8463  0.8113  9.0179 -0.0008  0.0191   0.0165   0.0470    0.1145   0.0000   440.5395       2.66148       19.8045       1.71064      -1.52379      0.772695     -0.714234       1.19988     -0.757961     -0.112887      0.920167      0.204673      -1.21880     -0.565213      0.147593     -0.264564     0.0313465      0.400219       1.08173       1.31249       1.48413       1.58017       1.69079       1.55058       1.45561       1.46662       1.33106       1.17207       1.00044      0.867911      0.728591      0.567631      0.464036      0.393671      0.299103      0.223886
  30   8 2297.3248    1.1993  1.1160  9.3216 -0.0007  0.0222   0.0205   0.0584    0.1731   0.0000   441.0223      -4.12290       17.9294    -0.0101112     -0.664721     -0.104038      -1.13774      -1.45364     -0.886893     -0.235957      0.168789      -1.07403       1.26633     -0.984615     -0.417687      0.472536     0.0583822    0.00294788       1.18005       1.52223       1.69650       1.75292       1.79184       1.90239       1.72122       1.59592       1.47703       1.29991       1.14525      0.987231      0.799120      0.679219      0.538141      0.440305      0.332566      0.246163
  30   9 2462.1920    1.6873  1.2570  9.9403  0.0003  0.0227   0.0276   0.0636    0.1709   0.0000   439.2513       1.53728       17.4887      0.449783     -0.254184      -3.73782      0.358913     -0.653952      0.171400     -0.552911       1.67190     -0.295396     -0.670537     -0.107168     0.0763828    -0.0623009      0.214060     0.0752801       1.26155       1.55781       1.75326       1.87317       1.88166       1.85102       1.81697       1.69887       1.49222       1.36743       1.21625       1.03392      0.845484      0.708914      0.569334      0.441035      0.355815      0.265683
  30  10 2623.4397    2.3071  1.0976 10.2233 -0.0019  0.0223   0.0389   0.0522    0.2497   0.0000   440.9007       2.35505       14.0950      0.689973      -2.57070       1.65620      0.820233      0.433654      0.952986      -1.18573      0.552516     -0.888779      -1.33254      0.299130     -0.394445     -0.349945     0.0677221      0.218262       1.21384       1.57989       1.66289       1.91272       1.84209       1.83129       1.70654       1.69320       1.49550       1.31786       1.17555       1.09949      0.893788      0.724970      0.588932      0.457950      0.356165      0.256125
  30  11 2782.4246    2.9618  0.9564 11.1224 -0.0028  0.0209   0.0528   0.0483    0.1778   0.0000   440.9062      0.143854       15.3801       1.20991   -0.00824210       2.73271       1.69795     -0.983495      0.553198      0.669093      0.303417      0.864773      0.861198     -0.209920      0.182928     -0.879190      0.201996      0.201663       1.23309       1.76226       1.97706       2.23192       2.23369       2.16925       2.03225       1.88072       1.59843       1.41404       1.16122       1.00430      0.819311      0.671230      0.522436      0.407055      0.309094      0.221908
  30  12 2939.0436    3.6851  0.9490 11.4819  0.0003  0.0189   0.0650   0.0493    0.1816   0.0000   439.2134       1.13908       18.2223       1.15727      -1.57467       1.91487      -1.79489      0.186235     -0.752290     -0.698867     -0.858903      -1.34565      0.162925      0.604936      0.208285      0.390582     -0.213293     0.0791531       1.06275       1.29892       1.47764       1.63462       1.57261       1.61073       1.60568       1.40297       1.30853       1.16829      0.963852      0.826970      0.725624      0.573766      0.461025      0.368423      0.288109      0.209402
  30  13 3093.2516    3.9423  1.1062 11.4909  0.0004  0.0216   0.0665   0.0549    0.2605   0.0000   439.1618      -1.00963       18.1824       1.25912      -2.89415       2.96236       1.35799      0.563674     0.0728182      0.779221     -0.480911      0.927327      0.181740      0.321192    -0.0422355   -0.00503041      0.270141      0.340025       1.22096       1.55287       1.72156       1.89998       1.92268       1.82738       1.72500       1.61579       1.53209       1.36146       1.12837       1.00412      0.844103      0.705873      0.561071      0.444168      0.337158      0.253391
  30  14 3245.8877    3.7880  1.3529 11.7968 -0.0012  0.0235   0.0595   0.0652    0.1435   0.0000   439.1401       4.41176       13.2688       1.47201      -5.20365       5.10199       1.57755       1.53238      -1.40785    0.00838972      -1.94199      0.751390      0.498337     -0.946738      0.996588     -0.174769     -0.453996     -0.465465       1.33527       1.79123       1.88075       2.06255       2.04526       2.03908       1.94032       1.77140       1.62157       1.46703       1.31606       1.14668      0.956298      0.780527      0.628633      0.481308      0.386269      0.281145
  30  15 3397.5677    3.3665  2.1070 10.8942 -0.0002  0.0293   0.0400   0.0765    0.1102   0.0000   440.7162       2.15501       15.0532       3.72081     -0.966632       1.92933     -0.782317      -1.73875      0.888500      0.706442       1.03518       1.18276      0.490606     -0.554518     -0.350453     -0.848148     -0.199958      0.497348       1.60862       2.04535       2.25824       2.38440       2.55311       2.42194       2.30535       2.17524       1.99479       1.76872       1.55596       1.33436       1.10891      0.950013      0.738994      0.592340      0.456685      0.338645
  30  16 3548.5150    2.6576  3.2141 10.7050 -0.0013  0.0387   0.0269   0.0994    0.0719   0.0000   440.5957       3.29422       15.2203       2.34030      -3.73787       5.52246      -8.40654      0.819566     -0.892125       1.61169      0.234966       1.74518       1.65354      -1.14098     0.0882401      0.309168     -0.914653      0.490657       2.13470       2.73965       3.06710       3.21403       3.24349       3.21570       3.16192       2.92439       2.68567       2.36797       2.08455       1.77663       1.46169       1.20704      0.978833      0.788617      0.612151      0.456578
  30  17 3698.8602    2.1312  4.8648 10.1745 -0.0003  0.0496   0.0180   0.1314    0.0577   0.0000   443.0136      -5.09629       18.6621      0.791407      -2.02754     -0.173022       4.82761      -5.32397      -1.64518       2.50115      -1.04485       2.58097      0.879211     -0.206203     -0.288852      0.785064      0.204139      0.943441       2.64976       3.43426       3.82297       4.13747       4.18569       4.13090       3.94478       3.67420       3.37170       3.01284       2.66291       2.25078       1.89223       1.53167       1.24620      0.997908      0.751617      0.578972
  30  18 3848.7255    1.7994  6.7251  9.7317  0.0005  0.0628   0.0133   0.1656    0.0535   0.0000   437.4613      -2.82938       27.0516       2.62726       4.42279       7.82207      -2.25565       3.46220      -5.55405      0.572955       5.17658      -4.79448      -3.52222       2.52777       2.19467      0.147076      0.293903       1.16924       3.38091       4.38085       4.92108       5.20062       5.28170       5.28557       5.01523       4.67535       4.30323       3.84345       3.32770       2.88008       2.40695       1.99365       1.55334       1.26564      0.987791      0.738269
  30  19 3998.1389    1.4524  9.3755  9.5124  0.0000  0.0827   0.0095   0.2280    0.0463   0.0000   440.2007      -3.48587       14.2873      -4.47370      -2.01310       11.5558      -8.63963      0.797490       2.66972       11.3361      0.616427       4.13753      -4.42761       6.79987      0.988231     -0.341406      -1.37751      -1.10359       4.47992       5.92262       6.53165       6.89247       6.99698       6.87896       6.48368       6.10107       5.62319       5.08862       4.45946       3.92407       3.24767       2.70327       2.15541       1.69695       1.30254      0.985497
  30  20 4147.1574    1.2094 11.9043  9.4652 -0.0013  0.1067   0.0075   0.2928    0.0410   0.0000   432.2153       3.00161       19.4874      -2.56863       11.3177      -3.41485      -4.07026       11.9362       7.58077       5.92975      -3.27133      0.505505       8.36805       2.34979      -3.95146      -1.42691       1.98499      -1.62394       5.66591       7.50338       8.29523       8.85649       9.07539       8.93398       8.56626       7.97124       7.33229       6.49306       5.70290       4.86349       4.10495       3.31897       2.69442       2.11130       1.65279       1.25289
  30  21 4295.7966    0.9999 15.1632  9.2108 -0.0013  0.1391   0.0056   0.3788    0.0389   0.0000   440.7377      -4.78907       24.1029       3.70356      -1.44378       3.50859       10.3589      -10.9440      -5.73071      -9.03764       1.75746       6.72748      -5.32728       2.61547      -6.23866      -5.62693       1.78787      -1.48145       7.32828       9.86712       10.9308       11.3768       11.7350       11.5235       10.9673       10.5072       9.43363       8.49458       7.35750       6.37937       5.36224       4.43265       3.55119       2.78804       2.13255       1.61953
  31   5 1788.2284    0.4003  0.3764  8.8461 -0.0006  0.0143   0.0114   0.0308    0.0469   0.0000   439.7188      -1.19149       19.6206      -1.28603      -1.52416       2.15016      0.429863      0.641082      0.103333       1.03490      0.415953     -0.378703      0.166637     -0.163804     0.0546922     -0.205757     -0.134690     -0.146529      0.727559       1.00844       1.08623       1.19521       1.21898       1.14690       1.17399       1.03689       1.00496      0.815717      0.759684      0.665870      0.567012      0.450509      0.361091      0.314192      0.219218      0.181682
  31   6 1969.3950    0.5950  0.6828  8.7704 -0.0005  0.0186   0.0127   0.0441    0.0791   0.0000   440.0041      -1.18208       20.3552       1.67292      -2.04582      -2.20607      0.112622      0.200861     0.0403268     -0.300445     -0.397040     -0.174190     -0.218592       1.37571     -0.146878      0.796457     -0.107847      0.148769      0.996906       1.32223       1.43010       1.55639       1.62019       1.70688       1.53299       1.41955       1.19548       1.07876      0.971278      0.869702      0.694920      0.598386      0.441352      0.362871      0.287782      0.214976
  31   7 2146.9950    0.8682  0.9228  8.9393 -0.0008  0.0203   0.0156   0.0490    0.1175   0.0000   438.9981      -1.23147       21.9800       2.72900      -3.26337       1.26352       1.52088      -2.45615     -0.618765      0.742917     -0.474411      0.709112     -0.512921     -0.562768      0.209439      0.273297     0.0798397      0.361736       1.01973       1.36685       1.53413       1.61015       1.66050       1.66594       1.53675       1.49952       1.27179       1.20523       1.09457      0.908653      0.774780      0.628783      0.511330      0.419914      0.313504      0.251293
  31   8 2318.9032    1.3106  0.9851  9.1808  0.0008  0.0197   0.0225   0.0512    0.1892   0.0000   439.4102     -0.447547       19.4699     0.0608157      -1.17554      0.455390      -1.09735      -1.46851      0.300186     -0.801997      -1.39391      0.726765       1.19571     -0.881459     -0.237490    -0.0147426      0.164242     -0.203291       1.07182       1.35751       1.55165       1.58579       1.71695       1.67446       1.56769       1.48484       1.36104       1.17248       1.10066      0.889997      0.798258      0.644137      0.516885      0.431661      0.321308      0.243373
  31   9 2484.9339    1.7807  1.0937 10.2558 -0.0036  0.0220   0.0314   0.0574    0.1539   0.0000   438.4433      -2.97960       19.7276       1.74362      -2.14942      -1.21360       1.33245       5.01546       3.07770      -1.71793     -0.650178      0.893755      -2.77566     -0.376154     -0.732846     -0.362722     -0.102018     0.0120243       1.27054       1.71575       1.98856       2.24173       2.28429       2.26559       2.10824       1.95814       1.75316       1.47259       1.26153       1.03294      0.856870      0.676916      0.570969      0.439649      0.322184      0.257546
  31  10 2647.7677    2.3584  1.0234 10.8892 -0.0002  0.0204   0.0412   0.0534    0.1499   0.0000   438.6129     -0.689451       18.0774     -0.291276     0.0994337     -0.778729       1.83595       1.52479      0.929697       1.07155      -1.06115      0.405214     -0.828255     -0.398798      0.383850     -0.230402     -0.157584      0.259964       1.05978       1.40123       1.52738       1.68855       1.68835       1.72191       1.62054       1.50210       1.39789       1.26943       1.08486      0.912594      0.777295      0.639565      0.512736      0.429375      0.323889      0.263906
  31  11 2808.2742    3.1566  1.0388 10.7115 -0.0012  0.0202   0.0526   0.0520    0.2593   0.0000   439.7093     -0.898488       17.8548      0.658243      -2.10885      0.733522     -0.457899      0.312460      0.654240      0.459005       2.64626      0.347588     -0.238133     -0.240556      0.302777      0.231073     -0.270214     -0.114007       1.12766       1.50458       1.69962       1.83430       1.83916       1.82970       1.73555       1.61441       1.41218       1.28322       1.11982      0.962824      0.781175      0.678407      0.515122      0.420215      0.330336      0.244678
  31  12 2966.0361    3.8441  1.0012 11.2503 -0.0015  0.0199   0.0654   0.0495    0.2419   0.0000   438.1212     -0.122986       13.7416     -0.225063      -3.67722     -0.961106       1.82187      0.244992       1.85029     -0.434306     -0.193329       1.13100      0.568461     0.0150912      0.371438      0.689486     -0.358212      0.101927       1.11666       1.45039       1.49276       1.65571       1.67565       1.77155       1.70950       1.54730       1.31518       1.19170       1.07245      0.955203      0.808971      0.638206      0.514228      0.406241      0.316829      0.243081
  31  13 3121.2210    4.0998  1.1105 11.4128 -0.0046  0.0208   0.0688   0.0556    0.3071   0.0000   440.1757      -1.64951       16.0461      0.822919     -0.989375      -1.94408      0.853431      0.456015      -2.40888       1.73870     0.0610388     -0.680895     -0.916056       1.58117     -0.471395      0.526882     -0.289693      0.252571       1.16266       1.54182       1.78003       1.92839       1.97945       1.97381       1.82861       1.68560       1.56760       1.35676       1.15575      0.970986      0.848106      0.666893      0.543020      0.416423      0.336130      0.252327
  31  14 3274.6554    3.7480  1.5713 11.3347 -0.0024  0.0254   0.0529   0.0655    0.1547   0.0000   438.1957     -0.107244       17.8031      -1.01098      -3.82304      0.160010      0.207782      0.298632      0.198102       4.56972      0.127012     0.0564644       1.30160      0.152546       1.00162     -0.364757      0.609556      0.401270       1.40813       1.81258       2.03773       2.15974       2.07876       2.07212       2.06322       1.88305       1.76568       1.59989       1.41225       1.18848       1.01538      0.858624      0.689959      0.567611      0.420107      0.321282
  31  15 3427.1930    3.1533  2.2498 11.0635 -0.0006  0.0312   0.0364   0.0791    0.0824   0.0000   435.9786      -1.99552       13.4111      0.330059      -1.78043      -5.54470       4.08255      0.719608     -0.512987      0.800191       1.14498     -0.423990      0.133470      0.385012     -0.844182     -0.102893      0.121791      0.282816       1.63964       2.18494       2.40109       2.52177       2.64101       2.45438       2.47632       2.18865       2.06724       1.90568       1.65835       1.49359       1.22369       1.03559      0.846724      0.662988      0.522765      0.386399
  31  16 3579.0585    2.5740  3.5974 10.4570 -0.0010  0.0403   0.0236   0.1034    0.0656   0.0000   439.9174       1.52558       14.0394       3.43965      -2.22659      -6.11103       6.95647      -4.88923      0.972266    -0.0738422      0.686533     0.0152195      -1.42069       1.19045      0.792046    -0.0476561       1.22234      -1.06996       2.11992       2.78659       3.09182       3.37145       3.39610       3.45165       3.24969       3.04856       2.74975       2.44933       2.13784       1.87764       1.55872       1.31597       1.03843      0.826750      0.653889      0.484751
  31  17 3730.1767    2.0692  5.3260  9.9836 -0.0006  0.0524   0.0165   0.1374    0.0568   0.0000   434.9957     -0.168364       12.2704      -4.43330       6.72913      -1.93098      -5.00233       6.02294       3.47567       2.57188      -1.36912      -3.70121       3.10615    -0.0286463      -1.27049      -1.42236      0.338135      0.757787       2.74559       3.51796       3.96657       4.19376       4.33622       4.27439       4.04414       3.88367       3.57142       3.18481       2.76893       2.45129       2.01108       1.69213       1.34501       1.09579      0.839310      0.669129
  31  18 3880.6478    1.6989  7.7168  9.6054 -0.0007  0.0685   0.0115   0.1863    0.0493   0.0000   440.6791      -1.98397       14.1124      -4.13681      -3.36607       9.49192      -8.72291       7.43338      0.513359      -1.13634     -0.410759       1.47988      -2.23357      -4.08969       2.51928      0.926927     -0.494337     -0.694410       3.53351       4.66051       5.07405       5.43410       5.56246       5.55832       5.34790       5.00029       4.55365       4.13570       3.65632       3.14917       2.65304       2.18944       1.80606       1.42547       1.10442      0.847295
  31  19 4030.6340    1.4144 10.1352  9.3264 -0.0012  0.0876   0.0086   0.2381    0.0484   0.0000   441.5929      -4.41260       6.36457       9.50615       16.3227       6.86510      -8.50434       8.00966      -1.19758      -3.88901       7.33479      -1.96267       5.29717      -4.34154      0.779234       2.46438       1.07196     -0.371668       4.62552       6.15824       6.92169       7.31818       7.65045       7.42363       7.09472       6.73617       6.11149       5.47340       4.75204       4.07536       3.39390       2.84954       2.27037       1.84719       1.40220       1.08106
  31  20 4180.3985    1.1739 13.2949  9.3400 -0.0004  0.1152   0.0066   0.3210    0.0400   0.0000   429.9850       3.40542       3.19580       4.88573     -0.331889       2.67962       7.51047      -5.63991      -4.69617      -1.59915      -2.47329      -6.24269      -7.58431       2.34801       5.94101     -0.151279      -2.81346       1.63650       5.88806       7.71758       8.50191       9.17311       9.38365       9.36871       8.94548       8.42292       7.69743       6.88999       6.11005       5.29052       4.43426       3.73505       2.94721       2.41316       1.83001       1.44172
  32   4 1616.4143    0.2466  0.2223  8.8832 -0.0205  0.0131   0.0103   0.0253    0.0340   0.0000   441.0579      -1.17931       18.8251     -0.148839      -1.64127      -1.41043      0.718956       1.06597       1.01091    -0.0261261      0.899424      0.956775     -0.907613      0.319651     -0.163290     -0.383487      0.156422     -0.264092      0.666995      0.806342      0.976102      0.979042       1.01407      0.992498      0.939466      0.871013      0.839835      0.739111      0.737596      0.606872      0.511622      0.431299      0.339259      0.284635      0.216551      0.181552
  32   5 1806.1631    0.4042  0.4398  8.9442 -0.0024  0.0160   0.0112   0.0380    0.0496   0.0000   441.7325     -0.279146       20.7264      0.650118      -1.39975      -1.06517      0.842209      -1.50231      0.528810       1.14669      -1.60748       1.03917      0.297494      0.663921   -0.00351485    -0.0661299      0.305311     0.0946208      0.888346       1.11093       1.35855       1.41312       1.46822       1.31095       1.20256       1.16928       1.01741      0.988651      0.882381      0.903022      0.765006      0.647687      0.567402      0.437715      0.332997      0.262039
  32   6 1988.5819    0.6184  0.6894  8.9258 -0.0005  0.0182   0.0132   0.0450    0.0793   0.0000   440.5797       3.48661       19.6947     -0.372814      -2.62855      -2.74872       1.49524      -2.02446     -0.794185     -0.549201       1.23048      0.879321      0.259478     -0.329340      0.427987      0.949502    -0.0644775    -0.0539383      0.906006       1.18898       1.32042       1.35139       1.41784       1.39240       1.34434       1.30367       1.11283       1.09288      0.974818      0.822941      0.681164      0.568971      0.485717      0.384485      0.307000      0.222467
  32   7 2167.2880    0.9095  0.9380  8.9153  0.0015  0.0194   0.0162   0.0498    0.1254   0.0000   440.9900       2.59665       17.6056      -2.45988      -2.90366       2.55668      -2.54903       2.00309       2.71954     -0.750255      -2.01119      0.783800      0.668019      -1.33310      0.391996     0.0435517      0.155325     -0.225193      0.993379       1.28638       1.46339       1.56028       1.63189       1.59628       1.51918       1.40932       1.28933       1.16597       1.03454      0.901761      0.760586      0.610977      0.505016      0.411040      0.320567      0.246267
  32   8 2339.9824    1.3514  1.0546  9.6473 -0.0037  0.0207   0.0230   0.0540    0.1495   0.0000   441.0476      -1.73373       18.1687      -1.01408      -3.01451      -1.32476       2.39905      -1.75002      0.384639      -2.17886       1.50217       1.29090       1.95841    -0.0249722      0.651024     0.0892044      0.611144      0.447645       1.04092       1.40342       1.56111       1.71685       1.71672       1.72522       1.64389       1.53623       1.37247       1.25641       1.11861      0.946036      0.812206      0.704887      0.571195      0.438036      0.339347      0.260629
  32   9 2507.2243    1.9063  1.1029  9.6613 -0.0013  0.0211   0.0309   0.0532    0.2663   0.0000   439.9858     -0.702132       17.4330       2.60392      -1.07223      -1.33002     0.0331300       2.98730     -0.177250      0.958501      0.309931      0.980558      0.278153      0.779620      0.596873     -0.327507      0.220287      0.100351       1.13258       1.50382       1.58029       1.65699       1.66844       1.67068       1.61617       1.62152       1.44173       1.26405       1.13020      0.984833      0.844012      0.706159      0.575094      0.454814      0.361329      0.283235
  32  10 2671.5707    2.4619  1.1237 10.5360 -0.0032  0.0210   0.0403   0.0539    0.2224   0.0000   441.3098      -2.22641       15.4086       1.56473      -2.36019       2.20861    -0.0829309      -1.11940      -1.42413      0.903851     -0.143020      0.323381      -1.54790     -0.240992     -0.344971       1.11045     0.0934017    -0.0276550       1.10378       1.48769       1.66234       1.78765       1.87756       1.82893       1.77861       1.65829       1.52361       1.34943       1.14489      0.982924      0.817667      0.672316      0.528837      0.446849      0.353329      0.277368
  32  11 2833.6556    3.2764  0.9746 10.8769 -0.0002  0.0182   0.0555   0.0487    0.2291   0.0000   439.1945       1.16412       15.1308       2.74284      -1.71710      0.381426     -0.148054     -0.167838      0.286010      0.203290      -1.25889      0.401263    -0.0669513      0.331672      0.125261     -0.228049     -0.220204     -0.375954      0.950477       1.19880       1.29514       1.40374       1.46678       1.44705       1.40788       1.32345       1.21183       1.07754      0.988913      0.826344      0.707662      0.575084      0.473350      0.385068      0.311523      0.248037
  32  12 2992.6434    3.8029  1.0501 11.6987 -0.0019  0.0200   0.0630   0.0522    0.1632   0.0000   439.4794       1.11534       12.6083     -0.909865      -1.56386      0.158179      -3.98274     0.0736264     -0.931669      0.265494      -1.71501    -0.0606971      0.868748      0.184382      0.155729     -0.454657      0.579994      0.173708       1.05583       1.41829       1.64191       1.80912       1.82601       1.84541       1.74772       1.62602       1.44937       1.26186       1.12215      0.955313      0.768730      0.666127      0.526123      0.411916      0.323275      0.246820
  32  13 3148.7755    4.1234  1.1565 11.4255 -0.0003  0.0210   0.0664   0.0562    0.2739   0.0000   438.9002     -0.241432       15.4233     -0.592682      -2.86906     -0.499400      0.304182      -2.68131     -0.755585       1.83132       2.13314     0.0268982       1.47537      0.417964     0.0257654      0.593277    -0.0455342     -0.316330       1.10334       1.45487       1.60070       1.67227       1.74371       1.66280       1.63168       1.50835       1.44272       1.32594       1.14214      0.989194      0.835296      0.681365      0.565529      0.462183      0.356542      0.280327
  32  14 3303.2380    3.7046  1.6063 11.1396 -0.0088  0.0253   0.0492   0.0639    0.1523   0.0000   440.8265      -1.64401       17.1754       2.43901      -3.01037      -1.20421      0.745391      0.209666      0.959666      -1.27854     -0.376093      -1.52742      -1.29953     0.0435194    -0.0943218      0.228926      0.568215      0.274442       1.21922       1.70835       1.78628       1.97855       2.02783       1.97508       1.95750       1.81239       1.70435       1.48361       1.28883       1.14911      0.965836      0.782546      0.657848      0.540253      0.406396      0.317194
  32  15 3456.4796    2.9965  2.5932 10.9406 -0.0006  0.0333   0.0317   0.0828    0.0752   0.0000   435.9933     -0.407673       18.0218     -0.445952      -5.83285       6.04814      0.609256       1.25036      -2.93447       1.81432       1.03210    -0.0753831      -2.23483      0.227536     -0.791662     -0.596719     -0.896124     0.0167376       1.63337       2.13935       2.34251       2.56775       2.60990       2.55277       2.52339       2.39320       2.17116       1.95739       1.73010       1.50494       1.24344       1.07672      0.892614      0.697043      0.539676      0.422217
  32  16 3609.1452    2.4716  3.8269 10.5127 -0.0011  0.0417   0.0222   0.1081    0.0573   0.0000   437.5811      -2.87543       15.1189      -2.00097       3.19635       2.53520     -0.629174      -3.02504    -0.0312441       1.68963     0.0907583       1.17967     -0.717858     0.0757541      -4.66634     -0.397097     -0.719709      0.331373       2.13042       2.78729       3.11159       3.30805       3.34967       3.29061       3.19229       3.01819       2.81956       2.51630       2.27788       1.97209       1.65402       1.35719       1.13036      0.896967      0.720881      0.563522
  32  17 3760.9781    1.9871  5.7055  9.8520 -0.0001  0.0538   0.0148   0.1424    0.0553   0.0000   440.1574     -0.781322       23.8372       6.47316      -2.03161      -5.60936       1.04203     -0.780004       5.25252      -1.21588       1.64771     -0.804810       1.27531      -2.26026       1.03010      -1.24260      -1.34256       1.26343       2.68673       3.52549       3.82496       4.19330       4.21817       4.20347       4.04696       3.82630       3.60253       3.22917       2.86549       2.45018       2.12817       1.73724       1.43890       1.15589      0.926950      0.708111
  32  18 3912.1109    1.6638  8.0511  9.5476  0.0000  0.0703   0.0108   0.1868    0.0477   0.0000   438.0472      -1.21712       7.73377       4.96891      -5.18416       4.22901      0.436582     -0.420004      -7.37561       1.76630      -4.81036       2.01937      -3.72782     -0.362876       2.72529      -1.79746     -0.780750     -0.649084       3.43256       4.58532       5.01862       5.49056       5.49640       5.60044       5.27234       5.02670       4.59878       4.22117       3.64294       3.25713       2.74822       2.28328       1.86830       1.49986       1.17133      0.909653
  32  19 4062.6621    1.3834 10.8235  9.3558  0.0016  0.0913   0.0080   0.2507    0.0446   0.0000   444.6452      -4.00055       17.8578      -4.19355      -1.18380       11.6218       8.70415      -11.1430      -2.27761      -11.0702     -0.168433       4.77710       1.76769      -3.73970      0.272909       1.32497       1.01175      -2.65365       4.64214       6.03371       6.78848       7.17989       7.36027       7.40263       6.98625       6.68866       6.09998       5.61327       4.91747       4.20127       3.65981       3.02077       2.48186       1.99379       1.55997       1.21378
  32  20 4213.0400    1.1392 13.5614  9.2559  0.0004  0.1190   0.0062   0.3203    0.0406   0.0000   439.7624      -3.76926       14.2025       20.7389      -5.30040      -3.88291      -4.07456      -5.94685       7.76864       6.09661      -3.10362       7.63211       2.80441      -6.79592      -2.58716       3.58961     -0.217305    -0.0898298       5.98676       7.92119       8.79619       9.64514       9.88139       9.69710       9.33891       8.86109       8.03406       7.24709       6.31967       5.59221       4.68779       3.92604       3.17240       2.57485       1.97166       1.56677
  33   5 1823.8308    0.4450  0.4107  8.9836 -0.0049  0.0149   0.0119   0.0324    0.0497   0.0000   441.1268      -2.13039       21.7693      0.456836      -2.20801      -3.26755       2.05010      0.695361      -1.94228      0.792861     0.0294632      0.424486     -0.586338      0.408897     -0.453710      0.763817     -0.417808    -0.0164994      0.796316       1.05980       1.12447       1.16095       1.11347       1.10795       1.07373      0.968234      0.934340      0.911758      0.836151      0.763936      0.668397      0.563731      0.463301      0.376256      0.298202      0.234133
  33   6 2007.6213    0.6572  0.6841  9.0904 -0.0002  0.0183   0.0138   0.0433    0.0779   0.0000   441.4932      0.218795       20.9031      0.220125      -3.07501       1.19741       1.27488     -0.951740      -1.65612      0.527898      0.625959      0.342863      0.261576      0.154857      0.367063    -0.0342295     -0.125645      0.174474      0.840244       1.06215       1.30069       1.24859       1.29134       1.33837       1.26044       1.23455       1.13747       1.02235      0.891354      0.806055      0.706789      0.545698      0.462670      0.378581      0.303064      0.245959
  33   7 2187.2624    0.9676  0.9122  9.1609 -0.0022  0.0197   0.0171   0.0482    0.1334   0.0000   439.2344     -0.470525       19.8723      0.462268      -4.86741      0.831282      0.163142      -1.11843     -0.738746     -0.225916       1.40441      -1.60540     -0.508614      0.139642    -0.0311214      0.634719     -0.238723      0.170817      0.978641       1.32519       1.51465       1.64712       1.65007       1.62335       1.54572       1.43400       1.31869       1.20438       1.07589      0.935039      0.819246      0.690859      0.539472      0.450361      0.337780      0.270910
  33   8 2360.7646    1.3934  1.1378  9.5285 -0.0021  0.0218   0.0223   0.0553    0.1835   0.0000   440.8454      -1.31031       20.0850       1.99371      -3.67891     -0.365315     -0.436230       1.65273      -1.57747      0.791115     0.0212611     0.0773522      0.202900      0.201546      0.179289       1.47254      0.393986    -0.0488425       1.02072       1.35845       1.47043       1.66424       1.61276       1.68200       1.54387       1.48576       1.42294       1.24636       1.11444      0.976889      0.861864      0.672854      0.610467      0.490961      0.378467      0.279995
  33   9 2529.1030    1.9507  1.2163  9.8912 -0.0028  0.0212   0.0295   0.0554    0.2082   0.0000   440.3435      -2.12882       22.9108      -1.14669     -0.402208      -1.31253       1.44191       1.64823      0.866845      0.628887     0.0361405      0.679452      0.390786      0.288790     -0.864936    -0.0999666     0.0717651     -0.178824       1.06608       1.34940       1.52407       1.63002       1.60971       1.61800       1.55268       1.51025       1.40029       1.28494       1.13449      0.997862      0.871360      0.732260      0.605261      0.493498      0.391765      0.301328
  33  10 2694.9599    2.5532  1.1297 11.1503 -0.0017  0.0215   0.0427   0.0547    0.1621   0.0000   438.7725      0.332585       19.4422      0.982325      -4.56598     -0.623614     -0.305488      0.684306     -0.719353     -0.267042       1.16665      0.286806      0.718183      0.403147     -0.324230     -0.146297      0.228596      0.260114       1.09880       1.42345       1.64641       1.71528       1.78382       1.77761       1.65878       1.58180       1.45013       1.32554       1.22325      0.988628      0.883362      0.731882      0.593033      0.487756      0.394314      0.302725
  33  11 2858.4843    3.3932  0.9650 11.5639 -0.0025  0.0189   0.0580   0.0478    0.1614   0.0000   441.4930       1.59568       16.2860      0.220270      -4.09614      0.363228      0.813199      0.272792      -1.01878     -0.636696      0.929809      0.607945     -0.400125     -0.779578   -0.00225276    -0.0689960      0.271439     -0.430780      0.974499       1.30026       1.44654       1.61922       1.64774       1.62813       1.62019       1.44088       1.35977       1.19046       1.06769      0.872251      0.759199      0.603643      0.516923      0.422278      0.323862      0.246856
  33  12 3018.7093    4.0303  1.0191 11.3309 -0.0002  0.0192   0.0665   0.0507    0.2599   0.0000   440.0727       1.41149       16.0842      0.385946      -1.47367     0.0725902    -0.0680533       2.02150      -1.13340      -1.58198      -3.04150      0.478895     -0.336231      0.445787     -0.530075     -0.468540      0.171847    -0.0458527      0.989095       1.33240       1.48413       1.60143       1.58942       1.58336       1.54214       1.52984       1.31740       1.21315       1.05850      0.906123      0.799174      0.683086      0.563801      0.447397      0.356753      0.274590
  33  13 3175.9450    4.0921  1.2402 11.7102  0.0001  0.0217   0.0623   0.0568    0.1921   0.0000   438.5100     -0.282641       13.7402      0.540292      -4.93676       2.79849      -1.09667     -0.543049      0.803232     -0.896265      0.897547     -0.112768     -0.782971      0.230997      0.132502      0.461832    -0.0798521     -0.820103       1.08814       1.44688       1.55085       1.76616       1.74584       1.75276       1.72386       1.59430       1.46683       1.32996       1.16626       1.01622      0.864797      0.736026      0.562180      0.483853      0.380058      0.303964
  33  14 3331.2957    3.5312  1.7619 11.2915  0.0061  0.0253   0.0451   0.0693    0.1276   0.0000   440.0137      -1.77649       14.8127       3.52824      -3.18645     -0.188916     -0.272437      0.745358      0.487017      -1.07497    0.00361472      -1.19334     -0.114428     -0.913998     -0.490583      0.415848     -0.370448      0.171478       1.26849       1.64253       1.79953       1.95690       2.00560       1.98295       1.94783       1.87572       1.70437       1.52202       1.31744       1.17587       1.00121      0.829160      0.686612      0.569706      0.436115      0.345175
  33  15 3485.5273    2.8863  2.8307 10.8081 -0.0005  0.0339   0.0291   0.0855    0.0785   0.0000   439.0281      0.387062       15.2759       1.42870     -0.673584       5.24621      -4.03894       1.47023      -1.16892      0.568931       3.48331     -0.509935     -0.842156      0.193134     -0.136835      0.723531     -0.247429     -0.318511       1.75051       2.26955       2.53060       2.67860       2.68813       2.66861       2.57858       2.46817       2.25665       2.09878       1.88019       1.62758       1.44723       1.18649      0.978053      0.778133      0.631234      0.489981
  33  16 3638.9729    2.3428  4.3148 10.2911  0.0001  0.0431   0.0194   0.1162    0.0583   0.0000   437.9401     -0.383283       17.8648      0.429144      -2.01617       3.16557      -3.25087      -1.48569      -2.18966       2.90950    -0.0820934       1.55917     -0.903238      0.557990      0.858124      0.379155     -0.395982     -0.540131       2.16900       2.84334       3.10501       3.41750       3.52208       3.48297       3.33977       3.17019       2.94098       2.63469       2.34338       1.99710       1.69521       1.46408       1.19177      0.965824      0.755097      0.604814
  33  17 3791.4130    1.9221  6.2291  9.9377 -0.0006  0.0567   0.0137   0.1515    0.0486   0.0000   438.8960      -2.65493       18.0613       2.83707      -7.03288      -1.20526      -8.56499      0.696298      -6.29908      -1.86144      -3.83229       3.31019      -1.77084      -2.11613       2.21784       1.78795     -0.879567      0.940626       2.74460       3.60603       4.04007       4.21876       4.51951       4.31241       4.39169       4.01955       3.69705       3.40811       2.96934       2.64667       2.19643       1.87294       1.54505       1.22884      0.998757      0.769863
  33  18 3943.2972    1.5615  8.3273  9.7011 -0.0010  0.0726   0.0101   0.1983    0.0436   0.0000   439.1023      0.228817       22.9041       3.99278       1.66640     -0.714566       1.32644       3.38294    -0.0508328      -3.54460       2.50325      -2.80366       3.85729     -0.456559      -1.24730       2.78026      -3.01186      -2.26015       3.57996       4.59753       5.19002       5.52385       5.63251       5.63011       5.45953       5.20225       4.83701       4.40661       3.83655       3.34579       2.87864       2.42069       2.01260       1.63031       1.28701       1.01746
  33  19 4094.7652    1.2922 10.8998  9.4546 -0.0021  0.0937   0.0075   0.2567    0.0418   0.0000   433.9616      -13.7559       11.2723       3.41446      -1.53682      -6.30097      -11.9988       1.75315       1.72859      -7.55018      -6.58240       3.78403      -1.33816     -0.152609     0.0901547       3.03993       1.03644     -0.605445       4.55779       6.03375       6.58071       7.20426       7.29941       7.21293       6.96129       6.71900       6.28379       5.67642       4.97190       4.30461       3.71651       3.11790       2.59448       2.07529       1.65517       1.30646
  33  20 4245.4098    1.0606 14.0124  9.3265 -0.0013  0.1231   0.0057   0.3396    0.0382   0.0000   436.3087      -13.5235       25.0580       23.3838       11.8163      -16.3937       1.30992       12.5814       2.32361       2.14083      -8.22766      -5.75120      -5.28416     -0.915870       7.11076      -2.23528       2.98365      0.260165       5.95628       7.88019       8.83618       9.46769       9.75018       9.65954       9.38764       8.92693       8.19410       7.48288       6.53778       5.72780       4.86886       4.09148       3.35053       2.74746       2.17318       1.68968
  34   4 1649.7134    0.2655  0.2496  9.0015 -0.0110  0.0123   0.0097   0.0262    0.0329   0.0000   440.6108      -1.12501       19.6714      0.675415      -3.03995     -0.753226     -0.573016      -1.31002     -0.134545      -1.18485     -0.208225     0.0829464      0.743473      0.365130    0.00870683   -0.00647804     -0.353623     -0.188749      0.583038      0.690970      0.824134      0.908965      0.861821      0.897920      0.865519      0.865058      0.788935      0.715116      0.616477      0.557824      0.461723      0.419195      0.331140      0.256331      0.207855      0.182456
  34   5 1841.2356    0.4438  0.4887  9.0618 -0.0079  0.0155   0.0113   0.0363    0.0503   0.0000   441.3388      -2.53429       20.1493      0.235567      -3.84518       1.59158      -2.76394      -3.08902       2.31546       1.39805     0.0939459     -0.500995      -1.18961     -0.233045     0.0986912     -0.347563     -0.214113     -0.525709      0.761373      0.941436       1.03680       1.19884       1.19423       1.16736       1.17591       1.12633       1.07027      0.929010      0.768840      0.689218      0.622568      0.532293      0.416506      0.342565      0.277781      0.218548
  34   7 2206.9744    1.0370  0.9349  8.9840 -0.0011  0.0192   0.0175   0.0459    0.1634   0.0000   440.2200      0.447571       18.5479     -0.484994      -1.24024      0.941990      0.707677     -0.440749       1.48082      0.734675     -0.569926      0.777131      0.207698     -0.281374      0.498033      0.474863      0.309489     -0.130253      0.915528       1.20514       1.35091       1.42640       1.49444       1.51193       1.49946       1.35716       1.26371       1.11453      0.998024      0.876180      0.749314      0.648821      0.524420      0.422809      0.330974      0.268146
  34   8 2381.1830    1.4742  1.1034  9.9568 -0.0024  0.0210   0.0242   0.0537    0.1526   0.0000   439.5368      -4.15209       18.6080       1.72235      -2.27991     -0.809959      -1.42277       1.71901       2.56844     -0.861474      0.156866       1.12749       1.49515      -1.31043      0.499977    -0.0545414      0.674654      0.102343       1.01014       1.34597       1.43069       1.56939       1.54938       1.58669       1.59181       1.50822       1.41573       1.24198       1.09322      0.951084      0.841499      0.751461      0.628882      0.502952      0.389528      0.305120
  34   9 2550.5668    2.0760  1.2843 10.1502 -0.0008  0.0218   0.0308   0.0565    0.1791   0.0000   439.8641      -1.66179       18.1691     -0.525921      -1.37055      -1.40581       1.09097       1.64360      -1.79846      -1.08213      0.859082      0.435718      0.402836      0.734708       1.23098      0.252222     -0.192167     -0.263720       1.04462       1.35089       1.48856       1.61972       1.67520       1.60332       1.64359       1.54496       1.42365       1.24000       1.15282       1.01035      0.869570      0.735006      0.605901      0.490379      0.386626      0.311754
  34  10 2717.9056    2.6799  1.0779 10.8445  0.0004  0.0200   0.0432   0.0511    0.2015   0.0000   440.3324      -1.68063       18.1538       1.62039      -2.10359      -1.12512       1.06656      0.158961       1.09561       1.80463     0.0228921     -0.731358     -0.532278      0.416294     -0.163753     -0.134856    -0.0897026     0.0804862      0.956653       1.27791       1.40340       1.55404       1.52351       1.54799       1.51220       1.38483       1.35702       1.22855       1.09577      0.921659      0.794956      0.653879      0.565072      0.449661      0.365476      0.288418
  34  11 2882.8524    3.5283  1.0505 11.2564 -0.0014  0.0190   0.0573   0.0515    0.2198   0.0000   439.5974       1.78867       18.7879      0.141092     -0.657827       1.64212       2.54059       2.20280     -0.709852     0.0281577      -1.27310      0.245082     -0.963542       1.24269      0.256597     -0.502365      0.261473      0.345931      0.987225       1.31081       1.46294       1.57204       1.53376       1.53078       1.46898       1.34236       1.27258       1.21005       1.10294      0.981965      0.839979      0.713843      0.586833      0.469793      0.377168      0.295516
  34  12 3044.3322    4.1487  1.0112 11.3643 -0.0010  0.0194   0.0669   0.0464    0.2676   0.0000   439.2507     -0.105878       16.5672       1.56245      -2.22286       1.06059      0.133275      -1.22360    -0.0388485       2.55838     -0.334709     -0.419921      -1.81044     0.0849035      0.158447      0.392889     0.0742026     -0.207028       1.05447       1.42524       1.68394       1.83177       1.88381       1.83998       1.74323       1.59057       1.47570       1.29484       1.13003      0.981997      0.839610      0.704943      0.580505      0.470896      0.381217      0.277770
  34  13 3202.7204    4.0730  1.2808 11.6281  0.0010  0.0214   0.0609   0.0571    0.1940   0.0000   439.3023       2.05861       12.6733      0.413491      -3.84250     -0.450082      -2.85931      -1.19873       2.19028       1.09011     -0.887589     -0.118832      0.769892     -0.230001     -0.227793      0.789172     -0.759958     -0.360101       1.05547       1.34950       1.47642       1.61881       1.62237       1.64124       1.61372       1.54715       1.41941       1.26793       1.13035      0.996434      0.866801      0.738742      0.595927      0.490526      0.396238      0.308863
  34  14 3359.0700    3.4918  1.8995 11.0994  0.0043  0.0270   0.0431   0.0687    0.1366   0.0000   438.0088     -0.241332       15.2074      0.899702     -0.987550     -0.524672     -0.945659       1.02092     0.0961682      -2.17806       1.19885     0.0658047       1.01814     -0.375636       2.35563      0.284727      -1.26909      0.733216       1.28911       1.74957       1.88046       2.12378       2.03718       2.05959       2.04789       1.91253       1.74390       1.61959       1.45376       1.25454       1.08770      0.931955      0.754448      0.602952      0.496198      0.390891
  34  15 3514.2174    2.7796  3.0517 10.7928 -0.0001  0.0361   0.0267   0.0882    0.0725   0.0000   438.2923      -3.27417       14.4563      -3.55783      -3.57009      0.505369      0.327476     -0.314413      -1.15810     -0.563475       1.56903     -0.621877      0.403797      -1.08743       1.15313    -0.0456916     -0.490563    -0.0108733       1.66003       2.26712       2.50883       2.68540       2.82624       2.72311       2.71293       2.54358       2.37276       2.14579       1.90063       1.70646       1.40673       1.21370      0.988648      0.826020      0.645848      0.508061
  34  16 3668.4178    2.2424  4.7929 10.1509 -0.0007  0.0457   0.0174   0.1197    0.0564   0.0000   438.6654      -3.34676       21.1434       3.01902      -2.73787       3.08717      -5.30266       3.00950       1.24653       1.21470       1.74102      0.765983      -4.08417      -3.71196       1.38687     -0.109995       1.59701      0.304761       2.14973       2.77111       3.04746       3.34074       3.42391       3.44205       3.35570       3.15447       2.94474       2.64093       2.41118       2.08997       1.81627       1.54068       1.29525       1.04833      0.820790      0.648593
  34  17 3821.7118    1.8625  6.7870  9.7979 -0.0006  0.0581   0.0124   0.1578    0.0499   0.0000   438.9386      -1.80939       17.2652       4.57047       4.18819      -1.34267       2.83269       6.87060       1.10479      -6.17176      -5.16547      -2.97528      -5.14091       1.72380      -1.95685     -0.896293      -1.05011      0.709348       2.80081       3.68115       4.00850       4.38285       4.43818       4.42635       4.25551       4.14154       3.88327       3.48763       3.12894       2.69030       2.37558       1.98897       1.66157       1.35491       1.07002      0.855969
  34  18 3974.2533    1.5280  9.7234  9.6048 -0.0001  0.0799   0.0090   0.2203    0.0435   0.0000   444.6305      -1.42236       17.2319       10.0894       3.77777       4.24065      -4.64201      -1.05850       9.00014       2.09248      -7.89365       5.49047       3.30397      -4.63101      -4.46339      0.447733       2.97456      0.572983       3.81867       4.96360       5.53903       5.92298       6.13697       6.12417       5.97340       5.63184       5.22451       4.76903       4.28499       3.74494       3.19050       2.74034       2.27086       1.84921       1.46021       1.15954
  34  19 4125.9992    1.2728 11.8348  9.4213  0.0012  0.1002   0.0068   0.2705    0.0409   0.0000   433.5510       10.8525       12.9960       3.67594       11.8511      -5.73570       6.31597       11.2864       4.04631       10.2676      -4.24050      -2.15952       2.20167      -5.43546     -0.336979      -3.48991      -2.45849      -2.06461       4.78981       6.28010       6.90997       7.49635       7.62416       7.65712       7.35106       6.99436       6.60550       5.97046       5.41851       4.66886       4.06720       3.40866       2.87108       2.31075       1.86028       1.46400
  35   4 1665.9305    0.3012  0.2790  8.8426 -0.0068  0.0124   0.0097   0.0270    0.0346   0.0000   440.4829      0.430377       20.6587     -0.204952      -4.30972      0.118775       1.97922      0.172340      0.477071      0.484518     -0.338181      0.862879      0.392266      0.469598     -0.516800     -0.284609      0.317561     0.0816172      0.582967      0.751662      0.813221      0.973755      0.949024      0.932066      0.935858      0.994316      0.783008      0.731744      0.672537      0.605059      0.452052      0.443719      0.355808      0.274191      0.237027      0.171407
  35   5 1858.4449    0.4653  0.4854  8.9353 -0.0026  0.0158   0.0112   0.0341    0.0512   0.0000   441.7145     -0.674974       20.4887     -0.645618      -3.31706     -0.152216      0.180585     -0.341363     -0.749261     -0.249065      -1.69462     -0.312153     -0.660536      0.126184      0.365943     -0.174238    -0.0169811      0.205243      0.691976      0.996291       1.07621       1.26833       1.28396       1.35627       1.23857       1.18629       1.01721       1.00051      0.797051      0.745962      0.610086      0.508672      0.404945      0.369340      0.274514      0.204285
  35   6 2044.8079    0.7090  0.7263  8.9864 -0.0010  0.0171   0.0137   0.0427    0.0825   0.0000   439.9852      0.906910       20.7959      0.832256      -2.28144     -0.522514     -0.318345    -0.0359138       1.32139      -1.51103     -0.130180       2.00989    -0.0642355     -0.289371     -0.350101      0.161989    -0.0626137     -0.101803      0.844279       1.15276       1.33684       1.35115       1.44019       1.40589       1.38074       1.28812       1.22582       1.08817      0.977165      0.873596      0.729951      0.649891      0.536719      0.434438      0.360226      0.277448
  35   7 2226.3757    1.0459  1.0006  9.3835 -0.0007  0.0200   0.0175   0.0506    0.1168   0.0000   440.6598      0.454235       22.0013       2.83862      -2.08600      -2.62913       1.54682     -0.384942      0.742853       1.07063    -0.0428190      -1.56721      0.282767     -0.286307      0.384738     0.0581060     0.0644077    -0.0702308      0.944607       1.19403       1.36803       1.44961       1.48787       1.43844       1.39338       1.34303       1.23874       1.18226       1.04506      0.953365      0.839140      0.712746      0.586183      0.475170      0.378615      0.305593
  35   8 2401.2916    1.5304  1.1977  9.4678 -0.0016  0.0214   0.0230   0.0519    0.1800   0.0000   441.8852      0.826017       19.4231       1.67032      -2.66822      -1.11980       1.21778       1.10465     -0.895496    -0.0509914       1.17488      0.435340       1.72032     -0.222466     -0.470028      0.107704     -0.384545     -0.237234      0.992971       1.29529       1.45020       1.52283       1.56575       1.60120       1.53237       1.37502       1.35733       1.24494       1.11760       1.00368      0.894531      0.749531      0.636078      0.515473      0.418802      0.328758
  35   9 2571.7534    2.0772  1.2741 10.1404  0.0006  0.0218   0.0302   0.0543    0.1588   0.0000   440.7917      -3.38232       19.8870       3.71229      -3.50079       1.12348      -2.07998    0.00733361      0.532872      0.772038     0.0127311      -1.02682      0.530046     -0.214407     -0.607333      0.564894    -0.0270374      0.562087       1.02903       1.35384       1.50293       1.62172       1.69562       1.70338       1.65282       1.51333       1.40587       1.34167       1.17499       1.03704      0.884660      0.753752      0.606258      0.492135      0.405247      0.332228
  35  10 2740.4483    2.8075  1.1871 10.7535 -0.0020  0.0206   0.0423   0.0531    0.1845   0.0000   439.3293      -1.54067       21.2501      0.719076      -1.93788      0.435329      0.643884      0.312389      0.518203     -0.694382      -1.59330       1.31387      -1.01766       1.48285      0.403252     -0.444978     -0.371345    -0.0847813      0.949391       1.27291       1.36776       1.47520       1.54161       1.49843       1.52153       1.40164       1.34033       1.22762       1.07804      0.961550      0.820453      0.691189      0.570935      0.455716      0.393421      0.311235
  35  11 2906.7295    3.5980  1.0480 11.0861 -0.0014  0.0205   0.0570   0.0500    0.2237   0.0000   440.3337      -1.19028       21.3535       1.59365     -0.787602     -0.582511     -0.477203     -0.154106      0.164600     -0.396290     -0.487197     -0.423921       1.20532      0.584569      0.186494      -1.14232     -0.165350     0.0876246       1.11917       1.59917       1.92669       2.16124       2.22836       2.15423       2.13193       1.93658       1.75729       1.56986       1.33377       1.11938      0.905111      0.757171      0.596197      0.483263      0.371152      0.283715
  35  12 3069.5109    4.0470  1.1056 11.5170  0.0002  0.0194   0.0624   0.0511    0.2057   0.0000   439.1859     -0.777959       20.0175       1.93542      -3.06730     -0.526980    -0.0677048       1.13369       2.47495      0.259674      -1.32830      0.155110      0.731976      0.606966     -0.160273      0.223516    -0.0286024      0.393850      0.879580       1.15939       1.26712       1.42021       1.39517       1.40929       1.38799       1.30416       1.23490       1.10883       1.03151      0.882829      0.775592      0.692125      0.560364      0.456059      0.369863      0.296787
  35  13 3229.0314    3.8875  1.4133 11.7566 -0.0002  0.0232   0.0547   0.0586    0.1285   0.0000   441.3936       1.05824       16.0914       2.50524     -0.697116      -1.09513       1.01098       1.79732       1.78503       1.44264     -0.690784      0.574129     -0.236040      -1.00125     -0.140580     -0.410445     -0.305905     -0.307708       1.13287       1.52513       1.65265       1.83208       1.90675       1.88790       1.82297       1.73081       1.57979       1.44332       1.25163       1.11382      0.970771      0.822533      0.683983      0.548106      0.439085      0.352383
  35  14 3386.4711    3.3715  2.1277 11.1201 -0.0004  0.0279   0.0376   0.0709    0.0880   0.0000   439.2717      -2.60227       17.9446      -1.15336      -2.59460       1.51554      -1.93928      -1.90736      -1.91785       1.62365     -0.776533     -0.584475      -1.80576     -0.475845      -1.00377     -0.728000     -0.832276     -0.588376       1.32690       1.74291       1.89375       2.04142       2.12178       2.14920       2.01781       1.91135       1.80758       1.66950       1.50856       1.31225       1.14824      0.980488      0.826082      0.675246      0.547085      0.423883
  35  15 3542.5799    2.6962  3.2734 10.6063 -0.0003  0.0362   0.0246   0.0936    0.0674   0.0000   440.0174       1.30595       12.0309      -1.06393     -0.418772      -4.56447      0.237718       3.35776     0.0258676      -2.66618     -0.935386       1.27148       1.74772      0.932439     -0.172457     -0.385122      0.197448       1.35047       1.64093       2.15818       2.40258       2.59394       2.66200       2.72431       2.62732       2.45928       2.34998       2.09295       1.87510       1.69069       1.43006       1.21599       1.02413      0.839636      0.652781      0.535938
  35  16 3697.5212    2.1825  5.1684  9.9781  0.0001  0.0476   0.0160   0.1222    0.0527   0.0000   439.0123       3.76951       10.8028       4.67620      -2.75496     -0.152485       3.53763      0.938431      -1.77434       4.88105       3.05600      -3.24421      -1.81276     -0.323509      0.393353       1.78028     -0.451945      0.297791       2.18292       2.88431       3.21506       3.50217       3.57145       3.59596       3.45180       3.32740       3.08408       2.85683       2.53725       2.21971       1.90264       1.62261       1.36456       1.11386      0.902979      0.721515
  35  17 3851.6311    1.7485  7.0497  9.7473 -0.0000  0.0611   0.0115   0.1655    0.0457   0.0000   446.4408       2.15091       18.2240      -1.03840       1.20388      -2.95828      -5.11547       4.18570       1.40075      0.878488      -2.96490      -2.03433      -2.12177       2.83120       2.57654      -1.02369     -0.268157       1.74248       2.77808       3.71733       4.07070       4.43457       4.58565       4.57195       4.43091       4.21819       3.87731       3.60110       3.21395       2.86145       2.49886       2.14209       1.75469       1.44457       1.17028      0.925307
  35  18 4004.9406    1.4546  9.6880  9.4984 -0.0003  0.0808   0.0084   0.2222    0.0419   0.0000   439.1625      -4.48555       11.9890     -0.487060       3.98950       4.22552       3.27073      -4.64799       6.40435       2.76534      -3.25115      -3.57906      -1.43130       5.24637       2.48818      -2.45579      -1.41749       1.61312       3.75183       4.91946       5.44838       5.93207       6.03271       6.09585       5.90680       5.61070       5.30964       4.79780       4.32936       3.77869       3.30257       2.79063       2.35948       1.92235       1.53997       1.22130
  35  19 4157.5156    1.2193 12.6528  9.3071 -0.0005  0.1042   0.0063   0.2865    0.0388   0.0000   444.0681       1.69392       7.74239       18.8149       8.84381       8.10963      -19.0153      -1.36371      -4.57657     -0.814378      -6.28285       1.06022      -2.54684     -0.759287       2.22940      -1.19243      -2.67110       1.86454       4.79479       6.21907       7.00730       7.41469       7.65940       7.69361       7.49049       7.14107       6.72278       6.18009       5.55570       4.84017       4.27723       3.49518       3.02178       2.43539       1.98207       1.59067
  36   4 1681.8918    0.2959  0.3508  8.8529 -0.0004  0.0140   0.0088   0.0326    0.0368   0.0000   441.1784     0.0911770       20.0304       1.44040      -2.97874     -0.891889      0.992072     -0.489313      -1.02579     0.0864451      0.112965     -0.177292      0.607879      0.378226      0.354833     -0.286814     -0.147249      0.210404      0.606130      0.847092      0.890220      0.973603       1.00685       1.08638      0.996385      0.929783      0.873488      0.767532      0.785912      0.598746      0.593967      0.513489      0.481047      0.343573      0.265343      0.250386
  36   5 1875.3704    0.4932  0.5544  8.8860 -0.0048  0.0153   0.0112   0.0379    0.0580   0.0000   439.4855      -1.07218       20.5541     -0.566539      -3.93087     -0.562383       1.56991      0.751173     -0.690954     -0.810751      0.425229       1.05743       1.16492      0.423281      0.357885      0.177450      0.351583      0.157764      0.700662      0.913781       1.01565       1.09131       1.13677       1.08908       1.08391      0.994583      0.978034      0.897394      0.797456      0.720786      0.662690      0.533019      0.479077      0.369812      0.314445      0.254663
  36   6 2063.0492    0.7591  0.8228  8.8083 -0.0027  0.0180   0.0136   0.0443    0.1047   0.0000   439.2252     -0.578332       19.6211      0.530958      -3.01177    -0.0588951     -0.745667    -0.0461682     -0.586187     -0.952017     -0.141444      -1.43685     -0.287192      0.393396      0.248397     -0.289917    0.00714966     -0.189105      0.828307       1.14532       1.29807       1.45620       1.52520       1.49500       1.50644       1.36469       1.32541       1.14622       1.03819      0.861460      0.747235      0.616903      0.509106      0.426327      0.331398      0.276145
  36   7 2245.4593    1.1226  1.0712  9.1637 -0.0013  0.0202   0.0178   0.0504    0.1466   0.0000   440.7873      0.189473       20.1191      0.169107      -1.73848     -0.264547      -1.67751      0.731512      0.116992     -0.605437      -1.90937     -0.260620     -0.161667      0.275679      0.980420     -0.215608     0.0342078      0.162827      0.935314       1.21524       1.40699       1.50700       1.54369       1.64674       1.53972       1.43844       1.36330       1.22887       1.08080      0.947896      0.810195      0.663758      0.575945      0.477764      0.375427      0.306817
  36   8 2421.0830    1.5914  1.2712  9.6020 -0.0014  0.0217   0.0229   0.0548    0.1590   0.0000   439.0530     -0.466456       21.3136     -0.989200      -3.25757    -0.0919999       2.89311      -2.41977      -1.99263    -0.0863822     -0.898376     0.0329755      0.174834      0.715802      0.104524      0.804957     -0.548138     -0.476952      0.938034       1.24867       1.39565       1.45045       1.58957       1.53225       1.57915       1.45131       1.34798       1.20670       1.07963      0.982876      0.856502      0.744412      0.598855      0.510409      0.397547      0.327251
  36   9 2592.7090    2.1713  1.1782 10.5728  0.0011  0.0204   0.0335   0.0545    0.1653   0.0000   439.8419       1.51204       20.1271      0.434777      -2.86738      0.558158     -0.522598       1.45750      -1.32664      0.913768      0.773189      0.652442       1.16472    -0.0341959       1.58360      0.235729     -0.681331     -0.195319      0.975071       1.29270       1.44330       1.54264       1.59889       1.60919       1.59204       1.47460       1.40567       1.21484       1.10411      0.986754      0.888588      0.757125      0.653580      0.503306      0.409529      0.337492
  36  10 2762.6543    3.0140  0.9817 11.1186 -0.0020  0.0184   0.0484   0.0457    0.1603   0.0000   441.6238      -1.24706       19.8453      -4.51609      -1.30295      0.284752     -0.676338      -1.76911      0.873606     -0.456549     0.0593761      -2.46814     -0.888012      0.847250      0.133018     0.0996595     -0.139092     0.0327116      0.823921       1.12324       1.21200       1.37436       1.39974       1.40552       1.41844       1.29769       1.21316       1.09742      0.991334      0.874423      0.733479      0.629004      0.517561      0.418125      0.332743      0.281484
  36  11 2930.1876    3.7401  1.1241 11.4290  0.0011  0.0192   0.0574   0.0527    0.1958   0.0000   441.1772      0.812156       18.9283       2.43056      -2.75596     0.0669916      0.801303      -1.34300       1.06193      -1.54612     -0.250837     -0.947744       1.58224    -0.0483191     -0.126662     -0.145828    -0.0895660     0.0341346      0.860087       1.15613       1.26997       1.40342       1.44330       1.42728       1.42062       1.34528       1.23161       1.14660      0.994731      0.889876      0.774209      0.660222      0.559132      0.443454      0.370315      0.298661
  36  12 3094.1923    4.1952  1.1060 11.4892 -0.0019  0.0198   0.0636   0.0495    0.2381   0.0000   439.0933     -0.501126       18.2921       2.06095      -2.74116     -0.174049      -3.26765     -0.769836       1.75984       1.34992       1.01458    -0.0956498      0.262149     -0.819415      0.309380      0.649987     -0.516439     -0.309683      0.861300       1.21479       1.33390       1.47119       1.46939       1.46077       1.47558       1.37820       1.28698       1.15830       1.09402      0.892572      0.832618      0.678790      0.558439      0.466757      0.383638      0.301791
  36  13 3254.9306    3.8066  1.5065 11.6324 -0.0021  0.0229   0.0506   0.0605    0.1221   0.0000   440.8518       1.23920       15.6495      -1.48668      -2.70838     -0.312574       1.49949       1.46136      -1.88114       1.69850      0.381753       1.24763    -0.0925776     -0.962700    -0.0311544      0.919023     -0.180915     -0.614367       1.02123       1.33750       1.48178       1.61642       1.69837       1.68561       1.66600       1.53991       1.45897       1.35652       1.15360       1.07310      0.922994      0.798650      0.658369      0.553001      0.440513      0.354065
  36  14 3413.5369    3.2448  2.3372 11.0575 -0.0021  0.0293   0.0338   0.0727    0.0763   0.0000   441.3844      -1.76654       14.7692       2.87998      -5.34848       2.01831       4.08580      0.915425      -3.11845      0.578663      0.460561      -1.49808     -0.294331       1.79858       2.53586     -0.775274      0.648039      0.363950       1.32521       1.75061       1.98686       2.08591       2.15028       2.19909       2.13352       2.00916       1.92741       1.75867       1.51304       1.39675       1.19989       1.04441      0.855150      0.701413      0.573909      0.462142
  36  15 3570.6121    2.5744  3.4962 10.6354 -0.0001  0.0369   0.0230   0.0972    0.0627   0.0000   438.8502     -0.933923       14.8570       2.55553      -3.49473      0.904678       3.94181      -2.65558      0.421172       2.53696       1.83976       1.38081     -0.714642       1.19614      0.682950      0.523145      -1.05420      0.396158       1.66992       2.19327       2.41090       2.62553       2.66413       2.67925       2.67362       2.49834       2.34378       2.17029       1.95325       1.73793       1.51609       1.29257       1.09967      0.873240      0.718263      0.583795
  36  16 3726.3258    2.1287  5.4123  9.9181 -0.0001  0.0474   0.0150   0.1280    0.0530   0.0000   442.8892      0.332992       15.5764      -2.86218       5.70260    -0.0626614      -4.15368       1.14949       1.32574      -1.23606       2.36875      -2.61466       2.16836      -2.88051       1.20535     0.0178166       1.28976       1.23140       2.14852       2.80453       3.16364       3.34653       3.49370       3.50050       3.42734       3.27109       3.03171       2.80242       2.53726       2.23150       1.94290       1.65935       1.37673       1.15161      0.935033      0.747798
  36  17 3881.3046    1.7279  7.8767  9.6748 -0.0004  0.0643   0.0106   0.1775    0.0459   0.0000   439.4526      -5.98548       16.7096      0.172992       4.32194      -4.89269       6.68474      -7.69154       2.74597      -5.85165     0.0514783       2.13232      -4.66234     -0.227939      0.384460     -0.463565      -1.29168     -0.526397       2.86587       3.86258       4.28012       4.60554       4.73442       4.69193       4.67342       4.44152       4.15752       3.79058       3.41295       3.02722       2.66733       2.25747       1.88380       1.56207       1.26137       1.00150
  36  18 4035.1489    1.4041 10.3711  9.5272 -0.0006  0.0870   0.0078   0.2327    0.0404   0.0000   444.9101      0.506604       19.1475     -0.613549      -5.64211      -6.68757       2.42425      -12.3889      -2.78850       5.08822       15.3859      -4.97827       6.37374       2.16133      -2.28507     -0.104058      -1.94111    -0.0264841       3.80886       5.00693       5.56649       5.96344       6.28750       6.18409       6.07059       5.77959       5.54232       5.00745       4.51500       3.99332       3.51712       3.00664       2.49455       2.08970       1.67784       1.34562
  36  19 4188.2481    1.1609 12.9694  9.3312 -0.0005  0.1086   0.0059   0.2964    0.0377   0.0000   438.2925      0.695474       15.3685       6.74315       4.55866      -12.9273       4.67346       15.2572      -13.1305     -0.419475       1.81681      -1.59774       3.31024      -2.15186     -0.530137       2.17515      -1.73116      -3.21680       4.90951       6.42771       7.26770       7.79172       8.05830       8.00533       7.84510       7.55717       7.02242       6.47095       5.80262       5.12415       4.43092       3.80957       3.18575       2.64355       2.14997       1.70777
  37   3 1486.8012    0.1678  0.1564  8.9164 -0.0044  0.0153   0.0082   0.0218    0.0259   0.0000   442.3164     -0.276803       19.8771     -0.974286      -1.88207      -1.20623     -0.411708     -0.517400     -0.826360      0.676421      0.340073     -0.170166      -1.07420     0.0685642      0.138617      0.438682     -0.197714     -0.113247      0.596970      0.629501      0.766183      0.938554      0.795871      0.781133      0.898389      0.950465      0.608258      0.751365      0.725429      0.586511      0.441359      0.448564      0.375650      0.317672      0.345515      0.292923
  37   4 1697.5648    0.3004  0.3538  8.9336  0.0013  0.0151   0.0089   0.0335    0.0362   0.0000   441.1369      -1.59437       21.5501     -0.421257      -3.20599     -0.518648     -0.650074      -1.08650      0.314490     -0.656983       1.85821    0.00259620     -0.696319     -0.457566     -0.291296      0.163739     -0.285599      0.211888      0.806468       1.07120       1.32064       1.34551       1.48388       1.52481       1.39740       1.31960       1.18070      0.997894      0.981415      0.917332      0.737971      0.656232      0.504786      0.392142      0.321532      0.250518
  37   5 1892.1785    0.5158  0.5570  8.8296 -0.0012  0.0151   0.0111   0.0352    0.0614   0.0000   441.4757     -0.715794       20.0916     -0.139858      -2.84462       1.67342      0.697377     -0.961741      0.793457      -1.25069     -0.102054      0.296503     -0.531377      0.350126      0.316705     -0.364472      0.295313     -0.369728      0.710301      0.928242       1.06853       1.19014       1.21770       1.20782       1.19619       1.13408       1.09860      0.938159      0.801929      0.741817      0.613195      0.553212      0.454506      0.373774      0.303969      0.230860
  37   6 2081.0921    0.7799  0.7391  9.0804 -0.0031  0.0163   0.0144   0.0413    0.0901   0.0000   441.1461     -0.196415       21.3455     -0.247169      -3.08102      -1.36702      0.389671      -2.21175      -1.13959      0.565159       1.42805      0.256890      0.555178     0.0970268     -0.133377    -0.0730069      0.504520     0.0645341      0.751813      0.992553       1.11804       1.19826       1.19044       1.14670       1.21923       1.07106       1.07465       1.00334      0.923157      0.813453      0.708378      0.606942      0.520971      0.401187      0.342215      0.280857
  37   7 2264.2640    1.1670  1.0676  9.3120  0.0034  0.0197   0.0185   0.0504    0.1480   0.0000   439.7073       1.01515       21.7123     -0.471119      -2.36718      -1.15046      0.765238      -1.58597      0.191130       1.51479     -0.148608     -0.493996     -0.121444      0.622322      0.305927      0.102239     -0.435965     -0.213824      0.905794       1.20037       1.34005       1.42442       1.45549       1.45645       1.35105       1.28842       1.23839       1.13677       1.07394      0.998403      0.870984      0.780590      0.642747      0.537159      0.449488      0.351230
  37   8 2440.5767    1.6743  1.2627  9.3629 -0.0008  0.0205   0.0235   0.0538    0.1982   0.0000   440.5479       1.16292       19.8809     -0.872296      -2.69937     -0.487457      0.798364      -3.69105      -1.38822     -0.242352     -0.959342    -0.0823187     -0.188008     -0.257861      0.164653     -0.491194      0.519730     -0.555270      0.880481       1.17097       1.27978       1.41122       1.47771       1.45588       1.43606       1.36755       1.31256       1.20259       1.05182      0.967505      0.840135      0.704094      0.581268      0.502989      0.399208      0.328642
  37   9 2613.2786    2.2696  1.2133 10.4621 -0.0024  0.0206   0.0335   0.0529    0.1742   0.0000   441.5580      0.437702       21.9296      0.343550      -2.14378      -3.53796       1.84988      0.807212       1.95927    -0.0159580      0.342812      0.388623      -2.15143     -0.758957      0.164498      0.530863      0.536907     -0.180075      0.906677       1.13932       1.27641       1.38980       1.42384       1.40932       1.45405       1.35838       1.25995       1.17041       1.06617      0.954732      0.827682      0.716407      0.606872      0.485947      0.409809      0.334920
  37  10 2784.4929    3.0948  1.0720 10.6655 -0.0011  0.0245   0.0469   0.0514    0.2557   0.0000   439.1840     -0.229928       18.3541     -0.231898      -4.06652       2.69416       1.02242      0.464278       1.39160     -0.672293     -0.320913      -1.26412      -1.21710     0.0512092     -0.307163     -0.471723    -0.0498039      0.276926       1.45510       2.14240       2.70473       3.05573       3.23551       3.25084       3.16312       2.93661       2.62642       2.30780       1.89763       1.59541       1.27632       1.00690      0.754208      0.577318      0.441021      0.326218
  37  11 2953.2055    3.8786  1.0325 11.1342 -0.0019  0.0178   0.0595   0.0465    0.2534   0.0000   441.0543       2.00308       17.3009     -0.153988      0.441697       1.69285       1.78720      -1.00363       1.71154     -0.393849      0.161532     -0.832542       1.87521     0.0613602     -0.147106      0.263290      0.509312      0.154123      0.822087       1.04955       1.18874       1.28366       1.30143       1.36197       1.34279       1.28122       1.19099       1.05514      0.952856      0.857254      0.736034      0.626330      0.518563      0.415068      0.367300      0.296368
  37  12 3118.4335    4.1475  1.3203 11.1610  0.0004  0.0205   0.0559   0.0540    0.1985   0.0000   439.8844     -0.476179       16.1623       2.21304      -1.77031     -0.232930     -0.299939      -2.48499     -0.314312   -0.00922990      -1.21814       1.86054     -0.578005     -0.542143     -0.108913      0.801194     -0.636087     0.0930300      0.881215       1.17750       1.27543       1.35661       1.39684       1.47939       1.41043       1.35452       1.25532       1.15936       1.03667      0.952634      0.814114      0.714024      0.597367      0.483892      0.405928      0.328383
  37  13 3280.4773    3.7484  1.6638 11.4940 -0.0020  0.0236   0.0464   0.0632    0.1115   0.0000   440.0199       1.82140       17.7007       2.88423      -1.89040      0.448793     -0.587378       2.66998      -1.45608     -0.875348     -0.126150      0.364298       1.74851     -0.513987       1.13847      0.251373      0.116419     -0.626367       1.06177       1.43146       1.58470       1.70245       1.70533       1.68306       1.65029       1.59394       1.53648       1.42815       1.27183       1.14005      0.988607      0.859074      0.698385      0.580995      0.482858      0.391245
  37  14 3440.2496    3.0928  2.5495 11.0607  0.0005  0.0301   0.0306   0.0781    0.0647   0.0000   443.6463      -1.82440       17.6077       2.48270      -1.01395       1.24856     -0.763215     -0.388371       1.48157     -0.370961       4.13908     -0.220999      -1.86390     -0.189866      0.490183    -0.0933242     -0.881618     -0.535366       1.32057       1.70799       1.96073       2.12115       2.18490       2.15380       2.16265       2.06934       1.95894       1.77517       1.59287       1.38548       1.21233       1.03260      0.866282      0.730318      0.588311      0.478316
  37  15 3598.3215    2.5048  3.8681 10.5296 -0.0003  0.0385   0.0206   0.0996    0.0557   0.0000   441.0594       1.75335       18.5939       2.27697      -2.36072       3.55021     -0.933403       3.70262       1.84714     -0.804391       2.26571       2.75773      -1.33828      0.282784      -1.26451     -0.257968     -0.905903     -0.726059       1.72578       2.19002       2.46612       2.71036       2.74058       2.78544       2.66250       2.54423       2.45944       2.26056       2.06761       1.80487       1.58536       1.37090       1.13567      0.969754      0.788807      0.633171
  37  16 3754.9308    2.0305  5.7726  9.9598 -0.0003  0.0506   0.0138   0.1332    0.0482   0.0000   439.3422      0.885815       14.2723     0.0843572      -1.83978      -1.62306      0.224941      0.391897     -0.257037      -1.51656       1.49823     -0.921311      -2.07264       2.77428     -0.480424      0.177683      0.334755     -0.831743       2.19295       2.92809       3.29091       3.52974       3.70676       3.69230       3.66796       3.45558       3.26667       2.93497       2.66335       2.35654       2.08710       1.79445       1.51891       1.26664       1.02448      0.817917
  37  17 3910.4701    1.6640  8.4231  9.5974 -0.0006  0.0679   0.0096   0.1861    0.0455   0.0000   441.3144      -3.49037       12.4841      -1.83067      0.392609       4.07663       10.2201      -2.53431       5.35091      -4.10823       3.48343       2.49052       8.90655       1.46318       1.81922      -1.39497       2.13755      0.930831       2.98939       3.95280       4.38347       4.71388       4.84388       4.93938       4.82541       4.58264       4.35008       3.97142       3.60006       3.21180       2.82698       2.45026       2.02902       1.70595       1.37733       1.11390
  37  18 4065.1777    1.3734 11.2015  9.4794  0.0007  0.0917   0.0071   0.2476    0.0396   0.0000   436.9668      -7.32513       16.3525       1.55669      -2.21807       8.11507       1.45999      0.993740      0.559347    -0.0431411      -1.74068       5.21445       1.69864    -0.0376305      -1.69551      -1.34069       1.14793      0.184825       3.87864       5.21732       5.83225       6.22600       6.59825       6.54239       6.42277       6.06806       5.79434       5.40864       4.82832       4.29983       3.68851       3.18591       2.65315       2.22884       1.82251       1.46344
  37  19 4218.9269    1.1257 14.2269  9.2971  0.0006  0.1197   0.0055   0.3156    0.0367   0.0000   448.6123      -9.48600      -1.55495       10.6336      -3.68723       1.86917       11.7183     -0.751514       4.30792     -0.342755       4.89089      0.276156      -1.74799       2.23519      -3.61473       1.84316       3.80373       1.41293       5.10122       6.90681       7.57244       8.30591       8.44623       8.49802       8.38849       8.08263       7.54076       6.99628       6.28101       5.55851       4.88204       4.20835       3.50871       2.92240       2.41643       1.95299
  38   4 1713.0215    0.3155  0.3777  8.9218 -0.0052  0.0146   0.0086   0.0312    0.0369   0.0000   440.2988      -1.48947       20.9085      0.176546      -3.06522     -0.895097       1.81763      0.738623      0.979393       1.13080      0.455660      0.666775    -0.0661817     0.0245591     -0.519187      0.175598     -0.228812     -0.120516      0.607172      0.715686      0.939789      0.949034      0.990508      0.979587       1.04247      0.980672      0.848090      0.877785      0.712362      0.627456      0.583210      0.478831      0.435588      0.363272      0.279591      0.224948
  38   5 1908.7845    0.5470  0.5648  8.9260 -0.0012  0.0149   0.0116   0.0348    0.0589   0.0000   439.8443      -1.14215       20.1840      0.583993      -2.65082      0.588680     0.0897413      0.541607      0.434391      0.221503      0.558477      0.245347       1.01077     -0.583622     -0.436328      0.100365      0.126665      0.134231      0.629592      0.815088      0.902114      0.977534       1.01531       1.00359       1.04443      0.974996      0.925492      0.801601      0.769147      0.671307      0.590664      0.506671      0.449548      0.363124      0.299785      0.242772
  38   6 2098.9251    0.8327  0.8149  8.8983 -0.0016  0.0166   0.0146   0.0435    0.1042   0.0000   442.5152      -1.22338       20.9861      0.385302      -3.90069      0.198034      0.363662     -0.733585     -0.957002      0.401228      0.126023    -0.0717392     -0.700209     -0.419723       1.43472     0.0401037    -0.0915545     -0.322155      0.693655      0.879253       1.01701       1.09681       1.12958       1.16407       1.09450       1.07476       1.02210      0.909494      0.863293      0.753571      0.662403      0.550405      0.487978      0.396020      0.340987      0.269246
  38   7 2282.8744    1.1836  1.0133  9.7596 -0.0031  0.0194   0.0192   0.0482    0.1146   0.0000   440.3596     -0.892571       18.9085      -1.91345      -4.17920      0.891792      0.684620     -0.459319      -1.16583     -0.285595      -1.63192      0.415865   -0.00463728      0.566735      -1.30263     -0.279826    -0.0518755   -0.00194968      0.818314       1.08810       1.16385       1.32703       1.32426       1.37106       1.28292       1.27903       1.19963       1.10434       1.05160      0.886755      0.779838      0.668709      0.571914      0.471267      0.394786      0.325796
  38   8 2459.9170    1.7662  1.2251  9.7413 -0.0019  0.0200   0.0254   0.0539    0.1898   0.0000   441.0996       2.19296       20.1607       2.11571      -1.56432       2.41642      -1.12744      0.811001       1.63367     -0.590683      -1.71518      0.762356     -0.551215      0.804084     -0.297589      0.757591      0.178769      0.104597      0.920400       1.15594       1.26520       1.39013       1.48257       1.49771       1.44001       1.36801       1.29343       1.17964       1.08015      0.981009      0.849951      0.716069      0.590813      0.517153      0.431154      0.344526
  38   9 2633.6660    2.3625  1.2596 10.3439 -0.0037  0.0200   0.0333   0.0529    0.1656   0.0000   440.2332      -1.60875       19.6161      0.613358      -1.75993      -1.99174       2.41720      0.891118     -0.960122       2.03460      -1.08658     -0.488360     -0.662676       2.19047       1.63534     0.0610528    -0.0206769    -0.0992312      0.877565       1.16786       1.27570       1.39909       1.47658       1.44983       1.42162       1.31374       1.26166       1.17169       1.06753      0.966739      0.838478      0.732605      0.617302      0.517598      0.423082      0.348724
  38  10 2805.9340    3.2197  1.0376 10.9371 -0.0032  0.0186   0.0494   0.0457    0.2205   0.0000   441.9256       1.39697       18.8319     -0.538658      -1.92524       1.29435      0.216958       2.83348      0.437717     -0.355140     -0.139690      -1.51146      0.705854     -0.349235      0.171507       1.12897      0.239454     0.0296839      0.766846       1.03789       1.16869       1.33983       1.23043       1.37891       1.27347       1.25629       1.14091       1.08686      0.961094      0.862297      0.728892      0.644400      0.539714      0.467983      0.375877      0.300022
  38  11 2975.8009    3.9782  1.0251 11.5968 -0.0030  0.0181   0.0615   0.0478    0.1810   0.0000   441.2720     -0.238001       19.1185      -1.04277      -3.33669      -1.03490      0.243956     -0.356054       1.37161       2.02449      -1.40074      -1.02172      -1.37824     -0.456251    -0.0974317     0.0210613      0.708786     -0.105423      0.810634       1.03524       1.21187       1.26055       1.26363       1.35628       1.27575       1.22807       1.18359       1.09216      0.946064      0.872457      0.751529      0.643082      0.557716      0.457493      0.379822      0.290321
  38  12 3142.2041    4.3129  1.1717 11.5639 -0.0018  0.0197   0.0615   0.0492    0.2063   0.0000   440.3741      -1.33007       15.7497       1.18530      -2.09315       1.67792      -1.03015       1.00358      -1.71407      -1.16441      -1.47710     -0.659061     -0.972819      0.799534       1.34845    -0.0658830      0.287179    -0.0987632      0.834162       1.15098       1.24418       1.39713       1.39606       1.39688       1.38540       1.33035       1.22557       1.17003       1.02671      0.930740      0.821496      0.712274      0.598954      0.485429      0.411646      0.328407
  38  13 3305.5681    3.7054  1.8820 11.1864 -0.0012  0.0248   0.0415   0.0631    0.1048   0.0000   441.1336    -0.0875206       16.1209      -2.07791      -1.55491       1.48804       3.75379     -0.326571     -0.714431      0.803840     -0.216605     -0.522097      -1.29364      -1.54497      0.840543     -0.231087     0.0975818      0.411424       1.06680       1.43361       1.59315       1.71390       1.77474       1.80733       1.81678       1.69937       1.60752       1.44281       1.28643       1.19060       1.03946      0.914018      0.752444      0.626950      0.506443      0.414538
  38  14 3466.5386    2.9914  2.8570 11.0055 -0.0008  0.0318   0.0277   0.0823    0.0566   0.0000   441.7616       2.30071       18.1755       1.30539      -3.58076       3.38168      0.151666       2.17206      -1.59797      -3.64308      0.899883      0.134199     -0.472192      0.160470     -0.336951     -0.190556     -0.301961     -0.135041       1.37865       1.79285       2.00860       2.23585       2.29319       2.33051       2.23956       2.15322       2.03661       1.82758       1.67073       1.49661       1.31040       1.16247      0.959330      0.829820      0.672256      0.537633
  38  15 3625.6090    2.4233  4.2203 10.4148 -0.0003  0.0400   0.0187   0.1054    0.0498   0.0000   441.6598       3.13272       15.6719       3.20450       2.23030      -5.08001      -3.04814      -1.87664      -3.29439       1.04259       1.14007       1.27803       1.24753      -1.74832     -0.199900     -0.675194      0.118636      0.244201       1.66923       2.23627       2.49374       2.73474       2.85567       2.88126       2.79006       2.66284       2.50444       2.30991       2.09986       1.84907       1.64549       1.41516       1.20357      0.988390      0.801633      0.665564
  38  16 3783.1787    1.9795  6.4478  9.6481 -0.0003  0.0526   0.0122   0.1415    0.0513   0.0000   438.3322      -1.86981       20.3184       8.55673      -2.87240      -1.07476       6.95226       3.57522     -0.456753     -0.836198      0.447406     -0.989660      -3.14969     -0.677100      -1.52921      -2.37947      0.771760      0.101813       2.22010       2.93248       3.28049       3.59698       3.75997       3.74881       3.70353       3.54644       3.31988       3.04066       2.77362       2.47378       2.13713       1.87619       1.56872       1.31834       1.08916      0.862110
  38  17 3939.2925    1.6229  9.0537  9.5630  0.0000  0.0722   0.0089   0.1957    0.0440   0.0000   438.3358      -2.58932       13.1421       7.18553      -4.49489      -6.57389       1.46459      -3.09180      -3.09407      -3.57988      -3.15699       1.63296       4.44559       4.02270       2.72168    -0.0548860      0.140654      0.615834       3.04413       3.95684       4.48965       4.76592       5.05009       5.10459       4.96223       4.77109       4.47596       4.15682       3.77746       3.37163       2.93597       2.54225       2.17322       1.81201       1.46299       1.19742
  38  18 4094.9547    1.2945 12.0680  9.4708  0.0001  0.0980   0.0064   0.2671    0.0374   0.0000   441.2815      -3.91722       24.2539      -1.16287      -4.74548       8.79659       1.69704       4.18713     -0.516682      -6.85455      -4.91670      0.572243       2.05092       2.76278       4.13189       4.87027       6.87164     0.0930391       4.13673       5.47750       6.12556       6.58896       6.77889       6.95319       6.69213       6.54317       6.18187       5.61615       5.13718       4.58571       4.04426       3.44681       2.95764       2.45817       2.01681       1.63672
  38  19 4249.4236    1.0807 14.5213  9.2412 -0.0005  0.1203   0.0051   0.3254    0.0353   0.0000   434.0538      -1.54743       18.6498       15.4019      -25.5615      -11.7078      0.319104      -11.3907       8.94940       12.1944       3.44458       2.26775       5.58306     -0.231931      -7.91456      -1.95975       1.37348      -1.94854       4.97655       6.57675       7.48047       7.97405       8.30865       8.42264       8.24671       7.88596       7.43064       6.90340       6.28307       5.56598       4.87720       4.19534       3.64429       3.00685       2.45769       1.99219
  39   4 1728.2525    0.3399  0.3104  8.9953 -0.0056  0.0122   0.0098   0.0251    0.0353   0.0000   441.0679     -0.575972       21.3353     -0.311808      -4.12860     -0.257256      0.176769      0.454500     -0.392945      0.504254      0.401265      0.117885      0.970263   -0.00274025    -0.0183629      0.117491      0.128712     -0.123464      0.517133      0.712060      0.790451      0.811661      0.893183      0.815332      0.813331      0.791457      0.787083      0.775901      0.648836      0.623697      0.526825      0.451014      0.365085      0.302492      0.256993      0.213465
  39   5 1925.1652    0.5747  0.5870  8.9800 -0.0026  0.0154   0.0121   0.0362    0.0632   0.0000   441.8180      0.149466       20.0062    -0.0218363      -2.44357      0.573743      0.333980    -0.0859676      -1.52127      0.257340      0.229260     -0.153821     -0.719882      0.688545     -0.699071     -0.910394      0.197845     -0.201330      0.627686      0.824250      0.970722       1.01434       1.04332       1.09588       1.07288       1.02143      0.970536      0.895790      0.794961      0.705460      0.641091      0.524203      0.486081      0.386076      0.311952      0.253277
  39   6 2116.5471    0.8442  0.8296  9.2127 -0.0035  0.0173   0.0147   0.0437    0.0938   0.0000   440.6273     -0.231017       20.0208      -1.44287      -2.45288    -0.0716393       1.14442      -2.31164     -0.495636       2.08648      -1.47424     -0.557141       1.42949      0.160336      0.549227      0.913435     -0.130840    -0.0808838      0.716527      0.959372       1.04963       1.14996       1.14209       1.16913       1.07686       1.09632       1.05340       1.00809      0.921256      0.827841      0.718673      0.589722      0.537514      0.453923      0.372067      0.301312
  39   7 2301.2089    1.2727  1.0286  9.5939 -0.0007  0.0188   0.0200   0.0478    0.1354   0.0000   441.9074     -0.721693       22.4520       2.37676      -4.26922      0.113850     0.0679250      0.864178       1.14322       1.63525      -1.86833      -1.11179    -0.0298048     -0.421948     -0.432254     -0.366129      0.346313     -0.103528      0.753508       1.05145       1.15888       1.24351       1.28115       1.24486       1.26028       1.17763       1.14483       1.06143      0.995295      0.877714      0.775914      0.683697      0.566820      0.478305      0.389116      0.309854
  39   8 2479.0252    1.8265  1.1869  9.9660 -0.0003  0.0194   0.0261   0.0514    0.1475   0.0000   440.9078      -1.20171       19.8833       2.09905     -0.872584      -1.57821      -1.97994      0.135034      0.948671       2.18564      -1.20738       1.94031      -1.31266     -0.150999      0.677472     -0.511463      0.424835    -0.0744960      0.776211       1.04622       1.17892       1.30108       1.30657       1.34483       1.32616       1.23578       1.20700       1.08221       1.02861      0.899699      0.784692      0.677156      0.574717      0.490476      0.395788      0.318558
  39   9 2653.7843    2.5076  1.2204 10.3765 -0.0007  0.0196   0.0353   0.0514    0.1999   0.0000   441.0048     0.0353648       18.5557      0.147655      -2.68028      0.114207     -0.859639      0.193141     -0.695118      0.724265      0.362676     -0.363201     -0.391813       1.16729      0.812993     -0.314115      0.286245      0.133887      0.844765       1.12001       1.19440       1.32495       1.33724       1.38146       1.40406       1.32950       1.25234       1.10222       1.01480      0.935886      0.836947      0.714513      0.596489      0.520262      0.424116      0.338985
  39  10 2827.2383    3.3089  1.0874 11.0838 -0.0001  0.0180   0.0489   0.0495    0.2068   0.0000   440.0047      -1.16097       17.9493      -2.65692      -2.34917      -1.16400      0.170096      0.914008      0.196050     -0.993574     -0.482497      0.712761     -0.613066      0.419020      0.355946     -0.138936     0.0172736      0.579117      0.782161       1.01491       1.15383       1.24553       1.29106       1.26236       1.22063       1.18532       1.13144       1.04637      0.944106      0.867105      0.803315      0.737984      0.609241      0.508930      0.415735      0.338994
  39  11 2998.0650    4.1304  1.0713 11.3129 -0.0016  0.0179   0.0608   0.0472    0.2315   0.0000   439.9419     -0.704491       21.1481       1.23142      -3.00757      0.950968       1.75512      0.787480       2.06938     0.0376390      0.538266      0.192458      0.395083     -0.586901      0.370132      0.201400    -0.0614265      0.251672      0.770607      0.995152       1.06834       1.20034       1.27439       1.27946       1.26129       1.14804       1.11082       1.02197      0.940168      0.857543      0.736337      0.640203      0.537839      0.450399      0.371345      0.312049
  39  12 3165.5724    4.0728  1.3765 11.6369 -0.0008  0.0207   0.0542   0.0567    0.1416   0.0000   439.9872      -2.67758       16.7082      0.935272      -1.28361      0.283360      0.383408      -1.18210      -2.90107      -1.45828       1.28415      -1.01949      0.582018     -0.326147     -0.244453     -0.248202     -0.306180     -0.375336      0.856629       1.17653       1.26759       1.43468       1.45888       1.47360       1.41458       1.34504       1.29280       1.19699       1.06479      0.985895      0.871489      0.759575      0.630863      0.528899      0.449134      0.374916
  39  13 3330.2716    3.6737  1.9220 11.0873 -0.0007  0.0242   0.0399   0.0635    0.0949   0.0000   440.8151      -1.38901       17.0306      0.721147      -3.90483       1.30667     -0.321122      0.692937      0.247318      0.950515       1.53916     -0.394861       1.80004      -1.51828       1.22554       1.09593     -0.888485     0.0420593       1.04534       1.34731       1.51035       1.62024       1.69065       1.67987       1.64974       1.61004       1.49647       1.37442       1.26556       1.16758       1.04505      0.892987      0.756168      0.650161      0.534377      0.437045
  39  14 3492.4397    2.9418  3.0108 10.9910  0.0010  0.0320   0.0264   0.0866    0.0540   0.0000   439.7326      -3.00825       16.6265       2.95711      -1.49925       2.03873      -1.44330       1.75059       5.27885       2.28275      -1.00058      -3.40872     -0.911943       1.42300     -0.403249     0.0683325      0.302993      -1.19086       1.30083       1.75642       1.89652       2.08096       2.13299       2.20137       2.14973       2.09165       1.94226       1.84867       1.61949       1.48640       1.30322       1.12485      0.963658      0.793397      0.676047      0.546559
  39  15 3652.5570    2.3594  4.5603 10.2903 -0.0006  0.0421   0.0172   0.1079    0.0486   0.0000   438.2074      -3.69868       14.2285       1.25556      -6.89279       1.95764      -2.68007       5.52084      -1.85524       1.85979      -1.94495      0.413410      -2.98455       4.32386       1.52790      -1.98534      -1.87874      0.679979       1.68299       2.27896       2.51632       2.74190       2.81777       2.86673       2.83342       2.67404       2.58081       2.36942       2.14709       1.95041       1.72136       1.51649       1.25428       1.08740      0.883676      0.715375
  39  16 3811.0637    1.9169  6.8346  9.7171 -0.0001  0.0557   0.0114   0.1476    0.0468   0.0000   442.8460      -10.6408       20.9665       9.83404      0.969865       2.11823       1.82199      -2.08657       4.76237       1.53065      -2.25032       4.37073      -3.70825      -5.85285       1.41987     -0.363878      0.287631     -0.727905       2.28645       3.10022       3.47693       3.74335       3.85953       3.86231       3.79686       3.69458       3.48461       3.22961       2.96209       2.64202       2.31152       2.01707       1.70098       1.42870       1.18173      0.967512
  39  17 3968.0573    1.5482  9.7708  9.5598 -0.0003  0.0780   0.0080   0.2094    0.0411   0.0000   438.1245     -0.841757       22.9626       7.65923       1.50241       7.30304      -13.7645      -11.9107       1.43828     -0.466561      -2.53633      -2.24359      0.428487       1.91919       2.07952      -1.35856     -0.743574      0.382687       3.18088       4.28683       4.72057       5.15790       5.38455       5.41912       5.26273       5.10055       4.83064       4.50060       4.09585       3.68781       3.21340       2.76856       2.36129       1.99495       1.66531       1.35008
  39  18 4124.2082    1.2668 12.8145  9.4135  0.0003  0.1015   0.0059   0.2820    0.0371   0.0000   442.5723      -13.3481       14.1055       13.6030      -7.14384      -13.8764      -3.94403      -11.8852       3.25258    -0.0168395    -0.0678706      -1.81823       1.28679      -5.82920      0.421421      -1.44274      -3.60677      -1.27848       4.13115       5.42267       6.08674       6.66601       6.91251       6.85673       6.91535       6.64129       6.28301       5.77969       5.26418       4.69654       4.14011       3.57480       3.04953       2.58038       2.13169       1.72937
  40   4 1743.2507    0.3620  0.4004  8.9122 -0.0015  0.0133   0.0092   0.0306    0.0402   0.0000   440.9613     -0.306427       21.2464     -0.696079      -2.43963      -1.56515     -0.446271      0.557565     -0.859635      0.909543     -0.496629    -0.0618381     -0.591713      0.292271     -0.380122    -0.0579666     0.0259601     0.0950073      0.556945      0.738318      0.806016      0.866914      0.911117      0.887320      0.910998      0.886127      0.855912      0.760972      0.703069      0.601609      0.558766      0.470419      0.417859      0.353191      0.297558      0.240465
  40   5 1941.3720    0.5822  0.6762  8.8279  0.0004  0.0165   0.0111   0.0395    0.0702   0.0000   440.4366      -1.37517       18.5843      0.472948     -0.847928      -1.13956     -0.345683      0.310442      0.711720    -0.0963996      0.940780      0.364855    -0.0559683      0.203983      0.237736     -0.431548      0.209220     0.0803800      0.642247      0.804691      0.981474       1.03020       1.11150       1.04741       1.04937       1.02216      0.970918      0.851732      0.809120      0.746837      0.644672      0.557344      0.504160      0.423403      0.369445      0.285165
  40   6 2133.9215    0.8740  0.8612  9.3116 -0.0057  0.0178   0.0150   0.0430    0.0913   0.0000   441.0138     -0.421670       21.7511      0.936279      -1.16800      0.884943      0.616075      -3.69916     -0.229898     -0.398237     0.0320471      0.841470    -0.0483090      0.430957      -1.04414     -0.633001      0.334145      0.131230      0.695322      0.897246      0.986918       1.10989       1.10907       1.15116       1.14772       1.08096       1.00398      0.965975      0.861423      0.812223      0.704207      0.620728      0.538675      0.413581      0.374987      0.292796
  40   7 2319.2753    1.3114  1.1368  9.5301 -0.0020  0.0194   0.0193   0.0511    0.1384   0.0000   440.3694     -0.919613       17.9583      0.140384      -4.09446     -0.598693      0.879208    -0.0977994      -1.33340      -1.84116     -0.154661     0.0247216     -0.133499      0.145992     -0.589532      0.112255     -0.932877     0.0362291      0.796846       1.05133       1.17725       1.29013       1.32245       1.33052       1.32961       1.29712       1.20739       1.11129       1.01466      0.909832      0.815503      0.702376      0.591634      0.504171      0.399574      0.337172
  40   8 2497.8619    1.9115  1.2772  9.8385 -0.0003  0.0206   0.0258   0.0507    0.1612   0.0000   441.2110     -0.833680       21.4279       1.30622      -3.41059      -1.10662      0.945856      -1.66545       1.25003     0.0173414      -1.55555       1.54007       1.71112      -1.20047      0.573106     -0.498769      0.737130     -0.453056      0.797697       1.08599       1.17469       1.30617       1.34363       1.34550       1.33437       1.29549       1.22893       1.16039       1.02721      0.926261      0.811225      0.724636      0.609571      0.516379      0.426066      0.348460
  40   9 2673.7257    2.5822  1.2248 10.4906 -0.0011  0.0198   0.0358   0.0499    0.1853   0.0000   440.7181      -1.70845       19.6821       1.59157      -2.80451       1.63052      0.176354       2.09353      0.655740     0.0234665       1.18746      0.394135      0.350501     0.0958116      0.561707      0.586760      0.208219      0.126877      0.825132       1.13056       1.28103       1.37137       1.38249       1.39950       1.35288       1.31558       1.26419       1.15361       1.08147      0.956261      0.841823      0.755966      0.622151      0.536102      0.465574      0.364361
  40  10 2848.1843    3.3968  1.1133 10.9681 -0.0022  0.0187   0.0492   0.0476    0.2231   0.0000   439.5217      -1.22265       21.4686      0.221228      -3.15566      -1.73077     0.0685245   -0.00972787      0.865457      0.383387    -0.0695131      -2.24897       1.06764      0.155733     -0.855346     -0.203083      0.235116     -0.204692      0.826841       1.10601       1.23511       1.27575       1.33222       1.27421       1.26645       1.26076       1.23219       1.15450       1.03786      0.934913      0.821611      0.701078      0.597136      0.488939      0.418610      0.343633
  40  11 3019.9588    4.1270  1.1343 11.4121 -0.0016  0.0179   0.0600   0.0491    0.2250   0.0000   440.6541     -0.579902       19.4610       2.40492      -1.50951      0.885348       1.61827      0.550390      0.568096     -0.784121      -2.40480     0.0971212     -0.750497      0.391962     -0.306877     -0.767167     -0.189259     -0.404514      0.776830      0.963824       1.10507       1.22272       1.25741       1.26810       1.26236       1.20297       1.15411       1.05491      0.978068      0.865160      0.744276      0.642156      0.565198      0.473624      0.390670      0.320672
  40  12 3188.5978    4.1975  1.3551 11.6089 -0.0008  0.0207   0.0557   0.0521    0.1590   0.0000   442.0245      0.272998       19.0291     -0.185813     -0.470802     -0.621488      0.325988     0.0949135      0.501763     -0.742731      0.759745       1.80469      0.283565     -0.858308     -0.402780     -0.677621     -0.771889      0.291655      0.885467       1.14419       1.27689       1.37843       1.44368       1.47279       1.44694       1.38027       1.35410       1.23985       1.10559      0.966006      0.875725      0.773797      0.644368      0.558691      0.454561      0.375681
  40  13 3354.5094    3.5243  2.1043 11.3316 -0.0013  0.0263   0.0368   0.0669    0.0776   0.0000   441.1661      -1.46217       16.2737      0.715773      -4.57308       1.99187     -0.981616       1.70511      0.987692      0.207083       2.13512     -0.971324      0.969529      0.224676     0.0598390      0.648944       1.53779      0.592534       1.07083       1.40984       1.58215       1.70954       1.79409       1.81656       1.77259       1.69036       1.61431       1.50296       1.35582       1.22022       1.09164      0.950079      0.828922      0.709274      0.569184      0.477732
  40  14 3517.9531    2.7746  3.3819 10.8610  0.0000  0.0339   0.0230   0.0920    0.0482   0.0000   442.7883      -1.31978       13.0410       1.81768     -0.440108       3.27787       1.73292      0.590444      0.891918       3.18058     -0.172849     -0.113790      -1.45693      0.137266     -0.401719     -0.193676      -1.06994     -0.520413       1.38854       1.85971       2.08084       2.27203       2.33512       2.32541       2.23851       2.18837       2.03990       1.90425       1.77637       1.60096       1.44261       1.27921       1.09840      0.957594      0.775677      0.633331
  40  15 3679.2299    2.2658  5.2140 10.1794 -0.0003  0.0453   0.0151   0.1166    0.0434   0.0000   440.9018      0.101660       16.9569       2.12422      -5.81799       2.51765      -1.01940      0.360440       1.57341       2.11937      0.826270     -0.304451       1.68927      -2.15540      -2.50911     -0.440823       1.66763     -0.814226       1.85229       2.43301       2.73183       2.84683       2.99665       2.95194       2.97874       2.90784       2.79266       2.57451       2.37390       2.11740       1.86124       1.61819       1.40994       1.18419      0.999392      0.820603
  40  16 3838.5235    1.8378  7.4107  9.6289 -0.0006  0.0591   0.0103   0.1559    0.0466   0.0000   443.6694      -3.66414       10.0618       3.37447      -1.40438      -1.98987       4.03267       5.88140      -4.47801      -3.75482       3.49798    -0.0494587       1.13066      -3.03644      -1.72671      0.555718      -1.11624      0.253457       2.35726       3.11562       3.45198       3.75682       3.88317       3.98375       3.93157       3.78926       3.53405       3.34584       3.02986       2.73186       2.42451       2.12507       1.83877       1.54859       1.28355       1.06585
  40  17 3996.5145    1.5031  9.7813  9.5851 -0.0006  0.0773   0.0076   0.2120    0.0390   0.0000   442.2063      -3.90276       20.2006      -9.40259      -18.7628     -0.473305       2.39536      -5.28019      0.842715      0.718502       2.69191      -5.53219      0.968095      -1.74539     -0.277069      0.493082      -1.60911      -1.43726       3.10112       4.11931       4.66147       5.03488       5.22870       5.26246       5.14741       5.00054       4.66338       4.44292       3.99980       3.64245       3.24777       2.82772       2.41097       2.03267       1.70577       1.38869
  40  18 4153.2854    1.2402 13.2516  9.2965 -0.0008  0.1053   0.0055   0.2840    0.0371   0.0000   442.2677      -4.93579       18.0104      -2.68128       1.21159       3.58444      -8.84746      0.476804      -4.96162       4.05339      -2.93010      -3.46193       7.30046      -2.81978      0.466728      0.883140       2.09631      -2.88460       4.18654       5.57094       6.23708       6.81200       7.03729       7.12134       7.06247       6.75159       6.34910       6.04732       5.39416       4.91528       4.36537       3.85076       3.23785       2.76566       2.29550       1.85574
  41   3 1544.3538    0.2062  0.2206  8.8754 -0.0116  0.0222   0.0082   0.0292    0.0289   0.0000   441.6146      0.179207       21.3987       1.35382      -4.10894     -0.654522       1.83381     -0.137572      0.901385      0.437674     0.0464080     0.0427974      0.108510    -0.0625747     0.0622885     -0.108618     -0.145446     -0.158265      0.823627       1.48156      0.772643      0.865522       1.38139       1.24416       1.66652      0.959973      0.852296      0.593202      0.914803      0.699828       1.06395      0.481017      0.642996      0.550898      0.415958      0.636379
  41   4 1758.0118    0.3827  0.3899  8.9386 -0.0061  0.0126   0.0098   0.0290    0.0404   0.0000   441.1336     -0.388950       22.0757      0.605823      -2.88934     -0.361590     -0.446287      0.920846     -0.915127       1.80739      0.282305     -0.523322      0.628452      0.177740    -0.0202879      0.634377     -0.451559     0.0734393      0.526471      0.658294      0.776837      0.826408      0.827060      0.871642      0.813040      0.809613      0.774525      0.676425      0.637326      0.615099      0.567026      0.469249      0.415786      0.348771      0.295419      0.252559
  41   5 1957.4223    0.5867  0.6479  9.0152 -0.0030  0.0166   0.0113   0.0355    0.0629   0.0000   441.5034      -1.96157       21.0370       1.61142      -3.58395      0.932551     -0.141531       1.16303      -1.04048      0.611105       1.54420      0.924998    -0.0600492    -0.0285790      0.635139      0.236468     -0.155724     0.0935079      0.649592      0.819021      0.957071       1.04672       1.06992       1.09181       1.10553      0.969205      0.945915      0.913494      0.885530      0.722077      0.671911      0.594800      0.499144      0.419037      0.376288      0.288988
  41   6 2151.0812    0.9038  1.0323  9.0686  0.0003  0.0182   0.0138   0.0487    0.1115   0.0000   440.5029     -0.604239       21.4039      0.633707      -4.00955     -0.754994      -1.45904       1.68092     -0.839950      0.587117     -0.449748      0.489681      0.103995     -0.355222      0.902125    -0.0946534     -0.303743      0.156418      0.720297      0.933067       1.06545       1.16443       1.18461       1.22895       1.18898       1.17172       1.10625       1.02670      0.936297      0.851945      0.745110      0.647248      0.565726      0.462297      0.396475      0.324720
  41   7 2337.1951    1.4119  1.0509  9.4240 -0.0003  0.0187   0.0209   0.0449    0.1612   0.0000   440.0242     0.0384419       21.7243      -1.90067      -3.48049     -0.262939      -1.03399      -1.91691     -0.164987      -1.06643      0.485144     -0.494779     -0.427710      -1.23298      -1.24740      0.197891      0.397621      -1.27655      0.770171      0.992417       1.08999       1.25136       1.27980       1.29339       1.23269       1.19377       1.18325       1.06561      0.987119      0.868309      0.780548      0.674170      0.577274      0.494724      0.414265      0.347650
  41   8 2516.4975    1.9916  1.2327 10.2574 -0.0011  0.0194   0.0278   0.0535    0.1449   0.0000   440.5637      -1.18899       21.6144      0.378531      -2.11569     -0.592018      0.230818       1.50062      0.301628      -1.54812      0.635065      -1.79390      0.384916      0.377466     -0.706414      0.748013     -0.519207      0.151699      0.775970       1.02751       1.10544       1.28051       1.27348       1.31638       1.25747       1.23803       1.16516       1.12679      0.996341      0.935449      0.790559      0.702855      0.598625      0.524104      0.440062      0.358939
  41   9 2693.4538    2.7056  1.2625 10.4340 -0.0014  0.0193   0.0367   0.0508    0.1938   0.0000   440.6519      -1.20551       19.4156     -0.519164      -2.07336      -1.18502      0.516792       2.37461      -1.28771      0.129663      -1.47839     -0.471487       1.06137     -0.383848      0.340871    0.00994885     -0.214614     -0.380277      0.809147       1.05053       1.12044       1.25523       1.28162       1.33172       1.29153       1.22967       1.19275       1.06608      0.998686      0.942317      0.842736      0.727491      0.613166      0.531950      0.447415      0.365150
  41  10 2868.8387    3.5668  1.1031 10.6564  0.0005  0.0179   0.0500   0.0451    0.3004   0.0000   441.4860     -0.997878       19.2478      0.359524      -3.29366     -0.133434      -2.00972     -0.522119      -1.29438      0.176133      -2.11203     -0.536965      0.817460     -0.322726      0.633872     -0.792165     -0.344873      0.368831      0.707668      0.936980       1.05927       1.13097       1.20586       1.19024       1.24333       1.14661       1.11787      0.989622      0.890466      0.838075      0.754799      0.658283      0.558012      0.484382      0.401859      0.329833
  41  11 3041.5308    4.1998  1.1193 11.5175 -0.0018  0.0180   0.0604   0.0475    0.2325   0.0000   441.0254     -0.537676       19.2765       1.80612      -1.27578     -0.871596      -1.74080       2.46100      0.282164     0.0923869      0.531631     -0.537099     -0.536355      0.314289     -0.407383     -0.380802     -0.274571    -0.0184951      0.729190      0.948509       1.06273       1.18661       1.21137       1.24542       1.25669       1.20235       1.11003       1.03730      0.962364      0.858682      0.744902      0.642764      0.545686      0.467150      0.399090      0.318219
  41  12 3211.2401    4.0116  1.4539 11.6809 -0.0017  0.0212   0.0507   0.0555    0.1305   0.0000   439.4434    -0.0552758       16.5735       1.98328       1.22810      -3.61456       3.28986       1.19134      0.928462     -0.973545      0.920972     -0.550258      0.101646      0.590755     -0.231645     -0.217260      0.165539     -0.191865      0.877018       1.11258       1.22301       1.33462       1.39611       1.39524       1.43003       1.37533       1.30955       1.20025       1.10614      0.972968      0.861393      0.769357      0.678264      0.576607      0.471833      0.397996
  41  13 3378.3648    3.4910  2.2110 10.9519 -0.0007  0.0261   0.0343   0.0656    0.0807   0.0000   441.8007      -1.86390       14.4633      0.789863      -1.32523     -0.128923      -1.68887      0.194786      -2.75866      0.564066       2.90670      0.238535     -0.393780     -0.579832      -2.09907     0.0739784      0.596611     -0.766132       1.02258       1.35254       1.51056       1.65885       1.71489       1.72581       1.75910       1.63601       1.56491       1.44276       1.33953       1.21671       1.06759      0.958652      0.817844      0.675830      0.571573      0.475768
  41  14 3543.1208    2.7579  3.7102 10.6103 -0.0003  0.0354   0.0214   0.0930    0.0499   0.0000   441.1252     -0.181575       18.8335       2.29017      -3.41128      0.677317      -2.04028     -0.567688       4.05533     -0.319612      -1.76345     -0.553846       2.64256      0.839319     -0.575985      0.158112     -0.144157      0.582583       1.38166       1.84831       2.05498       2.24915       2.32935       2.41005       2.31279       2.24687       2.16056       1.99072       1.84848       1.65680       1.45339       1.26793       1.07542      0.946066      0.761796      0.625017
  41  15 3705.4810    2.2031  5.3765 10.1252 -0.0006  0.0452   0.0142   0.1208    0.0427   0.0000   440.2568      -1.37159       14.2171       5.90867     -0.973918       5.95259      0.945293      -1.11276       1.80968     -0.966839      0.644786       2.78410    -0.0626443      -5.22413     -0.814138     -0.131546      -1.00760     -0.556409       1.78779       2.37761       2.66793       2.91012       3.07310       3.13404       3.06033       2.93333       2.75396       2.57598       2.38214       2.13454       1.87343       1.63653       1.41332       1.21570       1.00783      0.829957
  41  16 3865.7322    1.8135  8.0131  9.5933 -0.0001  0.0613   0.0095   0.1661    0.0445   0.0000   442.8223      0.541865       11.3969       7.38358      -5.57551      -7.78483      -3.17887      -8.02964      -3.33415      -3.41199      -2.04811      -2.77344     -0.411800       2.72432    0.00109319      -3.82841      -2.26550     -0.577745       2.42027       3.14797       3.60329       3.88441       4.01353       4.09770       4.08347       3.94340       3.69889       3.41668       3.20627       2.84562       2.53468       2.22770       1.92967       1.65081       1.36858       1.12688
  41  17 4024.6025    1.4627 11.0733  9.4383  0.0001  0.0842   0.0067   0.2345    0.0400   0.0000   437.3445      -1.55436       16.4486       6.62020      -5.94935      -6.72668      -8.38500       7.31009      -2.47249      -3.69412      -3.05003      0.624126      -1.32480      0.167099      0.884167   0.000252424       3.84425      -1.08929       3.30919       4.43365       4.95628       5.40857       5.56759       5.68763       5.59454       5.40993       5.13478       4.78210       4.34239       3.97849       3.51055       3.08849       2.68139       2.28042       1.92318       1.57403
  42   4 1772.6139    0.3787  0.4128  9.0661 -0.0024  0.0137   0.0094   0.0305    0.0387   0.0000   440.9155      -1.06789       19.8073      0.298321      -2.78397       2.25898      0.727671     -0.459577      0.561564      0.208156      -1.37746     -0.139793      0.424976      0.227030     -0.267999    -0.0282562     -0.396603      0.153466      0.500974      0.741490      0.814474      0.911104      0.947801      0.945776      0.983309      0.908259      0.874212      0.797889      0.723315      0.632158      0.578437      0.480559      0.403363      0.364378      0.286336      0.239343
  42   5 1973.2951    0.6217  0.6662  9.0999  0.0007  0.0155   0.0118   0.0371    0.0644   0.0000   441.2325     0.0122099       20.2740      0.111966      -3.79529     -0.591328      -1.23312      -2.02121      0.642028     -0.622597     -0.811991     0.0472924      0.206792      -1.46133     -0.133741      0.337740      0.354404     -0.396429      0.566449      0.722299      0.857957      0.937706      0.975682      0.949862      0.986941      0.921865      0.891226      0.840754      0.770301      0.707640      0.619202      0.582419      0.443460      0.384741      0.331681      0.283841
  42   6 2168.0758    0.9571  0.9806  9.1543 -0.0009  0.0189   0.0146   0.0455    0.1118   0.0000   441.5681      0.516357       21.3082     -0.527905      -3.80536     0.0512139      0.544823     -0.956296      0.302221      -1.29713      0.605437      0.484821    -0.0119597     -0.294022     -0.401463      0.348352    -0.0289551     -0.542432      0.820078       1.17392       1.36118       1.55838       1.69691       1.73980       1.65692       1.63919       1.46997       1.33925       1.17378       1.02115      0.881344      0.733156      0.604945      0.492488      0.408001      0.338224
  42   7 2354.7839    1.3998  1.2465  9.6025 -0.0006  0.0200   0.0187   0.0509    0.1230   0.0000   440.9699      0.623318       19.3141     -0.101473      -2.46105     -0.518179     -0.533370       2.37752     -0.514760      0.341024      0.642847      -1.73969      0.983537    -0.0559244      0.465748     -0.268593     -0.189165     -0.454257      0.765600      0.976302       1.12939       1.28878       1.24505       1.29384       1.30914       1.26332       1.18330       1.09913       1.01458      0.892962      0.803233      0.702838      0.623488      0.541956      0.450804      0.359817
  42   8 2534.9761    2.0526  1.3684 10.0451 -0.0002  0.0204   0.0263   0.0542    0.1467   0.0000   440.7381      0.914562       21.3237     -0.773316      -2.38276      0.135224       1.64783       1.34023       1.20416     -0.593639       2.48064      0.546526      0.573698     -0.278673      0.411326      0.400346     -0.478091     -0.172364      0.814089       1.11357       1.25259       1.34931       1.41720       1.40852       1.41156       1.33578       1.27703       1.20541       1.08642      0.983696      0.888468      0.765518      0.652745      0.558473      0.460038      0.391818
  42   9 2712.9731    2.7000  1.1752 10.7872 -0.0032  0.0184   0.0375   0.0492    0.1645   0.0000   442.7465     -0.632497       22.6392      0.372087      -2.29346       1.46845       3.07856      0.959147      0.717006       1.14319       1.23754      0.433828      -1.59985      0.158055     0.0407421      0.309121     0.0763835      0.836545      0.736364      0.944554       1.05313       1.18135       1.22071       1.24860       1.22849       1.15595       1.16155       1.06239      0.972869      0.854636      0.768821      0.698281      0.573769      0.497304      0.409659      0.337077
  42  10 2889.3473    3.6748  1.1453 11.0198 -0.0018  0.0180   0.0514   0.0474    0.2669   0.0000   440.9844      -1.33866       20.6460       1.13026      -1.14852     -0.220675       1.39822      0.640481      0.548057      0.451676     -0.612120     -0.877002      -1.05923      0.116652      0.126278      0.216622     -0.585727      0.171440      0.729226      0.940203       1.05414       1.15842       1.20679       1.22994       1.22279       1.17509       1.09681       1.03192      0.957057      0.852663      0.779998      0.675931      0.564943      0.478616      0.415354      0.339993
  42  11 3062.8114    4.2570  1.0621 12.1172 -0.0018  0.0179   0.0629   0.0463    0.1479   0.0000   439.5651      -1.31652       20.4568       1.97457      -3.01759    -0.0540491       1.27524     -0.992650      0.986818       1.99225      0.903999     -0.785271      0.191130      0.283490       1.05612      -1.06043     -0.511480     -0.102370      0.731986       1.00572       1.10764       1.19782       1.20546       1.17359       1.17504       1.12029       1.11858       1.01978      0.974551      0.893197      0.794900      0.710594      0.592670      0.510356      0.418343      0.352056
  42  12 3233.5413    4.0593  1.5152 11.7376 -0.0039  0.0218   0.0500   0.0560    0.1261   0.0000   440.8748     -0.765166       19.8109       1.50859      -3.53835     -0.705235     -0.599795      -1.37773      -1.61659       3.56714      0.473750      0.115303      0.198297      0.628121     -0.600086      -1.21148     -0.548485     -0.242062      0.842700       1.18098       1.32241       1.45016       1.51625       1.53646       1.51645       1.45317       1.36421       1.32226       1.18144       1.05608      0.946942      0.804652      0.696030      0.580326      0.488993      0.398288
  42  13 3401.8374    3.4167  2.4353 11.0044  0.0005  0.0267   0.0316   0.0698    0.0715   0.0000   440.0965       1.20978       16.8160      -1.54822     -0.505820      0.765105      -3.95926     -0.743612       2.23357      0.609568      -1.26494     0.0500567     -0.212595      -2.31443       1.53273      0.708333      0.821200     -0.605056       1.05752       1.39059       1.58789       1.68510       1.80729       1.78557       1.78630       1.69952       1.63339       1.53176       1.40977       1.26580       1.13017       1.00114      0.865106      0.750214      0.626932      0.513673
  42  14 3567.8386    2.6321  3.8152 10.7127 -0.0007  0.0367   0.0201   0.0946    0.0483   0.0000   439.4210      -2.34984       17.4633     -0.442865      -2.01117     -0.916877      -5.42175       1.17713      0.784713      -2.77189     -0.351264      -1.31838       1.81227      -3.57475      -1.08928      -1.24675     -0.881946      0.357541       1.40937       1.91527       2.08673       2.31226       2.38895       2.48235       2.38808       2.37380       2.21162       2.08103       1.88275       1.69749       1.52147       1.36047       1.15335      0.985570      0.819376      0.683838
  42  15 3731.3240    2.1324  5.9067 10.0761  0.0001  0.0481   0.0130   0.1277    0.0425   0.0000   439.6233      -2.71589       14.2785       2.29117      -3.61429      0.339317       2.36389       2.71027      0.202565      -4.04983      -1.67738       2.16922      0.348979      0.526528     -0.691772      0.887478      0.801175     -0.299955       1.87023       2.48595       2.78519       2.98236       3.10626       3.16739       3.14728       3.04928       2.92040       2.66915       2.49725       2.26645       2.01098       1.79798       1.53492       1.30508       1.09576      0.901852
  42  16 3892.6019    1.7371  8.6506  9.6977 -0.0028  0.0662   0.0087   0.1799    0.0417   0.0000   440.6828      -4.86037       18.1673       2.67266      0.644746       1.91536      0.346003     -0.364791      -4.45284     -0.597782       6.90919       1.55222      -4.96958      0.240448       2.25597      0.306234      -1.67065     -0.972884       2.52275       3.35482       3.79853       4.05123       4.24606       4.35393       4.32622       4.19065       3.94765       3.73772       3.36214       3.11774       2.72853       2.39749       2.07379       1.76783       1.48948       1.23543
  42  17 4052.2189    1.4085 11.1816  9.4790 -0.0001  0.0875   0.0064   0.2359    0.0394   0.0000   435.8814     -0.702886       18.2916       7.34633      -13.1888       5.17311      -4.33153     -0.655125       2.63932       2.03726      -6.25102       2.84638       2.30033     -0.132306     -0.618502      0.475373       1.29846       2.03752       3.35777       4.47408       5.01311       5.43089       5.63891       5.64078       5.72916       5.51496       5.21569       4.92000       4.52758       4.09761       3.67140       3.19294       2.77596       2.38551       1.98189       1.63411
[truncated: 724,791 more chars]
