# Supplementary material for: Global-Mode Analysis of Full-Disk Data from the Michelson Doppler Imager and the Helioseismic and Magnetic Imager
Source: Sol Phys. 2018 Jan 31;293(2):29. doi: 10.1007/s11207-017-1201-5 (PMC6566312; doi:10.1007/s11207-017-1201-5)
Supplement: Supplementary file 3 — (TAR 230.0 MB) [file 11207_2017_1201_MOESM3_ESM.tar › MDI/mdifdasym.1238.36]

   0  15 2228.8270    0.8865  0.6099 10.4201  0.0000       7.98381  0.1671   0.1869   0.5687    0.6826   0.0000       11.7295     0.0000       0.00000       0.00000       0.00000       0.00000       0.00000       0.00000       0.00000       0.00000       0.00000       0.00000       0.00000       0.00000       0.00000       0.00000       0.00000       0.00000       0.00000       0.00000       0.00000       0.00000       0.00000       0.00000       0.00000       0.00000       0.00000       0.00000       0.00000       0.00000       0.00000       0.00000       0.00000       0.00000       0.00000       0.00000       0.00000       0.00000       0.00000       0.00000       0.00000       0.00000       0.00000       0.00000       0.00000       0.00000       0.00000       0.00000       0.00000       0.00000       0.00000       0.00000       0.00000       0.00000       0.00000       0.00000       0.00000       0.00000       0.00000       0.00000       0.00000       0.00000       0.00000       0.00000       0.00000       0.00000       0.00000       0.00000       0.00000       0.00000       0.00000       0.00000       0.00000
   0  18 2629.6935    1.9768  1.1035 10.7657 -0.0069      -3.74289  0.3368   0.3683   0.4792    2.7579   0.0000       6.58803     0.0000       0.00000       0.00000       0.00000       0.00000       0.00000       0.00000       0.00000       0.00000       0.00000       0.00000       0.00000       0.00000       0.00000       0.00000       0.00000       0.00000       0.00000       0.00000       0.00000       0.00000       0.00000       0.00000       0.00000       0.00000       0.00000       0.00000       0.00000       0.00000       0.00000       0.00000       0.00000       0.00000       0.00000       0.00000       0.00000       0.00000       0.00000       0.00000       0.00000       0.00000       0.00000       0.00000       0.00000       0.00000       0.00000       0.00000       0.00000       0.00000       0.00000       0.00000       0.00000       0.00000       0.00000       0.00000       0.00000       0.00000       0.00000       0.00000       0.00000       0.00000       0.00000       0.00000       0.00000       0.00000       0.00000       0.00000       0.00000       0.00000       0.00000       0.00000       0.00000
   0  22 3168.7011    4.0295  1.0480  7.3021  0.0000       1.34924  0.2020   0.5384   0.4006  356.7582   0.0000       5.58932     0.0000       0.00000       0.00000       0.00000       0.00000       0.00000       0.00000       0.00000       0.00000       0.00000       0.00000       0.00000       0.00000       0.00000       0.00000       0.00000       0.00000       0.00000       0.00000       0.00000       0.00000       0.00000       0.00000       0.00000       0.00000       0.00000       0.00000       0.00000       0.00000       0.00000       0.00000       0.00000       0.00000       0.00000       0.00000       0.00000       0.00000       0.00000       0.00000       0.00000       0.00000       0.00000       0.00000       0.00000       0.00000       0.00000       0.00000       0.00000       0.00000       0.00000       0.00000       0.00000       0.00000       0.00000       0.00000       0.00000       0.00000       0.00000       0.00000       0.00000       0.00000       0.00000       0.00000       0.00000       0.00000       0.00000       0.00000       0.00000       0.00000       0.00000       0.00000       0.00000
   1  14 2156.6825    0.8642  0.7012  9.7759  0.0000       1.60256  0.1206   0.0873   0.2051    0.3929   0.0000       2.76572   327.3276       90.4920       0.00000       0.00000       0.00000       0.00000       0.00000       0.00000       0.00000       0.00000       0.00000       0.00000       0.00000       0.00000       0.00000       0.00000       0.00000       0.00000       0.00000       0.00000       0.00000       0.00000       0.00000       0.00000       0.00000       0.00000       0.00000       0.00000       0.00000       0.00000       0.00000       0.00000       0.00000       0.00000       0.00000       0.00000       182.042       63.6370       0.00000       0.00000       0.00000       0.00000       0.00000       0.00000       0.00000       0.00000       0.00000       0.00000       0.00000       0.00000       0.00000       0.00000       0.00000       0.00000       0.00000       0.00000       0.00000       0.00000       0.00000       0.00000       0.00000       0.00000       0.00000       0.00000       0.00000       0.00000       0.00000       0.00000       0.00000       0.00000       0.00000       0.00000
   1  22 3233.2509    4.1391  1.1723 11.4770  0.0000       4.98854  0.1411   0.3040   0.3140    2.1675   0.0000       2.95433   407.2840      -10.4414       0.00000       0.00000       0.00000       0.00000       0.00000       0.00000       0.00000       0.00000       0.00000       0.00000       0.00000       0.00000       0.00000       0.00000       0.00000       0.00000       0.00000       0.00000       0.00000       0.00000       0.00000       0.00000       0.00000       0.00000       0.00000       0.00000       0.00000       0.00000       0.00000       0.00000       0.00000       0.00000       0.00000       0.00000       121.747       67.4831       0.00000       0.00000       0.00000       0.00000       0.00000       0.00000       0.00000       0.00000       0.00000       0.00000       0.00000       0.00000       0.00000       0.00000       0.00000       0.00000       0.00000       0.00000       0.00000       0.00000       0.00000       0.00000       0.00000       0.00000       0.00000       0.00000       0.00000       0.00000       0.00000       0.00000       0.00000       0.00000       0.00000       0.00000
   1  25 3640.3657    2.5299  4.7608 -4.6997  0.0000      0.115183  0.3355   0.0822   0.6542 1000.0000   0.0000      0.430720   806.1792      -37.3747       0.00000       0.00000       0.00000       0.00000       0.00000       0.00000       0.00000       0.00000       0.00000       0.00000       0.00000       0.00000       0.00000       0.00000       0.00000       0.00000       0.00000       0.00000       0.00000       0.00000       0.00000       0.00000       0.00000       0.00000       0.00000       0.00000       0.00000       0.00000       0.00000       0.00000       0.00000       0.00000       0.00000       0.00000       311.759       155.967       0.00000       0.00000       0.00000       0.00000       0.00000       0.00000       0.00000       0.00000       0.00000       0.00000       0.00000       0.00000       0.00000       0.00000       0.00000       0.00000       0.00000       0.00000       0.00000       0.00000       0.00000       0.00000       0.00000       0.00000       0.00000       0.00000       0.00000       0.00000       0.00000       0.00000       0.00000       0.00000       0.00000       0.00000
   2  13 2082.0502    0.7283  0.6207  8.1681  0.0020       3.98600  0.1212   0.0637   0.2128    0.8390   0.0000       2.44582   411.7408      -2.75365      -5.43937      -6.94911       0.00000       0.00000       0.00000       0.00000       0.00000       0.00000       0.00000       0.00000       0.00000       0.00000       0.00000       0.00000       0.00000       0.00000       0.00000       0.00000       0.00000       0.00000       0.00000       0.00000       0.00000       0.00000       0.00000       0.00000       0.00000       0.00000       0.00000       0.00000       0.00000       0.00000       0.00000       0.00000       100.963       60.9438       43.0744       12.9650       0.00000       0.00000       0.00000       0.00000       0.00000       0.00000       0.00000       0.00000       0.00000       0.00000       0.00000       0.00000       0.00000       0.00000       0.00000       0.00000       0.00000       0.00000       0.00000       0.00000       0.00000       0.00000       0.00000       0.00000       0.00000       0.00000       0.00000       0.00000       0.00000       0.00000       0.00000       0.00000
   2  18 2754.4424    2.8535  0.7879  8.3343 -0.0012      -1.51521  0.0756   0.1864   0.1630   13.1814   0.0000       1.67417   450.8312      -33.4373       25.8550      -4.91361       0.00000       0.00000       0.00000       0.00000       0.00000       0.00000       0.00000       0.00000       0.00000       0.00000       0.00000       0.00000       0.00000       0.00000       0.00000       0.00000       0.00000       0.00000       0.00000       0.00000       0.00000       0.00000       0.00000       0.00000       0.00000       0.00000       0.00000       0.00000       0.00000       0.00000       0.00000       0.00000       42.0450       34.1829       19.8701       6.75217       0.00000       0.00000       0.00000       0.00000       0.00000       0.00000       0.00000       0.00000       0.00000       0.00000       0.00000       0.00000       0.00000       0.00000       0.00000       0.00000       0.00000       0.00000       0.00000       0.00000       0.00000       0.00000       0.00000       0.00000       0.00000       0.00000       0.00000       0.00000       0.00000       0.00000       0.00000       0.00000
   2  19 2889.5582    3.4162  0.8819 10.3654  0.0000       1.62939  0.0822   0.2053   0.1589    2.8010   0.0000       1.66906   308.5331       41.2575     -0.725614      -11.0867       0.00000       0.00000       0.00000       0.00000       0.00000       0.00000       0.00000       0.00000       0.00000       0.00000       0.00000       0.00000       0.00000       0.00000       0.00000       0.00000       0.00000       0.00000       0.00000       0.00000       0.00000       0.00000       0.00000       0.00000       0.00000       0.00000       0.00000       0.00000       0.00000       0.00000       0.00000       0.00000       51.1300       40.2079       22.6380       7.40111       0.00000       0.00000       0.00000       0.00000       0.00000       0.00000       0.00000       0.00000       0.00000       0.00000       0.00000       0.00000       0.00000       0.00000       0.00000       0.00000       0.00000       0.00000       0.00000       0.00000       0.00000       0.00000       0.00000       0.00000       0.00000       0.00000       0.00000       0.00000       0.00000       0.00000       0.00000       0.00000
   2  20 3024.8077    4.0005  0.7580 10.9558  0.0000       2.32693  0.0681   0.2655   0.1558    1.9713   0.0000       1.80777   426.2600      -15.9348      -6.72064       6.49247       0.00000       0.00000       0.00000       0.00000       0.00000       0.00000       0.00000       0.00000       0.00000       0.00000       0.00000       0.00000       0.00000       0.00000       0.00000       0.00000       0.00000       0.00000       0.00000       0.00000       0.00000       0.00000       0.00000       0.00000       0.00000       0.00000       0.00000       0.00000       0.00000       0.00000       0.00000       0.00000       36.9488       30.1560       19.5290       6.67880       0.00000       0.00000       0.00000       0.00000       0.00000       0.00000       0.00000       0.00000       0.00000       0.00000       0.00000       0.00000       0.00000       0.00000       0.00000       0.00000       0.00000       0.00000       0.00000       0.00000       0.00000       0.00000       0.00000       0.00000       0.00000       0.00000       0.00000       0.00000       0.00000       0.00000       0.00000       0.00000
   2  21 3159.8512    4.0396  1.0314  4.8876  0.0000      0.578294  0.1085   0.2383   0.1842 1000.0000   0.0000       1.84771   370.1776      -64.7021       48.3474      -8.07481       0.00000       0.00000       0.00000       0.00000       0.00000       0.00000       0.00000       0.00000       0.00000       0.00000       0.00000       0.00000       0.00000       0.00000       0.00000       0.00000       0.00000       0.00000       0.00000       0.00000       0.00000       0.00000       0.00000       0.00000       0.00000       0.00000       0.00000       0.00000       0.00000       0.00000       0.00000       0.00000       61.9657       49.1470       25.3340       8.86920       0.00000       0.00000       0.00000       0.00000       0.00000       0.00000       0.00000       0.00000       0.00000       0.00000       0.00000       0.00000       0.00000       0.00000       0.00000       0.00000       0.00000       0.00000       0.00000       0.00000       0.00000       0.00000       0.00000       0.00000       0.00000       0.00000       0.00000       0.00000       0.00000       0.00000       0.00000       0.00000
   2  22 3295.2021    3.9047  1.5134 -1.0311  0.0000       1.22410  0.1225   0.1891   0.2156 1000.0000   0.0000       1.15209   441.9014       1.70078       13.4659       2.92578       0.00000       0.00000       0.00000       0.00000       0.00000       0.00000       0.00000       0.00000       0.00000       0.00000       0.00000       0.00000       0.00000       0.00000       0.00000       0.00000       0.00000       0.00000       0.00000       0.00000       0.00000       0.00000       0.00000       0.00000       0.00000       0.00000       0.00000       0.00000       0.00000       0.00000       0.00000       0.00000       59.5218       56.1842       30.4674       13.8931       0.00000       0.00000       0.00000       0.00000       0.00000       0.00000       0.00000       0.00000       0.00000       0.00000       0.00000       0.00000       0.00000       0.00000       0.00000       0.00000       0.00000       0.00000       0.00000       0.00000       0.00000       0.00000       0.00000       0.00000       0.00000       0.00000       0.00000       0.00000       0.00000       0.00000       0.00000       0.00000
   3  12 2001.3492    0.4689  0.5976  8.7510  0.0036       14.2959  0.0632   0.0325   0.1334    0.2818   0.0000       4.39329   460.2843      -22.7798       11.2061      -3.47846      -1.08859      0.734415       0.00000       0.00000       0.00000       0.00000       0.00000       0.00000       0.00000       0.00000       0.00000       0.00000       0.00000       0.00000       0.00000       0.00000       0.00000       0.00000       0.00000       0.00000       0.00000       0.00000       0.00000       0.00000       0.00000       0.00000       0.00000       0.00000       0.00000       0.00000       0.00000       0.00000       23.1076       20.1456       17.7064       11.4684       5.24037       1.33213       0.00000       0.00000       0.00000       0.00000       0.00000       0.00000       0.00000       0.00000       0.00000       0.00000       0.00000       0.00000       0.00000       0.00000       0.00000       0.00000       0.00000       0.00000       0.00000       0.00000       0.00000       0.00000       0.00000       0.00000       0.00000       0.00000       0.00000       0.00000       0.00000       0.00000
   3  13 2137.6517    0.8123  0.4816  9.2108  0.0003       1.05471  0.0609   0.0612   0.1007    0.4113   0.0000       2.45016   421.9877       19.4631       22.9222       11.2412      -1.11867      -3.27218       0.00000       0.00000       0.00000       0.00000       0.00000       0.00000       0.00000       0.00000       0.00000       0.00000       0.00000       0.00000       0.00000       0.00000       0.00000       0.00000       0.00000       0.00000       0.00000       0.00000       0.00000       0.00000       0.00000       0.00000       0.00000       0.00000       0.00000       0.00000       0.00000       0.00000       29.3151       29.4470       18.1841       8.72001       4.08429       1.28501       0.00000       0.00000       0.00000       0.00000       0.00000       0.00000       0.00000       0.00000       0.00000       0.00000       0.00000       0.00000       0.00000       0.00000       0.00000       0.00000       0.00000       0.00000       0.00000       0.00000       0.00000       0.00000       0.00000       0.00000       0.00000       0.00000       0.00000       0.00000       0.00000       0.00000
   3  14 2273.4183    1.0355  0.6890  9.4897 -0.0003       4.99163  0.0730   0.0659   0.1423    0.5136   0.0000       2.06781   469.8419       32.8905      -13.1315       10.9860      -2.67666      -2.63144       0.00000       0.00000       0.00000       0.00000       0.00000       0.00000       0.00000       0.00000       0.00000       0.00000       0.00000       0.00000       0.00000       0.00000       0.00000       0.00000       0.00000       0.00000       0.00000       0.00000       0.00000       0.00000       0.00000       0.00000       0.00000       0.00000       0.00000       0.00000       0.00000       0.00000       25.5943       26.2664       22.3900       11.2000       6.87053       1.98545       0.00000       0.00000       0.00000       0.00000       0.00000       0.00000       0.00000       0.00000       0.00000       0.00000       0.00000       0.00000       0.00000       0.00000       0.00000       0.00000       0.00000       0.00000       0.00000       0.00000       0.00000       0.00000       0.00000       0.00000       0.00000       0.00000       0.00000       0.00000       0.00000       0.00000
   3  18 2811.4754    2.8334  0.8336 11.5074  0.0020       2.95301  0.0824   0.1759   0.1627    0.6938   0.0000       2.13249   461.5858      0.525358      0.734527      -16.3909      0.647731      -1.26394       0.00000       0.00000       0.00000       0.00000       0.00000       0.00000       0.00000       0.00000       0.00000       0.00000       0.00000       0.00000       0.00000       0.00000       0.00000       0.00000       0.00000       0.00000       0.00000       0.00000       0.00000       0.00000       0.00000       0.00000       0.00000       0.00000       0.00000       0.00000       0.00000       0.00000       30.6200       27.4790       20.5687       13.4681       5.15240       1.46881       0.00000       0.00000       0.00000       0.00000       0.00000       0.00000       0.00000       0.00000       0.00000       0.00000       0.00000       0.00000       0.00000       0.00000       0.00000       0.00000       0.00000       0.00000       0.00000       0.00000       0.00000       0.00000       0.00000       0.00000       0.00000       0.00000       0.00000       0.00000       0.00000       0.00000
   3  20 3082.2407    3.8040  0.8317 11.9909  0.0000       1.84022  0.0697   0.2113   0.1414    0.7966   0.0000       1.33578   404.5217       4.94894       2.06840      -3.29773      -4.47040      -1.21544       0.00000       0.00000       0.00000       0.00000       0.00000       0.00000       0.00000       0.00000       0.00000       0.00000       0.00000       0.00000       0.00000       0.00000       0.00000       0.00000       0.00000       0.00000       0.00000       0.00000       0.00000       0.00000       0.00000       0.00000       0.00000       0.00000       0.00000       0.00000       0.00000       0.00000       29.6281       28.4559       20.7251       10.8787       5.26337       1.51148       0.00000       0.00000       0.00000       0.00000       0.00000       0.00000       0.00000       0.00000       0.00000       0.00000       0.00000       0.00000       0.00000       0.00000       0.00000       0.00000       0.00000       0.00000       0.00000       0.00000       0.00000       0.00000       0.00000       0.00000       0.00000       0.00000       0.00000       0.00000       0.00000       0.00000
   3  21 3217.7535    3.9570  1.0946  0.8203  0.0000       1.21367  0.0945   0.1911   0.1631 1000.0000   0.0000       2.11467   411.0831       11.3220       24.6586       5.66390       1.63432      0.734645       0.00000       0.00000       0.00000       0.00000       0.00000       0.00000       0.00000       0.00000       0.00000       0.00000       0.00000       0.00000       0.00000       0.00000       0.00000       0.00000       0.00000       0.00000       0.00000       0.00000       0.00000       0.00000       0.00000       0.00000       0.00000       0.00000       0.00000       0.00000       0.00000       0.00000       29.6267       29.7567       21.4794       12.2637       5.75108       1.83384       0.00000       0.00000       0.00000       0.00000       0.00000       0.00000       0.00000       0.00000       0.00000       0.00000       0.00000       0.00000       0.00000       0.00000       0.00000       0.00000       0.00000       0.00000       0.00000       0.00000       0.00000       0.00000       0.00000       0.00000       0.00000       0.00000       0.00000       0.00000       0.00000       0.00000
   3  22 3353.3685    3.1935  1.5230 11.6059  0.0027     -0.592447  0.1290   0.1525   0.2172    0.7403   0.0000       1.39376   417.8071       70.8318      -21.1769       20.6881       5.27190      0.331908       0.00000       0.00000       0.00000       0.00000       0.00000       0.00000       0.00000       0.00000       0.00000       0.00000       0.00000       0.00000       0.00000       0.00000       0.00000       0.00000       0.00000       0.00000       0.00000       0.00000       0.00000       0.00000       0.00000       0.00000       0.00000       0.00000       0.00000       0.00000       0.00000       0.00000       42.0860       34.4695       30.6287       20.1084       8.39120       2.17808       0.00000       0.00000       0.00000       0.00000       0.00000       0.00000       0.00000       0.00000       0.00000       0.00000       0.00000       0.00000       0.00000       0.00000       0.00000       0.00000       0.00000       0.00000       0.00000       0.00000       0.00000       0.00000       0.00000       0.00000       0.00000       0.00000       0.00000       0.00000       0.00000       0.00000
   3  23 3489.6253    2.8785  3.0074  9.0453  0.0033      0.397674  0.1440   0.0901   0.2819    1.8276   0.0000      0.323487   402.9186      -46.3252       18.8322      -2.00930      -7.66310      -4.37619       0.00000       0.00000       0.00000       0.00000       0.00000       0.00000       0.00000       0.00000       0.00000       0.00000       0.00000       0.00000       0.00000       0.00000       0.00000       0.00000       0.00000       0.00000       0.00000       0.00000       0.00000       0.00000       0.00000       0.00000       0.00000       0.00000       0.00000       0.00000       0.00000       0.00000       53.0419       51.3784       36.1188       20.9306       9.17921       2.82480       0.00000       0.00000       0.00000       0.00000       0.00000       0.00000       0.00000       0.00000       0.00000       0.00000       0.00000       0.00000       0.00000       0.00000       0.00000       0.00000       0.00000       0.00000       0.00000       0.00000       0.00000       0.00000       0.00000       0.00000       0.00000       0.00000       0.00000       0.00000       0.00000       0.00000
   3  24 3626.0072    2.4578  3.5236 10.5578  0.0000     0.0919356  0.1655   0.0759   0.3564    0.4116   0.0000      0.365233   574.2300      -72.3334      -4.37788       11.0369      -5.56406       3.83609       0.00000       0.00000       0.00000       0.00000       0.00000       0.00000       0.00000       0.00000       0.00000       0.00000       0.00000       0.00000       0.00000       0.00000       0.00000       0.00000       0.00000       0.00000       0.00000       0.00000       0.00000       0.00000       0.00000       0.00000       0.00000       0.00000       0.00000       0.00000       0.00000       0.00000       58.8457       58.5967       42.1821       22.3842       11.2146       3.34379       0.00000       0.00000       0.00000       0.00000       0.00000       0.00000       0.00000       0.00000       0.00000       0.00000       0.00000       0.00000       0.00000       0.00000       0.00000       0.00000       0.00000       0.00000       0.00000       0.00000       0.00000       0.00000       0.00000       0.00000       0.00000       0.00000       0.00000       0.00000       0.00000       0.00000
   4  11 1914.6889    0.4900  0.4979  9.0531  0.0014       5.18933  0.0750   0.0350   0.1392    0.1932   0.0000       3.41726   432.6022      -23.9491       2.62238      -1.90051       2.57394      0.349369     -0.410646     0.0405582       0.00000       0.00000       0.00000       0.00000       0.00000       0.00000       0.00000       0.00000       0.00000       0.00000       0.00000       0.00000       0.00000       0.00000       0.00000       0.00000       0.00000       0.00000       0.00000       0.00000       0.00000       0.00000       0.00000       0.00000       0.00000       0.00000       0.00000       0.00000       22.8325       25.6745       26.0092       12.3588       7.69559       2.83292       1.62764      0.417987       0.00000       0.00000       0.00000       0.00000       0.00000       0.00000       0.00000       0.00000       0.00000       0.00000       0.00000       0.00000       0.00000       0.00000       0.00000       0.00000       0.00000       0.00000       0.00000       0.00000       0.00000       0.00000       0.00000       0.00000       0.00000       0.00000       0.00000       0.00000
   4  12 2051.6875    0.6763  0.5686  8.4883  0.0010       5.38764  0.0637   0.0427   0.1142    0.4653   0.0000       2.02890   443.9559       2.55886      -9.54674       7.91321      -4.28639       1.91491       1.60731     -0.133013       0.00000       0.00000       0.00000       0.00000       0.00000       0.00000       0.00000       0.00000       0.00000       0.00000       0.00000       0.00000       0.00000       0.00000       0.00000       0.00000       0.00000       0.00000       0.00000       0.00000       0.00000       0.00000       0.00000       0.00000       0.00000       0.00000       0.00000       0.00000       22.4677       25.1297       18.3861       11.8088       6.10496       2.68275       1.14364      0.321892       0.00000       0.00000       0.00000       0.00000       0.00000       0.00000       0.00000       0.00000       0.00000       0.00000       0.00000       0.00000       0.00000       0.00000       0.00000       0.00000       0.00000       0.00000       0.00000       0.00000       0.00000       0.00000       0.00000       0.00000       0.00000       0.00000       0.00000       0.00000
   4  13 2188.4216    0.7307  0.8021  9.5677 -0.0077       6.40258  0.0850   0.0400   0.1621    0.2774   0.0000       2.51006   473.5116       28.4405      -12.2188       11.4022       16.0192       2.55782      0.281256      0.572486       0.00000       0.00000       0.00000       0.00000       0.00000       0.00000       0.00000       0.00000       0.00000       0.00000       0.00000       0.00000       0.00000       0.00000       0.00000       0.00000       0.00000       0.00000       0.00000       0.00000       0.00000       0.00000       0.00000       0.00000       0.00000       0.00000       0.00000       0.00000       21.1672       30.7484       20.5377       14.6131       8.70764       3.68011       1.69211      0.546626       0.00000       0.00000       0.00000       0.00000       0.00000       0.00000       0.00000       0.00000       0.00000       0.00000       0.00000       0.00000       0.00000       0.00000       0.00000       0.00000       0.00000       0.00000       0.00000       0.00000       0.00000       0.00000       0.00000       0.00000       0.00000       0.00000       0.00000       0.00000
   4  14 2324.3134    1.1433  0.7643  9.9966 -0.0031       6.59306  0.0676   0.0612   0.1506    0.3981   0.0000       2.10363   432.9833      -34.5674      0.980074      -14.5316       1.99799      -4.40815     -0.640910     -0.131032       0.00000       0.00000       0.00000       0.00000       0.00000       0.00000       0.00000       0.00000       0.00000       0.00000       0.00000       0.00000       0.00000       0.00000       0.00000       0.00000       0.00000       0.00000       0.00000       0.00000       0.00000       0.00000       0.00000       0.00000       0.00000       0.00000       0.00000       0.00000       22.2495       18.4545       16.6087       15.4529       8.99228       4.20615       1.18059      0.295814       0.00000       0.00000       0.00000       0.00000       0.00000       0.00000       0.00000       0.00000       0.00000       0.00000       0.00000       0.00000       0.00000       0.00000       0.00000       0.00000       0.00000       0.00000       0.00000       0.00000       0.00000       0.00000       0.00000       0.00000       0.00000       0.00000       0.00000       0.00000
   4  17 2728.3148    2.5236  0.9111 11.0719 -0.0017      -1.95035  0.0797   0.1342   0.1631    0.7041   0.0000       1.38638   433.6338      -21.3332       3.94938       18.1097       8.46988       4.58817       4.00519      0.694050       0.00000       0.00000       0.00000       0.00000       0.00000       0.00000       0.00000       0.00000       0.00000       0.00000       0.00000       0.00000       0.00000       0.00000       0.00000       0.00000       0.00000       0.00000       0.00000       0.00000       0.00000       0.00000       0.00000       0.00000       0.00000       0.00000       0.00000       0.00000       19.0586       20.8393       17.4217       13.0488       7.15045       3.99981       1.48038      0.416097       0.00000       0.00000       0.00000       0.00000       0.00000       0.00000       0.00000       0.00000       0.00000       0.00000       0.00000       0.00000       0.00000       0.00000       0.00000       0.00000       0.00000       0.00000       0.00000       0.00000       0.00000       0.00000       0.00000       0.00000       0.00000       0.00000       0.00000       0.00000
   4  18 2864.2122    2.9821  0.7561 11.4977 -0.0075      0.188332  0.0664   0.1466   0.1237    0.6865   0.0000       1.23610   406.9532       21.4332       21.8188       7.13078       1.15056     -0.171836     0.0857627     -0.292494       0.00000       0.00000       0.00000       0.00000       0.00000       0.00000       0.00000       0.00000       0.00000       0.00000       0.00000       0.00000       0.00000       0.00000       0.00000       0.00000       0.00000       0.00000       0.00000       0.00000       0.00000       0.00000       0.00000       0.00000       0.00000       0.00000       0.00000       0.00000       16.3100       20.0854       16.5335       10.6119       8.27411       2.85076       1.60897      0.417264       0.00000       0.00000       0.00000       0.00000       0.00000       0.00000       0.00000       0.00000       0.00000       0.00000       0.00000       0.00000       0.00000       0.00000       0.00000       0.00000       0.00000       0.00000       0.00000       0.00000       0.00000       0.00000       0.00000       0.00000       0.00000       0.00000       0.00000       0.00000
   4  19 3000.0283    4.0076  0.7369 11.2243 -0.0098      0.173996  0.0701   0.2082   0.1130    1.7276   0.0000       1.09935   457.3493      -17.0967      -14.1591       4.76651      -3.84355       5.35459       1.38010     -0.276869       0.00000       0.00000       0.00000       0.00000       0.00000       0.00000       0.00000       0.00000       0.00000       0.00000       0.00000       0.00000       0.00000       0.00000       0.00000       0.00000       0.00000       0.00000       0.00000       0.00000       0.00000       0.00000       0.00000       0.00000       0.00000       0.00000       0.00000       0.00000       20.7393       17.6415       19.3476       12.7091       6.80986       4.60113       1.58756      0.328038       0.00000       0.00000       0.00000       0.00000       0.00000       0.00000       0.00000       0.00000       0.00000       0.00000       0.00000       0.00000       0.00000       0.00000       0.00000       0.00000       0.00000       0.00000       0.00000       0.00000       0.00000       0.00000       0.00000       0.00000       0.00000       0.00000       0.00000       0.00000
   4  20 3136.0078    4.1208  1.0086 10.6498 -0.0046       2.87375  0.0810   0.1950   0.1609    3.8912   0.0000       1.57868   438.3676      -24.5223       32.2485      -4.64058      -3.90124       2.63179     -0.427630     -0.424979       0.00000       0.00000       0.00000       0.00000       0.00000       0.00000       0.00000       0.00000       0.00000       0.00000       0.00000       0.00000       0.00000       0.00000       0.00000       0.00000       0.00000       0.00000       0.00000       0.00000       0.00000       0.00000       0.00000       0.00000       0.00000       0.00000       0.00000       0.00000       27.8326       28.6653       21.4091       14.4328       7.46286       3.45716       1.13859      0.293934       0.00000       0.00000       0.00000       0.00000       0.00000       0.00000       0.00000       0.00000       0.00000       0.00000       0.00000       0.00000       0.00000       0.00000       0.00000       0.00000       0.00000       0.00000       0.00000       0.00000       0.00000       0.00000       0.00000       0.00000       0.00000       0.00000       0.00000       0.00000
   4  21 3271.6780    3.6391  1.3301 11.3325 -0.0000     -0.131372  0.0884   0.1495   0.1711    0.9672   0.0000       1.29204   414.5307       15.4576       17.7340      -2.52516      -13.2077      -2.87097     -0.142888      0.135453       0.00000       0.00000       0.00000       0.00000       0.00000       0.00000       0.00000       0.00000       0.00000       0.00000       0.00000       0.00000       0.00000       0.00000       0.00000       0.00000       0.00000       0.00000       0.00000       0.00000       0.00000       0.00000       0.00000       0.00000       0.00000       0.00000       0.00000       0.00000       24.2970       28.0080       21.0989       14.5564       8.20374       4.15912       1.59263      0.459635       0.00000       0.00000       0.00000       0.00000       0.00000       0.00000       0.00000       0.00000       0.00000       0.00000       0.00000       0.00000       0.00000       0.00000       0.00000       0.00000       0.00000       0.00000       0.00000       0.00000       0.00000       0.00000       0.00000       0.00000       0.00000       0.00000       0.00000       0.00000
   4  22 3408.0138    3.1518  1.9425 11.7579  0.0027      0.193639  0.1111   0.1184   0.2318    0.3764   0.0000      0.683746   439.3497      -16.1081       35.8095       6.94574       17.2737      -5.35714      0.698826     -0.263873       0.00000       0.00000       0.00000       0.00000       0.00000       0.00000       0.00000       0.00000       0.00000       0.00000       0.00000       0.00000       0.00000       0.00000       0.00000       0.00000       0.00000       0.00000       0.00000       0.00000       0.00000       0.00000       0.00000       0.00000       0.00000       0.00000       0.00000       0.00000       28.9859       31.4680       24.5817       18.8508       9.84828       5.39720       1.79009      0.570982       0.00000       0.00000       0.00000       0.00000       0.00000       0.00000       0.00000       0.00000       0.00000       0.00000       0.00000       0.00000       0.00000       0.00000       0.00000       0.00000       0.00000       0.00000       0.00000       0.00000       0.00000       0.00000       0.00000       0.00000       0.00000       0.00000       0.00000       0.00000
   4  23 3544.6467    2.7363  2.9018  9.0148  0.0016      0.791057  0.1307   0.0780   0.2515    1.6742   0.0000      0.372610   474.8605       35.1104     -0.622089      -42.2596       2.56021      -6.00784     0.0760997     -0.295827       0.00000       0.00000       0.00000       0.00000       0.00000       0.00000       0.00000       0.00000       0.00000       0.00000       0.00000       0.00000       0.00000       0.00000       0.00000       0.00000       0.00000       0.00000       0.00000       0.00000       0.00000       0.00000       0.00000       0.00000       0.00000       0.00000       0.00000       0.00000       35.1046       36.5711       29.7677       20.1825       12.2234       5.43820       2.15987      0.563516       0.00000       0.00000       0.00000       0.00000       0.00000       0.00000       0.00000       0.00000       0.00000       0.00000       0.00000       0.00000       0.00000       0.00000       0.00000       0.00000       0.00000       0.00000       0.00000       0.00000       0.00000       0.00000       0.00000       0.00000       0.00000       0.00000       0.00000       0.00000
   5  12 2098.5699    0.6972  0.6907  9.0539  0.0051       10.6357  0.0638   0.0353   0.1095    0.2550   0.0000       2.51341   437.0649      -13.9177      -13.5231       3.55697      -1.49926      0.842451       1.27135     -0.524548      0.212772     0.0132690       0.00000       0.00000       0.00000       0.00000       0.00000       0.00000       0.00000       0.00000       0.00000       0.00000       0.00000       0.00000       0.00000       0.00000       0.00000       0.00000       0.00000       0.00000       0.00000       0.00000       0.00000       0.00000       0.00000       0.00000       0.00000       0.00000       14.4333       14.1500       14.9279       12.0140       6.32276       4.07639       2.86190       1.08304      0.328802     0.0741383       0.00000       0.00000       0.00000       0.00000       0.00000       0.00000       0.00000       0.00000       0.00000       0.00000       0.00000       0.00000       0.00000       0.00000       0.00000       0.00000       0.00000       0.00000       0.00000       0.00000       0.00000       0.00000       0.00000       0.00000       0.00000       0.00000
   5  13 2235.3584    0.9273  0.6278  9.4941 -0.0113       7.01929  0.0536   0.0509   0.0979    0.3211   0.0000       2.03017   439.3575       30.9437      -1.56043      -14.3797      -10.7095       1.06956       3.99284      0.877135      0.285354    -0.0959428       0.00000       0.00000       0.00000       0.00000       0.00000       0.00000       0.00000       0.00000       0.00000       0.00000       0.00000       0.00000       0.00000       0.00000       0.00000       0.00000       0.00000       0.00000       0.00000       0.00000       0.00000       0.00000       0.00000       0.00000       0.00000       0.00000       15.5523       17.0219       15.2103       10.6495       5.90046       3.49330       2.11687      0.830239      0.262345     0.0580247       0.00000       0.00000       0.00000       0.00000       0.00000       0.00000       0.00000       0.00000       0.00000       0.00000       0.00000       0.00000       0.00000       0.00000       0.00000       0.00000       0.00000       0.00000       0.00000       0.00000       0.00000       0.00000       0.00000       0.00000       0.00000       0.00000
   5  14 2371.1445    1.3068  0.6767  9.8687 -0.0030       2.23548  0.0594   0.0636   0.0966    0.4371   0.0000       1.52362   434.8858      0.312011      -9.23122      -5.09570      -6.91815      0.125559     -0.469718    -0.0627570    -0.0909761    -0.0395543       0.00000       0.00000       0.00000       0.00000       0.00000       0.00000       0.00000       0.00000       0.00000       0.00000       0.00000       0.00000       0.00000       0.00000       0.00000       0.00000       0.00000       0.00000       0.00000       0.00000       0.00000       0.00000       0.00000       0.00000       0.00000       0.00000       12.5430       16.2556       13.5270       10.0164       6.85501       4.09114       1.95752      0.947610      0.340398     0.0882552       0.00000       0.00000       0.00000       0.00000       0.00000       0.00000       0.00000       0.00000       0.00000       0.00000       0.00000       0.00000       0.00000       0.00000       0.00000       0.00000       0.00000       0.00000       0.00000       0.00000       0.00000       0.00000       0.00000       0.00000       0.00000       0.00000
   5  15 2506.1769    1.7131  0.7617 10.0663 -0.0078       3.34922  0.0521   0.0836   0.1093    0.5460   0.0000       1.32267   422.2951       5.11614       19.9685       6.90537     -0.553671      -3.23353     -0.994511      -1.25300      0.122137     0.0291937       0.00000       0.00000       0.00000       0.00000       0.00000       0.00000       0.00000       0.00000       0.00000       0.00000       0.00000       0.00000       0.00000       0.00000       0.00000       0.00000       0.00000       0.00000       0.00000       0.00000       0.00000       0.00000       0.00000       0.00000       0.00000       0.00000       13.0765       14.5685       13.0319       9.37536       6.14711       3.80460       1.75839      0.887330      0.286900     0.0646256       0.00000       0.00000       0.00000       0.00000       0.00000       0.00000       0.00000       0.00000       0.00000       0.00000       0.00000       0.00000       0.00000       0.00000       0.00000       0.00000       0.00000       0.00000       0.00000       0.00000       0.00000       0.00000       0.00000       0.00000       0.00000       0.00000
   5  16 2641.1792    2.3999  1.0072  9.1030  0.0036       2.05570  0.0716   0.1068   0.1416    1.8958   0.0000       1.23943   419.8373       23.4749       1.69469      0.375957      -6.40107       3.46495    -0.0770171      0.819029     -0.323778     -0.146845       0.00000       0.00000       0.00000       0.00000       0.00000       0.00000       0.00000       0.00000       0.00000       0.00000       0.00000       0.00000       0.00000       0.00000       0.00000       0.00000       0.00000       0.00000       0.00000       0.00000       0.00000       0.00000       0.00000       0.00000       0.00000       0.00000       16.0108       17.1577       13.8375       11.5281       8.21377       4.50778       2.38456      0.820188      0.312019     0.0779195       0.00000       0.00000       0.00000       0.00000       0.00000       0.00000       0.00000       0.00000       0.00000       0.00000       0.00000       0.00000       0.00000       0.00000       0.00000       0.00000       0.00000       0.00000       0.00000       0.00000       0.00000       0.00000       0.00000       0.00000       0.00000       0.00000
   5  17 2777.2521    2.7995  0.9588  9.8037 -0.0021     -0.609556  0.0669   0.1252   0.1307    2.6618   0.0000       1.20497   427.5387      -13.7187       6.61680       4.10132      -7.07136       1.54013       1.13422      -1.33098     -0.284055    0.00842784       0.00000       0.00000       0.00000       0.00000       0.00000       0.00000       0.00000       0.00000       0.00000       0.00000       0.00000       0.00000       0.00000       0.00000       0.00000       0.00000       0.00000       0.00000       0.00000       0.00000       0.00000       0.00000       0.00000       0.00000       0.00000       0.00000       17.1554       19.8298       16.9361       11.7900       7.69188       4.27545       2.18484      0.883568      0.318662     0.0696392       0.00000       0.00000       0.00000       0.00000       0.00000       0.00000       0.00000       0.00000       0.00000       0.00000       0.00000       0.00000       0.00000       0.00000       0.00000       0.00000       0.00000       0.00000       0.00000       0.00000       0.00000       0.00000       0.00000       0.00000       0.00000       0.00000
   5  20 3186.2466    4.0563  1.0753  4.6461  0.0000       1.14743  0.0841   0.1918   0.1466 1000.0000   0.0000       1.32307   413.0090       14.1619      -7.51775      -12.1057       9.72824      -4.65095       0.00000       0.00000       0.00000       0.00000       0.00000       0.00000       0.00000       0.00000       0.00000       0.00000       0.00000       0.00000       0.00000       0.00000       0.00000       0.00000       0.00000       0.00000       0.00000       0.00000       0.00000       0.00000       0.00000       0.00000       0.00000       0.00000       0.00000       0.00000       0.00000       0.00000       15.5260       21.3848       17.1560       13.8071       9.73661       4.93911       3.28677       1.03722      0.488043      0.123046       0.00000       0.00000       0.00000       0.00000       0.00000       0.00000       0.00000       0.00000       0.00000       0.00000       0.00000       0.00000       0.00000       0.00000       0.00000       0.00000       0.00000       0.00000       0.00000       0.00000       0.00000       0.00000       0.00000       0.00000       0.00000       0.00000
   5  21 3322.5423    3.2349  1.5087 12.2714 -0.0318       1.16246  0.1153   0.1418   0.1919    0.5447   0.0000       1.01672   425.8171      -3.48641      -4.59540      0.242733      -19.3172       9.60895       6.81327       4.46628     -0.442938    -0.0497670       0.00000       0.00000       0.00000       0.00000       0.00000       0.00000       0.00000       0.00000       0.00000       0.00000       0.00000       0.00000       0.00000       0.00000       0.00000       0.00000       0.00000       0.00000       0.00000       0.00000       0.00000       0.00000       0.00000       0.00000       0.00000       0.00000       25.5982       30.6670       26.3151       18.7035       11.5576       6.65982       3.33381       1.55551      0.542624      0.123289       0.00000       0.00000       0.00000       0.00000       0.00000       0.00000       0.00000       0.00000       0.00000       0.00000       0.00000       0.00000       0.00000       0.00000       0.00000       0.00000       0.00000       0.00000       0.00000       0.00000       0.00000       0.00000       0.00000       0.00000       0.00000       0.00000
   5  23 3596.3331    2.5070  3.6506  9.9421  0.0032      0.354861  0.1398   0.0632   0.2810    0.6151   0.0000      0.273959   443.7209       74.8043      -6.03449       11.6124       12.5073      -12.1849      -1.47456      -2.84984    -0.0324903     0.0237965       0.00000       0.00000       0.00000       0.00000       0.00000       0.00000       0.00000       0.00000       0.00000       0.00000       0.00000       0.00000       0.00000       0.00000       0.00000       0.00000       0.00000       0.00000       0.00000       0.00000       0.00000       0.00000       0.00000       0.00000       0.00000       0.00000       30.1098       32.5159       29.8229       23.0871       15.8840       9.38128       4.80864       2.06777      0.707407      0.155122       0.00000       0.00000       0.00000       0.00000       0.00000       0.00000       0.00000       0.00000       0.00000       0.00000       0.00000       0.00000       0.00000       0.00000       0.00000       0.00000       0.00000       0.00000       0.00000       0.00000       0.00000       0.00000       0.00000       0.00000       0.00000       0.00000
   5  26 4009.8949    1.4711  8.8982  9.3331 -0.0016      0.344717  0.2634   0.0253   0.5006    0.1582   0.0000      0.118439   423.0974      -79.9988      -4.96144       14.2399      -5.03932       16.2868      -4.40303       3.29874      -1.25791    -0.0497894       0.00000       0.00000       0.00000       0.00000       0.00000       0.00000       0.00000       0.00000       0.00000       0.00000       0.00000       0.00000       0.00000       0.00000       0.00000       0.00000       0.00000       0.00000       0.00000       0.00000       0.00000       0.00000       0.00000       0.00000       0.00000       0.00000       50.3284       61.8273       51.8656       41.6298       27.1235       16.1775       8.37159       3.62260       1.28339      0.320633       0.00000       0.00000       0.00000       0.00000       0.00000       0.00000       0.00000       0.00000       0.00000       0.00000       0.00000       0.00000       0.00000       0.00000       0.00000       0.00000       0.00000       0.00000       0.00000       0.00000       0.00000       0.00000       0.00000       0.00000       0.00000       0.00000
   6  12 2142.5955    0.7668  0.6686  8.8617 -0.0043       7.13707  0.0615   0.0367   0.0979    0.3111   0.0000       2.03649   424.7286       8.44497       7.57310      -20.8289      -6.07169      -6.85767       1.68105     -0.132721     0.0424596     0.0150335     0.0403438     0.0113714       0.00000       0.00000       0.00000       0.00000       0.00000       0.00000       0.00000       0.00000       0.00000       0.00000       0.00000       0.00000       0.00000       0.00000       0.00000       0.00000       0.00000       0.00000       0.00000       0.00000       0.00000       0.00000       0.00000       0.00000       11.8587       12.7762       14.5873       10.6069       6.77980       5.64963       2.96744       1.18731      0.864247      0.336748     0.0900255     0.0168345       0.00000       0.00000       0.00000       0.00000       0.00000       0.00000       0.00000       0.00000       0.00000       0.00000       0.00000       0.00000       0.00000       0.00000       0.00000       0.00000       0.00000       0.00000       0.00000       0.00000       0.00000       0.00000       0.00000       0.00000
   6  13 2280.0046    1.0270  0.8259  9.2043 -0.0118       7.00229  0.0777   0.0468   0.1114    0.4297   0.0000       1.61110   424.7499       8.44602       5.51643      -11.9874      -1.67518     -0.223664       4.47661      -1.13768     -0.260261     -0.159377    -0.0387128    -0.0202848       0.00000       0.00000       0.00000       0.00000       0.00000       0.00000       0.00000       0.00000       0.00000       0.00000       0.00000       0.00000       0.00000       0.00000       0.00000       0.00000       0.00000       0.00000       0.00000       0.00000       0.00000       0.00000       0.00000       0.00000       15.4182       13.7562       17.0412       13.2263       9.07089       5.76676       3.77323       2.29147      0.960367      0.376049      0.115348     0.0178821       0.00000       0.00000       0.00000       0.00000       0.00000       0.00000       0.00000       0.00000       0.00000       0.00000       0.00000       0.00000       0.00000       0.00000       0.00000       0.00000       0.00000       0.00000       0.00000       0.00000       0.00000       0.00000       0.00000       0.00000
   6  14 2415.6061    1.5255  0.7690 10.1905 -0.0033       4.58839  0.0572   0.0669   0.1061    0.3418   0.0000       1.36197   417.9721     -0.244802      -6.86724       7.93228      -3.33042       2.19776      -1.86770      -1.33291     -0.870471      0.192058     0.0188565     0.0156556       0.00000       0.00000       0.00000       0.00000       0.00000       0.00000       0.00000       0.00000       0.00000       0.00000       0.00000       0.00000       0.00000       0.00000       0.00000       0.00000       0.00000       0.00000       0.00000       0.00000       0.00000       0.00000       0.00000       0.00000       11.2275       12.7329       13.2913       9.49441       7.80150       4.45588       2.80584       1.64465      0.662521      0.283608     0.0965542     0.0169049       0.00000       0.00000       0.00000       0.00000       0.00000       0.00000       0.00000       0.00000       0.00000       0.00000       0.00000       0.00000       0.00000       0.00000       0.00000       0.00000       0.00000       0.00000       0.00000       0.00000       0.00000       0.00000       0.00000       0.00000
   6  15 2551.1496    1.8825  1.0386  9.7712 -0.0099       2.63130  0.0826   0.0729   0.1278    0.9504   0.0000       1.23814   438.6671      -25.7990       2.76381      -1.26737       9.71701      -2.88497      0.730999      -2.27693      0.101181      0.276658      0.134326     0.0148408       0.00000       0.00000       0.00000       0.00000       0.00000       0.00000       0.00000       0.00000       0.00000       0.00000       0.00000       0.00000       0.00000       0.00000       0.00000       0.00000       0.00000       0.00000       0.00000       0.00000       0.00000       0.00000       0.00000       0.00000       13.1023       16.6823       16.7726       9.99102       10.5200       5.76213       3.50766       2.16673      0.678284      0.365477      0.140776     0.0237416       0.00000       0.00000       0.00000       0.00000       0.00000       0.00000       0.00000       0.00000       0.00000       0.00000       0.00000       0.00000       0.00000       0.00000       0.00000       0.00000       0.00000       0.00000       0.00000       0.00000       0.00000       0.00000       0.00000       0.00000
   6  16 2687.1821    2.2967  0.9550 10.6354 -0.0035       5.12897  0.0809   0.0916   0.1131    0.4643   0.0000       1.58213   426.1184      -10.6321       6.11861       7.15837      0.484343       3.55282      -2.23721      0.296519      0.347165     0.0363789     0.0370626    0.00998667       0.00000       0.00000       0.00000       0.00000       0.00000       0.00000       0.00000       0.00000       0.00000       0.00000       0.00000       0.00000       0.00000       0.00000       0.00000       0.00000       0.00000       0.00000       0.00000       0.00000       0.00000       0.00000       0.00000       0.00000       14.9431       12.0414       13.8424       15.3897       8.62846       4.65336       4.05079       2.71907       1.05277      0.326289     0.0750801     0.0168044       0.00000       0.00000       0.00000       0.00000       0.00000       0.00000       0.00000       0.00000       0.00000       0.00000       0.00000       0.00000       0.00000       0.00000       0.00000       0.00000       0.00000       0.00000       0.00000       0.00000       0.00000       0.00000       0.00000       0.00000
   6  18 2960.6665    3.7019  0.7879 11.4611 -0.0107       1.99654  0.0610   0.1622   0.1037    0.6784   0.0000       1.05660   457.5646      -8.97952      0.481794      -11.5808      -1.17083     -0.891285       1.87900      0.229336    -0.0937138     -0.130213    -0.0525800   -0.00237463       0.00000       0.00000       0.00000       0.00000       0.00000       0.00000       0.00000       0.00000       0.00000       0.00000       0.00000       0.00000       0.00000       0.00000       0.00000       0.00000       0.00000       0.00000       0.00000       0.00000       0.00000       0.00000       0.00000       0.00000       11.3332       12.2717       14.3520       9.58164       6.76728       5.52587       2.80777       1.41892      0.776207      0.334931     0.0935696     0.0155143       0.00000       0.00000       0.00000       0.00000       0.00000       0.00000       0.00000       0.00000       0.00000       0.00000       0.00000       0.00000       0.00000       0.00000       0.00000       0.00000       0.00000       0.00000       0.00000       0.00000       0.00000       0.00000       0.00000       0.00000
   6  20 3233.9691    3.5546  1.2449 12.1658 -0.0109       2.55251  0.0837   0.1376   0.1404    0.4005   0.0000       1.32828   455.3229       6.18968       11.9836       19.0786       12.3345      -2.68503      -1.28404      -1.97212      -1.11810     0.0540926    -0.0149366     0.0229585       0.00000       0.00000       0.00000       0.00000       0.00000       0.00000       0.00000       0.00000       0.00000       0.00000       0.00000       0.00000       0.00000       0.00000       0.00000       0.00000       0.00000       0.00000       0.00000       0.00000       0.00000       0.00000       0.00000       0.00000       14.4205       16.3590       15.9056       12.4639       8.90560       6.38872       3.56998       1.77782      0.916001      0.355453      0.102135     0.0215661       0.00000       0.00000       0.00000       0.00000       0.00000       0.00000       0.00000       0.00000       0.00000       0.00000       0.00000       0.00000       0.00000       0.00000       0.00000       0.00000       0.00000       0.00000       0.00000       0.00000       0.00000       0.00000       0.00000       0.00000
   6  21 3371.0000    3.2725  2.1574  8.8711 -0.0014       1.65605  0.0975   0.0882   0.1811    2.6401   0.0000      0.570045   455.1276       5.57199      -2.08140      -3.95809      -7.22769      -6.87786     -0.975022       2.47002       1.83592      0.143841     0.0724145   -0.00227234       0.00000       0.00000       0.00000       0.00000       0.00000       0.00000       0.00000       0.00000       0.00000       0.00000       0.00000       0.00000       0.00000       0.00000       0.00000       0.00000       0.00000       0.00000       0.00000       0.00000       0.00000       0.00000       0.00000       0.00000       16.6860       18.8931       16.9174       15.2361       10.4429       6.94705       4.22126       2.40072       1.02065      0.384608      0.113286     0.0260434       0.00000       0.00000       0.00000       0.00000       0.00000       0.00000       0.00000       0.00000       0.00000       0.00000       0.00000       0.00000       0.00000       0.00000       0.00000       0.00000       0.00000       0.00000       0.00000       0.00000       0.00000       0.00000       0.00000       0.00000
   6  22 3508.2225    2.8003  3.0036 10.0322 -0.0016      0.296995  0.1270   0.0646   0.2042    0.5408   0.0000      0.343911   444.6476       1.65947       31.6031      -3.35727       3.00964       3.36248      -6.72434       3.61129       2.10001     -0.510283     -0.288711    0.00977788       0.00000       0.00000       0.00000       0.00000       0.00000       0.00000       0.00000       0.00000       0.00000       0.00000       0.00000       0.00000       0.00000       0.00000       0.00000       0.00000       0.00000       0.00000       0.00000       0.00000       0.00000       0.00000       0.00000       0.00000       21.2470       25.6303       23.4689       18.8955       14.7028       9.37413       5.60122       3.12407       1.30685      0.532874      0.171244     0.0349219       0.00000       0.00000       0.00000       0.00000       0.00000       0.00000       0.00000       0.00000       0.00000       0.00000       0.00000       0.00000       0.00000       0.00000       0.00000       0.00000       0.00000       0.00000       0.00000       0.00000       0.00000       0.00000       0.00000       0.00000
   6  23 3646.0362    2.4189  3.8968  9.7797 -0.0038      0.280518  0.1379   0.0508   0.2601    0.4156   0.0000      0.212776   440.5542      -18.4753      -1.37063      -5.80451       20.6897       15.8263      -6.41247       1.97091     -0.962159      0.121915     -0.191857    0.00924571       0.00000       0.00000       0.00000       0.00000       0.00000       0.00000       0.00000       0.00000       0.00000       0.00000       0.00000       0.00000       0.00000       0.00000       0.00000       0.00000       0.00000       0.00000       0.00000       0.00000       0.00000       0.00000       0.00000       0.00000       22.9268       25.8427       25.6803       20.7954       15.9851       10.0597       6.31615       3.36395       1.52930      0.580662      0.195020     0.0369005       0.00000       0.00000       0.00000       0.00000       0.00000       0.00000       0.00000       0.00000       0.00000       0.00000       0.00000       0.00000       0.00000       0.00000       0.00000       0.00000       0.00000       0.00000       0.00000       0.00000       0.00000       0.00000       0.00000       0.00000
   6  25 3922.2624    1.6512  7.2285  9.5206 -0.0007      0.400844  0.2163   0.0284   0.3842    0.1524   0.0000      0.124260   448.8368       57.5363      0.490614      -43.8788       4.60695       17.8682       7.26597     -0.866571     -0.946336      -1.14687      0.139735    -0.0583830       0.00000       0.00000       0.00000       0.00000       0.00000       0.00000       0.00000       0.00000       0.00000       0.00000       0.00000       0.00000       0.00000       0.00000       0.00000       0.00000       0.00000       0.00000       0.00000       0.00000       0.00000       0.00000       0.00000       0.00000       34.3303       44.8851       37.8941       35.2349       23.9736       16.8322       9.39051       5.62988       2.24879      0.987814      0.279232     0.0710994       0.00000       0.00000       0.00000       0.00000       0.00000       0.00000       0.00000       0.00000       0.00000       0.00000       0.00000       0.00000       0.00000       0.00000       0.00000       0.00000       0.00000       0.00000       0.00000       0.00000       0.00000       0.00000       0.00000       0.00000
   6  27 4199.2760    1.1978 13.0529  9.2281 -0.0013     0.0692846  0.3552   0.0188   0.6781    0.1001   0.0000      0.100268   455.5682       55.9255      -8.04783     -0.495699      -33.5595      0.378816       8.83673      -8.27096      -5.37182      0.533706     0.0935389    -0.0157301       0.00000       0.00000       0.00000       0.00000       0.00000       0.00000       0.00000       0.00000       0.00000       0.00000       0.00000       0.00000       0.00000       0.00000       0.00000       0.00000       0.00000       0.00000       0.00000       0.00000       0.00000       0.00000       0.00000       0.00000       51.8189       62.0187       57.6847       48.3895       36.1162       24.6159       14.1587       7.78028       3.42204       1.41627      0.426579     0.0896105       0.00000       0.00000       0.00000       0.00000       0.00000       0.00000       0.00000       0.00000       0.00000       0.00000       0.00000       0.00000       0.00000       0.00000       0.00000       0.00000       0.00000       0.00000       0.00000       0.00000       0.00000       0.00000       0.00000       0.00000
   7  12 2184.6160    0.8360  0.6415  9.2647 -0.0054       7.63811  0.0622   0.0364   0.0926    0.1964   0.0000       1.83438   424.9270       13.7155       9.39723      -18.0927       4.85751       11.2798      -3.31150      0.202604     0.0545231      0.417764     -0.140322    -0.0266644    0.00773199  -0.000991258       0.00000       0.00000       0.00000       0.00000       0.00000       0.00000       0.00000       0.00000       0.00000       0.00000       0.00000       0.00000       0.00000       0.00000       0.00000       0.00000       0.00000       0.00000       0.00000       0.00000       0.00000       0.00000       7.98025       13.5456       9.64092       10.7235       5.95193       6.66788       3.00477       2.54245      0.904784      0.705507      0.204171      0.113329     0.0191868    0.00702651       0.00000       0.00000       0.00000       0.00000       0.00000       0.00000       0.00000       0.00000       0.00000       0.00000       0.00000       0.00000       0.00000       0.00000       0.00000       0.00000       0.00000       0.00000       0.00000       0.00000       0.00000       0.00000
   7  14 2458.1785    1.5689  1.0567  9.4302 -0.0115      0.815343  0.0689   0.0610   0.1107    0.7593   0.0000       1.20625   431.0419      -8.28433      -1.74672     -0.548243       8.78892       2.58067      -6.97367       5.62247      0.320199      0.395881     0.0247224     0.0610629     0.0187417   -0.00314700       0.00000       0.00000       0.00000       0.00000       0.00000       0.00000       0.00000       0.00000       0.00000       0.00000       0.00000       0.00000       0.00000       0.00000       0.00000       0.00000       0.00000       0.00000       0.00000       0.00000       0.00000       0.00000       11.7030       12.9180       12.8271       10.8875       8.61352       5.34107       3.68021       2.42605       1.28280      0.560375      0.219977     0.0771878     0.0228518    0.00391357       0.00000       0.00000       0.00000       0.00000       0.00000       0.00000       0.00000       0.00000       0.00000       0.00000       0.00000       0.00000       0.00000       0.00000       0.00000       0.00000       0.00000       0.00000       0.00000       0.00000       0.00000       0.00000
   7  15 2594.3947    1.8592  1.1111  9.8019  0.0001       2.37828  0.0674   0.0650   0.1261    0.5819   0.0000       1.15342   441.9304       11.3265       5.96949       8.92514     -0.365894     -0.806256      0.554481    -0.0766799     -0.830557     -0.259120      0.241090    -0.0612179     0.0203169    0.00205520       0.00000       0.00000       0.00000       0.00000       0.00000       0.00000       0.00000       0.00000       0.00000       0.00000       0.00000       0.00000       0.00000       0.00000       0.00000       0.00000       0.00000       0.00000       0.00000       0.00000       0.00000       0.00000       10.1224       11.6878       11.6841       10.0772       7.34869       5.39706       3.65549       1.93040       1.10500      0.523081      0.244475     0.0750185     0.0215372    0.00416423       0.00000       0.00000       0.00000       0.00000       0.00000       0.00000       0.00000       0.00000       0.00000       0.00000       0.00000       0.00000       0.00000       0.00000       0.00000       0.00000       0.00000       0.00000       0.00000       0.00000       0.00000       0.00000
   7  16 2731.1815    2.5759  1.0817 -6.3298 -0.0083       2.20772  0.0581   0.0952   0.1100  673.4350   0.0000       1.03978   439.1517      -9.60001       16.5405       1.82368       2.87356      -7.47174       2.61049      -1.60820     -0.260771      0.201405     0.0615443      0.109188   -0.00263086    0.00178856       0.00000       0.00000       0.00000       0.00000       0.00000       0.00000       0.00000       0.00000       0.00000       0.00000       0.00000       0.00000       0.00000       0.00000       0.00000       0.00000       0.00000       0.00000       0.00000       0.00000       0.00000       0.00000       10.2270       10.7750       11.2764       9.96166       7.14910       4.51496       3.17315       1.93050       1.05356      0.527150      0.198151     0.0645077     0.0179354    0.00314010       0.00000       0.00000       0.00000       0.00000       0.00000       0.00000       0.00000       0.00000       0.00000       0.00000       0.00000       0.00000       0.00000       0.00000       0.00000       0.00000       0.00000       0.00000       0.00000       0.00000       0.00000       0.00000
   7  17 2868.2819    3.2927  0.8094 10.8589 -0.0089       1.44377  0.0490   0.1312   0.0967    0.7433   0.0000       1.03779   435.8698       7.53453      -3.42705      -6.79231       6.51012    -0.0969324      -4.38482       1.90654      0.382071      0.284632     -0.171762     0.0920171   -0.00754173   -0.00391111       0.00000       0.00000       0.00000       0.00000       0.00000       0.00000       0.00000       0.00000       0.00000       0.00000       0.00000       0.00000       0.00000       0.00000       0.00000       0.00000       0.00000       0.00000       0.00000       0.00000       0.00000       0.00000       7.54340       9.50444       8.94758       7.18118       6.73584       4.24767       3.18814       1.69512      0.851523      0.449342      0.175392     0.0629041     0.0213230    0.00391418       0.00000       0.00000       0.00000       0.00000       0.00000       0.00000       0.00000       0.00000       0.00000       0.00000       0.00000       0.00000       0.00000       0.00000       0.00000       0.00000       0.00000       0.00000       0.00000       0.00000       0.00000       0.00000
   7  18 3005.6889    3.9972  0.7554 10.8694  0.0016       2.38301  0.0531   0.1554   0.0816    0.6691   0.0000       1.10602   427.8865      -8.94160       6.17683      -2.06734       8.52333       6.65457      -1.90151      0.910339      0.419024      0.236563     0.0337680     0.0727322   -0.00113072    0.00509273       0.00000       0.00000       0.00000       0.00000       0.00000       0.00000       0.00000       0.00000       0.00000       0.00000       0.00000       0.00000       0.00000       0.00000       0.00000       0.00000       0.00000       0.00000       0.00000       0.00000       0.00000       0.00000       8.34290       9.85090       9.25646       7.83616       6.93041       4.41324       3.15113       1.79929       1.02171      0.442107      0.181826     0.0597389     0.0206039    0.00371921       0.00000       0.00000       0.00000       0.00000       0.00000       0.00000       0.00000       0.00000       0.00000       0.00000       0.00000       0.00000       0.00000       0.00000       0.00000       0.00000       0.00000       0.00000       0.00000       0.00000       0.00000       0.00000
   7  19 3142.8477    3.8563  0.9677 11.9985 -0.0055       1.78698  0.0591   0.1457   0.1138    0.4109   0.0000       1.35720   432.5661      -8.24990      -3.86438      0.940175       10.2586      -2.62332      -2.72800      0.474718       1.25620   -0.00223832    -0.0944447   -0.00445631     0.0120823   -0.00316730       0.00000       0.00000       0.00000       0.00000       0.00000       0.00000       0.00000       0.00000       0.00000       0.00000       0.00000       0.00000       0.00000       0.00000       0.00000       0.00000       0.00000       0.00000       0.00000       0.00000       0.00000       0.00000       8.78119       10.1765       10.4247       9.15952       6.79009       5.07831       3.83341       1.80143       1.10392      0.533037      0.249306     0.0708571     0.0224571    0.00428699       0.00000       0.00000       0.00000       0.00000       0.00000       0.00000       0.00000       0.00000       0.00000       0.00000       0.00000       0.00000       0.00000       0.00000       0.00000       0.00000       0.00000       0.00000       0.00000       0.00000       0.00000       0.00000
   7  20 3279.7555    3.7197  1.3790 10.3600 -0.0018      0.152313  0.0708   0.1119   0.1268    0.9587   0.0000      0.850549   450.8761      -17.9202       11.3783       3.03179      -3.87101       2.66530      0.384132       1.66813       1.42283      0.714319      0.202924     -0.187062    0.00872139   -0.00375591       0.00000       0.00000       0.00000       0.00000       0.00000       0.00000       0.00000       0.00000       0.00000       0.00000       0.00000       0.00000       0.00000       0.00000       0.00000       0.00000       0.00000       0.00000       0.00000       0.00000       0.00000       0.00000       10.8539       12.5133       11.5025       10.4821       8.01838       6.18783       4.19958       2.15469       1.18076      0.566449      0.247284     0.0762153     0.0217483    0.00472722       0.00000       0.00000       0.00000       0.00000       0.00000       0.00000       0.00000       0.00000       0.00000       0.00000       0.00000       0.00000       0.00000       0.00000       0.00000       0.00000       0.00000       0.00000       0.00000       0.00000       0.00000       0.00000
   7  21 3417.4474    3.3254  1.9515 10.2644 -0.0108      0.609459  0.0862   0.0852   0.1543    0.7222   0.0000      0.505915   434.0523      -27.9277      -6.55638       18.3336       7.31108       2.83020     -0.340643       1.45714      -2.71777      0.675428      0.272148    -0.0856517    -0.0571157    0.00569350       0.00000       0.00000       0.00000       0.00000       0.00000       0.00000       0.00000       0.00000       0.00000       0.00000       0.00000       0.00000       0.00000       0.00000       0.00000       0.00000       0.00000       0.00000       0.00000       0.00000       0.00000       0.00000       13.8068       14.1983       13.7774       13.2466       10.2799       6.64287       4.45190       2.91704       1.54320      0.743954      0.260903     0.0900544     0.0254779    0.00485848       0.00000       0.00000       0.00000       0.00000       0.00000       0.00000       0.00000       0.00000       0.00000       0.00000       0.00000       0.00000       0.00000       0.00000       0.00000       0.00000       0.00000       0.00000       0.00000       0.00000       0.00000       0.00000
   7  22 3555.2897    2.5733  3.1816 10.4087 -0.0020      0.417843  0.1161   0.0541   0.2000    0.2597   0.0000      0.299708   419.7273      -2.02553       20.8554       7.02618       9.10089       2.13304      -10.7460     -0.302412       1.61048       1.67248    -0.0815134    -0.0239905    -0.0224476    0.00425610       0.00000       0.00000       0.00000       0.00000       0.00000       0.00000       0.00000       0.00000       0.00000       0.00000       0.00000       0.00000       0.00000       0.00000       0.00000       0.00000       0.00000       0.00000       0.00000       0.00000       0.00000       0.00000       17.5059       20.1062       20.3737       16.7361       13.1729       9.37267       6.06744       3.57916       1.84836      0.949354      0.380006      0.139485     0.0381852    0.00671381       0.00000       0.00000       0.00000       0.00000       0.00000       0.00000       0.00000       0.00000       0.00000       0.00000       0.00000       0.00000       0.00000       0.00000       0.00000       0.00000       0.00000       0.00000       0.00000       0.00000       0.00000       0.00000
   7  23 3693.6351    2.1833  4.1665  9.7903  0.0003      0.504541  0.1343   0.0398   0.2259    0.2431   0.0000      0.195110   425.0078       15.7152      -2.50958       39.1941       14.9206       8.36468      0.289865     -0.961945       1.65933     -0.588719     -0.244565     0.0853256    -0.0482866   -0.00270372       0.00000       0.00000       0.00000       0.00000       0.00000       0.00000       0.00000       0.00000       0.00000       0.00000       0.00000       0.00000       0.00000       0.00000       0.00000       0.00000       0.00000       0.00000       0.00000       0.00000       0.00000       0.00000       18.9164       24.0130       22.2213       19.4106       15.4221       11.0219       7.24932       4.15283       2.32744       1.03791      0.466550      0.160322     0.0478016    0.00953609       0.00000       0.00000       0.00000       0.00000       0.00000       0.00000       0.00000       0.00000       0.00000       0.00000       0.00000       0.00000       0.00000       0.00000       0.00000       0.00000       0.00000       0.00000       0.00000       0.00000       0.00000       0.00000
   7  24 3832.0774    1.8731  6.1904  9.5881 -0.0004      0.355139  0.1721   0.0293   0.3155    0.1486   0.0000      0.131374   453.5247       12.0922       42.9690      -26.5827       13.3749       19.6326       1.62660      -3.26976     -0.268261     -0.892418      0.208015    -0.0527884    -0.0987918     0.0102443       0.00000       0.00000       0.00000       0.00000       0.00000       0.00000       0.00000       0.00000       0.00000       0.00000       0.00000       0.00000       0.00000       0.00000       0.00000       0.00000       0.00000       0.00000       0.00000       0.00000       0.00000       0.00000       24.2890       29.0535       29.3326       24.4105       19.7600       14.6082       9.03544       5.43924       2.96029       1.29690      0.598307      0.221961     0.0628601     0.0113250       0.00000       0.00000       0.00000       0.00000       0.00000       0.00000       0.00000       0.00000       0.00000       0.00000       0.00000       0.00000       0.00000       0.00000       0.00000       0.00000       0.00000       0.00000       0.00000       0.00000       0.00000       0.00000
   7  25 3970.8244    1.5311  8.1410  9.4912 -0.0019      0.329467  0.2092   0.0225   0.3926    0.1042   0.0000      0.105132   447.5356       24.9943       20.2543      -27.0856       7.59574      -8.49340       5.07336      0.833654      -2.42160     -0.351008    0.00512712      0.129133    -0.0443766    -0.0123423       0.00000       0.00000       0.00000       0.00000       0.00000       0.00000       0.00000       0.00000       0.00000       0.00000       0.00000       0.00000       0.00000       0.00000       0.00000       0.00000       0.00000       0.00000       0.00000       0.00000       0.00000       0.00000       31.3545       38.3280       34.9687       31.2626       24.5798       17.7613       11.4905       6.76650       3.56838       1.67471      0.700385      0.248705     0.0702866     0.0138090       0.00000       0.00000       0.00000       0.00000       0.00000       0.00000       0.00000       0.00000       0.00000       0.00000       0.00000       0.00000       0.00000       0.00000       0.00000       0.00000       0.00000       0.00000       0.00000       0.00000       0.00000       0.00000
   7  28 4386.9095    0.9849 15.9789  8.9738 -0.0021     -0.190738  0.4416   0.0138   0.7804    0.0871   0.0000     0.0971773   495.5369      -22.4374       16.0300       10.4438       78.0631      -3.74672      -11.7669      -21.4085      -3.99216       4.57052      -1.15027     -0.757270      0.180176    0.00118171       0.00000       0.00000       0.00000       0.00000       0.00000       0.00000       0.00000       0.00000       0.00000       0.00000       0.00000       0.00000       0.00000       0.00000       0.00000       0.00000       0.00000       0.00000       0.00000       0.00000       0.00000       0.00000       53.4580       64.6927       62.9365       53.8794       42.5478       30.2334       19.5438       11.5196       6.35686       2.85089       1.27707      0.450002      0.129506     0.0238713       0.00000       0.00000       0.00000       0.00000       0.00000       0.00000       0.00000       0.00000       0.00000       0.00000       0.00000       0.00000       0.00000       0.00000       0.00000       0.00000       0.00000       0.00000       0.00000       0.00000       0.00000       0.00000
   8  11 2086.3148    0.7029  0.6511  8.9703 -0.0118       10.9039  0.0807   0.0318   0.0867    0.1981   0.0000       2.57345   437.4780      -6.83598       5.67865      -10.4651      -9.74240       1.08471      -1.04613      0.743233       2.04803      0.480866      0.485986    0.00905492    -0.0144428     0.0200456   -0.00349339   -0.00109167       0.00000       0.00000       0.00000       0.00000       0.00000       0.00000       0.00000       0.00000       0.00000       0.00000       0.00000       0.00000       0.00000       0.00000       0.00000       0.00000       0.00000       0.00000       0.00000       0.00000       14.5728       20.1847       16.3664       14.7893       9.31430       6.30711       3.47134       2.36841       1.28650      0.711249      0.292727      0.133332     0.0410002     0.0161057    0.00325233   0.000896185       0.00000       0.00000       0.00000       0.00000       0.00000       0.00000       0.00000       0.00000       0.00000       0.00000       0.00000       0.00000       0.00000       0.00000       0.00000       0.00000       0.00000       0.00000       0.00000       0.00000
   8  12 2225.2384    0.9642  0.6924  9.0787  0.0013       4.68199  0.0484   0.0382   0.0863    0.2561   0.0000       1.33581   435.7829       2.94173       12.2930       2.67538      -2.85285      -2.11595       2.63870      -1.59028     0.0303953     -0.302371     -0.343067     0.0368541    -0.0205267   -0.00171571    0.00192104  -0.000884041       0.00000       0.00000       0.00000       0.00000       0.00000       0.00000       0.00000       0.00000       0.00000       0.00000       0.00000       0.00000       0.00000       0.00000       0.00000       0.00000       0.00000       0.00000       0.00000       0.00000       8.15896       8.11754       7.58614       8.60845       7.36301       4.40565       2.84855       2.20804       1.59618      0.847860      0.382808      0.144438     0.0496632     0.0146789    0.00406269   0.000775661       0.00000       0.00000       0.00000       0.00000       0.00000       0.00000       0.00000       0.00000       0.00000       0.00000       0.00000       0.00000       0.00000       0.00000       0.00000       0.00000       0.00000       0.00000       0.00000       0.00000
   8  13 2363.0013    1.2487  0.8599  9.2072  0.0050       4.29858  0.0555   0.0481   0.0914    0.3943   0.0000       1.23529   439.9119      -9.21482       28.5128       9.79675      -15.3713      -3.13135     -0.810198       1.62147      0.599567      0.769423      0.237845      0.320468    0.00359198    -0.0130339   -0.00109170   0.000311435       0.00000       0.00000       0.00000       0.00000       0.00000       0.00000       0.00000       0.00000       0.00000       0.00000       0.00000       0.00000       0.00000       0.00000       0.00000       0.00000       0.00000       0.00000       0.00000       0.00000       7.86494       8.50978       9.41281       8.42899       6.25057       4.77161       4.01040       2.34425       1.11097      0.703810      0.386368      0.185312     0.0605377     0.0191581    0.00493066   0.000819167       0.00000       0.00000       0.00000       0.00000       0.00000       0.00000       0.00000       0.00000       0.00000       0.00000       0.00000       0.00000       0.00000       0.00000       0.00000       0.00000       0.00000       0.00000       0.00000       0.00000
   8  14 2499.5193    1.6676  1.0436  9.0734 -0.0119       4.58700  0.0573   0.0537   0.0953    5.2167   0.0000       1.39178   439.0731      -9.18161       9.17599       9.25699       3.06704      -2.70817       3.39270      -1.03233      0.214164     -0.147304     -0.129166    -0.0220251    -0.0279811    0.00550352   -0.00141303   2.71257e-05       0.00000       0.00000       0.00000       0.00000       0.00000       0.00000       0.00000       0.00000       0.00000       0.00000       0.00000       0.00000       0.00000       0.00000       0.00000       0.00000       0.00000       0.00000       0.00000       0.00000       8.49629       10.1666       10.4664       8.83221       6.92083       4.70822       3.46776       2.09973       1.16967      0.653338      0.340560      0.146415     0.0536533     0.0178289    0.00483930   0.000784637       0.00000       0.00000       0.00000       0.00000       0.00000       0.00000       0.00000       0.00000       0.00000       0.00000       0.00000       0.00000       0.00000       0.00000       0.00000       0.00000       0.00000       0.00000       0.00000       0.00000
   8  15 2636.0183    2.1379  1.2118  7.3770 -0.0043     -0.211095  0.0670   0.0671   0.1082    4.9528   0.0000       1.00504   448.8059      -15.2708       22.0987    0.00509336      -9.43951       4.22431       6.63947     -0.576332       1.23790      0.529583     -0.266779    -0.0351232    -0.0283243    0.00279348    0.00294707  -0.000590440       0.00000       0.00000       0.00000       0.00000       0.00000       0.00000       0.00000       0.00000       0.00000       0.00000       0.00000       0.00000       0.00000       0.00000       0.00000       0.00000       0.00000       0.00000       0.00000       0.00000       9.33748       12.0076       12.2210       9.87162       8.74641       5.33283       4.13719       2.51528       1.46485      0.905548      0.379088      0.190812     0.0625834     0.0231110    0.00710452    0.00108674       0.00000       0.00000       0.00000       0.00000       0.00000       0.00000       0.00000       0.00000       0.00000       0.00000       0.00000       0.00000       0.00000       0.00000       0.00000       0.00000       0.00000       0.00000       0.00000       0.00000
   8  16 2773.6806    2.7618  0.7960 11.2703 -0.0142      0.338746  0.0450   0.1112   0.0928    0.3253   0.0000      0.883105   430.3495       3.60662       15.6622       5.19916      -11.4766       2.52810       1.20191       1.13066    -0.0621060      0.149793    -0.0119786    -0.0247349     0.0290074    -0.0144747    0.00761168  -7.79681e-05       0.00000       0.00000       0.00000       0.00000       0.00000       0.00000       0.00000       0.00000       0.00000       0.00000       0.00000       0.00000       0.00000       0.00000       0.00000       0.00000       0.00000       0.00000       0.00000       0.00000       7.43886       8.94235       9.30692       7.91784       5.89343       4.60292       2.88417       1.77348       1.16762      0.595674      0.275306      0.130551     0.0559123     0.0168343    0.00400760   0.000708320       0.00000       0.00000       0.00000       0.00000       0.00000       0.00000       0.00000       0.00000       0.00000       0.00000       0.00000       0.00000       0.00000       0.00000       0.00000       0.00000       0.00000       0.00000       0.00000       0.00000
   8  17 2911.5695    3.3386  0.9512 10.3739 -0.0114       2.27099  0.0565   0.1145   0.0913    1.2141   0.0000      0.984365   439.4534      -15.7495       11.1960       12.0825     -0.558329      -1.27375      -1.75831      -2.33048      -2.81070     -0.315836      0.295780     0.0163457    -0.0266785     0.0361741   -0.00312775  -0.000233727       0.00000       0.00000       0.00000       0.00000       0.00000       0.00000       0.00000       0.00000       0.00000       0.00000       0.00000       0.00000       0.00000       0.00000       0.00000       0.00000       0.00000       0.00000       0.00000       0.00000       8.65498       8.89676       9.24155       8.37690       6.59223       5.26935       3.93783       2.38464       1.34006      0.688600      0.375125      0.158705     0.0596229     0.0171692    0.00414074   0.000695858       0.00000       0.00000       0.00000       0.00000       0.00000       0.00000       0.00000       0.00000       0.00000       0.00000       0.00000       0.00000       0.00000       0.00000       0.00000       0.00000       0.00000       0.00000       0.00000       0.00000
   8  18 3049.2015    4.0709  0.8882 10.3522  0.0046      0.743772  0.0540   0.1430   0.0896    0.9158   0.0000       1.19363   429.1894       2.43622       20.6575       8.34985      -1.76968      -2.39471      -1.88176       2.17602       1.30414     -0.511361      0.443168     -0.103816    0.00723997     0.0214288   -0.00646087   0.000986580       0.00000       0.00000       0.00000       0.00000       0.00000       0.00000       0.00000       0.00000       0.00000       0.00000       0.00000       0.00000       0.00000       0.00000       0.00000       0.00000       0.00000       0.00000       0.00000       0.00000       8.49882       10.2200       10.4640       8.94699       6.54475       5.12616       2.89411       1.92775       1.25242      0.682367      0.276531      0.140332     0.0536553     0.0181069    0.00388457   0.000781090       0.00000       0.00000       0.00000       0.00000       0.00000       0.00000       0.00000       0.00000       0.00000       0.00000       0.00000       0.00000       0.00000       0.00000       0.00000       0.00000       0.00000       0.00000       0.00000       0.00000
   8  19 3186.7581    3.7294  1.1771 11.4273  0.0041      0.472417  0.0627   0.1196   0.1080    0.4574   0.0000      0.890193   437.5923       8.78253       11.5152      -6.90361      -6.26806      -8.61097      -2.18773       1.63758      -1.34896     -0.514001      0.129803      0.251795    -0.0561103     0.0231723    0.00137516  -0.000381993       0.00000       0.00000       0.00000       0.00000       0.00000       0.00000       0.00000       0.00000       0.00000       0.00000       0.00000       0.00000       0.00000       0.00000       0.00000       0.00000       0.00000       0.00000       0.00000       0.00000       9.08675       9.56545       9.93427       8.69868       7.81628       5.71420       3.95865       2.62481       1.60152      0.819724      0.416861      0.161197     0.0651182     0.0210198    0.00545512   0.000843190       0.00000       0.00000       0.00000       0.00000       0.00000       0.00000       0.00000       0.00000       0.00000       0.00000       0.00000       0.00000       0.00000       0.00000       0.00000       0.00000       0.00000       0.00000       0.00000       0.00000
   8  20 3324.3741    3.5934  1.5544 10.2585 -0.0058       1.11609  0.0745   0.0953   0.1165    0.8245   0.0000      0.689349   426.8374       6.60646       1.05341       6.12827       6.52098      -2.18944      -6.32963       3.21377      0.415362     -0.275841     -0.172126    -0.0168468     0.0568272    -0.0302636   -0.00372542   0.000518857       0.00000       0.00000       0.00000       0.00000       0.00000       0.00000       0.00000       0.00000       0.00000       0.00000       0.00000       0.00000       0.00000       0.00000       0.00000       0.00000       0.00000       0.00000       0.00000       0.00000       9.63178       11.3271       11.4731       10.1025       8.37532       6.03765       4.06933       2.66579       1.61254      0.914270      0.397566      0.189379     0.0677873     0.0228611    0.00614099    0.00106284       0.00000       0.00000       0.00000       0.00000       0.00000       0.00000       0.00000       0.00000       0.00000       0.00000       0.00000       0.00000       0.00000       0.00000       0.00000       0.00000       0.00000       0.00000       0.00000       0.00000
   8  21 3462.2466    2.9898  2.2645 10.6743 -0.0010     -0.385773  0.0864   0.0673   0.1546    0.2648   0.0000      0.438029   448.0358      -16.0249      -2.61698      0.671527       5.80294      -5.13183      -4.07338      0.516669     -0.850796      0.987637     -0.230443     -0.310117     0.0225824     0.0654720   -0.00988196   -0.00277348       0.00000       0.00000       0.00000       0.00000       0.00000       0.00000       0.00000       0.00000       0.00000       0.00000       0.00000       0.00000       0.00000       0.00000       0.00000       0.00000       0.00000       0.00000       0.00000       0.00000       11.5076       13.4102       13.3545       12.1307       9.79047       7.35506       4.79308       3.29049       1.94414       1.08514      0.503941      0.223270     0.0820282     0.0286632    0.00700923    0.00131187       0.00000       0.00000       0.00000       0.00000       0.00000       0.00000       0.00000       0.00000       0.00000       0.00000       0.00000       0.00000       0.00000       0.00000       0.00000       0.00000       0.00000       0.00000       0.00000       0.00000
   8  22 3600.7996    2.5295  3.4398  9.7616  0.0010      0.279633  0.1112   0.0473   0.1859    0.2862   0.0000      0.206530   444.2002      -54.4062      -2.20225     -0.422795      0.500108       8.32821       3.27308      -3.34206      -3.41407       2.62226     -0.147017      0.321944    -0.0525509    -0.0553474     0.0183893   -0.00122388       0.00000       0.00000       0.00000       0.00000       0.00000       0.00000       0.00000       0.00000       0.00000       0.00000       0.00000       0.00000       0.00000       0.00000       0.00000       0.00000       0.00000       0.00000       0.00000       0.00000       15.4773       17.4645       17.5088       15.5964       12.1822       10.0090       6.79315       4.19082       2.55353       1.33984      0.628579      0.288824      0.114483     0.0350836    0.00838626    0.00153886       0.00000       0.00000       0.00000       0.00000       0.00000       0.00000       0.00000       0.00000       0.00000       0.00000       0.00000       0.00000       0.00000       0.00000       0.00000       0.00000       0.00000       0.00000       0.00000       0.00000
   8  23 3739.5121    2.1016  4.9212  9.6282  0.0007      0.379107  0.1359   0.0338   0.2414    0.1906   0.0000      0.148148   438.8541      -10.4530      -7.95798     0.0775218      -17.5412      -7.99299       4.77071       3.87888      -3.97258       1.27364      0.600636      0.318026     -0.125095    -0.0250987     0.0107757  -0.000627202       0.00000       0.00000       0.00000       0.00000       0.00000       0.00000       0.00000       0.00000       0.00000       0.00000       0.00000       0.00000       0.00000       0.00000       0.00000       0.00000       0.00000       0.00000       0.00000       0.00000       17.4650       22.1043       21.4542       19.0532       15.7130       11.0561       7.93147       5.02664       3.03417       1.65578      0.810895      0.357735      0.135661     0.0442410     0.0124732    0.00218500       0.00000       0.00000       0.00000       0.00000       0.00000       0.00000       0.00000       0.00000       0.00000       0.00000       0.00000       0.00000       0.00000       0.00000       0.00000       0.00000       0.00000       0.00000       0.00000       0.00000
   8  24 3878.4183    1.7194  7.3158  9.4010 -0.0006      0.371295  0.1743   0.0227   0.3145    0.1087   0.0000      0.102123   414.0951       4.43922       9.38198       11.3633       16.3112       20.9838       12.7633      -6.99043       3.43667      0.120990     -0.876667     -0.564211      0.112822    -0.0123313     0.0137633    0.00347347       0.00000       0.00000       0.00000       0.00000       0.00000       0.00000       0.00000       0.00000       0.00000       0.00000       0.00000       0.00000       0.00000       0.00000       0.00000       0.00000       0.00000       0.00000       0.00000       0.00000       22.0706       27.0225       26.9840       24.2453       19.8929       14.5731       10.1528       6.58217       4.08877       2.09802       1.11977      0.442642      0.187505     0.0591202     0.0158026    0.00273202       0.00000       0.00000       0.00000       0.00000       0.00000       0.00000       0.00000       0.00000       0.00000       0.00000       0.00000       0.00000       0.00000       0.00000       0.00000       0.00000       0.00000       0.00000       0.00000       0.00000
   8  25 4017.1381    1.5653  9.4741  8.9431 -0.0015     0.0875000  0.2039   0.0191   0.3779    0.1174   0.0000     0.0745021   450.9464     -0.264083       41.7578       3.82112       14.4884      -8.02883       4.26935      -16.1035      0.339647       1.98626      0.138069     -0.672824     0.0555429     0.0552065     0.0170171   -0.00145403       0.00000       0.00000       0.00000       0.00000       0.00000       0.00000       0.00000       0.00000       0.00000       0.00000       0.00000       0.00000       0.00000       0.00000       0.00000       0.00000       0.00000       0.00000       0.00000       0.00000       25.9954       32.4771       32.3897       28.1630       23.3420       16.9720       12.1307       7.67002       4.50177       2.49062       1.19987      0.545098      0.206705     0.0693919     0.0188984    0.00317805       0.00000       0.00000       0.00000       0.00000       0.00000       0.00000       0.00000       0.00000       0.00000       0.00000       0.00000       0.00000       0.00000       0.00000       0.00000       0.00000       0.00000       0.00000       0.00000       0.00000
   8  26 4156.3575    1.2484 11.9963  9.2497 -0.0018   -0.00769253  0.2845   0.0166   0.5023    0.0769   0.0000     0.0811389   395.1774      -6.85492       44.1992      -28.9687       27.0092     -0.472875      -12.8143       7.05536     0.0752359     -0.242586     -0.464438      0.297271     -0.108513    -0.0846453    -0.0160757    0.00615808       0.00000       0.00000       0.00000       0.00000       0.00000       0.00000       0.00000       0.00000       0.00000       0.00000       0.00000       0.00000       0.00000       0.00000       0.00000       0.00000       0.00000       0.00000       0.00000       0.00000       32.5172       38.9484       39.2914       36.1248       28.8094       22.4952       15.6966       10.1800       6.07707       3.36743       1.62001      0.745072      0.281794     0.0923964     0.0234337    0.00421100       0.00000       0.00000       0.00000       0.00000       0.00000       0.00000       0.00000       0.00000       0.00000       0.00000       0.00000       0.00000       0.00000       0.00000       0.00000       0.00000       0.00000       0.00000       0.00000       0.00000
   9  12 2264.5016    0.9558  0.6906  9.2203 -0.0032       4.66309  0.0490   0.0376   0.0812    0.2364   0.0000       1.39267   438.3891       2.66044       5.24868      -5.39571      -1.51935       1.93738      0.856297      0.541403     -0.244844     -0.959819      0.916857      0.197462    -0.0742002    -0.0724461   0.000721525   0.000703812  -0.000190800   1.74914e-05       0.00000       0.00000       0.00000       0.00000       0.00000       0.00000       0.00000       0.00000       0.00000       0.00000       0.00000       0.00000       0.00000       0.00000       0.00000       0.00000       0.00000       0.00000       6.18483       7.95106       8.58302       6.71126       6.64141       4.98186       3.18670       2.39384       1.69553      0.856927      0.530637      0.272028      0.101092     0.0447534     0.0193170    0.00615886    0.00147050   0.000211207       0.00000       0.00000       0.00000       0.00000       0.00000       0.00000       0.00000       0.00000       0.00000       0.00000       0.00000       0.00000       0.00000       0.00000       0.00000       0.00000       0.00000       0.00000
   9  13 2402.3761    1.4081  0.9746  9.6511 -0.0080       2.50301  0.0572   0.0481   0.1078    0.3616   0.0000       1.16521   436.2389     -0.784931       20.5877      -7.34974      -7.79543       3.86514      0.305524     -0.638929      0.160747      0.320859     -0.357454     -0.137298     0.0601294    -0.0176500    -0.0206376  -0.000783854   2.85994e-05  -0.000149865       0.00000       0.00000       0.00000       0.00000       0.00000       0.00000       0.00000       0.00000       0.00000       0.00000       0.00000       0.00000       0.00000       0.00000       0.00000       0.00000       0.00000       0.00000       6.98442       7.52060       8.79749       7.53541       6.61770       5.00665       3.84066       2.57988       1.59284       1.02412      0.535065      0.247570      0.134315     0.0525573     0.0179804    0.00573276    0.00132681   0.000196984       0.00000       0.00000       0.00000       0.00000       0.00000       0.00000       0.00000       0.00000       0.00000       0.00000       0.00000       0.00000       0.00000       0.00000       0.00000       0.00000       0.00000       0.00000
   9  15 2677.0676    2.4823  0.8623 10.4721 -0.0114       1.68849  0.0472   0.0860   0.0800    0.3785   0.0000       1.20656   424.8454       11.9021       13.3662      -4.24619     -0.572567       1.34001       3.94341      -3.32630     -0.972188      -3.03149      0.782732     0.0943740     -0.122956    0.00650870    -0.0276281   -0.00164281  -0.000127045  -0.000287126       0.00000       0.00000       0.00000       0.00000       0.00000       0.00000       0.00000       0.00000       0.00000       0.00000       0.00000       0.00000       0.00000       0.00000       0.00000       0.00000       0.00000       0.00000       6.25508       7.14307       7.16916       6.84873       5.38157       4.37509       3.30965       2.28359       1.35034      0.836171      0.436738      0.227630      0.100750     0.0402445     0.0137133    0.00400094   0.000907814   0.000173045       0.00000       0.00000       0.00000       0.00000       0.00000       0.00000       0.00000       0.00000       0.00000       0.00000       0.00000       0.00000       0.00000       0.00000       0.00000       0.00000       0.00000       0.00000
   9  16 2815.2041    3.1463  0.7784 10.1843 -0.0022      0.758380  0.0398   0.1119   0.0810    0.7295   0.0000      0.822852   422.7496      -5.33759       11.1532       8.64676      -4.03557       4.69595      0.219639      0.992748      0.708656      0.189118     -0.573046  -0.000409383    -0.0512136    0.00325931     0.0105477   -0.00238411    0.00198666   2.75575e-06       0.00000       0.00000       0.00000       0.00000       0.00000       0.00000       0.00000       0.00000       0.00000       0.00000       0.00000       0.00000       0.00000       0.00000       0.00000       0.00000       0.00000       0.00000       6.09851       6.79278       6.39507       5.75534       5.07414       4.52867       3.25878       2.33456       1.37214      0.698309      0.403707      0.201735     0.0853376     0.0320183     0.0124755    0.00374323   0.000826176   0.000148912       0.00000       0.00000       0.00000       0.00000       0.00000       0.00000       0.00000       0.00000       0.00000       0.00000       0.00000       0.00000       0.00000       0.00000       0.00000       0.00000       0.00000       0.00000
   9  17 2953.4899    3.7056  0.7533 10.8122 -0.0021       2.11837  0.0394   0.1368   0.0772    0.5278   0.0000      0.993128   432.3985      -2.31609      -3.30492       8.95679      -13.7271     -0.350097     -0.550346      -2.33807       1.02778      0.146954      0.753772     -0.228184   -0.00607012     0.0316855    0.00387975    0.00360110  -0.000813295   0.000139587       0.00000       0.00000       0.00000       0.00000       0.00000       0.00000       0.00000       0.00000       0.00000       0.00000       0.00000       0.00000       0.00000       0.00000       0.00000       0.00000       0.00000       0.00000       5.62930       6.91746       7.07505       6.31111       5.19017       3.93249       2.71630       1.83535       1.16126      0.676755      0.371890      0.176176     0.0821058     0.0340986     0.0122567    0.00376399   0.000911271   0.000150706       0.00000       0.00000       0.00000       0.00000       0.00000       0.00000       0.00000       0.00000       0.00000       0.00000       0.00000       0.00000       0.00000       0.00000       0.00000       0.00000       0.00000       0.00000
   9  18 3091.4416    4.0905  0.8832 10.7594 -0.0048      0.507851  0.0495   0.1356   0.0836    0.8919   0.0000      0.891784   431.6355      -19.8990       1.99503       9.94955       5.89516       9.57461      -1.63288      -3.46036      0.582522    -0.0592106     -0.846535     -0.200131     0.0928498    -0.0287626   -0.00161729    0.00402485  -5.11856e-05   0.000176101       0.00000       0.00000       0.00000       0.00000       0.00000       0.00000       0.00000       0.00000       0.00000       0.00000       0.00000       0.00000       0.00000       0.00000       0.00000       0.00000       0.00000       0.00000       6.62783       7.07917       6.58747       6.87786       6.70364       4.84132       3.02050       2.37227       1.64866       1.06620      0.550446      0.248626      0.105306     0.0390417     0.0135978    0.00480218    0.00107657   0.000183206       0.00000       0.00000       0.00000       0.00000       0.00000       0.00000       0.00000       0.00000       0.00000       0.00000       0.00000       0.00000       0.00000       0.00000       0.00000       0.00000       0.00000       0.00000
   9  19 3229.4889    3.8067  1.0580 12.1065 -0.0110       1.60054  0.0612   0.1267   0.1050    0.3211   0.0000       1.14629   432.0695       2.55521       11.5772       5.12274      -6.16977       8.75320      -1.14505     -0.792685       1.18435      -1.35674      -1.10210    -0.0440932     0.0795867     0.0552015    -0.0323848   0.000560974  -0.000894820   5.96951e-05       0.00000       0.00000       0.00000       0.00000       0.00000       0.00000       0.00000       0.00000       0.00000       0.00000       0.00000       0.00000       0.00000       0.00000       0.00000       0.00000       0.00000       0.00000       6.64404       9.27612       8.28927       8.00523       7.31012       5.06961       4.17184       2.71282       1.76117       1.09622      0.540310      0.319456      0.111760     0.0576643     0.0173815    0.00587040    0.00171398   0.000291460       0.00000       0.00000       0.00000       0.00000       0.00000       0.00000       0.00000       0.00000       0.00000       0.00000       0.00000       0.00000       0.00000       0.00000       0.00000       0.00000       0.00000       0.00000
   9  20 3367.6350    3.3049  1.6782 11.0593 -0.0048     -0.537747  0.0739   0.0854   0.1217    0.2829   0.0000      0.648700   432.7435      -17.5491       6.49335       22.8571      -7.70927       2.41942      -5.86475       4.94571     -0.570147       1.42970       1.86664     -0.200946      0.161875      0.117366    -0.0271269   -0.00529764   0.000453018   0.000117593       0.00000       0.00000       0.00000       0.00000       0.00000       0.00000       0.00000       0.00000       0.00000       0.00000       0.00000       0.00000       0.00000       0.00000       0.00000       0.00000       0.00000       0.00000       8.50253       10.2206       9.48713       9.14393       7.69243       6.48583       4.98804       3.35840       2.07288       1.15138      0.648048      0.313165      0.142490     0.0577924     0.0209653    0.00608187    0.00155423   0.000285769       0.00000       0.00000       0.00000       0.00000       0.00000       0.00000       0.00000       0.00000       0.00000       0.00000       0.00000       0.00000       0.00000       0.00000       0.00000       0.00000       0.00000       0.00000
   9  21 3506.1707    2.7733  2.5957 10.6752 -0.0015      0.553912  0.0891   0.0582   0.1600    0.1916   0.0000      0.274700   424.5720      0.203615       15.6759       8.63101       6.31363       1.06730      -6.71628      -2.37548       2.38231      -1.55847     -0.234542     0.0894297     0.0244339   0.000745145     0.0138149    0.00418759    0.00124880   0.000182851       0.00000       0.00000       0.00000       0.00000       0.00000       0.00000       0.00000       0.00000       0.00000       0.00000       0.00000       0.00000       0.00000       0.00000       0.00000       0.00000       0.00000       0.00000       11.2154       14.0035       14.0170       12.6941       10.4739       8.01623       5.78595       3.81576       2.44955       1.45647      0.789188      0.375398      0.179788     0.0710035     0.0258258    0.00784928    0.00200542   0.000342259       0.00000       0.00000       0.00000       0.00000       0.00000       0.00000       0.00000       0.00000       0.00000       0.00000       0.00000       0.00000       0.00000       0.00000       0.00000       0.00000       0.00000       0.00000
   9  22 3645.5290    2.3151  3.6113  9.9348 -0.0026      0.976581  0.1075   0.0410   0.1835    0.1866   0.0000      0.203502   467.3250      -24.6593      -32.8804       28.1273      -10.9325      -10.2863      0.697383       7.84637      -3.03269     -0.827034       3.10241      0.166462     0.0995284      0.115000    0.00440513   -0.00752480    0.00135912   3.88101e-05       0.00000       0.00000       0.00000       0.00000       0.00000       0.00000       0.00000       0.00000       0.00000       0.00000       0.00000       0.00000       0.00000       0.00000       0.00000       0.00000       0.00000       0.00000       12.1252       14.7625       14.9522       13.6810       11.7463       9.31185       6.74599       4.79669       2.94007       1.73944      0.957991      0.483079      0.215631     0.0898976     0.0317335     0.0102562    0.00245537   0.000416563       0.00000       0.00000       0.00000       0.00000       0.00000       0.00000       0.00000       0.00000       0.00000       0.00000       0.00000       0.00000       0.00000       0.00000       0.00000       0.00000       0.00000       0.00000
   9  23 3784.3194    1.9007  5.5074  9.9298  0.0003      0.560875  0.1390   0.0287   0.2668    0.1093   0.0000      0.150676   482.4591       15.7422      -12.6319       7.45767     -0.890000       14.1135       5.37034      0.756994      -4.17329       2.25879      -1.02011     -0.134672      0.105842      0.156425    -0.0203301   -0.00315074   -0.00203179  -0.000309181       0.00000       0.00000       0.00000       0.00000       0.00000       0.00000       0.00000       0.00000       0.00000       0.00000       0.00000       0.00000       0.00000       0.00000       0.00000       0.00000       0.00000       0.00000       15.6934       20.3966       19.5838       18.4888       15.1065       12.2215       8.71947       6.02522       3.80108       2.18075       1.22863      0.589093      0.281244      0.109622     0.0416602     0.0128420    0.00315245   0.000573441       0.00000       0.00000       0.00000       0.00000       0.00000       0.00000       0.00000       0.00000       0.00000       0.00000       0.00000       0.00000       0.00000       0.00000       0.00000       0.00000       0.00000       0.00000
   9  24 3923.7678    1.6394  8.1127  9.4169 -0.0011      0.311509  0.1827   0.0213   0.3268    0.0979   0.0000     0.0925615   437.6443      -57.8094       44.4573       5.04668       1.56544      -2.52147       5.55801       7.34546      -2.34515      -4.45354      -2.46662     -0.853727      0.317156     -0.115215    -0.0564678    0.00227479   0.000269827   0.000928093       0.00000       0.00000       0.00000       0.00000       0.00000       0.00000       0.00000       0.00000       0.00000       0.00000       0.00000       0.00000       0.00000       0.00000       0.00000       0.00000       0.00000       0.00000       20.9683       25.3903       25.5803       23.1043       20.6520       15.4629       11.2780       8.01368       4.88951       3.00732       1.60511      0.807006      0.363517      0.145469     0.0507204     0.0169617    0.00415831   0.000653010       0.00000       0.00000       0.00000       0.00000       0.00000       0.00000       0.00000       0.00000       0.00000       0.00000       0.00000       0.00000       0.00000       0.00000       0.00000       0.00000       0.00000       0.00000
   9  25 4063.2958    1.3952  9.8844  9.2937 -0.0024      0.112422  0.2127   0.0170   0.4005    0.0775   0.0000     0.0815471   421.8957      -30.8809       43.7015       55.2448       37.2808       6.55858       1.15577      -10.9093       9.56340       11.2664      -2.19138      -1.09069     -0.714370    -0.0609047    -0.0659022    -0.0269650   -0.00643033  -0.000285755       0.00000       0.00000       0.00000       0.00000       0.00000       0.00000       0.00000       0.00000       0.00000       0.00000       0.00000       0.00000       0.00000       0.00000       0.00000       0.00000       0.00000       0.00000       23.3604       29.4770       29.3449       26.7525       22.7944       18.1761       13.1237       9.02833       5.76182       3.44082       1.83144      0.934092      0.416087      0.175673     0.0630618     0.0196903    0.00480204   0.000808499       0.00000       0.00000       0.00000       0.00000       0.00000       0.00000       0.00000       0.00000       0.00000       0.00000       0.00000       0.00000       0.00000       0.00000       0.00000       0.00000       0.00000       0.00000
   9  26 4202.5400    1.1609 12.6303  9.2523 -0.0042    0.00930733  0.3008   0.0150   0.5163    0.0692   0.0000     0.0842898   455.6633      -37.4006       14.1315      -3.01337       40.7765      -8.29030       7.35505       11.7207      -14.4684       1.44806       9.00825     -0.401421      -1.70804     -0.243766      0.205106    -0.0688347   -0.00672286   7.78776e-05       0.00000       0.00000       0.00000       0.00000       0.00000       0.00000       0.00000       0.00000       0.00000       0.00000       0.00000       0.00000       0.00000       0.00000       0.00000       0.00000       0.00000       0.00000       30.4563       37.6028       36.4458       34.3855       29.9080       23.6194       17.3290       12.2764       7.63922       4.64417       2.52667       1.23271      0.577291      0.228766     0.0813505     0.0260125    0.00622166    0.00104735       0.00000       0.00000       0.00000       0.00000       0.00000       0.00000       0.00000       0.00000       0.00000       0.00000       0.00000       0.00000       0.00000       0.00000       0.00000       0.00000       0.00000       0.00000
  10  11 2162.9540    0.8083  0.6048  9.0453 -0.0031       5.38058  0.0448   0.0297   0.0661    0.2021   0.0000       1.51289   431.2126       8.16056       24.0256     -0.186986      -5.11676       6.53242       1.81963      0.681278      -2.30426      -2.03808     -0.228173      0.412418    -0.0166412    -0.0558404     0.0154883     0.0228824    0.00464965   -0.00158566  -0.000502269  -3.72323e-05       0.00000       0.00000       0.00000       0.00000       0.00000       0.00000       0.00000       0.00000       0.00000       0.00000       0.00000       0.00000       0.00000       0.00000       0.00000       0.00000       4.99875       6.27272       6.00567       5.64086       5.37738       4.18567       3.44421       2.31567       1.74674      0.927244      0.619064      0.325341      0.146170     0.0830001     0.0274347     0.0120322    0.00436027    0.00111715   0.000322180   4.75532e-05       0.00000       0.00000       0.00000       0.00000       0.00000       0.00000       0.00000       0.00000       0.00000       0.00000       0.00000       0.00000       0.00000       0.00000       0.00000       0.00000
  10  12 2302.9550    1.0962  0.8122  9.4644 -0.0048       6.97720  0.0512   0.0385   0.0888    0.2374   0.0000       1.33751   433.8359      -6.04949       16.3754       15.2652      -3.07158       2.20434       1.62937      -1.51894      0.744707      0.374625     -0.922160      0.107300      0.592098     -0.140288     0.0501463     0.0158040  -0.000719386  -0.000148391  -0.000279335  -9.60893e-06       0.00000       0.00000       0.00000       0.00000       0.00000       0.00000       0.00000       0.00000       0.00000       0.00000       0.00000       0.00000       0.00000       0.00000       0.00000       0.00000       6.37112       6.95305       7.75138       5.99472       6.28458       5.15713       3.57684       2.90988       1.86571       1.10653      0.734889      0.349387      0.180843     0.0910881     0.0332290     0.0123236    0.00509530    0.00148850   0.000295498   3.87885e-05       0.00000       0.00000       0.00000       0.00000       0.00000       0.00000       0.00000       0.00000       0.00000       0.00000       0.00000       0.00000       0.00000       0.00000       0.00000       0.00000
  10  14 2578.6268    1.9240  0.9552 10.2524  0.0039       1.47909  0.0581   0.0607   0.0852    0.2975   0.0000       1.20360   430.5000      -4.30559       7.33451       4.36021      -3.79829      -4.76956     -0.867360     -0.190191       1.33802    -0.0268489     -0.111682      0.420693    0.00667586    -0.0241782  -0.000273830     0.0125906    0.00314915   0.000962950  -0.000223680  -1.94128e-05       0.00000       0.00000       0.00000       0.00000       0.00000       0.00000       0.00000       0.00000       0.00000       0.00000       0.00000       0.00000       0.00000       0.00000       0.00000       0.00000       6.30980       6.63169       9.06336       7.21045       5.74477       6.08851       3.99442       2.69205       2.23204       1.27504      0.614384      0.460040      0.226021     0.0810515     0.0413910     0.0206345    0.00683769    0.00173454   0.000309176   4.43299e-05       0.00000       0.00000       0.00000       0.00000       0.00000       0.00000       0.00000       0.00000       0.00000       0.00000       0.00000       0.00000       0.00000       0.00000       0.00000       0.00000
  10  15 2716.9466    2.5780  0.8611  9.2933 -0.0032      0.481846  0.0430   0.0820   0.0760    0.9768   0.0000      0.826237   448.6728       13.6743       15.4353       7.53188      -1.30134       4.43975      -8.23247     -0.997101      0.411121      -1.03330     0.0623764     0.0859506      0.160549    -0.0476104    -0.0219236     0.0237692  -0.000412017  -0.000359375   0.000169880  -2.50227e-05       0.00000       0.00000       0.00000       0.00000       0.00000       0.00000       0.00000       0.00000       0.00000       0.00000       0.00000       0.00000       0.00000       0.00000       0.00000       0.00000       5.19711       6.71689       6.35464       6.36192       5.18996       4.14934       3.14229       2.17635       1.44820      0.885461      0.529444      0.285397      0.158611     0.0653663     0.0305242     0.0103738    0.00367604    0.00101816   0.000247549   4.48586e-05       0.00000       0.00000       0.00000       0.00000       0.00000       0.00000       0.00000       0.00000       0.00000       0.00000       0.00000       0.00000       0.00000       0.00000       0.00000       0.00000
  10  16 2855.7514    3.2449  0.8464 11.0638 -0.0019       3.74516  0.0521   0.1078   0.0788    0.3366   0.0000       1.05591   437.3647       6.94205       12.8837      -1.50369       1.94664       2.65144       1.14078      -1.75592     -0.763223     -0.394751      0.128084      0.451082     0.0555468     -0.146978     0.0307797   0.000708189    0.00422346   0.000760639  -0.000317812   2.14521e-05       0.00000       0.00000       0.00000       0.00000       0.00000       0.00000       0.00000       0.00000       0.00000       0.00000       0.00000       0.00000       0.00000       0.00000       0.00000       0.00000       5.95910       5.89443       7.06595       6.41370       5.60404       4.79196       3.33941       2.60734       1.66533       1.09255      0.740125      0.352253      0.170910     0.0919158     0.0358207     0.0128484    0.00489248    0.00137109   0.000252466   3.67239e-05       0.00000       0.00000       0.00000       0.00000       0.00000       0.00000       0.00000       0.00000       0.00000       0.00000       0.00000       0.00000       0.00000       0.00000       0.00000       0.00000
  10  17 2994.4396    3.7147  0.9579 10.8833  0.0025      0.592147  0.0488   0.1140   0.0815    0.5235   0.0000      0.998128   432.3063      0.506233       2.19035      0.723815       2.00474       2.30705     -0.893003       3.04986      -2.23085      0.182960     -0.470283    -0.0697185    -0.0550498    0.00501626    -0.0195304    -0.0100214    0.00581772  -0.000116531   0.000126300  -0.000104937       0.00000       0.00000       0.00000       0.00000       0.00000       0.00000       0.00000       0.00000       0.00000       0.00000       0.00000       0.00000       0.00000       0.00000       0.00000       0.00000       5.51556       6.74947       6.97262       6.41917       5.63438       4.56332       3.55005       2.51543       1.64558       1.11749      0.581661      0.344081      0.176759     0.0726449     0.0355429     0.0138231    0.00422266    0.00132519   0.000298904   4.83949e-05       0.00000       0.00000       0.00000       0.00000       0.00000       0.00000       0.00000       0.00000       0.00000       0.00000       0.00000       0.00000       0.00000       0.00000       0.00000       0.00000
  10  18 3132.8717    3.9770  1.0211  9.6811  0.0032      0.337661  0.0513   0.1142   0.0861    1.3786   0.0000      0.873609   436.9613      -10.6376       9.39720       5.83342      -3.32836      -2.10530       2.28344     -0.123187      -1.73056     0.0449686     -0.170400     -0.125658    -0.0265412     0.0399023    -0.0223009   -0.00898494    0.00470502   -0.00136349   4.90646e-05   1.74982e-05       0.00000       0.00000       0.00000       0.00000       0.00000       0.00000       0.00000       0.00000       0.00000       0.00000       0.00000       0.00000       0.00000       0.00000       0.00000       0.00000       5.62671       6.61413       6.55015       6.11157       5.33979       4.51296       3.56771       2.60046       1.73975       1.03068      0.587287      0.326650      0.160503     0.0747781     0.0301826     0.0122666    0.00425750    0.00111040   0.000266476   4.37097e-05       0.00000       0.00000       0.00000       0.00000       0.00000       0.00000       0.00000       0.00000       0.00000       0.00000       0.00000       0.00000       0.00000       0.00000       0.00000       0.00000
  10  19 3271.3045    3.6152  1.4628 10.5320 -0.0060      0.907050  0.0611   0.0885   0.1052    0.5608   0.0000      0.571525   443.9700       5.93029       12.5174       8.51115      -5.05161       11.0103       4.43072      0.190125      -1.14292      0.224138     -0.620781      0.245527      0.257747   -0.00180662    -0.0128909   -0.00603907   -0.00377432   -0.00170909  -0.000315026   9.03857e-05       0.00000       0.00000       0.00000       0.00000       0.00000       0.00000       0.00000       0.00000       0.00000       0.00000       0.00000       0.00000       0.00000       0.00000       0.00000       0.00000       7.82322       8.87476       9.25095       8.99799       7.24880       5.64794       4.43531       3.13545       1.98389       1.24970      0.744796      0.403350      0.204198      0.101316     0.0411429     0.0148445    0.00454665    0.00127760   0.000286066   4.84423e-05       0.00000       0.00000       0.00000       0.00000       0.00000       0.00000       0.00000       0.00000       0.00000       0.00000       0.00000       0.00000       0.00000       0.00000       0.00000       0.00000
  10  20 3410.1240    3.2050  2.0479 10.8111 -0.0040       1.09677  0.0718   0.0687   0.1268    0.2174   0.0000      0.399515   433.8561       3.31551       15.9806      -6.87554       5.06922      -3.41121     -0.252735      -3.98686       1.09212     -0.848031     -0.236120     -0.163632     -0.390594      0.186378     0.0139083   -0.00226175  -0.000168617   0.000689064   0.000775460  -5.88467e-05       0.00000       0.00000       0.00000       0.00000       0.00000       0.00000       0.00000       0.00000       0.00000       0.00000       0.00000       0.00000       0.00000       0.00000       0.00000       0.00000       8.10034       9.75132       9.97506       9.51632       8.04816       6.42653       4.83857       3.37193       2.31738       1.43271      0.852412      0.464438      0.237884      0.110260     0.0460720     0.0176016    0.00595517    0.00162312   0.000392275   6.46543e-05       0.00000       0.00000       0.00000       0.00000       0.00000       0.00000       0.00000       0.00000       0.00000       0.00000       0.00000       0.00000       0.00000       0.00000       0.00000       0.00000
  10  21 3549.3374    2.6431  3.1302 10.4462 -0.0003       1.18624  0.0932   0.0470   0.1656    0.1460   0.0000      0.254382   434.4260       1.34128       6.04338       13.4347       8.14251      -1.07838      -13.0872     -0.933978     -0.863918      -1.30501       1.28443      0.100906     -0.204807     -0.106316     0.0139257    -0.0253945   -0.00436984    0.00248890  -0.000521594  -5.23320e-05       0.00000       0.00000       0.00000       0.00000       0.00000       0.00000       0.00000       0.00000       0.00000       0.00000       0.00000       0.00000       0.00000       0.00000       0.00000       0.00000       10.1087       12.7121       12.6654       12.2826       10.3714       8.20533       6.09133       4.33838       2.85732       1.90335       1.07587      0.621398      0.304861      0.144012     0.0598002     0.0236609    0.00735816    0.00227290   0.000517053   8.81992e-05       0.00000       0.00000       0.00000       0.00000       0.00000       0.00000       0.00000       0.00000       0.00000       0.00000       0.00000       0.00000       0.00000       0.00000       0.00000       0.00000
  10  22 3688.7294    2.1406  4.5823 10.1092 -0.0058      0.902438  0.1170   0.0327   0.2138    0.1085   0.0000      0.169055   468.7464       21.5246       22.1463       26.4237     -0.919422      -8.56985      -16.5046       13.8361       5.51023      -1.42636     -0.882349      0.348074     -0.128706      0.100419    -0.0246171    -0.0458071   0.000984869    0.00343875   -0.00110921   0.000112657       0.00000       0.00000       0.00000       0.00000       0.00000       0.00000       0.00000       0.00000       0.00000       0.00000       0.00000       0.00000       0.00000       0.00000       0.00000       0.00000       12.1976       14.9261       14.5679       14.1394       12.1478       10.2426       7.96587       5.72148       3.85408       2.34753       1.40601      0.751207      0.390702      0.178443     0.0778888     0.0287937     0.0100275    0.00276801   0.000662348   0.000111651       0.00000       0.00000       0.00000       0.00000       0.00000       0.00000       0.00000       0.00000       0.00000       0.00000       0.00000       0.00000       0.00000       0.00000       0.00000       0.00000
  10  24 3967.7989    1.5457  8.3194  9.4356 -0.0006      0.272586  0.1779   0.0189   0.3167    0.0872   0.0000     0.0899913   452.2569      -50.8565       12.7975       28.6093      -17.3238      -2.30509      -20.9367       4.00996      0.330544     0.0261272      -5.57876      0.916360     0.0363943     -0.326888    -0.0297916     0.0568594    -0.0191211   -0.00238906   0.000272804  -9.01183e-05       0.00000       0.00000       0.00000       0.00000       0.00000       0.00000       0.00000       0.00000       0.00000       0.00000       0.00000       0.00000       0.00000       0.00000       0.00000       0.00000       18.0172       22.1991       22.4280       20.7832       18.5146       15.1525       11.6226       8.44834       5.62761       3.55056       2.10642       1.14385      0.575784      0.275466      0.115466     0.0445642     0.0150993    0.00441517    0.00100366   0.000156347       0.00000       0.00000       0.00000       0.00000       0.00000       0.00000       0.00000       0.00000       0.00000       0.00000       0.00000       0.00000       0.00000       0.00000       0.00000       0.00000
  10  25 4107.6776    1.3068 11.2059  9.3600 -0.0026      0.114848  0.2397   0.0156   0.4251    0.0680   0.0000     0.0765101   425.6492       32.4616       61.8618       25.3808      -20.0141      -9.42954      -30.0559      -4.40543       4.62641      -7.01270      0.716576       1.10294      -2.07950     -0.218256      0.283410     0.0385812    0.00185795    0.00632081   0.000206730  -0.000363943       0.00000       0.00000       0.00000       0.00000       0.00000       0.00000       0.00000       0.00000       0.00000       0.00000       0.00000       0.00000       0.00000       0.00000       0.00000       0.00000       22.4786       28.3104       28.5862       26.8704       24.4175       19.2566       14.8566       10.3462       7.27424       4.67860       2.72678       1.56559      0.750269      0.368143      0.146641     0.0607006     0.0197456    0.00581356    0.00139988   0.000210102       0.00000       0.00000       0.00000       0.00000       0.00000       0.00000       0.00000       0.00000       0.00000       0.00000       0.00000       0.00000       0.00000       0.00000       0.00000       0.00000
  11  13 2478.5570    1.6045  0.8586 10.0004  0.0007       3.15007  0.0464   0.0516   0.0798    0.2817   0.0000       1.05227   438.4264      -4.50057       2.38958       3.84020      -2.27137      -1.23956      -2.60000       1.59173      -1.41262      0.301318    -0.0918901     -0.333477      0.195653   -0.00521445     0.0629908    -0.0184336   -0.00276651    0.00196412  -0.000461957  -4.54651e-05  -9.99086e-05  -2.05104e-05       0.00000       0.00000       0.00000       0.00000       0.00000       0.00000       0.00000       0.00000       0.00000       0.00000       0.00000       0.00000       0.00000       0.00000       4.69484       5.66535       5.97765       5.87131       5.23825       4.38644       3.46107       2.34979       1.79770       1.21872      0.788410      0.429227      0.267689      0.128394     0.0551809     0.0273478     0.0113582    0.00391188    0.00133678   0.000329208   7.86220e-05   1.16630e-05       0.00000       0.00000       0.00000       0.00000       0.00000       0.00000       0.00000       0.00000       0.00000       0.00000       0.00000       0.00000       0.00000       0.00000
  11  14 2616.9291    2.1584  0.9776 10.0817  0.0018       2.33295  0.0425   0.0653   0.0923    0.4269   0.0000       1.02123   435.7019      0.902741       6.05240     -0.824811      -4.64730       2.44731    -0.0957324      0.713775       1.52654      0.474522      0.837243      0.337122      0.208630     0.0683309     0.0492352     0.0175495    0.00999808   -0.00224239  -0.000361969  -0.000133257   3.07944e-06   2.25799e-05       0.00000       0.00000       0.00000       0.00000       0.00000       0.00000       0.00000       0.00000       0.00000       0.00000       0.00000       0.00000       0.00000       0.00000       4.75508       5.83729       5.56050       5.37131       4.87888       3.98898       3.51393       2.57656       1.88389       1.12856      0.701547      0.393312      0.221186      0.122447     0.0506087     0.0258379    0.00893293    0.00339278    0.00106606   0.000276283   7.17442e-05   1.04013e-05       0.00000       0.00000       0.00000       0.00000       0.00000       0.00000       0.00000       0.00000       0.00000       0.00000       0.00000       0.00000       0.00000       0.00000
  11  16 2895.3916    3.4544  0.8468 10.3904 -0.0035       2.09438  0.0414   0.1105   0.0757    0.5814   0.0000      0.779026   442.3050       1.65674       14.4828       8.66890      -4.24143      -5.29498       1.16053      0.243240      -3.05722       1.48510     -0.276250     -0.207222      0.197450      0.152347     0.0124208     0.0145078   -0.00132192   -0.00512183   0.000609203   0.000200569  -6.96438e-05  -1.48598e-06       0.00000       0.00000       0.00000       0.00000       0.00000       0.00000       0.00000       0.00000       0.00000       0.00000       0.00000       0.00000       0.00000       0.00000       4.22469       5.35097       5.37193       5.24292       4.22304       4.06105       2.95404       2.40747       1.73514       1.04161      0.632057      0.387050      0.207048      0.108438     0.0557109     0.0213943    0.00884580    0.00353023    0.00114038   0.000295276   6.00255e-05   1.13590e-05       0.00000       0.00000       0.00000       0.00000       0.00000       0.00000       0.00000       0.00000       0.00000       0.00000       0.00000       0.00000       0.00000       0.00000
  11  17 3034.4862    3.9663  0.8809 10.9877 -0.0057       1.18461  0.0444   0.1192   0.0767    0.5111   0.0000      0.957786   430.4092      -5.15246       14.0305       10.9938       7.69069      -7.50849     -0.172928      -1.74558      -1.15353      -1.17031     -0.317064     -0.378076      0.462655    -0.0249788    0.00272561    0.00895953  -3.06362e-05    0.00319555   -0.00106194  -8.65775e-05   6.82508e-05  -1.57348e-05       0.00000       0.00000       0.00000       0.00000       0.00000       0.00000       0.00000       0.00000       0.00000       0.00000       0.00000       0.00000       0.00000       0.00000       4.48455       6.07731       5.90392       5.57227       5.07739       4.10020       3.52850       2.21095       1.88194       1.02200      0.728929      0.402768      0.218324      0.119632     0.0482000     0.0257257    0.00867626    0.00374529    0.00124961   0.000269822   8.36059e-05   1.19377e-05       0.00000       0.00000       0.00000       0.00000       0.00000       0.00000       0.00000       0.00000       0.00000       0.00000       0.00000       0.00000       0.00000       0.00000
  11  18 3173.3778    4.1105  1.0138 10.9058  0.0057      0.296955  0.0461   0.1199   0.0861    0.5166   0.0000      0.919991   439.2006       2.61318       6.53871      -3.35510      0.496279       3.86487       2.99801       1.19812       2.89127      0.858659      0.207634     -0.886989    0.00957116      0.333219    -0.0485063    -0.0102833     0.0131976   -0.00164585   -0.00113512  -0.000424455  -4.92372e-05   3.88650e-06       0.00000       0.00000       0.00000       0.00000       0.00000       0.00000       0.00000       0.00000       0.00000       0.00000       0.00000       0.00000       0.00000       0.00000       4.98724       6.12356       6.36676       6.13757       5.35880       4.27860       3.28385       2.29196       1.64099       1.08697      0.706738      0.421220      0.219944      0.117153     0.0545817     0.0245706    0.00960634    0.00359237    0.00110081   0.000296357   6.85831e-05   1.04180e-05       0.00000       0.00000       0.00000       0.00000       0.00000       0.00000       0.00000       0.00000       0.00000       0.00000       0.00000       0.00000       0.00000       0.00000
  11  19 3312.2119    3.5804  1.4415 11.4690 -0.0065      0.714105  0.0651   0.0913   0.0985    0.2444   0.0000      0.611073   426.7373      -3.86003       14.5413      -9.83187     0.0680380       3.93298      -5.42130       2.51091      0.708584      0.877275       1.00050     -0.273576      0.488990     0.0776528     0.0513745     0.0422644    -0.0203117   -0.00388724   -0.00168915   0.000566062   9.22856e-05  -1.06502e-05       0.00000       0.00000       0.00000       0.00000       0.00000       0.00000       0.00000       0.00000       0.00000       0.00000       0.00000       0.00000       0.00000       0.00000       6.09705       7.65863       8.18719       7.38326       6.95937       5.41758       4.44338       3.24570       2.17953       1.49601      0.993371      0.555907      0.298764      0.166881     0.0713867     0.0369819     0.0133059    0.00489550    0.00160332   0.000453870   0.000101704   1.39002e-05       0.00000       0.00000       0.00000       0.00000       0.00000       0.00000       0.00000       0.00000       0.00000       0.00000       0.00000       0.00000       0.00000       0.00000
  11  20 3451.6654    3.0297  2.1796 10.5403 -0.0009      0.703129  0.0721   0.0603   0.1195    0.2092   0.0000      0.330558   441.7118      -15.6569       3.38500      -3.20283      -2.03545      -2.51079       3.49858       3.09409      -1.96243      -4.73745       1.53453      0.454152     -0.186593     -0.165590     -0.129580   -0.00963246     0.0116267    0.00300905  -0.000625017   0.000601032  -5.02163e-05   1.94099e-06       0.00000       0.00000       0.00000       0.00000       0.00000       0.00000       0.00000       0.00000       0.00000       0.00000       0.00000       0.00000       0.00000       0.00000       7.18874       8.73279       9.06422       8.73576       7.81000       6.39753       4.87468       3.57999       2.57218       1.69706       1.08877      0.637095      0.349506      0.180227     0.0844520     0.0370806     0.0144552    0.00532006    0.00173229   0.000460675   0.000103789   1.58921e-05       0.00000       0.00000       0.00000       0.00000       0.00000       0.00000       0.00000       0.00000       0.00000       0.00000       0.00000       0.00000       0.00000       0.00000
  11  21 3591.2253    2.4978  3.5548 10.2732 -0.0032      0.874040  0.0957   0.0396   0.1688    0.1229   0.0000      0.192912   426.7167      -10.5173       34.7186      -1.17635       4.56793      -7.38826       7.72529       13.0665      0.707638     -0.985323      -1.86633      -1.54184     -0.145770     -0.107156     0.0642702    -0.0229694     0.0133997     0.0104395    0.00443635   0.000269835  -0.000153107   3.66252e-06       0.00000       0.00000       0.00000       0.00000       0.00000       0.00000       0.00000       0.00000       0.00000       0.00000       0.00000       0.00000       0.00000       0.00000       9.85912       11.6781       11.8923       11.3775       10.0809       8.73502       6.85321       4.88918       3.48382       2.41445       1.43045      0.868581      0.461031      0.231781      0.105225     0.0470010     0.0195804    0.00728169    0.00213711   0.000598358   0.000130214   1.99510e-05       0.00000       0.00000       0.00000       0.00000       0.00000       0.00000       0.00000       0.00000       0.00000       0.00000       0.00000       0.00000       0.00000       0.00000
  11  22 3730.9825    2.0578  5.0760  9.9413 -0.0005      0.713216  0.1242   0.0293   0.2048    0.1067   0.0000      0.135588   419.2733      -5.72622      -8.09660     -0.573731       14.3625       7.57283       5.01699       4.67962      0.649711       3.76645       1.30002      0.570877      0.211751     -0.183673    -0.0253604     0.0204385     0.0318616  -0.000583672   -0.00240860   5.35195e-06   0.000119221   1.81214e-05       0.00000       0.00000       0.00000       0.00000       0.00000       0.00000       0.00000       0.00000       0.00000       0.00000       0.00000       0.00000       0.00000       0.00000       12.2087       15.1579       15.2347       14.7463       13.1135       10.7574       8.41926       6.48587       4.54073       2.88261       1.78204       1.05517      0.589472      0.303568      0.147323     0.0614199     0.0246596    0.00886924    0.00293198   0.000801357   0.000177428   2.74533e-05       0.00000       0.00000       0.00000       0.00000       0.00000       0.00000       0.00000       0.00000       0.00000       0.00000       0.00000       0.00000       0.00000       0.00000
  11  23 3870.9995    1.7091  7.0136  9.5693 -0.0017      0.470753  0.1507   0.0217   0.2675    0.0934   0.0000      0.101844   454.2133      0.134899       6.15335      -10.7353       14.5831       9.53861      -10.4054       2.68251      -9.78029     -0.614154     -0.256023       2.63991     -0.661800      0.298415     -0.245156      0.107490     0.0140705   -0.00477505   -0.00180508   -0.00122484  -0.000285121  -1.73641e-05       0.00000       0.00000       0.00000       0.00000       0.00000       0.00000       0.00000       0.00000       0.00000       0.00000       0.00000       0.00000       0.00000       0.00000       14.3588       17.7337       18.1988       17.2844       15.6648       12.7379       10.0641       7.59222       5.34872       3.49824       2.16720       1.28162      0.721132      0.369948      0.175170     0.0763636     0.0305611     0.0109353    0.00355476   0.000989841   0.000219026   3.23343e-05       0.00000       0.00000       0.00000       0.00000       0.00000       0.00000       0.00000       0.00000       0.00000       0.00000       0.00000       0.00000       0.00000       0.00000
  11  24 4011.3919    1.4760  9.3180  9.3889 -0.0021      0.332702  0.1875   0.0174   0.3443    0.0770   0.0000     0.0820096   469.5360      -61.5836      -4.09317       36.4340      -14.5285      -23.6590       9.68987      0.642892       6.28522      -4.77627       1.91313       2.65851     -0.865322     -0.420345     -0.454763      0.157933     0.0163837    0.00688535    0.00895228   -0.00162042   0.000201531   3.20283e-05       0.00000       0.00000       0.00000       0.00000       0.00000       0.00000       0.00000       0.00000       0.00000       0.00000       0.00000       0.00000       0.00000       0.00000       16.8458       21.6658       21.4081       21.1290       18.8346       15.6955       12.3603       9.12279       6.56391       4.25678       2.75413       1.62600      0.876046      0.453172      0.222979     0.0948999     0.0379819     0.0139674    0.00451953    0.00121913   0.000281498   4.36568e-05       0.00000       0.00000       0.00000       0.00000       0.00000       0.00000       0.00000       0.00000       0.00000       0.00000       0.00000       0.00000       0.00000       0.00000
  11  25 4150.9747    1.2329 11.5384  9.3481 -0.0044    -0.0218497  0.2370   0.0146   0.4319    0.0646   0.0000     0.0800127   449.4486      -9.87647       29.5576       28.0367       1.90139      -7.51602      -28.4281       19.8767      -8.08552      -4.67410      -2.61498      0.133857      -1.24110     -0.123165     -0.122616     0.0887785    -0.0125700     0.0129070    0.00968783  -8.86965e-05  -0.000326843  -4.88693e-05       0.00000       0.00000       0.00000       0.00000       0.00000       0.00000       0.00000       0.00000       0.00000       0.00000       0.00000       0.00000       0.00000       0.00000       20.5456       25.5592       25.8507       25.1927       22.0973       19.0849       15.1283       11.3262       7.96514       5.40876       3.28620       2.00778       1.07407      0.558566      0.272133      0.117228     0.0482467     0.0178330    0.00542577    0.00151922   0.000323811   5.03523e-05       0.00000       0.00000       0.00000       0.00000       0.00000       0.00000       0.00000       0.00000       0.00000       0.00000       0.00000       0.00000       0.00000       0.00000
  11  27 4431.9656    0.8963 18.2706  9.1472 -0.0011     -0.121269  0.4659   0.0097   0.7373    0.0516   0.0000     0.0936455   443.0704      -29.2716       128.763       19.6334       9.05155       3.29587       55.2434      0.717242      -4.87501       9.24791       9.47982     -0.171450      -3.03019      -1.52659     0.0475146     -0.188046     0.0355656     0.0552986    -0.0106862   0.000170842   0.000925029  -9.49516e-05       0.00000       0.00000       0.00000       0.00000       0.00000       0.00000       0.00000       0.00000       0.00000       0.00000       0.00000       0.00000       0.00000       0.00000       32.1477       40.0263       41.5470       40.0754       35.9249       30.0310       23.8010       18.1837       13.0882       8.37548       5.46592       3.15899       1.81188      0.956266      0.444420      0.203728     0.0792145     0.0289319    0.00959290    0.00249515   0.000542914   7.96372e-05       0.00000       0.00000       0.00000       0.00000       0.00000       0.00000       0.00000       0.00000       0.00000       0.00000       0.00000       0.00000       0.00000       0.00000
  12   9 1950.0566    0.4998  0.5499  8.6484 -0.0086       8.25753  0.0426   0.0208   0.0764    0.1313   0.0000       1.68345   434.4521      -13.0638       23.1651      0.986431     -0.524009       2.67783      -1.07099       3.09388      0.841301      -3.04924      0.637751     -0.371456    -0.0235770     -0.115883     -0.100401     0.0103485   -0.00261821   0.000379796   0.000608880   0.000591556  -0.000138784   7.31755e-06   6.88912e-06   2.12177e-08       0.00000       0.00000       0.00000       0.00000       0.00000       0.00000       0.00000       0.00000       0.00000       0.00000       0.00000       0.00000       4.50342       6.10928       4.94212       5.85241       4.61585       4.99430       3.49855       2.89946       1.83348       1.68986      0.858688      0.651749      0.304029      0.208015     0.0762791     0.0460142     0.0158357    0.00914119    0.00251784    0.00126767   0.000255045   9.73875e-05   1.58793e-05   3.84683e-06       0.00000       0.00000       0.00000       0.00000       0.00000       0.00000       0.00000       0.00000       0.00000       0.00000       0.00000       0.00000
  12  10 2093.6935    0.7186  0.6329  8.6447  0.0019       5.40485  0.0408   0.0248   0.0648    0.1663   0.0000       1.30453   442.1821      0.763904       14.3419      0.175902     -0.957874       1.53800      0.101844       3.34102     0.0107255      0.532106       1.11593      0.162061   -0.00249728   -0.00665623    -0.0143870     0.0298417   -0.00727816  -5.33437e-06    0.00133308   0.000902289  -0.000228095   5.85209e-05   1.29666e-05   2.90002e-06       0.00000       0.00000       0.00000       0.00000       0.00000       0.00000       0.00000       0.00000       0.00000       0.00000       0.00000       0.00000       4.32350       4.27902       5.78450       5.71035       4.22296       3.86322       3.61587       2.34701       1.56835       1.41896      0.833015      0.407951      0.311249      0.196403     0.0856783     0.0347989     0.0218310     0.0104790    0.00390231    0.00112704   0.000291151   7.49381e-05   1.44765e-05   1.93600e-06       0.00000       0.00000       0.00000       0.00000       0.00000       0.00000       0.00000       0.00000       0.00000       0.00000       0.00000       0.00000
  12  11 2235.9049    0.9246  0.7232  9.2058 -0.0084       3.39721  0.0440   0.0310   0.0716    0.1971   0.0000       1.12918   436.5863       1.28887       10.4789      0.837103      -5.69669       1.76440      -3.19790      0.807594     -0.818902      0.908544     -0.683485    -0.0161370     0.0261301     0.0644661    -0.0446909     0.0226305    -0.0126745    0.00751364  -0.000891944    0.00118496  -4.64946e-05  -9.62790e-05  -2.62538e-05   6.73017e-07       0.00000       0.00000       0.00000       0.00000       0.00000       0.00000       0.00000       0.00000       0.00000       0.00000       0.00000       0.00000       4.15820       5.17327       5.34855       4.96350       4.55633       3.94509       3.48151       2.65677       2.09120       1.33634      0.906396      0.456371      0.325887      0.180283     0.0842538     0.0470261     0.0165889    0.00940987    0.00306413    0.00106633   0.000359997   8.11853e-05   2.01478e-05   2.70259e-06       0.00000       0.00000       0.00000       0.00000       0.00000       0.00000       0.00000       0.00000       0.00000       0.00000       0.00000       0.00000
  12  12 2376.3751    1.3277  0.7561  9.6527 -0.0175       3.59156  0.0482   0.0429   0.0667    0.2875   0.0000       1.07462   436.6938       10.9863       5.97854       2.18015       1.95292   0.000624282       5.63783     -0.307047     -0.892231     -0.516351       1.44502      0.492749     -0.586343      0.203325      0.258532     0.0431172    -0.0213848   -0.00854049    0.00564838   0.000484351  -9.97254e-05  -1.81283e-06  -3.42786e-06  -3.15844e-06       0.00000       0.00000       0.00000       0.00000       0.00000       0.00000       0.00000       0.00000       0.00000       0.00000       0.00000       0.00000       4.39534       5.77474       5.04258       5.54861       5.05679       4.45936       3.60193       2.72927       2.07333       1.35620      0.971843      0.576056      0.351505      0.180293      0.106049     0.0463943     0.0227166    0.00807887    0.00347915    0.00100999   0.000354389   8.37707e-05   2.04191e-05   3.34741e-06       0.00000       0.00000       0.00000       0.00000       0.00000       0.00000       0.00000       0.00000       0.00000       0.00000       0.00000       0.00000
  12  13 2515.5369    1.6741  0.9172 10.2752 -0.0079       1.64501  0.0665   0.0504   0.0829    0.3028   0.0000       1.10971   434.5474      -4.53164       24.1605      -2.61772      -6.83015       6.30527      -2.47830       1.43395      -2.09479     -0.716984     -0.987779     -0.254347      0.293511      0.210786     -0.107302     0.0925483     0.0183348   -0.00797270    0.00195513   0.000505611  -0.000333406   1.88965e-05  -1.15318e-05   2.85553e-06       0.00000       0.00000       0.00000       0.00000       0.00000       0.00000       0.00000       0.00000       0.00000       0.00000       0.00000       0.00000       4.67726       8.43053       6.49679       8.24514       6.05294       6.29210       4.27971       3.80178       2.79610       1.75721       1.20985      0.669756      0.494033      0.203598      0.157391     0.0505822     0.0346633    0.00802050    0.00559812    0.00137059   0.000572633   0.000133521   3.10622e-05   6.19662e-06       0.00000       0.00000       0.00000       0.00000       0.00000       0.00000       0.00000       0.00000       0.00000       0.00000       0.00000       0.00000
  12  14 2654.5636    2.2991  0.9792 10.2781 -0.0022       1.09408  0.0616   0.0701   0.0805    0.4821   0.0000      0.938879   438.4354      0.387773       8.76198      -1.68616      -4.61741       3.32638      -1.01802      -1.31458      -1.75863       1.73294     -0.699267      0.665873      0.229120     -0.124855     0.0297419    -0.0480961     0.0305337    0.00514857   -0.00494850   -0.00107857  -0.000218806   8.96997e-05   6.72502e-06   1.90938e-06       0.00000       0.00000       0.00000       0.00000       0.00000       0.00000       0.00000       0.00000       0.00000       0.00000       0.00000       0.00000       4.74210       7.09478       6.66614       6.44407       6.28266       5.26567       3.79487       3.43807       1.79369       1.77680       1.04566      0.677466      0.418887      0.226512      0.104909     0.0665396     0.0191043     0.0126111    0.00397430    0.00137194   0.000438478   0.000144922   2.43837e-05   4.22179e-06       0.00000       0.00000       0.00000       0.00000       0.00000       0.00000       0.00000       0.00000       0.00000       0.00000       0.00000       0.00000
  12  15 2794.4306    3.0636  0.7559 11.3240 -0.0082       1.34479  0.0486   0.1012   0.0682    0.2817   0.0000      0.917819   437.2798       11.5141       12.8726      -6.80748      0.933248       6.21397       1.81947      -1.67957       1.17206      0.960172      0.826119     -0.414355     0.0736029      0.211881      0.109553     0.0101676     0.0163466     0.0123083    0.00274525  -0.000101690   5.96754e-05  -0.000105240  -1.42801e-05  -2.77101e-06       0.00000       0.00000       0.00000       0.00000       0.00000       0.00000       0.00000       0.00000       0.00000       0.00000       0.00000       0.00000       5.19951       6.20872       6.17791       6.76693       5.27591       4.32015       4.11819       3.49946       2.02443       1.42240       1.04397      0.612582      0.344074      0.146829      0.100832     0.0555721     0.0260069     0.0101634    0.00375463   0.000929534   0.000332694   8.76818e-05   1.71519e-05   3.17769e-06       0.00000       0.00000       0.00000       0.00000       0.00000       0.00000       0.00000       0.00000       0.00000       0.00000       0.00000       0.00000
  12  16 2934.2889    3.6988  0.7906 11.2066 -0.0057       1.04206  0.0542   0.1195   0.0720    0.3698   0.0000      0.941548   440.4135    -0.0165715       10.4408      -1.24713      -1.41122      -2.70251       3.69073      -1.68151       2.32110      -1.75743      0.275324      0.387377     -0.692124     0.0138460    -0.0697114    -0.0462075    -0.0234053   -0.00360005    0.00175638   -0.00141989   1.22809e-05   0.000105535  -1.67810e-05  -6.42879e-07       0.00000       0.00000       0.00000       0.00000       0.00000       0.00000       0.00000       0.00000       0.00000       0.00000       0.00000       0.00000       5.97195       4.73761       6.57441       7.94947       5.65716       3.64173       4.33643       3.76285       1.94333       1.11008       1.15562      0.787670      0.334641      0.152667      0.111359     0.0721706     0.0370448     0.0127970    0.00360173    0.00105185   0.000300029   6.94923e-05   1.30958e-05   1.81541e-06       0.00000       0.00000       0.00000       0.00000       0.00000       0.00000       0.00000       0.00000       0.00000       0.00000       0.00000       0.00000
  12  17 3073.7733    3.7970  0.8851 11.5366 -0.0063      0.689607  0.0450   0.1133   0.0737    0.3088   0.0000      0.989644   429.5823       6.58409       6.57563       6.90345       2.15409       2.67415       4.37913       1.36997      0.602837      0.648147       1.07236      0.902429     -0.352388      0.214580   -0.00667398    -0.0501734   -0.00400997   -0.00443048   -0.00261130  -3.04005e-07   0.000104498  -0.000151999  -9.14659e-07   1.60922e-06       0.00000       0.00000       0.00000       0.00000       0.00000       0.00000       0.00000       0.00000       0.00000       0.00000       0.00000       0.00000       4.77122       5.93742       6.30634       6.39279       5.34503       4.46541       3.59457       2.43351       1.72612       1.22873      0.851279      0.550459      0.302015      0.168977     0.0816814     0.0439992     0.0185442    0.00849384    0.00297051    0.00106986   0.000284911   7.33323e-05   1.61431e-05   2.53560e-06       0.00000       0.00000       0.00000       0.00000       0.00000       0.00000       0.00000       0.00000       0.00000       0.00000       0.00000       0.00000
  12  18 3213.1222    3.9475  1.1150 11.4708 -0.0061      0.551572  0.0597   0.1053   0.0866    0.4177   0.0000      0.934833   446.4081       5.02857       18.4665       4.11559      -1.38838      -2.95815      -5.06830       3.92894       1.24485     -0.779411      0.677809      0.639539      0.360986     -0.154100     0.0297444     0.0225777    -0.0196933    -0.0117532    0.00156038   0.000538447  -0.000319240  -6.80491e-05  -1.20610e-05  -1.65154e-06       0.00000       0.00000       0.00000       0.00000       0.00000       0.00000       0.00000       0.00000       0.00000       0.00000       0.00000       0.00000       5.14928       6.36961       6.81927       6.65442       5.58839       4.79538       4.48244       3.13587       2.37580       1.64102       1.02496      0.636016      0.377657      0.197230      0.107425     0.0517645     0.0252578     0.0105037    0.00428670    0.00134172   0.000381590   9.75915e-05   2.26877e-05   3.32310e-06       0.00000       0.00000       0.00000       0.00000       0.00000       0.00000       0.00000       0.00000       0.00000       0.00000       0.00000       0.00000
  12  19 3352.5390    3.3916  1.5661 11.3714 -0.0038      0.403475  0.0622   0.0784   0.1095    0.2117   0.0000      0.642705   434.3970       10.4407       5.90690      -2.86295      -3.09833      -6.06392       5.61042     -0.566052      -1.08758      -1.04610       1.54640      0.555181   -0.00648516      0.118088      0.147330     0.0598090    0.00375849    -0.0106672   -0.00412225    0.00114367  -0.000841264  -9.29485e-05  -6.15202e-06   3.18585e-06       0.00000       0.00000       0.00000       0.00000       0.00000       0.00000       0.00000       0.00000       0.00000       0.00000       0.00000       0.00000       5.28066       6.02924       6.63333       6.52872       5.85086       4.81660       4.09714       3.19467       2.27932       1.50365       1.05028      0.661627      0.370874      0.200383      0.110372     0.0560667     0.0253399     0.0102442    0.00377378    0.00129941   0.000394863   9.97599e-05   2.12107e-05   2.90791e-06       0.00000       0.00000       0.00000       0.00000       0.00000       0.00000       0.00000       0.00000       0.00000       0.00000       0.00000       0.00000
  12  20 3492.3437    2.8745  2.6528 10.4038  0.0020      0.513568  0.0775   0.0489   0.1337    0.1565   0.0000      0.262148   429.7212      -17.9902      -4.47440       14.8303      -4.42441     -0.424836      -8.12518     0.0418263       3.61272     -0.564554      0.821714     -0.276024      0.303522     -0.432503     0.0167306     0.0524897   0.000810215   -0.00390213   -0.00170764   0.000688852   3.45103e-05  -1.02532e-05  -5.76441e-05   2.07799e-06       0.00000       0.00000       0.00000       0.00000       0.00000       0.00000       0.00000       0.00000       0.00000       0.00000       0.00000       0.00000       7.33491       9.07396       9.43962       9.04256       8.21069       6.96056       5.50214       4.15125       3.10509       2.08439       1.32388      0.858773      0.485868      0.270075      0.138716     0.0702197     0.0287204     0.0124506    0.00466725    0.00172124   0.000502211   0.000131672   2.77538e-05   3.99836e-06       0.00000       0.00000       0.00000       0.00000       0.00000       0.00000       0.00000       0.00000       0.00000       0.00000       0.00000       0.00000
  12  21 3632.3907    2.3238  3.8154 10.0310 -0.0008      0.457224  0.0909   0.0341   0.1718    0.1124   0.0000      0.158421   430.4509      -7.57694       11.3847       10.2568      -1.43945      -6.45713      -8.90472     -0.966974       2.82092       4.20995      -1.36461       1.32671      0.249773    -0.0228669     0.0413378    -0.0225681   -0.00253395    -0.0147684    0.00273381    0.00346468  -0.000143332   0.000212717  -2.70695e-05  -2.08336e-06       0.00000       0.00000       0.00000       0.00000       0.00000       0.00000       0.00000       0.00000       0.00000       0.00000       0.00000       0.00000       8.38580       10.4272       10.6743       10.2056       9.51268       7.92796       6.63839       4.92547       3.74124       2.54548       1.61308       1.03123      0.603340      0.321353      0.171820     0.0857140     0.0354224     0.0153133    0.00599710    0.00207799   0.000615605   0.000163916   3.67751e-05   5.04601e-06       0.00000       0.00000       0.00000       0.00000       0.00000       0.00000       0.00000       0.00000       0.00000       0.00000       0.00000       0.00000
  12  22 3772.9462    1.9569  5.4991  9.8964 -0.0036      0.752131  0.1231   0.0256   0.2111    0.0882   0.0000      0.114419   414.4153     -0.872087       27.6705      -6.30625      -6.90969      -23.5907      -10.3616       7.35777      0.531959      -5.28644     -0.399258       2.05180     -0.425359     -0.204336     -0.114457     0.0554074      0.143169    -0.0240261   -0.00316545   -0.00123443  -0.000378355   3.54571e-05  -8.41996e-05  -4.11399e-06       0.00000       0.00000       0.00000       0.00000       0.00000       0.00000       0.00000       0.00000       0.00000       0.00000       0.00000       0.00000       10.9867       14.0772       14.0107       13.4432       12.1385       10.6967       8.87073       6.76172       5.02676       3.40274       2.18561       1.35848      0.770716      0.427475      0.217262      0.108673     0.0472472     0.0203968    0.00768566    0.00277393   0.000829642   0.000217634   4.77108e-05   6.97816e-06       0.00000       0.00000       0.00000       0.00000       0.00000       0.00000       0.00000       0.00000       0.00000       0.00000       0.00000       0.00000
  12  23 3913.3278    1.6371  7.5280  9.5089 -0.0015      0.545933  0.1531   0.0193   0.2713    0.0849   0.0000     0.0951040   421.8351       4.59810       16.8661       10.4422       14.8207       1.26410      -2.89079      -8.85197      -6.21862       1.25896      0.849850       3.43492      -1.29438      0.399636      0.289133      0.149776    -0.0339734    0.00175950    0.00564353   0.000761047   -0.00201270   0.000227833  -5.08172e-05  -1.33739e-05       0.00000       0.00000       0.00000       0.00000       0.00000       0.00000       0.00000       0.00000       0.00000       0.00000       0.00000       0.00000       13.1849       16.6662       17.1828       16.6935       15.4370       12.4241       10.5322       7.84061       5.80960       4.00774       2.57069       1.63862      0.941611      0.536275      0.280180      0.131669     0.0630925     0.0248738    0.00973789    0.00334933   0.000987578   0.000270381   5.94173e-05   8.03478e-06       0.00000       0.00000       0.00000       0.00000       0.00000       0.00000       0.00000       0.00000       0.00000       0.00000       0.00000       0.00000
  12  24 4053.5221    1.3885  9.3465  9.5024 -0.0011      0.190365  0.1849   0.0162   0.3364    0.0674   0.0000     0.0828494   416.5718      -28.2899      -3.29523       11.2154       10.9793       19.3205      -4.93185       2.91812      0.891609      -4.37980       6.33356      0.361637    -0.0795120      0.382383     0.0505580    -0.0822439     0.0786087    -0.0129782   -0.00485393   0.000661082  -0.000178190  -5.11848e-05   4.97885e-05  -1.26546e-05       0.00000       0.00000       0.00000       0.00000       0.00000       0.00000       0.00000       0.00000       0.00000       0.00000       0.00000       0.00000       15.4648       19.3150       20.3633       19.5572       17.8693       14.8766       12.3068       9.32072       6.84517       4.70153       3.11711       1.95562       1.14054      0.637341      0.332866      0.163964     0.0742773     0.0310451     0.0118131    0.00409995    0.00122636   0.000319579   6.83374e-05   9.37239e-06       0.00000       0.00000       0.00000       0.00000       0.00000       0.00000       0.00000       0.00000       0.00000       0.00000       0.00000       0.00000
  12  25 4194.2728    1.1472 12.0027  9.3967 -0.0005      0.125640  0.2514   0.0135   0.4478    0.0582   0.0000     0.0829117   416.3655      -22.1542       41.9440      -7.28589      -21.4580      -20.0499       1.36904       9.71325      -14.0486      -8.80079       6.33331     -0.895062      0.330970     -0.622644     0.0434043     -0.116242      0.164789     0.0113054    -0.0289712    0.00189980   0.000489823  -0.000527637   0.000137792   2.49565e-06       0.00000       0.00000       0.00000       0.00000       0.00000       0.00000       0.00000       0.00000       0.00000       0.00000       0.00000       0.00000       18.9556       24.3683       24.4990       24.7449       22.2653       18.7194       15.7806       12.0570       9.00509       6.18251       4.01095       2.55167       1.49934      0.833742      0.452263      0.213289      0.101934     0.0400550     0.0160629    0.00539131    0.00160484   0.000420462   9.19519e-05   1.32983e-05       0.00000       0.00000       0.00000       0.00000       0.00000       0.00000       0.00000       0.00000       0.00000       0.00000       0.00000       0.00000
  12  27 4475.6007    0.8257 18.6488  9.1135 -0.0009    -0.0615900  0.4889   0.0087   0.7248    0.0494   0.0000     0.0983297   428.5926     -0.557812       91.6940       17.6865       50.0786    -0.0125416      -31.3853       18.3141      -8.08274     -0.201588      -1.24289       1.00797      -2.01548      0.458769       1.16355       1.01892     -0.149127    -0.0533992     0.0100319    0.00327978  -0.000589100   0.000171337   0.000396214  -2.50084e-05       0.00000       0.00000       0.00000       0.00000       0.00000       0.00000       0.00000       0.00000       0.00000       0.00000       0.00000       0.00000       30.1389       38.5689       39.0344       38.7752       34.6753       30.8459       24.3768       18.9209       13.7316       9.80703       6.52801       4.12275       2.44400       1.33821      0.709484      0.340045      0.158150     0.0649277     0.0255712    0.00864688    0.00262735   0.000675462   0.000135280   2.03888e-05       0.00000       0.00000       0.00000       0.00000       0.00000       0.00000       0.00000       0.00000       0.00000       0.00000       0.00000       0.00000
  13  10 2128.5766    0.7617  0.6410  9.0920 -0.0123       6.76107  0.0366   0.0267   0.0682    0.1618   0.0000       1.30894   435.7572       5.20773       8.18870      -5.20114       2.33657       3.14349     -0.736833      -3.09491       1.24917       1.48526      -1.16128     -0.220947      0.225878     0.0320217    -0.0473862     0.0487726    -0.0257588     0.0232615   -0.00262743  -0.000277409   0.000194376   0.000582383   0.000106633  -4.22323e-06  -2.72307e-06   4.61484e-07       0.00000       0.00000       0.00000       0.00000       0.00000       0.00000       0.00000       0.00000       0.00000       0.00000       3.40544       4.81840       4.63537       4.54948       4.12864       3.43861       3.28868       2.38262       1.95532       1.22316      0.970337      0.494954      0.341929      0.197089      0.103848     0.0583729     0.0265742     0.0127395    0.00567513    0.00245904   0.000764446   0.000269980   9.18222e-05   1.88673e-05   5.13673e-06   6.87010e-07       0.00000       0.00000       0.00000       0.00000       0.00000       0.00000       0.00000       0.00000       0.00000       0.00000
  13  11 2271.1950    1.0281  0.8889  8.6449 -0.0108       4.31789  0.0456   0.0307   0.0735    0.3391   0.0000      0.893266   435.8716      -3.07829       7.46741       6.32463       3.33074     -0.809459       2.82706      -1.32859     -0.464136       1.82062      0.265687      0.115721     -0.145158     -0.101266    -0.0510870     -0.128578     0.0504169    0.00343262     0.0154615   -0.00260853  -0.000992215   0.000193618  -0.000108351   1.26585e-05  -5.52207e-06  -5.28544e-07       0.00000       0.00000       0.00000       0.00000       0.00000       0.00000       0.00000       0.00000       0.00000       0.00000       4.33988       4.80897       5.02745       5.63282       4.88257       3.98192       3.48050       2.86400       2.06356       1.28119      0.996585      0.698241      0.434269      0.222884      0.119894     0.0772731     0.0384498     0.0181600    0.00709433    0.00272177   0.000845242   0.000286800   8.81888e-05   1.92151e-05   4.24705e-06   6.19057e-07       0.00000       0.00000       0.00000       0.00000       0.00000       0.00000       0.00000       0.00000       0.00000       0.00000
  13  12 2411.9733    1.3913  0.9708  9.7644 -0.0063       5.18097  0.0524   0.0391   0.0767    0.2305   0.0000       1.04284   439.8643       6.81831       13.9540       6.33441      0.506983      0.955565      -1.89919      -4.15968       2.72834       2.06838      0.942144     -0.199874     0.0304193    -0.0819264    -0.0864519    -0.0613829     0.0427354    -0.0216366    0.00108590   -0.00152278  -0.000341631  -0.000102337  -8.86660e-05   2.01140e-05  -1.78418e-06   8.96264e-07       0.00000       0.00000       0.00000       0.00000       0.00000       0.00000       0.00000       0.00000       0.00000       0.00000       4.33370       5.48393       5.98760       6.21888       4.79237       4.73937       3.75116       2.87694       2.07334       1.66185       1.03723      0.644269      0.425733      0.252623      0.135175     0.0739979     0.0365261     0.0157317    0.00764856    0.00328058    0.00116231   0.000367002   0.000103673   2.50088e-05   4.58908e-06   8.14437e-07       0.00000       0.00000       0.00000       0.00000       0.00000       0.00000       0.00000       0.00000       0.00000       0.00000
  13  13 2551.6932    2.0564  0.8508  9.6286 -0.0046       1.57027  0.0447   0.0602   0.0692    0.5448   0.0000      0.878836   438.6772       1.66571       15.2402      -1.97842      -2.71905       2.30211       3.68594      -1.90597      -1.36566       1.22505       1.93534     -0.641226     -0.249481      0.179056   -0.00276109    -0.0471179     0.0261374     0.0113984   -0.00949001   -0.00281186  -0.000264270  -0.000360991   2.82261e-05   1.35552e-05  -8.57840e-07   9.65204e-08       0.00000       0.00000       0.00000       0.00000       0.00000       0.00000       0.00000       0.00000       0.00000       0.00000       3.79426       4.81858       5.07881       4.62616       4.35289       3.84842       3.29070       2.66371       2.13196       1.40777      0.990784      0.539848      0.365357      0.207660      0.122228     0.0665963     0.0290194     0.0139909    0.00542331    0.00247104   0.000856250   0.000297306   9.59731e-05   2.06561e-05   4.56651e-06   6.09785e-07       0.00000       0.00000       0.00000       0.00000       0.00000       0.00000       0.00000       0.00000       0.00000       0.00000
  13  15 2832.0764    3.1055  0.8275 10.7467 -0.0032     0.0397692  0.0444   0.0924   0.0688    0.4227   0.0000      0.922599   436.6332      -1.72950       21.7378       2.70935      -6.39081      -4.26087      0.760155       2.83916      -1.76325     -0.935932      0.110321      -1.18870     -0.370132     0.0254233     -0.166983     0.0403296    0.00187946    -0.0303791     0.0153508    0.00129726   0.000559930  -0.000576921  -7.38765e-05   2.72502e-06   3.44704e-06  -2.20509e-07       0.00000       0.00000       0.00000       0.00000       0.00000       0.00000       0.00000       0.00000       0.00000       0.00000       3.70428       5.58939       5.59624       5.45295       5.19748       3.87065       3.57646       2.45295       1.94285       1.36792      0.970450      0.597445      0.395955      0.215246      0.130518     0.0641767     0.0284160     0.0164139    0.00583733    0.00273028   0.000990275   0.000315592   0.000102339   2.59479e-05   5.96840e-06   7.38048e-07       0.00000       0.00000       0.00000       0.00000       0.00000       0.00000       0.00000       0.00000       0.00000       0.00000
  13  16 2972.5878    3.6356  0.8309 11.4836 -0.0030      0.993432  0.0384   0.1080   0.0686    0.2988   0.0000      0.770117   432.9855     0.0609758       13.8416       6.70479     -0.418875       5.70869       1.85140     -0.971268    -0.0721268      -1.53401     -0.316129      0.128567     -0.619137      0.308019    0.00886844     0.0662625   -0.00146517   -0.00387876    0.00538317  -0.000447460   0.000328050   0.000143639   0.000162134   1.78938e-05   2.31336e-06  -1.10018e-06       0.00000       0.00000       0.00000       0.00000       0.00000       0.00000       0.00000       0.00000       0.00000       0.00000       3.56726       4.57973       4.57823       4.54322       4.02586       3.47635       3.06559       2.41222       1.75578       1.26981      0.871938      0.538891      0.338390      0.193442      0.104737     0.0554126     0.0267212     0.0129222    0.00555716    0.00227194   0.000777917   0.000247006   7.59730e-05   1.89824e-05   3.93248e-06   5.68731e-07       0.00000       0.00000       0.00000       0.00000       0.00000       0.00000       0.00000       0.00000       0.00000       0.00000
  13  17 3112.5464    3.9813  0.9399 11.5753 -0.0036       2.67937  0.0417   0.1152   0.0779    0.3261   0.0000      0.931186   439.2221       1.85736       8.46902       1.10950      -6.50126      -3.60359      -4.53507       3.15690      -1.68332      -1.04964      0.433934      0.323534     -0.136288    0.00241202     -0.102863     0.0468406    -0.0216994    0.00405786    0.00221690   -0.00147605   0.000121559  -0.000186223  -0.000122737  -7.23156e-06   3.33594e-06  -3.66162e-07       0.00000       0.00000       0.00000       0.00000       0.00000       0.00000       0.00000       0.00000       0.00000       0.00000       4.29420       5.03732       4.94991       4.69203       4.31062       3.80670       3.40693       2.83705       2.17973       1.52250      0.955844      0.602974      0.359820      0.203902      0.111092     0.0617815     0.0295637     0.0129482    0.00541383    0.00218198   0.000756463   0.000247682   7.03593e-05   1.81398e-05   3.58768e-06   4.97989e-07       0.00000       0.00000       0.00000       0.00000       0.00000       0.00000       0.00000       0.00000       0.00000       0.00000
  13  18 3252.2616    3.8696  1.3487 11.0689 -0.0074      0.757769  0.0609   0.0902   0.0865    0.3855   0.0000      0.712975   436.6375      -5.30510       19.5062       1.92286      -9.48931       5.45398      -3.38304       1.99547       2.74572       3.73809       1.51728      0.409711     -0.279480     0.0639182    -0.0342446    -0.0115276     0.0744869    0.00991917    0.00838560   -0.00382428    0.00134408   0.000382017   3.92116e-05   1.40560e-05   1.81707e-06   5.59479e-07       0.00000       0.00000       0.00000       0.00000       0.00000       0.00000       0.00000       0.00000       0.00000       0.00000       5.15458       6.33854       6.65528       5.83734       5.34208       5.11326       4.38726       3.55610       2.89936       1.94275       1.27259      0.812001      0.455563      0.272150      0.156164     0.0781061     0.0377103     0.0196944    0.00738207    0.00307545    0.00118131   0.000429230   0.000114743   2.64175e-05   5.49028e-06   7.39929e-07       0.00000       0.00000       0.00000       0.00000       0.00000       0.00000       0.00000       0.00000       0.00000       0.00000
  13  19 3392.3083    3.1557  1.9616 11.0920 -0.0032      0.962691  0.0617   0.0616   0.1156    0.1584   0.0000      0.406205   441.1584       1.14710       12.8332      -2.91910      -13.9636      -3.43891       1.12111     -0.975987       3.99770     -0.537675      0.807191     -0.279254     0.0889000      0.148888    -0.0802300    -0.0106441  -0.000678132    -0.0374513    -0.0154249  -0.000985303   -0.00141996  -3.26237e-05  -2.62229e-05   3.49233e-05  -5.30711e-06  -1.86386e-06       0.00000       0.00000       0.00000       0.00000       0.00000       0.00000       0.00000       0.00000       0.00000       0.00000       5.27328       6.58112       6.82399       6.72039       6.24296       5.33416       4.43760       3.51510       2.63772       1.79522       1.28462      0.854971      0.526376      0.285887      0.165396     0.0854755     0.0428096     0.0211711    0.00818124    0.00328446    0.00123816   0.000397322   0.000120379   2.90794e-05   6.08018e-06   8.42351e-07       0.00000       0.00000       0.00000       0.00000       0.00000       0.00000       0.00000       0.00000       0.00000       0.00000
  13  20 3532.4164    2.7807  2.7040 10.5224 -0.0024      0.412633  0.0754   0.0457   0.1302    0.1325   0.0000      0.253443   436.0835      -4.25047      -1.81662      -5.88919       1.72626      -5.61529       6.05702       4.88218      -3.47268      -1.47358      -1.31076      -1.58375      0.135092     0.0772109     -0.263813     0.0360671    -0.0713038     0.0251332   -0.00252481  -6.80621e-05   0.000296010   -0.00100543   3.47389e-05  -1.72156e-05   5.66675e-09  -1.50438e-06       0.00000       0.00000       0.00000       0.00000       0.00000       0.00000       0.00000       0.00000       0.00000       0.00000       6.54446       8.02565       8.56782       8.18285       7.78864       6.61441       5.28729       4.31006       3.13566       2.34743       1.47412       1.00448      0.608212      0.359280      0.205380      0.106892     0.0511071     0.0247200    0.00964967    0.00402565    0.00148744   0.000487153   0.000137971   3.79925e-05   6.94592e-06   9.46726e-07       0.00000       0.00000       0.00000       0.00000       0.00000       0.00000       0.00000       0.00000       0.00000       0.00000
  13  21 3673.1555    2.2308  4.1302 10.0525 -0.0034      0.460234  0.0968   0.0312   0.1716    0.0981   0.0000      0.146660   440.7796       5.76824       18.6875      -8.30859       14.3318     -0.890106       4.75825      -3.29100      -2.96926      -2.53947      0.412925      -1.72141     -0.493328      0.215593     0.0641554      0.224319    -0.0685168     0.0390481    0.00564429   -0.00553388    0.00512065   0.000636767   7.77598e-05  -2.97460e-05   7.96698e-06   1.72449e-06       0.00000       0.00000       0.00000       0.00000       0.00000       0.00000       0.00000       0.00000       0.00000       0.00000       7.86594       10.1168       10.0045       10.2271       9.38900       8.49718       6.78004       5.16723       3.87288       2.83689       1.98201       1.32380      0.820411      0.491804      0.247651      0.145242     0.0634963     0.0321164     0.0122683    0.00573135    0.00184321   0.000662949   0.000182616   4.66136e-05   9.44263e-06   1.42142e-06       0.00000       0.00000       0.00000       0.00000       0.00000       0.00000       0.00000       0.00000       0.00000       0.00000
  13  22 3813.9396    1.8465  6.1074  9.8463 -0.0008      0.539952  0.1279   0.0222   0.2212    0.0750   0.0000      0.102066   456.2799      -30.3641       13.3622      -9.39262    -0.0807637       23.8533      -7.03776      -12.2489      -4.25389       4.25534      -1.06840      0.268624      0.696195      0.199016     -0.731179     -0.485123    -0.0144543     0.0770623    -0.0199648  -1.67175e-05   -0.00387062  -0.000878796  -2.75999e-05   7.89164e-05   3.99233e-05   9.63045e-07       0.00000       0.00000       0.00000       0.00000       0.00000       0.00000       0.00000       0.00000       0.00000       0.00000       9.87310       12.4943       13.4099       13.0066       12.0693       10.4024       8.66040       6.95724       5.12571       3.74650       2.55462       1.63776       1.03716      0.605984      0.343468      0.182209     0.0880455     0.0429371     0.0178720    0.00737208    0.00264063   0.000860189   0.000257562   6.45197e-05   1.27106e-05   1.73342e-06       0.00000       0.00000       0.00000       0.00000       0.00000       0.00000       0.00000       0.00000       0.00000       0.00000
  13  23 3954.7088    1.5842  8.4715  9.4975 -0.0023      0.406212  0.1630   0.0177   0.2846    0.0763   0.0000     0.0838247   406.7494       5.34225       8.32923       35.2770      -4.65252      -8.49585       5.93278       12.6709       9.34585       3.82327       3.44959      -3.19492      0.382338     -0.325020     -0.292846     0.0300612     0.0823916    -0.0701512    -0.0421527  -0.000356995    0.00301063   -0.00157071   0.000243849  -9.52607e-05  -3.06620e-06  -3.05337e-06       0.00000       0.00000       0.00000       0.00000       0.00000       0.00000       0.00000       0.00000       0.00000       0.00000       12.7043       15.6686       16.6372       16.3182       15.2611       13.0103       10.8955       8.53799       6.21547       4.67162       3.10370       2.06854       1.27474      0.752801      0.417253      0.219869      0.108021     0.0504139     0.0217404    0.00874595    0.00315649    0.00101801   0.000293101   7.74618e-05   1.49486e-05   2.01236e-06       0.00000       0.00000       0.00000       0.00000       0.00000       0.00000       0.00000       0.00000       0.00000       0.00000
  13  24 4094.8879    1.2907 10.8907  9.4086 -0.0049     0.0929493  0.2102   0.0142   0.3769    0.0636   0.0000     0.0781604   447.0623       7.08563      -28.3536       6.47027       49.4514       19.3431      -3.61788       1.67276      -8.51746       1.03998       4.04400     -0.240922     -0.591474     -0.815499      0.488354      0.179574    0.00671694    0.00622772     0.0282535     0.0155199   -0.00259138   0.000212652   0.000154455   9.52855e-05   2.76187e-05   1.03176e-06       0.00000       0.00000       0.00000       0.00000       0.00000       0.00000       0.00000       0.00000       0.00000       0.00000       15.6695       19.7422       20.6524       19.8914       18.3096       16.2743       13.5502       10.7900       8.25449       5.75802       4.05378       2.52088       1.60240      0.917297      0.520647      0.267088      0.133908     0.0615110     0.0269953     0.0106945    0.00396901    0.00128703   0.000395713   9.31847e-05   1.89247e-05   2.55970e-06       0.00000       0.00000       0.00000       0.00000       0.00000       0.00000       0.00000       0.00000       0.00000       0.00000
  13  25 4236.4904    1.1327 14.4605  9.2363 -0.0018     0.0407984  0.3016   0.0117   0.4888    0.0583   0.0000     0.0759364   438.7652      -8.46026       9.11291       8.52357       14.0901      0.613777     -0.980616      -27.2046      -10.9584      0.724924       3.85474       2.55502       2.82175      -1.07710      0.213085     -0.134225      0.242837     0.0207321    -0.0227151    0.00300213  -0.000975587  -0.000554775  -0.000764964   9.83533e-05  -4.00220e-05  -1.88253e-06       0.00000       0.00000       0.00000       0.00000       0.00000       0.00000       0.00000       0.00000       0.00000       0.00000       19.4892       25.4002       25.9623       26.2319       24.5637       20.3861       17.6658       13.8050       10.6571       7.35796       5.25664       3.32090       2.13194       1.21147      0.702997      0.368526      0.181882     0.0885739     0.0360482     0.0147200    0.00531530    0.00170369   0.000526764   0.000126935   2.73758e-05   3.61116e-06       0.00000       0.00000       0.00000       0.00000       0.00000       0.00000       0.00000       0.00000       0.00000       0.00000
  13  26 4376.9276    0.9108 15.2337  9.2243 -0.0049     -0.184466  0.3560   0.0100   0.5695    0.0503   0.0000     0.0896263   433.3277      -2.70045       60.4861      -33.6629       7.10003       2.37235       14.4095      -9.60547      -28.7631       3.13051       7.49720     -0.372288      -4.08840      -1.48805      0.242763     -0.184725      0.337471     0.0257233     0.0140179    -0.0153470    -0.0102655    0.00189797  -0.000319476  -0.000133624  -3.47273e-05   1.55585e-06       0.00000       0.00000       0.00000       0.00000       0.00000       0.00000       0.00000       0.00000       0.00000       0.00000       21.9194       29.0539       30.2778       29.7289       27.9980       23.5258       20.1711       15.7898       11.8135       8.70277       5.87143       3.84023       2.43724       1.39295      0.807805      0.413889      0.210326     0.0968701     0.0424511     0.0167430    0.00639386    0.00199691   0.000602585   0.000155027   3.11807e-05   4.14364e-06       0.00000       0.00000       0.00000       0.00000       0.00000       0.00000       0.00000       0.00000       0.00000       0.00000
  14  10 2162.5935    0.8315  0.7031  8.7175 -0.0064       5.78644  0.0384   0.0267   0.0706    0.2111   0.0000       1.06934   438.5831      -2.65425       17.8268       6.20591      0.148396      -2.17109      -4.37459       2.78716      0.302409      -1.63809    -0.0583792      0.278728     -0.330389     -0.196595     -0.141573     0.0677332    -0.0135096     0.0240709    -0.0151806   0.000407703   -0.00155740  -3.07215e-05  -0.000220735  -4.04157e-05  -3.24858e-05  -2.51042e-06  -8.00044e-07   2.67715e-08       0.00000       0.00000       0.00000       0.00000       0.00000       0.00000       0.00000       0.00000       3.97374       4.13717       4.22961       4.40617       4.25004       4.08880       3.45629       2.60340       1.79124       1.41697       1.11973      0.809384      0.557473      0.318132      0.180001     0.0871884     0.0497595     0.0222903     0.0111740    0.00463647    0.00215590   0.000733892   0.000268238   7.14486e-05   2.27929e-05   4.71117e-06   8.47372e-07   1.26209e-07       0.00000       0.00000       0.00000       0.00000       0.00000       0.00000       0.00000       0.00000
  14  11 2305.7196    1.1407  0.7308  9.5087 -0.0070       3.65424  0.0447   0.0355   0.0652    0.1875   0.0000       1.08803   441.3680      -5.02535       14.3788     -0.209100       6.98835      -2.89836      -2.78472     -0.827302       1.43906      0.618709     -0.123762      -1.10183     -0.539649      0.156896      0.102075     0.0103031    -0.0164823    -0.0100893     0.0134801    0.00464956   -0.00242306   0.000926596  -5.85650e-05  -8.79896e-05  -4.50566e-05   3.43323e-07   9.33006e-07  -1.65512e-07       0.00000       0.00000       0.00000       0.00000       0.00000       0.00000       0.00000       0.00000       3.37205       3.95002       4.99281       4.04293       4.24159       4.16817       2.76571       2.62083       2.04292       1.39529       1.06460      0.733134      0.379718      0.312216      0.160622     0.0857016     0.0553677     0.0241743    0.00953312    0.00552701    0.00219403   0.000699953   0.000293001   0.000120106   2.92684e-05   6.62890e-06   1.02543e-06   1.30124e-07       0.00000       0.00000       0.00000       0.00000       0.00000       0.00000       0.00000       0.00000
  14  12 2446.7411    1.5892  0.8882  9.4927 -0.0024       2.09482  0.0440   0.0426   0.0687    0.2901   0.0000      0.848615   440.9883      -1.19863       10.0035       5.54730     -0.522054      -2.52032      -2.93889      0.716196      -1.47177     0.0865145     -0.695091     -0.739152      0.135058      0.259427    -0.0793780      0.134508     0.0979851     0.0170421  -0.000812034   -0.00118929   -0.00300768   -0.00123587  -0.000165773   3.34871e-05   2.23946e-05  -2.76108e-06   1.23684e-07   5.30722e-08       0.00000       0.00000       0.00000       0.00000       0.00000       0.00000       0.00000       0.00000       3.92565       4.28964       5.10828       5.25814       4.71673       3.87640       3.46592       2.60908       2.00724       1.44989      0.962498      0.697796      0.517011      0.287435      0.142250     0.0899425     0.0542534     0.0278696     0.0117435    0.00520870    0.00223683   0.000893719   0.000277695   8.01601e-05   2.20393e-05   5.16955e-06   1.02281e-06   1.21567e-07       0.00000       0.00000       0.00000       0.00000       0.00000       0.00000       0.00000       0.00000
  14  13 2587.3143    1.9807  0.9949 10.2351 -0.0046       2.13299  0.0435   0.0515   0.0824    0.2768   0.0000      0.878634   435.6330       1.99808       13.7386      -8.90750       1.74575       2.43372       4.49514      -2.51734      0.736310      0.580876     -0.563492      0.364834      0.900715     -0.220832      0.244724     0.0200681    -0.0362853   -0.00611665   0.000884533  -0.000473773   0.000154607   -0.00107833   5.29846e-05   0.000106901   9.53043e-06   3.48573e-06  -5.33629e-07  -6.01850e-08       0.00000       0.00000       0.00000       0.00000       0.00000       0.00000       0.00000       0.00000       3.86295       4.89687       5.05864       5.44092       4.66948       4.04020       3.43448       2.71051       2.00040       1.48496       1.07350      0.676343      0.418971      0.267868      0.167497     0.0896957     0.0465246     0.0218357     0.0117659    0.00494549    0.00219146   0.000739874   0.000259432   7.80154e-05   2.19246e-05   5.20997e-06   1.07202e-06   1.62112e-07       0.00000       0.00000       0.00000       0.00000       0.00000       0.00000       0.00000       0.00000
  14  14 2728.1647    2.4984  0.8425 11.1837 -0.0162       2.06464  0.0392   0.0754   0.0712    0.2423   0.0000      0.930578   443.0601     -0.674668       13.9467       3.44174      -2.57723       5.97727       1.04057      -7.16038      -1.73305       1.38000     -0.543221     -0.476016      0.108103     -0.233678     -0.155056     0.0711119    -0.0336739    -0.0234283     0.0147519    0.00738736   -0.00240691  -0.000449017  -0.000240301   5.19359e-05   5.89250e-06  -1.68152e-06   2.06425e-06   3.28731e-07       0.00000       0.00000       0.00000       0.00000       0.00000       0.00000       0.00000       0.00000       3.19708       4.04645       4.00450       4.41432       3.76115       3.44859       2.93590       2.46987       1.84018       1.41293      0.965853      0.649433      0.421229      0.271787      0.141932     0.0882218     0.0442577     0.0249035    0.00972464    0.00512665    0.00184626   0.000809174   0.000235134   8.18475e-05   2.09613e-05   5.44923e-06   1.02428e-06   1.64565e-07       0.00000       0.00000       0.00000       0.00000       0.00000       0.00000       0.00000       0.00000
  14  15 2869.1633    3.2351  0.8931 10.8768 -0.0074       1.31584  0.0438   0.0888   0.0679    0.4975   0.0000       1.00620   432.8418       7.04441       10.1856      -1.21427     -0.256660       2.56828      -1.34183      -4.41119       2.18354     -0.553305      0.134305     -0.245044     -0.705268     -0.263889      0.274035    -0.0336041     0.0146792     0.0114480    -0.0102158   0.000747300   -0.00308775   -0.00108284  -0.000510170   2.06499e-05  -3.29285e-05  -5.03177e-06  -1.91430e-07  -1.23913e-07       0.00000       0.00000       0.00000       0.00000       0.00000       0.00000       0.00000       0.00000       3.67722       4.74824       4.81479       5.25341       4.40296       4.11577       3.37685       2.59489       1.84822       1.46978       1.01564      0.675612      0.447827      0.281620      0.164624     0.0900205     0.0479760     0.0231361     0.0107518    0.00493932    0.00218320   0.000817232   0.000277723   8.04051e-05   2.15736e-05   5.32452e-06   1.06987e-06   1.71955e-07       0.00000       0.00000       0.00000       0.00000       0.00000       0.00000       0.00000       0.00000
  14  16 3010.0763    3.7063  0.9915 11.3867 -0.0135      0.432652  0.0477   0.1044   0.0757    0.4807   0.0000      0.915642   438.4187       6.94061       8.25677       3.68489     -0.614937       4.29756      -1.85523     -0.389324     -0.466138    -0.0502620      0.478628      0.823892      0.415002     -0.463391    -0.0391977    -0.0544853    -0.0207567    -0.0101807    0.00434897    0.00115051    0.00397346   0.000554264  -0.000162859   1.75100e-05   1.60815e-05   3.73293e-07   1.56398e-06   5.72079e-08       0.00000       0.00000       0.00000       0.00000       0.00000       0.00000       0.00000       0.00000       3.53458       4.56724       4.82915       4.77778       4.39799       3.91173       3.14632       2.75557       2.09898       1.38585       1.06145      0.750465      0.464536      0.298565      0.157580     0.0859159     0.0511705     0.0256016     0.0113632    0.00538904    0.00214719   0.000753791   0.000277213   9.89089e-05   2.66685e-05   6.03519e-06   1.20152e-06   1.70752e-07       0.00000       0.00000       0.00000       0.00000       0.00000       0.00000       0.00000       0.00000
  14  17 3150.5240    3.9680  1.0391 11.7799 -0.0067       1.88418  0.0476   0.1069   0.0807    0.3409   0.0000      0.849998   433.8644       4.14831       8.95870       9.52456      -4.15461       7.07860      0.319872   0.000150592     -0.498506      -1.87507     0.0944318    -0.0986924      0.305355      0.180001     -0.183303   -0.00667249     0.0192118     0.0416720   -0.00941626   -0.00388542  -0.000552709  -0.000366416  -0.000422668  -2.73268e-05  -4.27828e-05   2.14331e-06  -1.73731e-06  -2.75630e-07       0.00000       0.00000       0.00000       0.00000       0.00000       0.00000       0.00000       0.00000       3.96881       5.07462       5.11773       5.61100       4.78908       4.41903       3.31243       2.91626       1.94223       1.56097       1.02932      0.750907      0.470405      0.299759      0.163357     0.0977296     0.0476255     0.0259794     0.0113299    0.00526142    0.00194492   0.000805949   0.000249925   8.58266e-05   2.25864e-05   6.25108e-06   9.45009e-07   1.78388e-07       0.00000       0.00000       0.00000       0.00000       0.00000       0.00000       0.00000       0.00000
  14  18 3290.8061    3.6488  1.5701 11.0707  0.0020      0.686867  0.0584   0.0771   0.0951    0.2740   0.0000      0.565044   437.6528      -13.7660       8.38848       3.25194       11.9343      -3.43787      -3.85462      0.433058       2.60447     -0.543294      0.385736     0.0256553      0.730630      0.190723    0.00596578     0.0850615      0.119483     0.0290393   -0.00504083    0.00359249    0.00538425   0.000340692  -0.000328495  -0.000105480   1.88824e-05   4.17599e-07  -4.13921e-07  -1.58755e-07       0.00000       0.00000       0.00000       0.00000       0.00000       0.00000       0.00000       0.00000       4.44213       5.54008       5.84710       6.02978       5.60444       4.73191       4.31829       3.13195       2.34553       1.83177       1.26248      0.871565      0.569244      0.348197      0.209725      0.109103     0.0618500     0.0300035     0.0135590    0.00644519    0.00267134   0.000984175   0.000351361   9.88496e-05   2.79754e-05   7.38419e-06   1.48815e-06   1.88262e-07       0.00000       0.00000       0.00000       0.00000       0.00000       0.00000       0.00000       0.00000
  14  19 3431.3245    3.0852  2.1056 10.9582 -0.0016      0.788164  0.0655   0.0571   0.1119    0.1568   0.0000      0.344022   437.6862      -12.1111       2.84163       2.07057      -2.97454      -5.98004       1.07938       2.72064       2.40159      -1.69111      0.447735       3.28727     -0.513266     0.0338193     0.0862706   -0.00252908    -0.0177392     0.0130685    -0.0187040   -0.00278983    0.00389676    0.00184687   1.99433e-05   0.000151168   6.98714e-05   5.96879e-06  -3.77974e-07  -2.44049e-07       0.00000       0.00000       0.00000       0.00000       0.00000       0.00000       0.00000       0.00000       4.93172       6.54098       6.66681       6.66270       6.13494       5.43100       4.64087       3.69655       2.82627       2.13629       1.45075      0.997459      0.646326      0.385835      0.223321      0.118628     0.0688966     0.0321094     0.0152885    0.00657723    0.00292265    0.00105851   0.000395575   0.000116995   3.43888e-05   8.53840e-06   1.69767e-06   2.36418e-07       0.00000       0.00000       0.00000       0.00000       0.00000       0.00000       0.00000       0.00000
  14  20 3572.2537    2.4930  3.4569 10.3516 -0.0023      0.510427  0.0853   0.0361   0.1463    0.1103   0.0000      0.194873   439.9514      -2.00583       21.0144       2.20080       6.30019       7.52958     -0.610513      -4.42104       1.27332      -1.83838      -1.76904     -0.250079       1.41828      0.363407     -0.325409     0.0496562    -0.0468137    -0.0569768     0.0102246    0.00772582   -0.00202003   -0.00140907  -2.47696e-05   0.000399996  -2.54398e-05   1.22595e-05   1.51976e-06   1.77484e-07       0.00000       0.00000       0.00000       0.00000       0.00000       0.00000       0.00000       0.00000       6.79807       8.42940       8.63327       8.65295       8.01557       7.34720       5.88848       5.02924       3.72789       2.75699       1.91730       1.36731      0.844497      0.522599      0.302607      0.166731     0.0877297     0.0442460     0.0211113    0.00909104    0.00365149    0.00136169   0.000488512   0.000159935   4.29362e-05   1.06411e-05   1.88103e-06   2.83778e-07       0.00000       0.00000       0.00000       0.00000       0.00000       0.00000       0.00000       0.00000
  14  21 3713.1340    2.0954  4.7854  9.9802 -0.0003      0.432822  0.1038   0.0265   0.1797    0.0912   0.0000      0.125758   439.8201      -24.4040       26.1725      -4.27017      -5.72568      -21.5913       9.97840      -2.06399       2.57945       6.01463      -2.09902       1.40277     -0.950592     -0.892093     0.0577140    -0.0939371    -0.0385608    -0.0494583     0.0101440    0.00611783   -0.00213493   0.000539341   0.000222252   0.000130524   6.08185e-05   1.81547e-05   1.69885e-06   1.52746e-07       0.00000       0.00000       0.00000       0.00000       0.00000       0.00000       0.00000       0.00000       7.79685       10.2645       10.8999       10.5736       9.92873       8.45784       7.49019       5.75839       4.68577       3.29823       2.31548       1.57551      0.995120      0.606472      0.353393      0.203046      0.103203     0.0535909     0.0257594     0.0111200    0.00455595    0.00180352   0.000627509   0.000205325   5.58352e-05   1.35476e-05   2.84737e-06   3.49232e-07       0.00000       0.00000       0.00000       0.00000       0.00000       0.00000       0.00000       0.00000
  14  22 3854.5469    1.7591  6.6215  9.7488 -0.0024      0.478623  0.1296   0.0202   0.2350    0.0764   0.0000     0.0921189   432.0908      -23.5753       34.6699       6.82990     -0.992881      -18.3639       3.58228       13.5842       4.68357       2.71134      -1.22374      -1.21468      -1.11867     0.0227054     -0.387125      0.291280    -0.0427161     -0.120752    -0.0121643     0.0109932    0.00808942    0.00141611    0.00114531   0.000264126   1.85146e-05   4.80048e-06   1.65133e-07   3.72518e-07       0.00000       0.00000       0.00000       0.00000       0.00000       0.00000       0.00000       0.00000       9.73465       12.4306       12.7890       13.0118       11.8119       10.6863       9.09941       7.36553       5.76355       4.15768       3.03168       1.96675       1.27472      0.784943      0.466324      0.251449      0.137744     0.0673304     0.0314091     0.0145009    0.00591747    0.00220685   0.000787630   0.000248131   7.19743e-05   1.64008e-05   3.30768e-06   4.53262e-07       0.00000       0.00000       0.00000       0.00000       0.00000       0.00000       0.00000       0.00000
  14  23 3995.4834    1.4942  8.9512  9.4900 -0.0012      0.395216  0.1641   0.0159   0.2951    0.0676   0.0000     0.0788467   437.8069       11.4020       30.1664      -5.14897      -12.6331       19.5110      0.984813      -6.35297       16.6423       2.63631       1.73373       1.29097      0.632139       2.04500     0.0816587      0.175327    -0.0666080     0.0598957    -0.0396605    0.00769457    -0.0136777    0.00560786   0.000129525   0.000165171   7.36974e-05  -5.13268e-06  -2.45660e-06  -5.69609e-08       0.00000       0.00000       0.00000       0.00000       0.00000       0.00000       0.00000       0.00000       11.6999       14.9875       15.8033       15.6615       14.6621       13.1131       10.6474       8.83383       6.85741       4.99737       3.53811       2.34730       1.51063      0.952118      0.549540      0.313688      0.166148     0.0832475     0.0384686     0.0171865    0.00704609    0.00270619   0.000937487   0.000309509   8.67551e-05   2.05218e-05   3.90730e-06   5.30678e-07       0.00000       0.00000       0.00000       0.00000       0.00000       0.00000       0.00000       0.00000
  14  24 4136.5318    1.2937 11.3547  9.3405 -0.0010      0.149758  0.2097   0.0136   0.3738    0.0632   0.0000     0.0716385   464.7993      -22.2952      -5.34228       6.99838       27.8421       20.2236     -0.650248      -3.31271       9.47703       2.80752      -2.08294     -0.266889      -3.37058     -0.315217      0.248995     -0.250666     -0.457103      0.251909     0.0975030    0.00395387   -0.00641463    0.00187754   0.000123139  -0.000286292  -2.77906e-05  -4.33193e-05   2.93203e-06  -6.91311e-08       0.00000       0.00000       0.00000       0.00000       0.00000       0.00000       0.00000       0.00000       14.3672       18.4490       19.1787       18.9235       18.5009       15.8016       13.5046       10.6077       8.43786       6.17122       4.40168       2.94987       1.91632       1.18459      0.710644      0.394617      0.206698      0.104488     0.0476506     0.0217753    0.00862064    0.00337121    0.00118362   0.000376774   0.000107126   2.58629e-05   5.15236e-06   6.38330e-07       0.00000       0.00000       0.00000       0.00000       0.00000       0.00000       0.00000       0.00000
  14  25 4278.3436    1.0745 14.9572  9.2745 -0.0002      0.114218  0.3108   0.0106   0.5012    0.0525   0.0000     0.0765165   407.0616       30.0213       17.8274     -0.324914       40.1116       26.2435      -19.9625      -11.0298    -0.0280067       6.11519       1.90101       3.95746      0.163621      -1.98267      0.515882      0.402911     -0.636933      0.191592   -0.00190385     0.0453582    -0.0105388   -0.00459921  -8.99341e-05  -0.000634200   0.000256418   5.75206e-06   5.51106e-06   3.92329e-07       0.00000       0.00000       0.00000       0.00000       0.00000       0.00000       0.00000       0.00000       18.4020       24.1337       25.4224       25.5249       24.0300       20.6132       17.3857       14.0954       10.9505       7.90608       5.68676       3.83303       2.50139       1.52783      0.929037      0.502930      0.281476      0.138417     0.0663300     0.0294032     0.0121201    0.00446442    0.00162760   0.000502547   0.000145664   3.42054e-05   6.70727e-06   8.74474e-07       0.00000       0.00000       0.00000       0.00000       0.00000       0.00000       0.00000       0.00000
  14  26 4419.6607    0.9130 17.8022  9.1499 -0.0004      0.107009  0.4003   0.0085   0.6084    0.0475   0.0000     0.0893833   459.0971      -39.7967       31.0423      -52.2501       35.4119       5.63683       4.10014       6.06500      -7.97100       9.94724       3.34118      -6.97971      0.971521       4.37933     -0.289640     -0.532130    -0.0329180      0.154102    -0.0334454    -0.0162430     0.0143838    0.00596348   -0.00155707  -1.18817e-05   0.000125836  -4.83210e-05  -8.00645e-06   7.39455e-07       0.00000       0.00000       0.00000       0.00000       0.00000       0.00000       0.00000       0.00000       22.0770       28.1041       30.1596       29.3518       28.2827       24.4416       21.1101       16.4568       12.8844       9.58818       6.76044       4.70425       3.03020       1.89518       1.11408      0.626558      0.328806      0.170433     0.0767653     0.0361777     0.0142121    0.00566267    0.00195055   0.000619607   0.000167983   4.08933e-05   7.87261e-06   9.66601e-07       0.00000       0.00000       0.00000       0.00000       0.00000       0.00000       0.00000       0.00000
  15  10 2195.9112    0.9250  0.7049  8.9776  0.0002       6.33359  0.0361   0.0271   0.0627    0.1841   0.0000       1.07198   436.7404       3.69877       12.4879       1.96708       1.10813      -5.08842       1.44418    0.00779474     -0.559253     -0.274570      0.448113      0.316402    -0.0974028      0.293002     0.0357171     0.0481612    -0.0239579   -0.00249678    -0.0116488   0.000366236  -0.000166538   0.000282440  -0.000496031   1.18993e-05   1.37350e-05  -1.45255e-06   3.15278e-06   6.08190e-08   4.95029e-08  -1.74493e-08       0.00000       0.00000       0.00000       0.00000       0.00000       0.00000       3.10512       3.61648       4.19555       3.98422       3.97143       3.34878       2.68743       2.53419       1.85787       1.39833      0.994147      0.672513      0.517736      0.301550      0.180302      0.101025     0.0586694     0.0353530     0.0177336    0.00782784    0.00384231    0.00143036   0.000585575   0.000218504   6.93213e-05   2.06872e-05   6.60907e-06   1.38816e-06   2.19691e-07   2.83522e-08       0.00000       0.00000       0.00000       0.00000       0.00000       0.00000
  15  11 2339.5384    1.1540  0.9526  9.3122 -0.0028       4.26285  0.0546   0.0299   0.0768    0.2295   0.0000       1.00989   438.9829      -4.47502       3.43020      -1.20405      -2.00720      -4.12783     0.0707756      -1.73232     0.0275244      0.435476     -0.190291     -0.254084      0.151543     -0.246137      0.492523     0.0919671    -0.0654227     0.0273560   -0.00305385    0.00432641   -0.00179443   0.000805011  -7.27437e-05  -7.97638e-06   2.97954e-05   1.78407e-05  -1.31649e-06  -5.33656e-07   5.71433e-08   2.31350e-08       0.00000       0.00000       0.00000       0.00000       0.00000       0.00000       3.36488       5.55929       4.18304       5.86185       4.16446       4.89090       3.28998       3.39566       1.93024       2.05218       1.11751       1.01969      0.533520      0.459248      0.216814      0.164987     0.0697124     0.0531758     0.0177048     0.0129776    0.00375384    0.00263655   0.000654376   0.000371311   7.82795e-05   3.47202e-05   6.19433e-06   2.36003e-06   2.82711e-07   7.42723e-08       0.00000       0.00000       0.00000       0.00000       0.00000       0.00000
  15  12 2481.0649    1.6972  0.9889  9.5200 -0.0050       2.01036  0.0430   0.0425   0.0749    0.3188   0.0000      0.804285   439.4449       4.71016       11.0765      0.362857      -8.83747       4.84737       1.01953       1.52355       1.03236       1.17708      -2.46973     -0.852367      0.542744     -0.306178   0.000653597     0.0600066     0.0133051    -0.0287153  -0.000584301   0.000302178   -0.00427828  -0.000753594  -0.000281505   1.62491e-05  -0.000104397   1.00180e-05   2.58872e-06   3.32425e-07   2.93071e-07  -1.09947e-07       0.00000       0.00000       0.00000       0.00000       0.00000       0.00000       3.15996       4.24221       4.19217       4.55139       3.90836       3.65874       3.21528       2.52328       2.05547       1.54611       1.14008      0.767721      0.515279      0.321803      0.197770      0.115168     0.0651825     0.0320790     0.0174383    0.00767505    0.00387230    0.00149610   0.000668913   0.000223714   7.84342e-05   2.28263e-05   6.16461e-06   1.44700e-06   3.06783e-07   4.31128e-08       0.00000       0.00000       0.00000       0.00000       0.00000       0.00000
  15  13 2622.3907    2.1271  0.9590 10.5538  0.0009       2.96897  0.0459   0.0559   0.0737    0.2352   0.0000      0.926759   437.7075      -6.27395       13.9139      0.596199      -4.45569      0.308346       2.12584      -3.05040      -3.80028       1.83417      0.581422     -0.333724     -0.569820    -0.0998885  -0.000331518     0.0385484    -0.0883922    0.00158720    0.00260042   -0.00449607   0.000250402    0.00205656   0.000302817  -0.000454029   0.000162602   1.76646e-05  -2.70053e-06  -2.85927e-07  -4.85327e-09   2.20342e-08       0.00000       0.00000       0.00000       0.00000       0.00000       0.00000       3.07753       4.83373       4.20551       4.98817       4.09029       3.93180       3.32814       2.64927       2.18803       1.45383       1.23881      0.732496      0.557492      0.319351      0.218526      0.117733     0.0688229     0.0348965     0.0178032    0.00882069    0.00397511    0.00176083   0.000675452   0.000245491   8.54139e-05   2.40607e-05   7.66626e-06   1.39865e-06   3.57375e-07   5.31895e-08       0.00000       0.00000       0.00000       0.00000       0.00000       0.00000
  15  15 2905.7913    3.3037  0.7634 11.8323 -0.0041       1.34851  0.0368   0.0954   0.0630    0.2019   0.0000      0.820087   436.6047      -3.36599       16.6481       5.35626     -0.733642       4.37709      0.948230     -0.427945       2.61534      -1.42974     -0.355171      0.593987      0.103379     0.0514148     0.0159069    -0.0262513    -0.0367664     0.0337351    -0.0150885  -0.000615793   0.000494280  -0.000572800  -0.000134102   0.000103028   0.000110152  -2.21545e-05  -5.44478e-06  -2.64868e-08  -8.49397e-08   4.00151e-10       0.00000       0.00000       0.00000       0.00000       0.00000       0.00000       2.86167       4.03323       4.15136       4.35691       4.04432       3.28756       3.16735       2.14106       1.94863       1.18421       1.07344      0.645634      0.462932      0.296422      0.180982      0.107857     0.0578325     0.0326040     0.0152175    0.00793469    0.00350367    0.00161182   0.000591508   0.000225593   7.09748e-05   2.36356e-05   6.36941e-06   1.25515e-06   3.39577e-07   3.75797e-08       0.00000       0.00000       0.00000       0.00000       0.00000       0.00000
  15  16 3047.1192    3.7692  0.9026 11.7660 -0.0051       3.62917  0.0507   0.1055   0.0695    0.2961   0.0000       1.06008   440.1006      -2.85810       9.31309      -2.67611       6.72960       4.54068      -1.24200       2.09307      -1.73987       2.08723      0.188235     -0.734073      0.479719      0.216386    -0.0157431     0.0427174     0.0562731    -0.0311732    -0.0232723   -0.00993034    0.00707882   7.94241e-05  -3.69511e-05   0.000294308   0.000115737   3.18354e-06  -4.41095e-06   2.53067e-07  -3.87203e-07   7.45816e-09       0.00000       0.00000       0.00000       0.00000       0.00000       0.00000       3.77981       5.31467       4.99812       5.08726       4.30238       4.14168       3.92624       3.04233       2.98543       2.01133       1.54717      0.879450      0.693820      0.328128      0.243751      0.138144     0.0759570     0.0424007     0.0190908     0.0115506    0.00355633    0.00205776   0.000648975   0.000320191   9.82581e-05   2.64386e-05   8.68582e-06   1.35801e-06   4.20133e-07   5.35317e-08       0.00000       0.00000       0.00000       0.00000       0.00000       0.00000
  15  17 3187.9609    3.8598  1.2242 10.8949 -0.0090     -0.236334  0.0462   0.0919   0.0854    0.6733   0.0000      0.789969   438.9858      -6.40076       7.98198       5.51378    0.00510887      0.871335       3.73459      -2.84283      0.396282       3.82151     -0.997045      0.285854      0.345923     -0.393547     -0.120406    -0.0819617     0.0201282     0.0345365   -0.00336861    0.00580318    0.00768638   -0.00136488   0.000583009  -0.000156825  -5.52230e-05   1.66102e-05   8.58220e-06  -1.96999e-06  -1.85328e-07  -7.25936e-09       0.00000       0.00000       0.00000       0.00000       0.00000       0.00000       3.43182       4.35297       4.46638       4.46500       3.98551       3.73302       3.23325       2.81862       2.19881       1.73004       1.14935      0.845291      0.545848      0.338013      0.204892      0.120096     0.0666675     0.0354661     0.0182786    0.00914754    0.00392343    0.00168958   0.000647887   0.000244528   8.40094e-05   2.45584e-05   6.43549e-06   1.60032e-06   2.72724e-07   4.03964e-08       0.00000       0.00000       0.00000       0.00000       0.00000       0.00000
  15  18 3328.8340    3.4676  1.4409 11.3110 -0.0058      0.604254  0.0535   0.0769   0.0913    0.2824   0.0000      0.502546   430.3530       1.69892       17.4980       8.18977      -9.32545       5.88440       6.82931       4.22980      -2.26285       1.59168     -0.261763     -0.884309      -1.73098      0.778746     -0.175005     -0.492864     0.0570566    0.00367917    -0.0188528   -0.00539842   -0.00120755    0.00329045  -0.000789865   2.78015e-05  -2.51263e-06  -1.21512e-05   1.54016e-06  -2.40405e-07  -7.28754e-08   4.60892e-08       0.00000       0.00000       0.00000       0.00000       0.00000       0.00000       3.85418       4.96132       5.33390       5.38520       4.79993       4.28077       3.96086       3.04816       2.51476       1.86314       1.38004      0.947378      0.598016      0.412799      0.233812      0.144865     0.0767467     0.0419823     0.0207247    0.00959056    0.00483841    0.00199180   0.000815993   0.000294611   9.59321e-05   3.09900e-05   7.43306e-06   1.80376e-06   3.68835e-07   4.55036e-08       0.00000       0.00000       0.00000       0.00000       0.00000       0.00000
  15  19 3470.0102    2.8813  2.3197 10.5961 -0.0064      0.530200  0.0666   0.0485   0.1153    0.1871   0.0000      0.269848   435.3730       2.03157       13.5890       10.7721      -1.07445      -6.60979     -0.361815      -3.59856       1.87541     -0.940078      -1.05433      0.475355     -0.840357      0.262450     -0.360034     -0.392136     0.0556123    -0.0986589     0.0278139    0.00581419    0.00455165   -0.00320154   0.000853944  -0.000190529  -2.60779e-05   1.67506e-06   2.88681e-06   2.00529e-06   3.34552e-07  -9.64765e-09       0.00000       0.00000       0.00000       0.00000       0.00000       0.00000       5.08107       6.34332       6.90494       6.98341       6.41519       5.74431       4.87811       3.81482       3.12096       2.29374       1.65345       1.16000      0.753489      0.506830      0.300160      0.175667     0.0986348     0.0554791     0.0261646     0.0126126    0.00559397    0.00249607   0.000942760   0.000359760   0.000120269   3.75099e-05   9.19547e-06   2.17321e-06   4.18449e-07   5.33856e-08       0.00000       0.00000       0.00000       0.00000       0.00000       0.00000
  15  20 3611.2093    2.3645  3.4945 10.3665 -0.0026      0.738634  0.0866   0.0335   0.1448    0.1164   0.0000      0.185916   432.4863      -1.95870       4.94207       2.36761       7.18417       2.48736       3.46598      -1.56360      -1.09202      -5.82958     -0.338872     -0.961740      -1.01809     -0.488751      0.340489      0.309019    -0.0130736    0.00498954    -0.0387596     0.0142007   -0.00276698   0.000662629   7.28774e-05  -0.000207718  -3.97950e-05   7.42393e-05  -9.61590e-06   2.12119e-06  -1.09675e-06  -1.10277e-08       0.00000       0.00000       0.00000       0.00000       0.00000       0.00000       6.47263       8.04814       8.33886       8.54768       8.08745       7.17558       6.14483       4.83668       3.91473       2.91109       2.11171       1.47737      0.983578      0.631648      0.389018      0.226235      0.126740     0.0663801     0.0337022     0.0155512    0.00715443    0.00291525    0.00117785   0.000423283   0.000145351   4.37188e-05   1.16226e-05   2.67298e-06   5.25742e-07   6.59321e-08       0.00000       0.00000       0.00000       0.00000       0.00000       0.00000
  15  21 3752.7288    2.0431  5.2702  9.8502 -0.0017      0.537210  0.1041   0.0240   0.1868    0.0882   0.0000      0.111460   439.1787      -8.70196       2.21510      -7.14901       9.15847       11.0150      -6.01491       8.24288       2.74851      -5.12483     -0.134541       1.71962     -0.689682      -1.30876      0.544918     -0.410037     -0.236101    -0.0295243    -0.0148394    -0.0456165     0.0137036    0.00359866   0.000453711    0.00101096  -5.42437e-06   1.48138e-05  -6.72300e-06   3.94191e-06  -7.46517e-07  -1.03749e-09       0.00000       0.00000       0.00000       0.00000       0.00000       0.00000       7.56179       9.63829       10.3121       10.2029       9.67127       8.69612       7.35371       5.99628       4.64473       3.52661       2.54577       1.78465       1.18933      0.753541      0.466868      0.270481      0.150465     0.0784816     0.0394652     0.0194257    0.00841302    0.00369380    0.00142998   0.000534702   0.000182329   5.50853e-05   1.51692e-05   3.53230e-06   6.51516e-07   8.35729e-08       0.00000       0.00000       0.00000       0.00000       0.00000       0.00000
  15  22 3894.3244    1.7247  7.5462  9.5193 -0.0001      0.457871  0.1340   0.0180   0.2444    0.0767   0.0000     0.0795481   438.5493      -1.49815      -6.95304      -1.73560      -10.2991       17.3608       6.95158       1.51430      -1.68841       7.99744       4.21396     -0.564069     -0.267150      0.596533      0.637888     -0.100176      0.139009    -0.0494280     0.0141818    -0.0143036   -0.00240628   0.000727671   0.000460857   5.77705e-05   0.000236360   2.39164e-05  -2.83780e-05  -2.21847e-06  -1.65273e-08   2.38710e-08       0.00000       0.00000       0.00000       0.00000       0.00000       0.00000       9.37328       11.9462       12.7414       12.6981       11.8727       10.8617       9.17464       7.57055       5.92723       4.48481       3.20803       2.28805       1.52184      0.990634      0.591172      0.338466      0.194909      0.103568     0.0524116     0.0250021     0.0110792    0.00484566    0.00190547   0.000697932   0.000240918   7.31386e-05   1.94826e-05   4.58081e-06   8.27318e-07   1.08457e-07       0.00000       0.00000       0.00000       0.00000       0.00000       0.00000
  15  23 4035.6548    1.4175  9.9732  9.5156 -0.0006      0.222322  0.1792   0.0147   0.3202    0.0598   0.0000     0.0727975   440.7917       12.8098       19.6726       15.4307      -4.97840      -20.6064      -4.13306      -26.8652      -6.26328       10.3970      -1.69972      -2.92383      -2.92654      0.165671    -0.0489308     -0.141361      0.436784      0.311538   -0.00844910   -0.00229775  -0.000724061  -0.000368403  -3.86603e-06   -0.00114662  -7.75988e-05   0.000196016   1.50028e-05  -1.43625e-05  -1.12244e-06   1.70138e-08       0.00000       0.00000       0.00000       0.00000       0.00000       0.00000       11.8384       15.2862       15.8755       16.3575       15.1026       13.5790       11.6002       9.66736       7.65825       5.80714       4.09171       2.91287       1.95753       1.21292      0.755986      0.449402      0.246249      0.132676     0.0678036     0.0328095     0.0146711    0.00604950    0.00240644   0.000914221   0.000303490   9.12321e-05   2.47659e-05   5.83544e-06   1.08511e-06   1.44242e-07       0.00000       0.00000       0.00000       0.00000       0.00000       0.00000
  15  24 4177.4765    1.1916 12.3454  9.2793 -0.0006      0.223730  0.2297   0.0122   0.4090    0.0623   0.0000     0.0758806   454.1460      -15.3768       18.4620       32.1201       15.7730       8.92956       9.60077       23.5262      0.930290      -12.4688      -4.33836      0.277536      0.771806      0.724653     -0.593018    -0.0976396      0.239540      0.331735    -0.0172821    -0.0248084    -0.0338699    -0.0182225    0.00622125    0.00325510   0.000149713  -4.25072e-05   2.86111e-05   1.88311e-06   1.57884e-06  -1.26257e-07       0.00000       0.00000       0.00000       0.00000       0.00000       0.00000       14.2718       18.2364       18.6986       19.0269       17.9662       16.5014       14.0313       11.6832       9.17475       7.08698       5.09308       3.59087       2.38118       1.52320      0.950475      0.549299      0.311256      0.161533     0.0836030     0.0384197     0.0182110    0.00734999    0.00304242    0.00108330   0.000378497   0.000112203   3.05735e-05   7.15408e-06   1.30034e-06   1.72986e-07       0.00000       0.00000       0.00000       0.00000       0.00000       0.00000
  16  11 2372.6680    1.2953  0.8915  9.5612 -0.0086       4.19660  0.0442   0.0337   0.0686    0.2124   0.0000      0.996745   443.3775       1.13417       12.2116       6.83069     -0.446205      -3.34549      -4.67087      0.247264     -0.587144      0.421762     -0.125088       1.50615     0.0802896    -0.0400222    0.00889744      0.110088    -0.0409540    -0.0328985    0.00238476    0.00687630    0.00815559    0.00264716   0.000411139  -0.000293356   0.000114247  -1.88560e-05  -6.79706e-06  -4.92541e-06   4.01005e-06   3.22470e-07   6.44202e-08  -1.31517e-08       0.00000       0.00000       0.00000       0.00000       3.26342       3.43337       4.03573       4.49071       3.92646       3.38021       3.30773       2.74187       2.09090       1.47475       1.10854      0.970510      0.627760      0.378007      0.261025      0.167862     0.0961655     0.0468686     0.0255054     0.0142500    0.00755983    0.00376834    0.00144866   0.000580660   0.000208013   7.50630e-05   2.38359e-05   5.94876e-06   1.53643e-06   3.50814e-07   6.33758e-08   7.49699e-09       0.00000       0.00000       0.00000       0.00000
  16  14 2799.4997    2.8638  0.8752 11.1470 -0.0042       1.96079  0.0367   0.0748   0.0693    0.2093   0.0000      0.916475   437.6030       1.72707       16.5898      0.885315      -2.48822     -0.867767       2.73313      0.155704     -0.781995      -1.60243       1.58607      0.436106      0.125363      0.581529     0.0964019     -0.131016    0.00744635     0.0587224     0.0418856    0.00958940  -0.000421692    0.00379569  -9.96296e-06  -0.000798113   6.27189e-05   1.92865e-06   1.48129e-05   8.48517e-07  -6.29542e-07   2.50600e-07  -8.37741e-09  -2.90142e-09       0.00000       0.00000       0.00000       0.00000       2.91425       3.40122       3.71738       4.05361       3.65369       3.11637       2.75449       2.41293       1.84204       1.27024       1.06755      0.800638      0.496817      0.311330      0.215369      0.142545     0.0796984     0.0421343     0.0219098     0.0118581    0.00632525    0.00300078    0.00127413   0.000463281   0.000163426   5.68914e-05   1.83138e-05   5.38327e-06   1.31113e-06   2.80687e-07   5.28406e-08   7.22363e-09       0.00000       0.00000       0.00000       0.00000
  16  16 3083.5173    3.7350  0.9154 11.8228 -0.0030       2.04816  0.0592   0.1067   0.0698    0.3022   0.0000       1.03518   445.6078      -3.57258       25.3634       5.57045      -4.80459      -2.92123       1.02196      -1.01570      -1.25655       1.76295      -1.39858     -0.269507     -0.732634      0.668413     -0.377192     0.0742239    -0.0701194    -0.0296002     0.0164892     0.0158264    0.00103555    0.00148354   -0.00175625   0.000134047   5.15459e-05  -0.000117793   2.51060e-05   9.20590e-07  -2.47827e-07  -3.74677e-07  -1.25600e-08   6.29952e-09       0.00000       0.00000       0.00000       0.00000       4.91281       6.12256       6.11186       5.13973       4.10855       3.74500       4.14264       4.19324       3.80556       2.84723       1.99364       1.44781      0.873851      0.504826      0.299616      0.167402     0.0997867     0.0484427     0.0273386     0.0151020    0.00814495    0.00365315    0.00149729   0.000534185   0.000193353   6.28766e-05   2.10801e-05   5.86872e-06   1.48627e-06   3.50122e-07   5.89348e-08   8.98245e-09       0.00000       0.00000       0.00000       0.00000
  16  17 3224.8427    3.9816  1.2435 10.9385 -0.0017     0.0311352  0.0495   0.0906   0.0832    0.5447   0.0000      0.735019   441.0138      0.237011       12.4883       4.65676      -4.10590       9.31028       1.89478     -0.635930      0.501462     -0.714917      -1.42764     -0.945494     0.0639755    -0.0689900     -0.424090    -0.0233757     0.0159688    -0.0385299     0.0503872   0.000222098   -0.00206404   0.000970946  -7.84950e-05   0.000344067  -0.000322557  -6.94293e-05   2.72070e-06   6.26697e-06  -1.08253e-06   3.42115e-07  -7.75258e-08  -7.20964e-09       0.00000       0.00000       0.00000       0.00000       3.73413       4.96032       5.20143       5.48773       4.79030       4.29397       3.64570       2.99776       2.44467       1.82669       1.34198      0.898898      0.625143      0.398448      0.249087      0.150731     0.0902030     0.0486840     0.0284988     0.0134807    0.00716722    0.00298731    0.00140765   0.000521136   0.000225676   7.08454e-05   2.36649e-05   6.58305e-06   1.75397e-06   3.69335e-07   7.23912e-08   1.01613e-08       0.00000       0.00000       0.00000       0.00000
  16  18 3366.3410    3.3337  1.8650 11.1250 -0.0107       1.17101  0.0625   0.0647   0.1002    0.2672   0.0000      0.392836   440.3925       9.44197       9.85103       8.09309      -5.76218       1.76218       2.18776       6.17116      -2.31746      -2.76999       1.25360     -0.967307     -0.165595      0.233542      0.221526     -0.353217    -0.0665763      0.115607   -0.00729955    -0.0317357   -0.00516825   -0.00227468    0.00294815   0.000491524   0.000143477   2.80144e-05   3.06398e-06  -1.00933e-06   8.53001e-07  -7.93359e-08  -2.24886e-08   1.73996e-08       0.00000       0.00000       0.00000       0.00000       4.22950       5.15919       5.64512       5.66982       5.36220       4.72211       4.25034       3.62739       2.75029       2.24839       1.72954       1.12221      0.761771      0.533968      0.337676      0.198461      0.117348     0.0695154     0.0376259     0.0175911    0.00839113    0.00404135    0.00186414   0.000760625   0.000286690   9.27302e-05   3.02019e-05   9.07081e-06   2.43811e-06   5.30458e-07   9.23989e-08   1.14309e-08       0.00000       0.00000       0.00000       0.00000
  16  19 3507.9591    2.7640  2.7730 10.5279 -0.0043      0.670405  0.0735   0.0433   0.1223    0.1788   0.0000      0.224180   440.6718      -4.40781       2.28545       3.36862      -4.74355      -3.86315      -3.72999      -2.55457       7.33718       1.78985      -3.14713      -2.05680       1.12704      0.246267     -0.240235    0.00861372     -0.145118    -0.0359286     -0.129968     0.0184171   -0.00988155   -0.00415593  -0.000982134  -0.000589574   0.000143703  -1.61866e-05  -1.44342e-05  -1.52832e-05  -3.95948e-06   6.89175e-07   9.11861e-08   3.92177e-09       0.00000       0.00000       0.00000       0.00000       5.20440       6.73959       7.15088       7.28713       6.85101       6.16704       5.30992       4.46100       3.53371       2.70940       2.02922       1.43447      0.978565      0.638260      0.405352      0.244404      0.148666     0.0779551     0.0431102     0.0219282     0.0104711    0.00498469    0.00202227   0.000883052   0.000328285   0.000112179   3.82388e-05   1.11351e-05   2.97897e-06   6.67190e-07   1.20207e-07   1.51956e-08       0.00000       0.00000       0.00000       0.00000
  16  20 3649.8864    2.2983  4.1322 10.1494 -0.0010      0.773869  0.0919   0.0294   0.1579    0.1038   0.0000      0.146007   441.6490       4.36379       6.46120       4.85153      -4.56190       1.37870      -9.29483       6.56657       3.32184      0.243071      -2.74470       1.22785     -0.821913      0.527940      0.287709    0.00209592    -0.0755814     -0.431370     0.0715423    -0.0114919   -0.00411038   0.000219535    0.00257747   0.000209861  -0.000392766   6.60188e-05   1.77553e-05   4.30787e-05  -2.04873e-06   5.78198e-07  -2.35448e-08  -2.24749e-09       0.00000       0.00000       0.00000       0.00000       6.18321       7.94988       8.63901       8.43575       8.13856       7.39349       6.35381       5.26121       4.25767       3.15992       2.37738       1.75429       1.15489      0.776390      0.498423      0.296586      0.176967     0.0975565     0.0521938     0.0265831     0.0127670    0.00614116    0.00256764    0.00107542   0.000395203   0.000142536   4.88479e-05   1.41460e-05   3.59702e-06   8.08126e-07   1.45405e-07   1.75433e-08       0.00000       0.00000       0.00000       0.00000
  16  21 3791.7481    1.9169  5.8789  9.7865 -0.0018      0.414389  0.1124   0.0214   0.1976    0.0821   0.0000     0.0989920   438.5267      -12.2403       7.26360       10.3638      -4.97417      -7.62574       13.7167      -3.57864       5.15727       2.62264      0.319752     -0.696018      0.748190     -0.579951      0.937313     -0.216265     -0.143401     0.0830108    -0.0338601   -0.00917047     0.0335684    -0.0165845   -0.00177123   -0.00111895  -0.000235196  -6.78904e-07  -7.33946e-05   9.52732e-06   2.42412e-06  -5.50843e-07   3.29145e-08   3.75106e-08       0.00000       0.00000       0.00000       0.00000       7.27348       9.84276       10.0632       10.3102       9.76202       9.03945       7.70941       6.49415       5.11313       3.94691       2.95456       2.11483       1.44790      0.968830      0.611991      0.369476      0.219999      0.118874     0.0650294     0.0321945     0.0160818    0.00718287    0.00321316    0.00128410   0.000506833   0.000171363   5.86987e-05   1.72883e-05   4.62302e-06   1.04860e-06   1.89508e-07   2.50095e-08       0.00000       0.00000       0.00000       0.00000
  16  22 3933.6527    1.6190  8.3600  9.4434 -0.0016      0.333037  0.1432   0.0159   0.2589    0.0700   0.0000     0.0714000   430.9481      -3.42741       1.06372      -15.2755      -10.4308       5.06846      -6.71050      -6.35302       2.62904       4.03932       3.18942     0.0839439       3.62784     -0.513294      0.377160     -0.618180     -0.136250    -0.0599268     0.0569548     -0.107660    0.00870406     0.0107334   -0.00261543   -0.00302307  -0.000174491  -0.000147704   2.52298e-05   1.98856e-05  -1.81572e-06   9.24463e-07   5.43780e-08   3.04986e-09       0.00000       0.00000       0.00000       0.00000       9.05464       11.8675       12.4559       12.8918       12.0445       10.9096       9.52407       8.03932       6.39267       4.95544       3.66227       2.61744       1.82050       1.19154      0.767571      0.454627      0.272871      0.151936     0.0815868     0.0427071     0.0204228    0.00949549    0.00409887    0.00170862   0.000634721   0.000226112   7.40505e-05   2.12193e-05   5.72879e-06   1.28546e-06   2.33595e-07   2.97869e-08       0.00000       0.00000       0.00000       0.00000
  16  23 4075.6761    1.3615 10.1380  9.3844 -0.0018      0.251835  0.1733   0.0132   0.3244    0.0611   0.0000     0.0696225   455.5180      -29.3941       1.31618      -25.4153       3.49049       26.0754       3.68725      -16.9057       1.59432      0.141908       6.92222      0.750106      -3.08842      -1.50724      0.919405     -0.607432      0.169358      0.106924    -0.0879206     0.0211381    -0.0127064   -0.00954121   -0.00342452  -0.000922229   0.000926577   0.000220917  -0.000209145  -2.35459e-05   3.66336e-06   6.15453e-07  -3.16747e-07  -2.90426e-08       0.00000       0.00000       0.00000       0.00000       10.7564       13.8386       14.5183       14.9607       14.4993       12.8562       11.1990       9.31119       7.50655       5.79207       4.30082       3.10128       2.14920       1.42329      0.903721      0.565809      0.327567      0.183282      0.100486     0.0497286     0.0249979     0.0111957    0.00493211    0.00192763   0.000769818   0.000264190   8.67207e-05   2.57292e-05   6.70197e-06   1.51696e-06   2.73367e-07   3.34102e-08       0.00000       0.00000       0.00000       0.00000
  16  24 4217.8331    1.1742 14.2665  9.2563 -0.0026      0.250741  0.2705   0.0104   0.4351    0.0547   0.0000     0.0703005   426.4360      -13.0828       19.7112       45.5027       7.99383      -3.51865      -1.58434       12.6361       12.2191       1.57766      0.756697       2.52094       2.00688     -0.446550     -0.621762     -0.725534      0.286373     -0.181563     0.0374360     0.0678870    -0.0309158    -0.0175925    0.00506460   0.000945812  -0.000444197  -0.000503179   0.000118742   8.05503e-06  -7.31938e-06  -2.53980e-06  -5.01447e-08  -5.03101e-08       0.00000       0.00000       0.00000       0.00000       14.6794       18.7653       20.1024       20.0923       19.5554       17.9128       15.1052       12.6505       10.1651       8.10430       5.90264       4.28241       2.89539       1.90090       1.26005      0.763966      0.458074      0.253860      0.135207     0.0684358     0.0328529     0.0152040    0.00652369    0.00268598    0.00102408   0.000370034   0.000123156   3.50105e-05   9.28116e-06   2.09260e-06   3.58924e-07   4.46176e-08       0.00000       0.00000       0.00000       0.00000
  16  25 4360.4840    0.9259 15.9795  9.3156 -0.0088      0.175530  0.3498   0.0087   0.5372    0.0443   0.0000     0.0920113   424.7899      -13.4858       13.5436       30.7742       29.9885      -24.8114       10.7396       27.1408      -22.1416      -3.58771      -2.69364       2.26156       1.48055      -1.15456      -1.73032      -1.36384     -0.255831      0.189720      0.122074     0.0205980    0.00778039     0.0219328     0.0111677   -0.00443838   0.000891746   0.000281939  -5.14736e-05  -1.35349e-06   2.91950e-06   3.50540e-06  -1.81127e-07  -1.49454e-08       0.00000       0.00000       0.00000       0.00000       17.6015       22.5271       24.0362       24.0229       23.2554       20.7330       18.3439       15.2617       12.5898       9.72316       7.15521       5.15971       3.56066       2.37659       1.51900      0.916166      0.544571      0.311716      0.167378     0.0866635     0.0415044     0.0192155    0.00835143    0.00343237    0.00129162   0.000463081   0.000150179   4.33362e-05   1.11325e-05   2.48629e-06   4.43098e-07   5.23255e-08       0.00000       0.00000       0.00000       0.00000
  17  10 2260.4266    0.9945  0.8542  9.1606 -0.0099       5.69618  0.0393   0.0252   0.0640    0.1893   0.0000      0.954546   436.9668     -0.512904       9.61331       1.15365      -9.18446      -1.76676      0.707349    -0.0180305      0.204658     -0.666655      0.298224      0.204401     -0.284881     -0.737676     -0.137605     0.0809243    0.00235783     0.0504485     0.0397217   -0.00303536   -0.00684879    0.00461068   -0.00164410   0.000667677   0.000392491   6.62669e-05  -1.67945e-05   5.38860e-06  -3.56826e-06  -1.48188e-06  -6.13740e-07   5.14805e-08  -6.61163e-09   1.50202e-09       0.00000       0.00000       2.80712       3.56107       3.76942       3.45599       3.68534       3.32553       3.12482       2.52641       1.92178       1.50223       1.10574      0.893474      0.660980      0.444545      0.293402      0.186701      0.111904     0.0614601     0.0336040     0.0162107    0.00933949    0.00464110    0.00194087   0.000989324   0.000363154   0.000150050   5.82604e-05   1.91221e-05   6.19484e-06   1.69506e-06   4.56058e-07   1.03068e-07   1.69574e-08   1.78169e-09       0.00000       0.00000
  17  11 2405.0281    1.4239  1.0378  9.1318  0.0012       2.99770  0.0539   0.0350   0.0730    0.3125   0.0000      0.879858   441.7463     -0.322610       11.2643      -2.12156      -3.63034      -4.37405      -2.57299      -4.03465       2.46211     -0.688284    -0.0713147      0.192378     -0.491512      0.247277     -0.344613      0.213329     -0.104913     0.0418949     0.0206406    -0.0171843    0.00555568   0.000762909   -0.00476771    0.00129001   0.000245421  -0.000277318  -5.71524e-05  -8.89779e-06   4.65067e-06  -2.68750e-06  -6.85520e-07   1.10909e-07   9.81339e-09  -4.16071e-09       0.00000       0.00000       3.73300       3.58032       4.90715       5.60060       4.34361       3.72440       4.20934       3.62832       2.27786       1.86533       1.79227       1.12392      0.728680      0.522238      0.430275      0.235452      0.114702     0.0788049     0.0588140     0.0281631     0.0104070    0.00595762    0.00362094    0.00180494   0.000701269   0.000287686   9.10639e-05   2.81670e-05   8.03773e-06   2.14927e-06   5.91865e-07   9.98852e-08   1.99628e-08   2.37679e-09       0.00000       0.00000
  17  12 2548.1031    1.9010  0.9627 10.1864 -0.0041       2.34526  0.0437   0.0460   0.0669    0.2479   0.0000      0.811676   436.2255      -3.56200       2.77858       2.40284      -1.53298       3.05835      -3.32997       1.70761       1.09113       1.19662      0.597624     -0.244021     -0.165921     -0.189374    -0.0546793    -0.0842538     0.0472753    0.00192697    -0.0330311    0.00209687   -0.00269705    0.00192060    0.00503761    0.00189292  -0.000153830  -0.000109535  -4.26263e-05   7.59314e-06   5.86831e-07   6.53941e-08  -4.24788e-07   2.50838e-08   3.03725e-08   8.82485e-10       0.00000       0.00000       2.79699       3.58284       3.93380       4.07794       3.86306       3.59635       3.23606       2.52627       2.10994       1.64716       1.30353      0.863390      0.689659      0.445358      0.297089      0.180296      0.126704     0.0657317     0.0380115     0.0200420     0.0106433    0.00562925    0.00215636    0.00117586   0.000416378   0.000204349   6.90388e-05   2.24366e-05   7.39597e-06   1.91265e-06   5.42140e-07   1.02188e-07   2.07844e-08   2.39227e-09       0.00000       0.00000
  17  13 2691.1138    2.4060  0.9382 10.2538 -0.0010       2.76098  0.0374   0.0566   0.0669    0.3007   0.0000      0.729252   440.8983      -1.84336       9.26495      -4.24401      -7.61272      -3.82731       3.39988      -2.41538      -1.97137      -1.92288      0.599814      0.867790     -0.484274      0.115305    -0.0405586     -0.126425     0.0713357     0.0551584     0.0113846    0.00809960   -0.00230454   -0.00195264   0.000630310   0.000815560   0.000418268   0.000148922  -9.19985e-05  -6.33390e-06  -6.95866e-06  -1.54083e-06  -2.77789e-07  -7.86827e-08  -3.43320e-09   1.94462e-09       0.00000       0.00000       2.63309       3.33141       3.60008       3.65320       3.49611       3.04450       2.75711       2.46427       2.00240       1.55533       1.21464      0.879908      0.599799      0.382998      0.274068      0.157806      0.101715     0.0600666     0.0318638     0.0187926    0.00890315    0.00469334    0.00222350   0.000978621   0.000409953   0.000160217   5.10813e-05   2.00159e-05   6.12080e-06   1.66539e-06   4.64678e-07   9.40835e-08   1.66728e-08   2.05273e-09       0.00000       0.00000
  17  14 2834.3024    3.0821  0.8449 10.8664 -0.0069       1.72419  0.0344   0.0822   0.0639    0.2720   0.0000      0.793891   438.2886      -1.94722       11.4863      -3.55882      -1.76271      -7.86425      -6.25334      -2.53595       3.35530      0.153560      -1.27072     -0.499903      0.479287     0.0849793      0.290859     0.0906503     0.0299707     0.0542388     0.0640112     0.0138253   -0.00170939  -0.000712113   0.000908620   -0.00183126  -9.83616e-05  -0.000295911  -7.04067e-05  -5.41965e-06  -2.47572e-06   7.24940e-07   5.09198e-07   1.44313e-07   6.05125e-09  -1.58785e-09       0.00000       0.00000       2.46616       3.03201       3.41324       3.49394       3.33893       2.81927       2.74583       2.16964       1.71636       1.32466       1.05975      0.748380      0.502097      0.360860      0.243301      0.148607     0.0850640     0.0516572     0.0320024     0.0153561    0.00805095    0.00381724    0.00179303   0.000962481   0.000359921   0.000141849   5.27284e-05   1.59412e-05   5.14878e-06   1.43062e-06   3.63801e-07   8.27300e-08   1.50038e-08   1.59508e-09       0.00000       0.00000
  17  16 3119.2999    3.8777  1.0447 11.4150 -0.0094      0.883590  0.0436   0.0947   0.0729    0.3918   0.0000      0.746403   439.1010       2.36376       13.1570      -2.32073      0.524226       7.54445     -0.397177      -2.21269      0.952284      0.253872      0.301431     -0.291711      0.256142    -0.0139027     0.0384497      0.225983     0.0135163    -0.0421581    -0.0577529     0.0221824   -0.00159702    0.00307507   -0.00370651  -0.000657773   0.000161762  -0.000171149   6.77788e-05   2.80553e-05   8.34026e-06  -6.48806e-08   1.20948e-07   2.66152e-08  -1.22543e-08   1.44339e-10       0.00000       0.00000       3.49770       4.57545       5.20164       5.45284       4.95235       4.48699       3.72894       2.74531       2.29658       1.75427       1.31483      0.838369      0.656299      0.395226      0.277260      0.176174      0.113419     0.0626229     0.0380114     0.0198853    0.00959395    0.00495500    0.00212693   0.000988289   0.000369394   0.000175785   6.41076e-05   2.10380e-05   6.48210e-06   1.60416e-06   4.58643e-07   7.97795e-08   1.75261e-08   2.04790e-09       0.00000       0.00000
  17  17 3261.4496    3.6602  1.3021 11.7187 -0.0008       2.81919  0.0530   0.0850   0.0859    0.2690   0.0000      0.713608   439.9117       5.62537       12.4114       3.73659       3.04662       2.25610       3.73551      -1.88376       3.98790     0.0631227      -1.02328      0.722278     -0.278758      0.109451      0.126621     -0.124731   -0.00852644   -0.00591173   -0.00758780    -0.0407738     0.0152478    0.00462988  -0.000181680  -0.000164420  -3.03688e-05   0.000108398   1.68824e-05  -1.56375e-05  -3.98680e-06   1.02270e-06   9.01757e-08   1.24336e-07   7.57586e-09  -2.12010e-09       0.00000       0.00000       3.14240       4.15289       4.49354       4.60399       4.26551       4.00673       3.53660       2.90125       2.40992       1.77361       1.35155       1.04447      0.728604      0.507360      0.320190      0.215668      0.121294     0.0727368     0.0396188     0.0223971     0.0105723    0.00568805    0.00266242    0.00118452   0.000468861   0.000197787   7.11732e-05   2.57198e-05   7.60983e-06   2.29586e-06   5.31757e-07   1.21788e-07   2.19479e-08   2.71655e-09       0.00000       0.00000
  17  18 3403.4661    3.2152  1.9853 11.0247 -0.0075       1.25850  0.0591   0.0600   0.1061    0.2395   0.0000      0.387671   443.0002       4.01183       10.6290      0.138165     -0.642534       3.55312      -1.60417       3.42173       1.18349   -0.00692406      -2.44687     -0.383004      0.646300     0.0998527     -0.444185    -0.0116993     -0.258102      0.153090      0.111346    -0.0639728    0.00602428   2.55119e-05   -0.00326193   -0.00258749  -0.000621375   0.000197558   5.40795e-05   2.08698e-05   6.67740e-06   3.19306e-07  -7.83367e-08  -4.07210e-08   4.26626e-09  -1.74166e-09       0.00000       0.00000       3.85278       4.72404       4.97455       5.11629       5.24355       4.47921       4.03112       3.34036       2.80156       2.18353       1.60837       1.20734      0.857066      0.606995      0.385800      0.243348      0.149304     0.0867375     0.0502115     0.0271052     0.0139031    0.00694714    0.00293444    0.00140801   0.000526009   0.000221287   7.79568e-05   2.62727e-05   8.41849e-06   2.41067e-06   5.97261e-07   1.37233e-07   2.38775e-08   2.63418e-09       0.00000       0.00000
  17  19 3545.5346    2.6693  3.3038 10.2748 -0.0022      0.693631  0.0773   0.0370   0.1331    0.1560   0.0000      0.177995   435.1201       2.64095       9.49157       5.61192      -1.87673       5.99572       1.43121      -1.59504      0.334710      -4.56740      0.353424       2.61775      0.400500     -0.999018      0.405520      0.468269     -0.147082     -0.208211    -0.0154071     0.0197277    -0.0185289    0.00700562   -0.00200109   0.000817258   0.000198794   0.000448104  -3.23052e-05  -4.36087e-05  -1.83679e-06  -1.41100e-06  -6.26447e-07   8.35693e-08   4.13543e-08   1.57384e-10       0.00000       0.00000       5.03457       6.48562       6.79289       7.03589       6.64702       6.00173       5.53338       4.51591       3.75318       2.92169       2.20958       1.61487       1.17756      0.783421      0.500034      0.328203      0.196481      0.115990     0.0613153     0.0335688     0.0181204    0.00868392    0.00410672    0.00173900   0.000766991   0.000292832   0.000111515   3.73677e-05   1.11009e-05   3.27924e-06   8.15591e-07   1.79661e-07   3.31894e-08   3.87392e-09       0.00000       0.00000
  17  20 3687.8972    2.2202  4.8267  9.9296 -0.0024      0.559245  0.0945   0.0259   0.1723    0.0996   0.0000      0.113614   435.6953     -0.423197       10.8199    -0.0753320       4.16755       3.14337      -7.72930       5.14296      -7.78059     -0.813532       1.44329      0.334529       1.81776       2.01678     0.0659242     -0.553818     -0.298033    -0.0401549     0.0446398    -0.0414696    -0.0507159    0.00455589    0.00534970  -0.000681927  -0.000906572   0.000437045   0.000196676   5.11995e-05   1.18470e-05  -5.05544e-06  -8.25099e-07  -5.73405e-09  -1.44539e-08   3.06799e-09       0.00000       0.00000       6.09479       7.93466       8.19416       8.43297       7.87265       7.41995       6.59123       5.66284       4.50761       3.62291       2.65518       2.01172       1.41393      0.978867      0.631213      0.390107      0.240633      0.136841     0.0763601     0.0404289     0.0219691     0.0104055    0.00488627    0.00213782   0.000926387   0.000356186   0.000134045   4.44366e-05   1.43278e-05   3.93728e-06   1.01030e-06   2.29632e-07   3.84141e-08   4.99194e-09       0.00000       0.00000
  17  21 3829.9624    1.8319  6.5093  9.7087 -0.0018      0.281681  0.1166   0.0190   0.2099    0.0722   0.0000     0.0870020   440.4462      -18.1355       20.1457     -0.881636       1.25372       1.71008      -1.47691       7.06330      -8.83276       4.62365       3.63430      -1.02892      -1.47878      -1.87573     -0.548084      0.165464      0.436383     0.0437465     0.0342365    -0.0448907   -0.00964914   -0.00750020   -0.00539246   0.000558104  -0.000480321   6.73116e-05   6.29258e-05   4.65001e-06  -7.88319e-07  -6.98857e-07   1.53617e-07  -8.41327e-08  -6.30415e-08  -9.21330e-10       0.00000       0.00000       7.40673       9.36002       9.94157       9.86102       9.52421       8.96270       7.90430       6.80112       5.47205       4.39212       3.28379       2.42104       1.72984       1.16880      0.771447      0.475597      0.291856      0.167652     0.0949793     0.0490676     0.0266733     0.0124540    0.00588516    0.00259013    0.00111786   0.000423365   0.000164979   5.44352e-05   1.75218e-05   4.84176e-06   1.26416e-06   2.69270e-07   4.57097e-08   5.62184e-09       0.00000       0.00000
  17  22 3972.6653    1.5597  8.9326  9.4126 -0.0026      0.316725  0.1486   0.0145   0.2696    0.0625   0.0000     0.0666878   438.9053      -25.0998       30.5389      -2.16115      -16.2314      -13.9634       3.04363      -9.38065       11.2501     0.0197233      -2.75176      -4.80769       4.66909      -1.23181     -0.561531     -0.447339      0.396714      0.124666     -0.160779    0.00694278     0.0344212   -0.00999614    0.00753075   -0.00526768  -0.000268255   5.53983e-05   0.000221236   7.38712e-05  -4.78825e-05   3.85529e-06   2.02608e-06  -2.09040e-07  -2.78244e-08   4.17596e-09       0.00000       0.00000       8.81099       11.4685       12.2169       12.4951       12.0056       10.9753       9.67842       8.16602       6.55321       5.24382       3.92105       2.90025       2.03129       1.40223      0.930479      0.574514      0.352819      0.206763      0.116199     0.0638120     0.0316927     0.0156818    0.00745952    0.00323934    0.00139699   0.000549065   0.000197771   6.90338e-05   2.15746e-05   6.05858e-06   1.55568e-06   3.43768e-07   5.88265e-08   7.18749e-09       0.00000       0.00000
  17  23 4115.4823    1.2940 11.5730  9.3337 -0.0031      0.391332  0.2004   0.0120   0.3526    0.0559   0.0000     0.0683322   429.4232      -12.4334       56.5160       12.6001      -11.7739       16.9488       4.83592       7.81488      -7.99444       11.6840       5.17581      -5.62944      -2.31351      0.762936      -1.88390     -0.200802     -0.860339     -0.225306    -0.0927197   -0.00674106  -0.000936740    -0.0122463   -0.00495844   -0.00177033   4.65650e-05   0.000822055  -0.000455118  -2.20454e-05   2.70792e-05   1.15423e-05   1.76614e-07  -5.55342e-07   9.38701e-08   1.81544e-08       0.00000       0.00000       10.9465       14.3370       14.9743       15.6550       14.6210       13.8423       11.9028       10.4431       8.42390       6.65568       5.03104       3.75652       2.60515       1.81308       1.17159      0.744652      0.456111      0.263614      0.149155     0.0798315     0.0416529     0.0204642    0.00960185    0.00424670    0.00178349   0.000700372   0.000258423   8.70387e-05   2.81545e-05   8.04654e-06   1.99093e-06   4.38463e-07   7.42756e-08   9.65583e-09       0.00000       0.00000
  17  24 4257.7903    1.1021 15.1049  9.2357 -0.0029      0.210564  0.2856   0.0092   0.4542    0.0490   0.0000     0.0776920   450.9269      -19.5742       26.2903       20.6769      -39.7801      -11.3687       41.8124     -0.165028      -6.87855      -9.44930       13.6699      -2.54804     -0.937724       1.07351      0.838741     -0.381237   -0.00612061      0.125838     0.0860570    -0.0847370    -0.0398890    -0.0246006   -0.00108112    0.00416410   -0.00340491   -0.00126399   1.00999e-05   0.000192426   7.13746e-06  -8.08325e-06  -6.46704e-06   6.86648e-07   1.14815e-08  -2.68831e-08       0.00000       0.00000       14.0722       17.9376       19.2926       19.4971       19.0416       17.3839       15.5033       13.1192       10.4691       8.52377       6.42101       4.75688       3.31181       2.30749       1.51552      0.964440      0.587305      0.344825      0.195767      0.104744     0.0534282     0.0263218     0.0123288    0.00556226    0.00232936   0.000924741   0.000337962   0.000114521   3.58278e-05   1.02170e-05   2.57395e-06   5.67855e-07   9.39254e-08   1.12242e-08       0.00000       0.00000
  18   9 2143.7985    0.8190  0.6541  8.9660 -0.0013       8.02641  0.0464   0.0230   0.0565    0.1517   0.0000       1.32494   435.6657      0.863167       17.9504     -0.924316      -3.18393     -0.308577       2.09858     -0.782691     -0.146761       1.45658      0.493332      0.700276    -0.0197443     -0.481926      0.346225      0.296749     0.0501881   -0.00379004    -0.0226226    0.00612568   -0.00543429   -0.00190277   -0.00348271  -0.000605723   8.23743e-05   0.000313177  -1.70482e-05   2.73403e-05  -2.52073e-06  -1.61364e-06   1.52237e-06   6.20175e-07  -8.27582e-08  -6.03859e-09  -2.80070e-09   5.01163e-10       2.32646       3.47825       4.06278       3.35902       4.32006       2.80771       3.62193       2.42112       2.00600       2.09149      0.977252       1.09237      0.726358      0.496933      0.392120      0.184582      0.173242     0.0765987     0.0499685     0.0403147     0.0121373     0.0101233    0.00431817    0.00188872    0.00121004   0.000293157   0.000185407   7.89073e-05   1.83950e-05   9.49678e-06   2.51578e-06   4.08439e-07   1.75069e-07   4.60240e-08   6.56235e-09   4.91956e-10
  18  10 2291.6825    1.0755  0.9192  9.1216 -0.0081       2.48556  0.0376   0.0274   0.0719    0.2236   0.0000      0.878049   440.3911      -4.56446       15.4769       1.81442      0.381926      -2.10756       3.38702       2.59628     -0.648889      -2.95679       1.72344      -1.35901     0.0848936   -0.00779456      0.386944     0.0757400     0.0287818    -0.0397606    -0.0346094    0.00778660   -0.00154237    0.00242103   0.000214289   -0.00109850   9.99345e-05   0.000108583  -5.95312e-05  -9.09386e-05  -3.24708e-05   9.07559e-06   1.01988e-06   2.40391e-07  -9.07061e-08   1.82277e-08  -5.99344e-09  -2.09544e-10       2.77331       3.30016       3.79264       4.29625       3.75087       3.30372       3.13125       2.67821       1.91677       1.58071       1.26104       1.00915      0.593433      0.438874      0.329411      0.221683      0.117807     0.0748222     0.0484375     0.0288949     0.0139560    0.00685648    0.00333974    0.00187932   0.000914275   0.000399222   0.000143484   5.34457e-05   1.77416e-05   5.82721e-06   1.61295e-06   4.49847e-07   1.00798e-07   2.43978e-08   3.68581e-09   5.00413e-10
  18  11 2436.8951    1.5013  1.0711  8.0858 -0.0022       2.54302  0.0465   0.0351   0.0730    0.9557   0.0000      0.740581   433.6263     -0.439504       8.64195      0.104095      -1.47972      -2.93856      0.822172       1.39216       1.36016   -0.00915933      0.416186      0.657334     -0.321792      -1.24507     0.0592676    -0.0103413    -0.0359961    -0.0135976     0.0815905    -0.0232676     0.0198519  -0.000230685   6.76339e-05  -0.000871894  -0.000800605   0.000122553  -0.000237206   5.39319e-05   1.43340e-05   7.16830e-07   8.30853e-08   5.51296e-07  -3.17858e-07  -1.49230e-08   1.15462e-09  -4.73881e-10       2.95623       3.78464       3.65885       4.09035       4.11646       3.63567       3.37334       2.64919       2.37780       1.63931       1.41877       1.04695      0.780167      0.550017      0.344024      0.259163      0.150342      0.102480     0.0518583     0.0321209     0.0153211    0.00855723    0.00436880    0.00178960   0.000956451   0.000313374   0.000155549   5.10988e-05   1.82366e-05   6.84462e-06   1.67259e-06   6.18051e-07   1.23456e-07   2.76316e-08   5.63037e-09   5.98387e-10
  18  12 2580.9250    1.9831  0.9027 10.5571 -0.0077       3.67795  0.0454   0.0527   0.0680    0.1908   0.0000      0.930487   435.0695      0.572354       16.1955       1.70131       3.05077      -5.86621      0.199997      -1.83987       2.44072       1.86389      0.739704      0.266025     -0.703386     -0.140434    -0.0857659     -0.263479     0.0377628     0.0770848     0.0575475    -0.0197391     0.0115059   -0.00672796   -0.00681863    0.00128089   0.000427092  -4.97446e-05  -0.000211437   1.79569e-06   3.51991e-05  -1.98134e-05  -3.87898e-06   9.43623e-07   9.87496e-08  -2.51040e-08   5.51427e-09   3.33345e-10       2.50109       3.44875       3.15036       4.09436       3.48626       3.46174       2.75889       2.86183       2.02060       1.82798       1.24084       1.05166      0.757950      0.526519      0.361005      0.232205      0.156821     0.0931597     0.0573931     0.0292107     0.0189106    0.00823539    0.00533614    0.00179554    0.00114970   0.000327349   0.000196664   5.21202e-05   2.47808e-05   6.98451e-06   2.35936e-06   5.75111e-07   1.52295e-07   3.29076e-08   4.77743e-09   7.89472e-10
  18  13 2724.7035    2.5143  0.9309 10.6745 -0.0055       1.49380  0.0382   0.0585   0.0620    0.2451   0.0000      0.792354   436.5426      -3.26028       8.29408      -2.19535       5.45855       2.76024       3.34896      -1.48251      -1.01903       2.05629     -0.129649      0.327342    -0.0194214     -0.145128      0.473810     -0.109496      0.213294    0.00755774     0.0751062    0.00447023   -0.00307721     0.0108484  -0.000547317    0.00212841   -0.00108318  -9.98601e-05   0.000215250   7.03185e-05  -6.07519e-06  -1.44096e-06  -1.63511e-06  -9.13387e-07  -1.28418e-07  -5.02330e-09  -3.85113e-09   3.53938e-10       2.37804       3.10380       3.11915       3.25594       3.17547       2.81264       2.81323       2.33261       1.96976       1.45199       1.22120      0.914066      0.652732      0.471361      0.313878      0.213908      0.122272     0.0774018     0.0422955     0.0259771     0.0123183    0.00684431    0.00330527    0.00162029   0.000792227   0.000311860   0.000129703   4.84525e-05   1.57440e-05   5.74462e-06   1.57690e-06   5.04467e-07   1.11112e-07   2.53017e-08   4.72771e-09   4.98009e-10
  18  14 2868.6635    3.4688  0.7702  9.9732 -0.0020       1.62027  0.0346   0.0881   0.0554    0.6204   0.0000      0.676175   438.8036     -0.424788       10.4468      -2.51560       4.12756      -2.34886       1.24062      0.792727     -0.939766      0.546854      0.646767      -1.12015     0.0103246     -0.372420     0.0126096      0.167862    -0.0140650     0.0160552    -0.0204213    -0.0190944    0.00190203    0.00148420   0.000204865   6.66997e-05   6.04389e-05   0.000473758  -6.41261e-05   2.71212e-05   1.66204e-05   1.18123e-06  -9.91223e-07  -5.87330e-07  -1.70277e-08  -6.49428e-09   5.37283e-09   2.66403e-10       2.38594       3.16968       3.42371       3.41310       3.30179       3.24195       2.76137       2.03722       1.93025       1.34257       1.16175      0.839274      0.577519      0.402924      0.260001      0.191210      0.109526     0.0761470     0.0393881     0.0234237     0.0116186    0.00620504    0.00294565    0.00126412   0.000670030   0.000248018   0.000112724   4.15665e-05   1.54471e-05   5.66047e-06   1.51188e-06   4.85221e-07   9.29802e-08   1.97564e-08   4.18518e-09   4.34958e-10
  18  15 3012.1250    3.8378  0.9056 11.4315 -0.0017       1.36560  0.0349   0.0931   0.0680    0.2654   0.0000      0.738963   437.9291       4.40792       13.8862       4.55905     -0.555541     -0.180835      -2.63843       1.72801     -0.295018     -0.470603      0.733911    -0.0417029     -0.382453      0.683482      0.234818     -0.149962    -0.0645893    -0.0268156     0.0535864   -0.00123682    0.00488128   -0.00166576    0.00286956  -0.000478555    0.00104502  -0.000185557  -1.96112e-05  -1.80619e-05   1.11102e-05  -6.79116e-06  -2.71979e-07   3.08950e-07   6.78814e-08  -1.71281e-08  -1.14707e-09  -4.74272e-11       2.23370       2.69585       3.09548       3.14588       2.96664       2.80414       2.45649       2.05012       1.82474       1.41326       1.03206      0.799982      0.592520      0.403844      0.296823      0.172505      0.111312     0.0667158     0.0409287     0.0217346     0.0126760    0.00675710    0.00314970    0.00149777   0.000677363   0.000299271   0.000111085   4.45633e-05   1.65119e-05   5.58268e-06   1.70359e-06   4.08050e-07   1.05761e-07   2.09148e-08   3.66273e-09   4.26434e-10
  18  16 3154.9259    3.8370  1.2562 11.3987 -0.0087       2.53549  0.0507   0.0809   0.0758    0.2559   0.0000      0.624831   437.0079      -2.82799       15.9220       4.27693      -5.43568      -7.54483       3.33742     0.0531421      -2.00161      0.707053       1.37097      0.616861      0.146641     -0.167525      0.669994      0.284272    -0.0481302    0.00155432     0.0755734     0.0250524   -0.00350600   -0.00953051  -0.000549583    0.00327084  -0.000887893   0.000413415   0.000143321  -7.27838e-05  -3.26424e-05  -1.20692e-06   4.12890e-07  -1.30283e-06  -1.04497e-08   3.00614e-08   4.74528e-09  -6.89970e-10       2.86715       4.28074       4.41905       4.53642       4.56017       3.75168       3.87332       2.66474       2.62153       1.84460       1.44980       1.14932      0.728810      0.596003      0.335048      0.256117      0.148357     0.0896983     0.0556021     0.0287164     0.0171330    0.00851815    0.00427335    0.00222280   0.000869149   0.000430932   0.000152778   6.39421e-05   2.33936e-05   6.99050e-06   2.35392e-06   6.71775e-07   1.26140e-07   3.70579e-08   6.90485e-09   6.54059e-10
  18  17 3297.3617    3.5003  1.4126 11.6008 -0.0110       1.23517  0.0565   0.0742   0.0827    0.2220   0.0000      0.667313   437.8986     -0.656772       15.2818      -3.45874      -2.31890       1.01110       5.31279       3.11827       1.39243       2.73078       1.75742      0.383528      0.596040     -0.835599     -0.411500    -0.0950523     -0.128336    -0.0430203    -0.0401639     0.0324256    0.00139936    0.00835315    0.00209944  -0.000870443    0.00119827   -0.00121478  -0.000190443   0.000105719   1.53216e-05  -1.64404e-05   6.06482e-07  -2.57280e-07  -1.07511e-07  -4.86100e-09  -2.08587e-09   4.93720e-10       3.23473       4.15928       4.29752       4.60504       4.29465       3.95712       3.62448       2.94048       2.70178       1.95209       1.64753       1.14628      0.829369      0.590431      0.401696      0.268832      0.151798     0.0998558     0.0580266     0.0346444     0.0177632    0.00962871    0.00456301    0.00212261    0.00105375   0.000426152   0.000174543   6.42936e-05   2.24372e-05   7.79299e-06   2.17509e-06   6.61504e-07   1.43028e-07   2.90019e-08   5.97201e-09   6.72186e-10
  18  18 3439.9273    3.0126  2.2192 10.7680 -0.0009      0.595662  0.0611   0.0492   0.1067    0.2016   0.0000      0.340504   434.5686       1.55759      -2.72974       6.50227       3.88790     -0.315987      -1.52262       2.49511     -0.193059       2.27372      -1.47420     0.0783981     -0.774482     -0.563907      0.573983     -0.301564      0.272914     0.0772235    -0.0836893   -0.00330585     0.0318857    -0.0128854    0.00422362    0.00207228  -0.000950299  -0.000666910  -4.90648e-05  -1.92736e-05   3.10743e-05  -4.63482e-06  -1.61495e-07   1.29025e-07   4.76070e-08  -7.17072e-08   3.99796e-09  -4.90856e-10       3.64125       4.67535       5.09252       5.13804       4.96438       4.69209       4.17101       3.48323       2.87889       2.18851       1.73320       1.32148      0.966382      0.664692      0.479800      0.300052      0.189474      0.110544     0.0669196     0.0364036     0.0196067    0.00998455    0.00504096    0.00232086    0.00114704   0.000455411   0.000189429   7.03137e-05   2.61414e-05   8.59058e-06   2.72478e-06   7.09363e-07   1.78034e-07   3.56737e-08   6.33810e-09   7.34195e-10
  18  19 3582.5502    2.5216  3.5491 10.2454 -0.0005      0.188695  0.0783   0.0325   0.1376    0.1340   0.0000      0.158678   440.8873      -2.86152       9.41985       1.70499      -3.47618      -6.14646       3.56097       8.03197       1.40583      -2.29715      0.927146      -1.82431     -0.164151     -0.385626      0.562424      0.816681      0.296609    -0.0666945    -0.0793159    0.00307462     0.0113976   -0.00437590   -0.00131105   0.000471912    0.00123183    0.00102476  -0.000113499   0.000143525  -4.31534e-05   1.79718e-06   2.32265e-06   1.55384e-06   1.20504e-07  -7.64270e-08   1.13132e-08   1.70419e-09       4.58904       6.10100       6.14906       6.64914       6.17979       6.09959       5.11535       4.46442       3.76089       3.07979       2.33021       1.79313       1.22534      0.899309      0.581002      0.399303      0.240903      0.153850     0.0860158     0.0517916     0.0265653     0.0138354    0.00673951    0.00326271    0.00139016   0.000616405   0.000245826   9.65552e-05   3.32930e-05   1.18411e-05   3.43724e-06   1.00749e-06   2.21634e-07   5.04069e-08   8.29783e-09   1.10570e-09
  18  20 3725.3758    2.0992  4.9727  9.8775 -0.0019      0.532178  0.0997   0.0233   0.1664    0.0951   0.0000      0.106325   439.6766       7.60963       22.3168      -2.24920       2.13153      -6.07101       8.52842       4.28679       9.75952      -1.70405       1.25378       4.08828      0.708083      0.671756      0.421797      0.127464    -0.0395204    -0.0549312    0.00927142    -0.0226118     0.0292736    -0.0110747   -0.00759819    0.00473592  -0.000359896   0.000759929  -7.71241e-05  -8.22809e-05   3.47505e-05  -7.64089e-06   2.94832e-06  -1.70861e-07  -2.60731e-07  -4.08410e-08  -5.01015e-09  -1.45482e-09       5.75864       7.66528       7.82159       8.55083       8.19600       7.46590       6.58629       5.58139       4.63722       3.66196       2.84787       2.08809       1.53885       1.07597      0.710214      0.484871      0.294360      0.184033      0.107689     0.0607765     0.0332154     0.0171259    0.00848895    0.00408434    0.00177895   0.000777374   0.000305278   0.000117423   4.20948e-05   1.35119e-05   4.01548e-06   1.17822e-06   2.80938e-07   6.05264e-08   1.08068e-08   1.29525e-09
  18  21 3868.2495    1.7780  7.4047  9.4666  0.0004      0.282504  0.1235   0.0165   0.2197    0.0705   0.0000     0.0729849   430.0604       9.14935       8.85180      -3.06170      -2.18244      -6.43556       3.64793       1.40935       4.46395       3.52446     -0.306620       2.29041      -1.62971      0.426874      0.744212      0.501977    -0.0846078      0.125939    -0.0595683    -0.0287375    -0.0822220    -0.0170657     0.0126577    0.00752479  -0.000229659  -0.000506727   0.000197628   0.000236861  -5.90675e-05  -1.21568e-05   7.80525e-06  -5.23766e-07   3.63506e-08   3.83278e-08  -1.39012e-08   2.63646e-10       7.36012       9.55317       9.96964       10.5115       10.1029       9.50005       8.25801       7.01124       5.75988       4.70868       3.56913       2.67001       1.92302       1.36561      0.916484      0.596288      0.377500      0.228136      0.134358     0.0756341     0.0408000     0.0210677     0.0102547    0.00484432    0.00213147   0.000930257   0.000373603   0.000145127   5.13439e-05   1.69712e-05   5.17427e-06   1.41462e-06   3.49231e-07   7.49138e-08   1.24849e-08   1.52708e-09
  18  22 4011.1206    1.4836  9.7897  9.3011  0.0001      0.295654  0.1608   0.0131   0.2815    0.0608   0.0000     0.0653391   461.7972     -0.425677       6.85048       9.94020       6.61242      -3.03106       5.74065       4.61198       5.20432      -3.51421      -3.79019       2.96157      0.667771      -1.85181      0.674078      0.394519      0.822852     -0.130271      0.103278      0.124271    0.00950447   -0.00906294    0.00683660    -0.0142491    0.00254926   -0.00126176  -0.000222270   0.000134157   0.000122370  -4.10558e-05  -1.47504e-06  -1.85745e-06   1.78109e-07   5.00630e-08  -8.78727e-09  -2.64626e-09       8.86174       11.4534       12.3509       12.7664       12.4730       11.3597       10.1840       8.57964       6.94978       5.75385       4.40179       3.28483       2.32356       1.65099       1.13999      0.724554      0.461986      0.279371      0.164735     0.0945258     0.0503557     0.0254624     0.0125684    0.00603211    0.00267498    0.00118522   0.000480759   0.000182066   6.38480e-05   2.14541e-05   6.52576e-06   1.77200e-06   4.47074e-07   9.59987e-08   1.58087e-08   1.81025e-09
  18  23 4153.8718    1.2733 12.8411  9.2431 -0.0019      0.187314  0.2177   0.0106   0.3717    0.0545   0.0000     0.0649258   451.6809      -24.6532       26.6642      -25.0947     -0.916667       4.70963       14.6493      -10.9306       2.49127       11.5274     -0.997202      -1.26771     -0.164657      0.817753       1.25600      0.225584      -1.11970     0.0392357      0.128784      0.120159   -0.00246672    -0.0621020     0.0227902   -0.00337497   -0.00535858   -0.00233596   0.000291615   6.63556e-05   9.51949e-06   7.37514e-06  -8.77279e-06   3.57754e-06  -4.59419e-07   1.06789e-07  -3.53824e-08  -9.47317e-10       11.0408       14.3877       15.5584       15.7116       15.3074       14.0369       12.8861       10.8166       9.01462       7.10021       5.49391       4.19783       3.02651       2.11207       1.44115      0.947405      0.583269      0.355296      0.209646      0.114946     0.0629869     0.0326029     0.0161201    0.00776280    0.00352880    0.00153149   0.000602395   0.000232177   8.47987e-05   2.77675e-05   8.46011e-06   2.32919e-06   5.66230e-07   1.20552e-07   2.05277e-08   2.26668e-09
  18  24 4296.9528    1.0624 15.0222  9.2239  0.0001      0.123915  0.2850   0.0088   0.4519    0.0472   0.0000     0.0758920   419.3817       5.94219     -0.811615       4.54599       8.07095       29.1138      0.530470      -27.9126       18.4830       7.83385      -4.11934      -4.10678     -0.546636      0.970198      0.228181      0.111979     -0.431760      0.408174   -0.00998188     -0.175323    -0.0417015    -0.0347323   -0.00605199    0.00152264    0.00764468   -0.00295191   0.000364681  -0.000267242   8.48751e-05   1.66670e-05   6.30720e-07   4.74995e-07   5.44633e-07   1.18761e-07  -4.21356e-08   2.53987e-10       13.2753       17.1233       18.5620       19.0028       18.3286       17.0972       15.1594       13.1351       10.7136       8.67796       6.72028       5.10353       3.62205       2.56644       1.72752       1.15309      0.717559      0.437714      0.261154      0.144403     0.0796615     0.0403447     0.0201388    0.00994446    0.00428597    0.00195672   0.000754932   0.000292159   0.000105763   3.40533e-05   1.05077e-05   2.89244e-06   6.91713e-07   1.46672e-07   2.38340e-08   2.81018e-09
  19   8 2021.8154    0.6047  0.5696  8.9797 -0.0083       7.05865  0.0422   0.0188   0.0490    0.1019   0.0000       1.38496   435.4221     -0.518372       19.3205      -3.01918      -1.96118       3.83106       1.56122     -0.227169      -2.76405     -0.212675      0.456066     -0.173232      0.900827     -0.251047     -0.364676     0.0311170      0.154178    -0.0894984     0.0163800    -0.0204936     0.0184207    -0.0106435    0.00116439    0.00337903   -0.00107878  -0.000611447  -6.63906e-05   7.15597e-05   5.21237e-05   7.11076e-06   6.89242e-08   5.18792e-07  -1.12402e-08   1.52429e-07  -3.25985e-08  -1.05103e-09       2.06958       3.61100       3.10533       3.89805       3.34461       3.24062       3.10138       2.30632       2.45269       1.38304       1.58811      0.832585      0.910250      0.425646      0.444544      0.224029      0.170268      0.109556     0.0570665     0.0399724     0.0170424     0.0126530    0.00450657    0.00340285    0.00119986   0.000716822   0.000256951   0.000126839   4.38052e-05   1.56750e-05   5.91417e-06   1.75630e-06   5.73139e-07   1.14841e-07   3.83662e-08   5.75023e-09
  19  10 2322.3688    1.2088  0.8291  9.4748 -0.0074       3.94886  0.0363   0.0299   0.0585    0.1865   0.0000      0.842719   441.4469       2.91398       11.7567       1.21448      -7.72652      -1.37017       2.05317      0.751109     -0.740556      0.495582      0.244877      0.141407       1.04693     -0.905556     -0.155319    -0.0905130      0.317530     0.0205541     0.0227333    0.00412076     0.0310630    -0.0218222    0.00148286   0.000575420   4.45955e-05  -0.000774585   0.000180868  -0.000182550   1.68464e-05   1.40668e-06   9.05812e-06  -1.61380e-06  -1.68226e-07  -2.40689e-07  -2.86449e-08   7.12583e-10       2.35358       3.01951       3.25874       3.45537       3.21684       2.88250       2.64849       2.30877       2.01707       1.60046       1.30029      0.929959      0.672330      0.480326      0.335384      0.215270      0.133426     0.0827018     0.0489500     0.0304429     0.0185855    0.00963951    0.00461527    0.00260403    0.00120851   0.000520236   0.000247496   0.000104542   3.87176e-05   1.35678e-05   5.04733e-06   1.49170e-06   4.59421e-07   1.25267e-07   2.78563e-08   5.93269e-09
  19  11 2468.2174    1.6560  1.0743  8.5790 -0.0074       4.18131  0.0417   0.0358   0.0714    0.7861   0.0000      0.737123   438.6432       5.13067       9.50985       2.19463      -3.47845       1.33141      -1.76609      -2.62600      -2.53780      -1.79794      0.564125     0.0283137      0.432472      0.906141      0.166366      0.214069      0.149444     0.0713570     0.0135262     0.0238790     0.0234072    0.00230564    0.00750007    0.00205877   5.28756e-05   4.83932e-06  -0.000286210   2.27394e-05   2.91580e-06  -1.82718e-06   1.19062e-06   1.29784e-06   2.19397e-07  -5.01571e-08   2.95576e-08  -8.75421e-09       2.50985       2.89588       3.45055       3.49409       3.27223       3.09379       2.73725       2.40838       2.12143       1.76586       1.34170       1.03191      0.737336      0.542883      0.332508      0.240325      0.153580     0.0984171     0.0559960     0.0350251     0.0208405     0.0102430    0.00528792    0.00306233    0.00143705   0.000594127   0.000262725   0.000115786   4.36716e-05   1.67919e-05   5.75375e-06   1.79871e-06   5.18033e-07   1.40957e-07   2.86915e-08   6.47596e-09
  19  12 2613.1207    2.1535  0.9966  9.8776 -0.0056       2.20929  0.0429   0.0477   0.0650    0.4056   0.0000      0.776401   441.8264      0.272140       12.7563      -1.22642       1.40651      0.832505       1.67060      -1.99531      -1.85451     -0.395305     -0.885548      -1.12727     -0.447627      0.772688     0.0281841     -0.379101    -0.0182161    -0.0153889    -0.0703968   -0.00275699    0.00988319    0.00556692   -0.00308455   0.000562377  -0.000115051   0.000630814  -9.74721e-05   0.000129826   1.73470e-05  -4.28741e-06   1.02593e-05   1.83903e-06  -9.96920e-08  -2.24758e-08  -5.86461e-09  -7.84967e-09       2.69564       3.39438       3.64745       3.36282       3.41595       3.13887       3.10058       2.76541       2.12578       1.91991       1.35693       1.03385      0.830770      0.575733      0.431332      0.269554      0.170162      0.104371     0.0533794     0.0363736     0.0206131    0.00943326    0.00554296    0.00265093    0.00133039   0.000610478   0.000228038   0.000114542   4.53905e-05   1.47960e-05   5.68958e-06   1.73180e-06   4.35420e-07   1.27072e-07   3.60563e-08   7.03973e-09
  19  13 2757.9504    2.7170  0.9604 10.6838 -0.0043       1.74917  0.0376   0.0609   0.0625    0.2661   0.0000      0.739635   435.3501      -1.74298       10.5346       3.48307      -4.08845       2.40968     -0.769075      -1.74273      -1.84577      0.142360      0.940658       1.70417      0.948338      0.365845     -0.345664     -0.222049     -0.193549     0.0326312   -0.00339063     0.0182589     0.0137376   -0.00487537   -0.00740471   0.000885476    0.00213954   0.000281135   9.39933e-05  -2.31287e-05  -2.83678e-06   1.14871e-05  -3.61028e-06   1.20307e-06  -2.01582e-07   7.77259e-08   3.82460e-08  -1.52112e-09       2.27317       2.85662       3.08574       3.32291       3.18584       3.00593       2.51254       2.20862       1.91987       1.53535       1.19663      0.890974      0.660534      0.479343      0.320839      0.216603      0.148962     0.0797843     0.0546291     0.0327034     0.0188666    0.00999055    0.00522633    0.00259837    0.00126456   0.000575946   0.000229494   9.45633e-05   3.90473e-05   1.51045e-05   4.73674e-06   1.55399e-06   4.84313e-07   1.21821e-07   2.86573e-08   5.60343e-09
  19  14 2902.5183    3.4159  0.7426 11.6462 -0.0026       2.68336  0.0365   0.0874   0.0542    0.1791   0.0000      0.816113   439.6716      0.922174       15.8048       1.92774     -0.442442       2.60390      -3.85290      -3.02512      0.463198      -1.62182       2.09268      0.674903     -0.412132     -0.208233     -0.263912   -0.00188586     0.0519242     0.0303329     0.0142162     0.0107871    -0.0130736    -0.0206474    0.00148052    0.00267717   0.000981338  -0.000320454  -3.23244e-06  -5.75470e-05  -1.25971e-05   3.50613e-06  -2.09614e-06  -3.77080e-08   1.33360e-07   8.73468e-08   3.27165e-08   6.04114e-09       2.99645       3.94680       4.03170       3.50604       2.61876       2.51920       2.64890       2.83995       2.62699       2.35173       1.84584       1.33494      0.911026      0.620955      0.371560      0.231163      0.136365     0.0767198     0.0454560     0.0270027     0.0144876    0.00805764    0.00397295    0.00207559   0.000947559   0.000481542   0.000187392   8.60491e-05   3.23107e-05   1.26347e-05   3.95607e-06   1.27505e-06   3.88566e-07   1.07075e-07   2.37840e-08   4.61753e-09
  19  15 3046.4831    3.9236  0.9396 11.5473 -0.0041       1.22022  0.0346   0.0924   0.0679    0.2535   0.0000      0.856839   437.5841       1.08886       5.51996       4.68626      -3.12871       2.72345      0.610464      -1.04784      -1.45528      -2.51422      0.719245      0.578094     -0.605359      0.387654      0.187769    -0.0593998    -0.0545981      0.157574    -0.0585317    0.00731093    -0.0270087   -0.00779284   -0.00550754    0.00170550   0.000808479   7.36247e-06  -1.00763e-05   7.07740e-06  -1.89286e-05   9.19455e-06  -2.18227e-06  -2.42623e-06   2.77958e-07  -5.60242e-08   1.66622e-08   5.29648e-10       2.26638       2.87098       3.12269       3.19085       3.11944       2.75270       2.42015       2.25052       1.83485       1.53018       1.16456      0.856383      0.648935      0.444717      0.318866      0.205414      0.125712     0.0790344     0.0477529     0.0278532     0.0162620    0.00883096    0.00460178    0.00228885    0.00109103   0.000501489   0.000213010   8.75925e-05   3.22423e-05   1.20103e-05   4.11147e-06   1.30132e-06   3.76878e-07   1.06505e-07   2.76418e-08   5.27367e-09
  19  16 3189.7506    3.7795  1.1916 11.4893 -0.0106      0.184854  0.0511   0.0817   0.0754    0.2857   0.0000      0.729744   437.3390      -3.79102       10.8266      -4.99185      -1.35445      -1.21947     -0.539652      -1.29524      0.622462      0.794427      -2.63264       1.78494     -0.758721      -1.15422     -0.415530     0.0629484    0.00696194    -0.0121982    -0.0731756     0.0430017   -0.00123349     0.0119149   -0.00273794  -0.000398920   0.000803258    0.00145002  -0.000104441   0.000163738   1.28600e-05  -1.33024e-05  -1.11906e-06  -2.45964e-06   2.22206e-07   5.99438e-08  -1.62424e-08   1.27425e-08       3.95197       5.54089       6.33448       6.80944       6.35085       5.66169       4.66379       3.91472       2.90168       2.13052       1.45771       1.14004      0.799112      0.594416      0.364967      0.265224      0.161747      0.104883     0.0594634     0.0361516     0.0181181     0.0113491    0.00559111    0.00314082    0.00136182   0.000697888   0.000252566   0.000117824   3.93030e-05   1.71333e-05   5.11139e-06   1.83435e-06   4.86696e-07   1.43332e-07   2.96304e-08   7.14923e-09
  19  17 3332.8835    3.4358  1.6441 11.1561 -0.0028      0.731791  0.0530   0.0602   0.0805    0.1965   0.0000      0.396391   439.2524      -2.23542       18.0630      -1.32789       2.61655      -2.52148       4.78907       2.03915      -2.04386      0.181284     -0.611189       1.33338     -0.560557    -0.0964694     -0.180670     0.0131759     0.0304748     0.0128669     0.0298296    -0.0164955    -0.0110274    -0.0174041    0.00580854    0.00152538   0.000829918  -0.000202374   0.000258862  -9.54057e-05  -5.70433e-06   1.14172e-05   6.94996e-06   1.22867e-06   8.65895e-07   2.59489e-07  -6.27231e-08   1.84124e-08       3.06512       3.98123       4.25911       4.35000       4.11738       3.92649       3.43891       3.14493       2.58573       2.12247       1.75007       1.23007      0.929524      0.667866      0.463505      0.305569      0.192689      0.117811     0.0745533     0.0423938     0.0240692     0.0137480    0.00653992    0.00350983    0.00150223   0.000769190   0.000315915   0.000144549   5.00525e-05   2.08899e-05   6.43540e-06   2.15176e-06   6.46749e-07   1.83204e-07   4.43624e-08   7.84240e-09
  19  18 3476.1551    2.9088  2.2980 11.1305 -0.0041      0.986663  0.0638   0.0466   0.1051    0.1305   0.0000      0.304542   437.1847       1.69339       7.95338      -1.63665      0.144782     -0.179124       3.64339     0.0233867     0.0861320   -0.00174099       2.75120       1.63327      -1.02384     -0.475455     -0.625030      0.366214    -0.0288573     -0.325096     -0.141303     0.0347130     0.0449269    -0.0418503    -0.0107709   -0.00490307    0.00122297    0.00142132   0.000284736  -5.79507e-05   1.87283e-05  -1.97953e-05  -9.37144e-07   1.25147e-06  -3.31727e-07   8.24521e-08  -5.10888e-09  -7.15033e-10       3.53486       4.55981       4.88492       5.11639       4.84931       4.45433       4.22558       3.49233       2.98477       2.48359       1.95602       1.45413       1.06265      0.806078      0.501317      0.368642      0.221560      0.146531     0.0847740     0.0504723     0.0286965     0.0153250    0.00801620    0.00399088    0.00189135   0.000868427   0.000369725   0.000162582   6.40479e-05   2.39936e-05   8.21648e-06   2.44328e-06   7.31279e-07   2.07858e-07   4.49095e-08   1.01347e-08
  19  19 3619.4073    2.3881  3.8218 10.1534 -0.0020      0.722464  0.0827   0.0289   0.1372    0.1179   0.0000      0.149905   442.5275      -3.93904       11.8091      -2.60040     -0.927319      0.254145      -6.34269       1.71261      -3.32348       2.27040      0.122382      -1.94657     -0.680923     -0.601321     -0.824230      0.398764     -0.122847    -0.0809683     0.0114832     0.0142017    -0.0295823     0.0122659    0.00794697   -0.00715450   -0.00351335   9.15047e-05   0.000169178  -0.000347462  -3.65359e-05   2.02349e-05   4.40941e-06  -1.02465e-06  -3.94429e-07   2.97874e-07   6.42662e-08  -1.34798e-08       4.73704       5.67783       6.40965       6.67893       6.50456       5.97929       5.49213       4.57550       3.82211       3.23639       2.48616       1.88821       1.38193      0.987915      0.701329      0.463950      0.295846      0.190909      0.115854     0.0677743     0.0391428     0.0209756     0.0109778    0.00537428    0.00253578    0.00117555   0.000516749   0.000219499   8.49418e-05   3.10792e-05   1.09129e-05   3.37713e-06   9.69809e-07   2.54762e-07   6.18626e-08   1.28446e-08
  19  20 3762.7635    2.0044  5.8432  9.7058 -0.0014      0.586796  0.1003   0.0202   0.1834    0.0825   0.0000     0.0903670   435.6567       8.45996       5.68772       3.75243      -15.8996       5.57189      -7.27072       1.14319      -3.39204       2.62336       4.92146      0.738150      -2.72221       1.45438       1.61288     -0.717672     -0.660661    -0.0524260      0.202511    -0.0792014    -0.0305102     0.0140168    -0.0119240    0.00209851  -0.000398246   0.000623202  -0.000128362  -6.29127e-05  -6.01434e-05   6.67115e-05  -4.21189e-07   3.29287e-06  -2.80993e-06   1.76525e-07   8.91288e-08   2.66081e-09       5.70125       7.42868       7.88914       8.13104       7.93287       7.48349       6.63022       5.91849       4.86348       3.89608       3.06686       2.35618       1.74638       1.25865      0.869032      0.585251      0.373814      0.234340      0.140205     0.0816176     0.0455467     0.0249317     0.0129952    0.00653939    0.00312819    0.00144761   0.000627784   0.000259071   0.000100448   3.71847e-05   1.28643e-05   4.17191e-06   1.24284e-06   3.39788e-07   7.95071e-08   1.61348e-08
  19  21 3905.9005    1.7053  7.6544  9.4113 -0.0015      0.250830  0.1273   0.0153   0.2151    0.0687   0.0000     0.0702133   435.3855      -10.5842      0.628435       5.85408      -5.38688      -3.25954     0.0996360      -4.97185      -6.77347      -3.08063       5.62310      -4.17810       2.00037      -1.03138       1.25429    -0.0424649     -0.223879      0.357779      0.124670      0.172467      0.109820    0.00613299     0.0178156   -0.00738788   -0.00566479    0.00302173  -3.90448e-05  -0.000169435  -0.000219100  -2.12062e-05   1.92027e-05  -1.38055e-06   1.07397e-06   1.49674e-07  -5.10248e-08   7.78207e-09       6.97480       9.17086       9.74727       10.3298       9.79965       9.26886       8.16677       7.20838       5.92060       4.92096       3.81400       2.89987       2.15011       1.50696       1.05712      0.699252      0.459750      0.281218      0.176860      0.100447     0.0578251     0.0310637     0.0164064    0.00812548    0.00388307    0.00182914   0.000777435   0.000328149   0.000126731   4.74962e-05   1.64707e-05   5.14292e-06   1.55345e-06   4.04838e-07   9.97873e-08   1.97793e-08
  19  22 4049.3049    1.4118 10.4552  9.2559 -0.0024      0.276040  0.1672   0.0118   0.2927    0.0581   0.0000     0.0615990   436.5929      -15.6857       14.8680       6.22861      -37.6979       1.09309       8.18281       14.5901       1.11003       7.96159      -7.12744     -0.915110     0.0698292       1.85460      0.938790     0.0638115      0.673959      0.156765     -0.213651     0.0454687    -0.0904877    -0.0596184    -0.0100975   -0.00537076  -0.000279903   3.41450e-05   0.000485941   0.000556898   4.91726e-05   4.83537e-05  -2.78319e-05   1.26424e-05  -9.32322e-08   2.01484e-07   8.93998e-08  -6.89665e-08       8.66306       11.2820       12.2039       12.3414       12.4172       11.2680       10.3432       8.78431       7.39714       6.08008       4.81224       3.59471       2.68609       1.89172       1.32353      0.895368      0.561057      0.368481      0.219565      0.129400     0.0713254     0.0398685     0.0205700     0.0100731    0.00476917    0.00223598   0.000980208   0.000404992   0.000158425   5.92956e-05   2.06044e-05   6.70109e-06   1.89566e-06   5.36448e-07   1.26659e-07   2.58877e-08
  19  23 4192.6083    1.1992 13.0100  9.3046 -0.0023      0.205128  0.2217   0.0098   0.3752    0.0485   0.0000     0.0670273   445.3752      -33.9833       14.9259       6.40100       13.3137       1.96146       8.05195      -6.89105      -1.72445      -3.04583      -3.57716       4.01656      -3.07378      -2.66135       1.20579     -0.124345      0.943573      0.243665     -0.243285      0.197130    -0.0171491     0.0253845   -0.00773263    0.00290733    0.00680210    0.00114225  -0.000611179  -0.000106774  -1.66912e-05   5.52816e-05  -2.28127e-05   2.90772e-06  -3.51021e-06  -7.35387e-07  -6.09050e-08  -1.80242e-08       10.7050       13.6762       14.8227       15.4037       15.0134       13.7908       12.4296       10.9118       9.12196       7.41151       5.83623       4.41184       3.27295       2.33268       1.63358       1.10086      0.697743      0.435582      0.265832      0.156948     0.0901726     0.0481273     0.0251332     0.0127159    0.00603415    0.00285834    0.00119913   0.000514228   0.000195031   7.27033e-05   2.52612e-05   7.96383e-06   2.36021e-06   6.37554e-07   1.50330e-07   3.04391e-08
  19  24 4335.5234    0.9709 15.5002  9.2364 -0.0009      0.144385  0.3053   0.0077   0.4732    0.0430   0.0000     0.0854266   435.2909       12.3258      -36.6196      -5.05983       24.8220       3.61499       8.25082       32.7216      -11.3135      -3.62874       12.2988      -1.80650       2.29701      -1.89702      -3.61273    -0.0548716       1.36763      0.809065      0.176818    0.00230136    0.00844731    0.00774318     0.0631794  -0.000677438   6.51213e-05    0.00395511  -0.000148922  -0.000805084  -0.000120673   7.47628e-05  -3.71984e-05   6.24679e-06  -5.97534e-06   1.15876e-06  -3.01657e-09   5.83972e-08       13.0110       17.1915       18.5175       19.2659       18.7583       17.5072       15.6814       13.5351       11.2636       9.16312       7.16844       5.53493       4.05077       2.93385       2.02607       1.35790      0.893411      0.568512      0.335304      0.202383      0.111833     0.0611938     0.0319543     0.0162188    0.00765067    0.00361691    0.00151085   0.000657905   0.000254803   9.42721e-05   3.21244e-05   1.06892e-05   3.06851e-06   8.24413e-07   1.92913e-07   3.95431e-08
  20   7 1893.9682    0.4585  0.4119  8.8630 -0.0083       12.4376  0.0264   0.0167   0.0458    0.0678   0.0000       1.93854   436.5819      0.195262       10.7995       1.19924       1.58787     -0.652588     -0.667032    -0.0407544     -0.965109      -1.54826     -0.454774      0.213728      0.804844     -0.151220    -0.0596829     0.0821777      0.151946    -0.0877190     0.0187277    -0.0184388    -0.0188365    0.00604051    0.00795752   -0.00219754    0.00137023   0.000728245  -1.53787e-05  -8.91153e-05  -5.34909e-06  -1.28222e-05  -3.55132e-06  -2.13394e-06   1.19184e-06  -1.44969e-07   1.49300e-08  -1.68269e-08       1.89845       1.83386       2.33293       2.85238       2.40768       1.93821       2.26265       2.03409       1.35153       1.18090       1.17702      0.797501      0.517537      0.421330      0.342815      0.220208      0.114587     0.0965767     0.0686929     0.0345793     0.0182797     0.0113872    0.00747000    0.00369439    0.00150566   0.000666669   0.000423121   0.000212922   9.84115e-05   3.70439e-05   1.16718e-05   3.96301e-06   1.15324e-06   3.28472e-07   9.31920e-08   2.75266e-08
  20   9 2203.2123    0.9249  0.7766  9.0591  0.0031       6.46609  0.0435   0.0243   0.0602    0.1641   0.0000       1.05656   436.0269      0.454863       14.8565     -0.104001      -4.71693       2.80049       1.31476      0.224784      -1.06204      0.308446     0.0748985     -0.951114     -0.591013      0.434667     -0.390837     -0.321507    -0.0336017    -0.0339250     0.0254435    0.00131659    -0.0226773    -0.0220811   0.000530336    0.00394906    0.00106044   0.000845721  -0.000338389  -0.000142942  -3.94005e-05   1.71184e-05   1.68310e-06   5.41325e-06  -7.08881e-07   2.87447e-07   1.05411e-07  -6.04894e-08       3.00680       3.56759       2.80816       3.38733       3.96815       4.19670       3.14470       2.60874       1.97357       1.82939       1.58372       1.35152      0.969877      0.633703      0.340762      0.274638      0.213299      0.169848      0.108575     0.0655451     0.0334163     0.0191581    0.00948783    0.00504385    0.00248531    0.00112061   0.000483494   0.000199099   7.97059e-05   2.87299e-05   1.13916e-05   4.10399e-06   1.35159e-06   4.27593e-07   1.21520e-07   3.26006e-08
  20  10 2352.5241    1.2930  0.9678  8.6331 -0.0034       4.14863  0.0395   0.0282   0.0623    0.3445   0.0000      0.746478   436.1002      -1.18618       14.8414       2.14305      -2.89065      0.627201      0.985026       3.93589      0.567994      -2.55215      0.756246     -0.752220     -0.306180     0.0479596    0.00507364    -0.0805073    -0.0814070      0.122406    -0.0111589    -0.0408493    -0.0184267     0.0218464   -0.00317220   -0.00120438   -0.00424446   -0.00111056   0.000319336   0.000243011  -6.21192e-05  -4.11744e-05  -5.78993e-06  -9.18689e-06   2.00774e-06   4.92062e-07   9.44632e-10   1.83776e-08       2.20361       2.70112       2.97540       3.17591       2.90874       2.67792       2.74840       2.42113       1.76412       1.66942       1.27956      0.975749      0.716294      0.559146      0.410738      0.259844      0.171917      0.118331     0.0701321     0.0423204     0.0234590     0.0137999    0.00755184    0.00386898    0.00199550   0.000895419   0.000434497   0.000197399   9.49199e-05   3.64445e-05   1.41628e-05   4.63067e-06   1.50353e-06   4.73690e-07   1.14791e-07   3.42405e-08
  20  11 2499.0518    1.7190  1.0266  9.9237 -0.0028       4.87812  0.0428   0.0396   0.0661    0.2435   0.0000      0.855113   443.1257     0.0405843       16.1221      -2.11749       4.91724       3.40698      -2.19133       1.53465      0.388805      0.903196     -0.167312     -0.849482       1.71690     -0.488544      0.345429     -0.695875      0.215001     -0.112822     0.0644264     0.0102424   0.000367431    -0.0117585  -0.000261677    0.00635548  -0.000507329  -0.000929634   -0.00107629   0.000314943   6.94830e-05  -2.91586e-05  -1.06148e-05  -4.42543e-06  -2.18081e-06   1.76428e-07  -4.12055e-08  -1.13857e-08       2.54164       2.99331       3.35396       3.11307       3.11078       3.33662       2.94112       2.58622       2.26598       1.51855       1.32884       1.04819      0.818755      0.619062      0.465571      0.304638      0.211405      0.136626     0.0754492     0.0487385     0.0265823     0.0137597    0.00803588    0.00428214    0.00193685    0.00105244   0.000497508   0.000200141   8.56673e-05   3.76712e-05   1.31201e-05   4.33614e-06   1.65262e-06   5.78926e-07   1.56026e-07   3.74955e-08
  20  12 2644.8610    2.2502  0.9086 10.5320 -0.0058       1.95714  0.0417   0.0507   0.0602    0.2220   0.0000      0.785897   440.5099      -2.86509       16.7041      -1.96775      -8.79577       1.36479       1.25468       2.81305   -0.00400695     -0.361792      0.838040      0.254448     -0.357338     -0.170524      0.539458    -0.0715382     -0.232193     0.0110253     0.0342237     0.0212087   -0.00148173   -0.00240097  -0.000507396   -0.00456498   2.04684e-05   0.000132055   0.000280930  -2.62448e-05  -1.24462e-05   3.16488e-05  -6.86526e-06   2.45260e-06   1.00639e-06  -5.07301e-07   5.69519e-08  -3.01126e-08       2.14240       3.10967       2.84533       3.54846       3.04168       2.97176       2.64956       2.42229       1.86685       1.52659       1.35449       1.01024      0.679893      0.567798      0.378488      0.282285      0.153639      0.129220     0.0723770     0.0500440     0.0222967     0.0158434    0.00839158    0.00437517    0.00208761   0.000903851   0.000497135   0.000222780   0.000103648   3.88320e-05   1.49875e-05   5.43237e-06   1.46241e-06   6.39807e-07   1.24143e-07   4.88913e-08
  20  13 2790.7193    2.8931  0.9309 11.1372 -0.0029       3.14907  0.0386   0.0663   0.0609    0.1934   0.0000      0.774573   436.7827      -4.72069       18.7634       4.56173      -6.09634   -0.00915841     -0.255781      -2.02172       1.08334      0.820819     -0.118256       1.61579      0.358036      0.354057      0.115128      0.326461     0.0322590    -0.0453256    -0.0739052    -0.0248910     0.0300884    0.00395229    -0.0103017   -0.00392736    0.00136039    0.00111295  -0.000754280  -8.61190e-05   7.94726e-05  -3.73882e-05  -2.35977e-05   5.70274e-06   2.22179e-07  -1.19981e-07  -4.33070e-08   2.22145e-08       2.84707       3.83892       3.90368       3.52353       3.00386       2.59143       2.68744       2.69019       2.63081       2.31667       1.87991       1.42266       1.01044      0.681837      0.447370      0.289360      0.172106      0.103619     0.0628301     0.0374458     0.0214524     0.0117475    0.00716531    0.00329481    0.00177280   0.000845648   0.000376076   0.000187614   6.88678e-05   2.92520e-05   1.19305e-05   3.88944e-06   1.39577e-06   4.07807e-07   1.15329e-07   3.00528e-08
  20  16 3224.4242    3.7770  1.2847 11.5407 -0.0047       1.21277  0.0407   0.0747   0.0782    0.1752   0.0000      0.705676   433.4457       4.52934       11.4849     -0.415947     -0.427024      0.679669       5.22268     -0.907064       3.31832      0.407032      0.483638     -0.966491      0.546853      0.975809      0.196567      0.169053    0.00188276     0.0832329    -0.0226752     0.0189750     0.0349909     0.0158722   -0.00625096   0.000320310   -0.00149703   0.000229901  -0.000224882   0.000547328   4.73377e-05  -1.63117e-05  -2.63278e-05  -3.85928e-06   5.23646e-08   4.40389e-07  -2.50018e-08   7.34191e-08       2.25277       2.83330       3.00229       3.14201       3.10293       2.92367       2.75283       2.34647       1.94179       1.70171       1.27454       1.02010      0.778830      0.567249      0.403881      0.273588      0.187341      0.118799     0.0734095     0.0453075     0.0259838     0.0144636    0.00796956    0.00406157    0.00207914   0.000992041   0.000461669   0.000205924   8.36960e-05   3.48635e-05   1.37407e-05   4.71733e-06   1.61845e-06   5.00334e-07   1.34111e-07   3.56985e-08
  20  17 3367.8966    3.2879  1.8396 11.1211 -0.0037     -0.779636  0.0528   0.0539   0.0879    0.1376   0.0000      0.368729   436.5824      -2.03358       9.77081       3.33803     -0.420379      -4.80100      0.940295     -0.564424      -1.22718      -2.42049       1.22661      0.903489     -0.630574      0.877322       1.25340      0.105621     -0.236002     -0.153678      0.111076     0.0113855     0.0331751  -0.000706173     0.0111328   -0.00357955    0.00162191   -0.00178171  -0.000233950   0.000313603  -2.49179e-05  -2.40399e-05   3.63137e-06  -1.22846e-05  -1.46436e-06  -1.65835e-07  -2.25560e-07  -4.14556e-09       3.05626       3.83210       4.03754       4.26644       4.29770       3.96423       3.52782       3.05509       2.70240       2.16092       1.78983       1.32617      0.969805      0.744513      0.505672      0.371309      0.227742      0.148151     0.0882653     0.0564468     0.0344053     0.0194030     0.0103137    0.00516093    0.00271785    0.00126967   0.000574049   0.000258216   0.000105895   4.24385e-05   1.61217e-05   5.68514e-06   1.92942e-06   5.87540e-07   1.81364e-07   4.77722e-08
  20  18 3511.8239    2.8040  2.8935 10.3142 -0.0032      0.609523  0.0638   0.0368   0.1158    0.1322   0.0000      0.163783   434.7319      -3.08485       17.5786       4.11938      -1.32914      -1.55051       4.26350      0.155169       2.77211     0.0971528     -0.561269      0.263325       1.47870      0.729877     -0.228631      -1.08760      0.310054     0.0631823     0.0271741     0.0145985      0.151951    -0.0302139    -0.0191437   -0.00609520    0.00118532   -0.00237818   0.000417319   0.000128046   1.20828e-05   5.90721e-05   1.24684e-05   1.76153e-05   9.78136e-08  -8.62629e-07   6.29260e-08   1.31201e-08       3.50914       4.53275       4.79037       5.04505       4.98125       4.57681       4.16060       3.71004       3.12258       2.54644       2.09780       1.55987       1.23877      0.845644      0.596466      0.430592      0.277065      0.180033      0.112941     0.0658708     0.0421442     0.0219658     0.0120142    0.00613851    0.00328109    0.00154158   0.000737337   0.000307545   0.000136074   5.21279e-05   2.03670e-05   7.21567e-06   2.57762e-06   7.06864e-07   2.14629e-07   5.93637e-08
  20  19 3655.6783    2.3098  4.4377 10.2008 -0.0029      0.509263  0.0861   0.0261   0.1478    0.0884   0.0000      0.118540   439.7699       2.53403       31.0743      -3.54978      -6.38111      -3.66802       2.82602       1.69426      -6.46474     0.0468934       2.42711       2.23842      -1.40747       1.46763      0.180419      0.174676     0.0750506    -0.0424737    -0.0268947     -0.158597   -0.00102483     0.0219984     0.0148374   -0.00380583    0.00420192   -0.00250506  -0.000526737  -0.000494858  -9.13154e-05  -1.59201e-05   1.06428e-05  -1.39973e-05  -5.37532e-07   2.21636e-07   7.64645e-08  -1.09462e-07       4.67610       6.04086       6.58226       6.77626       6.75186       6.25477       5.71111       4.80136       4.24345       3.42208       2.78484       2.02625       1.65805       1.13343      0.805614      0.551011      0.369807      0.241776      0.146117     0.0919557     0.0519843     0.0292756     0.0161550    0.00853989    0.00419714    0.00211398   0.000926221   0.000422771   0.000164466   7.26059e-05   2.74235e-05   9.94187e-06   3.34455e-06   1.04544e-06   2.84659e-07   7.89296e-08
  20  20 3799.4575    1.9406  6.1561  9.6137 -0.0015      0.510223  0.1022   0.0183   0.1814    0.0748   0.0000     0.0779732   438.9968       2.42867       13.3590       13.2715     -0.672934      -5.17163       14.6431      -8.28789       6.22500       8.40451       1.52639      -1.46733       1.80522      0.965819     -0.174421      0.432629      0.468353     -0.542273     -0.302461   -0.00126359     0.0216150    -0.0261383    0.00250895    -0.0107047    0.00877008    0.00197006   6.75916e-05  -0.000250561  -0.000146934  -7.75261e-05   6.84726e-06   1.65936e-05  -8.03093e-06  -2.58670e-06   4.39543e-07  -4.22522e-08       5.51426       7.16958       7.69302       8.19885       8.01697       7.22744       6.78596       5.88997       5.04296       4.07405       3.33898       2.53183       1.86430       1.39883      0.988531      0.672657      0.445894      0.281312      0.180985      0.105470     0.0639954     0.0357403     0.0197768     0.0102395    0.00517064    0.00254027    0.00112356   0.000542962   0.000217098   9.06976e-05   3.30404e-05   1.18661e-05   3.95752e-06   1.21127e-06   3.61382e-07   9.09322e-08
  20  21 3943.3499    1.5863  8.3264  9.5260 -0.0029      0.371138  0.1329   0.0141   0.2436    0.0553   0.0000     0.0705913   440.4607       2.43007       21.9533      -13.5826      -2.00480      -15.0332      -4.42306       9.81147      -1.73017       4.41456      -1.11989       1.02788       1.78091       1.32837      0.314079     -0.673477     -0.400156      0.478390     0.0781493      0.143268      0.119214     0.0259667    -0.0611143    -0.0161499   -0.00679587   -0.00310470   -0.00392715    0.00112596  -0.000321456   5.04623e-05   3.83858e-05  -1.47468e-05   1.61227e-06  -9.95189e-07   4.78283e-07   1.03953e-07       6.87082       9.13154       9.59505       10.2781       9.57345       9.33288       8.46934       7.47864       6.23817       5.11383       4.07860       3.14362       2.39735       1.74009       1.25110      0.840951      0.573000      0.355746      0.226375      0.133021     0.0781886     0.0433545     0.0237341     0.0123317    0.00625167    0.00300269    0.00143533   0.000619621   0.000270268   0.000106793   4.14090e-05   1.47207e-05   4.91343e-06   1.54024e-06   4.39297e-07   1.12266e-07
  20  22 4086.8313    1.3911 11.1370  9.2182 -0.0009      0.223746  0.1706   0.0110   0.3058    0.0545   0.0000     0.0600124   426.8075      -10.9043       2.48850       2.25077      -8.41670      -10.8781       8.51019       4.33224      -1.27546      -7.33753       1.30887       1.82434      -1.19378      -2.56149     -0.240970     -0.284880    -0.0663465     -0.424230    -0.0831176      0.121067      0.255886     0.0286900    -0.0121337    -0.0137195    0.00374998   0.000351556  -0.000247257  -0.000888258  -0.000263214  -0.000137519   4.85002e-05  -2.69876e-05   1.92224e-06   1.03846e-06  -9.19061e-09   2.97549e-07       8.43644       10.8504       11.8497       12.1044       11.8511       10.9486       10.3097       8.90626       7.68737       6.35914       4.99779       3.91374       2.97388       2.13839       1.49955       1.02261      0.693550      0.437222      0.273278      0.164837     0.0953606     0.0540969     0.0287105     0.0155156    0.00779087    0.00380868    0.00178945   0.000765153   0.000332303   0.000132828   5.10988e-05   1.87053e-05   6.10397e-06   1.92847e-06   5.38537e-07   1.39527e-07
  20  23 4230.5934    1.1180 14.1918  9.2554  0.0001      0.178503  0.2523   0.0084   0.4026    0.0442   0.0000     0.0704169   440.3730      -10.2475       19.1377      -7.54826       23.6431      -6.42648      -10.2436       12.2789      0.681207       5.97951       2.35067       6.89696       5.06688       2.78484      0.492056       1.60842      -1.16253     0.0266740    -0.0397589     -0.216644      0.271884     0.0589848     0.0136666    -0.0198760    0.00371572    0.00429263   0.000594791  -0.000835731  -0.000251697  -5.37184e-05   0.000138965   1.49440e-05   2.33027e-05  -3.04106e-06   9.91996e-08  -6.27677e-08       10.4928       13.8020       14.9462       15.3772       15.1541       14.2825       13.0070       11.3682       9.52576       7.98482       6.27606       4.88706       3.70646       2.69547       1.92694       1.31235      0.882562      0.573251      0.353417      0.218263      0.124835     0.0719492     0.0388061     0.0206606     0.0104131    0.00509190    0.00235130    0.00105739   0.000445230   0.000181548   6.90502e-05   2.48327e-05   8.21017e-06   2.61482e-06   7.10095e-07   1.89813e-07
  20  24 4374.5716    0.9706 17.4711  9.1253  0.0010      0.200519  0.3340   0.0070   0.4908    0.0406   0.0000     0.0778886   452.9423       3.59626       19.1068       8.09947       5.53404      -41.0866      -3.02407      -24.9734      -5.38188      -17.9300       5.97125       18.6662      -4.67388     -0.296851       4.28153      0.565525      -1.50391     -0.839955     -0.547284    -0.0693045      0.147514    -0.0181502    -0.0472420   -0.00788585    0.00116555    -0.0122522   -0.00119417    0.00148284  -0.000578744  -0.000325905   2.56029e-05   2.23557e-05   8.50597e-06  -1.17861e-06  -2.08694e-06   2.24989e-07       12.8647       17.0410       18.3639       19.1034       18.6874       17.7084       16.1276       14.1003       11.9185       9.71291       7.65763       6.05540       4.51704       3.40302       2.38557       1.67072       1.11234      0.707979      0.449807      0.268829      0.158918     0.0880282     0.0498101     0.0254893     0.0130550    0.00639717    0.00293974    0.00134894   0.000549267   0.000226899   8.70784e-05   3.08009e-05   1.05325e-05   3.21295e-06   9.29900e-07   2.36559e-07
  21   9 2231.9651    0.9666  0.8021  8.9157 -0.0043       5.36054  0.0330   0.0230   0.0571    0.1886   0.0000      0.979748   439.5401       3.43119       14.6383      -1.41130      -3.84169     -0.824101       2.48843       4.04560       1.94316      0.748057      0.142205      0.429085      0.649213      0.138199      0.434923     0.0465268    -0.0261457      0.162828     -0.178825     0.0384842    0.00215039   -0.00965911    0.00342017    -0.0124726   -0.00212912  -0.000826169  -0.000145475   9.79004e-05  -0.000236248   6.14193e-05  -3.10866e-05   2.45944e-06   4.58228e-06  -4.02357e-07  -6.32998e-07   5.09647e-08       1.99746       2.45957       2.79179       2.62474       2.55360       2.37944       2.17052       2.05496       1.79502       1.60803       1.30238       1.02792      0.795955      0.516069      0.384126      0.266859      0.159288      0.113376     0.0741531     0.0418907     0.0272411     0.0161801    0.00865598    0.00475551    0.00242209    0.00128626   0.000600460   0.000281310   0.000127891   6.25969e-05   2.23054e-05   8.68579e-06   3.25655e-06   1.28764e-06   4.08180e-07   1.12619e-07
  21  10 2381.9986    1.3615  0.9929  9.2891 -0.0028       3.98942  0.0345   0.0297   0.0651    0.2166   0.0000      0.820018   437.0349     -0.586944       14.8542       2.55920      -2.38470     -0.235689     -0.237068       1.85038    -0.0973905      0.278966      -3.50797       1.72728       1.32270       1.29324     -0.356666     -0.224942     -0.113693     -0.141855    -0.0438008   -0.00440795    -0.0684978    0.00108839   -0.00381372   -0.00617556   0.000996499   -0.00268204   0.000328099  -9.33584e-05   2.69624e-05  -1.10014e-05  -4.72071e-06  -2.04936e-05  -5.01004e-06  -2.63991e-06   4.34841e-08   1.59172e-07       1.95019       2.39449       2.69051       2.79736       2.80757       2.56184       2.32822       2.07710       1.72889       1.42593       1.25965      0.921823      0.675575      0.496878      0.381778      0.268342      0.170956      0.110826     0.0723868     0.0455939     0.0288429     0.0159665    0.00973117    0.00534115    0.00266411    0.00127072   0.000631690   0.000303900   0.000142883   5.96717e-05   2.53098e-05   9.62809e-06   3.31945e-06   1.17253e-06   3.92407e-07   1.15909e-07
  21  12 2676.1622    2.4236  0.9370 10.1538 -0.0066       1.13974  0.0380   0.0538   0.0593    0.3308   0.0000      0.783107   440.5338      -3.26825       11.8495       4.84113      -3.28151      0.130230    -0.0447476      0.801106     -0.792302     0.0239845      0.549282     -0.573407      0.439483      0.343236     -0.100893      0.177989      0.118423     -0.155306     0.0157314     0.0275356    -0.0573080     0.0131173    0.00954189   -0.00110141    0.00263000   -0.00109724  -0.000846562  -0.000114080  -0.000101536  -2.97010e-05   2.99978e-05  -5.32846e-06   7.25563e-06  -2.20391e-07  -7.58817e-07  -2.01230e-08       2.04302       2.73339       2.79311       2.90927       3.08595       2.56188       2.59239       2.08345       1.95685       1.59544       1.34854       1.11317      0.765267      0.588069      0.386337      0.302679      0.195609      0.121671     0.0853416     0.0468177     0.0348464     0.0182062     0.0107468    0.00548599    0.00263407    0.00154311   0.000668080   0.000346222   0.000149618   6.20015e-05   2.61263e-05   9.59023e-06   3.56431e-06   1.28834e-06   4.02648e-07   1.18272e-07
  21  13 2822.8944    3.0194  0.9483 10.8346 -0.0118      0.568392  0.0350   0.0683   0.0609    0.3226   0.0000      0.682330   437.3111     -0.842791       13.3846      -3.65388      -3.01503      -1.23512      -1.39284      -1.19071       3.88425    -0.0676293      0.365005      -1.71819     -0.134550     0.0225551     -0.163015     -0.414002     -0.377539     -0.297591   -0.00286143     0.0365677    -0.0281061    -0.0303897     0.0147395    0.00544839  -0.000627217   -0.00262929   0.000672039  -0.000250449   0.000105111   3.40071e-05   2.56506e-05   4.41606e-06  -3.82828e-06   4.81709e-07  -5.85972e-07  -5.62852e-08       1.94851       2.56986       2.67483       2.89938       2.79601       2.70091       2.43540       2.04413       1.82240       1.51982       1.15202      0.907093      0.688821      0.522080      0.384633      0.272452      0.181475      0.117033     0.0759407     0.0437319     0.0285725     0.0162917    0.00935929    0.00509248    0.00270156    0.00132644   0.000648134   0.000290262   0.000126047   5.58142e-05   2.34607e-05   8.78504e-06   3.35913e-06   1.22284e-06   3.96043e-07   1.13254e-07
  21  14 2968.9236    3.7611  0.8473 11.1674 -0.0025       2.46623  0.0312   0.0883   0.0547    0.2538   0.0000      0.673520   439.3038     -0.143791       16.5121     -0.606479      -4.55109     -0.591506      -3.92146       4.03486     -0.755087      0.309316      -1.20240      0.652192      0.631838     0.0908218     -0.618168    -0.0377328     -0.135567      0.192049     0.0134835    -0.0113039    -0.0117710    0.00270158    -0.0321265   -0.00224250    0.00123150  -1.25920e-05  -0.000379223   0.000375857   0.000146742   4.45319e-05  -2.04156e-05  -2.43816e-06   2.72408e-06   1.86540e-06  -1.23860e-07  -1.04153e-07       1.81405       2.28240       2.48495       2.64104       2.57279       2.36219       2.08420       1.98640       1.65628       1.40244       1.11744      0.854931      0.686685      0.466915      0.367547      0.237199      0.152426      0.105606     0.0703078     0.0436179     0.0237243     0.0137343    0.00874626    0.00486980    0.00252415    0.00126571   0.000587492   0.000291839   0.000133117   5.67541e-05   2.19440e-05   8.40389e-06   3.06084e-06   1.11455e-06   3.61185e-07   1.04489e-07
  21  16 3258.3572    3.6463  1.3699 11.4106 -0.0065     -0.998411  0.0443   0.0684   0.0745    0.2113   0.0000      0.564526   439.9472       3.40980       11.1303       8.41309      0.999531       1.87890      -4.42743    -0.0354344      -1.12007       1.17633     -0.675641       1.25897      0.294089     -0.203803     -0.599079     0.0143038      0.346728    -0.0184473    -0.0654569    0.00166261    -0.0389285    -0.0150102   -0.00816767   -0.00300499    0.00242742   0.000340225  -5.99702e-05   9.83901e-05  -0.000191323  -5.67696e-05  -9.85636e-06  -4.65864e-06  -5.17544e-06   9.68310e-07   2.31121e-07  -4.90709e-08       2.25546       2.94183       3.15602       3.21961       3.26776       2.91670       2.86957       2.44881       2.16172       1.81249       1.39772       1.17393      0.843330      0.647176      0.467877      0.325536      0.221014      0.145071     0.0903852     0.0558255     0.0340040     0.0203719     0.0109542    0.00595179    0.00315316    0.00167009   0.000789249   0.000376775   0.000165803   7.41536e-05   2.96714e-05   1.16129e-05   4.11008e-06   1.49510e-06   4.82388e-07   1.50445e-07
  21  17 3402.9271    3.1301  1.9664 11.3147 -0.0078      0.709352  0.0542   0.0494   0.0915    0.1079   0.0000      0.285431   442.5497       1.59286       14.7954       2.76239       8.56387       4.46469       4.21787      0.223887      0.972387       3.42939      -1.46891       1.89932     -0.956107     -0.236924     -0.893196     -0.597633      0.249589     -0.152068      0.265860     0.0682391     0.0431048    -0.0267755    -0.0141695   -0.00705578   -0.00295406   0.000210908   0.000655819   0.000566872  -0.000435616   7.36854e-05   7.86096e-05  -1.97975e-05  -1.01595e-05   5.88286e-06   3.19116e-07  -1.50304e-07       2.99857       3.84171       4.18655       4.41390       4.44019       4.12582       3.64471       3.21433       2.70909       2.24919       1.76308       1.37792       1.02991      0.776034      0.567733      0.404712      0.271749      0.171329      0.113672     0.0689585     0.0420317     0.0250774     0.0141140    0.00778876    0.00400936    0.00201869   0.000976954   0.000458375   0.000207671   8.75393e-05   3.55892e-05   1.37248e-05   5.09088e-06   1.84561e-06   5.61319e-07   1.77065e-07
  21  18 3547.0928    2.6323  3.2637 10.3499 -0.0008      0.417010  0.0668   0.0315   0.1205    0.1023   0.0000      0.178009   445.5421     -0.799752       9.01181       2.67755       1.26452      0.261599     -0.357036       2.87804    -0.0257275       1.92657      -3.24793      -1.45141     0.0692158      0.941280      0.328025     -0.271856      0.123259     -0.157613     0.0793516      0.117921     0.0329718     0.0309052    -0.0155497   0.000548582   -0.00473238  -0.000441016  -0.000683086   0.000215635   0.000133841   5.71296e-05   5.03518e-05   1.24042e-05  -8.33390e-06   9.41727e-07   9.39255e-08   1.65252e-08       3.43698       4.60644       4.85146       5.09177       4.95459       4.62739       4.17068       3.86581       3.31009       2.80665       2.27364       1.77118       1.36481      0.973591      0.716307      0.494352      0.334421      0.214685      0.137428     0.0859225     0.0519638     0.0300445     0.0173351    0.00934633    0.00495995    0.00247488    0.00123161   0.000587130   0.000260450   0.000112760   4.53590e-05   1.76741e-05   6.58189e-06   2.28103e-06   7.38417e-07   2.26836e-07
  21  19 3691.4954    2.1986  4.7067 10.0252 -0.0015      0.214810  0.0863   0.0230   0.1502    0.0814   0.0000      0.108809   441.7208      -13.9453       8.57002      0.441992       7.00166       10.1009       1.57989      -12.7540      -1.63792     0.0196280      -1.47783      -1.97537      0.425776     -0.454500      0.114518      -1.10561     -0.254945     -0.223464      0.153446    -0.0149943    -0.0376119     0.0227243     0.0298996    0.00578575   5.11630e-05    0.00100549    0.00199896  -0.000311795  -0.000464326  -0.000106138   2.76791e-05  -2.56026e-05  -8.88301e-06  -1.06722e-06   1.24385e-06   2.22445e-07       4.47214       5.79579       6.24871       6.71303       6.57183       6.13025       5.41471       4.95088       4.20913       3.50618       2.80356       2.25291       1.65497       1.24741      0.892419      0.624647      0.425195      0.273534      0.181140      0.112050     0.0669223     0.0394060     0.0222462     0.0127225    0.00638227    0.00332270    0.00162138   0.000743236   0.000357489   0.000140732   6.04961e-05   2.26660e-05   8.28709e-06   3.00932e-06   9.28024e-07   2.96948e-07
  21  20 3835.7256    1.8484  6.8529  9.6003 -0.0011      0.358359  0.1101   0.0164   0.1907    0.0631   0.0000     0.0717888   428.3759      -6.08991       16.5728      -8.47520      -6.49596       5.13971     -0.513962      -2.95338      0.716802    -0.0839362       1.79338       3.75447      -4.57965       1.00347       1.91926     -0.388556    -0.0217834      0.325064      0.199342     0.0746197     0.0637746    0.00734522     0.0164618    0.00369177    0.00652546    0.00328584   -0.00291884  -0.000203644  -0.000623321   0.000377818   9.53583e-06   1.05964e-05   4.59028e-06  -1.00111e-06  -1.05702e-06   5.53427e-07       5.61130       7.00443       7.73860       8.02391       7.84600       7.46924       6.78520       6.18509       5.21118       4.30940       3.48102       2.77997       2.13769       1.54626       1.12717      0.794240      0.539012      0.356372      0.224657      0.141211     0.0837914     0.0500971     0.0279373     0.0145278    0.00800545    0.00408312    0.00201564   0.000937993   0.000433562   0.000186215   7.42188e-05   2.85637e-05   1.09907e-05   3.67777e-06   1.22671e-06   3.71951e-07
  21  21 3979.9622    1.5546  9.2546  9.4331 -0.0006      0.247334  0.1397   0.0126   0.2511    0.0513   0.0000     0.0619071   428.3031      -2.57163       39.7238       12.0139      -3.79665       6.50349     -0.358725       2.91016       1.68013       5.47897     -0.966575     -0.532805       3.74386       1.34542     -0.696303      0.374348      0.456999     0.0165265    -0.0483253      0.314167     0.0318857     0.0183184     0.0550881    0.00463358   -0.00819099   -0.00722047   -0.00216458   0.000915163   0.000505962  -6.38322e-05   2.36408e-05   2.52051e-06  -9.20380e-06  -4.92699e-06  -1.37471e-06   3.76565e-07       6.95005       9.05583       10.0320       10.1601       10.0945       9.49179       8.67505       7.56308       6.54565       5.48736       4.42631       3.49949       2.61815       1.92124       1.41032      0.955306      0.655056      0.434850      0.275334      0.170870      0.103742     0.0612608     0.0340748     0.0184682    0.00961512    0.00506104    0.00237636    0.00110986   0.000514571   0.000220062   9.16875e-05   3.62613e-05   1.29258e-05   4.68628e-06   1.52502e-06   4.71550e-07
  21  22 4124.2256    1.3064 11.4498  9.3346 -0.0019      0.249194  0.1824   0.0101   0.3096    0.0459   0.0000     0.0645512   438.6292       37.2854       10.6999      -12.0852      0.722966       6.47033     -0.546688       12.6617       11.6135       2.34457      -5.41048      -1.52826       2.88266      -1.52650      -2.09045      0.639490      0.371959     -0.923592      0.314927      0.146018      0.237141    -0.0462169    0.00472791     0.0327591     0.0257425    0.00393836    0.00229788  -2.55686e-05  -0.000540207   8.35940e-05   0.000218852  -5.30221e-06  -4.94280e-05   1.53404e-07   3.17264e-07   1.06536e-06       8.10904       10.4421       11.3590       11.8633       11.7320       11.0165       10.0855       8.97934       7.81673       6.38842       5.16035       4.10012       3.11982       2.34914       1.68737       1.15992      0.803042      0.538216      0.342512      0.212783      0.128025     0.0743798     0.0418779     0.0233711     0.0122436    0.00637702    0.00307970    0.00144884   0.000648121   0.000279229   0.000115483   4.53790e-05   1.63307e-05   5.78997e-06   1.86880e-06   5.80223e-07
  21  23 4268.0914    1.1039 15.1132  9.2545 -0.0014      0.150978  0.2643   0.0078   0.4157    0.0406   0.0000     0.0701350   444.9351       1.42910      -15.1313      -8.28617      -1.31424       5.62866       13.4164      -4.07291      -4.24162       2.10029       12.4356      -2.97336      -2.53028      -3.86936      -1.41611      -1.41131       2.87376      0.302734      0.302647     -0.651130     -0.178140      0.135595     0.0214173   -0.00396299   -0.00993099  -0.000432211  -0.000541036   -0.00230584  -8.48476e-05   0.000548028   9.79232e-05  -9.87664e-07  -3.82614e-05  -3.37223e-08  -3.63432e-06  -1.31295e-06       10.5335       13.8004       14.9398       15.7134       15.1375       14.7812       13.2118       11.8217       10.2728       8.51383       6.92656       5.44909       4.15495       3.09482       2.25132       1.57589       1.09044      0.699299      0.459742      0.281637      0.173071      0.100903     0.0573768     0.0312279     0.0162834    0.00849138    0.00408357    0.00191900   0.000890818   0.000372210   0.000154961   6.08749e-05   2.24048e-05   7.98403e-06   2.53032e-06   7.84980e-07
  22  10 2410.8441    1.4839  1.0256  9.6114 -0.0088       2.17212  0.0363   0.0318   0.0656    0.2442   0.0000      0.773749   440.5318      0.290611       12.1522      -3.50547      -2.23159       1.49193      -2.02821       1.82501      0.380786      -2.13135      -2.02261      0.705958     -0.975740     -0.102857    -0.0443167     -0.170211  -0.000582386     0.0246840      0.115045    -0.0278096   -0.00994276     0.0218389   -0.00488297     0.0101164    0.00387335   -0.00411757  -0.000232499  -0.000589957   0.000279649  -3.70214e-05  -4.90902e-05   2.35452e-05   7.31816e-06   2.24137e-06  -8.16935e-07   4.58713e-08       1.86062       2.68716       2.62973       2.91507       2.80714       2.80849       2.47474       2.20912       1.86222       1.52141       1.32841      0.973290      0.845316      0.555704      0.446884      0.303735      0.217716      0.141772     0.0956101     0.0594484     0.0383451     0.0223404     0.0132125    0.00769546    0.00383257    0.00219441    0.00105321   0.000528193   0.000238043   0.000123973   4.57917e-05   2.14022e-05   8.10420e-06   3.25284e-06   1.09103e-06   4.20669e-07
  22  12 2707.1584    2.5090  0.9176 10.8850 -0.0101       3.05950  0.0329   0.0553   0.0580    0.2147   0.0000      0.718894   436.1770      -4.09930       14.6165      -2.43538      -4.37501      -1.14614      0.342171      -3.21615       1.76022      0.809776      -1.22654      0.773471      0.310245     -0.878413     -0.324141     -0.108274     0.0218472     0.0286344     -0.127396    -0.0546254    -0.0171808     0.0337010   -0.00339190   -0.00640236    0.00188889    0.00277775   -0.00128588  -0.000104546   0.000246485  -0.000118487   3.84706e-06  -3.09094e-05   3.57008e-06  -2.45416e-06  -3.05236e-07   2.39790e-07       1.94046       2.45758       2.82229       2.94067       2.78537       2.70027       2.44879       2.15699       1.80757       1.52662       1.17800      0.941946      0.716054      0.574351      0.393258      0.288687      0.201814      0.138232     0.0822740     0.0547451     0.0352972     0.0198971     0.0114835    0.00672212    0.00365596    0.00188684   0.000921988   0.000511988   0.000239351   0.000103618   4.27471e-05   1.92583e-05   8.00326e-06   3.17711e-06   1.04525e-06   3.71466e-07
  22  14 3001.3766    3.7227  0.9266 11.6156 -0.0035       2.51855  0.0413   0.0814   0.0574    0.2052   0.0000      0.773416   439.9679     -0.695368       17.9798     -0.454148      -3.72999      0.373165       1.56877      -4.44617     -0.977322       2.52383      -1.71440      -2.02901      0.495732      0.968580     -0.419295     0.0805781    -0.0930352    -0.0151562    0.00376530     0.0709178     0.0105509   -0.00100452     0.0149141    -0.0128679   7.91975e-06    0.00289214   -0.00228278  -0.000418143   5.95346e-05   0.000166868  -7.41874e-05   1.48891e-05   2.87850e-06  -3.95475e-06   1.16455e-06   4.37405e-07       2.75253       2.75718       2.53256       3.59939       4.12696       3.39056       2.36255       2.43144       2.58713       2.19310       1.41841      0.948748      0.976654      0.856935      0.590008      0.308332      0.201162      0.180975      0.140678     0.0881294     0.0470174     0.0224162     0.0140270     0.0100791    0.00656216    0.00377608    0.00192570   0.000857211   0.000361141   0.000138884   5.40337e-05   2.05021e-05   7.88259e-06   2.84537e-06   9.66726e-07   3.25842e-07
  22  15 3146.9578    3.9849  1.2101 11.3803 -0.0055       1.01894  0.0385   0.0767   0.0692    0.2780   0.0000      0.686655   439.5397      -4.95265       13.8184       4.66664      0.275590     0.0463585       1.49744       1.41404      -1.68700     -0.925721      -1.77932       2.22703     -0.698487     -0.856677    -0.0984794     0.0134870     -0.186444     -0.105694    -0.0141623    -0.0342036    -0.0204102     0.0135889   0.000370482    -0.0125730   -0.00215203   -0.00260058   -0.00120851  -0.000119897   0.000278660   8.33564e-06  -6.88182e-05  -1.51638e-06   7.10944e-07   2.37421e-06  -1.80215e-06   1.34863e-07       2.03735       2.54727       2.75966       2.90336       2.77339       2.67179       2.40636       2.14933       1.90928       1.69079       1.42108       1.10026      0.817289      0.614860      0.453200      0.320922      0.225054      0.137670     0.0918794     0.0596871     0.0367349     0.0224699     0.0135949    0.00783452    0.00422021    0.00217960    0.00109781   0.000514174   0.000251600   0.000118515   4.94723e-05   2.08743e-05   8.42153e-06   3.24502e-06   1.18468e-06   3.78827e-07
  22  16 3292.1369    3.6517  1.3447 11.5058 -0.0083      0.502297  0.0443   0.0683   0.0692    0.1982   0.0000      0.540555   437.0090      -7.17197       9.55352       2.84133      -3.73819      -2.36354       6.48673      -1.29010      -3.89441      -2.15984       1.96400       1.02135      0.889359      0.847842    -0.0475107     -0.191533      0.194510      0.145720     0.0291694     0.0344565   -0.00498238    0.00570406     0.0234597     0.0108662   -0.00570129    0.00191303    0.00286139   0.000248698   9.01491e-05   0.000113100   4.29526e-05  -2.62399e-06  -1.98462e-06  -1.23447e-06   1.20003e-06   2.60723e-08       2.17062       2.86141       3.04853       3.18283       3.00981       2.98112       2.64974       2.59988       2.10836       1.86409       1.48703       1.17757      0.924010      0.693326      0.507081      0.358158      0.247269      0.163417      0.108683     0.0690764     0.0414453     0.0243326     0.0147898    0.00789801    0.00462585    0.00243160    0.00119336   0.000628738   0.000294854   0.000127171   6.19184e-05   2.43950e-05   9.33112e-06   3.87157e-06   1.33517e-06   4.31768e-07
  22  17 3437.2181    3.0452  2.1300 11.0631  0.0004      0.948951  0.0537   0.0428   0.0903    0.0953   0.0000      0.279814   438.4753     -0.873741       10.8948       6.58380     -0.915113      -1.05036      -3.03785       2.96346      -1.20903      0.106872       2.24057       1.55602      0.551194      0.728659      -1.15811     -0.318373     -0.491620     -0.135519      0.129476    -0.0820467     0.0467193    0.00467811   -0.00540328    -0.0202863    0.00418281    0.00570382  -0.000705341   0.000799092   0.000153761   4.50542e-05  -2.49345e-06  -1.38393e-05  -1.28409e-05  -6.55050e-07   1.87614e-06  -1.52036e-07       2.71648       3.56949       3.87451       3.96239       3.84546       3.65348       3.45090       3.01567       2.68001       2.26891       1.90068       1.53341       1.16884      0.865424      0.627486      0.432069      0.311181      0.199946      0.137715     0.0853798     0.0535802     0.0323261     0.0187788     0.0104061    0.00554203    0.00301285    0.00151093   0.000749487   0.000350567   0.000164048   7.18242e-05   3.00532e-05   1.19161e-05   4.67744e-06   1.65297e-06   5.66607e-07
  22  18 3582.2455    2.4829  3.5427 10.3789 -0.0018      0.815115  0.0687   0.0279   0.1220    0.0797   0.0000      0.158500   439.3859      -2.26706       7.67547      -4.75260      0.131474       1.85444       4.02316       4.32815     -0.197632      -3.11917      -1.48582      -1.20157     -0.168655      0.911112     -0.594536     -0.838449      0.402816      0.181352    -0.0126007    0.00346788     0.0110459     0.0649648     0.0234416    0.00767091  -0.000278088    0.00135987    0.00246078  -0.000192313   0.000139715   0.000316406   7.52046e-05  -1.78243e-05  -7.78821e-06   3.43494e-06  -2.54000e-07  -1.45393e-06       3.44678       4.49752       4.84000       5.08649       4.95631       4.78500       4.37656       4.00168       3.33826       2.85244       2.25668       1.87416       1.39791       1.07646      0.786738      0.576548      0.387420      0.268770      0.171700      0.111149     0.0670858     0.0414095     0.0237146     0.0134681    0.00715190    0.00389062    0.00197596   0.000960379   0.000460735   0.000212711   9.42413e-05   3.88081e-05   1.54920e-05   5.79992e-06   2.07500e-06   7.14320e-07
  22  19 3726.8825    2.0898  4.9431 10.1176 -0.0016      0.368099  0.0887   0.0213   0.1552    0.0699   0.0000      0.112340   433.8730       1.02721       15.2601       3.98316       2.08061     -0.408767       2.56810       4.72382      -1.63592      -2.91517      -1.94349       1.70645      -1.20515     -0.168935      0.952550    -0.0937812      0.526576     -0.411462    0.00985438    -0.0822554     -0.114625   -0.00996372     0.0602153     0.0423254    -0.0143158    0.00343602    0.00498768   3.49075e-05  -0.000576773   3.94435e-05  -0.000243450  -2.08792e-05  -1.58305e-05  -4.17557e-06  -3.51784e-06   4.94566e-07       4.46209       5.66132       6.28292       6.50037       6.57929       6.29945       5.70742       4.99974       4.24892       3.58741       2.96376       2.27620       1.79734       1.34984      0.986426      0.707152      0.490753      0.336227      0.218669      0.140536     0.0875613     0.0529204     0.0303921     0.0174709    0.00944769    0.00497080    0.00249288    0.00125092   0.000575737   0.000265498   0.000113290   4.97880e-05   1.93682e-05   7.61312e-06   2.66830e-06   9.15686e-07
  22  20 3871.8175    1.7432  6.8650  9.6413 -0.0005      0.405678  0.1076   0.0153   0.1954    0.0590   0.0000     0.0746945   436.8367      -13.0818       21.6097       17.7892      -9.25824       1.22337       4.55691       7.04030       7.14959      -4.86663      -3.23008      0.601755      0.427764      -2.94522      -1.84312       1.24491     -0.242829     -0.229338     -0.289060      0.147889     0.0221304    -0.0919328   0.000897737     0.0328329    -0.0217559   -0.00605434   -0.00250467  -0.000180042   0.000571778   0.000147746   1.68964e-05   8.69879e-06  -5.11663e-05  -8.25124e-06  -4.04137e-06  -1.29582e-06       5.27287       6.84785       7.26998       7.51760       7.55914       7.29146       6.81606       5.99296       5.19066       4.30252       3.55708       2.83640       2.21015       1.69029       1.22554      0.881656      0.612478      0.414365      0.279006      0.176828      0.108934     0.0636287     0.0377669     0.0207343     0.0116161    0.00598412    0.00310098    0.00148031   0.000721813   0.000322975   0.000145207   5.90840e-05   2.41162e-05   9.11632e-06   3.30230e-06   1.09629e-06
  22  21 4016.6558    1.4710  9.9892  9.4068 -0.0007      0.269853  0.1502   0.0114   0.2668    0.0487   0.0000     0.0622819   442.2706      -19.2084       10.8565       7.95749       2.04464       13.1780      -1.73817      0.921876     -0.501686       12.1045      -1.66243      -5.75467      -2.05912      -2.25419      0.261110     -0.290913      -1.00787      -1.15779      0.130689    -0.0328008    0.00184635     0.0515325    -0.0234456   -0.00201195   -0.00589722    -0.0154891   -0.00656096    0.00147734    0.00116861  -0.000202356  -0.000255452  -7.57474e-05   7.83397e-06   5.63553e-06  -1.36707e-06  -1.24120e-06       6.78485       8.83876       9.66957       9.92525       10.0263       9.40119       8.85661       7.76345       6.86083       5.75336       4.65970       3.73364       2.91505       2.17245       1.63031       1.13406      0.808232      0.535806      0.355114      0.228136      0.137592     0.0849203     0.0485555     0.0275201     0.0152787    0.00810495    0.00405475    0.00207145   0.000965800   0.000436291   0.000195378   8.15800e-05   3.18895e-05   1.24466e-05   4.43084e-06   1.49873e-06
  22  22 4161.1108    1.2362 13.0318  9.3422 -0.0011      0.219045  0.2154   0.0088   0.3438    0.0420   0.0000     0.0646827   441.0546       3.09138       10.1659      -12.7918      -18.4347       8.09951       7.33403      -18.4618      -8.47986       11.2270      -1.13755      -5.41930       4.30885     0.0456693      -1.75748     -0.558669       1.66357     -0.341262     -0.250740     -0.160868    -0.0397438     -0.101736      0.114197     0.0237513    0.00571747   -0.00157452   0.000767127   1.83913e-05    0.00105651   0.000916961   0.000127231  -0.000137096   9.35182e-05   1.43622e-05   4.90897e-06  -7.07289e-07       8.61927       11.1977       12.3984       12.6969       12.7830       11.9650       11.2506       10.1533       8.53915       7.32763       5.87760       4.69848       3.60905       2.80235       2.06846       1.46712       1.03027      0.697356      0.451028      0.291181      0.177925      0.107295     0.0628302     0.0353942     0.0196753     0.0103054    0.00537581    0.00259659    0.00127111   0.000561240   0.000257536   0.000104539   4.37471e-05   1.61948e-05   5.74087e-06   1.90496e-06
  22  23 4306.0343    1.0031 15.0144  9.2895 -0.0024      0.194457  0.2734   0.0073   0.4150    0.0387   0.0000     0.0817091   435.4849      0.744326      0.286435      -5.41899       25.3988       25.5651       12.6781      -5.40082       13.0029       3.71696       1.29804       7.53422      -7.06700      -4.51977      0.663418     0.0446405      -2.47503     -0.888932     -0.292773      0.165842     -0.115189     0.0435916    -0.0394665    -0.0284712   -0.00906797   -0.00839865    0.00419930   0.000352373   0.000888504  -0.000704650   0.000277678   0.000153902   8.38316e-05   2.34395e-06  -2.10842e-06   3.82840e-07       10.0935       13.1314       14.5063       15.0656       14.8793       13.9429       13.0295       11.7419       10.1354       8.65172       7.13725       5.69805       4.43432       3.31176       2.38554       1.75188       1.19970      0.810759      0.530859      0.342577      0.214433      0.127630     0.0757841     0.0425999     0.0235563     0.0122656    0.00638332    0.00313414    0.00153606   0.000691812   0.000307770   0.000125567   5.14560e-05   1.93035e-05   6.95959e-06   2.33030e-06
  23   7 1969.6973    0.5632  0.5181  8.6287 -0.0040       9.88412  0.0218   0.0169   0.0454    0.0973   0.0000       1.33528   438.6224      -3.51150       14.5579      -2.04136      -2.94642      -1.54525     -0.610815      0.518681      0.826740      0.312520      -1.62586     0.0903182     -0.825162     -0.993812      0.339166      0.195771      0.312068    -0.0684553   -0.00817084    -0.0111672   -0.00241085    -0.0173890    0.00845609   -0.00817203   -0.00263614   0.000646815   0.000783383  -0.000863511   0.000101079  -0.000192224  -7.51344e-05  -3.08406e-05  -9.27257e-06  -5.30489e-06   1.98817e-06  -1.29913e-08       1.39230       1.65534       1.83803       2.08585       1.97892       1.78030       1.72393       1.59868       1.33398       1.14022      0.950859      0.781299      0.585656      0.467190      0.335717      0.246603      0.171142      0.118261     0.0805142     0.0503137     0.0312171     0.0203539     0.0124671    0.00683609    0.00414961    0.00227130    0.00108947   0.000667258   0.000308190   0.000157662   6.98821e-05   3.14915e-05   1.55472e-05   5.40915e-06   2.00397e-06   8.93874e-07
  23   8 2131.2222    0.7750  0.7933  9.0350  0.0000       7.41432  0.0320   0.0180   0.0565    0.1162   0.0000       1.07410   435.1237      0.932867       18.1036       2.34707     -0.909598     -0.490024     -0.101562       1.60586      -1.74408      0.235105      0.550551    -0.0939045     -0.449168     -0.381620     -0.225427      0.581799      0.109231     0.0201501    -0.0531145    -0.0241014     0.0402595     0.0224740    -0.0124811    -0.0112061   0.000641140   0.000309304   -0.00213948  -0.000223265   4.73768e-05   0.000201332   0.000160494  -2.53006e-05   9.42007e-06   7.42786e-07   1.91016e-07   1.56348e-06       1.61506       2.03608       2.21815       2.41985       2.27712       2.40444       2.16095       1.77545       1.67107       1.36329       1.08894      0.969985      0.749509      0.517761      0.405230      0.310151      0.200828      0.144565      0.105242     0.0630978     0.0423717     0.0276162     0.0155290    0.00940363    0.00497531    0.00295439    0.00136530   0.000798891   0.000360504   0.000180691   8.40100e-05   3.62201e-05   1.69495e-05   6.14054e-06   2.31358e-06   9.19444e-07
  23   9 2287.5545    1.1518  0.9036  9.2648 -0.0080       5.41398  0.0338   0.0245   0.0564    0.1783   0.0000      0.868979   436.1762      -2.42038       12.7823       4.32176      -2.28548       1.30061      -1.67222       2.80135       1.74196      0.588883     -0.321154      -1.92284     -0.938128     -0.714675     -0.189455      0.152425    -0.0157175     0.0495264    -0.0795629     0.0950058     0.0161930    -0.0144901     0.0160561    0.00129924  -0.000879939    0.00339178   0.000332446  -0.000153324  -0.000437992   0.000302254   3.58089e-05   3.56783e-05  -1.76738e-05   4.63587e-06   1.06222e-06   1.12168e-06       1.84776       2.21119       2.47817       2.64188       2.48254       2.46365       2.32812       2.06247       1.74215       1.52535       1.20147      0.945303      0.752115      0.587436      0.439185      0.325654      0.237922      0.152292      0.102379     0.0716759     0.0448185     0.0248589     0.0146683    0.00917824    0.00542583    0.00288926    0.00151924   0.000735107   0.000373213   0.000187166   8.74054e-05   3.74709e-05   1.50243e-05   6.45400e-06   2.61227e-06   9.64994e-07
  23  10 2439.2248    1.5289  1.0538  9.7516 -0.0062       2.07012  0.0374   0.0315   0.0645    0.2308   0.0000      0.773947   439.3632     -0.217681       12.9689       3.89887      -3.47694      -3.32889      -5.67555      -1.64572       1.13544       1.07449       1.17754      0.350050     -0.857238     -0.327006    0.00892050     -0.389518     -0.303504    -0.0250206    -0.0186213     0.0582710     0.0375009    -0.0176548   -0.00695720  -0.000963017   -0.00882803   -0.00299238   -0.00223386  -0.000343456  -0.000329390  -0.000260443  -1.29699e-05  -1.24119e-05   2.64504e-06  -1.56134e-06  -2.27901e-06  -8.85048e-07       1.99179       2.28912       2.44480       2.69450       2.74671       2.55719       2.42785       2.21655       1.87552       1.49740       1.32698       1.02717      0.839941      0.640100      0.490335      0.337741      0.229699      0.166586      0.120111     0.0800961     0.0499257     0.0293576     0.0169842     0.0101413    0.00568819    0.00329233    0.00172537   0.000900131   0.000416262   0.000205186   9.25138e-05   4.29063e-05   1.75680e-05   7.23686e-06   2.70512e-06   9.54324e-07
  23  11 2588.7277    2.1931  0.9888  8.9650 -0.0028       3.29826  0.0307   0.0445   0.0575    0.6082   0.0000      0.601747   436.8049      -4.83053       8.10050     -0.634842      -3.26787      -1.73278      -1.74507     -0.129775      0.972353      -1.59269      -1.30938      -1.94981       1.41616      0.912121    -0.0613253     -0.283041      0.131183     0.0265183   -0.00434867     -0.116988     0.0288535   0.000930961    0.00706748    -0.0179024    0.00906936  -0.000200651    0.00139550   0.000572721   0.000105134   0.000228871  -7.64444e-05   8.74459e-06   3.98800e-06   5.50751e-06  -2.41074e-06  -1.39375e-06       1.65662       2.07989       2.39272       2.43883       2.47478       2.35719       2.13157       1.88614       1.62019       1.38170       1.13124      0.941733      0.708383      0.545833      0.392870      0.284333      0.186369      0.141305     0.0941533     0.0582601     0.0398480     0.0241346     0.0144759    0.00865856    0.00451287    0.00260096    0.00136386   0.000721291   0.000345578   0.000158628   7.78578e-05   3.22723e-05   1.47493e-05   5.92449e-06   2.35633e-06   8.11682e-07
  23  13 2886.0272    3.4113  0.9422 10.8273 -0.0026       2.28825  0.0335   0.0699   0.0550    0.3248   0.0000      0.660343   440.0321       3.06415       12.4029      0.747598      -4.13970      -2.08335     -0.456661      0.445187     -0.377646      0.295091      -1.46588      0.578605      0.140624     -0.532252     0.0784615      0.577106     0.0148547    -0.0279268     -0.173360    -0.0540869     0.0585889    -0.0117751  -0.000468890    -0.0176499   -0.00878190   -0.00137634    0.00281408  -4.38912e-05  -0.000203742  -1.59961e-06   5.80641e-06  -7.22170e-06  -1.42892e-07  -2.39329e-07   2.49027e-06  -7.00812e-07       1.74279       2.40532       2.59873       2.68304       2.58673       2.37101       2.38106       1.95997       1.82485       1.51792       1.30363       1.01082      0.805785      0.600044      0.447474      0.314514      0.219535      0.150175      0.101322     0.0643848     0.0406765     0.0255034     0.0144278    0.00892513    0.00479599    0.00269542    0.00140667   0.000706891   0.000363617   0.000168452   7.77823e-05   3.62728e-05   1.50156e-05   6.46904e-06   2.44878e-06   9.04165e-07
  23  14 3033.3989    3.9616  0.8594 11.6753 -0.0052       1.37281  0.0349   0.0860   0.0516    0.2486   0.0000      0.728322   440.5422      -1.82432       11.5714       3.38569       4.67650       1.86051      0.786455      -2.86865     -0.205744     -0.526918      -2.54415      0.612762      0.359602      0.137477     -0.396899     -0.722810     0.0196140     0.0402028    -0.0250687     0.0772131   -0.00173890     0.0102520    -0.0105556    0.00762878   -0.00752588  -0.000668481  -0.000229200  -0.000781784   6.66971e-05  -1.46742e-05  -6.76547e-05   1.94310e-05   2.59995e-05  -3.68877e-06  -2.80161e-06   2.55064e-06       1.64545       2.42330       2.49777       2.80819       2.60216       2.52379       2.39608       1.97453       1.96034       1.41382       1.29697      0.976973      0.822074      0.580695      0.447215      0.328099      0.217618      0.164616     0.0993392     0.0733876     0.0409540     0.0288429     0.0161468    0.00915740    0.00546245    0.00274460    0.00157845   0.000719713   0.000420991   0.000171711   9.05446e-05   3.57795e-05   1.72202e-05   6.22316e-06   2.48038e-06   9.46596e-07
  23  15 3179.6680    3.6357  1.1428 12.1223 -0.0023       1.07960  0.0426   0.0731   0.0673    0.1481   0.0000      0.737367   439.4967      -2.55184       11.0672       3.87441      -1.00415      0.960229      -3.56897      -7.54744      -2.15652      0.761537       1.29873      0.981117      -1.17880     -0.617092      0.862584      0.449498     -0.443474      0.174174     0.0279012    -0.0193226     -0.105129    -0.0353158    0.00725575   -0.00104132   -0.00178334   -0.00517790    0.00190128   6.18433e-05  -0.000108848  -0.000233819   4.96297e-05   4.33602e-05   2.47306e-05  -4.23922e-06   1.78504e-06   9.88236e-07       1.84157       2.67119       2.72608       3.08570       2.91405       2.90442       2.62813       2.34818       2.02822       1.58584       1.38931       1.05538      0.879083      0.636007      0.483701      0.337497      0.238880      0.169107      0.115101     0.0775374     0.0500941     0.0294905     0.0181229    0.00992997    0.00607643    0.00315012    0.00173166   0.000817601   0.000471114   0.000197131   0.000100230   4.16249e-05   1.94762e-05   7.11465e-06   2.95364e-06   1.04189e-06
  23  16 3325.4993    3.4220  1.6508 11.5515 -0.0055      0.972184  0.0465   0.0559   0.0796    0.1127   0.0000      0.430926   439.6365     -0.142195       11.7153       10.0276      -5.54653      -1.09600       4.60737      0.311209      -1.19351      -1.39434       1.62184      -1.51283       2.38814     -0.508786    -0.0363808      0.407728     -0.430751     0.0198437    -0.0338213    0.00703825      0.217192   -0.00697115    -0.0529812     0.0226895    0.00428976   -0.00489223    0.00140584  -0.000248189   0.000489338   0.000301120  -8.31551e-05   2.24686e-06  -1.04334e-06   4.80505e-06  -1.96116e-06   3.20009e-07       2.22633       2.79088       3.13021       3.20775       3.11795       3.05469       2.81317       2.49130       2.27850       1.94310       1.61186       1.29604       1.02449      0.747530      0.579931      0.424224      0.302949      0.199254      0.130098     0.0878930     0.0527800     0.0346108     0.0208714     0.0119978    0.00695078    0.00375018    0.00195415   0.000996756   0.000501580   0.000236163   0.000110786   4.91932e-05   2.14549e-05   8.23948e-06   3.32223e-06   1.25343e-06
  23  17 3471.1695    2.9487  2.4966 10.8000 -0.0008      0.349398  0.0547   0.0379   0.0990    0.0890   0.0000      0.227754   435.2621      -2.00649       17.8796       3.38744       1.81417       3.50489      -3.81712     -0.593742       1.86810      0.231280     -0.622653     -0.367695     -0.409773      0.844902      0.129420      0.210342     -0.831571      0.334355      0.279597    -0.0192728     0.0494165     0.0742791     0.0460144   -0.00158899     0.0105596    -0.0112328   0.000783973   0.000660249   0.000321656  -0.000347293  -2.81521e-05  -3.96114e-06   1.81551e-06   1.03102e-06  -2.82357e-06   1.90856e-06       2.61310       3.36004       3.60452       3.81838       3.89553       3.64823       3.44197       3.02992       2.69489       2.20823       1.85007       1.50218       1.19992      0.888124      0.674171      0.484333      0.338853      0.241081      0.159681      0.107174     0.0670725     0.0414480     0.0246651     0.0142277    0.00810355    0.00445631    0.00232272    0.00121600   0.000593628   0.000288641   0.000133797   5.89702e-05   2.49429e-05   1.01797e-05   3.76602e-06   1.42536e-06
  23  18 3616.7683    2.4387  3.9220 10.3282 -0.0011      0.681254  0.0713   0.0258   0.1268    0.0696   0.0000      0.124345   439.4313       2.90985       22.8040       3.45201      0.532527      -3.21676     -0.481524      0.956742       3.53683      -3.81030      -3.22511      -1.47173     0.0739972      0.941979      -1.33114      0.618353     -0.235519      0.392106    -0.0460760      0.260841     0.0660926    -0.0570634    -0.0122742    -0.0116677    0.00745532   0.000553447    0.00272731   -0.00272992    0.00115738   0.000642719  -1.16108e-05  -2.54906e-05   2.41897e-05  -6.29391e-06  -6.22289e-06  -4.10803e-07       3.44559       4.37891       4.92938       5.01838       5.00405       4.73746       4.52974       4.01094       3.48349       2.95101       2.49215       2.01644       1.52857       1.20440      0.899566      0.632112      0.444107      0.313146      0.211649      0.135806     0.0847455     0.0547448     0.0319238     0.0183979     0.0103842    0.00566512    0.00308448    0.00156178   0.000789764   0.000360285   0.000169881   7.66750e-05   3.41407e-05   1.38487e-05   5.33121e-06   1.90912e-06
  23  19 3762.2275    2.0227  5.4082  9.9600 -0.0017      0.589976  0.0911   0.0193   0.1579    0.0648   0.0000     0.0934361   440.6572       1.05327       13.8159       5.95500       4.75472       3.77265       1.85300      -1.09633      -1.01872      -1.02083       2.99965      -2.66244     -0.267529     -0.157798       1.17707      -1.57823     -0.370094     -0.152011     -0.233301    -0.0747075     0.0490989    -0.0915002    0.00691885     0.0373514   -0.00999410   -0.00210064   -0.00467184  -0.000881977    0.00273786   0.000191734   0.000186256  -7.68178e-05   5.30132e-05  -3.01133e-05  -1.58409e-06   3.25128e-06       4.25922       5.71379       6.04034       6.57583       6.43453       6.23770       5.71128       5.06571       4.51471       3.64583       3.08683       2.47299       1.93942       1.48784       1.10713      0.793979      0.578997      0.392972      0.267049      0.172869      0.111344     0.0678476     0.0409966     0.0243179     0.0129493    0.00745431    0.00386366    0.00203461   0.000985892   0.000481414   0.000218119   9.85521e-05   4.01842e-05   1.66830e-05   6.38841e-06   2.35867e-06
  23  20 3907.6341    1.6715  7.8832  9.6118 -0.0009      0.418338  0.1192   0.0138   0.2119    0.0544   0.0000     0.0695821   438.2530      0.362914       8.91141      -4.29065      -8.52683      0.936058       1.08757      -2.33649       5.91996       6.64562       6.99039       1.61922       3.18396      -3.91974      0.292988     -0.388924      0.178303     0.0399290    -0.0974127      0.417154      0.117327    0.00328691     0.0412992    0.00445267    0.00231499   -0.00662363    0.00530811   0.000415594  -0.000828571  -0.000203937   0.000115317   0.000144680  -6.04303e-05   1.47558e-05   1.50721e-05   2.49514e-06       5.42126       7.08491       7.73324       8.14224       8.03057       7.66322       7.24028       6.47868       5.61756       4.81967       3.94102       3.08894       2.47053       1.93755       1.43636       1.02561      0.741760      0.507586      0.337079      0.223481      0.140469     0.0851546     0.0507997     0.0295745     0.0170672    0.00943880    0.00492012    0.00257387    0.00127661   0.000609771   0.000279286   0.000121815   5.31000e-05   2.16076e-05   8.59437e-06   3.21112e-06
  23  21 4052.6794    1.4019 10.8225  9.4186 -0.0013      0.233306  0.1651   0.0104   0.2823    0.0465   0.0000     0.0635039   445.7201      -9.97707      -4.77122       14.1229      -13.4330      -13.8242       8.06976      -12.3034      -15.1757       7.35503      -9.26897       7.46178       3.74447      0.735820      -1.10925     -0.260920      0.743208     -0.895654     -0.389256  -0.000859262     -0.142777     -0.169809    -0.0184298    -0.0121289    -0.0288673    0.00161972   -0.00555170    0.00313837   0.000962335   0.000967658  -0.000267950  -0.000121767  -7.67709e-06  -1.17859e-05  -1.53473e-05   2.55695e-06       6.99858       9.01709       9.97562       10.2823       10.4399       9.70470       9.27306       8.15465       7.33831       6.13753       5.06236       4.11172       3.18331       2.48273       1.84535       1.33374      0.940215      0.648453      0.439078      0.284760      0.180782      0.111119     0.0659301     0.0393288     0.0218433     0.0122293    0.00655967    0.00333077    0.00168118   0.000781844   0.000375827   0.000160888   7.04837e-05   2.80961e-05   1.10684e-05   3.97440e-06
  23  22 4197.6346    1.1904 12.6884  9.3483 -0.0025      0.133341  0.2030   0.0087   0.3410    0.0423   0.0000     0.0666160   434.4162      -21.6673       17.6618       2.08261      0.628302      0.719590       9.16447       6.44678      -5.24659      -5.71841       1.93880      -8.01977       6.41000      -1.55640     -0.251682       1.68265       1.12322      -1.50644      0.244598      0.666562      0.261460    -0.0474632     0.0164751   -0.00134588    -0.0373373    0.00918693    0.00598906   -0.00760908   -0.00229535  -0.000484518   0.000275733   9.46717e-05  -8.42955e-07   3.64045e-05  -2.07345e-06  -7.13388e-06       8.03024       10.4896       11.6189       12.0030       12.0822       11.4707       10.5790       9.61306       8.39272       7.14965       5.97257       4.72964       3.75574       2.84681       2.16530       1.55420       1.09999      0.752733      0.511241      0.333500      0.211134      0.129880     0.0783350     0.0462299     0.0259475     0.0145735    0.00768234    0.00395458    0.00195640   0.000936612   0.000433958   0.000195497   8.27255e-05   3.37810e-05   1.29043e-05   4.77892e-06
  24   7 1993.5956    0.6043  0.6337  8.6816 -0.0033       8.26896  0.0279   0.0156   0.0492    0.1021   0.0000       1.21401   437.8170     -0.121393       15.5833      0.176787     -0.718354     -0.608589      -1.80364      0.720860     0.0576735      0.567067     -0.989561      0.494993      0.443592     -0.368548     -0.483879      0.260286     -0.285341     -0.113438     0.0353371     0.0305701    -0.0321569    -0.0162063     0.0386057   -0.00433851   -0.00374144   0.000767152   7.74678e-05   0.000287875   6.99712e-05  -0.000372620  -0.000319906  -0.000103944   1.98271e-05   6.79018e-06  -4.66169e-06   7.00205e-07       1.53478       1.94406       2.19524       2.34306       2.48482       2.29137       2.06890       1.91159       1.57580       1.31812       1.09570      0.833739      0.713744      0.532061      0.397485      0.303373      0.204704      0.160835      0.109327     0.0669181     0.0468878     0.0299245     0.0197566     0.0111288    0.00621152    0.00397278    0.00188012    0.00107466   0.000584516   0.000301049   0.000147069   5.97910e-05   2.82324e-05   1.20876e-05   5.35378e-06   1.81499e-06
  24   8 2156.8308    0.8585  0.8328  8.8815 -0.0008       4.90858  0.0319   0.0191   0.0535    0.1489   0.0000      0.932411   438.4543      -2.37993       14.2522     -0.197618      0.809237     -0.785859      -2.28093      -1.57444      0.337893      -1.90200     -0.376409      0.976344      0.742098      0.552764     -0.292332      0.151514     0.0908305    -0.0705739     0.0184568     -0.126526     0.0156438     0.0150011    -0.0112115    0.00678586    -0.0112826    0.00342155    0.00277142   0.000162313   7.01950e-05   0.000549273   0.000256053  -7.29206e-06   5.47841e-06  -4.21354e-06  -1.68513e-06   1.69247e-06       1.63826       2.21536       2.44104       2.61254       2.58647       2.35761       2.29462       2.02771       1.81035       1.40834       1.28573      0.954999      0.759311      0.598990      0.455514      0.339894      0.228817      0.164746      0.117804     0.0744849     0.0461227     0.0307382     0.0177305     0.0114826    0.00613754    0.00361365    0.00199856    0.00113711   0.000561206   0.000273170   0.000139825   6.09750e-05   2.88582e-05   1.26837e-05   5.61184e-06   2.11141e-06
  24   9 2314.2873    1.1799  0.9600  9.5248 -0.0053       2.47386  0.0384   0.0251   0.0569    0.1628   0.0000      0.831474   443.1354      -2.26744       13.1520       4.34436       1.59918      -1.80385      -4.68436      0.141873       2.46775      0.460870      0.790223      0.502883    -0.0587004     -0.995453     -0.203805      0.326242     -0.594027      0.402205     0.0832892     0.0892693    -0.0152898    -0.0564263    -0.0260006     0.0183622    0.00145976    0.00183102   0.000832086   0.000205255   0.000605611   0.000615731   7.16186e-05   2.90634e-05  -6.80789e-06  -1.59833e-05  -3.13831e-06   4.86657e-06       1.66616       2.37017       2.56238       2.73909       2.75435       2.51609       2.54371       2.10482       1.95689       1.65432       1.37927       1.15343      0.839641      0.710840      0.505193      0.366071      0.279842      0.178853      0.132296     0.0802861     0.0574908     0.0334276     0.0211820     0.0131774    0.00717663    0.00442494    0.00227260    0.00127501   0.000662555   0.000316127   0.000162673   7.01329e-05   3.63940e-05   1.37574e-05   6.10108e-06   2.41857e-06
  24  10 2467.0501    1.7079  1.1106  8.8306  0.0026       2.68077  0.0400   0.0319   0.0596    0.4604   0.0000      0.714009   438.6024      -4.56426       10.8833       6.08452      -2.18261     -0.237176      0.918579       1.81168      -1.57032      -1.26604     -0.272597       1.08389      0.304600  -0.000360612     -0.368870     0.0602692     -0.390925     -0.207106     0.0444460    0.00451124    -0.0586911    -0.0103023    -0.0247576     0.0154983   -0.00172169    0.00153342    0.00203743  -0.000194815  -0.000351448  -0.000462986   5.07570e-06   1.35188e-05  -4.34121e-05  -6.75681e-07  -5.17789e-06  -1.76037e-06       1.93001       2.49864       2.74034       2.82031       2.90892       2.76671       2.43789       2.34000       2.08603       1.75412       1.37997       1.03169      0.843830      0.693564      0.543141      0.400615      0.280485      0.194631      0.134918     0.0917862     0.0571921     0.0347860     0.0200010     0.0120527    0.00727787    0.00447977    0.00240304    0.00137218   0.000674511   0.000326519   0.000164303   7.21017e-05   3.10268e-05   1.36132e-05   5.64273e-06   2.14446e-06
  24  11 2617.6621    2.2112  1.0640  9.7687 -0.0010       1.65929  0.0353   0.0428   0.0600    0.3688   0.0000      0.675403   437.5280     -0.701546       15.0392      -1.82485      -3.01687     -0.423899     -0.942806      0.109496     -0.842590       2.14414       2.21302      -1.37516     -0.699129      0.102825      0.633546      0.174678     -0.344070     0.0319645      0.195685    0.00688016   -0.00432170    0.00183747    0.00693249   -0.00278744   -0.00575676   -0.00384716    0.00186677  -0.000722573    0.00121020  -2.54395e-05  -0.000162556   0.000130557   2.02468e-05   2.91671e-06  -2.50679e-06  -3.06511e-08       1.68071       2.21638       2.45783       2.62354       2.61023       2.55459       2.31615       2.00626       1.89477       1.43479       1.23293      0.988432      0.795860      0.613398      0.452310      0.330497      0.238708      0.178920      0.114723     0.0793658     0.0491103     0.0329729     0.0199793     0.0118628    0.00677631    0.00375238    0.00205963    0.00110474   0.000604797   0.000289986   0.000146076   6.53463e-05   2.82261e-05   1.25366e-05   5.08061e-06   1.95205e-06
  24  12 2767.6728    2.7681  0.9527 10.7948  0.0000       2.05306  0.0334   0.0569   0.0547    0.2109   0.0000      0.724749   439.2496      -4.15141       10.4347     -0.966601      -3.90819       1.91193     -0.571303      -2.28320       3.39635       1.28598      0.801436     0.0385221     -0.134856       1.00818      0.444768      0.392948      0.172630     0.0186797      0.128467     0.0385712    -0.0510461    -0.0102019     0.0460545   -0.00305944    0.00337984   -0.00181235   -0.00220807   -0.00111430   0.000473470   0.000613002  -9.64127e-06   7.96363e-05  -2.64718e-05   1.49137e-05  -8.11591e-06  -1.37015e-06       1.79967       2.35134       2.58500       2.68784       2.58959       2.49220       2.23377       2.10772       1.91407       1.59224       1.29288       1.00977      0.833022      0.649214      0.484434      0.348204      0.254838      0.176121      0.117161     0.0785692     0.0484241     0.0297033     0.0188506     0.0110324    0.00597520    0.00355973    0.00201763    0.00102473   0.000581693   0.000286554   0.000133682   6.13818e-05   2.82921e-05   1.17764e-05   4.60148e-06   1.90904e-06
  24  13 2916.8976    3.5069  0.8536 11.4165 -0.0057       1.17329  0.0279   0.0731   0.0522    0.2072   0.0000      0.662174   435.8742      0.895476       14.1246       2.27685      -2.34095      -3.27340     -0.441595      0.638092      -1.17606      -1.30326     -0.109117      0.609468      0.295613     -0.395327     -0.135827     -0.278411     -0.130497     -0.115379     -0.148449     0.0426859   -0.00213873    -0.0583626    0.00276067   -0.00269246    0.00169218   -0.00386472   -0.00207662  -0.000422144  -0.000641903   0.000124027   3.42672e-05   2.37866e-05  -5.27543e-06   2.47074e-06   1.06544e-05  -2.79633e-06       1.48449       1.94840       2.06976       2.12483       2.10772       2.08743       1.92309       1.84565       1.58717       1.29388       1.03253      0.841947      0.665684      0.531925      0.403471      0.319097      0.225102      0.156035      0.107697     0.0702895     0.0448478     0.0276797     0.0162275    0.00965340    0.00567514    0.00316713    0.00175069   0.000922760   0.000479264   0.000235769   0.000118800   5.61786e-05   2.47259e-05   1.06811e-05   4.27596e-06   1.65531e-06
  24  14 3065.0331    3.9429  0.9853 11.3795 -0.0026       2.45844  0.0325   0.0802   0.0592    0.2774   0.0000      0.724354   436.8905       2.72540       12.4136       2.79156      -4.48638       1.09784     -0.531274      -4.14444       3.43197       3.74985      -1.18585      -1.33951     -0.747480     -0.935993     -0.164133     -0.237463     0.0270452    -0.0935770    -0.0698019    -0.0550300     0.0447481    -0.0282947    -0.0386834    0.00390463     0.0113239   -0.00111459   0.000902406   0.000615471  -0.000276005  -3.30533e-06  -0.000106377   1.14503e-05  -1.21950e-05   5.31833e-06  -7.02988e-08   1.98735e-06       1.71187       2.29270       2.49173       2.46422       2.34253       2.18684       2.08786       1.93923       1.76594       1.58217       1.40804       1.16849      0.896179      0.681542      0.494216      0.357682      0.243319      0.165636      0.115861     0.0711663     0.0485395     0.0287868     0.0195582     0.0111403    0.00649036    0.00353729    0.00194500    0.00104448   0.000513924   0.000268219   0.000120006   5.91502e-05   2.80052e-05   1.17105e-05   4.89772e-06   1.93963e-06
  24  15 3211.8748    3.8311  1.2822 11.1464 -0.0038      0.499521  0.0401   0.0678   0.0661    0.2951   0.0000      0.593398   438.2315      0.734074       12.7365      -2.63056      -3.62227       1.93082     -0.175184      -2.32930     -0.297257       2.18709    -0.0477259       1.71585      0.584061     -0.787965     -0.647909    -0.0460098    -0.0104376     0.0903375     0.0555489     -0.153374    0.00207180    -0.0285150     0.0444112    -0.0249329   -0.00362413    0.00355424   0.000696781    0.00167390   9.42404e-05   0.000159454  -3.72615e-05  -0.000141959   1.14246e-05  -1.09861e-05   2.23688e-06   3.08380e-06       1.93690       2.44194       2.79187       2.93491       2.86516       2.76645       2.66573       2.29921       1.92962       1.69562       1.45986       1.16300      0.887109      0.727961      0.534839      0.374545      0.278160      0.201615      0.134085     0.0868851     0.0591811     0.0391769     0.0236775     0.0131287    0.00822936    0.00493665    0.00241849    0.00119307   0.000678800   0.000360795   0.000162700   7.02983e-05   3.21941e-05   1.56246e-05   6.73859e-06   2.67547e-06
  24  16 3358.4829    3.4353  1.7635 11.0518  0.0005      0.948069  0.0450   0.0511   0.0783    0.1296   0.0000      0.355783   439.7752      -1.67329       14.3552       4.26804     -0.783390     0.0503156      -5.57533      0.798714       1.21555      -1.00927      0.779061     -0.762137      0.986143      0.285914     -0.636425     -0.353369      0.185750     -0.265437     0.0928553      0.106011    -0.0235790     0.0405809     0.0147485    -0.0147189    -0.0159841    0.00269937   -0.00397330    0.00108909   3.17790e-05   0.000135411   0.000286274  -4.23380e-05   1.86122e-05   2.97522e-06  -9.88368e-06   5.35934e-06       2.01760       2.64473       2.85762       3.01690       3.05186       2.83555       2.76474       2.48809       2.18161       1.85728       1.51047       1.27374      0.962974      0.761138      0.584870      0.448665      0.325553      0.220600      0.152256      0.100007     0.0626502     0.0401435     0.0251717     0.0149323    0.00871134    0.00508595    0.00266275    0.00146404   0.000735887   0.000376415   0.000181028   8.67886e-05   3.90195e-05   1.75309e-05   6.85235e-06   2.64781e-06
  24  17 3504.7597    2.7693  2.7868 10.7419 -0.0015      0.257063  0.0593   0.0331   0.1009    0.0765   0.0000      0.201491   440.6944      0.939978       6.60161       8.19862      -7.09711       4.67328       3.39172      -5.18796      -1.27134       1.20381      -1.00977      -3.38762       1.00398       1.10788     -0.754085     -0.200771      0.403881     -0.387129      0.250091      0.314729     0.0287447   -0.00778386     0.0105416   0.000475133     0.0193442     0.0110583  -0.000424652   5.40391e-05  -0.000489182  -0.000101526  -0.000283780  -1.83104e-05  -1.60629e-05  -1.25623e-05  -1.69563e-06  -3.33686e-06       2.79759       3.62241       3.91420       4.04471       4.12152       3.82583       3.58393       3.32722       2.98215       2.53795       2.07550       1.78479       1.36749       1.07287      0.789550      0.591040      0.425958      0.295179      0.198004      0.132657     0.0865384     0.0541816     0.0330282     0.0197119     0.0117137    0.00651245    0.00358571    0.00188591   0.000974992   0.000502085   0.000242687   0.000114484   5.00610e-05   2.13942e-05   8.58337e-06   3.41492e-06
  24  18 3651.1503    2.2951  4.1904 10.2877 -0.0021      0.679546  0.0744   0.0231   0.1318    0.0619   0.0000      0.114294   435.1395      0.229024       16.4773       9.70999      -2.77285      -1.97729       3.46158      -1.07942      -5.72234       6.94609       1.70583       4.47682     -0.887976     0.0725341      0.564946     -0.338759     -0.232069      0.603861     -0.131288    -0.0276120    -0.0106330    -0.0231695    -0.0185288    -0.0591345    -0.0157512   -0.00570453    0.00717406   0.000594038   -0.00232822   0.000487660   8.42859e-05   0.000306209   0.000116349   6.46039e-06  -4.91693e-06   7.27836e-06       3.37349       4.48067       4.83593       5.20118       5.11649       5.07822       4.46814       4.16101       3.60725       3.14634       2.62545       2.13512       1.67053       1.29136      0.980652      0.720342      0.519633      0.358904      0.242530      0.166825      0.107689     0.0669085     0.0423517     0.0244714     0.0151804    0.00836020    0.00461441    0.00247184    0.00125216   0.000607654   0.000303352   0.000142024   6.26449e-05   2.69810e-05   1.11169e-05   4.36894e-06
  24  19 3796.9522    1.9293  6.3181  9.8328 -0.0021      0.444113  0.0957   0.0167   0.1735    0.0582   0.0000     0.0775541   439.6722       5.45545       10.0342       4.25634      -4.49843     -0.918357       4.31287      -1.53352      -2.10249      -4.93502       2.23236       2.85134      0.879683      0.322840       1.63629      -1.25688     -0.326912      0.170457      0.199323     -0.437060    -0.0678279     0.0817032    -0.0894368     0.0678198     0.0209977   -0.00230468    0.00374873    0.00122241    0.00119717   0.000550935  -0.000211379   0.000187716   1.78055e-05  -5.58139e-05  -2.56629e-06   2.04745e-06       4.37549       5.61070       6.13747       6.51500       6.45116       6.20796       5.75680       5.21601       4.71986       4.01722       3.33198       2.68550       2.13523       1.68741       1.27189      0.947003      0.664867      0.476194      0.319915      0.216026      0.139276     0.0868865     0.0531383     0.0317128     0.0185817     0.0107706    0.00598562    0.00307970    0.00166326   0.000816335   0.000393656   0.000179518   8.22128e-05   3.55368e-05   1.42205e-05   5.73042e-06
  24  20 3942.9229    1.5939  8.5421  9.5850 -0.0018      0.430888  0.1247   0.0126   0.2259    0.0494   0.0000     0.0655309   442.6603       3.91332       27.1411      -8.69852      -17.6431    -0.0644273       9.19376      -4.13490      -8.90214       7.75594      -5.17479       2.48014      -2.25337      -3.10569     -0.878717      0.842787     -0.305200     0.0544717     -0.283524      0.115423    -0.0773881      0.203023     0.0597726    -0.0102693   -0.00356554     0.0169800   0.000179736    0.00197190    0.00353546   0.000318248   0.000526856  -0.000271432  -3.29327e-05   5.16454e-05   2.21429e-05   1.84755e-06       5.36944       6.90536       7.59778       7.94069       7.88282       7.65052       7.18773       6.46581       5.69007       4.93373       4.17542       3.33597       2.72183       2.09653       1.56810       1.15613      0.820076      0.589017      0.396084      0.270995      0.172852      0.110996     0.0683263     0.0409107     0.0234637     0.0136084    0.00731971    0.00399398    0.00203304    0.00104559   0.000487119   0.000232042   0.000102819   4.56130e-05   1.83022e-05   7.48676e-06
  24  21 4088.6670    1.3471 11.1035  9.3848 -0.0017      0.301928  0.1691   0.0097   0.2891    0.0451   0.0000     0.0651216   437.2460      -9.71653       14.4794       9.47985       2.36583      -1.09985       7.65429       5.35492       12.1485       9.29979      -3.84162       2.11336      -3.79568      -3.74203       2.24451     -0.585706     -0.978283      -1.64395      0.299048     0.0479253     -0.186404    -0.0574182    -0.0950376    0.00344134     0.0439615    -0.0146975   -0.00317442    0.00105906   -0.00404546  -0.000161133   0.000284509  -0.000270315   0.000427127   3.49543e-06  -2.84322e-05   9.84757e-06       6.84713       8.76117       9.75899       10.1508       10.0700       9.45584       8.96282       8.11227       7.27171       6.36034       5.30645       4.39435       3.45152       2.66058       1.98908       1.48652       1.05069      0.736749      0.495936      0.330265      0.215700      0.136953     0.0835700     0.0501345     0.0297773     0.0170371    0.00922428    0.00488582    0.00252423    0.00129252   0.000617128   0.000294280   0.000128140   5.77232e-05   2.29041e-05   9.30945e-06
  24  22 4233.8438    1.0924 14.1865  9.2814 -0.0009      0.180873  0.2447   0.0073   0.3854    0.0406   0.0000     0.0783040   449.3213       13.3378       15.5082       30.1674      -18.9008      -8.52479       18.8738      -5.00693       3.36961       5.71360       7.32128       1.11027     -0.718260      -3.33638       2.06725      0.318730      -3.52799      0.421546      0.126270     -0.693129      0.310584    -0.0639002      0.291260    -0.0548551   -0.00813824     0.0255258     0.0132065    0.00673485   -0.00159203   -0.00167919   0.000688859   0.000160516   0.000107851  -3.88630e-05   7.78734e-06  -6.76257e-06       8.59600       11.3267       12.5630       12.9622       13.0824       12.5829       11.6828       10.6901       9.44832       8.07846       6.76848       5.48474       4.39087       3.42979       2.59894       1.91080       1.36394      0.972042      0.663174      0.445253      0.290348      0.182947      0.112121     0.0673292     0.0391161     0.0225103     0.0124294    0.00657557    0.00345026    0.00173323   0.000837607   0.000382352   0.000178819   7.46692e-05   3.11761e-05   1.22799e-05
  25   8 2181.8174    0.9007  0.6964  9.2927 -0.0011       6.13679  0.0323   0.0214   0.0462    0.1122   0.0000       1.03665   437.8637       2.50059       19.3139      -1.97792       1.26976       2.46753      -1.84898      0.333372      -1.45581     -0.652963       2.01685      -1.74548     -0.547458      0.857851      0.192083     -0.262085      0.420841    -0.0281921     -0.108735    -0.0981874   -0.00750542     0.0449196    -0.0160121    -0.0148436     0.0143610     0.0165001   -0.00134404  -0.000546225  -0.000345441   0.000339098  -0.000245561   0.000131900   2.29764e-05  -2.31585e-05   4.75935e-06   3.53950e-06       1.57293       1.80164       1.99543       2.53616       2.20597       2.04705       2.03016       1.88449       1.60501       1.38024       1.22591       1.02740      0.762011      0.592953      0.495481      0.388744      0.261268      0.165747      0.133804      0.108416     0.0626413     0.0329949     0.0276984     0.0167593    0.00863976    0.00480133    0.00306480    0.00172340   0.000994702   0.000445186   0.000216659   9.69008e-05   5.15691e-05   2.80809e-05   1.47892e-05   5.72795e-06
  25   9 2340.4804    1.2886  0.9305  9.5806 -0.0081       2.52872  0.0325   0.0267   0.0551    0.1686   0.0000      0.797745   439.9090      -3.63708       15.8102      -4.42576      -4.93460      -3.39833       3.69552     -0.115623      -3.37579     -0.463373     -0.787543     -0.344346      -1.10817    -0.0242757      0.134942     -0.953557   -0.00108278    -0.0747675     -0.111424    -0.0684880  -0.000357214    -0.0147633   -0.00398775    0.00696315   -0.00489218   -0.00277108   0.000102486   -0.00190383    0.00126242  -0.000863383  -0.000145562   6.41867e-05  -6.46926e-05  -2.19155e-06  -4.60326e-06   3.65699e-06       1.63380       2.00904       2.11598       2.29297       2.33516       2.31647       2.16294       1.91911       1.69315       1.41193       1.24382       1.04212      0.798605      0.631913      0.450114      0.368099      0.278439      0.195623      0.133870     0.0862815     0.0597820     0.0363872     0.0264093     0.0155502    0.00987043    0.00526957    0.00308832    0.00155804   0.000839591   0.000433271   0.000217872   0.000107288   4.98589e-05   2.37891e-05   9.55250e-06   4.22065e-06
  25  10 2494.3984    1.7756  1.1001  9.2672 -0.0020       2.97957  0.0347   0.0330   0.0601    0.3800   0.0000      0.666550   441.9451     -0.867647       15.5733     -0.264445     -0.288461       2.20834    -0.0548811      -3.06439      -1.49874      0.953363     -0.484846      0.833748      0.391616      -1.18692      0.353194      0.275760     0.0743264     0.0912350    -0.0270975     0.0671157    -0.0531989     0.0372391    -0.0264336    0.00814456  -0.000771032    0.00344310   -0.00194854    0.00215560   0.000395344  -0.000558128  -2.34636e-05   8.23482e-06   8.97007e-05  -4.78891e-06  -4.55558e-06  -4.59529e-06       1.62670       2.01825       2.21423       2.50237       2.40002       2.22900       2.15629       1.97345       1.73728       1.51038       1.29507       1.05749      0.861406      0.657194      0.504570      0.386076      0.285683      0.191628      0.135200     0.0962629     0.0664531     0.0373170     0.0245812     0.0167157     0.0101004    0.00518880    0.00290233    0.00189222    0.00102846   0.000481501   0.000210480   0.000118289   6.10660e-05   2.72959e-05   1.16493e-05   4.41497e-06
  25  11 2646.2389    2.2475  1.0576 10.5916 -0.0051       1.82757  0.0348   0.0453   0.0603    0.2228   0.0000      0.720109   439.2590      -1.85032       12.4463       1.40443      -5.20563      -2.25893       2.04782      -3.03234       1.37156     -0.984978     -0.288894       1.97474      0.830335    -0.0283414      0.314766    0.00858320     -0.438136     -0.251547     0.0316545     0.0461388     0.0422746     0.0207398     0.0135351    0.00679349   -0.00382385     0.0106653    0.00198088  -8.69998e-05  -0.000684107   -0.00105872  -4.08136e-05   5.82450e-05   6.73902e-05  -1.35372e-05  -9.84489e-06   5.76880e-06       1.61324       2.08893       2.22960       2.35362       2.32107       2.27744       2.13400       1.93703       1.77459       1.52065       1.26219       1.02052      0.831511      0.647683      0.503173      0.378478      0.282833      0.201460      0.136883     0.0929596     0.0586813     0.0390082     0.0243329     0.0149475    0.00895889    0.00524180    0.00290891    0.00160209   0.000872476   0.000436708   0.000235870   0.000105008   5.18029e-05   2.34918e-05   9.56788e-06   4.29698e-06
  25  12 2797.3607    3.0256  0.8889 11.2943 -0.0020       2.18625  0.0297   0.0628   0.0541    0.1798   0.0000      0.707319   438.6898     0.0475858       15.9904       2.13801      -3.71756      0.641211      -2.56806     0.0425771     -0.445019     0.0427631       2.52813      0.798539     -0.727707     -0.138739      0.788882     -0.293668    0.00384207    -0.0257782     0.0714917    0.00128269    -0.0144869    0.00864800   -0.00500092    -0.0171478   -0.00481145   -0.00197745   -0.00361018   -0.00188785  -0.000884383   0.000313193  -3.31066e-05   3.80921e-06   1.76763e-05   1.53656e-06  -6.41806e-06   6.42271e-07       1.55884       1.95338       2.12801       2.32968       2.35311       2.19278       2.14094       1.89957       1.64277       1.38542       1.14920       1.00623      0.749394      0.585697      0.427151      0.343641      0.263843      0.186698      0.126663     0.0764166     0.0571666     0.0357170     0.0222218     0.0145968    0.00840614    0.00521763    0.00268290    0.00151414   0.000740551   0.000384771   0.000214304   0.000104719   5.30380e-05   2.13548e-05   1.01705e-05   3.84329e-06
  25  13 2947.4082    3.5755  0.9313 11.3906 -0.0081       1.30864  0.0288   0.0743   0.0562    0.2195   0.0000      0.653590   438.9298      0.459577       11.2730       2.96765      -1.60027      -1.43350       2.95683     -0.868473       2.10969     -0.845581     -0.142935      -1.18485      0.849930     -0.260571      0.505153      0.273047     0.0153650     0.0723905      0.222369    -0.0520128  -0.000363739    -0.0483986    -0.0101246   -0.00924004    0.00885124   -0.00245725    0.00158032   -0.00299578   0.000266036  -0.000400839  -0.000250222  -0.000127100   8.34093e-05  -8.10289e-06   1.06480e-05  -6.65126e-06       1.48641       1.70627       1.97887       2.18645       2.05367       2.02242       1.91977       1.69488       1.55792       1.32925       1.08539      0.938856      0.765223      0.568418      0.423194      0.341125      0.247679      0.163692      0.117016     0.0804195     0.0552883     0.0346328     0.0223178     0.0131228    0.00784365    0.00490956    0.00284556    0.00147953   0.000723970   0.000412686   0.000211705   0.000105262   4.99893e-05   2.28887e-05   9.62072e-06   3.88521e-06
  25  14 3096.1406    4.0764  1.0960 10.5853 -0.0040       1.38308  0.0340   0.0753   0.0589    0.6028   0.0000      0.617950   441.3647     -0.346857       11.5736     -0.895530     -0.938381      -2.85838      -1.84069      -2.84438      0.689127       1.83650     -0.155822     -0.223647     0.0818018      0.675846     -0.202231      0.477569    -0.0356850     -0.222772    -0.0672706     0.0605494   -0.00203533    0.00688087    0.00641709     0.0189378   9.96257e-06    0.00185679    0.00208584   1.56214e-05  -0.000143584   0.000317914  -2.46241e-05  -3.35571e-05  -4.91743e-06  -1.55392e-05  -2.04557e-05  -5.15841e-06       1.59995       2.05521       2.17036       2.40609       2.34903       2.20036       2.05152       1.90442       1.70113       1.48745       1.29474       1.04825      0.858236      0.659939      0.491296      0.366680      0.269510      0.182232      0.129241     0.0837272     0.0601995     0.0366891     0.0237864     0.0141919    0.00872600    0.00500556    0.00291575    0.00157281   0.000817677   0.000427019   0.000223064   0.000105904   5.11121e-05   2.35437e-05   9.60744e-06   4.06646e-06
  25  15 3243.8520    3.7222  1.4117 11.4845  0.0000       1.04465  0.0424   0.0622   0.0693    0.1746   0.0000      0.515161   439.1807       1.27157       12.9119       1.38987      -1.19751       3.91275     -0.549376      -2.80877       1.76945       2.71312      0.771170     -0.187928      0.295029      0.227715      0.662564      0.621889     -0.386157    -0.0452314      0.316766     -0.125095    -0.0926157    0.00902931     0.0182018   -0.00616447     0.0167635    0.00614532   -0.00214448  -0.000618720   4.63084e-05  -0.000498338   0.000456283   0.000191026   7.40056e-05   1.75920e-05   6.81299e-06  -3.69099e-06       1.93375       2.47558       2.74244       3.05448       2.95054       2.89116       2.66873       2.37700       2.11178       1.75115       1.50849       1.22820      0.928392      0.723205      0.577777      0.432569      0.320070      0.225068      0.158341      0.106397     0.0691514     0.0440009     0.0283127     0.0181975     0.0106665    0.00630090    0.00340398    0.00199011    0.00105081   0.000540378   0.000255451   0.000127165   6.11723e-05   2.81249e-05   1.31570e-05   5.33435e-06
  25  16 3391.0333    3.1796  2.0040 11.1207 -0.0006      0.842542  0.0509   0.0443   0.0832    0.1144   0.0000      0.341919   438.1547      -5.07905       13.6162       3.69026      -7.14526     -0.794778       4.11056      -3.66484       3.06640       1.72019     -0.106677      0.645759     -0.446721      -1.34103       1.04271     -0.302299     -0.698950     -0.115867     -0.182523      0.215695    -0.0674133    -0.0994350    -0.0512997    -0.0334096    0.00311062    0.00849711   0.000323955  -0.000303046    0.00186655  -6.67345e-05  -0.000572908  -1.51458e-06  -5.50556e-05   2.38463e-05  -6.12350e-06  -8.18401e-07       2.34421       2.96855       3.21354       3.49723       3.34310       2.99537       2.95795       2.77048       2.50006       2.14292       1.88626       1.58691       1.26309      0.981050      0.727921      0.543958      0.385914      0.277244      0.185444      0.127532     0.0832732     0.0535293     0.0347674     0.0205025     0.0125792    0.00717961    0.00417280    0.00219855    0.00121417   0.000632988   0.000331145   0.000156697   7.49387e-05   3.56199e-05   1.53156e-05   6.42625e-06
  25  17 3538.0093    2.7019  3.0502 10.7280 -0.0016      0.370101  0.0614   0.0308   0.1055    0.0698   0.0000      0.185234   438.8082      -2.69903       19.6175       7.21404      -2.40005       3.19168       14.3231     -0.620129       2.26601       2.55359    -0.0606732      -3.81008       1.95964      0.803432      0.463219     -0.840430     -0.464110     0.0146374  -0.000250205     -0.393994     -0.134337     0.0190031    0.00541376    -0.0689358     0.0223904   0.000684370    -0.0122891   0.000191832    0.00139381  -0.000777825  -6.69016e-06   0.000148889  -8.29900e-05  -4.40047e-05  -1.59940e-05  -1.40044e-06       2.71184       3.51063       3.88882       4.07089       4.12269       4.02961       3.61029       3.35537       2.99648       2.54608       2.14906       1.79761       1.42901       1.13256      0.842988      0.629164      0.466269      0.332221      0.231415      0.156257      0.100540     0.0669687     0.0424221     0.0270094     0.0154445    0.00918760    0.00501471    0.00283746    0.00150821   0.000812885   0.000389625   0.000199722   8.88045e-05   4.12489e-05   1.77824e-05   7.31607e-06
  25  18 3684.9110    2.1940  4.6877 10.1066 -0.0018      0.561608  0.0766   0.0203   0.1362    0.0578   0.0000     0.0996674   432.8290       4.63685       14.3910      -2.58958      -10.2610       4.07865      -2.44521       1.19706      -5.81124       3.33470      -1.54958       2.00127      0.652063     -0.954243     -0.545701      0.913797      0.864347    -0.0613196     -0.384673     -0.428784     -0.101673      0.138304    -0.0353015   -0.00432758    -0.0193969    0.00851661   -0.00548039   -0.00780654   -0.00103813    0.00119570   8.05839e-06  -0.000143174  -4.80030e-05  -3.59810e-05  -6.52560e-07  -3.25194e-06       3.33739       4.47087       4.79981       5.18025       5.22607       4.97863       4.70718       4.21805       3.74992       3.22138       2.68188       2.24154       1.77176       1.40561       1.06125      0.808687      0.573836      0.413406      0.290859      0.200250      0.129974     0.0867355     0.0532736     0.0331107     0.0198736     0.0114160    0.00653849    0.00364121    0.00191481    0.00101383   0.000496795   0.000244425   0.000114255   5.17321e-05   2.26745e-05   9.44833e-06
  25  19 3831.4228    1.8085  6.7667  9.8381 -0.0003      0.390420  0.1021   0.0150   0.1853    0.0516   0.0000     0.0798685   436.3508       7.64457       15.9628      -2.46162       3.41075      -2.31776       9.47238      -1.67092      -1.38697     -0.563954       2.14147      -2.57382       1.31016      -1.30186       1.39583      0.391121      -1.37867      -1.02729    -0.0441266     -0.241673  -0.000457252    -0.0369215   -0.00710767     0.0317733    0.00319013  -0.000102403   0.000104669   -0.00135877   -0.00165187   0.000854526  -0.000160977  -4.66176e-05   8.38833e-05   8.25619e-05   3.20967e-05   2.92633e-06       4.31390       5.61311       6.08285       6.51575       6.75556       6.28981       5.97478       5.36132       4.79365       4.15125       3.42643       2.87016       2.31593       1.79296       1.38284       1.01388      0.758647      0.530339      0.372414      0.253193      0.170919      0.111880     0.0689484     0.0422321     0.0254388     0.0150873    0.00864937    0.00463221    0.00248588    0.00128874   0.000674142   0.000317496   0.000150468   6.81621e-05   2.90395e-05   1.22381e-05
  25  20 3977.7395    1.5624  9.4291  9.4393  0.0008      0.319250  0.1324   0.0114   0.2396    0.0490   0.0000     0.0597786   433.9849      -3.21819       20.6372       2.63586      -9.90108       15.2611       5.62797      -1.64207      -8.84653       5.93423       6.38197     -0.897337      -2.59116       3.46038     -0.770718      -1.06033      0.275008      0.986431    0.00637843     -0.164422      0.121459   0.000841489    -0.0437751    0.00987540     0.0211505     0.0203440   -0.00759634   -0.00406775  -0.000461805  -0.000599611   0.000453801  -0.000332920  -0.000244131  -5.00084e-05  -8.49339e-07  -1.47964e-05       5.38782       6.98515       7.69893       8.11655       8.27892       7.96593       7.35314       6.76647       5.95301       5.17426       4.33746       3.60488       2.87450       2.24125       1.75898       1.29131      0.935286      0.667325      0.463865      0.326577      0.215743      0.137217     0.0879906     0.0530720     0.0318572     0.0187953     0.0106972    0.00594139    0.00316405    0.00164192   0.000818833   0.000396936   0.000185990   8.60418e-05   3.71867e-05   1.56796e-05
  25  21 4124.3340    1.2676 12.5937  9.4228 -0.0007      0.397005  0.1970   0.0088   0.3317    0.0410   0.0000     0.0647737   444.2412       7.35389       8.34609       4.77685      -3.47166       3.40323       4.17292       7.69790      -3.07284       8.37376       10.6854       10.0236      0.555053      -1.03710      -2.04229       1.61632       2.37087      0.759617   -0.00346875      0.348959     0.0813422     -0.338021     -0.155260     0.0866725    -0.0499604     0.0111082    -0.0164635    0.00184678  -0.000271577   -0.00104506   0.000186448  -7.10532e-05  -7.76597e-05   0.000101782  -3.72684e-05  -3.21214e-05       7.15686       9.33357       10.3362       10.9561       10.7037       10.3326       9.91411       8.86417       7.95160       6.93074       5.91278       4.83186       3.87718       3.09527       2.31212       1.73952       1.26746      0.903417      0.620678      0.428727      0.285275      0.184272      0.113875     0.0719393     0.0423333     0.0248507     0.0140916    0.00782353    0.00416836    0.00216385    0.00108709   0.000531197   0.000254583   0.000113910   4.96178e-05   2.06415e-05
  25  22 4271.0011    1.0745 15.3925  9.2504 -0.0025      0.566717  0.2495   0.0071   0.3991    0.0381   0.0000     0.0743724   443.6626       6.92648       30.1846      -6.90516      -3.52087      -13.4810       6.22857       6.37625      -4.57393      -4.26566      -7.26411       1.48609       4.14382     -0.171591      -1.24602       3.10431      0.729431      -1.02068     -0.917501     -0.788133     0.0828363      0.238484    0.00246651     0.0682480    -0.0696841   -0.00270002     0.0204018     0.0133100   -0.00170123   -0.00500247   0.000962746  -0.000255749   5.34942e-05  -6.36380e-05   8.92270e-05   6.66289e-06       8.23726       10.6689       11.8073       12.3019       12.6698       12.1854       11.4565       10.3146       9.30275       7.92854       6.71503       5.56178       4.42991       3.52578       2.71206       2.00610       1.47363       1.06801      0.746842      0.503414      0.337360      0.217662      0.139039     0.0860663     0.0508963     0.0298393     0.0168399    0.00934008    0.00502378    0.00262791    0.00132380   0.000642124   0.000299183   0.000136787   5.85151e-05   2.48103e-05
  26   6 1869.0699    0.4595  0.4482  8.7658 -0.0133       11.7039  0.0254   0.0136   0.0389    0.0696   0.0000       1.80992   435.9953      0.390921       17.2709    -0.0541540      -2.27060      -1.53305      -2.93803      0.540257      -2.28919    -0.0208988      -1.00786      0.519679      0.112223     -0.117568      0.468031      0.441703    -0.0413684     0.0416806    0.00760173     0.0381525    -0.0523320    -0.0544233     0.0103839    -0.0218590    0.00714596   -0.00461465    0.00227686   0.000123917  -0.000801154  -0.000188380  -3.30047e-05   6.40597e-05  -0.000160466   4.12147e-05   5.78347e-06  -2.15363e-06       1.27898       1.59456       1.61223       1.97745       1.92903       1.84793       1.78559       1.54671       1.43451       1.29891       1.08959      0.762487      0.691422      0.609796      0.453901      0.289628      0.235867      0.186805      0.129656     0.0805526     0.0554162     0.0386709     0.0245165     0.0156862     0.0101731    0.00580196    0.00304953    0.00174692    0.00104598   0.000633105   0.000302692   0.000162507   8.50297e-05   3.94430e-05   1.64503e-05   7.03975e-06
  26   9 2366.0943    1.3647  1.0091  9.3305 -0.0034       3.47040  0.0321   0.0262   0.0583    0.1966   0.0000      0.764269   438.4747      -2.32711       18.7983       4.29713      -5.67024      -1.43547       1.19429      -1.21769       3.55923      0.576730      -1.22300      -1.37312     0.0459322     0.0300193     -0.170110    -0.0884399    -0.0307963     0.0526780    -0.0468945    -0.0122982   -0.00142023    -0.0531939     0.0503140     0.0284729   -0.00319940    0.00505927    0.00640637  -0.000713786  -0.000461149   0.000926340   0.000751716  -5.98643e-05  -1.84019e-05   3.13291e-05  -9.40927e-06  -8.46564e-06       1.61719       2.09923       2.30428       2.29446       2.21800       2.24125       2.18588       2.08807       1.90225       1.56914       1.21053      0.946465      0.776237      0.615961      0.507263      0.413740      0.313065      0.236385      0.162923      0.109773     0.0695864     0.0454126     0.0274392     0.0169508     0.0104771    0.00586638    0.00331946    0.00194863    0.00105020   0.000562346   0.000302124   0.000153229   7.40602e-05   3.58833e-05   1.63158e-05   7.00903e-06
  26  10 2521.2441    1.7905  1.0940  9.9528  0.0016       2.02645  0.0356   0.0332   0.0608    0.1941   0.0000      0.755995   436.9049     -0.878738       14.3633       3.63901      -1.86791      0.261935       2.16145      -1.83390      -3.33196       1.21839     -0.420828     -0.262175      0.832016       1.12407     -0.259669     -0.300224     -0.349823      0.124127    -0.0838126     0.0271740     -0.133985    -0.0419736     0.0544529    -0.0124224   -0.00470376  -0.000559368    0.00385713   0.000210125   0.000853857  -0.000528353  -0.000101454  -1.09965e-05   7.23858e-05   1.10166e-07  -1.44771e-05   8.82629e-06       1.62821       1.94762       2.10520       2.34270       2.29093       2.26979       2.01970       1.98408       1.83388       1.54305       1.23019       1.02104      0.835038      0.681794      0.510201      0.418509      0.308873      0.225264      0.161285      0.110636     0.0707985     0.0463980     0.0301824     0.0191907     0.0117422    0.00674909    0.00393334    0.00229077    0.00121772   0.000697528   0.000380641   0.000189120   8.37378e-05   4.24857e-05   2.03761e-05   8.53735e-06
  26  11 2674.3461    2.4438  0.8894 10.9855 -0.0083       1.73146  0.0307   0.0510   0.0528    0.1809   0.0000      0.699054   439.6075      0.950405       12.2071      -1.55100       1.60272      -1.58804       1.24507      -3.17723      -2.25068      -1.09640       2.06091      0.333874     -0.676385     -0.711095    -0.0137498      0.217743     -0.355104     0.0197181     -0.111408   -0.00607901     -0.180750     0.0367401    0.00770191    0.00273715    0.00659074     0.0135145    0.00660474  -0.000185816   0.000313734  -0.000194168  -0.000275916  -0.000139828   0.000103778   1.75979e-05  -7.92781e-06   1.18261e-06       1.45056       1.90562       1.98873       2.18868       2.14884       2.11547       1.97936       1.75518       1.66540       1.37137       1.19728      0.997678      0.779505      0.609658      0.473756      0.367581      0.269389      0.204894      0.136509     0.0939652     0.0621425     0.0423712     0.0258595     0.0172609     0.0102419    0.00654306    0.00357598    0.00208563    0.00114273   0.000584512   0.000313200   0.000149223   8.05937e-05   3.60801e-05   1.63939e-05   7.18322e-06
  26  12 2826.5674    3.1357  0.9328 10.8811 -0.0018       2.40467  0.0329   0.0634   0.0548    0.2442   0.0000      0.705809   438.8262       1.37651       15.3212       2.06708       1.90663      0.752973      -1.00571       2.09124      0.914382      0.112107      -1.24538      0.451258      0.444794     -0.207262      -1.27997     -0.377687      0.383638     -0.267967      0.104745      0.116554    -0.0994961   -0.00353386    -0.0136397    -0.0141058     0.0192871   0.000177040    0.00261973  -0.000261776   -0.00112108   6.02791e-05   0.000709986   0.000284486  -4.75495e-05  -3.52329e-06  -2.40369e-06  -5.61440e-06       1.57541       1.81932       1.92739       2.13215       2.24445       2.00001       1.85065       1.78555       1.66007       1.42128       1.18118      0.971979      0.798458      0.676072      0.510411      0.342897      0.266566      0.197195      0.149609     0.0975642     0.0577821     0.0400119     0.0277842     0.0180578     0.0109487    0.00631267    0.00333136    0.00184204    0.00113902   0.000683239   0.000370559   0.000186099   8.58355e-05   3.70946e-05   1.59908e-05   7.26178e-06
  26  13 2977.4323    3.9344  0.9774 10.1796 -0.0029       1.92916  0.0299   0.0731   0.0522    0.6388   0.0000      0.589091   439.3801      0.174050       12.0640       2.97820       1.28176      -1.80338      0.802890      0.437077      0.458890      -1.01272     0.0863533     -0.965970     0.0130351     0.0438638      0.539526     -0.329032     -0.353718    -0.0989376   -0.00866948     0.0943251    0.00467562     0.0477988    -0.0469891    -0.0263825    0.00431473    0.00571570   -0.00652964  -0.000856141    0.00167122   0.000281956   4.55597e-05  -0.000178205  -3.71225e-06   1.26250e-05  -2.37204e-06   2.76517e-06       1.36944       1.65324       1.81747       2.04676       2.02174       1.91721       1.89776       1.73545       1.48262       1.24517       1.09258      0.901590      0.735429      0.576509      0.454078      0.340002      0.246866      0.179838      0.130638     0.0872846     0.0635337     0.0411483     0.0267047     0.0161888    0.00951388    0.00590312    0.00362163    0.00188987    0.00104728   0.000582184   0.000289053   0.000157425   7.31784e-05   3.55784e-05   1.61640e-05   7.62676e-06
  26  14 3126.8618    4.0995  1.0177 11.7396 -0.0047       2.04651  0.0335   0.0786   0.0542    0.2112   0.0000      0.686126   439.4089       1.40782       17.6300       2.17464      -3.12537      -1.10424     0.0943818       1.24888      -1.40092       1.02090     -0.406536      -1.33522     -0.498275    -0.0584794      0.678529     -0.247192     -0.158205     0.0819731    -0.0504148     0.0780200     0.0126274     0.0300576     0.0269653   -0.00177952  -0.000978605   -0.00505342  -0.000149737   -0.00292196    0.00147856   0.000726538  -0.000728416   4.66902e-05  -2.67685e-05   4.65453e-05   4.65226e-06  -5.21493e-06       1.45927       1.78146       2.07535       2.10759       2.14436       2.15133       1.94507       1.86988       1.59739       1.37651       1.16323       1.03375      0.792145      0.639020      0.491866      0.360962      0.279895      0.198343      0.137665      0.100188     0.0651355     0.0450559     0.0288115     0.0178781     0.0109659    0.00659281    0.00384896    0.00225947    0.00113864   0.000621281   0.000330822   0.000169131   8.06450e-05   3.87062e-05   1.90024e-05   7.85740e-06
  26  15 3275.3929    3.7370  1.5344 11.4296 -0.0010       1.28913  0.0404   0.0587   0.0698    0.1568   0.0000      0.415700   437.4389     -0.195720       13.8766       2.75221      -3.18251      0.881594      0.705185       3.40988      0.479738     -0.282924    -0.0630092      0.754277      -1.09636    -0.0820435      0.134224     -0.296095     -0.314307      0.115499     -0.102019      0.180698    -0.0249711     -0.105018    -0.0114075     0.0347648    -0.0172585   -0.00555676   0.000242142   -0.00169510   -0.00332040  -0.000716172   0.000796399   0.000121678   3.36621e-05   1.05805e-05   5.81372e-06  -1.54659e-06       1.87372       2.41312       2.59908       2.70068       2.74775       2.71517       2.56887       2.38599       2.04057       1.74376       1.48596       1.28495       1.03674      0.830393      0.633708      0.461678      0.338401      0.245372      0.174610      0.130619     0.0820569     0.0569604     0.0371049     0.0229704     0.0137591    0.00802684    0.00458603    0.00258981    0.00139996   0.000769942   0.000397779   0.000205399   9.44475e-05   4.54855e-05   2.15573e-05   9.73237e-06
  26  16 3423.2621    3.0581  2.1853 11.3650 -0.0034       1.04900  0.0529   0.0420   0.0864    0.0885   0.0000      0.293355   437.1944     -0.176413       15.5595      0.156429      -4.86605       1.03170       2.79816       5.46126      -1.93407       2.44461       1.97095      0.684280       1.70189      -1.40929      0.322644      -1.14260     -0.283481     -0.203672    -0.0400309      0.195726     -0.184589    -0.0186460     -0.111684     0.0102939    -0.0334398     0.0134300    0.00393711    0.00465182   -0.00154100  -2.03437e-05  -0.000339744   0.000331541  -0.000127038   9.53295e-06   1.17861e-05   2.26592e-05       2.24974       2.82856       2.99585       3.31965       3.35548       3.15357       2.91025       2.77665       2.60024       2.20948       1.81223       1.56421       1.26977       1.02339      0.771776      0.596096      0.446267      0.322831      0.224163      0.156774      0.105541     0.0718542     0.0436853     0.0280822     0.0165218     0.0102261    0.00599510    0.00338107    0.00186577   0.000979820   0.000544815   0.000270334   0.000133773   6.38485e-05   2.91164e-05   1.27498e-05
  26  17 3571.0023    2.5064  3.4201 10.6519 -0.0009      0.682742  0.0656   0.0269   0.1113    0.0664   0.0000      0.175749   438.9634       2.08488       13.3001     -0.259412       2.82629      -2.18990       2.38129       1.44875      0.389079      -4.34964       3.87093     -0.583398     -0.544153      0.714249     -0.378109     -0.271907    -0.0476185     -0.175434      0.219214      0.109074     0.0310192     -0.209537    -0.0141780    -0.0291152   -0.00973284    -0.0245432     0.0117390   0.000607999   -0.00206681  -0.000441514   0.000923687  -0.000841359  -9.67848e-05   8.35491e-05   3.75764e-06   1.44436e-06       2.67454       3.48694       3.77837       4.05548       4.02804       4.00905       3.62395       3.41328       3.04653       2.66460       2.30530       1.93731       1.53406       1.22692      0.949264      0.727672      0.531293      0.385869      0.269258      0.188070      0.126982     0.0855193     0.0539917     0.0336413     0.0205797     0.0127654    0.00739550    0.00417905    0.00231439    0.00122784   0.000622488   0.000329424   0.000157104   7.53823e-05   3.38717e-05   1.50725e-05
  26  18 3718.3167    2.1048  5.0432 10.1685 -0.0014      0.324348  0.0828   0.0189   0.1414    0.0528   0.0000      0.100620   432.3026      -4.77761       15.7331       1.24815      -1.36723       2.01653      -2.98803       5.57134       3.70728      0.131723     0.0690436       1.63832       4.24560       3.57286      -1.06196     -0.165145      0.795719      0.319952     0.0488639     0.0558885     0.0260321     -0.177665    -0.0694913     0.0688268    -0.0329467    -0.0403287  -0.000579180    0.00795571    0.00498717   -0.00120194   0.000515965  -4.75537e-05   1.19029e-05  -1.37273e-05  -4.30383e-05   2.31198e-05       3.39628       4.42384       4.85959       5.19477       5.18309       5.09255       4.75038       4.40381       3.91290       3.39610       2.83456       2.38951       1.89292       1.53163       1.19621      0.898155      0.680228      0.488042      0.341381      0.243076      0.161975      0.106998     0.0677938     0.0434862     0.0259150     0.0155440    0.00925768    0.00523652    0.00282940    0.00155195   0.000804912   0.000405494   0.000198153   9.34151e-05   4.36219e-05   1.94151e-05
  26  19 3865.6598    1.7828  7.0702  9.6886 -0.0012      0.511913  0.1039   0.0142   0.1807    0.0532   0.0000     0.0719683   434.9874      -5.95287       18.2630       10.5776      -1.34006       4.62334      -4.17547      -7.81747      -3.81168      -2.77157      -2.01430       2.00965      -1.27011       1.79770       1.92595      0.554718      0.738260      0.522021     -0.156618    -0.0374069    -0.0617104    -0.0700075    -0.0841868     -0.100597     0.0251285   -0.00372111    0.00534423   -0.00387225  -0.000122182    0.00437389   -0.00206669  -0.000584657   0.000218436   5.81038e-05   4.74080e-05   9.94874e-06       4.29819       5.57740       5.99656       6.46808       6.55532       6.41252       5.95669       5.45776       4.90922       4.21021       3.60988       2.97254       2.39258       1.91629       1.49498       1.13791      0.837618      0.601864      0.426773      0.299272      0.204824      0.135164     0.0856446     0.0533570     0.0329462     0.0195339     0.0116449    0.00657973    0.00364438    0.00194369   0.000996415   0.000510934   0.000241658   0.000118893   5.27143e-05   2.35933e-05
  26  20 4012.1562    1.4862 10.2047  9.4294 -0.0003      0.219194  0.1474   0.0103   0.2476    0.0460   0.0000     0.0618657   435.3484       3.10535       1.26893       1.77574       6.39201      -4.09714       8.11271      0.110169     0.0902460      -4.81479       1.99659      -4.64530      -5.86229      -3.70881       2.83030       2.36760      0.958054     -0.354467     -0.599533     -0.286250    -0.0562084    -0.0790904     0.0300575      0.175383    0.00650599    0.00832429    0.00779564   -0.00230418  -0.000618151   -0.00176558   0.000813176  -5.41311e-05  -0.000250151  -4.43331e-05   2.01063e-05   3.72803e-05       5.51160       7.21891       7.91386       8.37267       8.27264       8.19294       7.65399       7.00726       6.39339       5.54243       4.75941       3.91445       3.24710       2.55237       1.96435       1.51139       1.09817      0.801327      0.572602      0.390930      0.261610      0.176541      0.112283     0.0708469     0.0435952     0.0257880     0.0151909    0.00869386    0.00464735    0.00257221    0.00133414   0.000692128   0.000325160   0.000157480   7.13355e-05   3.12331e-05
  26  21 4159.0947    1.2375 12.2775  9.4111 -0.0015      0.319429  0.1873   0.0085   0.3195    0.0396   0.0000     0.0690966   437.0952     -0.660044       17.0880      -5.49055      -3.42495      -7.69732      -3.18853      -7.08342       3.98027       1.05245       3.28518      -10.6444      -4.54551       1.39315     0.0726857       3.51236       1.76791      -1.98503      0.127149    -0.0757893     -0.294193      0.133557     0.0928044      0.108220    -0.0871215    -0.0723210     0.0166967   -0.00165179    0.00339692   -0.00147787  -0.000673734   3.14384e-05   0.000758153   5.03160e-07  -6.19953e-05   6.33819e-05       6.71015       8.70417       9.37660       9.97806       9.99467       9.69274       9.23715       8.59012       7.57583       6.68394       5.76368       4.74993       3.86451       3.07642       2.38330       1.82246       1.35122      0.984734      0.694537      0.479147      0.323337      0.212180      0.139232     0.0863598     0.0531854     0.0319278     0.0187762     0.0105825    0.00576951    0.00310335    0.00164382   0.000819132   0.000405854   0.000188413   8.69528e-05   3.89273e-05
  27   5 1713.6185    0.3255  0.2722  8.7880  0.0037       18.6932  0.0210   0.0147   0.0361    0.0464   0.0000       6.10330   439.5687     -0.776203       20.3201     -0.720797      -1.65799      0.159171     -0.832703      0.177493      0.775407      0.683353      0.750291     -0.582397     -0.306234     -0.316187     0.0373091     -0.202866      0.244776      0.125961     -0.165875     0.0993429     0.0274183    0.00621469    0.00171191    -0.0257390    0.00457326     0.0108306    0.00102570  -0.000333097    0.00110915  -3.00426e-05  -0.000268308  -0.000239581   2.10476e-05   4.38981e-05  -6.38276e-06  -1.59243e-05       1.26807       1.41432       1.30871       1.67239       1.88247       1.81625       1.91152       1.50438       1.69944       1.83740       1.67629      0.878976      0.927512       1.19764      0.903489      0.373593      0.361644      0.454655      0.296530      0.141615     0.0853527     0.0973758     0.0754633     0.0366861     0.0104912     0.0124955     0.0114043    0.00691766    0.00273995   0.000745669   0.000773733   0.000611840   0.000349761   0.000150540   5.17992e-05   1.77520e-05
  27   6 1889.7895    0.4787  0.4734  8.7717 -0.0064       8.95212  0.0259   0.0132   0.0391    0.0734   0.0000       1.69540   440.1544      0.629738       19.2481       1.58367      -3.79922       2.56344     0.0173844      0.344979      -1.14693      0.688857      -1.04125     -0.223920     -0.466494     -0.274841     -0.138445     0.0175797     0.0994177     -0.223728    0.00208908    -0.0888335     0.0239840     0.0474555   -0.00369963    0.00402250   6.19411e-05   -0.00428389   -0.00175692   0.000951936   -0.00193313   0.000174684   1.89141e-05  -0.000110719   5.93813e-05   1.59802e-05  -1.48705e-05   1.72898e-05       1.48011       1.98389       2.18879       2.17344       2.18092       2.14347       2.02817       1.90872       1.71953       1.46267       1.16147      0.823469      0.693589      0.571365      0.441425      0.376742      0.303062      0.215717      0.157515      0.107274     0.0706852     0.0459459     0.0284770     0.0179205     0.0103223    0.00609043    0.00397092    0.00236855    0.00121191   0.000677438   0.000379585   0.000190259   9.90294e-05   4.79741e-05   2.27156e-05   1.08998e-05
  27   8 2229.7762    1.0207  0.8746  9.2297 -0.0032       4.24251  0.0293   0.0207   0.0523    0.1556   0.0000      0.858690   439.3808      0.152059       19.8161      -3.49244      -2.89425      -3.66011       4.51434     -0.182173       2.86739     -0.408263       1.39881      0.273323     -0.134199      0.167828     -0.335810      0.181656     -0.107468     0.0284392     0.0370851   -0.00737028    -0.0578888    0.00190526   -0.00900874     0.0399812   -0.00300236    0.00294224   -0.00880066   -0.00142360    0.00122067   0.000488419  -0.000357615   0.000194070   0.000131889  -9.43229e-05  -9.07213e-06  -1.33617e-05       1.32134       1.65438       1.89773       1.97269       1.92690       1.95685       1.83383       1.66142       1.47397       1.31181       1.15457      0.963710      0.783421      0.613425      0.483307      0.365243      0.271566      0.205265      0.143801      0.100625     0.0666047     0.0460209     0.0294600     0.0197518     0.0123116    0.00753789    0.00458693    0.00256185    0.00146246   0.000788883   0.000444603   0.000212451   0.000113680   5.59119e-05   2.64593e-05   1.18792e-05
  27   9 2391.0192    1.4295  1.0166  9.5367 -0.0001       3.32612  0.0338   0.0273   0.0572    0.1981   0.0000      0.785423   439.4348      -2.27921       17.9457      -1.19946      -2.05452      -2.37162      0.191652    -0.0734100       2.35982      -1.58296       1.61885     0.0909032      0.214858      0.439922      0.257683     -0.203783     -0.307683      0.158285     0.0274943   -0.00620820    -0.0211080    0.00489166   0.000450508    0.00202470    -0.0294052  -0.000640990  -0.000502414   -0.00212862   -0.00220635   -0.00217355   5.26494e-05   4.09017e-06  -8.91325e-05   5.28551e-05   5.51624e-05  -3.73829e-06       1.54241       1.95542       2.04178       2.12367       2.13432       2.14531       2.11233       2.00257       1.78913       1.42793       1.28549       1.02547      0.847921      0.689378      0.519342      0.423088      0.332471      0.246533      0.174483      0.122575     0.0827310     0.0559610     0.0355334     0.0227015     0.0141877    0.00855795    0.00508406    0.00281722    0.00162788   0.000863850   0.000469512   0.000219847   0.000126788   6.21499e-05   2.95698e-05   1.33292e-05
  27  10 2547.5910    1.9452  1.0480  9.9226 -0.0073       2.51007  0.0373   0.0355   0.0544    0.2525   0.0000      0.729390   440.3043       2.59683       15.0022     -0.156614      -3.60899       2.59498      -2.99306       2.66359       3.00400      -1.00864     -0.160544    -0.0763108     -0.671344      0.644096     -0.507944      0.139647     0.0410445   -0.00111676    -0.0721627    -0.0365129    -0.0151097    -0.0493416    -0.0428790    -0.0153658   -0.00883293     0.0120194   -0.00411121    0.00443650   -0.00360966   5.93841e-05  -0.000597819  -0.000141600   8.29045e-05   2.82743e-05  -2.56053e-05  -1.13317e-05       1.53300       1.98711       1.92694       2.30445       2.31436       2.28381       1.98562       1.90026       1.74598       1.59908       1.31917       1.05470      0.894961      0.772403      0.587958      0.415727      0.304345      0.239773      0.182176      0.123607     0.0788671     0.0507948     0.0353788     0.0245058     0.0156811    0.00920512    0.00528654    0.00280554    0.00170030    0.00101430   0.000574156   0.000319283   0.000149783   7.46274e-05   3.15013e-05   1.47502e-05
  27  11 2702.0423    2.5943  0.9371 10.7284 -0.0013       1.43498  0.0302   0.0511   0.0533    0.2168   0.0000      0.665787   440.1440     -0.654641       12.5423      -4.30926     -0.527246     -0.960456       1.80593      -2.05237     -0.454424     -0.335290      0.483640      0.321276      0.649493     -0.852458     0.0997299      0.379174      0.453235    -0.0837866     0.0455788    -0.0201049    -0.0432059     0.0260507     0.0573714     0.0101002     0.0206764    0.00735803    0.00360230   -0.00111397   0.000509162   0.000248282   0.000221670   2.37987e-05   0.000144741  -0.000102637   2.49828e-05   1.48753e-05       1.43529       1.79194       1.92501       2.09203       2.24433       2.11130       1.92810       1.77424       1.61341       1.43191       1.16656      0.925753      0.782625      0.669064      0.518216      0.361875      0.262720      0.205851      0.156009      0.105977     0.0687055     0.0476851     0.0312489     0.0208663     0.0132856    0.00783573    0.00436737    0.00248523    0.00143980   0.000850431   0.000483601   0.000256352   0.000130019   6.10382e-05   2.84523e-05   1.21154e-05
[truncated: 1,494,052 more chars]
