# Supplementary material for: Global-Mode Analysis of Full-Disk Data from the Michelson Doppler Imager and the Helioseismic and Magnetic Imager
Source: Sol Phys. 2018 Jan 31;293(2):29. doi: 10.1007/s11207-017-1201-5 (PMC6566312; doi:10.1007/s11207-017-1201-5)
Supplement: Supplementary file 3 — (TAR 230.0 MB) [file 11207_2017_1201_MOESM3_ESM.tar › MDI/mdivwcomm.4558]

   0  14 2093.4509    0.8193  0.4628  9.9414  0.0000  0.1015   0.1596   0.2863    0.4701   0.0000    -0.0000       0.00000       0.00000       0.00000       0.00000       0.00000       0.00000       0.00000       0.00000       0.00000       0.00000       0.00000
   0  16 2362.6984    1.4651  0.3363 11.3882  0.0000  0.1109   0.3490   0.2644    0.4323   0.0000    -0.0000       0.00000       0.00000       0.00000       0.00000       0.00000       0.00000       0.00000       0.00000       0.00000       0.00000       0.00000
   0  17 2496.2065    2.2923  0.9321  0.2749  0.0000  0.1795   0.3756   0.5021 1000.0000   0.0000    -0.0000       0.00000       0.00000       0.00000       0.00000       0.00000       0.00000       0.00000       0.00000       0.00000       0.00000       0.00000
   0  21 3033.8643    3.7985  1.0793 -1.1378  0.0000  0.1428   0.5313   0.4662 1000.0000   0.0000    -0.0000       0.00000       0.00000       0.00000       0.00000       0.00000       0.00000       0.00000       0.00000       0.00000       0.00000       0.00000
   0  22 3168.6565    4.2994  0.9940  7.4932  0.0000  0.1334   0.6749   0.6032  283.9876   0.0000    -0.0000       0.00000       0.00000       0.00000       0.00000       0.00000       0.00000       0.00000       0.00000       0.00000       0.00000       0.00000
   1  13 2020.8470    0.5869  0.3410 10.2474  0.0000  0.0790   0.0863   0.1611    0.1951   0.0000   306.3536      -49.6141       0.00000       0.00000       0.00000       0.00000       105.607       44.3636       0.00000       0.00000       0.00000       0.00000
   1  14 2156.7162    0.7252  0.6330 10.4794  0.0000  0.1580   0.0794   0.2029    0.2858   0.0000   365.0537       19.3542       0.00000       0.00000       0.00000       0.00000       228.199       85.4882       0.00000       0.00000       0.00000       0.00000
   1  15 2291.7810    1.3130  1.3376  9.1895 -0.0243  0.1098   0.0858   0.2877    3.8332   0.0000   427.1783       56.1355       0.00000       0.00000       0.00000       0.00000       133.945       75.2316       0.00000       0.00000       0.00000       0.00000
   1  16 2425.5165    1.5607  1.0049 10.4580  0.0000  0.2062   0.1234   0.2437    0.7461   0.0000   584.2610      -71.0982       0.00000       0.00000       0.00000       0.00000       306.340       108.151       0.00000       0.00000       0.00000       0.00000
   1  18 2693.3003    2.7084  1.1502  5.4831  0.0000  0.1018   0.1942   0.2957  311.5235   0.0000   492.2117      -15.9476       0.00000       0.00000       0.00000       0.00000       142.154       58.2212       0.00000       0.00000       0.00000       0.00000
   1  19 2828.0365    3.2305  0.6176 12.5235  0.0000  0.1072   0.3036   0.1817    0.4570   0.0000   362.5629       97.1640       0.00000       0.00000       0.00000       0.00000       145.651       61.5249       0.00000       0.00000       0.00000       0.00000
   1  20 2963.3007    3.6061  0.9272  9.7813  0.0000  0.0832   0.2615   0.2432    6.3287   0.0000   351.2911       40.6627       0.00000       0.00000       0.00000       0.00000       106.643       57.1624       0.00000       0.00000       0.00000       0.00000
   1  21 3098.2803    3.5955  1.4578  8.9402  0.0042  0.1084   0.2225   0.3453   12.0985   0.0000   531.8824       80.1208       0.00000       0.00000       0.00000       0.00000       137.004       78.4708       0.00000       0.00000       0.00000       0.00000
   1  23 3368.6477    3.8291  2.2080  4.9052  0.0000  0.1378   0.1923   0.4468  622.2676   0.0000   291.5359      -57.0025       0.00000       0.00000       0.00000       0.00000       172.432       102.480       0.00000       0.00000       0.00000       0.00000
   1  24 3504.1731    3.1125  3.2150  2.0146  0.0000  0.1901   0.1219   0.5710 1000.0000   0.0000   750.9437       173.604       0.00000       0.00000       0.00000       0.00000       245.523       134.145       0.00000       0.00000       0.00000       0.00000
   1  25 3640.3105    2.6080  4.6360  2.2845  0.0000  0.2344   0.0927   0.8163 1000.0000   0.0000   279.7804      -208.625       0.00000       0.00000       0.00000       0.00000       270.750       156.990       0.00000       0.00000       0.00000       0.00000
   1  26 3776.4691    2.3234  6.3910  9.4188  0.0194  0.2971   0.0678   0.8777    0.8736   0.0000   794.6248      -348.910       0.00000       0.00000       0.00000       0.00000       416.104       198.156       0.00000       0.00000       0.00000       0.00000
   2  12 1945.8566    0.5911  0.7452  8.9712  0.0000  0.1117   0.0376   0.1550    0.3354   0.0000   461.2781      -14.6972       20.9305       1.59826       0.00000       0.00000       92.3132       67.2609       40.3990       10.4364       0.00000       0.00000
   2  13 2081.9159    0.7821  1.1365  7.6343  0.0000  0.1077   0.0430   0.2113    1.8389   0.0000   411.3255       28.9000      -15.4579      -2.77773       0.00000       0.00000       76.0717       58.2452       34.0634       10.5297       0.00000       0.00000
   2  14 2217.5127    1.0132  1.0172  0.7611  0.0000  0.0678   0.0577   0.1749 1000.0000   0.0000   409.3804      -43.0605      -4.18323       11.0049       0.00000       0.00000       52.0836       42.9690       23.0385       8.70254       0.00000       0.00000
   2  16 2485.8834    1.8765  1.3510 -3.2852  0.0110  0.0862   0.0976   0.2097  415.0306   0.0000   467.1248       30.0318       42.2470       11.1867       0.00000       0.00000       65.3557       59.2035       24.5537       10.6590       0.00000       0.00000
   2  18 2754.4069    2.8185  1.2592  9.8577  0.0000  0.0869   0.1487   0.2044    2.4774   0.0000   519.5719       94.1772       20.4373       20.2862       0.00000       0.00000       77.2257       54.5585       29.5914       9.69423       0.00000       0.00000
   2  19 2889.6560    3.7172  1.0286 -0.8439  0.0000  0.0624   0.2289   0.2127 1000.0000   0.0000   468.4738       83.5814       23.1322      -6.29125       0.00000       0.00000       48.0625       41.5709       19.9062       8.35184       0.00000       0.00000
   2  20 3024.7927    4.0811  1.1818 -1.9313  0.0000  0.0880   0.2251   0.2045 1000.0000   0.0000   511.3587       5.03909       38.7207       4.17123       0.00000       0.00000       69.3874       57.3226       24.5442       10.9424       0.00000       0.00000
   2  21 3159.7026    4.2542  1.2202  5.9180  0.0000  0.1984   0.2488   0.2183  351.0726   0.0000   503.3791       6.65336       4.93192       8.56534       0.00000       0.00000       204.170       144.502       51.3906       9.74041       0.00000       0.00000
   2  22 3295.1261    3.6720  1.8466  3.1355  0.0000  0.0998   0.1557   0.2438 1000.0000   0.0000   432.4896       78.0072       47.4131       34.0679       0.00000       0.00000       74.9832       56.5560       37.3071       11.8523       0.00000       0.00000
   2  23 3430.8931    3.3845  2.3192 11.1876 -0.0148  0.1212   0.1293   0.2697    0.9228   0.0000   398.1604       54.5722       23.0387      0.628695       0.00000       0.00000       100.323       76.1122       40.6380       13.1023       0.00000       0.00000
   2  24 3566.9606    2.9325  3.7137  4.9780  0.0000  0.1543   0.0903   0.3560  130.7668   0.0000   439.1340       56.1170     -0.340000       7.83400       0.00000       0.00000       97.4328       89.0468       56.0801       21.9637       0.00000       0.00000
   3  12 2001.0396    0.6274  0.4872  9.6804  0.0000  0.0641   0.0451   0.1033    0.2121   0.0000   436.1736       49.5329       18.4693      -20.8359     -0.570964      0.179341       32.1361       30.8705       24.1426       12.8817       6.44136       1.79502
   3  13 2137.7084    0.8636  0.5248  9.9919  0.0000  0.0830   0.0681   0.1313    0.2257   0.0000   453.9203      -72.3751       16.6281       2.16418       5.25987     -0.505892       45.2920       41.4877       26.2621       15.9353       4.96181       1.37774
   3  15 2407.5122    1.4032  1.3378  9.8355  0.0000  0.0764   0.0785   0.2132    0.7929   0.0000   404.3211       52.8678     -0.372762      -8.57804      -2.07212      -2.30915       39.7679       40.2242       28.0153       14.5281       7.54787       2.17927
   3  16 2541.6083    1.9153  0.7942 11.1878  0.0000  0.0732   0.1207   0.1544    0.4235   0.0000   465.0492       52.2723      -1.07106      -17.1015     0.0272499      -1.14674       46.3597       45.6706       28.2217       14.0884       5.02094       1.89967
   3  19 2946.9389    3.6926  0.8970 10.6160  0.0000  0.0588   0.2039   0.1400    2.3248   0.0000   397.8389      -9.17868       31.3612       9.86363      -4.14587    -0.0193100       31.4285       27.0007       21.7228       12.4795       5.47610       1.44227
   3  20 3082.3000    4.4772  0.8263 12.6287  0.0000  0.0558   0.2702   0.1474    0.5536   0.0000   464.1014      -2.50244       26.9099       18.5622       3.17835      -2.43681       25.9266       25.2577       19.0757       11.0195       5.25026       1.56363
   3  21 3217.7389    4.2248  1.2688 10.2546  0.0008  0.0749   0.2065   0.1786    4.0232   0.0000   441.5124      -57.1174      -46.7044      -1.20898       4.40211      0.270336       45.5376       44.6570       27.4614       14.4982       5.29083       1.78800
   3  22 3353.3163    3.2827  1.5719 12.6613  0.0000  0.0823   0.1638   0.2165    0.2868   0.0000   471.9232       33.1475       31.0968       26.2020      -7.89977       3.40305       40.2535       38.9886       29.4797       18.4758       8.08662       2.50256
   3  23 3489.4355    3.0350  2.4253 11.7332  0.0000  0.1043   0.1195   0.2822    0.3060   0.0000   549.1729      -53.1891       3.64505      -20.2821     -0.127066       2.19623       54.5744       48.9133       39.2086       22.7325       10.4625       2.79076
   3  26 3900.2048    1.7847  6.0373 10.7375  0.0000  0.2099   0.0593   0.5587    0.2291   0.0000   417.3100       15.9266       17.5669      -3.21484       12.6926       8.73000       112.721       111.539       77.4484       41.7035       19.4393       6.01176
   4  12 2051.5276    0.6060  0.5513  9.2044  0.0000  0.0580   0.0368   0.0917    0.1783   0.0000   413.2615       29.6929      -9.38171     -0.693735       9.97803       3.97111       17.9464       21.4341       13.5267       14.7477       9.72650       3.68259
   4  13 2188.3742    0.9864  0.6323  9.3269 -0.0051  0.0485   0.0532   0.0992    0.3883   0.0000   437.1986      -2.49626       7.60980       4.78470      0.675779      -1.40478       19.6976       22.1849       17.6806       11.4403       6.31613       3.40111
   4  14 2324.0305    1.2235  0.9250  9.9164  0.0000  0.0799   0.0619   0.1621    0.5872   0.0000   429.5158       2.79886       27.0405      0.533157      -11.2073       4.35018       28.0481       26.7413       18.8408       21.3041       14.0247       5.84660
   4  15 2458.5499    1.5502  0.9826  9.3770 -0.0039  0.0644   0.0720   0.1557    2.0261   0.0000   409.8450      -15.6600       37.9238       5.74887       1.89237      0.479061       28.3783       31.6632       23.0329       17.1965       8.30710       5.00659
   4  16 2592.9548    2.3241  0.8810  3.8401  0.0000  0.0520   0.1072   0.1475  808.3472   0.0000   463.3767       20.8207      -20.6503     -0.392716       11.3395      -6.49972       18.9010       20.6691       16.7890       13.8507       7.89921       3.92250
   4  17 2728.4027    2.9245  0.7939 10.5044  0.0000  0.0561   0.1404   0.1194    1.2298   0.0000   431.1880       6.24281       13.3944       14.6977       3.93932      -1.73219       20.6429       21.3458       18.2182       13.4242       8.03201       3.80076
   4  18 2864.1774    3.2350  0.8584 12.1832  0.0000  0.0471   0.1518   0.1268    0.3319   0.0000   434.2986      -12.3024       11.7947      -1.74477       1.03214      -1.48677       18.9219       20.9376       16.6590       12.4033       6.30477       3.70623
   4  19 3000.0979    3.8861  0.6693 12.3379  0.0000  0.0466   0.2255   0.0969    0.4334   0.0000   448.4995       22.2756       14.3200       11.7884       8.18369      -5.84729       17.7190       19.0360       15.1016       11.1724       6.80387       2.99468
   4  21 3271.6713    3.9544  1.3532 12.1852  0.0000  0.0671   0.2082   0.1822    0.7060   0.0000   448.0068       41.3605       19.3324      -8.78702      -4.57200       7.72927       27.6606       28.1043       22.2497       16.7971       9.37967       4.86685
   4  22 3407.9564    3.4488  1.8553 11.6510  0.0043  0.0839   0.1486   0.2385    0.4814   0.0000   438.9778       53.0917       45.5090      0.732262      -7.79077      -2.48742       32.6894       37.7174       28.2264       19.4427       10.4536       5.69015
   4  24 3681.4895    2.1398  2.9073 11.7865  0.0000  0.1174   0.0842   0.3290    0.1683   0.0000   408.7307      -2.16589      -37.5213       10.4937      -9.79914       2.05641       44.0558       48.3603       41.1727       28.1527       15.9868       8.79016
   4  25 3818.6608    1.9525  5.5393 10.7149  0.0048  0.1629   0.0491   0.4547    0.1620   0.0000   536.8223       73.5577      -79.1395       24.2061       25.3584       25.9586       61.6647       66.6252       54.3429       38.6408       23.2033       11.2521
   4  26 3956.6531    1.6020  6.7215 10.3386  0.0000  0.1894   0.0380   0.5460    0.1579   0.0000   462.0996       6.12302      -26.7408       11.8876      -5.60143      -13.6303       74.4694       78.4687       66.0813       44.6931       26.2750       13.3684
   5  10 1823.3298    0.3396  0.3139  9.3369  0.0000  0.0431   0.0255   0.0655    0.0894   0.0000   437.6847       5.66138      -5.93225      -11.8018      -3.55785      -3.63412       9.70846       13.7600       10.0735       9.13795       7.35009       3.64412
   5  11 1960.5671    0.5038  0.4313  9.5949  0.0000  0.0363   0.0329   0.0872    0.1015   0.0000   446.5829       8.79081      -6.23593       4.34017       3.43401       3.58980       11.9051       13.1652       12.0935       8.47887       5.30893       3.52590
   5  12 2098.4604    0.7289  0.4754  9.8576  0.0000  0.0432   0.0432   0.0774    0.1164   0.0000   430.2710      -3.15206       11.1949       6.35341       3.53726       5.08371       10.9726       13.0225       12.9278       8.95804       5.35828       3.60557
   5  13 2235.4128    0.8701  0.9222 10.0176  0.0000  0.0529   0.0401   0.1314    0.1719   0.0000   429.3316      -4.04252       33.6762       16.4444       11.0473       8.56770       15.5565       18.8983       16.3777       13.2756       7.15591       4.83413
   5  14 2371.0795    1.4345  0.6726 10.7024  0.0000  0.0423   0.0759   0.1023    0.1909   0.0000   441.4580      -29.6900       6.76398      -13.9918      -6.24370       3.54916       14.8881       17.8543       14.1614       10.7288       6.17608       3.60135
   5  15 2506.1491    1.8100  0.6983 11.2461  0.0000  0.0463   0.0934   0.1063    0.1996   0.0000   458.0093      -1.78029       8.31616       19.1585       12.5899       1.25683       11.3707       15.1225       11.9714       9.66510       6.93893       3.69391
   5  16 2641.2507    2.3296  0.8214 11.1162  0.0000  0.0402   0.1092   0.1149    0.3422   0.0000   440.7048       38.4286       25.5635      -12.3297       2.98176      -2.19724       12.0505       12.7871       12.0094       9.46171       6.18465       3.60009
   5  18 2913.6780    3.6948  0.7866 10.6335  0.0000  0.0465   0.1674   0.1520    1.6870   0.0000   436.3654       16.8625       22.7365       17.8678      -4.58687      -2.33127       14.4764       17.7927       14.3411       10.9608       7.32801       4.20724
   5  19 3049.8512    4.3135  1.0490 -0.8414  0.0000  0.0549   0.1703   0.1496 1000.0000   0.0000   453.5551       18.9606      -3.94476       11.3899       1.27964     -0.673405       15.4185       19.2252       14.6158       13.6124       8.28477       5.42836
   5  20 3186.3213    4.5831  0.9530 10.6238  0.0000  0.0547   0.1997   0.1482    4.4788   0.0000   432.4323      -26.7123       2.30454     0.0865499      -12.4717      -4.59153       15.7521       17.3868       16.2937       12.9804       8.21689       5.49947
   5  21 3322.5974    3.5372  1.9290 11.1198 -0.0006  0.0756   0.1066   0.2048    0.8520   0.0000   392.9953       69.1034       19.0898       2.82089      -13.1267      -2.68976       23.1327       25.9173       24.5627       18.5238       12.2340       7.41298
   5  23 3596.4478    2.5579  3.5582 10.7358  0.0046  0.1089   0.0647   0.3243    0.3582   0.0000   469.4982      -1.20137   -0.00986369      0.115269      -21.0099       5.47601       33.9728       38.4318       34.4823       27.7008       17.7459       10.9504
   5  26 4009.5178    1.5980  7.7075  9.8755 -0.0012  0.1956   0.0297   0.5286    0.1617   0.0000   487.8647       86.6824      -93.8167      -21.5438       27.2086       12.0065       61.5235       72.1332       62.8023       46.7539       31.2298       18.1617
   6   9 1727.7519    0.2687  0.3402  9.0784  0.0000  0.0324   0.0184   0.0885    0.0706   0.0000   423.3408       5.63790       15.6603      -2.62069      -5.16393       2.43525       7.59479       9.52357       9.00928       6.63255       5.13542       3.18255
   6  11 2004.0990    0.5429  0.3700  9.5574  0.0000  0.0339   0.0338   0.0719    0.0890   0.0000   427.6503       5.18032       12.9609     -0.997033     -0.643510      0.667725       10.9167       13.4765       11.3235       8.70616       5.31355       3.79505
   6  12 2142.4794    0.7905  0.6082  9.5555  0.0000  0.0369   0.0400   0.0845    0.1387   0.0000   424.0025       4.72568       10.4994      -2.62610      -6.96455       3.87475       9.14107       12.2788       10.1038       8.87258       5.58777       4.22097
   6  13 2279.7587    1.0646  0.7485 10.1182  0.0000  0.0420   0.0476   0.0959    0.1495   0.0000   419.0919       24.1414       15.9722     -0.766369       8.46114      -2.58363       11.0519       12.8966       10.7231       9.84234       7.14158       4.47218
   6  15 2551.1720    1.8089  0.8653 11.2843  0.0000  0.0442   0.0785   0.1129    0.1691   0.0000   423.8523      -8.79058      -3.71622       4.89357       10.6274       2.95942       11.9482       14.5499       12.6030       10.1395       7.74096       4.85381
   6  16 2686.9855    2.2093  1.0119 11.4428  0.0000  0.0468   0.0862   0.1199    0.1877   0.0000   450.2954       2.91130       24.4465      -11.3018       1.00830       4.67705       11.1220       13.8744       12.8252       10.1428       7.29783       4.73584
   6  17 2823.7418    3.0403  0.7912 11.9265 -0.0027  0.0385   0.1287   0.0914    0.2210   0.0000   446.6347       31.0702      -6.91877      0.242391       4.50406      0.357393       10.3310       11.3724       10.3913       8.75598       6.47201       4.42645
   6  18 2960.7338    3.4229  0.8486 12.0670  0.0000  0.0393   0.1426   0.1056    0.2736   0.0000   430.4262       12.1312      -15.3170      -4.87562     -0.485684       3.07043       9.88846       11.4489       10.7196       8.53157       6.57619       4.42157
   6  19 3097.2764    3.7900  1.0652 12.3030  0.0000  0.0523   0.1497   0.1180    0.3076   0.0000   456.2008       24.4769       3.29249       13.6588       15.8923      -3.36149       14.8403       18.0251       16.9952       12.8061       8.49529       5.35481
   6  20 3234.0623    3.9824  1.5324 11.4537  0.0094  0.0546   0.1300   0.1628    0.5225   0.0000   431.2559       17.0118       26.1820      0.940341       10.2467       15.7130       14.9361       17.5914       16.1984       13.3795       9.19398       5.59546
   6  21 3370.9629    3.3986  1.7647 11.9977  0.0000  0.0707   0.1121   0.2093    0.3309   0.0000   421.8256       11.8436       24.4899       24.9051      -7.98671      -13.0934       17.7703       21.1192       19.8244       16.3581       11.2276       7.53606
   6  22 3508.3232    2.7880  2.3780 11.7522 -0.0005  0.0848   0.0834   0.2291    0.2485   0.0000   437.5933       50.0514      -3.81942       11.0976      -10.1317      -7.18579       20.9953       24.1278       22.9846       19.6254       15.3978       10.9948
   6  23 3645.9443    2.4465  3.9196 10.8218  0.0000  0.1095   0.0576   0.3083    0.2269   0.0000   406.8218     -0.473879       7.41448       33.0077       29.1254      -3.14666       27.5592       31.7799       30.7832       26.0101       19.1083       13.2685
   6  24 3783.6037    1.8358  4.8766 10.8288  0.0000  0.1404   0.0453   0.3953    0.1506   0.0000   401.9505       130.262       24.7868      -39.4915      -9.21401      -7.49372       35.0846       42.7128       40.4156       32.8073       24.2734       15.5667
   6  26 4060.5566    1.3480  8.3802 10.0853  0.0000  0.1903   0.0260   0.6041    0.0984   0.0000   442.5603       78.2759       45.3437       45.3045      -20.6955       3.94874       48.6510       56.9480       54.5765       46.6979       33.5475       22.4121
   7  10 1906.8795    0.3985  0.3702  9.2601  0.0000  0.0257   0.0250   0.0756    0.0726   0.0000   445.1489      -6.57079       5.84302      -5.72018      -2.48566       1.05693       5.66783       6.95137       6.71642       5.69295       4.60771       2.81293
   7  11 2045.8180    0.6009  0.5180  9.3751  0.0000  0.0315   0.0293   0.0774    0.1010   0.0000   428.6220      -7.35097       15.0346       2.94434      -14.7282      -6.82089       6.90595       9.23419       8.16139       7.47317       5.01986       3.51581
   7  12 2184.5624    0.8158  0.6665  9.9287  0.0000  0.0386   0.0371   0.0913    0.1308   0.0000   420.6269      -10.7740       5.02631       3.30842      -1.45083     -0.433611       8.15593       8.57060       8.98189       8.27846       5.96469       4.03078
   7  13 2322.1984    1.1477  0.7713 10.2816  0.0000  0.0422   0.0453   0.0901    0.1491   0.0000   433.1991       2.88602      -18.4014       3.62993      -4.30289      -3.25844       8.79102       10.8984       9.07327       9.09974       6.67436       5.07327
   7  14 2458.2216    1.5330  0.9249 10.4549  0.0000  0.0406   0.0574   0.1057    0.1733   0.0000   428.9721       5.83981       16.1462      -4.93416       6.33863       1.58239       9.32580       10.9626       10.1858       8.65176       6.90048       4.95039
   7  15 2594.2553    1.9138  0.9189 11.1722  0.0000  0.0431   0.0701   0.1042    0.1648   0.0000   429.4880       8.37853       18.7007      0.781055       8.64168      -9.08851       10.0288       11.1377       10.0726       9.17768       7.89467       5.04451
   7  16 2731.1142    2.5092  0.8031 12.2779  0.0000  0.0391   0.1022   0.1068    0.1254   0.0000   440.3477       4.22319      -7.70136       9.35183      -15.7449      -2.83705       8.50291       10.3443       9.94645       8.49505       6.48773       4.16796
   7  17 2868.3415    3.1831  0.6792 12.4840 -0.0024  0.0350   0.1361   0.0835    0.1295   0.0000   450.3847       46.5472       12.1992       14.5594      -6.06294       5.44270       8.77205       10.1666       8.78752       7.62536       6.50912       4.65245
   7  18 3005.6764    3.7468  0.7740 12.7879  0.0000  0.0359   0.1601   0.0993    0.1382   0.0000   427.6451       18.5660       14.4099       1.44861      0.699195      -5.07388       7.77370       8.74143       7.94662       7.75360       5.78460       4.49764
   7  19 3142.7117    4.0086  0.8864 12.6377  0.0000  0.0410   0.1560   0.1001    0.1817   0.0000   444.2802       20.2386       27.4023      0.510726      -16.7543      -3.42987       8.37315       9.30905       10.6809       8.18484       6.41339       4.69016
   7  20 3279.7826    3.9224  1.3948 11.8018  0.0000  0.0496   0.1243   0.1167    0.2731   0.0000   417.4886      -6.56299      -8.89492       13.6465      -4.42116       3.04440       10.5921       12.7401       11.7764       11.0082       8.07084       6.10482
   7  21 3417.5932    3.0317  1.8503 11.8549  0.0000  0.0618   0.0949   0.1580    0.1983   0.0000   444.9516       15.6886       23.6783      -8.46804      -7.30653      0.423271       13.7987       16.2861       15.8221       13.9564       10.6736       7.59568
   7  22 3555.4038    2.7107  2.7432 11.0349  0.0000  0.0786   0.0678   0.2166    0.2395   0.0000   441.3156       22.2929       43.3325       16.9059      -3.64022      -13.7651       17.0334       21.6722       20.6059       16.9212       13.0985       9.42746
   7  23 3693.4474    2.1923  3.5194 11.0536 -0.0007  0.1007   0.0506   0.2745    0.1546   0.0000   465.6849      -4.90225       2.48261      -1.60444      -6.52555      -6.72643       21.3165       27.3377       24.9404       21.8529       17.5295       11.6367
   7  24 3831.8205    1.9364  5.7306 10.1669  0.0000  0.1321   0.0349   0.3589    0.1496   0.0000   457.0058      -6.80144       48.9863       23.1145       53.6806      -16.7170       27.7223       34.9034       33.5239       29.5450       22.1438       15.4223
   7  25 3970.4225    1.5711  6.1953 10.4697 -0.0007  0.1519   0.0317   0.4319    0.1023   0.0000   443.3371       37.6233      -56.5489      -23.5617       2.27576      0.997045       33.2687       41.8458       38.0691       35.0533       26.9529       18.8557
   8   8 1665.7275    0.2354  0.2498  9.0696  0.0000  0.0531   0.0174   0.0604    0.0574   0.0000   434.3100      -5.10858       11.8332      0.972812      -3.37770      -1.60817       7.43315       7.77566       12.6565       5.59710       5.57167       4.14147
   8   9 1806.2590    0.3630  0.2401  9.2097  0.0000  0.0233   0.0241   0.0455    0.0695   0.0000   436.8646      -1.50566       9.26992       5.40388      -3.81089       2.40487       4.83917       5.39120       5.87293       4.30455       4.48115       2.98880
   8  10 1946.0528    0.5364  0.4364  9.2576  0.0000  0.0300   0.0257   0.0605    0.1005   0.0000   434.0696      -13.0968       3.37913       2.14778      -3.47556      -7.97429       5.97381       8.00030       8.09799       7.15394       5.09771       3.71303
   8  11 2086.1174    0.7004  0.5210  9.6708  0.0000  0.0295   0.0329   0.0729    0.0955   0.0000   441.7717       3.63961       7.86328      -1.52033      -9.73110      -3.97010       5.90238       6.19001       6.57307       5.90808       4.67392       3.43273
   8  12 2225.1699    0.9804  0.6310 10.0274  0.0000  0.0330   0.0409   0.0776    0.1128   0.0000   431.3191      -3.74503       9.66047       5.78729       3.66763      -4.03024       6.19821       6.65632       7.01325       6.20847       5.55735       3.87638
   8  13 2362.9152    1.3213  0.8018 10.4407  0.0000  0.0356   0.0506   0.0860    0.1365   0.0000   436.6076      -11.4814       14.1562      -7.32623     -0.111291     -0.981004       6.24390       8.24776       7.29349       7.22399       5.73094       4.21681
   8  14 2499.4654    1.6687  0.9292 11.0198  0.0000  0.0426   0.0619   0.1020    0.1475   0.0000   437.0163      -22.5337      -7.32840      -6.86251      -10.5518      -2.49503       8.51058       10.8023       10.7289       9.65765       7.11854       5.03426
   8  15 2636.0868    2.2261  0.8514 11.2808 -0.0019  0.0355   0.0793   0.0901    0.1637   0.0000   425.9612       22.7904      -3.14213      -4.66893       4.39985      -2.04445       7.28870       9.31046       8.99974       8.34919       6.00366       4.47321
   8  16 2773.7810    2.8052  0.7459 11.9652  0.0000  0.0444   0.1071   0.0903    0.1421   0.0000   434.6963      -15.3960       1.82632       11.0460       6.50312     -0.911311       11.0442       14.9096       12.5673       11.1583       7.42428       5.29756
   8  17 2911.5652    3.4769  0.7720 12.6742  0.0000  0.0338   0.1310   0.0877    0.1359   0.0000   443.7960       16.0745       15.0887      0.902692       6.74029      0.847725       7.19133       7.67672       7.64441       7.24088       5.76129       4.29607
   8  18 3049.0829    3.9278  0.9444 12.5987  0.0000  0.0398   0.1339   0.1003    0.1616   0.0000   428.2687      -4.76533       12.8782       1.78060       5.17484       1.52900       7.15848       9.56165       8.77051       7.91429       6.68756       4.56907
   8  19 3186.6860    3.7976  0.9207 13.0774  0.0000  0.0462   0.1378   0.1028    0.1373   0.0000   441.3289       3.64069       8.78920       6.62012       15.5292       3.63313       10.9042       13.4701       12.4388       10.5554       8.20899       5.41741
   8  20 3324.3737    3.3280  1.4196 12.4498  0.0000  0.0509   0.1027   0.1391    0.1480   0.0000   445.8957       13.6917       28.1429       12.8040       9.44878      -4.39315       10.1685       12.4132       12.6882       11.2694       9.03181       6.25744
   8  21 3462.3571    2.8599  1.8312 12.2283  0.0000  0.0631   0.0834   0.1571    0.1259   0.0000   442.5123       13.6480       15.3584       20.9567       11.3076      -8.85522       12.2085       15.1626       14.2640       13.6563       10.5950       7.89069
   8  22 3600.9602    2.4895  3.1753 11.3766  0.0000  0.0830   0.0540   0.2314    0.1075   0.0000   453.8735      -1.75168       28.7521      -5.63872       22.4229       5.42803       15.5686       20.0741       18.0041       16.5054       13.5862       10.8350
   8  23 3739.5879    1.9951  4.2604 10.8692  0.0000  0.1036   0.0383   0.2755    0.1078   0.0000   428.0790      -3.07989      -18.4629       1.36801      -11.5058      -6.95284       19.4193       23.7804       23.3143       20.9013       17.0345       12.9176
   8  24 3878.5730    1.8186  5.5217 10.4193  0.0000  0.1237   0.0314   0.3351    0.1053   0.0000   426.8553       14.7788       52.5016       24.3368      -1.86780      -13.8720       23.2295       28.0022       28.3981       24.2969       21.4181       15.5823
   8  25 4017.6066    1.4592  7.0955 10.2710  0.0000  0.1518   0.0243   0.4191    0.0784   0.0000   481.3535      -69.8957      -31.5877       14.8776       22.4663      -1.58276       28.5012       35.7010       35.9947       32.0532       25.6371       19.1545
   8  29 4576.3266    0.7186 18.6438  9.7312 -0.0007  0.4660   0.0136   1.2194    0.0476   0.0000   343.8295       2.08626      -36.2326       10.2433       32.6878      -4.22956       85.6674       106.492       110.432       95.6737       78.1141       60.8399
   9   8 1702.4163    0.2498  0.3073  8.9250  0.0000  0.0310   0.0154   0.0675    0.0581   0.0000   437.9552      -7.75005       8.27173      0.300636       6.08166      0.256584       5.14793       5.83300       5.18763       5.19895       4.30123       4.33025
   9   9 1843.6462    0.3944  0.3334  9.0727  0.0000  0.0224   0.0205   0.0507    0.0700   0.0000   432.8082       1.01024       15.6631       8.57507      -5.75599      -3.48582       3.54696       4.61181       4.72643       4.37100       3.28420       2.82482
   9  10 1984.2656    0.5182  0.3980  9.3682  0.0000  0.0249   0.0256   0.0670    0.0917   0.0000   432.1274       8.95459       16.3657       3.05031       2.80028     -0.540636       4.77316       4.43434       4.66616       4.69609       4.05429       3.07952
   9  11 2125.1323    0.7684  0.6157  9.5413  0.0000  0.0334   0.0305   0.0738    0.1337   0.0000   443.4309      -8.41651       5.38797      -1.75142      -1.39611       5.33583       6.16044       7.21046       7.47506       6.53965       6.09296       4.27432
   9  12 2264.5585    1.0652  0.6546 10.0465  0.0000  0.0432   0.0457   0.0803    0.1264   0.0000   435.3033       5.82172       7.74919      0.848594      -2.61042      0.839117       9.53077       11.8429       11.1013       8.82691       6.03501       4.46230
   9  13 2402.3058    1.3754  0.8147 10.5379  0.0000  0.0334   0.0506   0.0897    0.1256   0.0000   429.9076      -5.55590       10.3003     -0.239256      -10.0004       1.31617       5.50983       7.20323       6.60601       6.62363       5.25329       4.00173
   9  14 2539.4912    1.7908  0.8520 10.9850  0.0000  0.0359   0.0620   0.0894    0.1370   0.0000   433.8288       11.5413       22.1386      -8.68852      -9.12764       2.43423       5.61536       7.71333       6.84576       6.68246       5.65285       4.05180
   9  15 2677.0286    2.3695  0.7311 11.7090 -0.0013  0.0381   0.0889   0.0814    0.1255   0.0000   437.8156      -10.0613      -3.20369      0.950626       5.82476      -3.70952       4.97760       8.33901       6.03273       7.06264       4.66541       4.15515
   9  16 2815.2211    2.8992  0.8606 11.7688  0.0000  0.0343   0.0988   0.0827    0.1564   0.0000   437.1823       20.6316       9.41488       9.49584      -2.02125      -1.63877       6.02241       7.48425       7.52490       6.91665       6.35891       4.11360
   9  17 2953.4885    3.7853  0.7652 12.2496  0.0000  0.0304   0.1335   0.0773    0.1494   0.0000   443.0383       13.0293       5.99900       9.58772       3.34982      -6.01843       5.16985       6.42025       6.95781       6.03037       4.67786       3.92277
   9  18 3091.5322    4.0347  0.7367 12.7954  0.0000  0.0321   0.1499   0.0795    0.1403   0.0000   436.9443       16.3531       4.85610       1.85459       3.65333     -0.178223       5.21092       6.17707       6.63338       6.66481       5.23203       3.60438
   9  19 3229.5300    3.8998  0.9205 12.9599  0.0000  0.0371   0.1344   0.0951    0.1383   0.0000   441.6019      -3.74657       8.51885      -5.88179       2.69733       2.90107       5.77354       7.96654       7.04844       6.85307       5.81793       4.47623
   9  20 3367.7057    3.2384  1.4608 12.8572  0.0000  0.0525   0.0994   0.1429    0.1055   0.0000   441.9123       23.4489     -0.601853       17.4444       15.6862      0.545786       9.06613       11.4176       11.0344       10.1640       8.33216       6.85066
   9  21 3506.2285    2.6666  2.3084 12.0619  0.0000  0.0679   0.0657   0.1798    0.0849   0.0000   440.9670      -16.6193       9.58180       16.0648       10.4140      -12.0967       11.2958       14.3797       13.6188       13.2645       11.0795       8.24432
   9  22 3645.1825    2.2370  3.6769 11.4172  0.0000  0.0876   0.0457   0.2373    0.0738   0.0000   426.9638      -8.72312      -3.98210       11.0197       5.84472       7.78610       14.4899       17.6356       17.6002       16.5736       14.1021       11.0792
   9  24 3923.2838    1.5325  6.4139 10.5865  0.0000  0.1332   0.0260   0.3907    0.0672   0.0000   424.2492       14.7026       23.3688      -16.7602      -15.1017       8.10791       20.9672       27.5300       27.2099       25.3906       20.6938       16.5456
   9  25 4063.1198    1.2860  7.3570 10.4483  0.0000  0.1568   0.0232   0.4539    0.0600   0.0000   431.7164       6.86954       18.0526      -7.77641      -10.5200       11.3056       25.6487       31.6944       33.2389       28.7996       25.4164       20.2124
  10   6 1443.4108    0.1116  0.1092  8.9507  0.0000  0.0205   0.0146   0.0528    0.0423   0.0000   437.5378      0.439517       11.2659       8.31585      0.588541      -5.73460       3.30464       6.13436       5.31659       5.90018       4.81256       4.59222
  10   8 1737.8320    0.3202  0.2348  8.9899  0.0000  0.0187   0.0201   0.0443    0.0543   0.0000   436.5153      -2.54131       10.7214      0.763314      -2.20468      -1.07359       2.63287       3.77512       3.20877       3.01046       3.23737       2.43840
  10   9 1880.0404    0.4454  0.2746  9.2555  0.0000  0.0217   0.0242   0.0413    0.0641   0.0000   440.5701       3.63505       13.1364       1.60970      -5.29193     -0.161942       3.52939       3.43057       4.17913       4.05365       3.33621       2.37235
  10  10 2021.4884    0.6070  0.5222  9.3401  0.0000  0.0253   0.0250   0.0642    0.0970   0.0000   431.2400     -0.266078       16.0686      0.769260      -4.06800      0.670109       4.37662       5.23609       4.89745       4.82174       4.58787       3.30295
  10  11 2162.8727    0.7844  0.7008  9.7771  0.0000  0.0363   0.0318   0.0759    0.1460   0.0000   455.2025      -8.42846       19.1306      -5.59915       1.07827      -1.38563       5.70345       6.92241       5.69690       5.97279       6.26734       4.73212
  10  12 2302.8816    1.1583  0.7446  9.8200  0.0000  0.0311   0.0424   0.0819    0.2081   0.0000   440.3189      -6.19885       5.55095      -1.60854      -5.74235     -0.807968       5.57059       6.95722       7.18412       6.36836       4.88697       3.98009
  10  13 2440.7441    1.5284  0.7736 10.9358  0.0000  0.0351   0.0539   0.0779    0.1265   0.0000   428.3043      -1.36989       2.74905      0.903826       3.83217       8.24425       4.90471       6.78679       5.53322       6.04288       5.13277       4.00700
  10  14 2578.6117    1.8702  0.9843 11.1929  0.0000  0.0386   0.0597   0.0943    0.1292   0.0000   439.8469      -3.33399     -0.187965       4.18918       5.02491       1.67931       6.17595       7.47305       7.83754       7.08416       6.44184       4.92265
  10  15 2716.9833    2.6524  0.7989 11.5073  0.0000  0.0309   0.0888   0.0746    0.1440   0.0000   436.0199       5.05853       11.6321       1.61947       2.31715     -0.585426       4.80669       6.07762       5.94977       5.88996       4.78400       4.16833
  10  16 2855.6730    3.2052  0.7874 12.1126  0.0019  0.0324   0.1079   0.0719    0.1360   0.0000   432.1237       5.21784       9.74657      -4.25941       12.6355       1.29673       5.11386       6.00877       5.79965       5.72211       4.91904       4.18888
  10  17 2994.4728    3.6978  0.8244 12.3254  0.0000  0.0294   0.1278   0.0869    0.1364   0.0000   437.0700       1.83749       10.3061       12.9408      -2.10983      -6.40700       5.13013       5.77132       6.25147       5.49060       4.73372       3.95679
  10  18 3132.9491    3.9194  0.9710 12.3258  0.0000  0.0353   0.1199   0.0831    0.1783   0.0000   434.5488       7.67141      -9.43334       17.7338       1.10773      -4.57434       5.65863       6.83192       6.74563       6.66744       5.49775       4.56283
  10  19 3271.3348    3.6772  1.3499 12.1889 -0.0002  0.0415   0.0992   0.1109    0.1421   0.0000   447.5805       11.5855       7.24552       5.79847       11.1748       3.07582       6.82841       8.27360       8.37168       7.56383       6.84638       5.27848
  10  20 3410.1155    3.0515  1.7695 12.2509  0.0000  0.0537   0.0803   0.1437    0.1004   0.0000   437.9764       5.15103       37.4926       1.22555      -2.84091      0.978376       8.15890       10.8696       10.0739       10.2040       7.92340       7.30561
  10  21 3549.0503    2.5857  2.6821 11.7362  0.0000  0.0716   0.0556   0.1693    0.0793   0.0000   469.0299      -7.73791      -7.29781       22.9485      -5.43844      0.260919       10.2061       13.5462       13.0165       13.0338       10.5059       8.66464
  10  22 3688.3862    2.1183  3.7244 11.4199  0.0000  0.0905   0.0423   0.2294    0.0672   0.0000   441.8301       17.1162       7.18291       39.0452       10.2667       12.8721       13.0997       17.0030       16.0166       15.8688       13.8540       11.2154
  10  23 3827.8441    1.7784  5.0418 10.9323 -0.0012  0.1044   0.0321   0.2970    0.0629   0.0000   466.0025       47.4858       35.9282       11.0597     0.0741919       36.1440       16.2606       20.7698       20.7965       19.3950       17.2849       13.4215
  10  24 3967.6624    1.4597  6.6550 10.5398  0.0000  0.1338   0.0245   0.3624    0.0600   0.0000   431.6100      -51.7943     -0.562828       44.4936       18.1173       12.3909       19.5447       25.0982       25.6963       23.6828       20.7432       16.7674
  11   8 1772.1699    0.2939  0.3346  8.9786  0.0000  0.0252   0.0154   0.0497    0.0562   0.0000   440.8150       3.52001       9.44235       5.87663       7.58123      -3.75168       3.88062       5.04022       5.52965       5.96748       5.36876       3.60459
  11  10 2057.9746    0.6301  0.5287  9.3397  0.0000  0.0252   0.0248   0.0605    0.0855   0.0000   441.6354      0.700415       8.49100      -7.60562       1.07309       5.03475       3.77356       4.24031       4.73296       4.62161       3.89605       3.13410
  11  11 2199.7836    0.8403  0.7363  9.6411  0.0000  0.0289   0.0290   0.0789    0.1350   0.0000   443.5444      -2.49442       6.24208      -3.06934       6.51627       2.05372       4.22159       5.25356       5.62348       4.94623       4.64177       3.67459
  11  12 2340.0094    1.2303  0.8741 10.1114  0.0000  0.0336   0.0435   0.0796    0.2165   0.0000   428.7913       3.42364       16.8189       3.02427       14.2391       4.15469       4.85873       6.01459       6.11241       5.97204       5.29285       4.44218
  11  13 2478.4423    1.6537  0.9610 10.2781  0.0000  0.0335   0.0522   0.0842    0.3040   0.0000   433.2356     -0.256618       19.2926      -1.34766       5.81468       5.25566       4.75212       6.12896       6.03539       5.74839       5.15090       4.31449
  11  14 2616.8950    1.9849  0.8256 11.7490  0.0000  0.0329   0.0676   0.0839    0.1190   0.0000   435.8599       4.00657       13.1959       13.5522     -0.464094      -2.87265       4.90417       5.67142       6.34221       5.47388       5.02589       4.38207
  11  15 2756.2102    2.5655  0.8223 12.0081  0.0000  0.0327   0.0840   0.0786    0.1128   0.0000   436.6941       2.48277       8.65401       6.20895       2.05887      -3.62227       4.36689       6.12031       5.48924       5.27290       5.14537       3.89303
  11  16 2895.3931    3.4385  0.7017 12.2093  0.0000  0.0279   0.1162   0.0670    0.1221   0.0000   435.8750       2.55119       18.5285       13.6229      -2.90402      -4.70636       4.31796       5.16024       4.58103       4.52431       4.64677       3.86292
  11  17 3034.5583    3.9251  0.8753 12.5082  0.0000  0.0313   0.1214   0.0784    0.1283   0.0000   439.6595       2.08503       6.84504       2.21502     -0.943678       4.21794       4.34289       5.64856       5.53068       5.08805       4.55829       4.05511
  11  18 3173.5039    4.0135  0.8248 12.6619  0.0000  0.0297   0.1266   0.0743    0.1288   0.0000   432.4787      0.708122       1.60690     -0.379148       1.89041      -1.72440       4.21158       5.43762       5.66360       5.41569       4.49908       3.76766
  11  19 3312.3381    3.5353  1.5650 11.9956  0.0000  0.0435   0.0856   0.1095    0.1199   0.0000   440.9418       9.26592       10.8015     -0.351921       4.85533       8.61332       5.99231       7.62338       7.54324       7.69236       6.19910       5.56221
  11  20 3451.6640    2.9508  2.0588 11.8085 -0.0016  0.0545   0.0646   0.1374    0.0901   0.0000   453.5747       17.3970       1.90174      -9.39430       2.82252      0.143491       6.95112       9.58223       9.30343       8.91907       7.76130       6.51246
  11  21 3591.1902    2.4600  2.8983 11.5386  0.0000  0.0670   0.0483   0.1741    0.0734   0.0000   424.5718       25.1521       7.68542      -5.95659       17.0266       13.3307       9.34628       11.7193       12.0148       11.6872       10.4061       8.58490
  11  22 3730.8510    1.9962  4.4875 11.1127  0.0000  0.0893   0.0333   0.2442    0.0571   0.0000   418.5194       10.4259       8.12095       28.1788       2.86990      -22.2669       11.5638       15.5713       15.8665       14.7078       13.0217       10.9414
  11  23 3870.7072    1.6324  5.3700 10.8197  0.0000  0.1069   0.0277   0.2935    0.0583   0.0000   451.8446       67.3931      -24.2828       9.10249      -4.17652      -6.48441       14.1972       18.1295       19.1992       18.2140       15.6727       12.9730
  11  24 4011.2294    1.3531  7.1273 10.4300  0.0000  0.1323   0.0221   0.3748    0.0571   0.0000   434.8145      -5.10576      -12.7527       59.6599       28.3619       19.0541       18.1953       23.3340       24.2453       23.6584       20.6564       16.7134
  11  25 4151.1255    1.1835  9.1796 10.0897  0.0000  0.1668   0.0187   0.4534    0.0567   0.0000   414.9304       31.6858       18.6236       8.45498       31.7059     -0.818674       21.7035       28.9016       29.2159       27.8004       24.5989       20.6477
  11  26 4291.9165    0.9734 10.4683  9.9363  0.0022  0.1975   0.0168   0.5503    0.0534   0.0000   406.4239       24.7246       70.2179      -28.3995      -41.8616     -0.210727       26.3860       34.0609       36.0100       33.7958       29.5402       24.6422
  12   5 1351.9366    0.0993  0.0683  8.9376  0.0000  0.0225   0.0157   0.0485    0.0376   0.0000   435.7995      -4.82384       13.0157       1.37724      -1.62445       2.84652       3.33496       2.23500       2.89610       4.25940       2.22287       2.70695
  12   6 1509.6803    0.1506  0.0636  8.9259  0.0000  0.0352   0.0208   0.0267    0.0384   0.0000   432.9908      -11.7642       4.65644      -11.5224      -1.45734     -0.686169       3.99755       3.59797       6.57413       4.22376       3.41670       2.82304
  12   7 1660.2084    0.2534  0.2061  8.9878  0.0000  0.0187   0.0154   0.0361    0.0477   0.0000   437.3765    -0.0398728       9.78744      -1.63093      -2.51676     -0.476139       2.30234       3.11341       3.07004       3.06074       2.45831       2.35484
  12   8 1805.8039    0.3663  0.2719  9.0883  0.0000  0.0206   0.0186   0.0407    0.0562   0.0000   433.1164      -5.87951       19.0152      0.713510      -6.76953     0.0447481       2.12669       3.40377       2.96105       3.16127       2.73173       2.21329
  12   9 1949.9611    0.5015  0.4627  9.2511  0.0000  0.0289   0.0207   0.0556    0.0689   0.0000   440.7566      -10.2422       13.4308      -12.3672       2.30829      -4.95785       4.37270       6.49501       6.56962       6.75469       5.96800       5.07406
  12  10 2093.5900    0.7131  0.5956  9.5094  0.0000  0.0263   0.0255   0.0613    0.0901   0.0000   436.8296       6.02924       12.2671       7.66913       1.89676       2.03370       3.25457       4.48604       4.46150       4.79274       3.96431       3.06232
  12  11 2235.8876    0.9860  0.5889  9.9351  0.0000  0.0255   0.0350   0.0614    0.0983   0.0000   435.4184      -4.49199       11.9390      -3.58320      -1.17335      0.325534       3.64148       5.14892       5.23253       5.22068       4.45497       3.42310
  12  12 2376.2887    1.2145  0.9531 10.4105  0.0000  0.0346   0.0373   0.0868    0.1534   0.0000   438.8402       3.68760       25.8068      -11.9162      -12.1710       2.66135       4.42828       6.03243       5.93234       5.86252       5.41033       4.22115
  12  13 2515.4086    1.8362  0.9654 10.3180  0.0000  0.0314   0.0568   0.0840    0.3590   0.0000   440.4106      -1.63617       5.78382       1.02626       1.41129      0.573399       4.06907       4.99646       5.18338       4.80487       4.71092       3.97633
  12  14 2654.5375    2.2581  0.8486 11.2334  0.0000  0.0320   0.0711   0.0751    0.2115   0.0000   438.6040       7.50657       9.14024       2.98424      -2.50048       2.15373       4.06560       5.26289       5.62629       4.88581       4.71435       3.70141
  12  15 2794.5258    2.8053  0.9547 11.6443  0.0000  0.0312   0.0798   0.0817    0.1784   0.0000   437.2628      -2.89405       8.64896       11.3202       1.38420     -0.112596       3.61661       4.76399       4.95233       4.86015       4.01958       3.57868
  12  16 2934.3783    3.7252  0.7771 12.4565  0.0000  0.0278   0.1164   0.0686    0.1175   0.0000   439.9029      -1.14427       10.9405       6.32208       1.14418       5.89485       3.65272       5.08394       4.95571       5.08552       4.20687       3.50049
  12  17 3073.9052    3.8930  0.7779 12.8923  0.0000  0.0285   0.1234   0.0691    0.1062   0.0000   433.8587       1.65046       7.10197       5.37978      -6.61562       5.74328       3.97902       4.91785       4.99407       4.95899       4.40348       3.83552
  12  18 3213.2051    3.9390  1.1510 12.5355  0.0000  0.0375   0.1073   0.0919    0.1494   0.0000   438.8011      -3.28531       4.65064       10.1744      -1.66961      -1.58110       5.22377       7.08730       6.88091       6.69560       5.99161       4.87475
  12  19 3352.5974    3.4583  1.5176 12.0501  0.0000  0.0425   0.0809   0.1055    0.1154   0.0000   440.4559       10.2338     -0.166668       19.2549       6.12895     0.0658410       5.09313       7.04604       6.41382       6.90064       6.00223       5.13496
  12  20 3492.3699    2.7906  2.2993 11.6136  0.0000  0.0539   0.0562   0.1322    0.0832   0.0000   430.6856       13.9373       2.39516      -5.64652       7.13473      -2.09286       7.14864       9.42693       9.31675       9.35457       8.25744       6.92545
  12  21 3632.4798    2.3387  3.6881 11.0972  0.0000  0.0702   0.0389   0.1844    0.0642   0.0000   440.9537       1.56596       24.2038       26.3014      -7.52258      -2.17270       8.87704       11.4891       11.4355       11.7564       10.0641       8.72617
  12  22 3772.5493    1.8802  4.5360 11.0525  0.0000  0.0861   0.0313   0.2316    0.0554   0.0000   436.4514       10.1165       21.9143       38.9037      -3.44582      -28.9664       11.1109       13.9915       14.8084       14.3531       12.6950       11.1387
  12  23 3912.9793    1.5849  6.1560 10.5810  0.0004  0.1044   0.0245   0.3030    0.0577   0.0000   427.3478       21.9940       20.3038       15.2302      -37.8171      -23.0906       13.5783       16.7663       18.3178       16.8522       15.3213       13.7335
  12  24 4053.4672    1.2680  7.6284 10.4099  0.0000  0.1370   0.0207   0.3876    0.0532   0.0000   431.1298       49.7833       13.8058       52.2582       26.6422      -3.16243       16.3890       21.4250       22.0386       21.9173       19.1807       16.1242
  12  25 4194.0319    1.0560  9.5913 10.1173  0.0000  0.1677   0.0175   0.4966    0.0516   0.0000   449.2180      -30.5810       7.15711       50.3853       1.31130       4.14235       20.5291       26.8684       27.9456       27.5497       24.0044       20.4217
  12  26 4335.0282    0.9201 11.8284  9.9688  0.0000  0.2233   0.0165   0.6025    0.0482   0.0000   416.6228       18.5675       29.6724       29.2279       17.2927      0.643293       26.8231       33.9449       37.5327       34.8453       30.9415       26.8817
  13   7 1692.3679    0.2678  0.2615  8.8620  0.0000  0.0217   0.0144   0.0435    0.0479   0.0000   441.5939      0.862572       11.6207       1.55254   -0.00612777     -0.241558       2.43672       2.92154       4.05274       3.30903       3.24542       2.75194
  13   8 1838.6048    0.3719  0.3800  9.0662  0.0000  0.0205   0.0161   0.0567    0.0613   0.0000   443.1302       3.74093       3.61061       1.14217       3.62178      -2.85688       2.52552       3.12845       3.48072       2.90204       3.15615       2.89320
  13  10 2128.4833    0.7514  0.5740  9.4705  0.0000  0.0233   0.0263   0.0598    0.0877   0.0000   441.1584      -2.10357       10.0295      -5.30449      -5.89505      -5.12575       2.78660       3.85749       3.65417       3.76082       3.21967       3.00534
  13  11 2271.1684    1.0354  0.7659  9.8378  0.0000  0.0280   0.0315   0.0684    0.1023   0.0000   436.9348      -4.71688       16.0002       1.92879       1.55344      -4.37266       3.15955       4.27234       4.52290       4.42917       4.02665       3.65147
  13  12 2411.8278    1.4276  0.9851 10.3042  0.0000  0.0335   0.0395   0.0791    0.1361   0.0000   436.1866       13.2623       7.67764       4.20163      -5.82340      0.603421       3.67928       5.01641       4.78880       4.88995       4.34259       4.00626
  13  13 2551.6984    1.8007  1.0723 10.8849  0.0000  0.0328   0.0511   0.0895    0.1821   0.0000   435.9005      -2.40061       13.5733       8.02579       6.26659     0.0444837       3.84023       5.13404       5.22821       5.23925       4.85197       4.13565
  13  14 2691.6659    2.4232  0.8598 11.5487  0.0000  0.0307   0.0772   0.0809    0.1989   0.0000   438.1746       5.58729      -6.12567      -3.20801       5.86848      0.871521       3.67310       5.41096       5.18210       5.44945       5.11433       4.20814
  13  15 2832.0933    3.2641  0.8062 11.4057  0.0000  0.0286   0.0959   0.0636    0.3113   0.0000   439.0222       3.78725       13.8182      -2.13377      0.263821       9.59502       3.87330       5.23768       5.51731       5.52578       5.35380       4.41313
  13  16 2972.5896    3.7628  0.8213 12.2532  0.0000  0.0290   0.1083   0.0660    0.1738   0.0000   443.6362       4.12538       3.54978       13.2621     -0.519241       2.83978       3.60507       4.17356       4.30657       4.19548       4.17395       3.51040
  13  17 3112.4657    3.9517  0.9037 12.6652  0.0000  0.0301   0.1110   0.0724    0.1253   0.0000   442.1654       11.1370       15.4745       6.07282      -5.63857      0.192601       3.52342       4.63772       4.71115       4.88559       4.63111       3.62761
  13  18 3252.3003    3.7962  1.1841 12.5263  0.0000  0.0348   0.0991   0.0932    0.1317   0.0000   437.9692       9.20362       11.1030       7.28204       4.87297      -1.94490       4.17479       5.13155       5.27932       5.51930       4.84748       4.00939
  13  19 3392.3218    3.0594  1.5139 12.6564 -0.0006  0.0480   0.0804   0.1105    0.0930   0.0000   443.8472       14.5540       12.9560      -4.83480      -3.58506      -1.39426       5.29932       7.13549       7.00982       7.02035       6.48451       5.68535
  13  20 3532.6413    2.6615  2.6050 11.5352  0.0000  0.0552   0.0494   0.1444    0.0742   0.0000   435.8772       20.5523       6.56221      -1.17904       12.8937      -17.8150       6.39138       8.18353       8.50519       8.88973       7.63191       6.77661
  13  21 3673.0751    2.1902  4.0038 11.0143  0.0000  0.0696   0.0347   0.1982    0.0619   0.0000   434.5203       25.0719       21.4959      -1.88520       6.98550       15.8661       8.32529       10.5471       11.2059       10.8216       9.95653       8.56321
  13  22 3813.5427    1.7352  5.5049 10.7820  0.0000  0.0933   0.0264   0.2620    0.0542   0.0000   436.0158       27.0990       15.1511      -1.93241      -12.1234      -2.77250       10.6750       14.0378       14.3493       14.1631       12.9148       11.2185
  13  23 3954.2734    1.4510  6.5206 10.5989  0.0000  0.1103   0.0227   0.3034    0.0518   0.0000   453.3819       16.5353      -3.85750       25.7164       2.48662       14.3490       12.6443       16.4944       17.1305       17.0324       15.7810       13.2616
  13  24 4095.3581    1.2098  8.8878 10.2504  0.0000  0.1432   0.0188   0.4136    0.0533   0.0000   429.4332       24.8572       13.5720      -30.8568      -14.6790      -2.10961       16.5479       20.5878       22.9400       22.4848       19.7522       17.4669
  13  25 4236.4178    1.0216 10.2106  9.9927  0.0000  0.1673   0.0167   0.5034    0.0527   0.0000   448.2502       49.9803       22.0985      -13.0610       26.5754       5.77260       19.3743       25.3579       26.0350       26.1566       23.8741       20.6102
  14   7 1723.5029    0.2717  0.2673  9.0077  0.0000  0.0268   0.0143   0.0448    0.0458   0.0000   436.3314      -1.90776       14.1533     0.0861376      -2.56963      -2.29598       4.72253       6.61024       7.02128       6.60459       4.61848       3.12416
  14   8 1870.8242    0.4420  0.4597  9.0065  0.0000  0.0248   0.0170   0.0565    0.0659   0.0000   435.9475      -4.34260       9.33003       2.87572      -4.39844    -0.0618699       2.82621       4.26624       3.99167       4.04902       3.78874       3.12004
  14   9 2017.0262    0.6178  0.4548  9.5160  0.0000  0.0276   0.0234   0.0540    0.0687   0.0000   438.6325      -3.48583       10.6352      0.666752       1.42351       2.69341       4.80315       6.60310       6.78834       6.47393       5.37515       4.38289
  14  10 2162.5532    0.8287  0.6053  9.7891  0.0000  0.0256   0.0278   0.0604    0.0791   0.0000   436.7893       3.95670       12.6125      -3.24769       5.02757       2.29334       3.21492       4.08258       4.08605       4.05160       3.55466       2.97311
  14  11 2305.6960    1.0821  0.9325 10.1133  0.0000  0.0301   0.0304   0.0833    0.0998   0.0000   438.7517      -7.45168       8.46430       2.44239      0.549426       1.25958       3.11814       4.20324       4.24035       4.30600       4.00666       3.41822
  14  12 2446.7412    1.5017  0.9028 10.7494  0.0000  0.0305   0.0427   0.0744    0.1052   0.0000   437.4872      -3.28331       16.9014       3.70398       1.88136      -3.95256       3.29498       4.33495       4.29841       4.67983       4.00741       3.44027
  14  13 2587.3042    1.8552  0.9250 11.3248  0.0005  0.0316   0.0537   0.0781    0.1089   0.0000   432.8738      -3.25791       17.8696       14.7526      0.160659       1.43549       3.54446       4.67580       4.87765       4.88755       4.69667       3.78542
  14  14 2728.2394    2.6910  0.8872 11.3656  0.0000  0.0297   0.0742   0.0690    0.2032   0.0000   434.2960       1.36386       19.0101     -0.589435      0.231969       3.62019       3.05349       4.14218       4.07331       4.31861       3.74013       3.38242
  14  15 2869.2823    3.4078  0.7620 12.0689  0.0000  0.0276   0.1080   0.0643    0.2051   0.0000   437.6204       4.88557       12.6454       5.53124      -7.36193       3.63687       3.58192       4.38026       4.58184       4.38024       4.00214       3.52812
  14  16 3010.1301    3.8693  0.8435 12.2494  0.0000  0.0270   0.1141   0.0672    0.2097   0.0000   437.8374       4.01987       12.7144       8.51138       1.77020       1.40219       3.08923       3.92508       4.15837       4.31666       4.21032       3.32720
  14  17 3150.5747    3.8891  1.1141 12.5554  0.0000  0.0327   0.1026   0.0908    0.1894   0.0000   442.0567       5.78084       12.4873       9.80245       9.08398      -1.64865       3.66719       4.58464       5.18077       4.80012       4.58010       3.88500
  14  18 3290.7983    3.5224  1.4858 12.2219  0.0000  0.0383   0.0802   0.0975    0.1247   0.0000   432.4461       5.74412       20.1884       1.80032       3.43435      -1.24039       4.03018       5.24641       5.54690       5.38499       4.93491       4.42535
  14  19 3431.3837    3.0254  2.1044 11.9638  0.0000  0.0474   0.0615   0.1252    0.0856   0.0000   434.9632       6.98918       6.66192      -6.67918      -9.90980      -6.51595       5.33273       6.85708       7.11126       7.00155       6.32009       5.55897
  14  20 3572.1782    2.5422  2.7073 11.5652  0.0000  0.0547   0.0467   0.1471    0.0724   0.0000   443.8751       1.40102      -3.81282      -8.40516      -7.37310      -5.21932       6.00953       7.84784       7.99744       8.12118       7.85966       6.77874
  14  21 3713.0344    2.0322  4.5701 10.8624  0.0000  0.0764   0.0297   0.1988    0.0615   0.0000   438.3782      -7.97702       4.99647       18.4564       12.3232       10.2970       8.18244       10.5409       11.1455       11.2935       10.0914       8.82209
  14  22 3854.0034    1.6877  5.9105 10.5869  0.0000  0.0938   0.0237   0.2530    0.0558   0.0000   430.1655       28.5427       31.7693       1.50510      -12.7086       6.29681       10.0952       13.0048       13.8884       14.0689       12.7716       11.3119
  14  23 3995.3448    1.3914  7.7506 10.3003  0.0000  0.1153   0.0199   0.3324    0.0557   0.0000   457.1538      -14.9081       9.36761     0.0516839       17.0011       12.6977       12.6194       16.2195       17.3667       17.4565       15.8343       14.0666
  14  24 4136.6611    1.1673  9.0948 10.0989 -0.0002  0.1417   0.0176   0.3990    0.0557   0.0000   457.8619       26.4974       27.0482       9.32268       10.6548      -17.3117       14.8867       19.9376       21.0478       20.6773       18.6624       16.9007
  15   6 1601.0259    0.2105  0.1827  8.9729  0.0000  0.0145   0.0129   0.0348    0.0394   0.0000   439.7580       2.11087       16.7431       1.63168      0.137811       1.90207       1.55589       2.06210       2.05498       1.97602       2.02751       1.76629
  15   7 1753.7852    0.3226  0.2417  9.0052  0.0000  0.0156   0.0152   0.0329    0.0463   0.0000   434.6899      -1.21129       11.9133      -2.28883      0.307202       1.09932       1.57483       2.18053       2.20866       2.40487       2.19740       1.65651
  15   8 1902.3260    0.4613  0.3996  9.2251  0.0000  0.0200   0.0181   0.0466    0.0570   0.0000   439.8768      -3.70320       12.8065       1.48178      -3.27694      -2.18492       2.31940       2.84391       3.05506       3.03996       2.82325       2.67880
  15   9 2049.6201    0.6148  0.5441  9.3782  0.0000  0.0224   0.0204   0.0546    0.0814   0.0000   434.7803       2.02797       17.0941      -1.59436      -4.88783     -0.934113       2.11088       2.76396       2.94439       2.92017       2.67420       2.42517
  15  10 2195.8263    0.8521  0.6975  9.9317  0.0000  0.0276   0.0261   0.0615    0.0862   0.0000   440.6609       3.50778       9.73842       3.50770      -2.76626       3.77277       2.84100       3.53974       3.67874       3.68442       3.62766       3.05316
  15  11 2339.5646    1.1691  0.8392 10.2165  0.0000  0.0275   0.0324   0.0675    0.0974   0.0000   439.1394      -1.10637       6.61469     -0.710720    -0.0143672       3.92216       3.07683       3.73096       4.20479       4.12337       3.88950       3.22955
  15  12 2480.9983    1.7158  0.9637 10.6487  0.0005  0.0282   0.0449   0.0760    0.1175   0.0000   444.7934       2.85054       7.58999       2.13690       8.67167       3.09210       3.17783       4.24868       4.27741       4.30498       3.98938       3.40391
  15  13 2622.3444    2.0700  0.9624 11.2652  0.0000  0.0292   0.0533   0.0738    0.1086   0.0000   435.4348      -5.19477       10.8030       4.22550       3.54738       8.73846       3.07846       3.74784       4.11683       4.17567       3.96426       3.54960
  15  14 2764.1525    2.5651  0.8068 12.0838  0.0000  0.0266   0.0732   0.0681    0.0969   0.0000   438.0982       8.02004       12.4277       7.94409      0.698036    -0.0194932       2.97900       3.73429       3.75413       3.85195       3.54204       3.22694
  15  15 2905.7620    3.4959  0.7778 11.8545  0.0000  0.0238   0.0949   0.0604    0.1971   0.0000   438.5593       1.52580       14.3847       7.60262      -4.55011      -1.97593       2.53614       3.13829       3.32421       3.28428       3.19297       2.75446
  15  16 3047.1567    4.0018  0.9655 11.6451  0.0000  0.0281   0.1073   0.0722    0.4303   0.0000   436.8512       5.66562       8.36835       7.53674       3.35617     -0.923958       3.15669       4.23169       4.25336       4.15495       3.70854       3.38887
  15  17 3188.0190    4.1040  0.9578 12.4985  0.0000  0.0298   0.1139   0.0705    0.2157   0.0000   439.9674       9.05237       14.6657       8.03266      0.660254     -0.139110       3.27770       3.80430       4.08464       4.13388       4.04635       3.55988
  15  18 3328.8088    3.4198  1.4932 12.4880  0.0000  0.0382   0.0812   0.1035    0.1313   0.0000   442.4604       4.01988       16.6831       10.2697      -9.26814       4.66175       3.90040       5.25653       5.32114       5.40408       5.32608       4.47936
  15  19 3469.9262    2.8490  2.2262 12.0201  0.0000  0.0498   0.0560   0.1237    0.0838   0.0000   441.0282       9.90823       7.80371       4.55076       1.06937      -11.2446       5.02907       6.64824       6.97219       6.85256       6.71169       5.77707
  15  20 3611.2919    2.3337  3.3956 11.3790  0.0000  0.0617   0.0387   0.1677    0.0681   0.0000   433.3326      0.510688       6.05520       4.19328       8.77466      -14.5065       6.31582       7.99404       8.67498       8.82590       7.80365       7.17362
  15  21 3752.6779    1.9718  4.7508 10.8685  0.0000  0.0748   0.0282   0.2090    0.0603   0.0000   440.7653      -22.3279       17.3545       15.3296      0.517366      -13.0893       7.57589       9.66836       10.3494       10.3172       9.64687       8.71204
  15  22 3894.1364    1.6810  6.3974 10.4542  0.0000  0.0916   0.0219   0.2588    0.0562   0.0000   426.9130       17.4804       35.5461      -13.4710      -16.5593       14.6694       9.40548       12.2432       12.7401       12.9228       12.0363       10.7618
  15  25 4319.3855    0.9274 12.2528 10.0130  0.0000  0.1908   0.0155   0.5757    0.0449   0.0000   456.5385       24.4482       4.24001       22.7315      -25.4925      -18.3326       19.2340       24.5954       26.2462       27.0871       24.0628       22.4492
  15  26 4461.5107    0.7426 14.4699  9.8553  0.0000  0.2628   0.0134   0.7211    0.0419   0.0000   448.2490      -48.8547      -36.9421       68.8019       25.3666      -16.8998       25.4580       33.6136       36.2294       35.8565       33.7801       29.9502
  15  27 4603.2107    0.5946 15.8931  9.7255  0.0000  0.3269   0.0110   0.8780    0.0361   0.0000   421.9491       42.4102       21.4073      -54.1749       7.84828       4.12422       31.7115       42.0690       44.0888       44.7001       40.9241       37.2543
  16   6 1629.5159    0.2061  0.1633  8.9239  0.0000  0.0208   0.0135   0.0348    0.0386   0.0000   441.1578     -0.986158       15.2303      -1.58729      -2.31235     -0.507050       4.06917       4.06144       5.30652       5.56675       4.87269       4.30639
  16   7 1783.2799    0.3370  0.3478  9.0435  0.0000  0.0201   0.0141   0.0429    0.0500   0.0000   438.9459      -3.48311       14.0107     -0.921747      -1.68782      0.670001       2.18845       2.99213       3.10248       2.98401       2.89958       2.66962
  16   8 1933.1371    0.5101  0.5001  9.1663  0.0000  0.0226   0.0175   0.0485    0.0632   0.0000   439.6239     -0.486167       11.1509       1.27922       1.45942       4.78588       2.01534       2.79771       2.78329       3.05138       2.82950       2.51214
  16   9 2081.6145    0.6865  0.5921  9.5151  0.0000  0.0227   0.0216   0.0535    0.0782   0.0000   444.3942       1.23742       5.85563       7.85984      -2.32549      0.693075       2.22981       2.87733       3.01117       3.14158       2.89833       2.79485
  16  10 2228.4101    0.9003  0.7525 10.1370  0.0000  0.0270   0.0273   0.0704    0.0902   0.0000   435.1197       4.72950       7.51883      -2.58615      -4.11045      0.983660       3.06179       4.08805       4.42540       4.26890       3.92040       3.41542
  16  11 2372.5463    1.2405  0.9663 10.5276  0.0000  0.0316   0.0322   0.0777    0.0880   0.0000   437.4782       2.87316       10.5122       1.64710       2.09641       8.58882       2.68875       3.98889       3.77633       4.10495       3.75451       3.44419
  16  12 2514.8112    1.8153  0.8935 10.8403  0.0000  0.0272   0.0457   0.0644    0.1050   0.0000   437.7239     -0.230001       8.38069       2.68636      -1.62094      -4.33753       2.56473       3.36872       3.68464       3.54087       3.32097       3.01499
  16  13 2656.9250    2.2055  0.8966 11.4357  0.0000  0.0276   0.0573   0.0670    0.1022   0.0000   435.9183      0.263805       13.2621       4.41035       8.25625      -6.04593       2.78492       3.81154       3.88854       4.17701       4.21321       3.64756
  16  14 2799.5026    2.9620  0.7913 11.9027  0.0000  0.0247   0.0791   0.0598    0.1019   0.0000   442.7256      -1.14812       9.19832       2.96588      -1.10874       1.17591       2.25027       3.09349       3.02353       3.35172       2.87957       2.71125
  16  15 2941.8156    3.3316  0.8748 12.3027  0.0000  0.0268   0.0874   0.0648    0.1228   0.0000   432.5684       1.72428       14.5622       3.42812      -8.78112       1.80187       2.60590       3.60548       3.74469       3.68384       3.25460       3.18898
  16  16 3083.4671    3.9754  0.9354 12.2269  0.0000  0.0261   0.1021   0.0725    0.2132   0.0000   437.8265       7.21616       12.6275       4.37780      -2.23144      -1.62672       2.48541       3.26370       3.43470       3.38742       3.12418       2.93806
  16  17 3224.9968    4.0858  1.3256 11.4225  0.0000  0.0331   0.0982   0.0865    0.4561   0.0000   434.2394       8.42266       15.5732       5.75371       5.76071      -1.94674       3.09583       4.32471       4.43225       4.68205       4.30499       3.75768
  16  18 3366.3635    3.2761  1.7576 12.1900  0.0000  0.0406   0.0742   0.1128    0.1459   0.0000   435.6670       8.58951       20.9961       19.7924      -3.21104      -1.71480       4.11842       5.22685       5.63253       5.62442       5.35682       5.04645
  16  19 3507.8986    2.7838  2.4127 11.8433  0.0000  0.0496   0.0521   0.1314    0.0927   0.0000   439.3394       11.3305       12.5235      -1.79455      -10.2161       6.78936       4.76088       6.12402       6.45849       6.74998       6.36229       5.75791
  16  20 3649.8193    2.2174  3.6032 11.2367  0.0000  0.0622   0.0352   0.1761    0.0725   0.0000   429.4154       28.1889       6.55167      0.257614       1.02333      -20.5809       5.93048       7.97278       8.30002       8.34261       8.11464       7.12007
  16  21 3791.6044    1.8502  4.8713 10.8161  0.0000  0.0769   0.0267   0.2097    0.0618   0.0000   433.9677       11.6249       10.8455       12.9983      -13.3229       13.8583       7.21505       9.34803       10.0513       10.2803       9.42801       8.60427
  16  22 3933.3712    1.5457  6.9046 10.2811 -0.0004  0.0958   0.0199   0.2653    0.0578   0.0000   437.4549       4.86393       10.5081      0.293830      -20.4371       7.37521       9.28658       11.9053       12.9025       13.0686       12.1918       11.1219
  16  23 4075.6193    1.2938  8.4234 10.2081  0.0000  0.1182   0.0177   0.3438    0.0510   0.0000   445.7729       1.74369       28.3854      -14.7032       43.4581       7.01237       11.1438       14.1315       16.0459       15.3304       14.5210       13.5672
  16  24 4217.5809    1.0503 10.8808  9.9641  0.0000  0.1528   0.0154   0.4569    0.0502   0.0000   441.3258       21.5682      -8.95062      -22.5465       17.9101      -13.8222       14.5241       18.2903       20.5317       19.9675       18.9127       17.5590
  16  26 4502.2526    0.7239 16.0342  9.7791 -0.0008  0.2757   0.0110   0.7350    0.0364   0.0000   486.6361       3.82571      -49.2498      -16.8585       64.1772       19.4751       25.6732       33.2317       37.3245       35.5857       33.9615       31.0647
  17   4 1317.9925    0.0929  0.0665  8.8443  0.0000  0.0188   0.0115   0.0298    0.0320   0.0000   437.6242      -1.33860       18.1853     -0.715897      -3.68885      -1.69411       1.65536       2.37931       2.74284       2.17465       2.40516       2.40447
  17   5 1493.5018    0.1542  0.0884  8.8798  0.0000  0.0270   0.0132   0.0263    0.0338   0.0000   437.7413      -1.59412       17.4490      -4.17187      -2.86162      0.629516       2.76511       2.11043       5.93068       2.38481       3.80145       2.64575
  17   6 1657.0573    0.2472  0.2345  8.9617  0.0000  0.0262   0.0125   0.0357    0.0401   0.0000   438.0144      0.147914       14.6402      0.221566      -2.48749     -0.244832       3.37360       4.93656       4.78748       4.32566       2.98797       2.71809
  17   7 1811.9820    0.3774  0.3629  9.0599  0.0000  0.0184   0.0146   0.0406    0.0498   0.0000   438.7265     -0.328899       13.2801      -2.10527      -1.06528       1.76623       1.74438       2.13523       2.42101       2.41010       2.55365       2.37116
  17   8 1963.2938    0.5382  0.4262  9.2250  0.0000  0.0184   0.0186   0.0425    0.0617   0.0000   438.6253       4.04884       17.0729      -2.01095      -1.06497    -0.0827655       1.72117       1.98235       2.32426       2.40894       2.26183       2.09911
  17   9 2112.9973    0.7630  0.5994  9.5027  0.0000  0.0221   0.0230   0.0524    0.0748   0.0000   439.4097      -3.54079       10.4489       7.16059     -0.141613       1.02153       2.01160       2.39728       2.65056       2.61490       2.56333       2.28965
  17  10 2260.2587    0.9799  0.8822  9.9935  0.0000  0.0274   0.0259   0.0720    0.1043   0.0000   437.1856       1.36486       6.28228      -3.55989      -1.21514      -1.25777       2.46565       3.31446       3.25945       3.54793       3.53629       3.23830
  17  11 2404.9889    1.3350  0.8611 10.7584  0.0000  0.0269   0.0350   0.0678    0.0908   0.0000   434.1394      -2.29768       15.5079      -1.37623      -2.70852       1.64547       2.59888       3.29966       3.59109       3.66676       3.41642       2.96492
  17  12 2548.0874    1.7958  1.0307 11.0476  0.0000  0.0304   0.0436   0.0785    0.1020   0.0000   440.4365      -2.61375       13.8337       3.56121      -2.21791       1.59224       2.54280       3.34047       3.72321       3.85179       3.45910       3.03584
  17  13 2691.0409    2.4014  0.9110 11.3650  0.0000  0.0247   0.0605   0.0701    0.1111   0.0000   437.9111     -0.776093       10.2857       2.14560       1.23380      -2.58980       2.48466       3.03461       3.04482       3.25928       3.36486       3.03294
  17  14 2834.3363    3.0063  0.8387 11.9427  0.0000  0.0255   0.0752   0.0618    0.1079   0.0000   438.8455       6.92390       2.83144       1.70984     -0.820779      -1.64490       2.23075       3.13550       3.19210       3.33843       3.22788       2.93768
  17  15 2977.1921    3.6612  0.8142 12.5747  0.0005  0.0253   0.0985   0.0659    0.1019   0.0000   439.4970     -0.180417       10.4622       1.97764      -3.36924      -2.55487       2.66564       3.60726       3.81267       4.07982       3.81755       3.35582
  17  16 3119.3982    3.7058  1.0286 12.5688  0.0000  0.0287   0.0890   0.0732    0.1380   0.0000   438.6204       4.30256       6.35785      -1.80332       1.63720       4.04015       2.60697       3.25514       3.71954       3.51100       3.37261       3.06060
  17  17 3261.3540    3.7749  1.3462 12.1602  0.0000  0.0348   0.0860   0.0872    0.2125   0.0000   432.5214       10.2684       16.8818       1.68871      -3.06044       11.8143       3.31349       4.55331       4.61214       4.68583       4.54347       3.96035
  17  18 3403.3547    3.2208  1.8575 11.9069  0.0000  0.0415   0.0682   0.1112    0.1716   0.0000   433.5442       6.41362       13.2351       4.56163      -1.51588       1.92001       3.56974       4.82799       5.09715       5.10386       4.93123       4.52277
  17  19 3545.5194    2.6060  2.9159 11.5236  0.0000  0.0540   0.0455   0.1483    0.1014   0.0000   434.3114       12.2649       19.4039      -10.8449      -2.13500       7.70928       4.86117       6.27335       6.68373       6.72670       6.35892       5.88477
  17  20 3687.7519    2.1487  4.2627 10.9759  0.0000  0.0669   0.0311   0.1835    0.0747   0.0000   446.6750     -0.775336       20.6455       18.0751      -13.0724       1.66905       5.94707       7.84746       8.39538       8.58870       8.15476       7.49996
  17  21 3829.9496    1.7608  6.1899 10.4088  0.0000  0.0815   0.0216   0.2380    0.0614   0.0000   426.5090       25.0735     -0.743619       3.11657       9.34924       19.5625       7.35762       9.45202       10.3989       10.3204       9.76621       9.07596
  17  22 3972.4158    1.5135  7.3770 10.2668 -0.0024  0.0974   0.0185   0.2749    0.0535   0.0000   436.9108       6.70047       24.0014       13.5376      -3.84768       4.16043       8.71039       11.0529       12.3256       12.2687       11.5051       10.5864
  17  23 4114.8691    1.2179 10.2172 10.0034  0.0000  0.1321   0.0155   0.3818    0.0518   0.0000   450.5908      -4.00062       31.6663      -5.05836      -35.2678       8.14245       11.7676       15.3496       16.3684       17.0716       15.9245       14.4864
  18   6 1683.6482    0.2551  0.3063  8.9289  0.0000  0.0200   0.0112   0.0393    0.0416   0.0000   437.4965     -0.381940       16.5005     -0.988441     -0.122087      -1.97233       1.94141       2.48514       2.85331       2.53141       2.55012       2.50817
  18   7 1839.9480    0.4132  0.4342  9.0407  0.0000  0.0201   0.0144   0.0448    0.0539   0.0000   441.4846     0.0295227       14.6344       2.32625      -2.07152      -2.29774       2.04991       2.49396       2.54499       2.59899       2.35274       2.30775
  18   8 1992.8530    0.5427  0.4674  9.4649  0.0000  0.0207   0.0185   0.0483    0.0594   0.0000   437.6705      -1.77872       18.6743     -0.707962      -3.77655      -2.37130       1.88270       2.55075       2.62031       2.62997       2.66136       2.54892
  18   9 2143.6826    0.7797  0.7362  9.4536  0.0000  0.0230   0.0206   0.0593    0.0834   0.0000   443.8201       2.31972       14.0339       2.03336     -0.338165       2.20235       2.04621       2.68877       2.88387       2.83293       2.81815       2.53465
  18  10 2291.6225    1.0858  0.7704 10.3453  0.0000  0.0257   0.0301   0.0634    0.0947   0.0000   443.3558      -1.11335       16.5562      -2.83084      -2.24679       1.49139       2.04154       2.82618       2.83885       2.91583       2.74898       2.52689
  18  11 2436.8959    1.5193  0.9734 10.6026  0.0000  0.0277   0.0373   0.0733    0.1211   0.0000   435.6347      -7.80120       9.06607       10.5331      -3.05084      -2.19646       2.23654       3.08136       3.19122       3.42462       3.42537       2.99275
  18  12 2580.8068    2.0010  0.8955 11.0624  0.0000  0.0263   0.0479   0.0627    0.1065   0.0000   437.3998       3.57663       21.8697       2.88927       1.29295       1.46535       2.45045       3.35834       3.51958       3.52767       3.23282       2.87304
  18  13 2724.7826    2.4814  0.8041 11.8785  0.0000  0.0239   0.0640   0.0605    0.0891   0.0000   436.8598      -2.08606       14.8986       3.51223     -0.487322     0.0795807       2.19565       2.93722       3.02735       3.02393       2.95743       2.60889
  18  14 2868.6692    3.1759  0.7872 12.1867  0.0000  0.0240   0.0803   0.0555    0.0925   0.0000   435.8168       6.12457       13.9120      0.259364       1.58243       3.35736       1.99115       2.76688       2.64212       2.90690       2.73871       2.44866
  18  15 3012.1116    3.8350  0.7461 12.7446  0.0000  0.0231   0.1000   0.0546    0.0859   0.0000   438.8079       6.52035       10.5709       1.22080      0.298530       3.81720       2.29871       3.07453       3.22441       3.40013       3.17949       2.68729
  18  16 3154.8418    3.9101  1.0142 12.6979  0.0000  0.0281   0.0926   0.0677    0.1106   0.0000   432.8258       1.46195       9.24680       3.59651      -7.45702       2.03473       2.49397       3.27857       3.46698       3.56516       3.32655       3.00679
  18  17 3297.3452    3.5427  1.5712 12.1546  0.0000  0.0343   0.0724   0.0922    0.1362   0.0000   439.9675       5.01187       6.99255       9.57673       2.64851      -3.29466       2.94023       3.80784       4.09437       3.97046       4.11523       3.65725
  18  18 3439.9863    2.9539  2.1133 12.0272  0.0000  0.0429   0.0589   0.1201    0.1106   0.0000   438.1248       1.32948       13.6041       8.36521      0.109475       2.58470       3.73697       4.93999       5.33936       5.39469       5.37875       4.81938
  18  19 3582.5956    2.4992  3.3113 11.1561  0.0000  0.0539   0.0387   0.1536    0.1068   0.0000   439.8706       11.1828       18.0465       11.6954       1.13671       6.41518       4.65235       6.06906       6.46530       6.43488       6.19411       5.86842
  18  20 3725.3029    2.1057  4.5035 10.7818  0.0018  0.0670   0.0293   0.1847    0.0795   0.0000   442.0408       6.95499       2.28452     -0.239349       1.37251       7.93024       5.71458       7.47359       7.82208       8.26494       7.71122       7.20517
  18  21 3868.1204    1.6510  6.5102 10.2884  0.0000  0.0845   0.0198   0.2375    0.0613   0.0000   440.5170       6.40862       19.0498       17.6077      -10.3708      0.403512       7.32262       9.39478       10.3426       10.4979       10.0839       9.32659
  18  22 4010.9980    1.3565  8.0292 10.2102  0.0000  0.1054   0.0165   0.3048    0.0484   0.0000   461.2049       17.3570       10.8452      -4.16102      -4.76306       17.2440       8.77944       11.5248       12.5408       12.8404       12.2447       11.2548
  18  23 4153.8486    1.1742 10.0826  9.9884  0.0000  0.1293   0.0144   0.3738    0.0472   0.0000   429.8760       10.7814       19.2842      -1.71792      -2.49120     -0.583156       10.6315       14.0714       15.4030       15.6207       14.8487       13.7365
  18  24 4296.8537    0.9100 11.4349 10.0062  0.0000  0.1691   0.0137   0.4906    0.0418   0.0000   431.2486      -16.4420       38.6011       27.5945       20.1192       42.8843       14.0240       18.1304       20.3278       20.5795       19.2909       17.9367
  19   5 1543.0503    0.1528  0.1564  8.8673  0.0030  0.0190   0.0101   0.0373    0.0333   0.0000   437.9818      -1.47126       19.1334       1.49680      -1.29644      0.860404       1.70705       1.93508       2.26543       2.30817       2.25685       1.92964
  19   6 1709.3641    0.2653  0.2753  8.9774  0.0000  0.0166   0.0116   0.0363    0.0395   0.0000   439.6599      -4.38561       12.8829      0.606590      -3.78364      -2.48078       1.24213       1.81943       1.79786       1.82522       2.12473       1.74621
  19   7 1867.2809    0.4519  0.4076  9.1471  0.0000  0.0185   0.0156   0.0446    0.0525   0.0000   438.3364      -5.29263       13.1259      0.600925      -6.25353       1.07403       1.56867       1.88116       2.32511       2.25563       2.25806       2.10405
  19   8 2021.7607    0.6379  0.5664  9.1774  0.0000  0.0193   0.0186   0.0478    0.0758   0.0000   439.5904     -0.190576       12.4402     -0.242901     -0.473822       3.78048       1.75411       2.13142       2.22447       2.20593       2.25342       2.15546
  19   9 2173.7743    0.8946  0.6726  9.7086  0.0000  0.0214   0.0242   0.0513    0.0778   0.0000   438.7139      -3.88658       11.5648      -2.47591       1.91059      0.824902       1.82223       2.32490       2.42233       2.52559       2.48265       2.31943
  19  10 2322.2240    1.1494  0.9734 10.2326  0.0000  0.0271   0.0278   0.0756    0.0882   0.0000   435.7834       3.67694       15.2946     -0.186616       5.81998       1.80418       2.18454       2.84500       3.06495       3.23335       3.09005       2.90090
  19  11 2468.0824    1.5300  1.0101 10.7406  0.0000  0.0287   0.0372   0.0727    0.1200   0.0000   434.9613      -1.45626       13.5125      -3.29540      -2.33479      0.906795       2.47916       3.48278       3.78145       3.94322       3.70859       3.31872
  19  12 2613.0959    2.1159  0.9630 11.3857  0.0000  0.0266   0.0497   0.0652    0.1096   0.0000   438.5292      -4.04063       13.3057       5.45003      -1.63133     -0.674119       2.18221       2.80542       2.99828       3.11282       3.33809       2.94574
  19  13 2757.9442    2.6528  0.8550 11.8579  0.0000  0.0234   0.0650   0.0663    0.0841   0.0000   438.1537      0.125293       14.7348       3.36177     -0.168986      -2.42900       1.82430       2.50434       2.53252       2.80130       2.69861       2.36433
  19  14 2902.4545    3.3815  0.8310 12.1885  0.0000  0.0233   0.0809   0.0572    0.1006   0.0000   438.5247       4.56326       5.50957       3.24035      0.248151       3.20036       2.03040       2.59094       2.72594       2.72582       2.64416       2.53000
  19  15 3046.5366    3.9894  0.8737 12.5506  0.0000  0.0237   0.0961   0.0620    0.0972   0.0000   436.2360       2.99554       13.9512       5.57908      -4.88547      -1.77073       1.93044       2.68036       2.73456       2.80416       2.76194       2.48229
  19  16 3189.8427    3.8076  1.1703 12.7789  0.0094  0.0318   0.0845   0.0800    0.0901   0.0000   439.4108      -4.42659       11.5581       11.5030      -5.42118      -3.09910       2.47921       3.39508       3.28659       3.54044       3.32864       3.19743
  19  17 3332.9618    3.4117  1.4014 12.6917  0.0000  0.0345   0.0728   0.0882    0.0835   0.0000   438.5631     -0.843794       12.7778       4.99010       3.36060      -1.18117       2.80898       3.75451       3.78972       4.05851       3.88033       3.68065
  19  18 3476.1783    2.7860  2.3533 11.7782 -0.0026  0.0433   0.0481   0.1210    0.0917   0.0000   442.3822       2.00307       6.88824      -6.23820       2.83635      -1.83839       3.41481       4.62309       5.02169       5.21583       4.97534       4.57707
  19  19 3619.1911    2.3618  3.7459 11.0328  0.0000  0.0558   0.0329   0.1568    0.0834   0.0000   437.7230       13.9493       16.8170       5.22656      -12.1148       3.00255       4.52210       5.83321       6.47606       6.47644       6.37692       5.74212
  19  20 3762.4907    1.9230  5.2725 10.6550  0.0021  0.0728   0.0244   0.2053    0.0651   0.0000   430.3336       4.45440       19.5496       3.49500      -1.62195      -3.16976       5.86970       7.52851       8.49544       8.35602       8.04473       7.69205
  19  21 3905.7975    1.6636  6.6475 10.2199  0.0000  0.0846   0.0188   0.2305    0.0588   0.0000   438.1024      -14.6154     -0.555677      -8.40312       3.63236       1.43491       6.73544       9.01102       9.78399       9.98471       9.72578       8.94383
  19  22 4048.9555    1.3098  8.6490 10.1411  0.0000  0.1100   0.0154   0.3146    0.0449   0.0000   442.4658      -8.66950      -5.04069      -1.99609      0.648332      -3.31518       8.86668       11.4453       12.8291       12.9745       12.4247       11.6083
  19  23 4192.3109    1.1161 11.1211  9.9407  0.0000  0.1400   0.0136   0.4095    0.0440   0.0000   421.2156       15.8227       52.1625      -32.3830      -4.37290       12.6487       11.1976       14.7683       16.2692       16.3605       15.7751       14.7860
  19  24 4335.8450    0.8764 12.6972  9.9916  0.0000  0.1819   0.0126   0.5248    0.0374   0.0000   441.6471      -8.76143       6.41544       32.7381       21.8106       11.9864       14.5459       18.9970       21.0404       21.6186       20.5259       19.4242
  19  25 4479.5812    0.7288 15.0117  9.8219 -0.0004  0.2336   0.0103   0.6465    0.0340   0.0000   437.7075      -5.69050       47.0416      -26.1504      -38.0396       28.4869       18.3288       23.9071       26.1380       26.5759       25.9236       24.3884
  19  26 4621.9534    0.6023 18.1282  9.6831  0.0006  0.3174   0.0082   0.8086    0.0283   0.0000   452.1637       55.7028      -1.64889       12.3099      -15.1432      -31.7180       25.0796       32.9674       36.0379       36.5612       35.4801       33.0918
  20   4 1386.4986    0.1012  0.0940  8.9063  0.0000  0.0225   0.0096   0.0306    0.0297   0.0000   437.3601    -0.0690549       19.4244       2.76256      -1.93694      0.468363       2.49588       3.77282       3.85538       2.91471       3.35231       2.67201
  20   5 1566.5317    0.1891  0.1981  8.9000  0.0000  0.0136   0.0102   0.0367    0.0344   0.0000   437.7652      0.482035       16.7204       1.58236    -0.0144938       1.94094       1.25099       1.65717       1.71823       1.76650       1.84378       1.64674
  20   6 1734.1937    0.3117  0.2743  8.9743  0.0000  0.0157   0.0127   0.0329    0.0404   0.0000   438.3893      0.151630       16.3882      -1.35139      -1.29922     -0.292540       1.32647       1.67668       1.97492       1.80654       1.86112       1.71811
  20   7 1893.9270    0.4596  0.3770  9.2126  0.0000  0.0167   0.0157   0.0373    0.0498   0.0000   438.7560     -0.736249       13.5160      -1.53686       1.53667     -0.231959       1.37314       1.86000       2.00075       2.16022       2.22641       2.12198
  20   8 2050.0668    0.6614  0.6504  9.3099  0.0000  0.0221   0.0177   0.0538    0.0674   0.0000   439.7675      -3.28984       12.2235      -1.44931     -0.759653       1.27485       1.75826       2.16082       2.20320       2.28550       2.23682       2.23222
  20   9 2203.1399    0.9121  0.7427  9.9080  0.0000  0.0249   0.0236   0.0567    0.0803   0.0000   435.7597     -0.680505       14.3577     -0.305770      -5.61440       2.45230       2.15079       2.96463       3.20167       3.20777       2.83304       2.67964
  20  10 2352.4250    1.2364  1.0182 10.2092  0.0000  0.0284   0.0275   0.0644    0.0952   0.0000   435.4192       2.03730       12.2677     -0.303319      0.979691       4.93029       2.09318       2.80376       2.94405       3.12688       3.07033       2.83183
  20  11 2498.9711    1.7512  0.8530 10.9632  0.0000  0.0237   0.0420   0.0589    0.1036   0.0000   436.5912       1.54364       7.47092     -0.600653      0.662027      0.550454       1.98196       2.61708       2.61290       2.72385       2.71127       2.46608
  20  12 2644.8762    2.1891  0.9395 11.4600  0.0000  0.0252   0.0517   0.0669    0.1095   0.0000   439.8587       5.38816       16.0826     -0.403367      -2.47171      -2.33583       2.02800       2.77106       2.90484       2.99474       3.06253       2.71882
  20  13 2790.6329    2.6881  0.8624 11.9902  0.0000  0.0234   0.0636   0.0598    0.0886   0.0000   437.6116       7.01118       12.3913       1.85234      0.921844      0.404614       1.92023       2.42238       2.66471       2.71573       2.69005       2.61104
  20  14 2935.9941    3.6673  0.7947 12.3408  0.0000  0.0221   0.0873   0.0530    0.0941   0.0000   438.3430       1.98306       9.81227      0.584539       2.35125      0.252989       1.66926       2.31846       2.30256       2.47865       2.41863       2.28454
  20  15 3080.4585    3.8320  0.9309 12.6292  0.0000  0.0244   0.0882   0.0639    0.0912   0.0000   437.1391     -0.130769       17.7209      -1.75795       2.77502       5.86613       1.91454       2.69896       2.82713       3.13745       2.88608       2.68280
  20  16 3224.3859    3.7401  1.2622 12.5625 -0.0001  0.0301   0.0756   0.0825    0.0924   0.0000   443.0528       2.28290       11.8697       1.16277      -2.56966      0.520838       2.45946       3.25168       3.26096       3.43892       3.31481       3.09990
  20  17 3368.0866    3.1838  1.8592 12.1927  0.0000  0.0379   0.0564   0.0998    0.0719   0.0000   435.2615       7.70640       8.48462       9.76837       2.00045       3.47377       2.84448       3.79375       4.08817       4.35744       4.14837       3.81367
  20  18 3511.9011    2.6396  2.5615 11.7582  0.0000  0.0463   0.0425   0.1235    0.0728   0.0000   442.7760       7.96709       5.61484      -7.60335       1.01060       6.94422       3.54528       4.69210       5.22562       5.19571       5.45488       4.90750
  20  19 3655.5706    2.2790  3.9295 11.1027  0.0000  0.0591   0.0314   0.1569    0.0736   0.0000   440.5177       4.80139       1.00221    -0.0403460      -11.1041    0.00758572       4.54525       6.04095       6.57463       6.71143       6.51174       6.18273
  20  20 3799.1520    1.8597  5.6513 10.4527  0.0000  0.0716   0.0213   0.2040    0.0629   0.0000   449.3446       9.52436       26.2963       21.5187       1.79463      -6.10634       5.49332       7.07459       7.84984       7.91872       7.79853       7.17130
  20  21 3942.8117    1.5275  7.9832 10.1550  0.0000  0.0943   0.0164   0.2699    0.0507   0.0000   445.8171      -1.28079     -0.352555       1.28572      -9.44338      -4.13469       7.18205       9.48459       10.3731       10.8770       10.1139       9.88003
  20  22 4086.5375    1.3047  9.4068 10.0311  0.0000  0.1093   0.0141   0.3227    0.0435   0.0000   451.0978       7.20823      -6.96836      -11.3091       29.8769       17.7928       8.37405       11.0250       12.1625       12.2997       12.2244       11.3955
  20  23 4230.2357    1.0224 10.5974  9.9648  0.0000  0.1384   0.0129   0.3939    0.0413   0.0000   408.1369       29.1102       31.0962       21.6201       5.94122       3.74850       10.4661       13.8696       15.0783       15.4592       14.8484       14.0426
  20  24 4373.9551    0.8360 14.0759  9.9672 -0.0005  0.2072   0.0112   0.5777    0.0344   0.0000   431.5689      -23.4514       15.6895       26.6228      -27.1339      -16.0968       15.2781       20.3745       22.2245       23.2926       21.8523       20.6129
  20  25 4518.0719    0.6844 16.2218  9.7990 -0.0015  0.2611   0.0088   0.6894    0.0304   0.0000   435.1054      -9.88406       9.11443       76.0627      -17.0578      -47.1324       18.8672       26.0741       27.7481       29.1646       27.5239       25.8740
  21   5 1589.2909    0.1934  0.1767  8.8932  0.0000  0.0131   0.0104   0.0310    0.0327   0.0000   439.0625     -0.312802       17.9107      0.405326      -1.26976     -0.878985      0.854475       1.19717       1.18465       1.32036       1.39686       1.18947
  21   7 1919.7866    0.5112  0.4699  9.1290  0.0000  0.0183   0.0155   0.0412    0.0552   0.0000   439.5519      -2.55766       19.6749      -5.82337       2.96542      -2.69669       1.37070       1.82653       1.84872       1.97651       2.02455       1.85846
  21   8 2077.7648    0.6548  0.6015  9.7555  0.0000  0.0207   0.0185   0.0537    0.0579   0.0000   438.3007      -1.28427       13.0878      0.943639      0.525139       1.38753       1.54454       1.86042       2.29242       2.26966       2.23053       1.99941
  21   9 2231.8703    0.9874  0.8442  9.7078  0.0000  0.0237   0.0232   0.0600    0.1001   0.0000   441.2858      0.973570       11.4309      -4.27584       2.13716     -0.432753       1.88903       2.59545       2.71193       2.79367       2.59076       2.46684
  21  10 2381.9032    1.3910  0.9000 10.4707  0.0000  0.0236   0.0314   0.0609    0.0852   0.0000   440.4678       1.21727       15.4011      -3.37925      -3.32082      -1.87242       1.74174       2.27306       2.37754       2.52051       2.53247       2.45027
  21  11 2529.2846    1.8291  0.9560 10.9208  0.0000  0.0260   0.0397   0.0595    0.0979   0.0000   438.4719       1.99905       11.4697       5.34879       1.32864       4.11474       1.82500       2.51528       2.63749       2.63848       2.63248       2.49798
  21  12 2676.1811    2.3741  0.8512 11.5674  0.0000  0.0230   0.0575   0.0600    0.1057   0.0000   440.5169       1.59390       10.1862      -4.51094     -0.573206       3.31392       1.73884       2.39003       2.41424       2.62210       2.55508       2.47834
  21  13 2822.9689    3.0083  0.8272 12.0652  0.0000  0.0225   0.0710   0.0557    0.1064   0.0000   438.6652       5.79350       11.6806      -2.49356      -2.01668       1.98214       1.70711       2.27301       2.41923       2.41521       2.33219       2.31290
  21  14 2968.9062    3.7330  0.7636 12.3634  0.0000  0.0209   0.0882   0.0504    0.0885   0.0000   436.5229       1.37350       13.5972     -0.773424      0.864489       1.21204       1.56310       2.13626       2.18982       2.32562       2.21357       1.98682
  21  15 3113.9192    3.9620  1.0582 12.3165  0.0000  0.0246   0.0817   0.0658    0.1166   0.0000   437.2820     0.0917642       10.7751       1.79898      -4.51184      -5.41287       1.88709       2.44266       2.49976       2.64002       2.75275       2.60179
  21  16 3258.4443    3.7077  1.2192 12.5467  0.0000  0.0289   0.0763   0.0727    0.0989   0.0000   435.8418       5.72751       14.7860       6.55514       1.31754       7.06038       2.16893       2.89329       3.15879       3.12950       3.08958       2.89915
  21  17 3402.8132    3.1804  1.8151 12.1289  0.0000  0.0366   0.0546   0.0936    0.0719   0.0000   433.7966       2.31215       10.3935       1.43734      -7.29174      -2.06406       2.66030       3.55397       3.80603       3.95249       3.79832       3.55428
  21  18 3547.1564    2.5714  2.7754 11.6943  0.0000  0.0465   0.0375   0.1240    0.0595   0.0000   440.9931       4.90733       12.1794      -6.28600      -9.50980       3.47500       3.28066       4.45681       4.78271       4.91300       4.85278       4.40305
  21  19 3691.5290    2.1007  4.2986 11.0229  0.0000  0.0606   0.0270   0.1640    0.0601   0.0000   434.1173       14.8048       25.4456       4.04313      -2.79515      -5.26853       4.41485       5.79561       6.42739       6.49095       6.58407       6.10347
  21  20 3835.5595    1.7407  6.2763 10.3998  0.0000  0.0758   0.0190   0.2193    0.0544   0.0000   430.5645       20.0705      -4.71199       1.93472       15.7504       15.2156       5.60667       7.26826       7.96890       8.19538       8.34625       7.71772
  21  21 3979.8798    1.4587  8.2163 10.2053  0.0000  0.0977   0.0154   0.2744    0.0449   0.0000   445.1717      -1.75927       11.0263      -10.6629       2.27513       7.65163       6.93333       9.27239       10.0856       10.6283       10.0511       9.42356
  21  22 4124.0281    1.1766 10.1902 10.0824  0.0030  0.1241   0.0133   0.3492    0.0396   0.0000   441.0223      -9.46256      -13.6330      0.301304       19.8204      -6.50991       8.98037       11.3794       12.8960       13.1682       12.8507       12.4091
  21  23 4268.1112    0.9907 12.2169 10.0373  0.0012  0.1549   0.0123   0.4557    0.0361   0.0000   446.2403       15.3039       12.7594       26.9398       41.5075       7.78452       11.2749       14.5143       16.2692       16.7157       16.2889       15.4768
  21  25 4556.1468    0.6574 16.1383  9.7706 -0.0006  0.2495   0.0087   0.6847    0.0290   0.0000   433.5762       12.1151       50.5113      -36.1747       21.8612      -16.4966       17.8752       23.1447       26.2597       26.7557       25.7344       24.7300
  22   4 1429.1345    0.1253  0.0983  8.8235  0.0000  0.0154   0.0091   0.0228    0.0291   0.0000   440.7112      -1.32589       16.6379       2.37706      -3.35186      0.160356      0.909918       1.54799       1.33492       1.55490       1.46229       1.58982
  22   5 1611.3382    0.2115  0.2112  8.9203  0.0000  0.0151   0.0101   0.0315    0.0338   0.0000   439.4598      -1.36114       19.5685     -0.935063      -2.78390       2.43536       1.19570       1.71177       1.96482       2.06647       1.91518       2.00158
  22   6 1781.5521    0.3579  0.3163  9.0405  0.0000  0.0153   0.0130   0.0337    0.0417   0.0000   438.8345     -0.320034       16.8622       1.26130     -0.973259       2.43574       1.10976       1.35467       1.56776       1.61705       1.59476       1.49115
  22   7 1945.0766    0.5260  0.4410  9.2624  0.0000  0.0189   0.0160   0.0383    0.0523   0.0000   437.4228     -0.820079       18.3248      0.919706     -0.649168      -2.61356       1.19753       1.83058       1.77498       1.93829       1.83899       1.97777
  22   8 2104.7483    0.7538  0.6187  9.6913  0.0000  0.0197   0.0198   0.0486    0.0625   0.0000   439.7177     -0.519340       12.0348     -0.392338      -3.22612      -1.36999       1.49283       1.81527       1.93020       2.00264       2.03261       2.00648
  22   9 2260.0014    1.0708  0.7508 10.0143 -0.0001  0.0217   0.0253   0.0521    0.0767   0.0000   438.4873     -0.948895       15.8229     -0.651941     -0.333804      0.518455       1.54561       2.09996       2.24139       2.27780       2.25461       2.08125
  22  10 2410.8025    1.3943  0.9540 10.5003  0.0000  0.0244   0.0304   0.0629    0.0984   0.0000   439.2225       1.01697       14.4002       1.55315     -0.792294       1.93340       1.75743       2.39766       2.48277       2.65450       2.53708       2.24225
  22  11 2559.2038    1.9787  0.9628 10.9398  0.0000  0.0230   0.0423   0.0592    0.0980   0.0000   440.2531       2.93463       12.0611     -0.344301      -1.85557      0.111834       1.71036       2.09717       2.28736       2.39179       2.36368       2.31571
  22  12 2707.0983    2.4821  0.9988 11.6164  0.0000  0.0245   0.0532   0.0633    0.1015   0.0000   438.7911      0.619470       13.6750       4.14037      -3.30256      0.655795       1.73288       2.28309       2.44196       2.60673       2.61546       2.39677
  22  13 2854.7253    3.2578  0.7379 12.2370  0.0000  0.0199   0.0795   0.0522    0.0971   0.0000   436.6706       2.33239       10.7211      -1.11801       2.96048      -2.71076       1.48990       1.92415       1.93339       1.99192       2.10322       1.99126
  22  14 3001.4033    3.7361  0.8317 12.6072  0.0000  0.0209   0.0856   0.0566    0.0910   0.0000   440.0109      0.430658       19.6208       4.33877     -0.356912       1.43723       1.56658       1.99920       2.20237       2.28133       2.26176       2.06384
  22  15 3147.0148    4.0256  0.9821 12.7885  0.0000  0.0242   0.0863   0.0630    0.0898   0.0000   439.2558       1.69580       11.2546       7.20607      0.440918     -0.729357       1.75764       2.21325       2.39673       2.51807       2.53262       2.31418
  22  16 3292.1742    3.6072  1.4440 12.2557 -0.0002  0.0301   0.0661   0.0796    0.0885   0.0000   442.2288      0.626823       12.0829       2.59084       4.82557       6.23287       2.09424       2.71184       2.93167       3.22507       3.01671       2.87657
  22  17 3437.2041    2.9755  2.0187 12.0978  0.0000  0.0380   0.0483   0.0983    0.0605   0.0000   437.7332       7.32380       7.99935      -1.12245       5.01392       2.41664       2.67975       3.46091       3.86727       3.83945       3.87213       3.66863
  22  18 3582.1240    2.4273  3.4805 11.2993  0.0000  0.0508   0.0308   0.1337    0.0547   0.0000   441.4179       3.98600       13.6649      -3.53739       1.66717      -8.35013       3.46786       4.51096       5.14178       5.15329       5.13924       4.87056
  22  19 3726.9267    1.9226  4.5504 11.0772  0.0000  0.0645   0.0246   0.1724    0.0505   0.0000   444.4380       13.3678       13.8434       8.61374       3.23078      -16.1511       4.46159       5.98205       6.63749       6.51817       6.68916       6.47537
  22  20 3871.6148    1.6705  6.6903 10.3854  0.0000  0.0783   0.0176   0.2201    0.0486   0.0000   437.3741       7.74739       1.10289      -6.61203       11.2194      0.830601       5.45772       7.17832       7.95235       8.30421       7.82797       7.56880
  22  21 4016.0276    1.3679  8.1920 10.2489  0.0000  0.1006   0.0150   0.2783    0.0421   0.0000   425.4963       1.38439       1.04634      -3.95220      -15.7875       5.77466       6.63282       9.14964       9.99985       10.3122       9.99918       9.60402
  22  22 4160.6087    1.1320 10.9264 10.1314  0.0011  0.1328   0.0128   0.3805    0.0357   0.0000   420.9525       34.8435       17.0062       8.20597      -10.5383      -6.75572       9.03844       12.2466       13.4619       14.0031       13.4686       13.1592
  22  25 4594.6209    0.5780 16.0751  9.7756 -0.0013  0.2720   0.0081   0.7225    0.0276   0.0000   439.9991       58.7121       11.6543      -17.9205       19.0836      -27.2741       18.7133       24.0354       27.0947       28.1653       27.6507       26.0763
  23   4 1449.6891    0.1243  0.1127  8.8338  0.0029  0.0146   0.0091   0.0270    0.0290   0.0000   440.6566      -2.75584       13.4621      -2.21972      -5.92566      -3.29762       1.28037       1.37417       1.47858       1.39716       1.45118       1.63750
  23   5 1632.7812    0.2304  0.2081  8.9068  0.0000  0.0142   0.0104   0.0292    0.0331   0.0000   441.4654     -0.983794       15.4640      0.501017      -3.51218      -2.47408       1.05520       1.08430       1.21274       1.38209       1.44953       1.30407
  23   6 1804.2296    0.3777  0.3153  9.1562  0.0000  0.0132   0.0136   0.0347    0.0394   0.0000   438.4810      -1.27855       17.5097       2.15843      -2.63586       2.22675      0.964631       1.24315       1.37668       1.38635       1.46429       1.38413
  23   7 1969.5925    0.5553  0.5951  9.1800  0.0000  0.0203   0.0148   0.0467    0.0590   0.0000   439.7766      -2.32427       14.0736      -2.07757      0.311296      0.365404       1.43407       1.77265       1.94059       2.03718       2.01149       1.88815
  23   8 2131.0685    0.7760  0.6754  9.5122  0.0000  0.0198   0.0191   0.0492    0.0679   0.0000   440.0498      -1.35192       15.9920      0.383025      -6.86188     -0.304882       1.34523       1.78127       1.91949       2.07434       1.84514       1.83126
  23   9 2287.4645    1.0878  0.9963  9.9193  0.0000  0.0253   0.0227   0.0615    0.0888   0.0000   439.8481      -1.94394       15.8565       1.47986       3.52179       3.47582       1.71265       2.22544       2.46900       2.62176       2.42737       2.41906
  23  10 2439.1955    1.5434  0.9761 10.6974  0.0000  0.0255   0.0325   0.0628    0.0946   0.0000   443.1250       3.45301       17.9145       1.07242      -3.35584       1.05999       1.64729       2.20065       2.31429       2.45873       2.38226       2.27948
  23  11 2588.6032    1.9811  0.9599 11.1093  0.0000  0.0236   0.0411   0.0597    0.0827   0.0000   438.1226       2.67136       14.5196       3.79128     -0.448719    -0.0414177       1.50657       2.09815       2.26279       2.27967       2.27078       2.07768
  23  12 2737.6054    2.6196  0.8803 11.8646  0.0000  0.0224   0.0570   0.0576    0.0816   0.0000   440.2033     -0.751639       15.9934       3.63844      -4.02633      0.104198       1.54286       2.15344       2.28302       2.49239       2.46992       2.15384
  23  13 2886.0664    3.3333  0.7835 12.3140  0.0000  0.0208   0.0776   0.0528    0.0973   0.0000   440.3825       2.07579       7.43741       6.45988     -0.557500       3.59874       1.37684       1.93439       2.01790       2.25406       2.19268       2.04110
  23  14 3033.4550    3.9316  0.8468 12.6085  0.0000  0.0213   0.0861   0.0534    0.1019   0.0000   440.4516       1.83073       8.64661       2.45825      -3.09223     -0.682758       1.46808       1.88476       2.13084       2.11086       2.20772       2.01011
  23  15 3179.6931    3.8893  1.0358 12.6628  0.0000  0.0246   0.0797   0.0639    0.0921   0.0000   435.4662       4.86978       16.4805       1.96883      -1.43582       3.92936       1.79985       2.35109       2.52428       2.63995       2.80274       2.59679
  23  16 3325.5044    3.5293  1.4373 12.4471  0.0000  0.0308   0.0650   0.0797    0.0823   0.0000   439.1192       7.07276       17.5238       8.34526      0.771997      -2.94454       2.09909       2.86426       2.94013       3.21572       3.01262       2.93666
  23  17 3471.2554    2.8119  2.2815 11.8727  0.0025  0.0394   0.0409   0.1028    0.0559   0.0000   436.1455      -1.76984       13.9247       8.18522       6.38618      -3.08590       2.60526       3.45096       3.84276       3.94362       3.89119       3.74288
  23  18 3616.6454    2.2583  3.7644 11.2256  0.0000  0.0526   0.0273   0.1388    0.0485   0.0000   431.9323       9.99471       11.4439      0.364258      -3.18275       1.69930       3.58004       4.65588       5.20345       5.24866       5.27367       5.14569
  23  19 3761.9135    1.8800  5.0083 10.8659  0.0000  0.0635   0.0221   0.1783    0.0477   0.0000   443.5158       2.14986       8.18020       17.2102      -1.71789       2.90154       4.35223       5.59943       6.32062       6.39224       6.42867       6.01935
  23  20 3907.2770    1.5455  6.5912 10.4255  0.0000  0.0820   0.0170   0.2209    0.0455   0.0000   446.6746       2.50767       20.6746       5.54510       3.49910       2.79391       5.21117       7.16482       7.97689       8.27213       8.02394       7.65468
  23  21 4052.6906    1.2461  8.6324 10.2681 -0.0000  0.1063   0.0146   0.2994    0.0385   0.0000   443.4164       14.7157      -14.4458       3.89671       23.5894      -1.22934       6.99779       9.22003       10.2594       10.4160       10.1450       9.99703
  23  22 4197.4285    1.0485 10.7259 10.1058  0.0000  0.1334   0.0123   0.3787    0.0346   0.0000   435.2868       2.60729       20.2137       16.3195      -8.12210      -10.1655       8.65550       11.3194       12.7391       13.2669       12.6297       12.3824
  23  23 4342.3961    0.8610 13.4084 10.0209  0.0007  0.1818   0.0106   0.5101    0.0312   0.0000   440.8090      -8.58444       2.96986       23.9937      -7.14975     -0.490181       11.9765       15.5728       17.6263       17.7521       17.8156       16.6986
  23  24 4487.6600    0.6928 14.7267  9.8538  0.0025  0.2204   0.0089   0.6049    0.0291   0.0000   459.5141       31.5656      -31.2760      -45.0506       31.0758      -1.11707       14.2241       18.8744       20.9461       22.1095       21.3511       20.3331
  23  25 4632.8499    0.5698 17.6824  9.7251  0.0031  0.2957   0.0076   0.7669    0.0250   0.0000   408.3124      -13.3143       81.9695       43.7459      -37.6913      -32.7728       19.4607       25.0345       28.0988       29.0990       28.6517       27.7055
  24   3 1270.9970    0.0630  0.0360  8.9303 -0.0005  0.0216   0.0106   0.0180    0.0260   0.0000   438.2380       1.09603       19.7898    -0.0260617       3.03000      -1.22367       1.54845       1.65318       1.50295       2.05499       1.62711       2.25171
  24   4 1469.7817    0.1479  0.1255  8.8496  0.0000  0.0123   0.0093   0.0290    0.0288   0.0000   440.6682     0.0792491       19.1378      0.580215      -1.93094      0.302658      0.703601      0.967028      0.954355       1.03776       1.06844       1.03948
  24   5 1653.6941    0.2361  0.2715  8.9098  0.0000  0.0149   0.0097   0.0347    0.0345   0.0000   438.8561      -4.05976       21.0774     -0.522193      -3.87766     0.0711625       1.08972       1.42894       1.51725       1.71721       1.77772       1.95842
  24   6 1826.3028    0.3730  0.4630  9.0487  0.0000  0.0171   0.0114   0.0473    0.0454   0.0000   437.6344      -2.32952       17.9102    -0.0546651     -0.879409      -3.29826       1.12393       1.53159       1.69371       1.77212       1.82483       1.65155
  24   7 1993.5340    0.6116  0.5445  9.3560  0.0000  0.0185   0.0161   0.0426    0.0573   0.0000   439.6146      0.730539       18.6760      -1.19288      -1.59713     -0.546172       1.11884       1.45029       1.71269       1.81650       1.63029       1.62407
  24   8 2156.7597    0.8533  0.6747  9.7954  0.0000  0.0200   0.0206   0.0489    0.0633   0.0000   438.1526    -0.0305464       18.2129      -1.17099       3.88055      0.975467       1.49035       1.97525       2.16145       2.26084       2.21081       2.00413
  24   9 2314.3310    1.1500  0.8389 10.4391  0.0000  0.0237   0.0259   0.0548    0.0711   0.0000   438.0039      0.115679       11.7858       4.29902      0.707773     -0.110856       1.42283       1.98358       2.09137       2.17840       2.11069       2.07758
  24  10 2467.0127    1.6313  1.0673 10.8938  0.0000  0.0263   0.0337   0.0631    0.0989   0.0000   438.4575     -0.424165       18.7243      0.249046     -0.376335       1.35172       1.65540       2.26822       2.43583       2.53424       2.74540       2.43304
  24  11 2617.6484    2.1819  0.9226 11.2591  0.0000  0.0224   0.0451   0.0564    0.0985   0.0000   436.3312     -0.775969       16.1815       1.56184      0.255614       1.37909       1.39559       1.88867       2.07608       2.10961       2.05757       1.94775
  24  12 2767.6923    2.8244  0.8121 12.0705  0.0000  0.0209   0.0628   0.0531    0.0786   0.0000   438.8352      -2.31846       9.72715       1.20353       1.36617     -0.128013       1.41558       1.86955       1.93605       2.12740       2.08069       2.00163
  24  13 2916.9507    3.5100  0.8228 12.3445 -0.0001  0.0208   0.0774   0.0510    0.0934   0.0000   439.9794       1.71543       13.9260       1.04140      -2.74261      -1.03348       1.54945       2.09651       2.29913       2.37838       2.25785       2.13470
  24  14 3065.0283    3.8263  0.9559 12.7782  0.0000  0.0235   0.0820   0.0616    0.0996   0.0000   438.8535       4.20832       12.8755       3.12696      -3.34771      -1.12585       1.56703       2.07218       2.17712       2.33400       2.30340       2.10491
  24  15 3211.9931    3.7708  1.1103 12.9030  0.0000  0.0262   0.0778   0.0697    0.0908   0.0000   444.3299       7.56651       12.1667       6.59485       4.29563       4.94059       1.68672       2.32845       2.48871       2.55483       2.59542       2.33573
  24  16 3358.4272    3.2508  1.6985 12.1448  0.0000  0.0337   0.0525   0.0832    0.0702   0.0000   441.8399      -1.02952       8.99103      0.532389       3.79740       5.24185       2.00895       2.91726       3.01375       3.20131       3.07869       2.96964
  24  17 3504.8472    2.6680  2.6915 11.8029  0.0000  0.0421   0.0358   0.1150    0.0485   0.0000   440.2641       6.09728      -2.28616      0.454502       5.96077       3.09559       2.59274       3.60730       3.83924       4.02212       4.10334       3.93865
  24  18 3650.9533    2.1467  3.8920 11.2471  0.0000  0.0526   0.0250   0.1436    0.0427   0.0000   442.4114       9.31456       10.1714       8.80725       7.46306      -6.59474       3.31379       4.29576       4.78626       5.01887       4.92917       4.80532
  24  19 3796.6853    1.7999  5.6412 10.7736  0.0000  0.0679   0.0196   0.1888    0.0442   0.0000   441.5117       23.5355       14.0315       2.79082       7.28884      -1.00270       4.32903       5.79441       6.44487       6.70584       6.65223       6.44946
  24  20 3942.5998    1.5055  7.7762 10.3684  0.0000  0.0873   0.0155   0.2435    0.0415   0.0000   444.9238       11.1413       14.8652      -3.65931      -2.97663      -4.09279       5.48009       7.24994       8.03167       8.34584       8.27758       8.01013
  24  21 4088.2765    1.2084  9.4743 10.2981  0.0000  0.1104   0.0134   0.3136    0.0346   0.0000   429.7680      -6.82502       19.0184      -4.20179       6.30524      -5.67095       7.02077       9.11901       10.2250       10.8530       10.3266       10.2074
  24  22 4234.0391    1.0134 11.9281 10.1290 -0.0037  0.1474   0.0115   0.4137    0.0333   0.0000   437.1063       8.20385       19.5928     -0.128317      -16.4107     -0.636769       9.10156       11.9981       13.4198       14.0039       13.7065       13.1862
  24  23 4379.2813    0.8113 13.8832 10.0241 -0.0011  0.1849   0.0096   0.5296    0.0297   0.0000   429.8606       8.35394       37.1332      -11.5477       24.7337       3.28611       11.6039       15.2878       17.0978       17.9927       17.6636       17.0107
  24  24 4524.0092    0.6687 16.5884  9.8422 -0.0007  0.2437   0.0078   0.6457    0.0267   0.0000   450.1501       48.6328       38.0080      -13.3310      -39.7315       4.28437       15.3062       19.9512       22.8105       23.4981       23.2993       22.5202
  25   3 1289.4051    0.0677  0.0488  8.8857  0.0000  0.0195   0.0089   0.0293    0.0257   0.0000   439.2688     -0.866256       19.0931       2.17108      -2.69577      -1.37773      0.899124       1.68009       1.64920       2.19345       1.52687       1.59349
  25   5 1674.0683    0.2604  0.2448  8.8730  0.0000  0.0189   0.0108   0.0351    0.0344   0.0000   438.1335       1.47681       21.0395   -0.00435401      -4.28348     -0.494669       1.43374       2.16012       2.24107       2.17935       2.08807       1.75346
  25   6 1847.8689    0.3989  0.3484  9.1603  0.0000  0.0151   0.0130   0.0325    0.0404   0.0000   439.9965       1.52148       17.9591      -1.85108      -1.57142       1.10746       1.00333       1.34046       1.53513       1.46167       1.49161       1.53412
  25   7 2016.8740    0.6250  0.6444  9.2336  0.0000  0.0201   0.0153   0.0463    0.0637   0.0000   442.9766       2.51620       16.1494       1.62329      -3.31776       1.19030       1.28720       1.75105       1.84762       1.87820       1.94575       1.85088
  25   8 2181.7121    0.8725  0.6830  9.8632  0.0000  0.0189   0.0206   0.0500    0.0621   0.0000   438.9157       1.09202       15.4369      -2.84507      -1.80098     -0.690056       1.18669       1.66804       1.76577       2.04012       1.94228       1.82025
  25   9 2340.5368    1.2611  0.9267 10.2169  0.0000  0.0222   0.0261   0.0586    0.0810   0.0000   442.0946       2.50693       15.1739      0.595386     -0.596615      -5.32738       1.37165       1.78826       1.95321       2.03886       2.19161       2.07298
  25  10 2494.3300    1.6949  0.9231 10.8437  0.0000  0.0214   0.0351   0.0590    0.0846   0.0000   438.1782       3.29378       18.2197     -0.340853     -0.419773      0.723104       1.40819       1.87574       2.07042       2.20773       2.27560       2.04307
  25  11 2646.2111    2.2109  0.9153 11.3755  0.0000  0.0231   0.0453   0.0538    0.0897   0.0000   439.3453       1.09064       11.8805     -0.955244      0.745554      -4.23912       1.49571       1.99390       2.24409       2.28283       2.39045       2.22586
  25  12 2797.3556    2.9605  0.8331 11.8486  0.0000  0.0200   0.0622   0.0500    0.0849   0.0000   437.6898      0.708766       12.1012       5.50723     -0.486320       1.68185       1.28072       1.60345       1.73608       1.84727       1.82545       1.74763
  25  13 2947.3948    3.6403  0.8291 12.4068  0.0000  0.0197   0.0771   0.0521    0.0791   0.0000   438.3725       4.97570       18.3688      0.477709       1.77770       3.09930       1.22502       1.69786       1.76934       1.94088       1.93045       1.86518
  25  14 3096.1188    3.9381  0.9616 12.7822  0.0000  0.0230   0.0831   0.0583    0.0999   0.0000   437.9234       6.03725       13.1743       2.50349      -5.01520      0.691713       1.54526       1.98590       2.26753       2.27875       2.45147       2.25669
  25  15 3243.8357    3.7083  1.2553 12.8150  0.0000  0.0275   0.0727   0.0745    0.0904   0.0000   439.3947       2.21137       11.6843       6.52258      -6.74539       2.39884       1.73623       2.23741       2.39410       2.51818       2.47009       2.46574
  25  16 3391.0768    3.0361  1.8763 12.1810  0.0000  0.0347   0.0482   0.0887    0.0638   0.0000   440.0555      -1.01596       11.1235       6.98910       1.57254       5.65527       2.10532       2.77914       2.99875       3.19047       3.18498       2.96394
  25  17 3538.1159    2.5803  2.8581 11.6594  0.0000  0.0433   0.0333   0.1122    0.0486   0.0000   443.9970      -3.27148       6.62456       2.14380       8.75487       1.00005       2.63458       3.51273       3.78406       4.08122       3.94170       3.79306
  25  18 3684.8432    2.1221  4.4619 10.9437  0.0000  0.0541   0.0226   0.1510    0.0450   0.0000   434.6740       3.90061       19.1727       12.6594       7.54545       1.37018       3.35162       4.30307       5.03311       5.09108       5.29075       5.01925
  25  19 3831.3369    1.7122  6.0277 10.6602 -0.0001  0.0679   0.0177   0.1933    0.0403   0.0000   437.3908       8.10874       7.86364      0.732371      -4.51434      -8.50993       4.30620       5.49513       6.20280       6.48263       6.51734       6.23947
  25  20 3977.5039    1.4077  8.0969 10.2949  0.0000  0.0872   0.0144   0.2540    0.0398   0.0000   440.3736       15.4758       3.94414       11.0849      -2.34075      -8.67638       5.39131       7.12109       8.00228       8.10413       8.29024       7.92216
  25  21 4123.5703    1.1598  9.8836 10.2125 -0.0038  0.1131   0.0127   0.3250    0.0340   0.0000   432.6062       14.1475       4.53414      -14.2929      -5.18046       1.22339       6.86466       8.97367       9.99656       10.7075       10.2782       10.0565
  25  22 4269.6487    0.9604 12.4579 10.0775  0.0029  0.1534   0.0107   0.4409    0.0310   0.0000   438.0234       22.0929       36.7149       8.83342      -22.1931      -20.4565       9.13879       12.3166       13.7158       14.5727       14.1309       13.5793
  25  24 4561.1287    0.6507 17.1450  9.7774  0.0008  0.2532   0.0075   0.6496    0.0249   0.0000   428.1326       32.7446       33.6318      -13.6399      -12.4739      -18.3167       15.1560       19.3844       22.6329       23.1823       22.9810       22.5153
  26   4 1508.7187    0.1519  0.1427  8.8534  0.0000  0.0154   0.0087   0.0273    0.0284   0.0000   440.6995     -0.176305       20.3178       1.63507      -1.52835     -0.175176      0.834407       1.65849       1.26189       1.68410       1.41921       1.80635
  26   5 1694.0335    0.2918  0.2816  8.9143  0.0000  0.0141   0.0104   0.0305    0.0354   0.0000   439.7231      0.259467       20.5081      -1.03263      -2.29231       1.42192       1.03321       1.41057       1.56114       1.44385       1.66604       1.52964
  26   6 1869.0124    0.4548  0.4251  9.1970  0.0000  0.0165   0.0131   0.0352    0.0448   0.0000   440.0523     -0.136916       19.9511       1.07235      -3.42573      0.735519      0.947670       1.25902       1.34770       1.44586       1.40153       1.37554
  26   7 2039.7096    0.6810  0.5654  9.4329  0.0000  0.0170   0.0172   0.0428    0.0569   0.0000   438.7951      -3.02717       16.4948       1.67799      -4.80149      -1.48463      0.963483       1.32612       1.40937       1.45393       1.52253       1.42980
  26   8 2206.0304    0.9306  0.8395 10.0054  0.0000  0.0215   0.0206   0.0601    0.0656   0.0000   441.2203      -1.69471       18.3066      -1.84642     -0.174850     -0.518066       1.28958       1.89816       1.92263       2.16014       2.10918       2.08417
  26   9 2366.0280    1.3327  0.9632 10.4202  0.0000  0.0232   0.0268   0.0576    0.0789   0.0000   438.4873     -0.607054       15.4197     -0.828461      -6.87391      0.891953       1.35691       1.76730       2.01478       2.04691       2.08209       2.08673
  26  10 2521.1835    1.8302  0.9505 11.0711  0.0000  0.0222   0.0361   0.0571    0.0780   0.0000   435.3389       1.36092       14.9508      -1.30983     -0.467877      -1.31258       1.44304       1.87705       2.10086       2.21768       2.25959       2.06502
  26  11 2674.3429    2.3617  1.0026 11.5106  0.0000  0.0232   0.0466   0.0593    0.0976   0.0000   440.3479      0.566585       12.6649       1.50750      -2.29243       2.38587       1.37152       1.88927       2.05293       2.11155       2.20243       2.08483
  26  12 2826.5536    3.0040  0.8498 12.2667  0.0000  0.0204   0.0626   0.0534    0.0759   0.0000   436.8667     0.0190921       10.7294       3.01001      0.130650       1.84284       1.28445       1.67090       1.75538       1.87280       1.92042       1.79665
  26  13 2977.4096    3.5602  0.8604 12.7518  0.0000  0.0207   0.0759   0.0552    0.0687   0.0000   437.9186       2.49966       15.4163       2.48154      0.993792       1.46485       1.43127       1.97516       2.14416       2.26278       2.25439       2.10006
  26  14 3126.9016    3.8605  1.0514 12.7365  0.0000  0.0237   0.0767   0.0626    0.0918   0.0000   434.6975       4.44277       13.5018       4.02978      -2.23033      -2.40653       1.45702       2.00713       2.04643       2.25950       2.36982       2.35180
  26  15 3275.3350    3.6578  1.4474 12.6066  0.0000  0.0306   0.0657   0.0755    0.0920   0.0000   439.3615       3.50665       14.9191       5.24386      -4.04364      -6.69667       1.80504       2.54948       2.67839       2.83928       2.77125       2.67181
  26  16 3423.3009    3.0683  1.9289 12.2156 -0.0010  0.0349   0.0480   0.0907    0.0697   0.0000   439.0794       1.55686       6.94094       2.80743      0.683340       2.22165       1.99218       2.80054       2.98581       3.10948       3.16929       3.05750
  26  17 3570.9602    2.4333  3.1094 11.5727 -0.0003  0.0437   0.0302   0.1193    0.0487   0.0000   436.5874       3.01050       14.4695       4.08238      -2.36927       2.90657       2.62985       3.50677       3.82232       4.09524       4.03781       3.92475
  26  18 3718.4292    1.9830  4.9794 10.9540 -0.0000  0.0588   0.0206   0.1610    0.0415   0.0000   439.2166      -3.42782       13.2071      -3.75997       9.83779       6.09657       3.55082       4.65350       5.25827       5.63163       5.59826       5.38925
  26  19 3865.3830    1.6021  6.6261 10.7138 -0.0000  0.0768   0.0168   0.2113    0.0377   0.0000   445.8936       5.14334       10.8755       17.2999       2.10637       1.64669       4.39478       5.92238       6.46106       6.87878       6.73386       6.51528
  26  20 4012.2602    1.3341  8.4521 10.4399  0.0000  0.0931   0.0141   0.2737    0.0353   0.0000   445.8112       17.6531       6.18611     -0.573882       15.7354       9.20610       5.45770       7.12131       8.18447       8.38638       8.37418       8.10257
  26  21 4158.7631    1.0828 10.2281 10.2733  0.0000  0.1191   0.0126   0.3476    0.0335   0.0000   452.4976       9.25303       24.1013       4.29849       13.2818      -4.33036       6.83766       9.32465       10.1120       10.7291       10.6402       10.4643
  26  22 4305.2847    0.9079 12.6929 10.0953  0.0010  0.1605   0.0100   0.4410    0.0300   0.0000   436.9812       8.93321       16.4731       11.4406     0.0171935       5.63272       9.19546       12.0190       13.4817       14.3325       14.0719       13.8278
  26  23 4451.3269    0.7222 14.9925  9.9612  0.0009  0.2102   0.0082   0.5678    0.0264   0.0000   430.5478       16.4179       36.2227       11.3636       1.49412      -15.5082       12.0415       15.6975       17.7121       18.6665       18.2106       17.5892
  27   3 1325.2071    0.0891  0.0583  8.7980  0.0000  0.0129   0.0086   0.0170    0.0251   0.0000   439.4355     -0.408597       21.9528      0.601277      -2.89143     -0.588129      0.858053       1.10986       1.20830       1.43939       1.39059       1.46723
  27   5 1713.5610    0.3039  0.3061  8.8963  0.0000  0.0146   0.0104   0.0310    0.0360   0.0000   440.3356    -0.0937841       20.1044      -1.21967     -0.510824       2.93629      0.740570       1.04115       1.15266       1.20205       1.20496       1.21372
  27   6 1889.7561    0.4862  0.4629  9.1818  0.0000  0.0152   0.0135   0.0391    0.0440   0.0000   439.5109     -0.634811       18.8174     -0.305645     -0.202884       3.05469      0.922106       1.13653       1.31057       1.34463       1.34903       1.34466
  27   7 2062.0193    0.7015  0.6091  9.4723  0.0000  0.0170   0.0167   0.0435    0.0553   0.0000   439.6638      -1.85850       15.0959      0.361560      -1.07707      0.585565       1.01343       1.33184       1.45277       1.58143       1.45383       1.59965
  27   8 2229.7128    0.9930  0.7725 10.1911  0.0000  0.0206   0.0215   0.0509    0.0596   0.0000   440.8088      -1.98292       19.0412      0.539503     -0.312216      0.405269       1.10085       1.57162       1.57369       1.80905       1.75289       1.80197
  27   9 2391.0028    1.4007  0.9848 10.5043  0.0000  0.0229   0.0270   0.0568    0.0753   0.0000   438.5367       1.44202       15.8353       2.39425      -5.22978      -1.57675       1.29630       1.79094       1.90523       2.06999       1.96511       1.91343
  27  10 2547.5585    1.9435  0.9725 11.1186  0.0000  0.0227   0.0378   0.0557    0.0821   0.0000   439.9881      0.798743       14.3756       1.58148      0.981720      0.887992       1.25245       1.79378       1.90694       2.03382       2.05046       1.87150
  27  11 2702.0501    2.4763  0.9221 11.7307  0.0000  0.0219   0.0485   0.0529    0.0809   0.0000   438.8882       2.63612       14.6176    -0.0410798      0.352716      -2.80569       1.22511       1.70937       1.76500       1.95037       1.96846       1.87237
  27  12 2855.3501    3.1964  0.8375 12.1301  0.0000  0.0193   0.0650   0.0510    0.0886   0.0000   438.0215       1.95470       8.80236       1.30513      -3.06156      0.651078       1.19914       1.54041       1.70918       1.84427       1.79522       1.75855
  27  13 3007.0038    4.0307  0.8301 12.4131  0.0005  0.0186   0.0818   0.0495    0.0881   0.0000   439.4541       1.26129       15.7101       1.71725      -4.62427      -1.70597       1.10225       1.53296       1.62020       1.75287       1.75989       1.68837
  27  14 3157.2302    3.9712  0.9629 13.0642  0.0000  0.0222   0.0817   0.0601    0.0713   0.0000   437.6536       4.05950       11.7036      0.644935       2.67230     -0.567354       1.33858       1.74793       1.83075       1.96125       2.08570       1.90580
  27  15 3306.4704    3.5650  1.5622 12.3903  0.0000  0.0298   0.0595   0.0788    0.0837   0.0000   439.2421       1.90878       13.0367       3.47708       2.89618      -4.33854       1.71844       2.26144       2.54228       2.69033       2.67675       2.62702
  27  16 3455.2238    2.8524  2.3298 11.8407  0.0000  0.0369   0.0403   0.0971    0.0706   0.0000   436.6573       3.81871       14.8902     -0.710649      -1.68171     -0.381475       2.14129       2.84039       3.18844       3.31509       3.29997       3.16063
  27  17 3603.4933    2.3024  3.5511 11.4388  0.0000  0.0485   0.0270   0.1302    0.0457   0.0000   443.9868       1.50345       11.1491       1.42290      -3.04259       4.22833       2.70231       3.81203       4.00474       4.30626       4.27849       4.24375
  27  18 3751.5837    1.8885  5.1009 10.9350  0.0000  0.0594   0.0198   0.1686    0.0404   0.0000   440.0953       2.86186       16.3693       10.0501       5.06476      -6.86975       3.43246       4.48553       5.02814       5.24959       5.22210       5.20281
  27  19 3899.0536    1.5394  6.8318 10.6293  0.0000  0.0753   0.0159   0.2154    0.0362   0.0000   437.7013       11.6125       4.66698       6.66848      -4.06488       6.93970       4.29375       5.72126       6.46487       6.64260       6.70763       6.41261
  27  20 4046.4365    1.2475  8.2857 10.4561  0.0000  0.0949   0.0139   0.2715    0.0334   0.0000   448.9823       4.17019       19.4443       3.81494       11.7540       2.79305       5.28243       7.02370       8.01039       8.27244       8.28426       8.24292
  27  21 4193.6903    1.0425 10.9792 10.2012 -0.0004  0.1260   0.0119   0.3662    0.0329   0.0000   427.2452       14.1388       25.2723      -4.79243      -3.51120       1.99782       7.20034       9.39597       10.7965       10.9696       11.1438       10.9000
  28   3 1342.6396    0.1031  0.0849  8.8635  0.0000  0.0129   0.0082   0.0248    0.0250   0.0000   440.6392      -1.00919       20.5013     -0.526572      -1.50104     -0.653542      0.783345      0.980313       1.25862       1.11030       1.31001       1.12366
  28   4 1546.0386    0.1991  0.1589  8.9038  0.0000  0.0106   0.0095   0.0231    0.0284   0.0000   440.7637     -0.937141       18.3061      0.880023      -2.81033      -1.49044      0.715276      0.879467      0.965445       1.01336       1.06629      0.977990
  28   5 1732.6838    0.3141  0.3836  8.9176  0.0000  0.0162   0.0097   0.0368    0.0374   0.0000   439.4439      -1.01136       19.3454       1.26732      -2.32360     -0.551287      0.851343       1.18489       1.33826       1.35353       1.36710       1.34265
  28   6 1910.1435    0.5083  0.4796  9.1747  0.0000  0.0159   0.0135   0.0395    0.0470   0.0000   440.5925      0.491432       18.9063     -0.697446     -0.847188      0.416136      0.956736       1.25254       1.43104       1.44194       1.43682       1.41050
  28   7 2083.8888    0.7420  0.6284  9.5233  0.0000  0.0170   0.0173   0.0447    0.0548   0.0000   440.6628     -0.627364       19.9776      -1.23588      -5.93687       2.54927      0.900464       1.23350       1.33260       1.45120       1.42314       1.43907
  28   8 2252.7717    1.0567  0.9081 10.1028  0.0000  0.0210   0.0213   0.0587    0.0678   0.0000   439.9796      -1.09077       15.9545       1.20783      -1.82328      0.481583       1.18150       1.48728       1.76797       1.76702       1.78712       1.63153
  28   9 2415.2674    1.5013  0.9684 10.7490  0.0000  0.0232   0.0290   0.0566    0.0762   0.0000   438.9405     0.0740243       20.9752      0.413947      -4.17927       2.49833       1.19325       1.65869       1.70363       1.90283       1.84533       1.78535
  28  10 2573.3461    1.9711  1.0599 11.3472  0.0003  0.0227   0.0381   0.0649    0.0754   0.0000   438.5572       3.31829       16.5166      -1.98994      -3.53197      -1.67274       1.26397       1.68328       1.78769       1.97598       1.99307       1.85404
  28  11 2729.3068    2.6996  0.9105 11.6010  0.0000  0.0202   0.0514   0.0501    0.0818   0.0000   438.2262       1.64662       15.2516       2.07230     -0.466996      0.670640       1.11346       1.53108       1.63174       1.69695       1.76857       1.68629
  28  12 2883.6665    3.3425  0.8537 12.3553  0.0000  0.0202   0.0659   0.0490    0.0824   0.0000   438.3174       1.28936       15.3920       1.20754       2.05509      0.772579       1.25274       1.65726       1.81165       1.85963       1.82610       1.82904
  28  13 3036.2375    3.9435  0.9015 12.6015  0.0000  0.0206   0.0755   0.0506    0.0827   0.0000   439.5503       3.54384       11.1940      0.359131      -1.40077       3.10434       1.10489       1.48662       1.64675       1.74914       1.80067       1.76740
  28  14 3187.1550    3.7813  1.1050 12.8296  0.0000  0.0248   0.0716   0.0625    0.0814   0.0000   440.2272       7.23004       14.5609      0.187742     -0.641387      0.874579       1.30801       1.85828       1.85945       2.12507       2.10368       1.94700
  28  15 3337.2133    3.2935  1.7865 12.3155 -0.0012  0.0320   0.0499   0.0843    0.0632   0.0000   438.7388       7.33291       13.4297       1.58986       1.44409       5.25821       1.73733       2.49757       2.64552       2.83768       2.88446       2.85392
  28  16 3486.7873    2.8099  2.4201 11.8984  0.0000  0.0370   0.0392   0.1010    0.0621   0.0000   438.1171       2.13138       5.70336       3.20653      -1.44558       6.26834       2.06227       2.79280       3.07222       3.20801       3.17107       3.17835
  28  17 3635.7202    2.1681  3.9148 11.3363  0.0000  0.0501   0.0248   0.1395    0.0434   0.0000   442.2316       11.4081       7.70524       9.67831      -1.27908      -3.77318       2.74749       3.51217       4.07155       4.19955       4.20570       4.16041
  28  18 3784.2988    1.8336  5.6184 10.8079  0.0000  0.0625   0.0183   0.1766    0.0388   0.0000   443.2939       11.0152       12.6460       7.27171     0.0229583       11.3121       3.43681       4.60497       5.17547       5.34036       5.53455       5.37626
  28  19 3932.4985    1.4597  7.3738 10.5837  0.0000  0.0808   0.0149   0.2285    0.0344   0.0000   434.0625      0.677105      -1.22711      0.476928      -4.36876      0.347191       4.36809       5.85563       6.45250       6.88517       6.91314       6.66730
  28  20 4080.3608    1.1890  8.7403 10.4075  0.0002  0.1012   0.0135   0.2830    0.0332   0.0000   436.8574       9.31012       11.1429       5.33902      -4.11462       10.2088       5.30324       7.22953       8.00667       8.40120       8.33855       8.23367
  28  21 4228.0397    1.0056 12.1450 10.2079  0.0006  0.1415   0.0111   0.3943    0.0306   0.0000   430.3540       11.5234      -4.20104       16.8595       23.7318      -23.8600       7.82420       10.1733       11.7325       12.0581       12.2152       12.0411
  28  22 4375.8280    0.8058 14.0113 10.0708  0.0000  0.1871   0.0090   0.4903    0.0268   0.0000   447.9645       1.54663      -1.78581       8.49661       43.9926       28.0443       9.74721       13.3366       14.8716       15.3814       15.2822       15.0657
  28  23 4522.5907    0.6550 16.7101  9.8828  0.0000  0.2433   0.0073   0.6169    0.0236   0.0000   417.0334       7.02268       13.3506       22.7617      -8.74417      -15.3290       12.7454       17.1290       19.4262       20.3047       19.8131       19.8564
  29   3 1359.7724    0.0888  0.1206  8.8520  0.0000  0.0195   0.0074   0.0299    0.0252   0.0000   440.4015      -1.52099       21.8699     0.0146050      -2.41896     -0.133509       1.04002       1.15271       1.69047       1.65489       1.66545       1.68513
  29   4 1564.1268    0.1961  0.2064  8.8616  0.0000  0.0125   0.0085   0.0281    0.0292   0.0000   440.1821     -0.958875       20.7403     -0.196579      -2.71520      0.437529      0.839481       1.00764       1.23801       1.27978       1.21791       1.20861
  29   5 1751.5477    0.3557  0.3087  8.9933  0.0000  0.0129   0.0113   0.0279    0.0358   0.0000   439.2112      0.557292       17.6782     -0.144313      -2.49754      0.351732      0.791851       1.00169       1.15743       1.19033       1.17668       1.17124
  29   6 1930.1727    0.5297  0.5355  9.1468 -0.0002  0.0169   0.0132   0.0400    0.0477   0.0000   440.2783      0.718202       21.2591     -0.881599      -3.71117       1.40165      0.854275       1.06895       1.29342       1.39733       1.27320       1.31314
  29   7 2105.2839    0.7927  0.7481  9.4473  0.0000  0.0186   0.0167   0.0471    0.0647   0.0000   439.7709      0.692282       19.9781     -0.624859      -4.32420     -0.782154      0.987905       1.31490       1.47830       1.50744       1.54288       1.55302
  29   8 2275.3400    1.1188  0.8566 10.2596  0.0000  0.0206   0.0227   0.0519    0.0658   0.0000   439.4406       1.19391       18.4842     -0.478037     -0.455059     -0.303905       1.18375       1.63468       1.66961       1.82073       1.90410       1.79332
  29   9 2439.0173    1.5765  1.0494 10.8515  0.0000  0.0231   0.0297   0.0622    0.0759   0.0000   436.2272      0.956280       20.6039      0.381637      -3.88741       3.23228       1.23206       1.71866       1.86197       1.97369       1.94881       1.85964
  29  10 2598.6401    2.1834  0.9324 11.4376  0.0000  0.0208   0.0413   0.0513    0.0738   0.0000   438.2305       3.02315       19.0612     -0.267114      -1.36099       2.64281       1.16904       1.57361       1.77179       1.91049       1.94032       1.99860
  29  11 2756.1334    2.7914  0.9478 11.8805  0.0000  0.0207   0.0520   0.0528    0.0762   0.0000   436.8392     -0.115419       15.7449       1.92856      -1.87373       1.34286       1.12971       1.51901       1.66136       1.72053       1.73754       1.70171
  29  12 2911.6303    3.4609  0.9376 12.4192  0.0000  0.0196   0.0665   0.0563    0.0818   0.0000   438.8310       3.01760       14.4169      -1.01107      0.635644      0.676815       1.09379       1.50519       1.67893       1.83027       1.89173       1.73029
  29  13 3064.9868    3.8796  0.9688 12.6920  0.0000  0.0213   0.0714   0.0546    0.0860   0.0000   439.4211     -0.876144       16.4121     0.0876348      -3.43814      -3.28692       1.16642       1.58759       1.76015       1.88397       1.86228       1.77802
  29  14 3216.7309    3.8275  1.2798 12.7060  0.0000  0.0249   0.0651   0.0688    0.0760   0.0000   440.7929       5.04063       15.9204     -0.392212      -3.26243       2.91515       1.34268       1.79804       1.99228       2.00316       2.09502       2.03100
  29  15 3367.5987    3.2611  1.7555 12.2209 -0.0002  0.0293   0.0485   0.0817    0.0599   0.0000   439.8722       1.83597       12.4937       8.02090       1.49761       1.54728       1.56266       2.08160       2.28187       2.43837       2.49884       2.42781
  29  16 3517.9142    2.5661  2.6631 11.9261  0.0000  0.0401   0.0341   0.1097    0.0498   0.0000   440.1055       4.60048       3.67149       2.77587       3.67292      -1.82035       2.07313       2.79508       3.07277       3.23322       3.38437       3.25019
  29  17 3667.5401    2.1766  4.3987 11.1035  0.0003  0.0512   0.0232   0.1446    0.0453   0.0000   435.2543       4.99744       12.5599       8.55519      -5.35825       1.74504       2.75808       3.63802       4.10511       4.27887       4.40120       4.32871
  29  18 3816.8269    1.7064  5.6792 10.8268  0.0000  0.0653   0.0175   0.1774    0.0371   0.0000   430.8670       1.80940       18.7815       5.35769      -2.98090       6.18154       3.46523       4.52513       5.22445       5.34291       5.45599       5.33045
  29  19 3965.7353    1.4270  7.9950 10.4693 -0.0000  0.0838   0.0139   0.2358    0.0344   0.0000   437.1709       3.28442       21.3190       8.45427      -2.17502    -0.0247964       4.46883       5.94663       6.64196       6.93115       7.09039       7.05075
  29  20 4114.1815    1.1065  9.6599 10.4279  0.0000  0.1104   0.0129   0.3239    0.0312   0.0000   453.3278      -8.69999       2.73168      -4.41987       17.4921       19.6119       5.73223       7.59087       8.64662       8.91165       8.93338       8.86489
  29  21 4262.0862    0.9127 11.4160 10.2349 -0.0012  0.1394   0.0112   0.4032    0.0303   0.0000   437.7647      -1.78267       22.5311       11.1473      -17.1004       1.03395       7.33971       9.71709       11.1119       11.8031       11.5036       11.5445
  29  22 4409.8201    0.7306 14.1987 10.0850 -0.0024  0.1952   0.0085   0.5272    0.0253   0.0000   419.7096       1.34455       9.78200       7.22671       11.0684       25.3775       10.1360       13.0086       15.3197       15.8512       15.5367       15.3785
  30   3 1376.6131    0.1227  0.1262  8.8189  0.0000  0.0151   0.0077   0.0267    0.0253   0.0000   438.9728       2.78767       18.0043       2.89595      -7.62961      0.532211      0.961064       1.55877       1.61995       1.85446       1.66815       1.66266
  30   4 1581.8885    0.2075  0.2038  8.8948  0.0000  0.0123   0.0087   0.0270    0.0284   0.0000   441.9037      0.173960       19.4695      0.814126     -0.520399     -0.250606      0.811332      0.996437       1.16615       1.04948       1.14841       1.23731
  30   5 1770.0428    0.3733  0.3710  9.0201  0.0000  0.0139   0.0108   0.0322    0.0387   0.0000   440.2465      -1.23470       18.7750     -0.784503      -3.85525      -1.31280      0.725465      0.971198       1.04461       1.12061       1.19321       1.15786
  30   6 1949.9427    0.5604  0.5695  9.2213  0.0000  0.0172   0.0132   0.0399    0.0501   0.0000   438.6234      -1.25947       16.8208      -1.78411      -1.38749      -2.45501      0.907565       1.25506       1.39086       1.57012       1.61916       1.53418
  30   7 2126.3715    0.8009  0.7325  9.5866  0.0000  0.0186   0.0170   0.0490    0.0628   0.0000   440.0098      0.638949       19.8289       1.13221      -1.98901      -2.07550      0.944479       1.31048       1.40377       1.59019       1.61202       1.55745
  30   8 2297.3366    1.1789  0.8255 10.4079  0.0000  0.0192   0.0238   0.0515    0.0615   0.0000   441.3621     -0.576097       16.6837      -2.09423      -1.66585      0.807252      0.967500       1.33933       1.36150       1.54809       1.54590       1.53558
  30   9 2462.2523    1.7152  0.9919 11.0482  0.0000  0.0219   0.0322   0.0574    0.0732   0.0000   439.8252       1.23811       16.6037     -0.846976       1.38437      0.276351       1.08354       1.58198       1.58907       1.80188       1.83192       1.75915
  30  10 2623.4789    2.2681  1.0630 11.2616  0.0000  0.0217   0.0399   0.0562    0.0863   0.0000   440.2170       1.65712       13.6148      0.978871     -0.371232      0.401303       1.11215       1.53135       1.64694       1.77495       1.71137       1.72631
  30  11 2782.4624    3.0114  0.8554 11.8537  0.0000  0.0187   0.0566   0.0459    0.0800   0.0000   440.8905     0.0436523       14.2763      0.798056      -1.53565     0.0197878       1.05687       1.38094       1.56002       1.72292       1.75253       1.64510
  30  12 2939.0928    3.5999  0.8901 12.2465  0.0000  0.0190   0.0670   0.0480    0.0820   0.0000   437.8484      0.809738       14.6273      0.447359     -0.719901      -1.32267       1.03632       1.42926       1.54631       1.64601       1.64992       1.59028
  30  13 3093.3201    4.0537  0.9163 12.8985  0.0000  0.0203   0.0761   0.0520    0.0784   0.0000   440.7784       4.78565       14.3254       5.59632      0.427741      0.538548       1.09300       1.46102       1.59112       1.66166       1.70384       1.65785
  30  14 3245.9461    3.7285  1.4097 12.5696  0.0000  0.0261   0.0595   0.0708    0.0693   0.0000   436.6197       4.16518       18.1386       3.19509      -4.54590     -0.856561       1.36049       1.88534       1.97981       2.17814       2.21576       2.12286
  30  15 3397.6834    3.1335  1.7921 12.3929  0.0000  0.0318   0.0461   0.0814    0.0547   0.0000   438.8305       5.51100       17.6011       3.90460      -1.39156       3.60578       1.55870       2.17925       2.40083       2.50642       2.62324       2.50001
  30  16 3548.7250    2.4913  3.1056 11.6691  0.0000  0.0420   0.0291   0.1126    0.0462   0.0000   438.4114       3.77955       11.2242     -0.976035       1.99013      0.201030       2.13927       2.88579       3.25999       3.38742       3.53383       3.49651
  30  17 3699.2035    2.1137  4.5339 11.0405  0.0000  0.0531   0.0216   0.1423    0.0439   0.0000   431.0983       6.43737       14.2357       1.64359      -1.99409       1.27114       2.62927       3.53595       3.99187       4.19282       4.34459       4.09918
  30  18 3848.8688    1.6641  6.5744 10.6699  0.0000  0.0694   0.0156   0.1929    0.0350   0.0000   438.3966       4.98039       18.0970       6.81924      0.416485      -6.18208       3.52378       4.74158       5.36269       5.54016       5.64775       5.52313
  30  19 3998.4455    1.3421  8.6995 10.4557  0.0000  0.0917   0.0130   0.2562    0.0321   0.0000   443.3561       5.04112       18.0512       13.7239      -19.7930      -4.93650       4.59870       6.12140       6.99838       7.19682       7.44385       7.38251
  30  20 4147.2160    1.0844 10.8413 10.3447  0.0000  0.1220   0.0119   0.3472    0.0313   0.0000   432.3644       11.2657       29.4613      -7.58259      -17.1487      -8.54457       6.13787       8.11342       9.17351       9.65218       9.68478       9.63147
  30  21 4295.9950    0.8717 12.6272 10.1992 -0.0000  0.1574   0.0096   0.4332    0.0276   0.0000   452.9431       19.9981       18.5143       1.53907       6.04145       14.3484       7.77469       10.4378       11.7180       12.2949       12.1575       12.1308
  31   4 1599.3271    0.2084  0.2142  8.8297  0.0000  0.0114   0.0084   0.0279    0.0283   0.0000   439.6058     -0.324845       21.2858      0.256422      -2.94922     -0.608801      0.552923      0.717426      0.839125      0.904293      0.787844      0.845656
  31   5 1788.2596    0.3736  0.3958  8.8905  0.0000  0.0143   0.0106   0.0348    0.0401   0.0000   439.7981      0.673164       20.0695      0.277563      -3.31934       2.10219      0.697913      0.895246       1.07236       1.14378       1.21802       1.16354
  31   6 1969.4527    0.5647  0.5555  9.2830  0.0000  0.0167   0.0134   0.0409    0.0473   0.0000   440.6561      -1.82190       19.7804       1.86388      -3.06187      -1.35749      0.876119      0.986551       1.15900       1.28583       1.29175       1.28386
  31   7 2147.0287    0.8728  0.7121  9.6747  0.0000  0.0177   0.0181   0.0437    0.0609   0.0000   441.9099     0.0543600       20.3944       1.70973      -1.89630      -1.21218      0.911113       1.20057       1.36021       1.46491       1.46548       1.34293
  31   8 2318.8661    1.2375  0.9895 10.2004  0.0000  0.0216   0.0224   0.0530    0.0745   0.0000   442.4043      -1.42547       20.2375       2.94113       1.04895      -1.42625       1.09552       1.48198       1.62673       1.66688       1.72163       1.67524
  31   9 2484.9624    1.7129  1.0835 10.9258  0.0000  0.0223   0.0311   0.0622    0.0787   0.0000   439.4703      0.550446       17.1812      0.878101      -1.81771      -1.93138       1.11680       1.53461       1.68126       1.77127       1.89407       1.86860
  31  10 2647.8019    2.3040  0.9995 11.5319  0.0000  0.0213   0.0418   0.0553    0.0758   0.0000   440.8240       1.32101       17.7202      -2.30590      -1.06541      0.452752       1.08052       1.49509       1.65970       1.76158       1.76400       1.70787
  31  11 2808.3272    2.9854  0.8882 12.1741  0.0000  0.0196   0.0566   0.0507    0.0692   0.0000   440.8397      -1.57371       18.7214       1.51535      -1.90265      0.310745      0.977502       1.39038       1.42987       1.61389       1.59904       1.53767
  31  12 2966.1470    3.7928  0.9333 12.5218  0.0000  0.0196   0.0690   0.0505    0.0719   0.0000   441.2142     0.0162721       14.8753       3.15007     0.0908784       1.92027      0.997425       1.34787       1.46422       1.58770       1.65848       1.57991
  31  13 3121.2893    4.1356  0.9748 12.7225  0.0000  0.0204   0.0740   0.0520    0.0842   0.0000   438.6707      0.394383       16.6983       4.04048      0.184827     -0.833677      0.990726       1.34415       1.41562       1.60518       1.55452       1.55097
  31  14 3274.7848    3.6927  1.4216 12.6245  0.0000  0.0267   0.0574   0.0690    0.0666   0.0000   437.8177       2.53615       12.9695       3.43272      -2.96963       3.21507       1.30646       1.84729       1.95732       2.10281       2.05893       2.08591
  31  15 3427.3588    2.9963  2.2334 11.9302  0.0000  0.0330   0.0374   0.0866    0.0508   0.0000   440.1259       5.18140       10.9949      -1.20845      -1.07684       1.58294       1.64378       2.24050       2.41364       2.61389       2.64165       2.60235
  31  16 3579.2102    2.3894  3.4053 11.4998  0.0000  0.0425   0.0259   0.1169    0.0416   0.0000   439.5034       3.10069       9.10988       9.90979       4.35099       5.93612       2.14280       2.85097       3.15838       3.21837       3.38482       3.42382
  31  17 3730.2612    2.0171  4.9924 10.9006  0.0001  0.0542   0.0192   0.1492    0.0400   0.0000   438.3777       9.65014       14.8538       7.23259      -1.59927      -8.27170       2.75689       3.61148       4.12429       4.34517       4.51746       4.41673
  31  18 3880.6312    1.6164  6.6958 10.5848 -0.0004  0.0701   0.0149   0.1895    0.0344   0.0000   440.2159       6.27423       20.4197       2.21737      -5.95119      -1.88170       3.46062       4.53707       5.15248       5.39076       5.41558       5.31250
  31  19 4030.7779    1.2803  9.0797 10.3908  0.0000  0.0968   0.0124   0.2713    0.0313   0.0000   441.1621       5.13715       16.1316       1.54435      -8.73843      -11.0542       4.62132       6.27040       6.88777       7.43529       7.34179       7.37137
  31  20 4180.3688    1.0631 11.6833 10.2291  0.0011  0.1281   0.0104   0.3623    0.0293   0.0000   436.2369       8.78630      -3.33868      -20.5750       6.54919      -21.0523       6.29017       8.20862       9.38923       9.82297       9.89777       9.82843
  31  21 4330.0125    0.8968 14.5499 10.0652  0.0000  0.1698   0.0081   0.4453    0.0249   0.0000   446.0100      -6.67998       24.6278       6.51799      -22.4494      -9.67719       8.14694       10.9120       12.2754       12.9334       13.0008       12.6094
  31  22 4478.1551    0.6940 16.0282  9.9252  0.0000  0.2164   0.0074   0.5538    0.0230   0.0000   426.3094      0.236364       45.8125      -1.84541       8.89640      -13.9571       10.3434       13.6911       15.7718       16.6611       16.8337       16.4220
  32   3 1409.4403    0.1317  0.1003  8.7764  0.0000  0.0115   0.0079   0.0191    0.0243   0.0000   441.1073      0.547423       20.0505      -1.04848      -2.45865     -0.305764      0.628668      0.680539      0.865250      0.882855      0.892648       1.09232
  32   4 1616.4426    0.2309  0.2072  8.8508  0.0000  0.0106   0.0089   0.0240    0.0281   0.0000   441.1415      0.420458       20.1635      0.655888      -1.75396       1.73677      0.523767      0.647240      0.811829      0.794539      0.821870      0.917538
  32   5 1806.1799    0.4082  0.4185  9.0325  0.0000  0.0145   0.0110   0.0352    0.0386   0.0000   440.3180      -1.54560       19.8629       1.06452      -2.13480      0.431314      0.677450      0.845750       1.04580      0.973821       1.12731       1.07108
  32   6 1988.6474    0.6132  0.5943  9.3372  0.0000  0.0172   0.0136   0.0380    0.0505   0.0000   441.3616     0.0376293       19.7636      -1.56254      -1.46684      0.861915      0.819365       1.08270       1.24998       1.29654       1.30357       1.29511
  32   7 2167.3061    0.9408  0.7971  9.7297  0.0000  0.0184   0.0185   0.0474    0.0638   0.0000   438.3679      0.487275       19.3136   -0.00962030      -1.73077       1.66997      0.901427       1.22572       1.36244       1.43830       1.47314       1.49418
  32   8 2340.0553    1.3269  1.0426 10.1394  0.0000  0.0213   0.0227   0.0538    0.0809   0.0000   440.7046    -0.0358611       18.5779      0.571115     -0.207559      0.239544       1.08583       1.47829       1.64872       1.76559       1.78950       1.65183
  32   9 2507.2615    1.7902  1.0007 11.1318 -0.0000  0.0218   0.0323   0.0558    0.0727   0.0000   443.5893      0.230044       15.5356      0.991589      -2.17557      0.349677       1.03732       1.44737       1.53740       1.66110       1.64834       1.54332
  32  10 2671.6060    2.4564  1.0233 11.6533  0.0006  0.0202   0.0433   0.0551    0.0750   0.0000   438.1936       1.56019       16.2062       2.87212      -2.96968     -0.622372       1.03365       1.36544       1.46043       1.62337       1.64278       1.64813
  32  11 2833.6663    3.1757  0.9087 12.2199  0.0000  0.0193   0.0580   0.0492    0.0730   0.0000   438.5177       2.34922       16.0099    -0.0651408      0.174187       1.14297      0.977856       1.35326       1.46915       1.57639       1.62588       1.55052
  32  12 2992.6995    3.8735  0.8699 12.5498  0.0000  0.0181   0.0711   0.0477    0.0748   0.0000   441.1322       2.98758       14.1801       6.28271      0.959947      -1.01491      0.961660       1.24886       1.44313       1.51487       1.60782       1.58919
  32  13 3148.8202    3.9881  1.0964 12.6865  0.0000  0.0218   0.0685   0.0567    0.0839   0.0000   437.6453       4.63232       16.8855       3.63924      -5.55064      0.507413       1.07931       1.42075       1.52435       1.56451       1.68467       1.66868
  32  14 3303.2932    3.5388  1.5510 12.4459  0.0000  0.0271   0.0518   0.0712    0.0673   0.0000   437.1082       3.69689       11.9782      0.220376       2.15680      0.248506       1.24886       1.76883       1.91200       2.02244       2.05111       2.02156
  32  15 3456.7272    2.9383  2.2922 11.9925  0.0000  0.0327   0.0360   0.0895    0.0475   0.0000   439.7918       10.1608       10.8369       5.45080       3.47682      0.709825       1.58149       2.10377       2.38374       2.53515       2.58689       2.52356
  32  16 3609.2993    2.3173  3.8415 11.3524  0.0000  0.0444   0.0228   0.1214    0.0381   0.0000   447.2493       3.70845       13.6431       7.35905       6.50746     -0.473826       2.17759       2.90243       3.26193       3.48196       3.56989       3.48659
  32  17 3761.1692    1.8650  5.4620 10.8744  0.0000  0.0582   0.0171   0.1597    0.0354   0.0000   433.7445       4.23190       20.8920      -2.50836       5.99329      -3.21137       2.82026       3.70529       4.30998       4.49878       4.76168       4.56683
  32  18 3912.2958    1.5445  7.4562 10.5203 -0.0018  0.0737   0.0134   0.2094    0.0322   0.0000   443.9105       6.27909       7.70681       9.04111      -4.59917      -3.52015       3.52999       4.67884       5.34442       5.52877       5.77344       5.61268
  32  19 4062.8813    1.2738 10.3890 10.3559  0.0001  0.1062   0.0115   0.2944    0.0307   0.0000   442.5048       8.78135       19.2706     -0.358793      -2.45970       6.60581       5.03264       6.78041       7.60553       8.05377       8.26829       8.01049
  32  20 4213.2389    1.0326 11.9180 10.2277  0.0000  0.1322   0.0096   0.3604    0.0283   0.0000   446.0313      -2.45037       23.4864      -9.15895      -9.98671      -6.72351       6.11062       8.41194       9.36189       10.0555       9.94559       10.1118
  32  21 4362.9433    0.8238 13.9367 10.0858 -0.0008  0.1727   0.0080   0.4490    0.0253   0.0000   438.3028       9.03992       9.85147      -30.3719      -1.32690       4.08083       7.90220       10.8374       12.1188       12.6875       12.8919       12.7893
  33   3 1425.4265    0.1342  0.1359  8.7549  0.0000  0.0211   0.0076   0.0414    0.0256   0.0000   440.3560     -0.797869       19.4300      0.848815      -3.66589     -0.150444       1.73128       1.97290       2.63810       2.87473       2.96480       2.51310
  33   4 1633.2291    0.2635  0.2393  8.8521  0.0000  0.0115   0.0091   0.0243    0.0297   0.0000   440.0085     -0.194048       20.2543     -0.305548      -3.28950      0.213594      0.560782      0.671273      0.764808      0.829317      0.979364      0.863755
  33   5 1823.8484    0.4527  0.4286  9.0183  0.0000  0.0137   0.0117   0.0349    0.0413   0.0000   439.4906     -0.498522       19.0301     -0.234442      -2.47255      -1.33330      0.654946      0.801265      0.884017      0.946226      0.985944      0.957627
  33   6 2007.6059    0.6346  0.6423  9.3548  0.0000  0.0172   0.0137   0.0415    0.0501   0.0000   440.0945      0.275682       20.3754     -0.178856      -1.26294      0.778267      0.781848       1.05544       1.11203       1.21291       1.25819       1.29816
  33   7 2187.3041    0.9298  0.8282  9.7338  0.0000  0.0191   0.0176   0.0486    0.0639   0.0000   441.7898       1.83628       18.2755      0.292898      -2.23814       1.07692      0.879112       1.21645       1.36998       1.46004       1.52426       1.44555
  33   8 2360.8053    1.3834  1.1106 10.2396  0.0000  0.0221   0.0230   0.0563    0.0824   0.0000   437.9694     -0.675890       19.2205       1.55910      -3.76333     -0.892964       1.02103       1.35915       1.54368       1.67822       1.74957       1.74748
  33   9 2529.1239    1.8873  1.0770 11.1855 -0.0002  0.0220   0.0329   0.0586    0.0715   0.0000   440.2044       1.96006       21.5801      -1.75862      -3.14811     -0.211499      0.999228       1.35307       1.42513       1.56476       1.55776       1.51552
  33  10 2695.0341    2.6227  0.9908 11.7322  0.0000  0.0201   0.0463   0.0529    0.0740   0.0000   442.0486       3.50774       15.1921       2.64674      -2.13700       2.66636      0.973295       1.34788       1.43712       1.58949       1.53622       1.58299
  33  11 2858.5476    3.3699  0.8832 12.3304  0.0000  0.0193   0.0605   0.0467    0.0709   0.0000   439.2883      0.155391       18.4681       2.06923      -1.32192      -1.10293      0.903205       1.35175       1.33014       1.57371       1.61887       1.61694
  33  12 3018.8086    3.8706  0.9036 12.8561  0.0000  0.0194   0.0708   0.0490    0.0636   0.0000   440.2620       1.33717       15.0016       2.87891      -2.09141      0.263639      0.903695       1.29427       1.34116       1.50232       1.51041       1.53048
  33  13 3176.0222    4.0535  1.1715 12.7530  0.0000  0.0226   0.0676   0.0603    0.0793   0.0000   437.8130       1.96730       14.0520       4.87669      -1.43229       3.44435       1.06770       1.47589       1.62082       1.68508       1.65269       1.68808
  33  14 3331.3862    3.4201  1.6591 12.4297  0.0000  0.0277   0.0490   0.0740    0.0615   0.0000   436.3828       3.97970       15.3836       2.11262      0.706481       6.64160       1.32112       1.80829       1.98585       2.13702       2.20305       2.09589
  33  15 3485.6567    2.6567  2.6984 11.9234  0.0000  0.0373   0.0309   0.0978    0.0422   0.0000   439.8571      0.349109       11.1205       1.12179       2.84735      0.744226       1.76808       2.39290       2.67772       2.75989       2.90271       2.88722
  33  16 3639.1495    2.1847  4.2038 11.2715  0.0000  0.0469   0.0206   0.1278    0.0347   0.0000   441.3150       3.09028       16.4696       5.44409       3.04244       4.85276       2.23173       2.99173       3.34640       3.56984       3.69339       3.63632
  33  17 3791.7192    1.7616  5.6933 10.9567  0.0000  0.0616   0.0164   0.1696    0.0319   0.0000   441.1596       9.53696       17.6269      -5.06647      -12.0741       8.23848       2.86981       3.85959       4.47219       4.56605       4.80237       4.76155
  33  18 3943.5729    1.4432  7.5127 10.5935 -0.0004  0.0781   0.0131   0.2166    0.0298   0.0000   439.7253      -2.38557       13.2911       17.2622      -11.1383       8.04038       3.59122       4.80328       5.52247       5.72111       5.87853       5.86258
  33  19 4094.7415    1.2046 10.1262 10.3201 -0.0002  0.1052   0.0109   0.2927    0.0295   0.0000   437.7356       1.89356       24.7621      -7.43425      -5.94903     -0.756177       4.86992       6.65488       7.40303       7.91243       8.19694       7.95016
  33  20 4245.1824    0.9812 13.0349 10.1923  0.0005  0.1460   0.0084   0.3944    0.0257   0.0000   431.7216       38.2441       25.0366      -1.28795       4.83025     -0.863308       6.53490       8.77788       10.1333       10.5942       10.7824       10.6974
  34   2 1207.9964    0.0826  0.0648  8.8029  0.0000  0.0170   0.0074   0.0215    0.0224   0.0000   440.6972      0.951249       19.9846      -1.62834      -2.68715     -0.182811      0.560756       1.03205      0.871940       1.03485       1.26166      0.919134
  34   3 1441.1438    0.1562  0.1206  8.7587  0.0000  0.0114   0.0081   0.0197    0.0243   0.0000   440.4816     -0.192120       19.8853      0.486646      -2.55630      0.262430      0.643638      0.706366      0.781890      0.799918      0.918820      0.942964
  34   4 1649.7435    0.2717  0.2622  8.8154  0.0000  0.0121   0.0089   0.0256    0.0299   0.0000   441.1971     -0.360567       18.1247       1.10153      -1.37791     0.0477128      0.572031      0.709886      0.867385      0.874330      0.890139      0.912293
  34   5 1841.2318    0.4240  0.4574  9.0294  0.0000  0.0146   0.0106   0.0342    0.0388   0.0000   440.3317      -1.55890       20.5417     -0.713936      -4.14495      -2.17576      0.693980      0.921329       1.00720       1.06919       1.05513       1.10036
  34   6 2026.3360    0.6611  0.6484  9.3460  0.0000  0.0175   0.0139   0.0405    0.0510   0.0000   440.0428      -2.22664       19.1951      0.823054     -0.555158      -1.42396      0.759196       1.12136       1.16401       1.28205       1.16776       1.32647
  34   7 2207.0085    1.0006  0.8420  9.9506  0.0000  0.0190   0.0188   0.0484    0.0607   0.0000   440.4894     0.0677227       18.7907      -1.41647      -1.63022       2.34927      0.802620       1.11774       1.21703       1.33302       1.34626       1.36230
  34   8 2381.2177    1.4171  0.9704 10.6410 -0.0002  0.0200   0.0253   0.0542    0.0642   0.0000   439.7912      -1.94885       20.8901     -0.908773     -0.698062      0.974603      0.889142       1.22570       1.33963       1.41125       1.49817       1.44658
  34   9 2550.7035    2.0407  1.0511 11.1883  0.0000  0.0207   0.0345   0.0549    0.0721   0.0000   439.2043     -0.802436       20.8327      -1.08533    -0.0677536      -1.53166      0.940457       1.29618       1.38363       1.48601       1.50173       1.52991
  34  10 2717.9567    2.7120  0.9786 11.7503  0.0000  0.0197   0.0469   0.0516    0.0734   0.0000   441.1016       1.75666       17.4784       2.65756      -2.10156    -0.0416687      0.884900       1.24923       1.35452       1.41121       1.44992       1.45838
  34  11 2882.8982    3.4930  0.9449 12.3373  0.0002  0.0187   0.0619   0.0511    0.0723   0.0000   439.6785       3.85530       19.5959       1.48696      -2.26566      0.974145      0.881601       1.26098       1.35856       1.53735       1.49548       1.46629
  34  12 3044.4079    4.0886  0.9834 12.6073  0.0000  0.0190   0.0695   0.0508    0.0746   0.0000   440.1396       2.32427       16.7040       3.99434      -1.64329      -2.88263      0.914500       1.18424       1.36176       1.41516       1.46877       1.47671
  34  13 3202.8136    3.9099  1.2392 12.6664  0.0000  0.0238   0.0623   0.0598    0.0725   0.0000   439.2066       2.34139       14.4828       2.60403      -5.44199     0.0814294       1.02903       1.48749       1.60213       1.71226       1.75551       1.73987
  34  14 3359.2245    3.3405  1.8458 12.1766 -0.0001  0.0288   0.0447   0.0748    0.0596   0.0000   441.4250     -0.268495       10.7964      0.271320       3.11157       2.32401       1.26532       1.76256       1.96867       2.10190       2.10880       2.15384
  34  15 3514.3291    2.6588  2.9955 11.6914  0.0000  0.0376   0.0284   0.1030    0.0424   0.0000   438.0934       3.35656       10.0091      0.245982      0.212539       2.20108       1.66035       2.27385       2.53768       2.61932       2.77768       2.70707
  34  16 3668.5061    2.1194  4.3124 11.2445  0.0000  0.0486   0.0202   0.1294    0.0338   0.0000   439.3356       9.10446       15.3480       8.24417     -0.719248       6.20745       2.19222       2.95061       3.36400       3.48056       3.66007       3.62828
  34  17 3821.9223    1.7314  6.5972 10.6397  0.0000  0.0636   0.0142   0.1791    0.0316   0.0000   434.7317       7.27686       16.0378       3.42263      -9.22241      -2.84683       2.83791       3.81632       4.31789       4.47378       4.64660       4.55847
  34  18 3974.3361    1.4240  8.4981 10.4412  0.0000  0.0836   0.0120   0.2298    0.0289   0.0000   439.6545       3.76807       9.12310       14.1856       8.08940       1.08903       3.74120       4.94297       5.61395       5.98144       6.03567       6.02420
  34  19 4126.6152    1.1374 10.5934 10.2931 -0.0010  0.1094   0.0101   0.3102    0.0277   0.0000   437.8543       6.01070       25.1772      -9.17603      -6.94720       14.5962       4.95136       6.52735       7.39998       7.90767       8.10895       8.04181
  34  20 4277.7433    0.9457 13.0884 10.1270  0.0004  0.1447   0.0081   0.3931    0.0248   0.0000   446.2135      0.891847       34.4041       3.76186      -2.79277       17.4755       6.45740       8.67605       9.74946       10.4115       10.4983       10.4170
  34  21 4428.1558    0.7132 14.4473  9.9909 -0.0041  0.1912   0.0069   0.4868    0.0229   0.0000   433.6926       4.22500       5.15564       22.7997       18.8473       11.2719       8.41816       11.1200       12.7473       13.6492       13.9429       13.7961
  35   2 1221.9322    0.0758  0.0745  8.8018  0.0000  0.0161   0.0072   0.0243    0.0222   0.0000   440.8962      -1.10248       19.7017     0.0469315     -0.887781    -0.0674307      0.766245       1.14074       1.23964       1.21158       1.28130       1.52881
  35   3 1456.6116    0.1409  0.1488  8.7902  0.0000  0.0103   0.0071   0.0253    0.0241   0.0000   440.5367      -1.97789       21.4236     -0.547798      -1.63213      0.978198      0.488594      0.640885      0.760434      0.687649      0.783418      0.755982
  35   4 1665.9377    0.2961  0.2879  8.8681  0.0000  0.0116   0.0092   0.0279    0.0307   0.0000   441.6639     -0.476825       21.5752       1.25002      -2.06694       1.34015      0.558360      0.711813      0.881744      0.869680       1.03027       1.23985
  35   5 1858.4502    0.4634  0.4357  9.1006  0.0000  0.0140   0.0115   0.0322    0.0402   0.0000   441.0456     -0.746473       19.9246     0.0809546      -1.72099     -0.367208      0.621377      0.838297      0.908359       1.04039       1.09322       1.02891
  35   6 2044.8157    0.6986  0.6445  9.4253  0.0000  0.0157   0.0142   0.0387    0.0492   0.0000   439.5830       1.30451       21.4740     -0.725847      -2.41663     -0.911347      0.725746      0.934629       1.07328       1.11499       1.17535       1.16417
  35   7 2226.4170    1.0097  0.8009 10.1689 -0.0002  0.0179   0.0192   0.0475    0.0555   0.0000   441.0011     -0.358372       21.1584     -0.373419      -2.56863     -0.726971      0.783148       1.04727       1.15298       1.24873       1.28444       1.23510
  35   8 2401.3263    1.5332  1.0217 10.5836  0.0000  0.0204   0.0255   0.0513    0.0696   0.0000   439.8459       2.31484       22.0078      0.722811      0.191678      -1.15232      0.902875       1.26472       1.35558       1.46263       1.50271       1.52212
  35   9 2571.8432    2.0362  1.1774 11.0490  0.0000  0.0225   0.0320   0.0554    0.0727   0.0000   441.9878     -0.888403       18.6897      0.173140      -1.00821       2.38495      0.946370       1.33803       1.40827       1.58705       1.63695       1.63565
  35  10 2740.5190    2.8444  1.0136 11.7995  0.0000  0.0198   0.0475   0.0513    0.0746   0.0000   438.6937       1.80915       16.8267       3.51601       1.56837     -0.110820      0.838863       1.18989       1.22874       1.35566       1.34021       1.35356
  35  11 2906.8096    3.5061  0.9525 12.3729  0.0000  0.0189   0.0598   0.0488    0.0699   0.0000   439.8938      -1.12299       19.4545       2.62483      -3.58094      0.215434      0.817270       1.09908       1.17519       1.30902       1.34106       1.32753
  35  12 3069.6095    3.9806  0.9966 12.8877  0.0000  0.0201   0.0689   0.0508    0.0672   0.0000   441.0608       2.34537       18.2882       4.90662    -0.0819817      -1.50158      0.900224       1.21020       1.33987       1.48262       1.46280       1.50961
  35  13 3229.1599    3.8117  1.2537 12.7768  0.0000  0.0246   0.0602   0.0597    0.0612   0.0000   439.5296       4.71127       13.8014       2.95865      -4.15089       1.33826       1.02594       1.58827       1.56836       1.83657       1.76881       1.83057
  35  14 3386.5729    3.2279  1.9838 12.1907  0.0001  0.0282   0.0411   0.0801    0.0489   0.0000   441.4181       4.45385       18.2023     -0.889513     0.0843289     -0.933612       1.26357       1.67612       1.86318       2.02499       2.01987       2.02181
  35  15 3542.7797    2.4697  2.9392 11.8510  0.0000  0.0394   0.0281   0.1040    0.0407   0.0000   441.9807       1.46439       14.3249       3.51293     0.0436318     -0.895651       1.70694       2.33913       2.65960       2.77348       2.84368       2.79174
  35  16 3697.7709    2.0187  5.0326 11.0695  0.0000  0.0528   0.0179   0.1431    0.0323   0.0000   441.8736      -1.06292       16.1641       1.14115       1.66042       2.05284       2.29923       3.09907       3.50229       3.73463       3.77546       3.71498
  35  17 3851.7840    1.6458  6.6159 10.7292  0.0000  0.0661   0.0141   0.1842    0.0304   0.0000   442.0648       4.89773       13.7589       6.98375      -8.75969       2.80766       2.90868       3.81963       4.46203       4.67416       4.77491       4.73447
  35  18 4004.9906    1.3302  8.8146 10.4703  0.0000  0.0904   0.0116   0.2463    0.0283   0.0000   429.6441       11.8818       22.9194      -7.60617      -4.87369      -3.27853       3.82031       5.11217       5.94023       6.21182       6.22056       6.21243
  35  19 4157.2629    1.1319 11.4414 10.2784  0.0020  0.1184   0.0092   0.3242    0.0261   0.0000   423.4895       10.6394       43.7295       10.9912      -2.13310      -1.10473       5.17784       6.84788       7.79023       8.25124       8.51260       8.39337
  35  20 4309.3289    0.8694 13.3996 10.1479 -0.0007  0.1573   0.0077   0.4151    0.0239   0.0000   432.1272       18.5972       17.0033      -25.3808       5.17376       14.3102       6.62022       8.97082       10.2981       10.7076       11.1307       11.0094
  35  21 4460.3194    0.7463 16.0774  9.9517  0.0053  0.1958   0.0069   0.4983    0.0213   0.0000   433.9917       8.05613       30.1452      -43.4368       27.7305       19.0390       8.15069       11.0773       12.4756       13.4022       13.5526       13.5140
  36   2 1235.6606    0.0834  0.0818  8.8624  0.0000  0.0129   0.0069   0.0268    0.0219   0.0000   441.1348      -1.21396       20.5561       1.01996      -1.78316      -1.66146      0.558679      0.773445      0.746895      0.944072       1.19925       1.14408
  36   3 1471.8564    0.1477  0.1619  8.7756  0.0000  0.0101   0.0070   0.0276    0.0242   0.0000   441.3308    -0.0234076       20.6591     -0.286595      -3.19240     -0.318021      0.449632      0.574544      0.716985      0.673265      0.717336      0.746851
  36   4 1681.8789    0.2866  0.3092  8.8976  0.0000  0.0136   0.0088   0.0291    0.0312   0.0000   440.7119     -0.506500       20.8541     -0.113848      -4.37850      -1.28059      0.562331      0.809671      0.901508      0.995214      0.985151      0.985631
  36   5 1875.4189    0.4913  0.5550  9.0709  0.0000  0.0156   0.0110   0.0376    0.0448   0.0000   438.9390      0.909175       19.0497      -1.10559      -2.61022      0.208462      0.647603      0.878217       1.00819       1.06363       1.06665       1.03589
  36   6 2063.0716    0.7301  0.6853  9.3891  0.0000  0.0163   0.0143   0.0412    0.0533   0.0000   440.8662    -0.0372311       19.6469      0.967544      -3.42390       3.19211      0.656918      0.897339       1.02420       1.06005       1.12525       1.06411
  36   7 2245.5043    1.0851  0.9002 10.1765  0.0000  0.0192   0.0196   0.0494    0.0610   0.0000   442.2540    -0.0432185       19.0471      0.420012      -2.29153       2.64998      0.823612       1.13316       1.22865       1.35818       1.33731       1.32811
  36   8 2421.1624    1.5726  1.1383 10.5156  0.0000  0.0220   0.0252   0.0550    0.0816   0.0000   440.5490      0.968797       20.3208     -0.455558      -2.64270       3.58239      0.902614       1.27963       1.33995       1.46107       1.53835       1.51550
  36   9 2592.7245    2.1660  1.1501 11.1721  0.0000  0.0212   0.0340   0.0556    0.0816   0.0000   440.9124       1.33069       17.5751       3.13218      -1.47461      0.354861      0.909624       1.24461       1.33106       1.44432       1.50524       1.49340
  36  10 2762.6514    2.9201  1.0559 11.8006  0.0000  0.0203   0.0464   0.0500    0.0773   0.0000   441.1438       1.78277       18.5323      0.962410      0.664474       1.17964      0.872453       1.18368       1.32616       1.42051       1.49814       1.44177
  36  11 2930.2634    3.6141  0.9843 12.5529  0.0000  0.0197   0.0609   0.0491    0.0676   0.0000   441.1757       3.58921       14.9017       2.19411      -2.48787      0.721246      0.903419       1.24793       1.30707       1.43394       1.52496       1.45924
  36  12 3094.2422    4.1941  1.0612 12.6982  0.0000  0.0194   0.0692   0.0547    0.0760   0.0000   440.9821      0.121496       15.4771       2.52511      0.473828       1.14627      0.844646       1.15049       1.24863       1.34731       1.40848       1.41189
  36  13 3255.0701    3.7276  1.4232 12.8400 -0.0000  0.0257   0.0565   0.0646    0.0553   0.0000   439.7267       4.10035       15.1118       1.36867      0.189256       2.07858       1.08315       1.51187       1.63234       1.74840       1.80092       1.80877
  36  14 3413.5725    3.0791  2.2118 12.0324  0.0000  0.0307   0.0363   0.0796    0.0454   0.0000   442.0878       2.59081       14.4065       4.94945      0.800403      0.150984       1.32813       1.85012       2.03007       2.18992       2.33719       2.28868
  36  15 3570.7145    2.4208  3.4292 11.5810  0.0000  0.0408   0.0242   0.1083    0.0378   0.0000   439.8867       8.69259       17.6351       1.65669     -0.659338       2.00467       1.69727       2.35183       2.59909       2.76250       2.83122       2.81900
  36  16 3726.4750    1.9548  5.1523 11.0358  0.0000  0.0528   0.0168   0.1456    0.0310   0.0000   441.9636       10.0206       13.0761      -2.31687     0.0422981     -0.467651       2.21649       2.98809       3.45793       3.52017       3.59678       3.65958
  36  17 3881.3051    1.6132  7.2860 10.6654  0.0004  0.0696   0.0133   0.1954    0.0296   0.0000   442.5332      -5.64564       12.5211      -4.90292      -6.29424      -1.45553       2.94028       4.00477       4.50126       4.72453       5.00974       4.82266
  36  18 4035.3044    1.2917  9.8914 10.4525  0.0009  0.0980   0.0107   0.2701    0.0273   0.0000   441.7691       9.48601      0.834630       2.43531       1.38872      -15.1871       4.14213       5.60161       6.27310       6.70133       7.03996       7.00406
  36  19 4188.4071    1.0539 12.0760 10.2807 -0.0003  0.1273   0.0084   0.3442    0.0245   0.0000   447.0322       23.8862       13.3187      -9.02496      0.276505       21.0353       5.35466       7.03477       8.14770       8.57485       8.86118       8.80404
  37   2 1249.2049    0.0924  0.0893  8.8063  0.0000  0.0118   0.0069   0.0237    0.0219   0.0000   441.2809     0.0649843       19.8600       1.14866      -4.30156     -0.554612      0.572469      0.693400      0.836357      0.949153      0.886572      0.857169
  37   3 1486.8054    0.1603  0.1828  8.7699  0.0000  0.0108   0.0070   0.0275    0.0245   0.0000   441.8078     -0.842100       21.0837     0.0663805      -2.67230     -0.591099      0.450189      0.559773      0.671841      0.655638      0.780669      0.806961
  37   4 1697.5810    0.3269  0.2623  8.9194  0.0000  0.0105   0.0101   0.0242    0.0300   0.0000   441.8263     -0.397805       20.9979     -0.840441      -1.76633      0.442242      0.456715      0.557616      0.630537      0.715786      0.710971      0.649899
  37   5 1892.1916    0.5018  0.5184  9.1087  0.0000  0.0141   0.0114   0.0365    0.0415   0.0000   441.1187       1.73119       20.6617     -0.439409      -2.45743     -0.437253      0.590598      0.762652      0.876217      0.949101       1.01627       1.02913
  37   6 2081.1242    0.7594  0.7330  9.4846  0.0000  0.0169   0.0143   0.0410    0.0547   0.0000   441.2875      0.593303       19.0814      -2.38434      -2.32768       1.99808      0.748408      0.987883       1.09081       1.16630       1.16257       1.19357
  37   7 2264.3312    1.1508  0.9173 10.1563  0.0000  0.0190   0.0197   0.0473    0.0626   0.0000   443.4962       1.95926       20.0162      -1.95897      -2.91561      -1.43223      0.804650       1.13392       1.19061       1.30936       1.36505       1.33917
  37   8 2440.6969    1.6617  1.1686 10.6783  0.0013  0.0221   0.0262   0.0552    0.0732   0.0000   441.2680       1.60893       20.3149      -1.76385      -3.89240     0.0445228      0.924920       1.23200       1.34077       1.44870       1.50779       1.47551
  37   9 2613.3007    2.2766  1.1012 11.3003  0.0000  0.0204   0.0357   0.0521    0.0769   0.0000   440.4752      0.487196       19.6453      0.135692     -0.132084      -2.63921      0.861704       1.17478       1.29838       1.41722       1.46309       1.45943
  37  10 2784.5336    3.0304  1.0319 11.9411  0.0000  0.0194   0.0487   0.0503    0.0721   0.0000   439.8998       2.16467       19.3226       2.24193     -0.449767     -0.663385      0.800514       1.12715       1.19726       1.33768       1.34181       1.34161
  37  11 2953.2636    3.6995  0.9279 12.6431  0.0001  0.0191   0.0631   0.0469    0.0657   0.0000   441.0311     -0.319780       16.2681       1.95005      -1.96598     -0.816001      0.875139       1.22288       1.33218       1.44829       1.50752       1.51056
  37  12 3118.5317    4.1326  1.0612 12.7717  0.0000  0.0201   0.0668   0.0513    0.0733   0.0000   439.5837       1.08844       16.7560       3.54085      -4.70176       1.37784      0.849214       1.20115       1.26583       1.39717       1.39865       1.38321
  37  13 3280.5861    3.8126  1.5207 12.5333 -0.0000  0.0249   0.0534   0.0641    0.0583   0.0000   441.0182       5.21845       16.1387       1.23851       1.78061       3.06810       1.01504       1.43487       1.51194       1.66466       1.71249       1.66954
  37  14 3440.3083    2.9926  2.2221 12.0844  0.0000  0.0307   0.0352   0.0818    0.0431   0.0000   442.5330       2.35190       9.93233      0.598279      0.288663     -0.171113       1.25447       1.70998       1.91024       2.10305       2.13340       2.18032
  37  15 3598.3582    2.3591  3.7989 11.3135  0.0000  0.0412   0.0216   0.1102    0.0372   0.0000   439.9777       2.93137       17.6308       8.58290       4.94481       5.62350       1.67954       2.26843       2.53583       2.76485       2.78156       2.71639
  37  16 3755.0876    1.8549  5.2159 11.0225  0.0000  0.0544   0.0161   0.1448    0.0300   0.0000   442.8496       6.62643       15.5424       4.59504       1.44083       10.9443       2.25054       2.96315       3.44525       3.64548       3.71057       3.77984
  37  17 3910.6235    1.5092  7.5027 10.6892 -0.0002  0.0748   0.0127   0.2002    0.0276   0.0000   435.3230      -4.97590       17.5567       3.52488      -2.07615       5.68463       3.04684       4.10643       4.73900       4.95162       5.17695       5.15773
  37  18 4065.2121    1.2357 10.1713 10.4580 -0.0021  0.1024   0.0101   0.2836    0.0260   0.0000   451.8069       6.11583       10.5627       2.67688       1.32279      0.215558       4.18718       5.58628       6.38306       6.68804       7.00873       6.93465
  37  19 4218.9242    1.0006 12.0468 10.2678  0.0005  0.1317   0.0082   0.3506    0.0239   0.0000   432.2780       15.9553       19.1066      0.514477      -6.09052       5.00235       5.33149       7.15869       8.11573       8.71640       8.85967       8.99632
  37  20 4372.1418    0.8524 15.2506 10.0197  0.0009  0.1694   0.0068   0.4339    0.0224   0.0000   442.7030       1.31633       37.8675       20.1658      -20.8623       9.04918       6.89034       9.16091       10.4268       11.1843       11.2768       11.3359
  38   3 1501.5505    0.1722  0.1558  8.7768  0.0000  0.0098   0.0074   0.0215    0.0239   0.0000   441.4671     -0.430335       20.3445     -0.406608      -1.52411     -0.631971      0.374954      0.605187      0.632382      0.805758       1.01419      0.934689
  38   4 1713.0576    0.3296  0.3076  8.8515  0.0000  0.0114   0.0093   0.0266    0.0312   0.0000   440.8333      -1.39706       20.0120    -0.0350604      -2.79167     -0.287640      0.479937      0.641921      0.768812      0.779938      0.773827      0.837239
  38   5 1908.7716    0.5477  0.5716  8.9108  0.0000  0.0144   0.0113   0.0360    0.0477   0.0000   441.5005     0.0166248       19.9319      0.908507      -1.73390      0.678988      0.595143      0.781918      0.911733      0.962268      0.971560      0.971333
  38   6 2098.9228    0.7880  0.8651  9.3050  0.0000  0.0186   0.0136   0.0446    0.0621   0.0000   441.4525     -0.684993       18.6666     -0.108973      -1.51306      0.810106      0.718288      0.987938       1.09951       1.18038       1.26201       1.24356
  38   7 2282.9338    1.1944  0.9720 10.0841  0.0000  0.0196   0.0198   0.0483    0.0682   0.0000   441.7655      0.343425       19.5289      -1.27481      -1.77604      0.934245      0.813029       1.12547       1.26007       1.34621       1.37831       1.42171
  38   8 2459.9860    1.6864  1.1197 10.8520  0.0000  0.0209   0.0270   0.0545    0.0693   0.0000   441.0712     -0.632797       20.3195     -0.572107      -1.80292     -0.458551      0.858892       1.16308       1.29955       1.40417       1.47466       1.47479
  38   9 2633.7078    2.3386  1.1235 11.5296  0.0000  0.0210   0.0374   0.0553    0.0721   0.0000   440.7435      0.155678       19.7194      0.857927      -1.50491     -0.249366      0.870792       1.21430       1.33162       1.39376       1.45173       1.46085
  38  10 2806.0636    3.1386  1.0290 12.0559  0.0000  0.0193   0.0502   0.0502    0.0688   0.0000   440.3125       2.33627       18.0057       1.72836      -3.51037      0.972128      0.795495       1.11521       1.17646       1.32952       1.36537       1.33741
  38  11 2975.8573    3.8129  1.0095 12.6093  0.0000  0.0191   0.0621   0.0500    0.0678   0.0000   440.1810       2.54281       17.0795     -0.107097      -2.36380     -0.471854      0.795571       1.08469       1.18273       1.30489       1.37038       1.34037
  38  12 3142.3054    4.0808  1.1146 12.7527  0.0000  0.0211   0.0643   0.0531    0.0742   0.0000   442.0813      0.972736       21.1984      0.994714      0.143873      -3.35402      0.846742       1.18794       1.30530       1.43115       1.46940       1.42214
  38  13 3305.6620    3.6197  1.6382 12.3575  0.0000  0.0256   0.0473   0.0657    0.0549   0.0000   438.5209       1.81068       15.1462      0.554387      -4.61393      -1.39822       1.05767       1.44429       1.61463       1.72008       1.84163       1.83139
  38  14 3466.6109    2.8996  2.4036 12.1067 -0.0001  0.0326   0.0334   0.0860    0.0396   0.0000   440.0852       4.06039       12.2608     -0.914870       6.07018      0.821076       1.32593       1.82635       2.03862       2.18689       2.35141       2.27818
  38  15 3625.6745    2.2173  4.1066 11.3559  0.0000  0.0442   0.0201   0.1201    0.0316   0.0000   440.6430       5.07868       13.5893       1.12717       5.03800      -1.59250       1.79331       2.45831       2.75451       2.92133       3.06396       3.06781
  38  16 3783.3065    1.8102  6.0272 10.8234  0.0000  0.0578   0.0147   0.1583    0.0288   0.0000   439.8810       1.50086       15.5050       10.9040      -7.24448       3.27117       2.32712       3.12456       3.52448       3.78083       3.94712       3.95742
  38  17 3939.6807    1.4969  7.8428 10.5794  0.0000  0.0756   0.0121   0.2072    0.0274   0.0000   432.1341       5.58525       20.0026       4.98423       5.61627     -0.773147       2.99478       4.01541       4.57914       4.92585       4.95710       5.00018
  38  18 4095.0874    1.2126 11.0399 10.3688  0.0012  0.1101   0.0091   0.2976    0.0246   0.0000   442.3329     -0.819712       23.8345       13.9892      -19.7915       9.60890       4.43212       5.96127       6.72493       7.24824       7.54545       7.46526
  38  19 4249.5233    0.9741 13.0726 10.2009  0.0000  0.1399   0.0075   0.3697    0.0222   0.0000   436.7159       16.1481       6.93258      -4.85139      -3.34462       4.11862       5.52928       7.35389       8.52462       9.02524       9.14579       9.23475
  39   2 1275.7176    0.0832  0.0748  8.7642  0.0000  0.0196   0.0065   0.0180    0.0211   0.0000   441.5520     0.0264162       20.7708     -0.549067      -2.73390      0.967949      0.538842       1.37016      0.785968       1.48741       1.78964       1.13051
  39   3 1516.0544    0.1756  0.1709  8.8360  0.0000  0.0092   0.0073   0.0227    0.0237   0.0000   441.4989     -0.264623       20.2562      0.196326      -2.14405      0.386843      0.376708      0.492277      0.522314      0.602109      0.622093      0.594594
  39   4 1728.2683    0.3328  0.2932  8.9612  0.0000  0.0111   0.0095   0.0251    0.0304   0.0000   440.9432     -0.476335       20.6655     -0.375855      -3.76158      0.269392      0.428591      0.639269      0.653135      0.783231      0.822995      0.859573
  39   5 1925.1976    0.5589  0.5512  9.1330  0.0000  0.0147   0.0118   0.0348    0.0445   0.0000   440.6658   -0.00469390       21.0579      0.386819      -3.42950      -1.01984      0.628839      0.811129      0.933742      0.973687       1.08291       1.06637
  39   6 2116.5423    0.8253  0.7730  9.5392  0.0000  0.0171   0.0148   0.0412    0.0558   0.0000   440.3144     -0.375895       20.6587       1.15418      -2.38090       1.62890      0.639705      0.917543      0.975699       1.06749       1.13546       1.08510
  39   7 2301.2260    1.2581  0.9322 10.2844  0.0000  0.0189   0.0209   0.0458    0.0643   0.0000   440.5063       1.62070       20.0810       1.03496      -1.41715      0.970636      0.747497       1.03955       1.11552       1.30211       1.28362       1.28938
  39   8 2479.0451    1.7793  1.1940 10.9136  0.0000  0.0214   0.0272   0.0560    0.0662   0.0000   442.3414     -0.843339       20.1831    -0.0174030      -1.48210      0.968507      0.875040       1.20936       1.32311       1.41329       1.48287       1.45720
  39   9 2653.8651    2.4481  1.2057 11.2716 -0.0001  0.0205   0.0359   0.0544    0.0762   0.0000   442.1225      0.959795       21.7588       1.16663      -1.95252     -0.884796      0.823599       1.11279       1.21673       1.31391       1.37180       1.32255
  39  10 2827.2763    3.2693  1.1183 11.8619  0.0000  0.0191   0.0490   0.0518    0.0815   0.0000   439.7310       2.55258       20.2394       2.52075      -1.39432       1.62209      0.762474       1.02379       1.13187       1.20334       1.25264       1.22401
  39  11 2998.1056    4.1314  0.9171 12.7880  0.0000  0.0182   0.0685   0.0451    0.0642   0.0000   441.5245       3.07690       19.1436       2.31516      -1.40593      0.921921      0.686254      0.976020       1.08229       1.16016       1.18373       1.15425
  39  12 3165.6763    4.2011  1.2413 12.6266  0.0000  0.0212   0.0621   0.0554    0.0728   0.0000   440.6613       4.88703       18.4806      -1.00050      -2.67928       3.75675      0.867259       1.19572       1.30254       1.45409       1.53861       1.46720
  39  13 3330.3838    3.5095  1.7330 12.3066  0.0000  0.0256   0.0446   0.0691    0.0522   0.0000   442.7399       1.47472       15.5723     -0.468943       3.76135       3.45847       1.03879       1.40060       1.54493       1.66481       1.71888       1.68525
  39  14 3492.5693    2.7400  2.8987 11.8019  0.0002  0.0341   0.0278   0.0945    0.0375   0.0000   443.5199       2.60169       10.3010       4.57934      -1.29385      -3.88188       1.35744       1.81723       2.01873       2.21333       2.32202       2.27984
  39  15 3652.6769    2.2260  4.4722 11.2149 -0.0000  0.0441   0.0187   0.1223    0.0311   0.0000   437.8854     -0.130673       24.0477       5.83679       4.76382      -5.53978       1.77443       2.34684       2.70338       2.81033       3.01770       2.98309
  39  16 3811.2302    1.7394  6.2259 10.8162  0.0000  0.0601   0.0140   0.1627    0.0283   0.0000   443.2577      -1.60863       13.9254       14.0811      0.309703      -1.24997       2.30800       3.21774       3.54349       3.87002       3.96701       3.93617
  39  17 3968.1813    1.4660  8.7035 10.5097  0.0000  0.0819   0.0113   0.2190    0.0273   0.0000   441.5046       3.65968       11.0126       4.70589       2.83202      -5.26383       3.18637       4.29844       4.95352       5.21965       5.36169       5.46438
  39  18 4124.4192    1.1502 11.0403 10.3797 -0.0033  0.1104   0.0087   0.3027    0.0242   0.0000   439.0799       3.32667       11.9417       5.02454      -2.85135      -11.9148       4.37098       5.78931       6.62252       7.06190       7.31334       7.32076
  39  19 4279.2853    0.9194 13.2790 10.1885  0.0003  0.1455   0.0072   0.3852    0.0221   0.0000   431.2059       5.87387       20.3747      -4.48590      -24.9886      0.543885       5.57198       7.53412       8.46332       9.28725       9.12370       9.26866
  40   2 1288.7314    0.0951  0.1050  8.7659  0.0000  0.0116   0.0064   0.0286    0.0212   0.0000   441.7848    0.00448462       20.9770      0.186933      -3.31331     -0.292867      0.464319      0.515596      0.644011      0.694455      0.798403      0.728533
  40   3 1530.3250    0.1902  0.1847  8.7408  0.0000  0.0119   0.0073   0.0241    0.0245   0.0000   441.9323      -1.27297       21.0835     -0.375522      -3.78067     0.0598445      0.566033      0.850764       1.01948       1.31511       1.22075       1.35763
  40   4 1743.2638    0.3622  0.3760  8.9279  0.0000  0.0131   0.0092   0.0287    0.0321   0.0000   440.8283      -2.26387       21.9857     -0.207779      -2.83332      0.626798      0.476284      0.690808      0.718482      0.781346      0.809838      0.806525
  40   5 1941.4408    0.5733  0.5875  9.2267  0.0000  0.0144   0.0117   0.0361    0.0432   0.0000   440.5547      -1.03655       21.1995       1.07644      -1.57266     0.0596220      0.571239      0.758305      0.830863      0.907152      0.966421       1.00231
  40   6 2133.9507    0.8483  0.8261  9.6611  0.0000  0.0178   0.0149   0.0429    0.0577   0.0000   441.4894     -0.453218       21.1759     -0.230859      -1.41404      0.323348      0.684133      0.948349      0.996257       1.11192       1.13521       1.13272
  40   7 2319.3235    1.3108  1.0048 10.3043  0.0000  0.0192   0.0208   0.0477    0.0661   0.0000   439.4460      0.877044       20.1674      0.296787      -1.59146      0.652412      0.749286       1.00343       1.07834       1.21752       1.23017       1.25699
  40   8 2497.9152    1.8187  1.1207 11.1621  0.0000  0.0208   0.0289   0.0550    0.0637   0.0000   442.0657       1.26274       17.5523    -0.0919800      0.576190       1.04313      0.788732       1.07483       1.19790       1.29477       1.33560       1.28641
  40   9 2673.7936    2.5071  1.0542 11.7559  0.0000  0.0195   0.0396   0.0515    0.0654   0.0000   440.7338       1.93758       19.7450       2.10837      -3.10092      0.414622      0.746830       1.04800       1.14368       1.25023       1.28309       1.28700
  40  10 2848.2341    3.3012  1.0632 12.2081  0.0000  0.0196   0.0516   0.0502    0.0691   0.0000   440.2025      0.852184       18.9758       1.06077      -3.27567       2.56962      0.740004       1.03438       1.12859       1.24386       1.25313       1.25547
  40  11 3020.0172    3.9320  1.0200 12.7956 -0.0000  0.0190   0.0627   0.0512    0.0620   0.0000   440.8223       1.12827       20.4242       4.09866      0.235586      -1.23256      0.717175       1.04186       1.09592       1.19952       1.22215       1.19112
  40  12 3188.6699    3.9708  1.2918 12.8001  0.0000  0.0228   0.0588   0.0565    0.0619   0.0000   440.4362       3.02633       17.4084       2.50439     -0.468530      -3.52377      0.875813       1.19269       1.33765       1.47647       1.52376       1.48280
  40  13 3354.6140    3.4175  1.9007 12.1224  0.0000  0.0269   0.0404   0.0700    0.0523   0.0000   440.6540       2.23919       16.6247       2.38598      -1.88432     -0.994281       1.01414       1.38287       1.54555       1.66059       1.72493       1.69695
  40  14 3518.1008    2.6782  3.0856 11.7300  0.0000  0.0353   0.0257   0.0953    0.0349   0.0000   440.2448       3.46777       11.5748       1.99194       2.64169      -1.03499       1.35742       1.86342       2.11399       2.16950       2.27820       2.26378
  40  15 3679.3179    2.1079  5.0597 11.0797 -0.0001  0.0485   0.0164   0.1324    0.0282   0.0000   442.2043       1.17588       15.7543       2.32498      -1.90859       3.47692       1.80677       2.48262       2.78391       2.94122       3.08826       3.07750
  40  16 3838.7280    1.6883  6.8982 10.7709 -0.0001  0.0643   0.0132   0.1745    0.0274   0.0000   439.8005      -3.03309       15.8674       5.89626    -0.0809796     -0.718520       2.43033       3.27630       3.75066       4.01204       4.11046       4.13499
  40  17 3996.7305    1.3772  8.9286 10.5265  0.0000  0.0848   0.0106   0.2317    0.0260   0.0000   442.6284      0.474161       29.5503      -1.01251      -3.90086       10.6848       3.23061       4.31948       4.91389       5.17245       5.45193       5.43255
  40  18 4153.5551    1.1097 11.4317 10.3863 -0.0015  0.1167   0.0085   0.3145    0.0235   0.0000   441.6162      -5.21240       15.0429       9.42686      -15.7551      -8.87747       4.47525       5.95277       6.73692       7.28255       7.40803       7.50550
  40  19 4309.6087    0.8744 13.6931 10.1695 -0.0005  0.1543   0.0069   0.3985    0.0214   0.0000   429.4489       9.40720       37.3542      -8.12267      -12.0616      -6.35483       5.68856       7.75620       8.79919       9.41047       9.60862       9.77800
  41   2 1301.5831    0.0821  0.1427  8.7728  0.0000  0.0175   0.0061   0.0359    0.0213   0.0000   441.4730      0.311785       21.0395      0.518525      -2.54377      0.867969      0.624522      0.851108      0.977362      0.871766       1.02943       1.03225
  41   3 1544.3674    0.2036  0.1671  8.7775  0.0000  0.0083   0.0079   0.0212    0.0238   0.0000   441.6195     -0.233127       20.5116     -0.163396      -3.08152      0.611395      0.302977      0.399923      0.475396      0.457076      0.525958      0.544517
  41   4 1758.0293    0.3727  0.4081  8.9002  0.0000  0.0127   0.0090   0.0297    0.0332   0.0000   441.5378      -1.46767       21.6270      0.136738      -3.73730       1.47723      0.464864      0.637495      0.693683      0.772008      0.809339      0.830689
  41   5 1957.4688    0.5804  0.6077  9.3150  0.0000  0.0166   0.0115   0.0342    0.0436   0.0000   441.1293     -0.760545       21.4556     -0.789249      -2.27726      0.420034      0.585445      0.910209      0.904123       1.06183       1.04546       1.10509
  41   6 2151.1389    0.9258  0.8316  9.7112  0.0000  0.0169   0.0158   0.0430    0.0557   0.0000   440.4676      0.533105       20.3565     -0.450951      -2.37904      0.434710      0.606961      0.856174      0.950974       1.04233       1.12024       1.14356
  41   7 2337.1416    1.3454  1.1340 10.1900  0.0000  0.0209   0.0201   0.0509    0.0736   0.0000   441.1854       2.71629       21.4292       1.50287      -1.86412       1.10130      0.756316       1.10599       1.16373       1.27391       1.31802       1.34947
  41   8 2516.5380    1.9400  1.1484 11.0165  0.0000  0.0200   0.0294   0.0545    0.0709   0.0000   441.9821     -0.944633       22.7600       2.93034      -1.16557     -0.588534      0.724732      0.992279       1.10699       1.20160       1.24186       1.21795
  41   9 2693.5158    2.6287  1.0636 11.6004 -0.0001  0.0185   0.0401   0.0506    0.0721   0.0000   441.0012   -0.00399870       20.1506       1.32195      -2.73999      0.301486      0.718551      0.979275       1.11013       1.18376       1.25057       1.21695
  41  10 2868.9489    3.3361  1.0661 12.2619  0.0000  0.0188   0.0507   0.0504    0.0655   0.0000   441.0741    0.00384839       20.0369       1.63169      -2.93475     -0.226233      0.689365      0.951243       1.04089       1.15343       1.16504       1.17111
  41  11 3041.6406    4.0558  1.0098 12.8495  0.0000  0.0188   0.0648   0.0481    0.0621   0.0000   440.5397       1.30724       18.6833       3.21777      -1.71363     -0.811472      0.693755       1.00378       1.02636       1.17740       1.14624       1.17112
  41  12 3211.3430    4.0007  1.3358 12.8319  0.0000  0.0224   0.0569   0.0582    0.0546   0.0000   439.9288      0.654718       18.8854       3.75473      -2.86085       1.04848      0.810664       1.11715       1.22850       1.36478       1.36493       1.36098
  41  13 3378.4494    3.2780  1.9474 12.2460  0.0000  0.0276   0.0385   0.0701    0.0445   0.0000   442.2169       4.69995       15.4100       2.28345       1.50785      -1.14359       1.01169       1.38301       1.58596       1.69740       1.70098       1.74947
  41  14 3543.3088    2.5971  3.3628 11.6068  0.0000  0.0363   0.0234   0.0992    0.0331   0.0000   439.8763       2.22522       13.2988     -0.925468       2.79983       1.64572       1.36212       1.84121       2.08698       2.24465       2.37368       2.33856
  41  15 3705.6191    2.0134  5.4467 11.0308  0.0000  0.0513   0.0154   0.1401    0.0273   0.0000   439.6623       3.85245       14.8454       2.30825       4.41251      -3.50216       1.91871       2.60864       2.96581       3.15853       3.37211       3.30175
  41  16 3865.8008    1.6356  7.1555 10.7770  0.0000  0.0661   0.0127   0.1833    0.0265   0.0000   445.7518       6.03483       18.2000       9.77679       2.80079      -5.84703       2.48241       3.31749       3.82806       4.02139       4.16945       4.19063
  41  17 4024.7604    1.3409  9.7785 10.5082  0.0000  0.0949   0.0097   0.2520    0.0249   0.0000   441.9862       2.29310       15.1948       1.99280       11.6399       11.0486       3.43888       4.73351       5.33122       5.69158       5.83532       5.85764
  41  18 4182.1751    1.0399 11.7240 10.3821  0.0000  0.1263   0.0080   0.3292    0.0227   0.0000   433.0044      -4.80748       17.4618       6.29063      -7.75644    -0.0230851       4.60456       6.26914       7.06020       7.77662       7.82723       7.91304
  42   2 1314.2397    0.0961  0.0815  8.7441  0.0000  0.0172   0.0096   0.0260    0.0207   0.0000   441.7876      -1.18600       21.7405      -1.65308      -2.81902      -1.37360       1.08182       1.46174       1.64479       2.34579       2.96686       2.55054
  42   3 1558.1805    0.2080  0.1842  8.7787  0.0000  0.0086   0.0075   0.0202    0.0239   0.0000   441.3075      -1.22684       21.6433     -0.115595      -4.09467      0.137556      0.357765      0.447134      0.519445      0.523645      0.560283      0.586572
  42   4 1772.6158    0.4059  0.4279  8.8942  0.0000  0.0128   0.0094   0.0306    0.0348   0.0000   441.9736     -0.852420       20.8211      0.496298      -3.32162      -1.14063      0.438320      0.602672      0.678734      0.734838      0.753435      0.740866
  42   5 1973.3084    0.6319  0.6452  9.1012  0.0000  0.0148   0.0120   0.0372    0.0481   0.0000   441.5191     -0.933679       21.0127       1.87834      -2.91251      0.907373      0.547795      0.769218      0.836917      0.901291      0.932241      0.928509
  42   6 2168.0814    0.9311  0.8987  9.6473 -0.0000  0.0180   0.0151   0.0436    0.0609   0.0000   440.8067       1.09916       19.1428     -0.214318      -1.39968      -1.29726      0.679871      0.913506       1.03129       1.11594       1.17498       1.13506
  42   7 2354.7803    1.3833  1.1352 10.3742  0.0000  0.0204   0.0208   0.0527    0.0693   0.0000   442.2677      0.936883       19.6755      -3.05607      -1.51979      0.385046      0.767146       1.04656       1.16105       1.21668       1.28710       1.31475
  42   8 2535.0429    1.9769  1.1349 11.1412  0.0000  0.0202   0.0299   0.0526    0.0693   0.0000   443.3886      0.481227       16.7562      0.833438      -1.41657      0.391461      0.713723       1.02489       1.07353       1.19503       1.25436       1.21526
  42   9 2713.0974    2.7541  1.0744 11.7299  0.0000  0.0189   0.0411   0.0480    0.0696   0.0000   441.0389       1.01243       20.2553      -1.60149      -5.23452     0.0305490      0.707666      0.961065       1.03970       1.14217       1.17221       1.17600
  42  10 2889.3918    3.5101  0.9755 12.4211  0.0000  0.0177   0.0549   0.0454    0.0611   0.0000   441.0240       1.89094       20.5920       2.13707      -5.12590      -3.06784      0.648198      0.895665      0.974943       1.10642       1.09278       1.09989
  42  11 3062.9462    4.1605  0.9818 12.9316  0.0000  0.0189   0.0650   0.0443    0.0601   0.0000   440.5621       2.21435       20.3226       3.87431      -3.22170     -0.460673      0.693542      0.959150       1.05213       1.13740       1.18802       1.20825
  42  12 3233.6088    3.9276  1.4522 12.6361 -0.0005  0.0229   0.0522   0.0595    0.0527   0.0000   440.5457       1.00674       19.3946       2.62295      -2.22364      0.280126      0.831670       1.16320       1.27307       1.40483       1.44548       1.42286
  42  13 3401.9653    3.2536  2.1376 12.0316  0.0000  0.0277   0.0356   0.0741    0.0450   0.0000   441.7568       2.06837       12.1337       3.00045       1.99571      -2.66547       1.00073       1.38452       1.52293       1.68783       1.75794       1.83260
  42  14 3568.0022    2.4663  3.5291 11.6215  0.0000  0.0383   0.0221   0.1031    0.0305   0.0000   437.4865       5.71664       15.7024       6.55651      0.644980      -2.98927       1.38139       1.91245       2.10929       2.25614       2.39955       2.42839
  42  15 3731.3571    2.0062  5.5749 10.9935  0.0000  0.0520   0.0151   0.1395    0.0268   0.0000   441.5152       2.20050       8.97280       3.72139      0.617649       4.89115       1.87653       2.60491       2.85299       3.15700       3.22653       3.25132
  42  16 3892.8355    1.5963  7.7639 10.7078 -0.0004  0.0713   0.0117   0.1907    0.0253   0.0000   440.1085    -0.0576746       15.0690       6.17794       2.15748      -3.37930       2.57520       3.48694       3.98991       4.25927       4.43972       4.45210
  42  17 4052.5636    1.3007 10.3457 10.4863  0.0000  0.0986   0.0090   0.2643    0.0236   0.0000   437.6216       7.84063       18.9080       3.86741      -17.7164       4.86475       3.53250       4.80520       5.47098       5.88923       6.07711       6.12989
  42  18 4210.8505    1.0359 12.8913 10.3079  0.0004  0.1343   0.0073   0.3526    0.0212   0.0000   423.8089      -7.47544       19.9944      -9.92207       1.58873      -12.2355       4.71139       6.55346       7.42533       7.97360       8.16491       8.21142
  43   2 1326.7287    0.0926  0.0745  8.7530  0.0000  0.0112   0.0065   0.0153    0.0202   0.0000   441.9674     0.0100412       21.2621    0.00680077      -3.43938     -0.252527      0.457411      0.584647      0.645846      0.722450      0.780687      0.732345
  43   3 1571.7997    0.2073  0.2333  8.7851  0.0000  0.0105   0.0070   0.0241    0.0248   0.0000   441.5352     -0.296067       21.0441      0.316443      -3.66747     -0.635650      0.415720      0.530864      0.596995      0.614917      0.636775      0.686087
  43   4 1787.0183    0.4021  0.3864  9.0116  0.0000  0.0121   0.0095   0.0272    0.0330   0.0000   441.5181     -0.550169       20.7819      0.945744      -2.72448     -0.235584      0.418372      0.603272      0.652468      0.680208      0.703974      0.760336
  43   5 1989.0388    0.6685  0.6722  9.2520 -0.0000  0.0149   0.0123   0.0373    0.0484   0.0000   440.8475      0.539264       20.0545      0.994561      -3.07519       1.01030      0.546337      0.745482      0.840152      0.917015      0.977966      0.920543
  43   6 2184.8501    0.9559  0.8350  9.9234 -0.0000  0.0167   0.0160   0.0423    0.0530   0.0000   440.1594      0.533320       20.0241      0.715615      -2.59550     -0.538369      0.616254      0.829818      0.926300       1.01366       1.05914       1.04219
  43   7 2372.1849    1.3899  1.1900 10.6375 -0.0012  0.0207   0.0210   0.0585    0.0579   0.0000   440.9173       3.53761       17.8692     -0.385434      -3.91373      0.105248      0.727201       1.03917       1.10335       1.20744       1.32056       1.30653
  43   8 2553.3125    2.0683  1.1499 11.1734  0.0000  0.0197   0.0305   0.0528    0.0710   0.0000   441.6976       1.36888       18.6948     -0.330952      -2.91795       1.31687      0.704267      0.978440       1.03979       1.15921       1.19863       1.21780
  43   9 2732.3498    2.7994  1.1638 11.7799  0.0000  0.0201   0.0405   0.0523    0.0661   0.0000   440.3275     -0.802983       21.9847       2.05938      -4.02666     -0.702535      0.733306       1.00246       1.11659       1.20605       1.30098       1.31233
  43  10 2909.5955    3.6292  0.9454 12.5226  0.0000  0.0174   0.0562   0.0434    0.0597   0.0000   440.7521       1.79747       19.8416       1.18663      -1.60409     0.0172281      0.617769      0.852514      0.959070       1.05502       1.09742       1.12434
  43  11 3083.9763    4.1198  1.1726 12.7253  0.0002  0.0198   0.0601   0.0514    0.0685   0.0000   442.1526     -0.261149       21.4309       1.14600      -4.88148      -1.07470      0.750593       1.04285       1.13642       1.27583       1.35362       1.30278
  43  12 3255.6202    3.8825  1.5101 12.5874 -0.0003  0.0228   0.0502   0.0599    0.0538   0.0000   442.0014       2.56749       20.0947       2.67041      -1.07205      0.973606      0.826725       1.11867       1.27421       1.35536       1.42350       1.40757
  43  13 3425.1543    3.1278  2.4408 11.9301  0.0000  0.0291   0.0314   0.0785    0.0400   0.0000   441.9527       1.62647       13.3204       3.69074       1.86045      -1.67909       1.01838       1.43963       1.56391       1.72774       1.80138       1.79321
  43  14 3592.3835    2.3879  4.0517 11.4722 -0.0000  0.0411   0.0198   0.1106    0.0290   0.0000   440.1610       2.36234       18.8443       4.44553      -2.01703       4.36212       1.44178       1.99910       2.21024       2.40360       2.51414       2.53106
  43  15 3757.0099    1.9026  5.8757 11.0046  0.0012  0.0550   0.0142   0.1490    0.0251   0.0000   441.5027     -0.899968       16.7184       8.71907      -4.01773      -2.94492       1.88346       2.62477       2.90992       3.12159       3.27423       3.27917
  43  16 3919.3992    1.5426  8.3799 10.6749 -0.0002  0.0784   0.0110   0.2053    0.0253   0.0000   440.5666       1.76353       21.7889       6.37987      -1.00580      -1.38564       2.69910       3.77538       4.17622       4.51836       4.71645       4.70796
  43  17 4080.0777    1.2380 10.9511 10.5096  0.0000  0.1080   0.0085   0.2823    0.0226   0.0000   435.0675       9.83025       4.80685       5.89632     -0.812232      -5.97874       3.76292       5.13561       5.86062       6.19949       6.38022       6.47439
  43  18 4239.2744    0.9761 13.1773 10.3042 -0.0017  0.1410   0.0069   0.3640    0.0206   0.0000   435.7197       4.32804       21.0835      -3.39901      -8.80655     -0.429385       4.82944       6.61014       7.52762       8.07295       8.20533       8.41815
  44   2 1339.0926    0.1014  0.1063  8.7192  0.0000  0.0103   0.0059   0.0231    0.0205   0.0000   441.2723    -0.0542594       21.2729     -0.115847      -2.70076    -0.0317774      0.344519      0.508607      0.598052      0.653688      0.680455      0.716592
  44   3 1585.1938    0.2163  0.2415  8.7918  0.0000  0.0095   0.0071   0.0275    0.0245   0.0000   441.2961    -0.0940110       21.2444     -0.485102      -2.19294      0.238081      0.371162      0.469504      0.538874      0.559908      0.654090      0.585607
  44   4 1801.2212    0.4206  0.4615  8.9239  0.0000  0.0131   0.0092   0.0303    0.0356   0.0000   440.7167     -0.926863       20.0513      -1.12385      -2.85404      0.493049      0.475082      0.640715      0.724152      0.827655      0.908520      0.875293
  44   5 2004.6071    0.6684  0.6733  9.2544  0.0000  0.0143   0.0121   0.0372    0.0457   0.0000   441.0849     -0.767225       20.8640      0.320152      -3.95596       1.35453      0.513645      0.709347      0.763911      0.813289      0.889318      0.916305
  44   6 2201.4456    0.9899  1.0246  9.7505  0.0000  0.0187   0.0152   0.0476    0.0617   0.0000   440.8900      0.368423       19.2579       1.80331      -3.30126       1.31317      0.671607      0.906204      0.998246       1.12086       1.10902       1.14244
  44   7 2389.4440    1.4813  0.9981 10.7797  0.0000  0.0182   0.0235   0.0494    0.0585   0.0000   441.1571     -0.109251       21.2028      0.989665      -2.26809      0.453204      0.629841      0.861308      0.962736       1.04635       1.05788       1.04855
  44   8 2571.4808    2.1075  1.1176 11.3409  0.0000  0.0198   0.0316   0.0512    0.0663   0.0000   442.1028     -0.586949       19.8366       1.11299      -2.24580       1.33339      0.703650      0.954080       1.09037       1.14950       1.21664       1.21897
  44   9 2751.5694    2.8324  1.0939 11.9138  0.0000  0.0190   0.0421   0.0495    0.0658   0.0000   441.5763       2.34323       19.2234      0.524058      -2.62279      0.478590      0.667061      0.944625       1.01939       1.06024       1.14762       1.13661
  44  10 2929.6494    3.6878  1.0842 12.1943  0.0000  0.0181   0.0526   0.0474    0.0737   0.0000   440.8456       1.17826       19.8501      0.945549      -2.27419     -0.386271      0.654193      0.875874      0.967994       1.09699       1.16017       1.14025
  44  11 3104.7683    4.1617  1.1407 12.8516  0.0000  0.0200   0.0614   0.0512    0.0663   0.0000   442.0253       1.84660       21.0219       3.10238      -2.80093      0.345962      0.679166      0.979224       1.04157       1.15892       1.22583       1.20548
  44  12 3277.3173    3.8172  1.5843 12.6753  0.0034  0.0242   0.0493   0.0629    0.0486   0.0000   442.3723       4.56493       18.6347      0.891510      0.369083       1.05582      0.853000       1.17263       1.28840       1.42164       1.56681       1.56278
  44  13 3447.9202    2.9930  2.6147 11.9754  0.0000  0.0309   0.0293   0.0832    0.0359   0.0000   442.9920       2.60880       9.79427       4.19659       4.10954     -0.720891       1.04489       1.44354       1.61002       1.74119       1.82965       1.85763
  44  14 3616.3384    2.3356  4.4587 11.2737 -0.0000  0.0426   0.0183   0.1154    0.0291   0.0000   441.3041       1.25987       16.7230       3.73494       3.60770     -0.319648       1.47495       2.02810       2.28219       2.43927       2.54440       2.56219
  44  15 3782.1347    1.8401  6.1737 10.9825  0.0000  0.0589   0.0139   0.1547    0.0249   0.0000   441.1101       3.31474       19.0725       7.17184       3.85752      -1.54280       1.95467       2.78670       3.07616       3.29239       3.35453       3.45213
  44  16 3945.4775    1.4952  8.6547 10.6419  0.0000  0.0794   0.0105   0.2158    0.0246   0.0000   442.6638       5.24481       23.4942     -0.795425      -6.40951       4.24960       2.76931       3.70374       4.27576       4.52679       4.71743       4.86289
  44  17 4106.9946    1.1532 11.0547 10.4823 -0.0019  0.1131   0.0081   0.2962    0.0225   0.0000   436.2818       10.9202       19.0438      -9.45848      -5.69915      -4.94664       3.84572       5.27344       5.99703       6.42988       6.65577       6.75169
  44  18 4266.9542    0.9463 13.7400 10.2686  0.0009  0.1488   0.0068   0.3741    0.0201   0.0000   434.5878       14.0710       35.3929      -1.86643       8.93181      -7.34000       5.01208       6.78552       7.89763       8.31588       8.64145       8.83889
  45   2 1351.2801    0.1143  0.0995  8.7263  0.0000  0.0105   0.0064   0.0181    0.0204   0.0000   442.0249      -1.34220       20.8729     -0.486241      -3.36071    -0.0430288      0.377245      0.500322      0.492421      0.519371      0.555426      0.656853
  45   3 1598.4171    0.2400  0.2115  8.7643  0.0000  0.0089   0.0077   0.0203    0.0245   0.0000   441.7354     -0.630218       21.1901      0.177344      -2.21957      0.298252      0.330211      0.436060      0.508433      0.542217      0.578141      0.572543
  45   4 1815.2792    0.4243  0.4544  9.0031  0.0000  0.0129   0.0093   0.0300    0.0346   0.0000   441.5476     -0.778495       20.2295     -0.200281      -3.48224       1.07473      0.448811      0.611778      0.637018      0.692951      0.715294      0.753379
  45   5 2019.9907    0.6942  0.7459  9.2914  0.0000  0.0162   0.0120   0.0383    0.0502   0.0000   441.9994      -1.20793       22.2158      -1.67261      -1.55717     -0.263458      0.558968      0.756129      0.767660      0.877535      0.925062      0.930522
  45   6 2217.8015    1.0276  0.9121 10.0249  0.0000  0.0176   0.0164   0.0446    0.0555   0.0000   442.0711     -0.293355       20.5278      0.324852      -2.80015       1.20956      0.596134      0.837583      0.920599      0.989322       1.05242       1.03892
  45   7 2406.4767    1.5567  1.1706 10.6252  0.0000  0.0200   0.0225   0.0523    0.0668   0.0000   441.6537     0.0648784       21.4670    -0.0123456      -1.58534      -2.00627      0.666262      0.908386       1.01466       1.12858       1.17000       1.21164
  45   8 2589.4221    2.2644  1.1346 11.2172  0.0000  0.0184   0.0321   0.0493    0.0692   0.0000   441.4120      0.932827       21.0381     0.0863104      -1.60895      -1.08455      0.638668      0.857508      0.973258       1.05740       1.08144       1.09498
  45   9 2770.5197    2.9871  1.0434 12.1277  0.0000  0.0182   0.0447   0.0476    0.0611   0.0000   441.6905       1.27559       20.0457       1.97696     -0.474508      0.313657      0.626446      0.870947      0.938760       1.06333       1.09369       1.13588
  45  10 2949.4175    3.8538  0.9914 12.5714  0.0000  0.0175   0.0573   0.0447    0.0628   0.0000   441.1788       1.33124       21.0943       1.15731      -1.06542      -2.49339      0.585747      0.822811      0.889320      0.982409       1.05016       1.02500
  45  11 3125.3462    4.2930  1.1699 12.8747  0.0000  0.0201   0.0619   0.0516    0.0661   0.0000   440.8370       1.68002       18.4393       3.01816     -0.613314       1.26832      0.674987      0.958956       1.00643       1.10932       1.18227       1.20687
  45  12 3298.8458    3.7761  1.6450 12.5850  0.0000  0.0239   0.0468   0.0633    0.0480   0.0000   442.0801     0.0252124       17.8875       1.68370      0.153640       2.10148      0.825946       1.16233       1.26732       1.38421       1.40831       1.45465
  45  13 3470.3674    2.9215  2.8395 11.8901 -0.0000  0.0317   0.0273   0.0860    0.0349   0.0000   442.9044       2.05974       13.9594       1.37142       5.06012      -2.02890       1.08188       1.46822       1.65106       1.75421       1.88775       1.90035
  45  14 3639.9370    2.2653  4.3915 11.3739 -0.0001  0.0431   0.0180   0.1158    0.0274   0.0000   441.3877       3.93483       19.7084       7.00649      -4.03214      -7.08496       1.43686       1.96480       2.25232       2.35918       2.49133       2.50486
  45  15 3807.0159    1.7725  6.6484 10.9491 -0.0007  0.0617   0.0130   0.1679    0.0242   0.0000   440.1905      0.251148       19.0790       6.64275      -6.79602     -0.473288       2.03276       2.84226       3.11549       3.45269       3.55258       3.62354
  45  16 3971.6659    1.4260  9.2845 10.6517  0.0000  0.0874   0.0096   0.2347    0.0230   0.0000   437.2803       1.15330       20.3719      -1.93437      -1.65019      -1.04573       2.94459       4.02285       4.51069       4.94308       5.16673       5.19657
  45  17 4133.9520    1.1747 12.3913 10.4499  0.0013  0.1221   0.0076   0.3106    0.0209   0.0000   432.9346       5.13032       14.6474      -8.38517      -3.71537       10.9716       4.09191       5.49803       6.34772       6.81484       7.07677       7.08352
  46   2 1363.3027    0.1099  0.1362  8.6820  0.0000  0.0097   0.0057   0.0274    0.0205   0.0000   441.7408     -0.247938       21.8311      0.671205      -2.76716      0.109437      0.317307      0.467416      0.496847      0.570873      0.648712      0.686506
  46   3 1611.4217    0.2513  0.2986  8.8003  0.0000  0.0120   0.0071   0.0259    0.0261   0.0000   441.6442     -0.835799       21.2734      0.523552      -2.14263     -0.495361      0.396807      0.569941      0.617451      0.668166      0.700225      0.705758
  46   4 1829.1971    0.4347  0.5044  9.0159  0.0000  0.0136   0.0091   0.0321    0.0360   0.0000   441.9484     -0.450886       21.5110    -0.0178614      -2.77587      0.223108      0.462099      0.597384      0.695005      0.753239      0.818855      0.743690
  46   5 2035.2294    0.7156  0.7333  9.3604 -0.0004  0.0157   0.0123   0.0379    0.0485   0.0000   441.3281      0.884513       20.2361      -1.24515      -2.20610      -1.35895      0.523808      0.760212      0.815895      0.882911      0.899530      0.918923
  46   6 2233.9577    1.1052  0.9884 10.0151 -0.0000  0.0180   0.0168   0.0452    0.0592   0.0000   441.6064      0.275594       21.6360     -0.249909      -2.53209      0.185525      0.589153      0.815947      0.868922      0.990121       1.02368       1.04901
  46   7 2423.2729    1.6083  1.1712 10.7544 -0.0038  0.0202   0.0228   0.0508    0.0595   0.0000   442.2459       1.24537       19.5902       2.05684      -2.92120     -0.663461      0.654623      0.929246      0.961962       1.08532       1.14950       1.12016
  46   8 2607.2108    2.3138  1.1588 11.4141  0.0000  0.0196   0.0327   0.0493    0.0665   0.0000   441.1493      0.605536       20.2517      0.931347      -2.61870       1.25353      0.640876      0.906764      0.986890       1.09483       1.09761       1.11488
  46   9 2789.3215    3.1452  1.0892 11.9228  0.0000  0.0186   0.0451   0.0468    0.0737   0.0000   442.2708       1.52172       20.2845       2.46792      -2.75083      -2.09929      0.602431      0.850455      0.917301      0.999255       1.01127       1.05215
  46  10 2969.0425    3.9160  1.0602 12.5483 -0.0001  0.0182   0.0562   0.0456    0.0677   0.0000   441.6095       2.52374       20.2205       3.54749     -0.769707      0.138505      0.620549      0.839232      0.954053       1.02738       1.10827       1.09124
  46  11 3145.6942    4.1781  1.1795 12.8513  0.0000  0.0192   0.0590   0.0522    0.0596   0.0000   439.9445       2.02026       21.4148       1.99040      -2.54172       1.89869      0.634066      0.871913      0.973714       1.01288       1.14119       1.13221
  46  12 3319.9927    3.5892  1.8154 12.4168 -0.0000  0.0244   0.0416   0.0666    0.0437   0.0000   443.0374       1.53634       17.0048       3.12676       2.10479     -0.528433      0.843107       1.18735       1.30137       1.38693       1.45937       1.44548
  46  13 3492.6074    2.8085  3.2779 11.7259  0.0000  0.0337   0.0240   0.0921    0.0320   0.0000   442.1592       3.28270       17.1034       2.96867       3.26345      -4.12221       1.12150       1.52670       1.75559       1.81464       1.96099       1.97295
  46  14 3663.2886    2.1993  5.0374 11.2122 -0.0017  0.0464   0.0162   0.1248    0.0263   0.0000   441.2761       1.49038       23.7460      -1.71007      -7.91400       4.98448       1.54187       2.12797       2.38991       2.57168       2.73276       2.82250
  46  15 3831.4249    1.7791  7.3776 10.8551  0.0009  0.0672   0.0123   0.1769    0.0249   0.0000   436.6573       6.97745       16.0457      -3.73401     -0.310735      0.365823       2.14872       3.01400       3.38053       3.66464       3.75850       3.84344
  46  16 3996.9967    1.3747  9.3515 10.6993 -0.0006  0.0918   0.0094   0.2412    0.0224   0.0000   441.7555       2.99021       28.2287      -4.57763      -8.61376      -4.81191       2.93819       4.07565       4.60018       5.01462       5.18147       5.25928
  46  17 4160.5271    1.0904 12.3194 10.4425 -0.0016  0.1256   0.0071   0.3267    0.0205   0.0000   436.9812       9.99757       19.7320       7.71720      -10.3236      -5.84002       4.10084       5.63692       6.36126       6.91022       7.06489       7.23218
  47   1 1081.8636    0.0541  0.0472  8.8142  0.0000  0.0145   0.0065   0.0201    0.0185   0.0000   439.7556     -0.407177       22.0749       1.33079      -2.99457     0.0679154      0.443611      0.595971      0.795731      0.816013      0.832604      0.871576
  47   2 1375.1699    0.1096  0.1362  8.6914  0.0000  0.0244   0.0056   0.0205    0.0203   0.0000   441.7872     -0.444508       20.8610      0.816378      -2.51652    -0.0988789      0.351250       1.05545      0.611588       1.11703      0.761901       1.01027
  47   3 1624.2390    0.2613  0.2832  8.7515  0.0000  0.0111   0.0072   0.0241    0.0258   0.0000   441.7517     -0.245518       19.6367     -0.359668      -1.69100     -0.674272      0.336457      0.470372      0.569789      0.542270      0.578653      0.599988
  47   4 1842.9260    0.4672  0.5329  8.9899  0.0000  0.0137   0.0093   0.0328    0.0376   0.0000   441.5621    -0.0231515       22.4972     -0.249550      -2.22788    -0.0602519      0.433456      0.602628      0.659683      0.713572      0.716563      0.749519
  47   5 2050.3268    0.7255  0.7392  9.4303  0.0000  0.0153   0.0124   0.0395    0.0469   0.0000   442.2001     -0.684882       21.7739     -0.870294      -2.58040      0.431166      0.483846      0.674123      0.726636      0.823052      0.831515      0.854384
  47   6 2249.8871    1.1213  1.1259  9.9157  0.0000  0.0191   0.0162   0.0497    0.0666   0.0000   441.8746       1.30130       20.8008       2.16270      -1.50215      -1.07260      0.640342      0.865255      0.970811       1.04908       1.15178       1.18407
  47   7 2439.9155    1.6345  1.1678 10.8573  0.0000  0.0198   0.0235   0.0520    0.0635   0.0000   440.4443       1.04603       22.0633      0.318460      -3.80955      -2.40782      0.660618      0.887601      0.996359       1.08145       1.13162       1.13340
  47   8 2624.8661    2.3552  1.1653 11.5382  0.0000  0.0190   0.0337   0.0522    0.0645   0.0000   440.9040       1.53589       20.7376    -0.0499124      -3.27095     -0.243450      0.644086      0.897777      0.959500       1.00776       1.10814       1.11215
  47   9 2807.9460    3.1810  1.0922 11.8376  0.0000  0.0175   0.0444   0.0473    0.0734   0.0000   440.8584      0.981732       20.8557       1.80340      -2.58920      0.501978      0.607665      0.843719      0.923663      0.987977       1.04094       1.06292
  47  10 2988.4850    4.0758  1.0556 12.4489  0.0000  0.0172   0.0584   0.0457    0.0703   0.0000   442.1407       1.23951       21.1176       2.78383      -2.97326      -2.20164      0.579369      0.822711      0.904801       1.00546       1.04528       1.02822
  47  11 3165.8537    4.1741  1.2587 12.8246  0.0000  0.0202   0.0562   0.0508    0.0561   0.0000   440.4196       2.01119       20.1087       2.73518      -3.36032      0.457771      0.669750      0.870776      0.976132       1.09646       1.10510       1.11765
  47  12 3341.0651    3.5551  1.8103 12.4491  0.0000  0.0243   0.0408   0.0653    0.0431   0.0000   442.3207       5.08960       18.3574       1.27082      -2.12161       1.69709      0.804425       1.09817       1.23609       1.37774       1.43545       1.42160
  47  13 3514.5949    2.7577  3.5176 11.6186  0.0000  0.0354   0.0227   0.0937    0.0315   0.0000   441.7798       2.59667       19.2697       4.45709      0.904572      -4.80424       1.13272       1.59396       1.75577       1.87242       2.00151       1.98500
  47  14 3686.2224    2.1621  5.1998 11.1899 -0.0001  0.0480   0.0158   0.1295    0.0261   0.0000   438.3577       4.80800       15.3533       4.28673       5.20541       1.38282       1.53364       2.16454       2.37157       2.62162       2.72032       2.76015
  47  15 3855.6503    1.6755  7.3251 10.8762 -0.0013  0.0676   0.0116   0.1834    0.0241   0.0000   444.9135      -2.62088       21.4613      -3.73966      -6.33046      -3.39543       2.15411       2.98691       3.30919       3.66588       3.81248       3.84624
  47  16 4022.2886    1.3684 10.1121 10.6451  0.0000  0.0975   0.0086   0.2524    0.0215   0.0000   443.9856       10.0524       15.3385      -5.94108       1.30444       6.51285       3.06575       4.22416       4.75964       5.23728       5.28530       5.41371
  48   1 1091.6221    0.0456  0.0271  8.8186  0.0000  0.0153   0.0073   0.0124    0.0183   0.0000   439.9634     -0.796141       20.6209       1.79160      -2.47160     -0.204550      0.505565      0.666543      0.805448       1.13959      0.699955       1.19119
  48   2 1386.9293    0.1301  0.1375  8.6766  0.0000  0.0090   0.0058   0.0205    0.0203   0.0000   441.8658     -0.335330       20.8730      0.116883      -2.19378     -0.220582      0.283284      0.371625      0.440479      0.513262      0.454832      0.509139
  48   3 1636.8802    0.2602  0.3163  8.7624  0.0000  0.0113   0.0070   0.0255    0.0263   0.0000   442.2877     -0.731958       21.6447      0.510258      -1.98900      0.102270      0.422729      0.549326      0.601648      0.678641      0.684816      0.678395
  48   4 1856.5211    0.4881  0.5743  8.9242  0.0000  0.0142   0.0093   0.0317    0.0404   0.0000   441.1134     -0.732322       21.3383       1.01230      -4.14626   -0.00123291      0.438415      0.625317      0.685403      0.744723      0.801549      0.812760
  48   5 2065.2632    0.7689  0.7903  9.4670  0.0000  0.0154   0.0127   0.0401    0.0484   0.0000   441.1710       1.05334       20.1006      -1.31868      -1.93240   -0.00530225      0.492840      0.675075      0.744235      0.819615      0.891964      0.913387
  48   6 2265.6896    1.1721  0.9863 10.1050  0.0000  0.0172   0.0174   0.0452    0.0571   0.0000   440.8599      0.256334       21.1590      0.243590      -3.00473     -0.456386      0.550607      0.764265      0.853998      0.929267      0.983391      0.957028
  48   7 2456.4761    1.7167  1.1571 10.7787 -0.0000  0.0195   0.0240   0.0488    0.0667   0.0000   440.4156     -0.661270       20.7399     -0.198290      -2.06792       1.81500      0.603993      0.876137      0.941945       1.03203       1.11941       1.09355
  48   8 2642.4233    2.4193  1.1776 11.5153  0.0000  0.0191   0.0331   0.0484    0.0602   0.0000   441.0494       1.31546       21.9652       1.43699      -1.01864       2.84988      0.621643      0.840721      0.934562       1.01710       1.08252       1.06635
  48   9 2826.4716    3.2812  1.0582 12.2402  0.0000  0.0177   0.0470   0.0460    0.0613   0.0000   440.9384      0.574767       20.0932       2.54560      -2.41056      -1.03646      0.594362      0.811609      0.909420       1.00656       1.04083       1.02218
  48  10 3007.7038    4.0629  1.1088 12.5068  0.0000  0.0176   0.0566   0.0473    0.0694   0.0000   441.2009      0.910029       21.1245       1.13630      -3.20051       2.67170      0.581905      0.787367      0.889708      0.989052       1.01668       1.04090
  48  11 3185.8610    4.1246  1.3452 12.6993  0.0000  0.0207   0.0532   0.0543    0.0554   0.0000   442.1364       2.52565       20.0276       2.12317      -1.43462       1.34792      0.643269      0.911277       1.03151       1.07229       1.17307       1.10965
  48  12 3361.8225    3.5021  1.9860 12.2647  0.0000  0.0256   0.0378   0.0665    0.0436   0.0000   441.7359       2.43652       19.9287      0.617700       2.14570     -0.210794      0.819645       1.15940       1.29266       1.39879       1.48534       1.49609
  48  13 3536.3239    2.6966  3.5483 11.5957 -0.0000  0.0346   0.0218   0.0956    0.0306   0.0000   441.0520       4.32565       22.7757       5.30608       2.34758      -4.04407       1.11849       1.54637       1.69504       1.92417       1.98602       2.01080
  48  14 3708.8872    2.0742  5.7261 11.1525  0.0000  0.0519   0.0148   0.1397    0.0250   0.0000   439.8022     -0.208638       23.0898      0.830145      -1.09855      -3.61621       1.61748       2.27801       2.49968       2.72877       2.86000       2.86052
  48  15 3879.0873    1.6872  8.2361 10.8376  0.0012  0.0733   0.0107   0.1992    0.0235   0.0000   438.1725       5.76492       28.9158       14.9363      -9.08741      -8.78763       2.32294       3.17656       3.55650       3.89162       4.06083       4.10446
  48  16 4047.1768    1.3448 11.2951 10.5881  0.0000  0.1055   0.0077   0.2787    0.0203   0.0000   436.7508       1.61042       20.1336       10.2917       4.23050      -1.55222       3.28928       4.48733       5.09716       5.54321       5.75209       5.87029
  49   2 1398.5179    0.1336  0.1158  8.7485  0.0000  0.0085   0.0061   0.0166    0.0198   0.0000   441.8999     -0.110048       20.1841      0.134255      -3.08505     -0.463054      0.282898      0.361514      0.428219      0.433661      0.496191      0.507187
  49   3 1649.3302    0.2829  0.3066  8.7902  0.0000  0.0104   0.0073   0.0246    0.0265   0.0000   441.6169      -1.10595       20.6948      0.881022      -4.01074     0.0603187      0.353980      0.439030      0.551294      0.556985      0.609364      0.607197
  49   4 1869.9443    0.4915  0.5503  9.1237  0.0000  0.0125   0.0095   0.0337    0.0363   0.0000   441.7456      0.371794       21.6502     -0.337228      -2.06276     -0.118747      0.414432      0.538870      0.631118      0.668798      0.702602      0.711948
  49   5 2080.0458    0.7840  0.8141  9.4149  0.0000  0.0162   0.0123   0.0368    0.0532   0.0000   442.3200    -0.0589808       21.8930       1.09180      -4.09721       1.09837      0.509262      0.695845      0.774364      0.876569      0.852438      0.877598
  49   6 2281.3037    1.2249  0.9597 10.2472  0.0000  0.0171   0.0181   0.0434    0.0565   0.0000   440.8345      0.880092       21.4639     -0.229566      -1.71001      0.210020      0.526909      0.726847      0.770255      0.904958      0.925959      0.953627
  49   7 2472.8312    1.7808  1.1513 11.0934  0.0000  0.0194   0.0252   0.0501    0.0590   0.0000   442.4606      0.344180       21.5486      0.265358     0.0771443       1.98321      0.591629      0.847046      0.926305       1.04319       1.05026       1.07211
  49   8 2659.7997    2.5415  1.1790 11.6411  0.0000  0.0186   0.0344   0.0495    0.0593   0.0000   440.8399       1.90136       21.6148     -0.229027      -3.14773     -0.461545      0.577939      0.795198      0.897820      0.954233       1.05560       1.01791
  49   9 2844.7789    3.4637  1.0533 12.2422  0.0002  0.0172   0.0485   0.0444    0.0633   0.0000   441.1987      0.888199       20.4179       3.28742     -0.402129      0.228640      0.536792      0.743172      0.798866      0.906056      0.953467      0.961060
  49  10 3026.7739    4.1742  0.9976 12.7430  0.0000  0.0163   0.0598   0.0440    0.0606   0.0000   441.5768       1.04276       20.5931       1.75231      -1.84713     0.0914782      0.516187      0.720860      0.783268      0.892656      0.897280      0.946944
  49  11 3205.6049    4.0810  1.3900 12.6062  0.0000  0.0201   0.0509   0.0539    0.0543   0.0000   440.9294       2.24528       19.9934       3.79354      -2.73202     -0.459150      0.634974      0.893011      0.947806       1.08269       1.10661       1.10367
  49  12 3382.4678    3.3837  2.0405 12.3984  0.0000  0.0266   0.0364   0.0674    0.0398   0.0000   441.9800       2.52580       18.1369       5.29663     -0.764316      -1.74025      0.809830       1.11098       1.25490       1.34715       1.42500       1.41641
  49  13 3557.8310    2.6233  3.6926 11.6740  0.0000  0.0366   0.0212   0.0979    0.0291   0.0000   441.7862       1.01325       19.9590       6.36316       3.67214       1.13928       1.11881       1.54513       1.74413       1.88008       1.94198       1.98835
  49  14 3731.3008    2.0110  5.7821 11.1740  0.0000  0.0536   0.0144   0.1409    0.0253   0.0000   440.7169       3.21230       20.2175      -2.69131      -2.23005      -5.14661       1.64766       2.28738       2.59875       2.78490       2.99241       2.98190
  49  15 3902.5587    1.6007  8.7982 10.8623 -0.0025  0.0809   0.0097   0.2177    0.0227   0.0000   436.8199      0.128055       20.2025       6.45184      -10.4823       5.79372       2.50032       3.47688       3.88079       4.22052       4.48810       4.54785
  49  16 4071.7284    1.2347 10.7874 10.6265 -0.0013  0.1091   0.0075   0.2794    0.0207   0.0000   437.5931      -4.17194       22.8379       11.9851      -3.33782     -0.514008       3.32199       4.60350       5.11864       5.58473       5.86800       5.96977
  50   2 1409.9582    0.1216  0.1191  8.7771  0.0000  0.0094   0.0059   0.0185    0.0197   0.0000   441.7302     -0.329663       21.4699     -0.269008      -3.55690     -0.625453      0.339761      0.415228      0.439704      0.518538      0.571599      0.567252
  50   3 1661.6005    0.2915  0.3053  8.8183  0.0000  0.0100   0.0075   0.0245    0.0267   0.0000   441.4531     0.0712152       20.7252     -0.579289      -2.93113     -0.438467      0.355656      0.457553      0.541549      0.542438      0.566800      0.534005
  50   4 1883.2806    0.5116  0.5457  9.0951  0.0000  0.0127   0.0096   0.0317    0.0368   0.0000   441.7164     0.0825451       21.9880     -0.676623      -3.67939      0.578927      0.397838      0.545787      0.623350      0.669190      0.734893      0.713815
  50   5 2094.6377    0.8238  0.8642  9.4975  0.0000  0.0163   0.0126   0.0387    0.0520   0.0000   441.6159       1.60324       21.4880     -0.608993      -1.95963      0.369926      0.507959      0.693831      0.756364      0.821857      0.868316      0.886714
  50   6 2296.6996    1.2380  1.0976 10.3885  0.0000  0.0187   0.0179   0.0491    0.0567   0.0000   441.2125       1.22537       19.7437    -0.0828112      -1.96897       1.94923      0.566211      0.788068      0.851070      0.939881       1.02525       1.01974
  50   7 2489.0201    1.8700  1.2122 10.9634  0.0006  0.0188   0.0252   0.0518    0.0605   0.0000   442.0768    -0.0390164       22.2565       1.19308      -3.39176     -0.961543      0.591633      0.824658      0.907707      0.982391       1.05511       1.10871
  50   8 2676.9878    2.5840  1.1811 11.6893 -0.0006  0.0179   0.0347   0.0507    0.0611   0.0000   441.8373       1.77494       19.0090      0.612911      -1.61305    -0.0605478      0.552298      0.745203      0.841359      0.935729      0.965267      0.966126
  50   9 2862.9419    3.4331  1.0967 12.2642  0.0000  0.0176   0.0473   0.0463    0.0637   0.0000   441.4174       2.78411       21.3064       1.17737      -3.18613      0.679484      0.543214      0.749087      0.810651      0.906425      0.954361      0.944368
  50  10 3045.6675    4.1653  1.1607 12.6548 -0.0044  0.0189   0.0554   0.0475    0.0606   0.0000   441.0358      0.886724       21.5825       2.24163      -3.61648      -2.71080      0.558226      0.795397      0.839495      0.960136       1.00535       1.00918
  50  11 3225.1928    3.9698  1.4054 12.8457  0.0000  0.0208   0.0503   0.0561    0.0467   0.0000   442.5017     0.0305773       19.0744       1.69110      -1.41296       1.50437      0.644120      0.894333      0.972733       1.09851       1.12332       1.14063
  50  12 3402.8746    3.3185  2.3484 12.1110  0.0000  0.0275   0.0318   0.0708    0.0384   0.0000   441.7525       1.23276       19.1881       4.52301       2.86340       1.46854      0.811232       1.13958       1.24387       1.37481       1.41097       1.43172
  50  13 3578.9038    2.4917  3.9012 11.5865  0.0000  0.0387   0.0198   0.0998    0.0284   0.0000   442.5848       4.13168       16.3425       6.51390       4.03448      -1.28956       1.16297       1.60963       1.80299       1.96546       2.03810       2.07924
  50  14 3753.3375    1.9641  6.3467 11.1471 -0.0000  0.0583   0.0136   0.1528    0.0240   0.0000   440.1214       1.33389       21.2947     -0.502561       7.07656       3.32534       1.70314       2.42829       2.68793       2.93572       3.01913       3.03795
  50  15 3925.5680    1.5959  8.7366 10.8281  0.0018  0.0815   0.0096   0.2109    0.0224   0.0000   438.4087       7.80002       19.1314       7.96348      -5.34859      -2.06227       2.36147       3.34896       3.75056       4.09030       4.22019       4.25808
  50  16 4095.6336    1.2649 11.9200 10.5494  0.0016  0.1150   0.0072   0.2884    0.0196   0.0000   440.4986     -0.400859       23.1844       6.68810      -6.56235      -5.84692       3.40388       4.74204       5.31706       5.72482       5.89166       6.01910
  51   2 1421.2756    0.1342  0.1544  8.6886  0.0000  0.0091   0.0056   0.0215    0.0200   0.0000   441.7269    0.00595490       21.0113     -0.427072      -2.43972     -0.754640      0.266180      0.369302      0.431665      0.443810      0.491394      0.491392
  51   3 1673.7208    0.3181  0.3159  8.8071  0.0000  0.0101   0.0077   0.0230    0.0268   0.0000   441.9878     -0.750827       21.9959      0.308193      -3.56580      0.484406      0.313400      0.416100      0.483516      0.521880      0.541029      0.599343
  51   4 1896.4891    0.5335  0.5714  9.0838 -0.0002  0.0130   0.0098   0.0313    0.0391   0.0000   441.5487     -0.730350       20.1178      0.337961      -1.59264    -0.0615117      0.403132      0.553668      0.614799      0.657340      0.710979      0.697638
  51   5 2109.1803    0.8578  0.8742  9.4424  0.0000  0.0158   0.0129   0.0398    0.0540   0.0000   441.1635      0.130320       20.8022     -0.296807      -3.02143       1.48168      0.479741      0.679661      0.725298      0.807555      0.856760      0.835721
  51   6 2312.0048    1.2792  1.1523 10.3695  0.0000  0.0188   0.0181   0.0517    0.0588   0.0000   441.9002      0.608428       22.5525     -0.404705      -2.26951       1.56622      0.581101      0.812144      0.876042      0.962767       1.02374       1.02295
  51   7 2505.0738    1.9216  1.1859 11.0233 -0.0000  0.0185   0.0256   0.0490    0.0578   0.0000   441.2745      0.417202       19.0624       1.99845      -3.74485     -0.563700      0.563278      0.776683      0.859088      0.948114      0.992812       1.01878
  51   8 2694.1345    2.6184  1.1521 11.7761  0.0000  0.0189   0.0359   0.0490    0.0615   0.0000   441.7287      0.953929       19.6055       3.27298      -1.53781      0.647531      0.568814      0.824134      0.868562      0.959456       1.00873       1.01776
  51   9 2880.9609    3.5962  1.0425 12.2297  0.0000  0.0163   0.0498   0.0438    0.0641   0.0000   440.7468       1.67811       21.2723       2.36809      -2.50953       1.08442      0.495982      0.691010      0.770139      0.835922      0.864788      0.877652
  51  10 3064.3684    4.1025  1.1125 12.8900  0.0000  0.0181   0.0573   0.0472    0.0578   0.0000   441.7885      0.784679       20.1629       1.37951      -2.06703    -0.0373215      0.583098      0.794642      0.896896      0.975501       1.02759       1.03167
  51  11 3244.7055    4.0176  1.5155 12.5244 -0.0018  0.0213   0.0471   0.0557    0.0483   0.0000   442.2170       3.01256       20.9667      0.565858      0.917508      -2.31180      0.622752      0.884508      0.971514       1.06631       1.09981       1.12969
  51  12 3423.1228    3.1368  2.5857 12.0467  0.0000  0.0289   0.0291   0.0762    0.0352   0.0000   440.8864       4.67199       14.5976       2.67626       3.94292      0.271081      0.845052       1.18938       1.30309       1.42581       1.51921       1.53141
  51  13 3600.0300    2.4469  4.1899 11.4664  0.0000  0.0397   0.0184   0.1049    0.0273   0.0000   440.7083       3.33135       18.8831       2.20703      -6.30444      0.412574       1.15456       1.61357       1.80483       1.95570       1.99109       2.02280
  51  14 3775.3790    1.9371  6.4455 11.1230  0.0000  0.0576   0.0133   0.1575    0.0239   0.0000   437.8861       2.40171       20.8413       6.95951      -3.53296      0.199405       1.70086       2.35779       2.63594       2.87069       2.94937       3.07185
  51  15 3948.5121    1.5043  9.4234 10.7935 -0.0006  0.0882   0.0087   0.2337    0.0214   0.0000   437.2732      0.953423       17.1597       9.47072      -4.22375      -3.46347       2.57552       3.55555       4.03039       4.38091       4.53051       4.61372
  52   1 1129.5476    0.0675  0.0980  8.7467  0.0000  0.0229   0.0058   0.0296    0.0183   0.0000   439.4507      0.251894       22.1971     0.0354342      -3.92864     -0.183513      0.758919      0.773827      0.985310      0.999344       1.64798       1.43546
  52   2 1432.4593    0.1413  0.1571  8.6874  0.0000  0.0087   0.0057   0.0211    0.0200   0.0000   441.8363     -0.482105       21.4202      0.237277      -3.04797      0.696469      0.263008      0.360662      0.408064      0.429833      0.421894      0.467449
  52   3 1685.6861    0.3150  0.3241  8.8495  0.0000  0.0103   0.0077   0.0244    0.0266   0.0000   441.4392    -0.0933797       20.7334     -0.161246      -2.73207     -0.336123      0.318615      0.405624      0.461044      0.510834      0.544615      0.560380
  52   4 1909.5193    0.5490  0.6170  9.0864  0.0000  0.0133   0.0097   0.0336    0.0394   0.0000   442.0403      0.369752       20.3639     -0.894620      -3.68872      0.168928      0.403639      0.560986      0.626176      0.671316      0.721477      0.725706
  52   5 2123.5038    0.8738  0.8633  9.6136  0.0001  0.0158   0.0132   0.0390    0.0510   0.0000   442.3445      0.395270       21.4049      0.419663      -4.32641      0.474616      0.457275      0.642308      0.691277      0.782239      0.824233      0.837644
  52   6 2327.0480    1.3592  1.1701 10.0965  0.0000  0.0181   0.0179   0.0473    0.0628   0.0000   441.6675     -0.961785       20.5998       1.49806      -4.14637       1.51473      0.562162      0.743951      0.856850      0.913542      0.964681       1.01332
  52   7 2520.9475    1.9551  1.2072 11.1260  0.0000  0.0189   0.0258   0.0492    0.0560   0.0000   441.8137     -0.293951       20.0809     -0.316999      -1.02742      -1.29977      0.552210      0.772253      0.849927      0.934739      0.978624      0.971086
  52   8 2711.1113    2.8082  1.1496 11.7397  0.0000  0.0177   0.0372   0.0469    0.0631   0.0000   440.8473     0.0399532       22.8044       1.40622      -4.64115       1.01246      0.543046      0.735217      0.844586      0.887547      0.952957      0.972732
  52   9 2898.7988    3.6277  1.1130 12.3459  0.0000  0.0172   0.0488   0.0481    0.0615   0.0000   441.2668       1.11544       21.5789       1.44749      -2.43741      0.393269      0.506023      0.706669      0.781450      0.888127      0.891171      0.933052
  52  10 3082.8884    4.3547  1.1788 12.6710  0.0000  0.0176   0.0564   0.0482    0.0611   0.0000   441.0111       2.79417       20.3897       1.43037      -2.16146     -0.353127      0.529653      0.732686      0.810063      0.894507      0.979216      0.968150
  52  11 3263.9803    3.7946  1.6205 12.5586  0.0000  0.0222   0.0438   0.0571    0.0450   0.0000   442.0842       2.27270       17.6315       3.29577      -4.17183     -0.976171      0.659657      0.909065       1.01687       1.11773       1.18036       1.20016
  52  12 3443.2498    3.0805  2.5671 12.0201 -0.0000  0.0289   0.0280   0.0756    0.0343   0.0000   443.4318       1.30189       17.7047       4.33721       3.81005      -1.81437      0.823353       1.17056       1.30316       1.40995       1.48093       1.52704
  52  13 3620.8845    2.4269  4.7067 11.3167  0.0000  0.0420   0.0168   0.1127    0.0264   0.0000   441.8539       2.40487       21.1504       4.06181      -3.51368      -1.59810       1.19747       1.67496       1.88702       2.06459       2.15133       2.21831
  52  14 3796.9244    1.8356  6.4886 11.1082 -0.0016  0.0605   0.0129   0.1604    0.0241   0.0000   440.2849      0.422878       20.0112       2.60045      0.772390       3.28805       1.73375       2.39875       2.76149       2.91600       3.13469       3.14751
  52  15 3970.8811    1.4711  9.7581 10.7436 -0.0005  0.0914   0.0083   0.2373    0.0211   0.0000   439.8343       3.90404       21.5585       5.72972      -3.04600       5.19493       2.61227       3.58562       4.09349       4.43696       4.60954       4.71585
  53   2 1443.4836    0.1549  0.1593  8.6661  0.0000  0.0090   0.0058   0.0176    0.0202   0.0000   441.3300     -0.515102       20.9319     -0.329491      -2.50276      0.357539      0.252941      0.351367      0.415552      0.393023      0.477479      0.498782
  53   3 1697.4849    0.3202  0.3826  8.8053  0.0000  0.0114   0.0073   0.0265    0.0281   0.0000   441.5191      -1.46365       20.6951      0.381705      -2.77894      0.597656      0.335743      0.416354      0.502976      0.526924      0.556737      0.610284
  53   4 1922.4677    0.5788  0.6589  9.0782 -0.0003  0.0138   0.0097   0.0345    0.0425   0.0000   441.4423      0.770911       21.0405     -0.502933      -3.82424      0.816496      0.395227      0.555140      0.596341      0.673493      0.693624      0.706120
  53   5 2137.6617    0.8995  0.9225  9.5998  0.0000  0.0158   0.0131   0.0418    0.0523   0.0000   442.2613      0.558793       21.4150      0.967028      -2.91995     -0.356524      0.468858      0.645265      0.720094      0.790857      0.829633      0.877412
  53   6 2341.9674    1.3681  1.1657 10.4147 -0.0081  0.0191   0.0182   0.0467    0.0556   0.0000   441.3041      0.416070       20.9007     -0.280806     -0.872040      0.572727      0.554030      0.766094      0.869570      0.932906      0.991243       1.02486
  53   7 2536.7125    2.0680  1.2978 11.0394  0.0000  0.0190   0.0256   0.0496    0.0572   0.0000   442.4762       1.26306       20.1546       1.16673      -1.58907      -1.61643      0.554009      0.757378      0.863568      0.932819      0.987544       1.00836
  53   8 2727.9152    2.7950  1.1039 11.9464  0.0000  0.0179   0.0376   0.0448    0.0582   0.0000   441.7299       1.76432       21.9792     0.0939642      -5.90009      0.533179      0.525317      0.727849      0.789334      0.896569      0.911660      0.940012
  53   9 2916.4035    3.6688  1.1179 12.3893  0.0000  0.0169   0.0490   0.0467    0.0608   0.0000   442.0229       2.50872       18.6913       2.27709      -1.47797      0.114782      0.498342      0.691613      0.764094      0.864249      0.924989      0.919997
  53  10 3101.2988    4.3344  1.2292 12.6684  0.0000  0.0182   0.0548   0.0482    0.0614   0.0000   441.6560       1.98421       21.1921       1.74579      0.391723     -0.281820      0.529941      0.753672      0.818103      0.878140      0.955914      0.970772
  53  11 3283.1566    3.8041  1.6204 12.6255  0.0000  0.0216   0.0435   0.0583    0.0419   0.0000   441.2391      0.965349       21.6460       1.24458      -2.15107      0.348637      0.629943      0.876818      0.969150       1.06718       1.08956       1.09378
  53  12 3463.2003    2.9894  2.9512 11.9573  0.0000  0.0300   0.0253   0.0832    0.0309   0.0000   443.4498       3.77819       15.9779       3.23462     -0.966333      -1.46968      0.857381       1.16949       1.34308       1.42024       1.52281       1.55343
  53  13 3641.5825    2.3223  4.9354 11.3133  0.0000  0.0452   0.0161   0.1171    0.0263   0.0000   440.4766       5.42739       19.8927      -3.88231     -0.589346       1.30125       1.23517       1.77948       1.99604       2.14316       2.21002       2.26957
  53  14 3818.3199    1.8228  7.5514 11.0521  0.0000  0.0680   0.0114   0.1809    0.0232   0.0000   441.3606       1.63979       21.0705       4.21158      -6.14524      -1.02695       1.91817       2.67312       3.03981       3.22757       3.45425       3.44200
  53  15 3993.3710    1.4528 10.6714 10.7146  0.0000  0.1003   0.0077   0.2544    0.0202   0.0000   434.3522       1.61827       24.3013       6.63938      -1.39646      -4.62509       2.82185       3.92735       4.41027       4.83929       5.13072       5.25584
  54   1 1147.9101    0.0507  0.0203  8.7390  0.0000  0.0148   0.0070   0.0122    0.0172   0.0000   440.4160     0.0866371       22.1476      0.534214      -2.54585   -0.00716700      0.495381      0.359812      0.782573      0.821526      0.916350      0.923681
  54   2 1454.3878    0.1561  0.1592  8.6764  0.0000  0.0087   0.0058   0.0180    0.0198   0.0000   442.3176     -0.347903       21.3018      0.145107      -3.24586      0.132104      0.247170      0.311045      0.393880      0.416598      0.433807      0.449715
  54   3 1709.1345    0.3427  0.3562  8.7840  0.0000  0.0105   0.0077   0.0244    0.0277   0.0000   441.3630     -0.827361       20.2317       1.36270      -3.05111     0.0345357      0.316993      0.445239      0.498088      0.559186      0.558403      0.531177
  54   4 1935.3209    0.6055  0.6922  9.0190  0.0000  0.0139   0.0098   0.0339    0.0436   0.0000   441.2851     -0.478402       21.8547       1.28141      -3.13072      0.550432      0.402816      0.527058      0.630846      0.660117      0.726158      0.751642
  54   5 2151.7285    0.9207  0.9544  9.6123  0.0000  0.0164   0.0132   0.0416    0.0544   0.0000   441.3911      -1.14138       21.9929     0.0746835      -3.92589      0.338569      0.476355      0.662628      0.727999      0.796078      0.858373      0.887671
  54   6 2356.7629    1.4235  1.1520 10.3968  0.0000  0.0179   0.0191   0.0484    0.0633   0.0000   442.0712     -0.428497       20.5525     -0.422441      -2.43455     -0.467291      0.523220      0.700366      0.782450      0.854654      0.921125      0.948840
  54   7 2552.3453    2.0674  1.2760 11.0772  0.0000  0.0187   0.0257   0.0498    0.0556   0.0000   441.5235      0.955512       19.7910     0.0173742      -2.82327     -0.414199      0.542519      0.748175      0.838251      0.901577      0.953133      0.980861
  54   8 2744.5983    2.9983  1.1704 11.5838  0.0000  0.0176   0.0378   0.0442    0.0727   0.0000   441.2322       1.41913       21.2534      0.879405      -2.58967     -0.729812      0.506513      0.700936      0.772597      0.859197      0.899966      0.920693
  54   9 2934.0038    3.8791  1.0858 12.3680  0.0000  0.0173   0.0511   0.0429    0.0663   0.0000   441.7615      0.925111       21.1224       3.42283      -2.88679      0.363080      0.497901      0.709819      0.756486      0.862708      0.907595      0.914215
  54  10 3119.5271    4.2271  1.2848 12.6367  0.0000  0.0188   0.0523   0.0483    0.0560   0.0000   442.0434       1.28945       19.2210       3.54751      -1.85939       1.61973      0.530367      0.734348      0.798847      0.902686      0.946150      0.967848
  54  11 3302.1321    3.7174  1.7637 12.5151  0.0000  0.0228   0.0407   0.0604    0.0414   0.0000   441.4290       2.67211       18.7683       1.94680      -3.32386       1.62832      0.643450      0.884018       1.01772       1.08672       1.18572       1.16417
  54  12 3482.9406    2.8673  3.2060 11.7733  0.0000  0.0317   0.0232   0.0851    0.0308   0.0000   442.6524       1.74905       18.8632       1.94937       2.17210       4.10161      0.896425       1.23707       1.40825       1.49070       1.61919       1.61106
  54  13 3662.0693    2.2804  5.2383 11.2499  0.0000  0.0458   0.0155   0.1238    0.0261   0.0000   438.6277       4.87146       20.7373     -0.792862      -4.51762      0.411835       1.27664       1.77041       1.99508       2.17322       2.27215       2.31180
  54  14 3839.6962    1.7977  8.0287 10.9655  0.0024  0.0733   0.0105   0.1912    0.0229   0.0000   442.2476     -0.436678       28.9823       3.02044      -5.71969       5.30683       1.96373       2.84143       3.11791       3.44544       3.56017       3.65691
  55   1 1156.9485    0.0672  0.0770  8.7422  0.0000  0.0140   0.0055   0.0252    0.0176   0.0000   440.3769      0.170427       21.2454     -0.481937      -2.59236     -0.516713      0.341538      0.498097      0.492444      0.631085      0.733281      0.681260
  55   2 1465.1498    0.1667  0.1791  8.7016  0.0000  0.0086   0.0059   0.0200    0.0202   0.0000   441.8351     -0.202770       21.3132     0.0796370      -2.51342     0.0709543      0.306115      0.376441      0.432426      0.449188      0.474045      0.489940
  55   3 1720.6045    0.3427  0.3765  8.8199  0.0000  0.0103   0.0076   0.0264    0.0278   0.0000   441.7219      -1.27159       21.8256     -0.239074      -3.60767      0.676285      0.326452      0.405376      0.453733      0.490967      0.550867      0.616943
  55   4 1948.0374    0.6288  0.6477  9.0642  0.0000  0.0134   0.0102   0.0308    0.0437   0.0000   441.6763      0.367926       20.8927      0.391113      -3.01497    -0.0425099      0.373244      0.498295      0.574144      0.630443      0.658328      0.673360
  55   5 2165.6437    0.9661  0.9583  9.6681  0.0000  0.0163   0.0134   0.0414    0.0534   0.0000   442.0489       1.08580       21.4359     -0.633947      -2.62086       1.04316      0.438741      0.625509      0.671780      0.740617      0.785774      0.770584
  55   6 2371.3317    1.4454  1.2022 10.5329  0.0000  0.0186   0.0187   0.0500    0.0538   0.0000   442.6634      0.318710       20.1723       2.51247      -2.10428     -0.873467      0.505065      0.720825      0.804437      0.889036      0.928627      0.933371
  55   7 2567.8877    2.1331  1.2180 11.3101  0.0023  0.0184   0.0276   0.0492    0.0550   0.0000   441.0171       2.05249       21.6093      0.780387      -1.24654      -1.08057      0.518069      0.708979      0.781872      0.857017      0.881687      0.927939
  55   8 2761.1761    3.0194  1.1451 12.0207  0.0000  0.0176   0.0394   0.0469    0.0586   0.0000   441.6848       1.99645       21.0035       2.82494      -2.20205      0.836259      0.503883      0.704441      0.772488      0.866386      0.906197      0.918535
  55   9 2951.4282    3.9116  1.1706 12.5073 -0.0001  0.0176   0.0506   0.0465    0.0631   0.0000   442.0052      0.999634       21.1030       1.97096     -0.712487       1.39594      0.508031      0.705852      0.765223      0.846364      0.882843      0.874556
  55  10 3137.6956    4.2638  1.2684 12.6144  0.0000  0.0181   0.0520   0.0480    0.0573   0.0000   440.9955       1.73335       20.8842       1.48875      -2.58968      0.737149      0.516134      0.709400      0.789292      0.874619      0.915859      0.921626
  55  11 3321.0266    3.6951  1.8441 12.3670 -0.0000  0.0224   0.0385   0.0615    0.0419   0.0000   443.0512       1.39916       17.8997       1.54471      -1.57392       1.34456      0.641468      0.891623      0.995148       1.08501       1.14733       1.14650
  55  12 3502.5829    2.8294  3.4548 11.6519  0.0000  0.0332   0.0218   0.0865    0.0308   0.0000   441.4157       1.18715       20.1645       2.93220       1.33476       4.23417      0.909778       1.29073       1.41061       1.56723       1.64073       1.67000
  55  13 3682.5020    2.2042  5.6264 11.2809  0.0001  0.0506   0.0149   0.1300    0.0251   0.0000   440.0979       2.85028       18.3031      -1.24306      0.964514       5.50931       1.36541       1.93634       2.15125       2.32802       2.45556       2.52420
  55  14 3860.6783    1.6914  7.9209 10.9898 -0.0036  0.0739   0.0102   0.1936    0.0231   0.0000   441.5032      0.140538       23.0704       9.94394       1.75790       2.81581       1.98798       2.82579       3.14070       3.42197       3.57143       3.67159
  56   1 1165.8692    0.0568  0.0856  8.7253  0.0000  0.0172   0.0057   0.0253    0.0175   0.0000   438.7522      -1.41064       20.2361      -1.76394      -6.61380      -1.84280      0.484181      0.712819      0.850365      0.797526      0.923073      0.911497
  56   2 1475.8027    0.1628  0.1902  8.6696  0.0000  0.0085   0.0056   0.0210    0.0202   0.0000   442.0787     -0.241902       21.2718     -0.265517      -2.85175     -0.220172      0.236811      0.305643      0.341050      0.414546      0.407448      0.421470
  56   3 1731.9618    0.3522  0.4966  8.7882  0.0000  0.0127   0.0070   0.0320    0.0304   0.0000   441.7083     -0.400136       20.1231     -0.967791      -3.27231     0.0870848      0.357102      0.504307      0.547592      0.627472      0.644257      0.668299
  56   4 1960.6457    0.6546  0.6677  9.0772  0.0000  0.0132   0.0103   0.0314    0.0438   0.0000   441.4507     -0.350214       21.8938      0.374328      -3.28434      -1.03872      0.365625      0.512951      0.558963      0.613794      0.626296      0.648278
  56   5 2179.4456    0.9846  0.9500  9.7801  0.0000  0.0166   0.0137   0.0396    0.0522   0.0000   442.2029     -0.452454       21.3628       1.67916     -0.815545       1.43464      0.426756      0.617415      0.676912      0.746408      0.768279      0.806709
  56   6 2385.7858    1.5404  1.2809 10.5160  0.0000  0.0187   0.0190   0.0497    0.0536   0.0000   441.4507      0.904962       22.4029     -0.352241      -1.91092      0.773051      0.523592      0.728142      0.809535      0.885997      0.905275      0.933903
  56   7 2583.2471    2.2173  1.2490 11.3821 -0.0008  0.0184   0.0280   0.0476    0.0562   0.0000   442.7669       1.09882       20.4079     0.0546762      -1.97610      0.199715      0.520784      0.703940      0.784827      0.867616      0.911629      0.903224
  56   8 2777.6662    3.0401  1.1870 12.0286  0.0001  0.0178   0.0382   0.0475    0.0536   0.0000   442.0063      0.659066       20.7467       1.35453      -1.97079      0.954247      0.470939      0.667123      0.716452      0.799102      0.837048      0.844633
  56   9 2968.6774    3.9642  1.1001 12.5793  0.0000  0.0170   0.0519   0.0433    0.0612   0.0000   442.6328      0.626441       20.6677       2.07241      -2.43099      0.145615      0.461400      0.654949      0.704784      0.791617      0.830928      0.836519
  56  10 3155.6763    4.1855  1.3148 12.7574  0.0000  0.0191   0.0512   0.0490    0.0510   0.0000   442.3119       1.40795       22.9308       2.45800      -1.99340       1.54541      0.523598      0.735754      0.788126      0.904676      0.941869      0.965812
  56  11 3339.7692    3.6487  2.0627 12.2995  0.0000  0.0237   0.0353   0.0635    0.0391   0.0000   442.2127       4.00881       18.7200      0.866883      -2.24339      0.380294      0.640237      0.881914       1.01617       1.08408       1.15544       1.17270
  56  12 3522.1206    2.7166  3.5797 11.7406  0.0000  0.0344   0.0208   0.0912    0.0277   0.0000   441.4305       1.55473       20.2908      0.261198      -1.53350     -0.453849      0.906113       1.30100       1.40641       1.57150       1.65729       1.68133
  56  13 3702.6713    2.1494  5.6629 11.2953  0.0000  0.0515   0.0145   0.1325    0.0250   0.0000   439.7257       5.84406       17.2255      0.895336     -0.750798       2.00670       1.35283       1.90612       2.15461       2.38756       2.47058       2.51895
  56  14 3881.5445    1.6934  8.8542 10.9558  0.0001  0.0796   0.0093   0.2105    0.0224   0.0000   443.7742       1.63198       28.7185      -4.09359      -3.07836       5.17391       2.11400       2.92437       3.29915       3.57993       3.75876       3.86582
  57   1 1174.7458    0.0701  0.0953  8.6811  0.0000  0.0166   0.0054   0.0224    0.0175   0.0000   440.8522      0.294042       20.2528      0.268226      -3.36691     -0.295148      0.395295      0.620750      0.675895      0.658502      0.791318      0.764762
  57   2 1486.3199    0.1865  0.1992  8.6278  0.0000  0.0083   0.0058   0.0193    0.0203   0.0000   441.7886     -0.356170       21.6074      0.159542      -2.10415      -1.04806      0.239118      0.308006      0.389913      0.443952      0.488342      0.467713
  57   3 1743.1993    0.3776  0.4538  8.8079  0.0000  0.0117   0.0074   0.0274    0.0295   0.0000   441.9406    -0.0225252       21.7488     0.0619572      -3.67241     -0.175408      0.314298      0.417788      0.474871      0.513303      0.557977      0.570214
  57   4 1973.1730    0.6345  0.7248  9.2087  0.0000  0.0138   0.0100   0.0367    0.0425   0.0000   442.6031     -0.554367       21.3205       1.26389      -2.52269      0.150682      0.392396      0.546806      0.606834      0.672650      0.755124      0.761842
  57   5 2193.0557    1.0373  0.9923  9.8432 -0.0002  0.0159   0.0142   0.0428    0.0515   0.0000   441.7634     -0.192983       21.9155      0.490510      -3.23845     0.0785069      0.428147      0.609465      0.665796      0.739276      0.784282      0.785145
  57   6 2400.1037    1.5687  1.2561 10.4786  0.0000  0.0185   0.0191   0.0461    0.0544   0.0000   442.0970      0.239725       20.5818      0.237199      -1.97030      0.612169      0.510919      0.678196      0.755818      0.846556      0.896076      0.916330
  57   7 2598.5826    2.2852  1.2667 11.3373  0.0000  0.0185   0.0279   0.0479    0.0532   0.0000   442.4831       2.62360       20.8318      0.297651      -2.33108     -0.210860      0.492521      0.689284      0.780697      0.863792      0.928241      0.942800
  57   8 2793.9492    3.1399  1.1675 12.0376 -0.0004  0.0174   0.0398   0.0455    0.0561   0.0000   441.3944       1.33014       21.0230       1.41554      -2.49883      -1.75807      0.500762      0.673285      0.759442      0.804196      0.869218      0.908250
  57   9 2985.7673    3.9772  1.0825 12.7265  0.0000  0.0170   0.0529   0.0433    0.0565   0.0000   441.6072      0.924750       21.1181       1.75080      -1.15673       1.79427      0.465873      0.660665      0.694856      0.810499      0.844443      0.862896
  57  10 3173.4394    4.1382  1.3472 12.7605  0.0000  0.0190   0.0495   0.0505    0.0490   0.0000   442.7983       2.70411       20.6187      0.738111      -1.73829    -0.0597682      0.520546      0.726976      0.806789      0.887665      0.931964      0.965429
  57  11 3358.4256    3.4851  2.1012 12.3405  0.0000  0.0242   0.0343   0.0659    0.0371   0.0000   442.5320      0.959833       20.1071       2.68694      0.875033       1.39295      0.661071      0.904877       1.02397       1.13526       1.19253       1.21877
  57  12 3541.3994    2.6820  3.8082 11.6055  0.0000  0.0347   0.0196   0.0930    0.0273   0.0000   440.7430       3.15716       16.6538       2.37789      -1.29445      0.623994      0.924427       1.27774       1.43515       1.57974       1.62376       1.68292
  57  13 3722.7592    2.0895  6.3343 11.2374  0.0010  0.0563   0.0136   0.1482    0.0245   0.0000   442.3414       5.65136       20.2384     -0.356720      -3.61980      -2.37876       1.48077       2.07755       2.35523       2.54473       2.72120       2.74584
  57  14 3902.2425    1.6747  9.5161 10.8695  0.0009  0.0868   0.0086   0.2202    0.0212   0.0000   444.6493       5.55580       18.0317      -5.96524      -2.71482       3.14180       2.22929       3.13432       3.49747       3.86738       4.01611       4.14643
  58   1 1183.5257    0.0754  0.1080  8.7296  0.0000  0.0120   0.0053   0.0292    0.0174   0.0000   440.8573     -0.129087       21.0401     -0.716882      -2.94569      0.791604      0.329786      0.389440      0.481744      0.576394      0.522151      0.586358
  58   2 1496.7016    0.1828  0.2109  8.6290  0.0000  0.0093   0.0056   0.0197    0.0206   0.0000   441.7128     -0.560268       20.7386      0.423999      -2.85550     0.0772480      0.257000      0.363508      0.410761      0.442842      0.482838      0.462741
  58   3 1754.3044    0.3819  0.4598  8.8011  0.0000  0.0116   0.0074   0.0272    0.0302   0.0000   441.9607     -0.753649       20.7402      0.238115      -2.90760     -0.833003      0.314373      0.438107      0.477917      0.537448      0.559451      0.561283
  58   4 1985.5615    0.6678  0.8025  9.1408  0.0000  0.0145   0.0099   0.0367    0.0465   0.0000   441.6620     -0.126562       20.8310      0.329630      -2.46347     -0.761877      0.395131      0.532788      0.619434      0.666373      0.698124      0.722094
  58   5 2206.5068    1.0474  1.0520  9.8664  0.0000  0.0165   0.0140   0.0443    0.0552   0.0000   442.4007      0.292581       22.0489      0.941288      -3.33879     -0.328440      0.445805      0.593171      0.683101      0.732573      0.776658      0.800029
  58   6 2414.3164    1.6297  1.2547 10.7033  0.0004  0.0180   0.0203   0.0487    0.0553   0.0000   441.1989      0.404436       21.6180      0.341309      -1.22374     -0.314404      0.502924      0.692230      0.781128      0.824924      0.925824      0.972624
  58   7 2613.7103    2.3317  1.2714 11.2875  0.0000  0.0177   0.0278   0.0476    0.0542   0.0000   441.9906      0.952982       21.1556      0.517043      -1.32175     -0.976440      0.473068      0.655751      0.740194      0.816136      0.859837      0.887824
  58   8 2810.1736    3.3038  1.1550 12.0334  0.0000  0.0171   0.0417   0.0437    0.0641   0.0000   442.3048      0.717226       19.6056       1.25615      -2.81480      0.124701      0.461704      0.653084      0.701424      0.796579      0.816279      0.837019
  58   9 3002.7458    4.1229  1.0942 12.6434  0.0000  0.0161   0.0527   0.0430    0.0581   0.0000   441.4944      0.924272       20.4012       1.36439      -4.40269     0.0758970      0.445931      0.600161      0.691365      0.736209      0.788038      0.822955
  58  10 3191.1467    4.1722  1.4269 12.6204  0.0000  0.0191   0.0476   0.0505    0.0502   0.0000   441.6808       3.15636       20.6853       2.54057      -2.29568      -2.22940      0.508079      0.702984      0.792860      0.883591      0.932543      0.938259
  58  11 3376.8033    3.4420  2.1899 12.2534  0.0000  0.0246   0.0320   0.0639    0.0361   0.0000   442.5461       4.17814       18.3105       2.22155    -0.0630016      0.202590      0.655002      0.900416       1.02736       1.10999       1.18222       1.22437
  58  12 3560.6294    2.5817  4.2514 11.5332  0.0000  0.0377   0.0182   0.1017    0.0270   0.0000   442.6190       5.05262       21.0496       2.77452      -3.25106       1.61598      0.984067       1.36196       1.54693       1.71259       1.81528       1.82296
  58  13 3742.7088    2.0064  6.3794 11.2559 -0.0004  0.0590   0.0130   0.1519    0.0240   0.0000   444.3816       1.17402       23.7066       1.41335      -6.71586       1.07004       1.45282       2.13126       2.33963       2.61774       2.69767       2.79977
  58  14 3923.1216    1.5879  9.3258 10.8775 -0.0023  0.0859   0.0083   0.2233    0.0211   0.0000   441.6635     -0.306723       25.9392      0.963457      -8.41719       4.14135       2.17973       3.07982       3.46474       3.74806       3.95487       4.02847
  59   1 1192.2497    0.0747  0.0799  8.7111  0.0000  0.0137   0.0053   0.0176    0.0171   0.0000   440.8990      -1.09171       20.6951    -0.0475982      -2.64781     0.0446988      0.404974      0.508907      0.659944      0.591171      0.735127      0.823571
  59   2 1506.9540    0.1895  0.2054  8.6322  0.0000  0.0081   0.0057   0.0200    0.0204   0.0000   441.9305     -0.215708       20.9845     -0.216867      -2.77227      0.649050      0.217029      0.309277      0.350914      0.374791      0.408271      0.474634
  59   3 1765.2457    0.4050  0.4639  8.8503  0.0000  0.0112   0.0077   0.0268    0.0302   0.0000   442.2329     -0.175463       21.4992     -0.112439      -2.81636     -0.164448      0.295523      0.409019      0.452108      0.486247      0.519968      0.522732
  59   4 1997.8219    0.7073  0.8278  9.1157  0.0000  0.0149   0.0102   0.0359    0.0495   0.0000   442.2122      0.690245       20.7497    -0.0358603      -1.51250      0.701776      0.383320      0.541828      0.584729      0.657994      0.697008      0.709384
  59   5 2219.8274    1.1250  1.0906  9.8044  0.0000  0.0167   0.0144   0.0438    0.0601   0.0000   441.8873     0.0317716       21.2500      0.308852      -3.60480     -0.489823      0.429725      0.600981      0.668280      0.723700      0.778073      0.775785
  59   6 2428.3346    1.6630  1.3083 10.6736  0.0000  0.0189   0.0200   0.0482    0.0537   0.0000   441.4507     -0.818840       22.3190      0.691429      -2.14440      0.888925      0.492603      0.677863      0.757344      0.826415      0.887061      0.888541
  59   7 2628.8407    2.3655  1.2999 11.5126  0.0000  0.0184   0.0284   0.0489    0.0513   0.0000   442.3057       1.28362       21.7678     -0.518608      -4.12059       2.12299      0.489515      0.672073      0.724621      0.813820      0.883612      0.894886
  59   8 2826.2077    3.3307  1.1856 12.0528 -0.0001  0.0170   0.0405   0.0444    0.0571   0.0000   441.9438      0.608201       20.8755       1.45464      -2.61393      0.269444      0.439511      0.615400      0.667359      0.763183      0.807882      0.823991
  59   9 3019.5630    4.2078  1.1686 12.5756  0.0000  0.0165   0.0516   0.0444    0.0627   0.0000   441.7200       1.81990       21.5964       2.74467      -4.12616      0.875443      0.447352      0.609488      0.677194      0.728430      0.804809      0.791371
  59  10 3208.7088    4.1765  1.4673 12.5655  0.0001  0.0189   0.0461   0.0507    0.0480   0.0000   442.1650       2.77087       20.8761       2.35397      -1.56580       1.20875      0.501276      0.690751      0.779398      0.847946      0.908767      0.929666
  59  11 3395.2332    3.2639  2.4469 12.2236  0.0000  0.0265   0.0291   0.0714    0.0331   0.0000   442.6035       1.04582       18.8110       5.10469     0.0692353     -0.721070      0.661282      0.936448       1.04940       1.12687       1.21353       1.24910
  59  12 3579.7861    2.5541  4.4434 11.4807  0.0000  0.0388   0.0174   0.1033    0.0265   0.0000   441.4316       2.84105       22.3334       6.51252      -4.46228       2.57883      0.986323       1.39750       1.55896       1.70828       1.82552       1.83183
  59  13 3762.5287    1.9912  6.6246 11.1754 -0.0006  0.0597   0.0122   0.1554    0.0243   0.0000   442.5415     -0.941809       25.9835      0.632167      -7.92517      -2.43808       1.46210       2.10303       2.31026       2.58967       2.62818       2.74501
  59  14 3943.4026    1.5850 10.0394 10.8367  0.0010  0.0896   0.0078   0.2328    0.0199   0.0000   439.6180       6.56416       34.4659      -3.63880      -2.81221       2.28967       2.27289       3.15075       3.62547       3.87681       4.15940       4.25159
  60   1 1200.8597    0.0801  0.1081  8.6477  0.0000  0.0116   0.0051   0.0235    0.0172   0.0000   440.1301   -0.00762218       21.4302     -0.576622      -3.21355      -2.24070      0.336206      0.407106      0.506545      0.532835      0.600652      0.596436
  60   2 1517.0894    0.1978  0.2417  8.6516  0.0000  0.0090   0.0056   0.0220    0.0208   0.0000   441.9804     -0.735821       21.0932   -0.00747683      -2.99607      0.121867      0.239115      0.306301      0.347817      0.369755      0.403455      0.431157
  60   3 1776.1066    0.4134  0.5057  8.8927 -0.0002  0.0121   0.0076   0.0292    0.0311   0.0000   442.1398      0.144204       21.7800     -0.401151      -3.25377     -0.254538      0.300476      0.411991      0.461602      0.516502      0.539213      0.554272
  60   4 2010.0466    0.7009  0.7923  9.3157  0.0000  0.0148   0.0104   0.0364    0.0440   0.0000   441.4115      0.270279       22.0637     -0.856676      -2.85077     -0.112524      0.357028      0.521176      0.571505      0.635647      0.671968      0.680130
  60   5 2233.0559    1.1267  1.1157  9.9716  0.0000  0.0170   0.0144   0.0450    0.0554   0.0000   442.1227    -0.0779617       22.0695      0.140582      -3.37615      0.146171      0.433367      0.612371      0.661685      0.745323      0.773263      0.781838
  60   6 2442.2509    1.7190  1.2599 10.8610  0.0000  0.0185   0.0209   0.0471    0.0487   0.0000   441.2360      0.843504       21.7122       1.69053      -2.68642      0.639286      0.469382      0.649213      0.700261      0.793872      0.831495      0.832232
  60   7 2643.7962    2.4496  1.3149 11.4752  0.0022  0.0186   0.0288   0.0467    0.0532   0.0000   442.5085       2.04160       21.7665       1.05855      -2.23739      0.795979      0.482220      0.672469      0.743049      0.816431      0.880016      0.886972
  60   8 2842.1230    3.4157  1.1537 12.2262 -0.0005  0.0171   0.0423   0.0437    0.0593   0.0000   441.3424       2.20622       20.8547     -0.152098      -2.33641    -0.0624524      0.429953      0.608457      0.673475      0.747111      0.776230      0.795560
  60   9 3036.2499    4.2075  1.2170 12.6304 -0.0000  0.0173   0.0507   0.0450    0.0563   0.0000   441.6029       1.98361       20.4856       2.23120      -2.44937     -0.811728      0.440590      0.624692      0.685607      0.761236      0.793149      0.793005
  60  10 3226.1780    4.1393  1.5648 12.6226 -0.0000  0.0196   0.0442   0.0533    0.0434   0.0000   441.2077       1.52547       20.7847      0.254865      -2.26873       1.42244      0.505153      0.696960      0.773692      0.858129      0.916890      0.927234
  60  11 3413.4726    3.2570  2.6104 12.0003  0.0000  0.0264   0.0272   0.0700    0.0343   0.0000   442.1023       2.43053       16.0553       4.81888       2.50103       2.14463      0.672268      0.943395       1.05965       1.13386       1.22761       1.25080
  60  12 3598.7291    2.4853  4.6850 11.4152 -0.0000  0.0398   0.0164   0.1087    0.0263   0.0000   441.2714       2.12499       21.7713       3.53666       2.16017     -0.340574       1.01249       1.40970       1.59752       1.71435       1.83384       1.89022
  60  13 3782.1697    2.0058  7.2737 11.0983  0.0026  0.0616   0.0113   0.1638    0.0239   0.0000   443.3117       4.11755       23.7790       4.42333      -5.87056       1.12406       1.55701       2.13730       2.42526       2.66442       2.79597       2.90180
  61   1 1209.4012    0.0760  0.0871  8.6574  0.0000  0.0115   0.0050   0.0197    0.0170   0.0000   440.1620   -0.00843423       21.2663     -0.647194      -3.50720     0.0370018      0.300613      0.424079      0.475173      0.482080      0.593976      0.531535
  61   2 1527.1075    0.2080  0.2235  8.6584  0.0000  0.0081   0.0059   0.0198    0.0206   0.0000   441.6376     -0.517838       21.3736    -0.0136259      -3.01875     -0.340839      0.216903      0.282630      0.322192      0.324094      0.406508      0.409491
  61   3 1786.8749    0.4326  0.4936  8.8149  0.0000  0.0120   0.0078   0.0260    0.0334   0.0000   441.5960      0.220352       21.3004     -0.129041      -3.63068       1.02326      0.300762      0.425087      0.464402      0.493607      0.530372      0.553072
  61   4 2022.1426    0.7180  0.8289  9.3301  0.0000  0.0145   0.0103   0.0374    0.0449   0.0000   441.7568     -0.666250       22.0387   -0.00236446      -4.49522      0.391146      0.394000      0.529894      0.596821      0.674704      0.712872      0.735193
  61   5 2246.1179    1.1321  1.0961 10.1192  0.0000  0.0173   0.0148   0.0456    0.0533   0.0000   442.4551       1.11233       20.8095     -0.287957      -2.74819      0.854597      0.428335      0.612281      0.681329      0.750564      0.804115      0.814947
  61   6 2456.0690    1.7500  1.3614 10.6274  0.0000  0.0187   0.0198   0.0480    0.0537   0.0000   441.2949      0.745918       20.7041       1.05812      -3.53034     -0.431722      0.460651      0.662382      0.728893      0.795005      0.849212      0.874417
  61   7 2658.6190    2.5042  1.2314 11.6983  0.0000  0.0176   0.0308   0.0469    0.0525   0.0000   441.4975      0.886902       19.9738       1.28228      -1.85845     -0.790606      0.460249      0.623433      0.728712      0.774625      0.836640      0.856836
  61   8 2857.9886    3.4561  1.1858 12.1549  0.0000  0.0165   0.0412   0.0440    0.0557   0.0000   441.5369       1.26430       21.4370       1.50945      -3.34553      0.191796      0.426617      0.584955      0.650809      0.734057      0.745605      0.789258
  61   9 3052.7971    4.2679  1.2521 12.6080 -0.0000  0.0170   0.0497   0.0449    0.0529   0.0000   441.6399       1.68563       19.8401      0.991329      -3.61014      0.269569      0.437122      0.595715      0.683858      0.749053      0.803887      0.822889
  61  10 3243.5199    4.0611  1.5046 12.6918  0.0000  0.0200   0.0445   0.0504    0.0448   0.0000   441.5394       1.43450       20.5849       1.50085      -1.24000       1.44753      0.497340      0.679232      0.767133      0.845153      0.906113      0.923845
  61  11 3431.5883    3.1520  2.9478 11.8861 -0.0002  0.0282   0.0243   0.0758    0.0309   0.0000   443.6445       1.27199       17.2450       4.43387       2.56794     -0.489172      0.679815      0.966413       1.09162       1.18264       1.24788       1.27422
  61  12 3617.6286    2.4735  4.9445 11.3592  0.0003  0.0423   0.0161   0.1125    0.0273   0.0000   442.3583      0.245014       18.8892       2.59533       2.61983     -0.974256       1.02769       1.46862       1.63566       1.77004       1.89262       1.92059
  61  13 3801.6593    1.8034  7.1186 11.0882 -0.0077  0.0643   0.0104   0.1709    0.0243   0.0000   441.9083      0.925217       26.3003       4.38555      -3.82054       1.60690       1.58225       2.21116       2.47595       2.73547       2.86493       2.95840
  62   1 1217.8470    0.0871  0.1108  8.6275  0.0000  0.0116   0.0051   0.0205    0.0171   0.0000   440.5519      0.260619       21.4008     -0.673158      -2.65038     0.0321878      0.311820      0.459106      0.509379      0.557544      0.609192      0.666527
  62   2 1537.0078    0.2011  0.2574  8.6240  0.0000  0.0091   0.0055   0.0234    0.0207   0.0000   441.8841      0.147794       21.0933     -0.121894      -2.89064     -0.391659      0.226882      0.318655      0.323655      0.386319      0.403827      0.412806
  62   3 1797.5080    0.4302  0.5599  8.8445  0.0000  0.0121   0.0075   0.0320    0.0326   0.0000   441.2094     -0.155039       21.5955     0.0388600      -2.93803     -0.297820      0.298022      0.406738      0.457552      0.499571      0.536130      0.555056
  62   4 2034.1192    0.7595  0.8838  9.1817 -0.0000  0.0146   0.0105   0.0371    0.0491   0.0000   441.9719     -0.516205       22.3801      0.901339      -3.82427      -1.13969      0.369199      0.506701      0.577485      0.636255      0.682131      0.690677
  62   5 2259.0680    1.1997  1.2010  9.8494  0.0000  0.0176   0.0146   0.0450    0.0597   0.0000   441.7052      0.903516       22.1542      0.158219      -2.38012      0.868982      0.432905      0.609851      0.669782      0.750364      0.785671      0.805283
  62   6 2469.7338    1.8080  1.3068 10.8562  0.0000  0.0184   0.0212   0.0481    0.0516   0.0000   442.6397      0.841809       21.1044       1.62411      -3.90415      0.708345      0.464247      0.659209      0.723887      0.817100      0.878701      0.899355
  62   7 2673.3618    2.5534  1.2672 11.5149  0.0000  0.0173   0.0297   0.0460    0.0522   0.0000   442.8196       1.40326       21.8403     0.0492045      -1.96470      -1.27920      0.448209      0.600797      0.678112      0.727812      0.771059      0.786976
  62   8 2873.6599    3.5619  1.1417 12.2588 -0.0002  0.0161   0.0435   0.0438    0.0583   0.0000   442.0989       1.02619       20.4975      0.261428      -1.26918       1.07349      0.408369      0.556287      0.621802      0.686764      0.735691      0.745134
  62   9 3069.2954    4.2788  1.3107 12.5370 -0.0000  0.0172   0.0490   0.0469    0.0557   0.0000   443.1096       1.88253       21.8278       1.57433      -2.07500     -0.885173      0.455523      0.621407      0.699903      0.763132      0.811428      0.849184
  62  10 3260.6812    3.9946  1.6555 12.5309 -0.0000  0.0201   0.0414   0.0547    0.0422   0.0000   442.3285       1.94115       20.7284      0.352057      -1.18067      -2.48895      0.508064      0.711318      0.798739      0.878022      0.961844      0.972205
  62  11 3449.4783    3.0555  2.9894 11.9124  0.0000  0.0292   0.0240   0.0768    0.0304   0.0000   443.8400       2.62251       15.4799       5.16031      0.924832     -0.284438      0.695806       1.00220       1.10564       1.20280       1.28107       1.31354
  62  12 3636.3700    2.3811  5.2316 11.3125 -0.0000  0.0444   0.0124   0.1141    0.0193   0.0000   440.1499       1.01177       23.1004       3.47536      -4.80643      -3.00960       1.08129       1.49267       1.70626       1.84880       1.95563       2.00126
  62  13 3821.0802    2.0068  8.9554 10.9469  0.0074  0.0732   0.0067   0.1887    0.0126   0.0000   441.6242       7.49445       25.9177      -4.81088      -5.83516       7.90557       1.80351       2.45434       2.80722       3.04850       3.26598       3.34826
  63   1 1226.2358    0.0862  0.1191  8.6494  0.0000  0.0117   0.0048   0.0236    0.0169   0.0000   440.2487      0.495887       21.0087     -0.336710      -4.00421      0.650558      0.281257      0.376133      0.443597      0.488979      0.565862      0.582612
  63   2 1546.7751    0.2159  0.2572  8.6871  0.0000  0.0087   0.0057   0.0225    0.0208   0.0000   441.3350     0.0428920       21.6512      0.130295      -2.79908     -0.445783      0.218148      0.297695      0.336632      0.390334      0.391049      0.386411
  63   3 1808.0064    0.4506  0.5439  8.8343  0.0000  0.0121   0.0077   0.0284    0.0333   0.0000   441.9665     -0.525187       21.3101      0.337011      -3.78334      0.821248      0.305362      0.418584      0.485614      0.530710      0.588646      0.572065
  63   4 2046.0486    0.7428  0.7906  9.5496 -0.0007  0.0140   0.0109   0.0358    0.0411   0.0000   441.8207      0.284678       20.2428      0.696434      -2.92445     -0.476975      0.360641      0.492173      0.547684      0.602431      0.644394      0.637343
  63   5 2271.9109    1.2082  1.0834 10.3131  0.0000  0.0180   0.0158   0.0418    0.0515   0.0000   442.3894      0.831119       21.2261       1.33702      -3.32870      0.133651      0.421192      0.621889      0.655400      0.756534      0.764915      0.779265
  63   6 2483.3068    1.8772  1.3031 10.9354  0.0000  0.0181   0.0217   0.0458    0.0502   0.0000   441.5820       1.56763       22.0285      0.974740     -0.929408     -0.589967      0.446755      0.611902      0.692609      0.742550      0.809689      0.823088
  63   7 2687.9967    2.6595  1.3584 11.5068  0.0000  0.0177   0.0294   0.0481    0.0501   0.0000   442.0904      0.980188       21.0861      0.790029      -1.13267       1.01489      0.438822      0.613379      0.687706      0.730130      0.798108      0.816508
  63   8 2889.2684    3.7153  1.1443 12.2408 -0.0000  0.0156   0.0445   0.0429    0.0599   0.0000   442.3963       1.25123       20.9283       2.36052      -2.72547     -0.111519      0.393854      0.539946      0.593006      0.666495      0.723992      0.735397
  63   9 3085.6099    4.2867  1.2752 12.6124  0.0000  0.0171   0.0490   0.0456    0.0535   0.0000   442.5498       2.29280       21.1834       1.37009      -2.45127       1.88214      0.424331      0.598848      0.661367      0.729729      0.789175      0.816303
  63  10 3277.7660    3.8692  1.8619 12.2991  0.0000  0.0212   0.0368   0.0559    0.0422   0.0000   441.7085       3.08159       19.7271      0.763788     -0.517398     -0.245294      0.514336      0.706409      0.789175      0.877592      0.926565      0.955748
  63  11 3467.3737    3.0034  3.2133 11.8391  0.0000  0.0301   0.0225   0.0793    0.0295   0.0000   442.2799       1.86276       19.8469       2.63357     -0.395998     -0.638312      0.714757       1.02055       1.12678       1.24377       1.31341       1.34292
  63  12 3654.8796    2.2927  5.4507 11.3317  0.0000  0.0462   0.0137   0.1234    0.0239   0.0000   442.5940       2.07916       23.2253       4.48156      -3.66934     -0.538618       1.10015       1.53419       1.74613       1.89479       2.01715       2.06717
  63  13 3840.3990    1.7397  7.9473 11.0778 -0.0034  0.0740   0.0085   0.1893    0.0198   0.0000   443.0737       5.84239       25.6071       2.40284      -5.89992      -1.50975       1.71806       2.45073       2.71393       3.02695       3.15844       3.28816
  64   1 1234.5371    0.0726  0.0835  8.6340  0.0000  0.0116   0.0051   0.0175    0.0166   0.0000   440.1975     -0.304114       21.0941     -0.909488      -3.58927     -0.385771      0.298511      0.402367      0.477422      0.544811      0.594981      0.543327
  64   2 1556.4565    0.2287  0.2228  8.6556  0.0000  0.0078   0.0062   0.0198    0.0202   0.0000   441.8099     -0.405303       20.8050      0.808362      -3.30967    -0.0666037      0.187483      0.219051      0.295423      0.319992      0.325210      0.383311
  64   3 1818.4369    0.4571  0.5967  8.9006  0.0000  0.0126   0.0076   0.0315    0.0327   0.0000   441.5751     -0.267052       21.2416      0.392799      -3.08379      0.183287      0.295457      0.417454      0.467422      0.516122      0.560259      0.592506
  64   4 2057.8521    0.7754  0.8888  9.4642 -0.0000  0.0152   0.0107   0.0383    0.0445   0.0000   441.6447      0.645097       20.3609      -1.22384      -2.26738     0.0910782      0.361295      0.514959      0.586231      0.661030      0.720604      0.728000
  64   5 2284.5349    1.2695  1.2415 10.0322  0.0004  0.0177   0.0149   0.0455    0.0562   0.0000   441.4473       1.50450       21.2515      0.316129      -2.09513     -0.993559      0.424291      0.594856      0.640860      0.720525      0.755204      0.784112
  64   6 2496.8142    1.9036  1.3153 10.9814  0.0000  0.0184   0.0217   0.0460    0.0475   0.0000   442.2317       1.72032       20.2184       1.44659      -2.99271      0.685332      0.447300      0.622909      0.698517      0.769734      0.814648      0.828355
  64   7 2702.5526    2.7375  1.2720 11.8010  0.0000  0.0175   0.0318   0.0462    0.0484   0.0000   442.0923      0.972969       20.4375       1.64863      -1.54653     -0.656480      0.429971      0.601964      0.662765      0.744864      0.807090      0.810109
  64   8 2904.6958    3.7262  1.2041 12.2863  0.0000  0.0163   0.0435   0.0446    0.0556   0.0000   441.4134      0.493984       21.0577       1.25896      -2.46926     0.0507138      0.401449      0.571891      0.628194      0.689129      0.754540      0.774674
  64   9 3101.7962    4.3923  1.2438 12.6461  0.0000  0.0164   0.0503   0.0441    0.0516   0.0000   442.5441       1.77098       21.2643       1.53059      -2.78407      0.663429      0.404060      0.552868      0.614662      0.705443      0.733227      0.743078
  64  10 3294.7404    3.8714  1.8749 12.2159 -0.0000  0.0205   0.0358   0.0549    0.0409   0.0000   442.4836       2.61827       20.0145       2.19079     -0.343878      0.505808      0.509382      0.694024      0.799503      0.852230      0.894597      0.936425
  64  11 3485.0808    2.9414  3.5771 11.6497  0.0000  0.0309   0.0204   0.0841    0.0286   0.0000   442.4617       2.48481       18.3277      0.297625       1.18263      -1.14647      0.736710       1.03104       1.15611       1.28332       1.34852       1.38105
  64  12 3673.3748    2.2540  5.6832 11.3037 -0.0004  0.0491   0.0139   0.1281    0.0256   0.0000   441.2897       4.60382       22.5970       1.78113      -4.90540       2.39226       1.10630       1.59684       1.77291       1.96887       2.04825       2.10517
  64  13 3859.5384    1.7321  8.4261 11.0469  0.0002  0.0771   0.0093   0.1953    0.0223   0.0000   441.7537       3.54551       19.3411      0.415563      -6.25253       5.24100       1.76576       2.51935       2.82338       3.11104       3.29438       3.36788
  65   1 1242.7853    0.0866  0.0909  8.6599  0.0000  0.0119   0.0050   0.0165    0.0165   0.0000   440.5027    -0.0428959       21.1972     0.0621757      -2.85778     -0.501427      0.272496      0.328090      0.458725      0.425360      0.545509      0.585592
  65   2 1566.0251    0.2306  0.2405  8.6973  0.0000  0.0084   0.0060   0.0190    0.0205   0.0000   441.8980     0.0558658       21.1517      0.222427      -4.06095    -0.0153033      0.215467      0.268184      0.324337      0.343718      0.414849      0.395334
  65   3 1828.7757    0.4826  0.5430  8.9036  0.0000  0.0111   0.0081   0.0279    0.0329   0.0000   441.9633      0.546289       21.9837   -0.00516521      -2.93696    -0.0449374      0.281794      0.372603      0.424809      0.480525      0.520807      0.578186
  65   4 2069.5473    0.8103  0.8488  9.5276  0.0000  0.0143   0.0110   0.0351    0.0430   0.0000   442.0507       1.28109       20.0484    -0.0359988      -2.36367     -0.514474      0.337970      0.465642      0.518404      0.594417      0.617761      0.645511
  65   5 2297.1386    1.2949  1.1835 10.1784  0.0000  0.0172   0.0155   0.0446    0.0527   0.0000   442.3951    -0.0320770       21.7714       1.55208      -2.75961      0.939125      0.392545      0.561698      0.618763      0.690947      0.725117      0.745956
  65   6 2510.1233    1.9693  1.4283 10.9255  0.0000  0.0187   0.0214   0.0487    0.0477   0.0000   441.9211      0.271950       20.5780      0.857686      -2.82867      0.126889      0.432529      0.617820      0.663663      0.767347      0.798300      0.812021
  65   7 2717.0027    2.8372  1.3085 11.7055  0.0000  0.0177   0.0319   0.0457    0.0532   0.0000   442.1390       1.20764       20.1833      0.705840      -1.50594      0.882646      0.407780      0.583397      0.634593      0.716170      0.761015      0.776647
  65   8 2920.0738    3.8120  1.1545 12.4852  0.0000  0.0165   0.0458   0.0421    0.0570   0.0000   442.3179      0.791702       21.6837       2.22693      -2.55569      0.972483      0.388640      0.550359      0.593497      0.665086      0.709110      0.725631
  65   9 3117.8745    4.2686  1.3605 12.6898  0.0000  0.0177   0.0472   0.0475    0.0478   0.0000   442.6990       1.42534       22.1974       1.80011     0.0861755       1.50747      0.421935      0.594925      0.662291      0.714110      0.767484      0.787452
  65  10 3311.5855    3.7769  1.9182 12.3789 -0.0000  0.0213   0.0353   0.0573    0.0385   0.0000   442.8438       3.56010       21.0596       1.46150     -0.620586     -0.380991      0.505149      0.699955      0.782364      0.858877      0.908796      0.916738
  65  11 3502.7405    2.8619  3.5805 11.7512  0.0000  0.0319   0.0203   0.0874    0.0279   0.0000   442.8795       3.89044       18.3415       2.37573      -3.71266      -1.54259      0.728148       1.05252       1.15599       1.28056       1.33190       1.40534
  65  12 3691.6562    2.2204  5.7673 11.2942  0.0000  0.0504   0.0137   0.1307    0.0260   0.0000   442.2554       2.67387       23.1139       5.00092      -7.05706      0.848057       1.11417       1.65544       1.77014       2.02120       2.05069       2.12637
  65  13 3878.3454    1.6994  8.6216 11.0284  0.0005  0.0788   0.0090   0.1996    0.0219   0.0000   440.0226       3.98300       26.0810       1.70776      -4.30435       1.51391       1.77605       2.54847       2.81803       3.15120       3.34454       3.43409
  66   1 1250.9314    0.0897  0.1136  8.6128  0.0000  0.0097   0.0048   0.0198    0.0166   0.0000   440.7768    0.00627886       21.4251     -0.726222      -3.37534      0.419879      0.258576      0.350313      0.402443      0.394097      0.426568      0.424133
  66   2 1575.4719    0.2264  0.2553  8.6275  0.0000  0.0089   0.0057   0.0195    0.0209   0.0000   441.9375      0.131147       20.9649      0.224658      -2.92360     -0.188500      0.212120      0.286308      0.333007      0.357207      0.358327      0.408619
  66   3 1839.0183    0.4965  0.5466  8.9101  0.0000  0.0118   0.0081   0.0270    0.0328   0.0000   441.9517     -0.293368       21.3992     0.0721649      -3.41057      0.416633      0.272399      0.383828      0.424718      0.468069      0.499616      0.511515
  66   4 2081.1860    0.8237  0.9516  9.4144  0.0000  0.0148   0.0108   0.0392    0.0466   0.0000   442.3221     -0.226963       22.4144     -0.943245      -2.69554     -0.200126      0.343838      0.473725      0.543027      0.606969      0.637336      0.658748
  66   5 2309.5657    1.3549  1.2337 10.2699  0.0000  0.0176   0.0160   0.0456    0.0523   0.0000   441.8570     -0.236521       22.0117      0.106471      -3.38725       1.07854      0.404311      0.573273      0.633809      0.701075      0.741633      0.742799
  66   6 2523.3798    2.0271  1.4264 10.7813  0.0000  0.0176   0.0214   0.0485    0.0504   0.0000   441.6095      0.926798       21.8923      0.279463      -2.07351     -0.397898      0.426580      0.582125      0.665429      0.719165      0.787475      0.817973
  66   7 2731.4032    2.8622  1.2659 11.8051  0.0000  0.0169   0.0326   0.0455    0.0492   0.0000   443.1796      0.416478       22.6785      0.312829      -4.11726       1.01072      0.398686      0.542412      0.594668      0.667775      0.719927      0.737303
  66   8 2935.2549    3.8716  1.1546 12.6376  0.0000  0.0169   0.0466   0.0429    0.0496   0.0000   441.2344       2.41719       21.3306       1.03685      -2.61778      0.155173      0.372522      0.553074      0.596299      0.668286      0.705856      0.698005
  66   9 3133.8445    4.3560  1.3436 12.6491  0.0000  0.0171   0.0473   0.0460    0.0475   0.0000   442.2018      0.396850       21.5909       1.26336      -2.61659     -0.433230      0.413546      0.576530      0.625781      0.699855      0.771795      0.804588
  66  10 3328.3285    3.7043  2.0535 12.3326  0.0000  0.0222   0.0334   0.0600    0.0359   0.0000   443.2217       1.78351       20.1054       2.98019      -1.30136      0.466154      0.506176      0.714710      0.802150      0.888352      0.933129      0.985220
  66  11 3520.3020    2.7811  3.8492 11.6692  0.0000  0.0334   0.0191   0.0899    0.0264   0.0000   442.5660       3.15542       19.5808       1.32627      -1.44755     -0.879144      0.762288       1.07831       1.19997       1.32503       1.40313       1.46001
  66  12 3709.9940    2.1395  6.6477 11.2395 -0.0001  0.0567   0.0119   0.1499    0.0242   0.0000   441.2184       2.70216       18.7111      -1.28778      -7.19125     -0.381674       1.26007       1.81803       1.98215       2.19859       2.30514       2.40088
  67   1 1259.0228    0.0941  0.1164  8.6216  0.0000  0.0093   0.0048   0.0208    0.0166   0.0000   440.7635      0.122920       21.3049      0.946890      -3.37665     -0.574101      0.258587      0.307857      0.356455      0.419375      0.495825      0.527673
  67   2 1584.8084    0.2487  0.2667  8.6069  0.0000  0.0087   0.0059   0.0192    0.0212   0.0000   441.3025      0.117007       21.2109     0.0256916      -2.90939    -0.0727494      0.229120      0.332686      0.375907      0.439898      0.480298      0.537032
  67   3 1849.1496    0.5095  0.6291  8.8807  0.0000  0.0124   0.0080   0.0308    0.0360   0.0000   442.2709     -0.507432       21.7497       1.12000      -2.37301     -0.363688      0.284581      0.394014      0.425812      0.474974      0.511258      0.537947
  67   4 2092.6855    0.8470  0.9372  9.4952  0.0000  0.0152   0.0111   0.0378    0.0471   0.0000   441.7838      0.599387       21.2460      0.134005      -3.65137      0.124560      0.337498      0.487384      0.528073      0.584815      0.627070      0.636035
  67   5 2321.8369    1.3589  1.2598 10.2830  0.0000  0.0174   0.0156   0.0452    0.0481   0.0000   441.6031      0.386981       20.3705     -0.640745      -2.13580      0.675922      0.410663      0.571521      0.634029      0.701511      0.758185      0.772532
  67   6 2536.5454    2.0977  1.3851 11.0284 -0.0000  0.0179   0.0226   0.0464    0.0465   0.0000   443.2884     -0.106176       20.7720       1.35491      -2.77746      -1.08890      0.413977      0.583150      0.645336      0.701194      0.762193      0.769984
  67   7 2745.6425    3.0144  1.2833 11.7519  0.0000  0.0172   0.0335   0.0433    0.0534   0.0000   442.9077       2.12520       21.1636       1.14974      -2.14756      0.231195      0.406186      0.578473      0.646089      0.681499      0.742024      0.758262
  67   8 2950.4171    3.9859  1.1768 12.4548 -0.0000  0.0160   0.0457   0.0409    0.0524   0.0000   442.1868       2.04525       21.0529       1.66727      -2.72475      0.543579      0.370786      0.516117      0.560645      0.625517      0.700872      0.716214
  67   9 3149.7030    4.3174  1.3212 12.8225 -0.0001  0.0171   0.0478   0.0465    0.0438   0.0000   441.8584       1.79860       21.8767       2.63045      -1.26144     -0.176454      0.405764      0.547009      0.601444      0.684214      0.745980      0.767540
  67  10 3344.9691    3.6143  2.1849 12.2974  0.0000  0.0224   0.0314   0.0627    0.0342   0.0000   441.5257       1.01403       18.8448       1.22593      0.208937       1.22795      0.521138      0.714396      0.809171      0.887467      0.976889       1.00661
  67  11 3537.7370    2.7265  3.9941 11.5904  0.0000  0.0346   0.0183   0.0907    0.0270   0.0000   442.3461       2.01731       19.5445       2.89792       2.62316      -1.35349      0.776434       1.09183       1.21598       1.35002       1.42585       1.45208
  67  12 3727.9721    2.1005  6.5035 11.1915 -0.0017  0.0560   0.0116   0.1457    0.0250   0.0000   443.9756       5.87766       20.9087       4.98630      -5.82073       2.39059       1.24204       1.76721       1.96424       2.16469       2.32140       2.37889
  68   1 1267.0591    0.1012  0.1099  8.5523  0.0000  0.0089   0.0048   0.0184    0.0165   0.0000   440.2446     -0.126296       21.5748     -0.189483      -3.30896     -0.439477      0.207859      0.256920      0.319870      0.316001      0.319057      0.372815
  68   2 1594.0267    0.2461  0.2996  8.6454  0.0000  0.0089   0.0058   0.0222    0.0215   0.0000   441.3497      0.224795       21.3109     -0.403768      -2.98288    -0.0596486      0.211234      0.265877      0.318136      0.343191      0.345565      0.350443
  68   3 1859.2196    0.5237  0.6429  8.9078  0.0000  0.0123   0.0080   0.0306    0.0357   0.0000   441.7508     -0.661009       21.4350     -0.346664      -3.60046    0.00421226      0.279392      0.381004      0.431595      0.483063      0.516366      0.534574
  68   4 2104.1145    0.8535  0.9534  9.5278 -0.0001  0.0154   0.0110   0.0377    0.0464   0.0000   441.8455     -0.736005       21.7228      0.511235      -2.43982      0.210502      0.351783      0.501373      0.545174      0.597692      0.648758      0.662509
  68   5 2334.0611    1.4163  1.3154 10.2736  0.0018  0.0176   0.0157   0.0459    0.0488   0.0000   441.8095      0.777636       20.8906      0.576566      -2.69791     -0.560910      0.390599      0.554666      0.621588      0.669106      0.721955      0.734579
  68   6 2549.6144    2.1250  1.3744 11.0115 -0.0028  0.0185   0.0229   0.0446    0.0490   0.0000   442.1742      0.719011       21.5442      0.655181      -1.71754      0.862017      0.410624      0.583362      0.632218      0.711692      0.756152      0.772604
  68   7 2759.7670    3.0504  1.2338 11.9026  0.0000  0.0165   0.0344   0.0435    0.0519   0.0000   442.9802       1.76599       21.4957      -1.70846      -3.22160      0.282187      0.378423      0.533492      0.581324      0.658576      0.693723      0.717170
  68   8 2965.4263    4.0120  1.2205 12.3476  0.0000  0.0158   0.0449   0.0422    0.0562   0.0000   441.5501       1.58224       20.9248       1.62870      -2.80614      0.291929      0.370856      0.506039      0.569493      0.614259      0.675024      0.689912
  68   9 3165.4435    4.1725  1.4397 12.6379 -0.0028  0.0179   0.0438   0.0477    0.0419   0.0000   441.5357       1.58960       20.8785       1.06457      -2.67049      0.792449      0.423846      0.579852      0.642586      0.718879      0.769212      0.783491
  68  10 3361.5420    3.5916  2.3199 12.0227 -0.0000  0.0229   0.0290   0.0614    0.0361   0.0000   443.1433       2.52107       17.5719       1.57896     -0.284327      0.100951      0.509786      0.726375      0.806763      0.868871      0.941874      0.972990
  68  11 3555.0576    2.6672  4.2644 11.5590  0.0000  0.0366   0.0175   0.0959    0.0263   0.0000   442.9015       1.70521       18.4761       3.84636     -0.187063       3.05605      0.788939       1.11625       1.23499       1.39421       1.41970       1.47271
  68  12 3746.1545    2.1381  7.1601 11.1090  0.0027  0.0604   0.0109   0.1545    0.0246   0.0000   439.4242       1.42291       19.8735      0.880904      -1.70617       2.21652       1.28587       1.86772       2.07076       2.27656       2.39576       2.49631
  69   2 1603.1440    0.2515  0.3164  8.6686  0.0000  0.0095   0.0057   0.0228    0.0216   0.0000   441.3407     -0.320977       22.2172      0.104621      -3.71467     -0.111349      0.209656      0.306076      0.336594      0.389520      0.420445      0.432186
  69   3 1869.1667    0.5220  0.6848  9.0215  0.0000  0.0130   0.0079   0.0327    0.0344   0.0000   441.7459     -0.279620       21.8361       1.01782      -3.27124      0.405583      0.289533      0.415250      0.458544      0.504028      0.541687      0.571467
  69   4 2115.4277    0.9181  0.9916  9.6004 -0.0000  0.0146   0.0115   0.0393    0.0461   0.0000   441.9018      0.265549       22.0300    -0.0855592      -4.48931     0.0637690      0.334952      0.466176      0.525094      0.589325      0.633043      0.640862
  69   5 2346.1416    1.4283  1.3384 10.2858  0.0000  0.0179   0.0154   0.0466    0.0463   0.0000   441.8983    -0.0295277       21.7769       1.18117      -2.04740      0.691241      0.387718      0.552835      0.612096      0.669527      0.731327      0.759981
  69   6 2562.6165    2.2056  1.3725 11.1125  0.0000  0.0174   0.0231   0.0456    0.0477   0.0000   441.9838      0.588552       20.2854      0.743732      -3.15556       1.62662      0.389204      0.530540      0.599484      0.657988      0.697632      0.713310
  69   7 2773.8136    3.0769  1.2746 11.9024  0.0000  0.0163   0.0339   0.0442    0.0501   0.0000   442.4247       1.12731       20.6078      0.307349      -1.93372      -1.30462      0.379649      0.519891      0.587053      0.632880      0.704086      0.717430
  69   8 2980.3156    4.1101  1.1841 12.6364  0.0000  0.0156   0.0466   0.0425    0.0476   0.0000   442.3233       1.04347       21.1623       1.35144      -2.30155      0.188992      0.351479      0.493278      0.538103      0.609840      0.629011      0.651492
  69   9 3181.0702    4.2427  1.4770 12.6394 -0.0001  0.0178   0.0436   0.0481    0.0420   0.0000   442.5192       2.82113       21.5507      0.192122      -3.12565      0.587114      0.398292      0.554197      0.622341      0.678133      0.714501      0.737095
  69  10 3378.0193    3.5061  2.3838 12.1385  0.0000  0.0235   0.0282   0.0620    0.0332   0.0000   442.4166       1.49830       17.6711       1.66844      0.813559       1.96632      0.523871      0.732987      0.825150      0.926003      0.986431       1.00717
  69  11 3572.2757    2.5883  4.4311 11.5826  0.0000  0.0377   0.0169   0.1005    0.0260   0.0000   443.3458       2.93270       17.5547      0.368334     -0.418487       1.58277      0.817519       1.13527       1.29123       1.43277       1.51707       1.55382
  69  12 3763.8306    1.8947  6.4776 11.1078 -0.0036  0.0587   0.0102   0.1498    0.0253   0.0000   440.9354     -0.928655       22.7158     -0.843799     -0.976997       2.27355       1.23456       1.79053       1.96072       2.20742       2.29263       2.39734
  70   1 1282.9187    0.1111  0.1307  8.5880  0.0000  0.0082   0.0047   0.0186    0.0165   0.0000   440.6894    -0.0584087       21.0726     -0.388240      -3.29677    -0.0834793      0.188357      0.238203      0.284409      0.321036      0.307412      0.343747
  70   2 1612.1514    0.2744  0.3378  8.6477  0.0000  0.0090   0.0058   0.0233    0.0222   0.0000   441.6706     -0.481542       21.0552      0.837534      -2.86216      0.302040      0.217099      0.273117      0.326420      0.347827      0.366148      0.391736
  70   3 1879.0714    0.5438  0.7518  8.9366  0.0000  0.0135   0.0078   0.0334    0.0383   0.0000   441.3977     -0.689485       21.6204       1.05846      -3.46992     0.0152371      0.296240      0.412075      0.462249      0.510386      0.544427      0.544670
  70   4 2126.6572    0.9298  1.0711  9.4533  0.0000  0.0154   0.0111   0.0412    0.0536   0.0000   441.9076     -0.119969       21.2343      0.267334      -2.66113      0.183259      0.351805      0.491085      0.558189      0.604500      0.652365      0.674249
  70   5 2358.1081    1.4692  1.4243 10.2999  0.0000  0.0183   0.0153   0.0473    0.0464   0.0000   441.9232       1.22031       21.8227      0.596381      -2.06084       1.40189      0.399825      0.579507      0.628072      0.698582      0.741732      0.768325
  70   6 2575.4919    2.2226  1.3914 11.1534  0.0002  0.0178   0.0231   0.0453    0.0457   0.0000   442.2702      0.704595       21.1267       1.38146      -2.82763      0.793710      0.383946      0.549087      0.598937      0.656092      0.701090      0.737109
  70   7 2787.7941    3.1705  1.3404 11.7683  0.0000  0.0167   0.0332   0.0436    0.0514   0.0000   441.9607       1.42527       20.4893      0.497082      -1.65321      0.251391      0.363033      0.517517      0.565064      0.646251      0.697289      0.713988
  70   8 2995.1130    4.1922  1.2283 12.4759  0.0001  0.0159   0.0461   0.0420    0.0548   0.0000   441.4597       1.76517       22.1731       2.15676      -3.22189      -1.54436      0.350658      0.497780      0.554936      0.612077      0.664338      0.667045
  70   9 3196.6503    4.1623  1.5212 12.6626  0.0000  0.0186   0.0420   0.0477    0.0404   0.0000   442.3112       1.12842       20.5532       2.39717      -2.34253     -0.907520      0.397549      0.558240      0.632801      0.693479      0.737061      0.752092
  70  10 3394.2791    3.3612  2.6795 12.0357  0.0000  0.0255   0.0257   0.0670    0.0324   0.0000   442.7551       1.54354       18.5356       1.05316      0.509662      0.927689      0.543741      0.777268      0.862611      0.953879       1.01860       1.04649
  70  11 3589.2704    2.5789  4.8122 11.5220  0.0000  0.0380   0.0102   0.1005    0.0086   0.0000   441.9921       3.68698       18.5268       1.98654      0.985213     -0.257924      0.861988       1.11867       1.36860       1.43053       1.57871       1.59985
  71   1 1290.7302    0.1094  0.1291  8.5537  0.0000  0.0082   0.0047   0.0186    0.0164   0.0000   440.6787     -0.102774       21.1538      0.252189      -3.40358    -0.0566804      0.222818      0.319259      0.414742      0.447965      0.480855      0.491169
  71   2 1621.0777    0.2761  0.3588  8.6044  0.0000  0.0100   0.0057   0.0228    0.0232   0.0000   441.1477     -0.126395       21.2435      0.455483      -3.90134     -0.582014      0.212228      0.290082      0.333221      0.375552      0.407288      0.425683
  71   3 1888.8905    0.5623  0.6847  8.9710  0.0000  0.0121   0.0081   0.0315    0.0360   0.0000   441.6642     -0.142528       21.2879      0.443819      -3.37613      0.187159      0.271059      0.381087      0.407594      0.461736      0.491915      0.503492
  71   4 2137.7936    0.9314  1.0067  9.7316  0.0000  0.0150   0.0116   0.0391    0.0454   0.0000   442.1521     -0.184292       21.8479      0.438722      -3.31704     -0.254236      0.341419      0.455494      0.522354      0.581694      0.605133      0.635391
  71   5 2369.9390    1.4846  1.4470 10.4244  0.0001  0.0186   0.0156   0.0480    0.0440   0.0000   442.3575      0.634618       21.2776      0.701056      -3.33386      0.557072      0.402707      0.561066      0.642435      0.704022      0.747369      0.765427
  71   6 2588.3380    2.2822  1.3832 11.2372  0.0023  0.0171   0.0239   0.0466    0.0472   0.0000   442.6596      0.565522       22.1749       1.89618      -4.41103     -0.105635      0.368951      0.511951      0.575858      0.633129      0.674254      0.690428
  71   7 2801.7294    3.2233  1.3190 11.9796  0.0000  0.0167   0.0343   0.0431    0.0463   0.0000   441.8016     -0.629257       20.2738       2.11144      -3.54104      -1.93200      0.379537      0.525040      0.587401      0.643524      0.683563      0.688817
  71   8 3009.7604    4.1712  1.2484 12.6069  0.0025  0.0163   0.0462   0.0425    0.0507   0.0000   441.7005       2.52689       20.8538       1.54354      -3.18831      0.591528      0.342530      0.493706      0.540870      0.613134      0.639767      0.642022
  71   9 3212.0929    4.1631  1.6069 12.5646 -0.0000  0.0186   0.0406   0.0493    0.0399   0.0000   442.8398       1.51551       21.3015       1.97993      -1.42957       1.78846      0.409191      0.571679      0.644972      0.696752      0.750850      0.775709
  71  10 3410.5463    3.2593  2.8837 12.0031  0.0000  0.0266   0.0242   0.0704    0.0300   0.0000   442.9842       1.86712       19.9491      0.947173      0.439256     -0.115488      0.567578      0.808222      0.878428       1.00400       1.03635       1.09095
  71  11 3606.3867    2.5561  5.4823 11.4550  0.0002  0.0452   0.0123   0.1145    0.0193   0.0000   443.0649       2.94769       20.2868      0.579420      -3.92050      0.358272      0.951775       1.35145       1.52242       1.68050       1.79557       1.87266
  71  12 3799.6405    1.8584  7.3723 11.1217  0.0009  0.0657   0.0079   0.1667    0.0185   0.0000   441.6646       5.99331       21.6377      0.904304      -4.22104      -2.07004       1.34556       1.94470       2.15263       2.38407       2.50325       2.62482
  72   1 1298.4969    0.1088  0.1390  8.5390  0.0000  0.0088   0.0046   0.0186    0.0164   0.0000   440.6722     -0.190276       21.2495      0.480837      -3.21451     -0.175005      0.208033      0.255213      0.290539      0.336667      0.320983      0.334266
  72   2 1629.8797    0.2785  0.3477  8.6000  0.0000  0.0096   0.0058   0.0224    0.0227   0.0000   441.2958     -0.405127       21.5543      0.100275      -2.81762     -0.156824      0.199922      0.273607      0.322166      0.349567      0.380363      0.383191
  72   3 1898.6146    0.5652  0.7239  9.0129  0.0000  0.0127   0.0080   0.0323    0.0361   0.0000   441.8709      0.356430       21.3381     0.0363599      -2.92833     0.0133222      0.280217      0.380679      0.427863      0.466507      0.509002      0.524268
  72   4 2148.8552    0.9616  1.0614  9.6426  0.0000  0.0158   0.0115   0.0389    0.0491   0.0000   441.8195      0.147597       21.3267   -0.00170896      -1.61095       1.62072      0.332987      0.477234      0.514468      0.578590      0.603644      0.640522
  72   5 2381.7362    1.5543  1.3795 10.4524  0.0000  0.0179   0.0164   0.0472    0.0464   0.0000   442.2936      0.560433       21.6513       1.37485      -1.65040    -0.0309750      0.366536      0.530865      0.570537      0.649790      0.684893      0.705196
  72   6 2601.0678    2.3277  1.4650 11.2210 -0.0000  0.0175   0.0234   0.0469    0.0429   0.0000   442.1167       1.50201       22.0576     -0.935196      -2.96889      0.133355      0.386406      0.530900      0.595474      0.669541      0.693693      0.725982
  72   7 2815.5180    3.2887  1.2736 12.0705  0.0000  0.0164   0.0355   0.0427    0.0468   0.0000   442.2010       2.26648       21.2474      0.747845      -3.07594      -1.44205      0.350205      0.493789      0.550697      0.613487      0.665780      0.659538
  72   8 3024.3408    4.2098  1.2536 12.6000  0.0032  0.0158   0.0460   0.0420    0.0505   0.0000   442.5377       1.70277       22.7014       1.56884      -3.35098       1.41574      0.357880      0.491974      0.550736      0.600783      0.656983      0.677250
  72   9 3227.4329    4.0319  1.6881 12.5369  0.0000  0.0191   0.0384   0.0511    0.0385   0.0000   442.6950       2.24805       20.2042       1.77965      -2.11611     -0.130530      0.412118      0.566868      0.650945      0.704426      0.764092      0.779836
  72  10 3426.7033    3.2468  3.0001 11.8810  0.0000  0.0270   0.0232   0.0715    0.0305   0.0000   443.7246       4.09355       19.1027       1.97156    -0.0220436       1.60998      0.555143      0.790267      0.874357      0.976652       1.02640       1.07609
  72  11 3623.2638    2.3041  4.8295 11.4542  0.0001  0.0418   0.0143   0.1117    0.0271   0.0000   442.3514       2.24321       19.9207       4.34542      -1.31829      -1.71903      0.867801       1.22514       1.36444       1.51667       1.58887       1.64491
  72  12 3816.7412    1.7568  7.4004 11.1549 -0.0011  0.0679   0.0068   0.1716    0.0152   0.0000   438.5944       6.48183       22.6927     -0.204891      -4.22998       2.10616       1.37308       1.99166       2.17319       2.45709       2.54106       2.64122
  73   1 1306.1986    0.1070  0.1248  8.5256  0.0000  0.0091   0.0046   0.0176    0.0162   0.0000   440.6089     -0.159947       21.0902      0.447799      -3.08436     -0.100711      0.220848      0.305392      0.362791      0.390445      0.413919      0.355358
  73   2 1638.6070    0.2946  0.3569  8.6373  0.0000  0.0096   0.0060   0.0221    0.0231   0.0000   441.3469     -0.263166       20.9980      0.125092      -2.44063     -0.115301      0.217083      0.290167      0.329022      0.369768      0.382204      0.399965
  73   3 1908.3038    0.5906  0.7107  8.9215  0.0000  0.0122   0.0082   0.0311    0.0375   0.0000   441.6306     -0.119901       21.5785     0.0324609      -2.43135    -0.0554393      0.261803      0.366414      0.406155      0.456794      0.496196      0.510548
  73   4 2159.7831    0.9826  1.1109  9.7169  0.0000  0.0161   0.0116   0.0421    0.0485   0.0000   442.6119     -0.173589       22.1342       1.08921      -3.30461     -0.239567      0.338150      0.463097      0.535822      0.585655      0.615460      0.641183
  73   5 2393.4251    1.5855  1.3913 10.5856 -0.0000  0.0178   0.0167   0.0465    0.0415   0.0000   441.8924      0.345519       20.6660       1.56494      -1.59822     -0.195770      0.383686      0.531777      0.609590      0.652545      0.696542      0.720534
  73   6 2613.6792    2.4329  1.4276 11.1927  0.0000  0.0175   0.0246   0.0462    0.0482   0.0000   441.8206      0.708611       22.8340      0.370334      -2.61291    -0.0249973      0.358295      0.513174      0.560960      0.633986      0.677180      0.688839
  73   7 2829.1664    3.3217  1.3437 12.0254  0.0000  0.0168   0.0347   0.0440    0.0450   0.0000   442.8583       1.56855       20.9814      0.160110      -2.68863      -1.55311      0.359799      0.513924      0.567381      0.613288      0.653428      0.669964
  73   8 3038.8429    4.1973  1.3533 12.4903  0.0000  0.0165   0.0434   0.0442    0.0453   0.0000   442.3483       1.01237       20.5413       1.54464      -3.71540     -0.234357      0.350081      0.492847      0.538194      0.598965      0.639385      0.655443
  73   9 3242.6237    4.0758  1.6781 12.4068  0.0000  0.0188   0.0381   0.0492    0.0397   0.0000   441.9743       2.76011       21.9074       1.74002      -1.20816     -0.341175      0.390311      0.546329      0.610479      0.663516      0.723935      0.739276
  73  10 3442.8062    3.1426  3.1627 11.8518  0.0000  0.0282   0.0219   0.0741    0.0282   0.0000   442.9529       3.52444       21.3792    -0.0244948      0.716324      -3.03405      0.570442      0.816608      0.917718       1.01975       1.08602       1.12388
  73  11 3639.9003    2.7631  6.7565 11.0777  0.0065  0.0512   0.0089   0.1274    0.0105   0.0000   440.5018       5.19266       25.7327      0.519303      -6.74792       3.87667       1.09907       1.48022       1.70660       1.86560       1.98529       2.09093
  74   1 1313.8541    0.1141  0.1349  8.5234  0.0000  0.0078   0.0046   0.0186    0.0162   0.0000   440.5500     -0.101730       21.0176     -0.126160      -2.89707   -0.00498830      0.185691      0.243505      0.278568      0.335059      0.378428      0.363345
  74   2 1647.2267    0.3071  0.3524  8.6317  0.0000  0.0086   0.0061   0.0227    0.0231   0.0000   441.3727     0.0650190       21.9439      0.119394      -3.43015     -0.344074      0.186258      0.248676      0.286593      0.303385      0.359642      0.361737
  74   3 1917.9151    0.6058  0.7167  9.0355  0.0000  0.0122   0.0085   0.0319    0.0378   0.0000   442.0761     -0.454932       21.7403      0.208391      -3.75007      0.587027      0.260644      0.348517      0.387513      0.445240      0.474448      0.492309
  74   4 2170.6718    0.9688  1.0925  9.8421  0.0000  0.0163   0.0117   0.0415    0.0460   0.0000   442.4435       1.29950       21.0251      -1.30929      -4.01495      -1.05852      0.337631      0.464719      0.519005      0.566938      0.617381      0.645062
  74   5 2405.0010    1.6451  1.3808 10.5382  0.0000  0.0177   0.0172   0.0457    0.0473   0.0000   441.5186      0.171036       21.7674      0.400912      -2.48492      -1.11126      0.364608      0.511513      0.570768      0.630604      0.656979      0.695203
  74   6 2626.3085    2.4610  1.4704 11.2836  0.0000  0.0173   0.0243   0.0468    0.0432   0.0000   442.6277    0.00367215       20.4796      0.517041      -2.21334     -0.608173      0.364772      0.503309      0.572227      0.634907      0.660061      0.706983
  74   7 2842.7725    3.4829  1.3294 11.9850  0.0001  0.0162   0.0355   0.0440    0.0474   0.0000   442.3153      0.731307       20.5682       1.00664      -2.33297      0.484872      0.331057      0.470599      0.533543      0.573631      0.618573      0.644101
  74   8 3053.1757    4.1928  1.4179 12.3254 -0.0004  0.0164   0.0409   0.0439    0.0467   0.0000   442.4727       1.69023       20.3616       2.39851      -2.30486      0.212652      0.349444      0.481569      0.547369      0.590146      0.641933      0.653744
  74   9 3257.8258    3.9891  1.7372 12.5907  0.0031  0.0190   0.0371   0.0524    0.0360   0.0000   442.2131      0.588079       21.1943       2.35418      -2.03289     -0.394793      0.396362      0.549991      0.618045      0.678741      0.743159      0.754409
  74  10 3458.7165    3.0615  3.2795 11.8859  0.0000  0.0287   0.0212   0.0768    0.0273   0.0000   443.9642       2.46312       18.9448       1.88493      0.765881     -0.104807      0.582479      0.825744      0.908355       1.02395       1.06233       1.10691
  74  11 3656.8140    2.2171  5.4139 11.3799 -0.0132  0.0475   0.0112   0.1224    0.0221   0.0000   443.9822       2.45116       21.4872      0.574467      -3.04858       1.08315      0.948418       1.35675       1.51489       1.67538       1.79345       1.86437
  75   2 1655.7632    0.3056  0.3896  8.6218  0.0000  0.0097   0.0059   0.0233    0.0231   0.0000   441.3597     -0.667792       21.5775      0.202347      -2.92073      0.199409      0.205295      0.281619      0.307474      0.339216      0.374130      0.401636
  75   3 1927.4394    0.6244  0.7880  8.9722  0.0000  0.0130   0.0083   0.0327    0.0398   0.0000   441.6762     -0.703334       21.7270     -0.220594      -1.84212    -0.0872197      0.271170      0.374184      0.427462      0.469719      0.494103      0.506410
  75   4 2181.4447    1.0341  1.2117  9.6941  0.0000  0.0163   0.0116   0.0428    0.0475   0.0000   442.2378      0.366090       21.9058     -0.468815      -3.32422     -0.986497      0.346472      0.469995      0.528114      0.581349      0.640762      0.653211
  75   5 2416.4815    1.6523  1.3925 10.5999  0.0000  0.0174   0.0169   0.0461    0.0413   0.0000   442.6189      0.505903       20.8652      0.704286      -2.48706      0.145445      0.352847      0.497357      0.547987      0.615022      0.653892      0.678886
  75   6 2638.7894    2.5637  1.4169 11.2786 -0.0000  0.0169   0.0254   0.0444    0.0461   0.0000   442.7774       1.34762       20.8492      0.930789      -1.97301    -0.0205638      0.346677      0.480443      0.549392      0.593708      0.638570      0.649370
  75   7 2856.2854    3.5736  1.2527 12.1768  0.0047  0.0155   0.0379   0.0417    0.0485   0.0000   442.1479       1.41054       21.0998      0.609679      -2.54112      0.162756      0.322941      0.448234      0.490154      0.565061      0.610602      0.627447
  75   8 3067.5085    4.3544  1.3597 12.5109  0.0000  0.0163   0.0444   0.0438    0.0468   0.0000   442.2025       1.84321       21.5806       1.55690      -1.89626      0.698699      0.334885      0.467598      0.524966      0.573609      0.624255      0.643665
  75   9 3272.8515    3.9868  1.8698 12.3875  0.0001  0.0198   0.0350   0.0530    0.0353   0.0000   441.9698       2.21212       20.3334       1.00953     -0.912345      0.127300      0.397868      0.553355      0.634297      0.690379      0.760058      0.749529
  75  10 3474.5917    3.0532  3.4975 11.7526  0.0000  0.0296   0.0204   0.0783    0.0277   0.0000   443.5270      0.738311       19.7089      0.782729       2.63301       1.05495      0.598717      0.835418      0.933584       1.05058       1.10671       1.15052
  75  11 3673.3075    2.3612  6.4520 11.3550  0.0083  0.0526   0.0124   0.1365    0.0246   0.0000   442.9664       3.76149       18.8795       1.91173      -2.95416      -2.01913       1.03345       1.47740       1.63695       1.84880       1.90188       1.98912
  76   1 1328.9789    0.1209  0.1706  8.4609  0.0000  0.0084   0.0045   0.0205    0.0166   0.0000   440.2360    -0.0211990       21.4454    -0.0795424      -3.30854     0.0328651      0.180230      0.238668      0.274636      0.339861      0.378335      0.389831
  76   2 1664.1827    0.3217  0.3866  8.6597  0.0000  0.0095   0.0061   0.0227    0.0232   0.0000   441.4708     -0.501128       20.7706      0.197029      -2.86127     0.0853429      0.204958      0.289833      0.322573      0.363029      0.388468      0.418143
  76   3 1936.8949    0.6306  0.7958  9.0020 -0.0000  0.0129   0.0083   0.0330    0.0393   0.0000   441.9781    0.00223771       21.5690     -0.848274      -4.09507      0.262517      0.260617      0.364452      0.413888      0.448601      0.484515      0.481054
  76   4 2192.1411    1.0595  1.1545  9.9105  0.0000  0.0163   0.0124   0.0433    0.0474   0.0000   442.2585     -0.204936       21.0938      0.468933      -2.81836     -0.278291      0.324094      0.455838      0.500316      0.561454      0.586307      0.615093
  76   5 2427.8441    1.7496  1.4583 10.4786 -0.0000  0.0176   0.0172   0.0459    0.0453   0.0000   442.1255     -0.125626       21.8441       1.62092      -3.25737      0.922957      0.347136      0.492497      0.554465      0.609939      0.665035      0.678748
  76   6 2651.2120    2.5132  1.4345 11.5075  0.0000  0.0175   0.0257   0.0473    0.0420   0.0000   442.3392      0.368080       21.3310       2.20734      -2.09991      0.232469      0.346273      0.494558      0.553725      0.619098      0.648245      0.673208
  76   7 2869.6996    3.6359  1.3271 12.0046  0.0001  0.0159   0.0364   0.0421    0.0479   0.0000   441.5546       1.84504       21.0127       1.83972      -2.51427     -0.910842      0.321633      0.449130      0.508337      0.552017      0.597913      0.603914
  76   8 3081.6690    4.2699  1.3106 12.8180  0.0000  0.0164   0.0456   0.0441    0.0431   0.0000   442.6866       2.31016       20.4095       1.88551      -2.57608      0.677775      0.340679      0.470890      0.534825      0.593078      0.629046      0.659476
  76   9 3287.8488    3.9224  1.9601 12.3529  0.0000  0.0200   0.0333   0.0541    0.0352   0.0000   443.3938       2.44953       19.7198       1.05475     -0.367238      0.483511      0.414398      0.565254      0.659079      0.708119      0.770356      0.799182
  76  10 3490.3937    2.9871  3.7257 11.7025  0.0000  0.0306   0.0191   0.0826    0.0271   0.0000   443.6305       1.70617       19.2381       3.02606      0.420866      0.261601      0.613863      0.859704      0.956306       1.07943       1.14568       1.17922
  76  11 3689.7955    2.1233  5.8206 11.3862 -0.0103  0.0518   0.0103   0.1321    0.0212   0.0000   441.2123     -0.282000       20.9978     -0.771382      -1.66096       2.94959       1.00067       1.43376       1.60683       1.77649       1.88921       1.97173
  77   1 1336.4278    0.1266  0.1342  8.4287  0.0000  0.0070   0.0046   0.0162    0.0161   0.0000   440.1738     -0.429355       21.2874      0.306841      -2.86431    -0.0250682      0.142708      0.192561      0.228188      0.266786      0.293147      0.309391
  77   2 1672.5450    0.3269  0.4145  8.5928  0.0000  0.0099   0.0060   0.0230    0.0243   0.0000   441.4132     -0.880602       20.8007     0.0179309      -3.32795     -0.536922      0.208798      0.286656      0.318425      0.369695      0.406928      0.412617
  77   3 1946.3094    0.6364  0.8121  9.0241  0.0000  0.0131   0.0082   0.0329    0.0382   0.0000   441.7808     -0.164542       21.3004     0.0167233      -3.19567      0.176602      0.268630      0.374133      0.408975      0.454939      0.504698      0.515918
  77   4 2202.7321    1.0873  1.1754  9.8664  0.0013  0.0165   0.0125   0.0428    0.0496   0.0000   442.4276     -0.551450       21.0001    0.00947415      -4.07502     -0.308433      0.323600      0.461258      0.496064      0.551108      0.619130      0.632283
  77   5 2439.0995    1.7389  1.4962 10.6708  0.0000  0.0181   0.0170   0.0475    0.0405   0.0000   442.3620       1.11390       21.6060      0.150556      -2.89096     -0.290150      0.357863      0.506806      0.562072      0.630027      0.665129      0.686574
  77   6 2663.5402    2.5131  1.4551 11.4951  0.0000  0.0175   0.0250   0.0471    0.0390   0.0000   443.0063      0.952542       21.2834      0.305757      -3.88417     -0.281267      0.340123      0.497823      0.535138      0.603130      0.637613      0.662631
  77   7 2883.0240    3.5961  1.3074 12.1998  0.0001  0.0163   0.0372   0.0426    0.0475   0.0000   443.1077       1.28526       20.6408      0.738413      -3.53562       1.99874      0.330675      0.460623      0.515470      0.586901      0.621366      0.647159
  77   8 3095.7419    4.3212  1.4257 12.5254  0.0000  0.0170   0.0424   0.0445    0.0431   0.0000   442.2146       1.01598       21.8084       1.60234      -2.26497     -0.861048      0.327124      0.482975      0.519221      0.583654      0.615192      0.633764
  77   9 3302.7378    3.8210  2.0263 12.3372  0.0000  0.0207   0.0320   0.0555    0.0337   0.0000   443.2017       2.85690       19.8611      0.679943     -0.864887      0.974993      0.407219      0.576197      0.638897      0.705161      0.755192      0.794728
  77  10 3506.0558    2.8584  3.8293 11.7319 -0.0002  0.0321   0.0186   0.0867    0.0262   0.0000   442.7722     -0.415343       19.5004       3.41821    -0.0260061      0.440538      0.623452      0.871415      0.969421       1.10111       1.13937       1.18696
  77  11 3706.1048    2.3133  7.1542 11.1958  0.0005  0.0680   0.0071   0.1565    0.0109   0.0000   437.0445      0.661192       29.4061       3.29291      -14.9063      -2.77941       1.25680       1.87359       1.96835       2.27378       2.34831       2.51573
  78   1 1343.8238    0.1241  0.1661  8.4348  0.0000  0.0080   0.0044   0.0199    0.0163   0.0000   440.2873     -0.160120       21.3268     -0.128403      -2.61072      0.180522      0.167496      0.201427      0.263313      0.287794      0.304899      0.339005
  78   2 1680.7783    0.3471  0.4453  8.5322  0.0000  0.0097   0.0060   0.0243    0.0251   0.0000   441.7212     -0.335975       21.4491     -0.300653      -2.83956     -0.208640      0.201779      0.277598      0.306002      0.357146      0.377214      0.386019
  78   3 1955.6383    0.6508  0.8644  9.0585  0.0000  0.0137   0.0083   0.0336    0.0395   0.0000   442.0529      0.702912       21.2261     -0.356551      -2.62909     -0.215901      0.274602      0.369805      0.428194      0.478837      0.504404      0.530853
  78   4 2213.2016    1.1036  1.2327  9.8521  0.0000  0.0161   0.0121   0.0439    0.0462   0.0000   442.5078     -0.309753       21.7457      0.985162      -2.88606      -1.00737      0.324285      0.453835      0.510615      0.556619      0.599971      0.632203
  78   5 2450.3347    1.8305  1.4443 10.6834 -0.0000  0.0175   0.0182   0.0457    0.0449   0.0000   441.8320      0.441725       22.0895     -0.363352      -2.48256      0.358092      0.347973      0.490923      0.547689      0.597673      0.650926      0.678548
  78   6 2675.8202    2.6232  1.4632 11.4983  0.0000  0.0170   0.0255   0.0459    0.0403   0.0000   442.1593      0.759733       20.9804      0.605134      -2.63626       1.07362      0.342683      0.462167      0.539774      0.579794      0.638065      0.677101
  78   7 2896.2470    3.7891  1.2691 12.2548  0.0000  0.0155   0.0391   0.0414    0.0469   0.0000   442.4546       1.79143       21.2826     -0.167514      -2.90547       1.18506      0.308248      0.424589      0.479110      0.532744      0.559342      0.584440
  78   8 3109.7552    4.2601  1.4387 12.6283 -0.0001  0.0170   0.0420   0.0454    0.0408   0.0000   443.4007       1.27592       21.5944      0.529584      -2.81631      0.389479      0.325264      0.465590      0.509588      0.579369      0.609100      0.640968
  78   9 3317.4966    3.7941  2.2444 12.1729 -0.0000  0.0213   0.0293   0.0572    0.0334   0.0000   442.0534       2.34858       21.0381       2.19310      -1.81925      0.165866      0.412867      0.590442      0.645398      0.721719      0.781762      0.806442
  78  10 3521.6599    2.7566  3.9118 11.7109 -0.0031  0.0331   0.0177   0.0895    0.0264   0.0000   443.9298       2.96704       19.4268     -0.739928    -0.0883949     -0.153087      0.647269      0.908961       1.03170       1.12070       1.19235       1.23348
  79   1 1351.1702    0.1203  0.1429  8.4715  0.0000  0.0081   0.0044   0.0165    0.0160   0.0000   440.3063    -0.0224857       21.0155      0.406865      -3.61829      0.173050      0.170210      0.232020      0.282469      0.304825      0.341753      0.326492
  79   2 1688.9509    0.3425  0.4338  8.6729  0.0000  0.0096   0.0060   0.0241    0.0243   0.0000   441.5570     -0.404692       20.8022     -0.357503      -2.88418     0.0953324      0.194265      0.260247      0.296920      0.316632      0.339455      0.363434
  79   3 1964.9128    0.6591  0.8256  9.1482  0.0000  0.0131   0.0084   0.0339    0.0377   0.0000   442.3055      0.320083       21.2366      -1.00066      -2.63512     -0.470099      0.254976      0.366428      0.404781      0.449838      0.476401      0.497300
  79   4 2223.6107    1.1442  1.2411  9.9131 -0.0015  0.0164   0.0123   0.0433    0.0435   0.0000   443.2245     -0.213779       20.0922     -0.170438      -1.76688     -0.380962      0.323610      0.454317      0.516859      0.577266      0.617971      0.661636
  79   5 2461.4454    1.8311  1.5570 10.6637 -0.0000  0.0176   0.0172   0.0485    0.0408   0.0000   441.8422      0.859163       21.4679      0.866932      -1.89441     0.0834847      0.350923      0.471356      0.548859      0.591079      0.643110      0.667720
  79   6 2688.0267    2.7472  1.4535 11.4332  0.0000  0.0171   0.0260   0.0432    0.0431   0.0000   443.5981      0.343372       21.3891       1.24582      -2.65786      0.121053      0.327082      0.468421      0.516452      0.586594      0.611200      0.636405
  79   7 2909.4440    3.7152  1.3034 12.3787  0.0000  0.0162   0.0385   0.0429    0.0442   0.0000   442.5876      0.836320       21.2328      0.771377      -2.56964      0.507248      0.311736      0.442837      0.489597      0.539328      0.590611      0.606032
  79   8 3123.6521    4.2972  1.4690 12.5301  0.0000  0.0167   0.0414   0.0454    0.0418   0.0000   441.7207       1.83008       20.3467       2.06272      -2.01424      0.546850      0.325846      0.461546      0.512919      0.567769      0.606730      0.621922
  79   9 3332.1953    3.6518  2.3047 12.2636  0.0000  0.0220   0.0283   0.0598    0.0311   0.0000   442.6480       2.09279       20.0521       2.19047      -1.80117     -0.749124      0.418049      0.582818      0.664558      0.720535      0.774617      0.798290
  80   1 1358.4764    0.1319  0.1841  8.4259  0.0000  0.0077   0.0043   0.0197    0.0164   0.0000   440.3104     -0.421289       21.4054      0.524111      -3.07767     0.0119516      0.158793      0.215587      0.243936      0.262123      0.273844      0.281380
  80   2 1697.0388    0.3610  0.4502  8.6193  0.0000  0.0100   0.0062   0.0237    0.0256   0.0000   440.9919     -0.588386       21.2206     -0.257956      -3.22405     -0.453712      0.201284      0.280701      0.318690      0.341609      0.369265      0.378872
  80   3 1974.1706    0.6773  0.8272  9.1121  0.0000  0.0132   0.0086   0.0325    0.0400   0.0000   441.7929     -0.336791       22.3897    -0.0333485      -3.19473      0.281479      0.254016      0.358004      0.388416      0.446892      0.472819      0.502855
  80   4 2233.8994    1.1534  1.3210  9.8820  0.0000  0.0168   0.0120   0.0438    0.0432   0.0000   441.6597      0.803580       22.2310      0.396724      -3.58649      0.187008      0.333643      0.447228      0.498916      0.544156      0.604989      0.608919
  80   5 2472.5331    1.8428  1.4990 10.7294 -0.0002  0.0181   0.0178   0.0460    0.0428   0.0000   441.9861      0.315136       22.0129      0.588708      -1.41754     -0.351099      0.347117      0.487067      0.552391      0.610160      0.662377      0.681175
  80   6 2700.1965    2.7963  1.4537 11.5483  0.0041  0.0167   0.0268   0.0445    0.0433   0.0000   442.1897      0.914640       21.2329       1.53077      -2.49632      0.175680      0.327115      0.453446      0.494956      0.555681      0.589960      0.610099
  80   7 2922.4810    3.9023  1.3346 12.0730  0.0000  0.0155   0.0378   0.0406    0.0485   0.0000   442.3141       1.49194       21.7907       1.01490      -3.31712      0.799609      0.299394      0.425714      0.473749      0.526965      0.566060      0.574669
  80   8 3137.4925    4.3426  1.5005 12.5989  0.0000  0.0169   0.0411   0.0451    0.0402   0.0000   441.9926       2.50000       20.7686       1.31384      -2.75732      0.837890      0.332912      0.458581      0.522710      0.582546      0.618032      0.651104
  80   9 3346.8379    3.5622  2.3905 12.1934 -0.0000  0.0223   0.0271   0.0615    0.0305   0.0000   443.8744       1.54369       19.7507       1.26432      -1.01811      0.856252      0.422287      0.593498      0.681328      0.751709      0.797364      0.819385
  81   1 1365.7185    0.1350  0.1763  8.4318 -0.0011  0.0078   0.0044   0.0182    0.0163   0.0000   440.2690     -0.602856       21.3910      0.576285      -3.07432     -0.137989      0.158686      0.221441      0.253276      0.264201      0.295794      0.321591
  81   2 1705.0466    0.3669  0.4299  8.6617  0.0000  0.0093   0.0063   0.0234    0.0247   0.0000   441.1793     -0.283842       21.3869      0.299256      -2.62735      0.348993      0.180254      0.248795      0.290045      0.311125      0.328473      0.356822
  81   3 1983.3121    0.6958  0.9117  9.1620  0.0000  0.0142   0.0086   0.0358    0.0409   0.0000   441.7950     -0.284751       21.1976     -0.685216      -2.71250      0.477822      0.258339      0.355154      0.411732      0.446787      0.491310      0.506788
  81   4 2244.1864    1.2021  1.2342  9.9704 -0.0002  0.0165   0.0130   0.0427    0.0490   0.0000   442.5285      0.246041       21.6155       1.01595      -2.70049      -1.27999      0.305377      0.438002      0.472668      0.530117      0.553175      0.565916
  81   5 2483.4719    1.9217  1.5048 10.8397  0.0000  0.0179   0.0183   0.0455    0.0407   0.0000   442.0282    0.00455139       21.5132      0.792091      -1.78039    -0.0885889      0.332720      0.465530      0.524880      0.578650      0.633341      0.638172
  81   6 2712.2475    2.8549  1.4534 11.5677  0.0000  0.0168   0.0271   0.0446    0.0414   0.0000   442.6601      0.574172       20.3313       1.47985      -1.75109      0.244856      0.308536      0.441365      0.488226      0.552357      0.587743      0.611757
  81   7 2935.4465    3.9541  1.2802 12.3261  0.0000  0.0153   0.0399   0.0411    0.0456   0.0000   442.3647       1.26386       21.5936       1.10527      -3.31467       1.15770      0.292581      0.407919      0.471805      0.506019      0.545948      0.565620
  81   8 3151.2260    4.3489  1.5021 12.5438 -0.0002  0.0170   0.0409   0.0457    0.0408   0.0000   442.2986       2.07646       21.0591       2.68778      -2.49358     -0.499058      0.312629      0.457691      0.493283      0.557891      0.591653      0.606292
  81   9 3361.4031    3.5407  2.5339 12.1430  0.0000  0.0231   0.0264   0.0621    0.0309   0.0000   442.8406       1.92131       19.6920       1.97473     -0.153707       1.16109      0.440724      0.607269      0.694724      0.760463      0.816128      0.845201
  81  10 3568.0788    2.9442  5.5376 11.2653  0.0028  0.0424   0.0100   0.1059    0.0099   0.0000   442.4812       1.76914       22.3124       4.59066      -3.89240      -1.90933      0.816243       1.12869       1.28373       1.40672       1.53441       1.57562
  82   1 1372.8846    0.1362  0.1711  8.4570  0.0000  0.0072   0.0044   0.0174    0.0160   0.0000   440.3522    -0.0546996       21.5678      0.370119      -3.23093      0.105873      0.141835      0.193197      0.222712      0.239347      0.254019      0.278120
  82   2 1712.9560    0.3811  0.5080  8.6225  0.0000  0.0103   0.0061   0.0255    0.0272   0.0000   441.2559     -0.593144       21.4509     -0.313589      -3.25941     -0.195883      0.201519      0.273713      0.317936      0.346309      0.375839      0.388658
  82   3 1992.3608    0.6927  0.9406  9.1701 -0.0000  0.0140   0.0084   0.0364    0.0406   0.0000   441.8873      0.192709       22.0775      0.255395      -3.37902      0.768630      0.271587      0.372022      0.424720      0.470985      0.499758      0.516965
  82   4 2254.3058    1.2229  1.3446  9.8950  0.0000  0.0166   0.0122   0.0436    0.0438   0.0000   442.4312      0.240328       22.0315      0.457863      -3.53228    -0.0269895      0.310853      0.444932      0.494947      0.546744      0.588104      0.608760
  82   5 2494.3053    1.9522  1.4966 10.9221 -0.0000  0.0177   0.0186   0.0455    0.0399   0.0000   442.6508      0.698504       21.7953     0.0564967      -2.30252       1.49367      0.335761      0.469739      0.518609      0.583252      0.627951      0.647533
  82   6 2724.2435    2.8052  1.4159 11.8140  0.0000  0.0171   0.0275   0.0445    0.0387   0.0000   442.3495       1.13463       22.1105      0.764365      -2.66390     -0.837351      0.314573      0.445202      0.495304      0.560318      0.598232      0.613646
  82   7 2948.3493    4.0090  1.2798 12.4073  0.0000  0.0153   0.0401   0.0411    0.0439   0.0000   442.9859       1.08149       21.3285      0.992379      -3.27181     -0.585411      0.286703      0.404985      0.457165      0.505095      0.533431      0.547476
  82   8 3164.8493    4.3359  1.5793 12.5872  0.0000  0.0173   0.0397   0.0473    0.0385   0.0000   443.0122       2.33858       20.4946       1.57245      -3.07513    -0.0622069      0.319125      0.447061      0.518673      0.549990      0.602580      0.627005
  82   9 3375.8528    3.4801  2.6809 12.0676 -0.0000  0.0233   0.0247   0.0649    0.0298   0.0000   442.4288       1.36185       21.2686       1.64324     -0.704284    -0.0731483      0.436888      0.605644      0.685864      0.761469      0.815450      0.852720
  82  10 3583.1693    2.5039  4.5178 11.6391 -0.0022  0.0384   0.0156   0.1022    0.0268   0.0000   444.3201       1.29193       21.7175       1.83922     -0.575358       1.61164      0.699385       1.00198       1.12436       1.24857       1.34075       1.38699
  83   1 1380.0257    0.1408  0.1642  8.4290  0.0000  0.0070   0.0044   0.0170    0.0159   0.0000   440.3429     -0.349722       21.0418      0.237739      -3.00218     -0.186316      0.124919      0.184790      0.193894      0.240771      0.236010      0.257142
  83   2 1720.8137    0.3724  0.4919  8.6546  0.0000  0.0103   0.0060   0.0245    0.0255   0.0000   440.8788      0.324440       20.9499      0.231575      -2.91322      0.488904      0.207939      0.281043      0.320324      0.351986      0.369023      0.402862
  83   3 2001.4261    0.7236  0.9251  9.2167  0.0000  0.0138   0.0087   0.0350    0.0402   0.0000   441.7135     -0.853093       21.4463     -0.144754      -2.79528      0.214937      0.258418      0.368280      0.407321      0.459732      0.510937      0.519619
  83   4 2264.3603    1.2431  1.3695  9.9931  0.0000  0.0167   0.0125   0.0439    0.0432   0.0000   442.3678       1.04009       20.7530      0.173387      -2.54595       1.07531      0.319203      0.434290      0.494671      0.543547      0.592945      0.631309
  83   5 2505.1806    1.9577  1.5729 10.8206  0.0000  0.0177   0.0180   0.0479    0.0398   0.0000   442.0876      0.777091       22.2104     -0.109473      -2.25042     -0.820001      0.323535      0.462083      0.521159      0.577775      0.622951      0.637422
  83   6 2736.1671    2.9710  1.4236 11.7384  0.0000  0.0164   0.0284   0.0439    0.0413   0.0000   442.8280       1.01889       21.1837      0.691443      -3.87939      0.723913      0.308167      0.422343      0.486919      0.535410      0.590021      0.607368
  83   7 2961.1899    4.0898  1.3167 12.2822  0.0000  0.0155   0.0394   0.0394    0.0454   0.0000   442.0438       1.68219       22.1588       1.31974      -2.95432     -0.339948      0.297521      0.422186      0.479375      0.528196      0.586727      0.592957
  83   8 3178.4124    4.3234  1.6242 12.4418  0.0000  0.0170   0.0382   0.0465    0.0388   0.0000   442.4323       1.30156       21.1554      0.485654      -2.56101      0.712112      0.320176      0.443995      0.500722      0.552088      0.601266      0.617958
  83   9 3390.1854    3.4516  2.9897 11.9466  0.0000  0.0249   0.0231   0.0681    0.0288   0.0000   442.4807       1.70713       20.0155       1.19868      -1.64549      0.535972      0.457579      0.647050      0.725442      0.803959      0.860567      0.908459
  83  10 3598.3747    2.5292  4.9260 11.6557  0.0004  0.0427   0.0157   0.1098    0.0261   0.0000   442.1662       2.57420       21.9124       1.16451      -1.38671       1.08314      0.742656       1.09098       1.19885       1.33617       1.41773       1.47665
  84   1 1387.1135    0.1386  0.1907  8.3965  0.0000  0.0085   0.0043   0.0193    0.0162   0.0000   440.2797     -0.136187       21.4029      0.186488      -3.41190     -0.144153      0.164811      0.230925      0.242427      0.251425      0.300035      0.299873
  84   2 1728.5642    0.3887  0.5130  8.6073  0.0000  0.0103   0.0061   0.0248    0.0266   0.0000   440.8197     -0.367481       21.3909      0.141439      -3.26231      0.501510      0.195350      0.266016      0.312723      0.326606      0.357202      0.361774
  84   3 2010.3951    0.7551  0.9580  9.1408  0.0000  0.0138   0.0088   0.0350    0.0427   0.0000   442.0004     -0.253106       22.5234      0.337369      -3.49946      0.153381      0.251610      0.351161      0.395089      0.430434      0.469015      0.488465
  84   4 2274.3307    1.2805  1.3303  9.9435  0.0000  0.0163   0.0127   0.0430    0.0440   0.0000   441.5939      0.905263       22.6019      0.407191      -3.09968     -0.227276      0.294812      0.422855      0.446423      0.505326      0.547379      0.560789
  84   5 2515.9331    2.0501  1.5796 10.8113  0.0000  0.0176   0.0186   0.0467    0.0415   0.0000   441.5573      0.725097       20.9672       1.07134      -2.31738     0.0454807      0.321286      0.440534      0.506431      0.558378      0.604824      0.619078
  84   6 2748.0051    2.9990  1.4061 11.7485 -0.0000  0.0163   0.0287   0.0438    0.0410   0.0000   443.1100      0.851867       21.2247      0.857414      -3.04214      0.298605      0.297712      0.420283      0.467229      0.531113      0.551657      0.579044
  84   7 2973.8592    3.9942  1.3319 12.4312  0.0000  0.0154   0.0393   0.0422    0.0413   0.0000   442.3390       1.15736       22.1133       1.15144      -2.78176      0.337438      0.286995      0.391347      0.446455      0.487855      0.521865      0.538842
  84   8 3191.8991    4.1999  1.7013 12.4489  0.0000  0.0179   0.0366   0.0472    0.0371   0.0000   442.4492       1.76743       22.0317       1.26693      -1.60763       1.20809      0.334656      0.461536      0.511895      0.580481      0.627224      0.648246
  84   9 3404.5534    3.3399  2.8659 12.0048 -0.0000  0.0248   0.0231   0.0675    0.0284   0.0000   442.9538       1.85136       18.2546       2.01227      -1.31704    -0.0897096      0.449469      0.629469      0.715133      0.797207      0.836178      0.852611
  84  10 3613.4375    2.4854  5.3328 11.6276  0.0000  0.0445   0.0148   0.1200    0.0258   0.0000   445.0377       1.87797       19.8012      0.228604      -1.18240       2.13415      0.785166       1.12700       1.25550       1.40827       1.46652       1.55157
  85   1 1394.1454    0.1455  0.1919  8.3966  0.0000  0.0073   0.0043   0.0180    0.0161   0.0000   439.9484     -0.474255       21.4073     0.0424798      -3.55970     -0.127337      0.140160      0.185416      0.214304      0.224895      0.242226      0.247394
  85   2 1736.2731    0.3989  0.5528  8.5861  0.0000  0.0109   0.0061   0.0257    0.0285   0.0000   441.0494     -0.258749       21.0821     -0.506597      -2.95675     0.0909817      0.196072      0.276782      0.301131      0.329209      0.356423      0.377130
  85   3 2019.3313    0.7524  1.0063  9.2682  0.0000  0.0146   0.0088   0.0375    0.0416   0.0000   441.2980      0.507119       21.4256      0.113265      -3.92511      0.501060      0.257380      0.362501      0.409711      0.452804      0.478944      0.501739
  85   4 2284.2432    1.2959  1.4551  9.8994  0.0008  0.0169   0.0122   0.0443    0.0423   0.0000   441.8313     -0.628200       21.9687      0.684338      -3.73633      0.384325      0.309547      0.440879      0.490487      0.551960      0.600680      0.633976
  85   5 2526.5559    2.0945  1.5532 10.8687  0.0000  0.0175   0.0191   0.0456    0.0416   0.0000   442.6392     0.0789159       21.9331      0.724454      -2.19003       1.56502      0.311896      0.438976      0.485756      0.541785      0.586584      0.614291
  85   6 2759.8400    3.0908  1.4264 11.7974 -0.0000  0.0166   0.0295   0.0432    0.0416   0.0000   442.6662      0.558869       20.9919      0.820004      -2.68270      0.111952      0.291153      0.427956      0.461705      0.527800      0.555895      0.565031
  85   7 2986.5416    4.1417  1.3799 12.3415  0.0001  0.0157   0.0391   0.0410    0.0441   0.0000   442.6154       1.58208       21.4475       2.07358      -2.73274     -0.520378      0.290000      0.402581      0.459389      0.511869      0.533042      0.557358
  85   8 3205.3090    4.2667  1.6877 12.4794  0.0000  0.0173   0.0369   0.0478    0.0360   0.0000   443.3546       1.65971       20.8301       2.34092      -1.88243       1.07678      0.317258      0.435922      0.498583      0.545820      0.595140      0.622798
  85   9 3418.7468    3.2469  3.0533 12.0708  0.0000  0.0264   0.0225   0.0716    0.0266   0.0000   444.7620       1.14453       20.5065       4.69786     -0.726231      0.492002      0.471038      0.660325      0.745924      0.838013      0.869521      0.914631
  85  10 3628.5029    2.4536  5.6942 11.5954  0.0000  0.0486   0.0138   0.1262    0.0253   0.0000   442.8453       2.35856       19.4628       1.15090      -1.51581      -2.04239      0.837101       1.22065       1.34211       1.49490       1.58186       1.65098
  86   1 1401.1108    0.1394  0.1890  8.3897  0.0000  0.0076   0.0042   0.0187    0.0159   0.0000   440.2339     -0.310905       21.5454      0.490845      -3.17928     -0.413731      0.150048      0.185889      0.230000      0.233992      0.246444      0.268992
  86   2 1743.9067    0.3987  0.5532  8.6563  0.0000  0.0107   0.0061   0.0263    0.0270   0.0000   440.9912    -0.0461135       20.8956      0.110438      -3.22249    -0.0447661      0.196502      0.278287      0.313827      0.343177      0.377948      0.385633
  86   3 2028.2406    0.7790  0.9258  9.2361  0.0000  0.0130   0.0090   0.0343    0.0412   0.0000   441.6957      0.271376       21.7104      0.535169      -2.28197     -0.285116      0.237188      0.324505      0.371116      0.412308      0.449484      0.463053
  86   4 2294.0753    1.3318  1.3291 10.1360  0.0000  0.0166   0.0132   0.0425    0.0422   0.0000   441.4376     -0.192753       21.6400      0.696706      -2.94514     -0.155931      0.293013      0.405018      0.458078      0.499444      0.545622      0.548929
  86   5 2537.2301    2.1058  1.5161 11.0813 -0.0032  0.0172   0.0196   0.0462    0.0377   0.0000   441.7328      0.205943       21.4523       1.29002      -4.24003      -1.03657      0.319656      0.442657      0.492683      0.539783      0.586266      0.621590
  86   6 2771.5141    3.1474  1.3978 11.8655 -0.0000  0.0157   0.0298   0.0430    0.0400   0.0000   442.2355       1.63055       21.6367      0.692018      -4.62493      0.400590      0.287229      0.393146      0.449769      0.498871      0.518277      0.543423
  86   7 2999.0810    4.1901  1.3697 12.3756 -0.0046  0.0156   0.0394   0.0409    0.0427   0.0000   441.9306       1.34179       20.8392       1.31861      -3.26253     -0.543082      0.288595      0.395428      0.450944      0.496828      0.542431      0.572693
  86   8 3218.6848    4.2171  1.7905 12.4598 -0.0002  0.0180   0.0353   0.0489    0.0353   0.0000   442.8761       1.04886       20.9903       1.44269      -2.40259     -0.395119      0.328898      0.452224      0.520286      0.557580      0.615008      0.635817
  86   9 3432.9137    3.2365  3.2155 11.9299  0.0000  0.0270   0.0214   0.0729    0.0278   0.0000   443.1696       1.67761       20.4596      0.952375      0.199284      0.839438      0.468842      0.669358      0.749943      0.839204      0.888286      0.933854
  86  10 3643.3200    2.3929  5.9495 11.5557  0.0000  0.0512   0.0132   0.1313    0.0259   0.0000   442.6676       4.95104       21.0310     -0.894467      0.999378       4.41680      0.859540       1.27546       1.38646       1.59291       1.62788       1.73439
  87   1 1408.0323    0.1488  0.1976  8.4007  0.0000  0.0079   0.0043   0.0182    0.0161   0.0000   440.0741   -0.00381391       20.8967      0.148519      -3.36410      0.198560      0.147057      0.201336      0.238095      0.249880      0.285132      0.261983
  87   2 1751.4502    0.4026  0.5051  8.6821  0.0000  0.0099   0.0062   0.0244    0.0265   0.0000   440.9409    -0.0411942       21.2317      0.311748      -3.35482     -0.373300      0.184388      0.242124      0.289536      0.324417      0.339863      0.372002
  87   3 2037.0583    0.7791  1.0405  9.2843  0.0000  0.0148   0.0088   0.0380    0.0428   0.0000   441.8563     -0.571423       20.4220      0.685004      -3.62960     0.0311581      0.256409      0.365116      0.410641      0.464186      0.508963      0.520543
  87   4 2303.7736    1.3648  1.5172 10.0715  0.0000  0.0173   0.0126   0.0458    0.0400   0.0000   442.6064      0.333270       21.2711      0.815357      -3.03147      0.644282      0.304580      0.416351      0.476283      0.516449      0.554014      0.584431
  87   5 2547.7799    2.1346  1.5601 11.0953 -0.0000  0.0174   0.0194   0.0467    0.0372   0.0000   441.9536       1.21835       21.4463      0.781770      -2.77110       1.53862      0.312678      0.434195      0.486873      0.549391      0.592562      0.604778
  87   6 2783.1728    3.1553  1.4987 11.7853  0.0000  0.0169   0.0287   0.0436    0.0406   0.0000   442.9317      0.940446       21.5503       1.36925      -2.83216     -0.354214      0.292320      0.414961      0.475109      0.517007      0.533348      0.579187
  87   7 3011.5763    4.1800  1.3772 12.4312 -0.0042  0.0158   0.0392   0.0420    0.0398   0.0000   442.9464       1.66398       21.7451       1.02394      -2.60555      0.457626      0.273670      0.391761      0.427463      0.478541      0.517034      0.531814
  87   8 3231.9266    4.1159  1.8655 12.3439 -0.0069  0.0187   0.0337   0.0500    0.0351   0.0000   443.0467       2.25365       19.9910       2.21645     -0.849519     -0.393888      0.326083      0.460671      0.513925      0.582393      0.625362      0.656832
  87   9 3447.0497    3.1714  3.5474 11.8703  0.0000  0.0288   0.0201   0.0779    0.0268   0.0000   442.7672       1.76482       20.0084       2.99195      -1.04288     -0.715099      0.503584      0.720264      0.792567      0.905429      0.964220       1.01884
  87  10 3658.1743    2.2865  5.7741 11.4692  0.0000  0.0490   0.0124   0.1303    0.0261   0.0000   443.4665       2.98472       18.7021       4.42931      -1.22251      -1.00924      0.834132       1.17187       1.33889       1.47106       1.56517       1.64559
  88   1 1414.9121    0.1593  0.1854  8.4206  0.0000  0.0065   0.0045   0.0171    0.0160   0.0000   439.9520     -0.229462       21.9318     -0.432985      -3.12110     -0.287528      0.117738      0.156744      0.185505      0.199893      0.204461      0.219046
  88   2 1758.9020    0.4260  0.5760  8.6612 -0.0000  0.0106   0.0062   0.0268    0.0282   0.0000   440.7307      0.105145       21.7478      0.713298      -3.96621      0.491244      0.197550      0.277129      0.305367      0.341811      0.363927      0.382812
  88   3 2045.8185    0.8189  0.9922  9.3021  0.0000  0.0141   0.0092   0.0347    0.0428   0.0000   442.0652      0.358571       21.1913     -0.164723      -3.43287     -0.348053      0.237493      0.347101      0.375577      0.435044      0.459629      0.468884
  88   4 2313.4296    1.3741  1.4050 10.1810 -0.0000  0.0168   0.0131   0.0430    0.0403   0.0000   442.1305      0.169911       21.6763      0.520209      -2.56502      0.528951      0.291865      0.412822      0.460129      0.521113      0.569192      0.579110
  88   5 2558.2250    2.2446  1.5626 11.0935  0.0000  0.0171   0.0200   0.0460    0.0386   0.0000   442.3941      0.971251       21.1011    0.00515163      -3.31434     -0.307481      0.300723      0.414567      0.463549      0.505462      0.565499      0.572107
  88   6 2794.7642    3.2011  1.4729 11.9139 -0.0004  0.0165   0.0296   0.0436    0.0385   0.0000   442.5370      0.566369       20.7537      0.293464      -3.74926      0.737630      0.287554      0.411181      0.456897      0.504017      0.540719      0.568158
  88   7 3023.9759    4.2639  1.3734 12.6258  0.0005  0.0160   0.0409   0.0425    0.0385   0.0000   442.8546       1.29561       20.5393       1.26581      -3.16685     -0.114320      0.280545      0.398402      0.438422      0.488495      0.531188      0.540139
  88   8 3245.1523    4.0842  1.9492 12.3211 -0.0002  0.0188   0.0320   0.0503    0.0340   0.0000   443.0504       2.29237       20.6956       1.85342      -3.21330       1.83661      0.328044      0.454990      0.515137      0.573741      0.607376      0.630264
  88   9 3461.0527    3.0388  3.6942 11.8969  0.0000  0.0307   0.0193   0.0821    0.0265   0.0000   442.5789       2.03438       21.7750      0.964677      -2.94621       1.57595      0.527270      0.758875      0.847725      0.940230       1.01468       1.07791
  89   1 1421.7203    0.1599  0.2264  8.3286  0.0000  0.0079   0.0042   0.0190    0.0164   0.0000   440.2622     0.0190571       21.1251     -0.202336      -3.25410     -0.283745      0.136395      0.189492      0.224758      0.243512      0.261005      0.275596
  89   2 1766.3375    0.4188  0.6096  8.6251  0.0000  0.0109   0.0060   0.0284    0.0290   0.0000   441.0871     -0.180824       21.2863     -0.132507      -3.23907     0.0569969      0.195039      0.264125      0.306334      0.342831      0.366653      0.381641
  89   3 2054.5331    0.8050  1.0298  9.4121  0.0000  0.0145   0.0093   0.0378    0.0407   0.0000   441.8365     -0.598593       21.2544     -0.400865      -3.08630     -0.771526      0.253562      0.363021      0.399329      0.436946      0.479199      0.502618
  89   4 2322.9716    1.3920  1.4781 10.2537  0.0000  0.0174   0.0131   0.0461    0.0370   0.0000   442.5069      0.755246       21.6787      0.926599      -2.20334     0.0246621      0.294063      0.412733      0.461104      0.518473      0.544283      0.569344
  89   5 2568.6736    2.2348  1.5863 11.0363 -0.0000  0.0173   0.0197   0.0462    0.0389   0.0000   442.4591      0.338384       22.1515      0.671676      -2.77338     0.0775934      0.303639      0.425954      0.474714      0.525963      0.558320      0.589192
  89   6 2806.3064    3.2764  1.4226 11.8504 -0.0002  0.0158   0.0303   0.0422    0.0407   0.0000   442.3552       1.07471       20.8529      0.972166      -2.86140     0.0389849      0.275718      0.386676      0.430355      0.490544      0.526662      0.545068
  89   7 3036.3159    4.3382  1.4374 12.2887  0.0000  0.0156   0.0391   0.0407    0.0443   0.0000   442.5142       1.21436       21.6975       2.02003      -3.41812     0.0264125      0.276060      0.383941      0.429030      0.475770      0.499822      0.545558
  89   8 3258.2118    4.0998  2.0198 12.2235  0.0000  0.0187   0.0313   0.0512    0.0342   0.0000   442.9833       1.69686       20.1965      0.180708      -1.76988      0.822079      0.329631      0.452623      0.526485      0.574836      0.627392      0.645772
  89   9 3475.0039    3.0919  4.0949 11.7314  0.0005  0.0330   0.0184   0.0859    0.0274   0.0000   443.8676       1.58882       20.5854       1.17545      0.142765      -2.44487      0.557333      0.787398      0.889903      0.992056       1.05967       1.10715
  89  10 3687.7816    2.1361  6.0971 11.4144 -0.0015  0.0551   0.0114   0.1409    0.0258   0.0000   443.1404       3.79579       23.1491    -0.0782065      -4.05569       1.12644      0.901973       1.31314       1.45274       1.62179       1.71378       1.78242
  90   0  964.7515    0.0253  0.0078  8.5358  0.0000  0.0077   0.0050   0.0061    0.0131   0.0000   436.5896      -1.07469       20.2681     -0.540599      -5.31680     -0.474322      0.168125      0.202979      0.246210      0.258588      0.289406      0.348912
  90   1 1428.5158    0.1605  0.2317  8.3185  0.0000  0.0078   0.0042   0.0198    0.0165   0.0000   440.0686     0.0113629       21.3478      0.402575      -3.25340     -0.220298      0.154593      0.203466      0.243023      0.276107      0.305816      0.317603
  90   2 1773.6686    0.4370  0.6311  8.5691  0.0000  0.0108   0.0061   0.0283    0.0300   0.0000   440.9544      0.102793       20.6990     -0.197238      -2.87727     -0.144919      0.188137      0.250873      0.291544      0.319875      0.346275      0.351538
  90   3 2063.1958    0.8275  1.0225  9.3171  0.0000  0.0140   0.0093   0.0364    0.0432   0.0000   442.2203    0.00750316       20.9133     -0.244386      -2.09756      0.293599      0.247747      0.340525      0.384991      0.433065      0.469382      0.483351
  90   4 2332.4860    1.4200  1.4544 10.2388  0.0000  0.0167   0.0131   0.0447    0.0373   0.0000   442.4862       1.19389       21.7284     -0.754739      -3.52505      0.111403      0.291897      0.400621      0.461157      0.514963      0.538548      0.565110
  90   5 2579.0123    2.2197  1.6625 11.1284 -0.0001  0.0180   0.0192   0.0476    0.0349   0.0000   442.6399       1.64523       19.9659      0.762809      -2.34749      0.676410      0.307111      0.419286      0.492603      0.532816      0.568699      0.587560
  90   6 2817.8066    3.3725  1.3921 12.0375  0.0000  0.0158   0.0315   0.0414    0.0380   0.0000   442.4414    -0.0325369       22.0668       1.46467      -2.78178      0.717830      0.275619      0.385866      0.429983      0.487865      0.511700      0.538689
  90   7 3048.6100    4.2169  1.4985 12.4320 -0.0001  0.0162   0.0376   0.0433    0.0378   0.0000   442.6232       1.53097       21.3874       2.31899      -2.62870      0.609006      0.276275      0.388447      0.435548      0.487495      0.524056      0.540359
  90   8 3271.2670    3.9447  2.1001 12.3236 -0.0000  0.0199   0.0304   0.0542    0.0319   0.0000   443.6945       1.43318       21.3038       2.45218      -1.49110     0.0158080      0.335991      0.481516      0.539286      0.592096      0.619799      0.660217
  90   9 3488.8882    2.9205  3.9837 11.7862 -0.0004  0.0327   0.0176   0.0888    0.0260   0.0000   443.0117       1.70650       20.5596       2.39321     -0.928241     0.0501119      0.543826      0.780883      0.868655      0.973341       1.02732       1.06910
  91   1 1435.2505    0.1693  0.2212  8.3393  0.0000  0.0076   0.0043   0.0179    0.0161   0.0000   439.8896     -0.307087       21.0487    -0.0567191      -3.32064     -0.123620      0.144252      0.208729      0.236980      0.256214      0.266506      0.283706
  91   2 1780.9507    0.4486  0.6303  8.6254  0.0000  0.0114   0.0062   0.0272    0.0296   0.0000   440.6739      0.333469       21.7894      0.797688      -2.75697      0.479065      0.190757      0.280882      0.302658      0.343089      0.375979      0.385801
  91   3 2071.8097    0.8551  1.0212  9.4253 -0.0000  0.0142   0.0095   0.0367    0.0418   0.0000   441.3460    -0.0467484       21.4743     -0.419323      -3.38259      0.737605      0.234056      0.322405      0.364288      0.412315      0.449513      0.464853
  91   4 2341.8506    1.4579  1.5158 10.3095  0.0000  0.0170   0.0134   0.0464    0.0378   0.0000   442.6983      0.121083       21.4604       1.19315      -2.99527     -0.541142      0.296958      0.404198      0.465707      0.509897      0.545285      0.572035
  91   5 2589.3814    2.3202  1.6329 11.1651  0.0000  0.0174   0.0201   0.0469    0.0362   0.0000   441.9083      0.716576       21.7932      0.385721      -2.90672     -0.917574      0.292093      0.406123      0.465255      0.500487      0.544725      0.560874
  91   6 2829.1811    3.3507  1.3853 12.1159  0.0000  0.0159   0.0315   0.0424    0.0367   0.0000   442.9122      0.283836       21.5974       1.84457      -2.12121      0.593232      0.264351      0.370401      0.415593      0.462751      0.500644      0.519423
  91   7 3060.7255    4.2836  1.4205 12.5747  0.0000  0.0154   0.0396   0.0430    0.0377   0.0000   442.3765      0.850664       22.2603       1.42530      -3.77950     -0.452070      0.266961      0.365662      0.412952      0.462419      0.490131      0.504983
  91   8 3284.2228    3.9828  2.2427 12.2682  0.0000  0.0201   0.0291   0.0552    0.0310   0.0000   442.8141       1.93028       20.1064       2.22992      -2.19098      0.696062      0.336313      0.478153      0.536706      0.605854      0.629935      0.673270
  91   9 3502.6082    3.0251  4.4524 11.7148  0.0000  0.0354   0.0170   0.0944    0.0269   0.0000   444.1382       4.17541       20.8962       1.74310     -0.184640      0.433793      0.581499      0.838436      0.929045       1.03283       1.09111       1.13836
  92   1 1441.9340    0.1593  0.2301  8.3524  0.0000  0.0082   0.0042   0.0188    0.0162   0.0000   440.2785     -0.178788       21.2036      0.323275      -3.17852     -0.277973      0.138172      0.198724      0.226067      0.247248      0.252657      0.271505
  92   2 1788.1995    0.4704  0.6255  8.6334 -0.0000  0.0105   0.0063   0.0266    0.0295   0.0000   440.8788     -0.447167       21.1558    -0.0277696      -3.13530     0.0129569      0.182555      0.250895      0.288983      0.317927      0.349675      0.365894
  92   3 2080.3616    0.8668  1.0832  9.4676  0.0001  0.0145   0.0095   0.0385    0.0416   0.0000   442.0175      0.183405       21.7058     -0.532176      -3.65368      0.554907      0.239685      0.330737      0.373426      0.412885      0.449485      0.462416
  92   4 2351.2215    1.4604  1.5491 10.3407 -0.0000  0.0182   0.0134   0.0453    0.0369   0.0000   442.1562      0.540747       21.0841     -0.241923      -3.92332       1.15736      0.296612      0.429022      0.471013      0.539300      0.562844      0.595676
  92   5 2599.6349    2.3839  1.5525 11.2304  0.0000  0.0168   0.0210   0.0452    0.0376   0.0000   442.1764      0.499569       20.8819      0.528684      -2.78991      0.185396      0.285090      0.395903      0.452575      0.492024      0.535378      0.559400
  92   6 2840.5070    3.5107  1.4445 11.8884 -0.0000  0.0159   0.0313   0.0413    0.0417   0.0000   443.1443       1.57047       21.2207       1.38325      -1.96815    -0.0297929      0.265432      0.384204      0.422462      0.475344      0.497595      0.517316
  92   7 3072.9062    4.3460  1.5595 12.4251  0.0000  0.0163   0.0374   0.0435    0.0372   0.0000   442.8704       1.20626       21.6860       1.48170      -3.12765      0.695154      0.276416      0.384056      0.434322      0.475977      0.511595      0.537356
  92   8 3297.1559    3.8533  2.2408 12.2219  0.0000  0.0206   0.0282   0.0550    0.0314   0.0000   442.8256       1.92636       20.2994       1.96936      -2.03016     -0.642827      0.334555      0.481507      0.535094      0.592884      0.638406      0.661865
  92   9 3516.4111    2.8784  4.4165 11.7876 -0.0002  0.0361   0.0166   0.0968    0.0256   0.0000   442.1630       1.07186       20.8831       3.08389      -1.71455     -0.691530      0.589087      0.834445      0.938779       1.06133       1.10009       1.15598
  93   1 1448.5687    0.1636  0.2133  8.2968  0.0000  0.0071   0.0042   0.0174    0.0161   0.0000   440.1492     -0.196060       21.4363      0.168890      -3.33717     -0.228511      0.125901      0.159722      0.190344      0.229840      0.226401      0.233347
  93   2 1795.3440    0.4633  0.6448  8.6504 -0.0001  0.0109   0.0063   0.0279    0.0300   0.0000   440.6639     -0.204915       21.8231     -0.150678      -3.23920      0.308250      0.184017      0.254478      0.290875      0.318368      0.348002      0.370648
  93   3 2088.8376    0.8770  1.1482  9.3722  0.0000  0.0149   0.0094   0.0390    0.0445   0.0000   441.7489      0.298566       21.3187     -0.423759      -2.73064     0.0304603      0.252785      0.343857      0.390721      0.431656      0.462011      0.487395
  93   4 2360.5021    1.5239  1.6114 10.2501  0.0000  0.0182   0.0133   0.0460    0.0374   0.0000   442.2927      0.799675       21.4368     -0.407749      -3.39016    0.00901105      0.290626      0.421560      0.473693      0.509066      0.553098      0.580736
  93   5 2609.8486    2.4325  1.6554 11.1069  0.0000  0.0172   0.0206   0.0468    0.0387   0.0000   442.2243      0.661581       22.1312    -0.0213184      -3.48475      0.675379      0.287533      0.402467      0.457995      0.492278      0.542182      0.557716
  93   6 2851.7456    3.5074  1.4925 11.9749 -0.0000  0.0161   0.0309   0.0424    0.0381   0.0000   442.7631       1.57470       21.2630      0.941719      -2.39991     -0.111891      0.269659      0.370934      0.428569      0.466254      0.508966      0.530099
  93   7 3084.8953    4.2774  1.5978 12.3888  0.0000  0.0164   0.0360   0.0442    0.0351   0.0000   441.8962       1.51423       21.1139       1.33105      -3.01388     -0.244318      0.269524      0.381195      0.426203      0.473161      0.514949      0.538690
  93   8 3309.9721    3.7787  2.3284 12.2725 -0.0003  0.0211   0.0280   0.0579    0.0301   0.0000   442.8268       2.47257       20.2286      0.684572      -1.41949      0.620681      0.343778      0.486923      0.551593      0.596205      0.651328      0.678522
  93   9 3530.0242    2.8484  4.7358 11.7860  0.0016  0.0394   0.0164   0.1043    0.0256   0.0000   444.7340       2.84863       19.1554       3.26524      0.315033     -0.409716      0.621204      0.892107      0.982255       1.13796       1.15277       1.23678
  94   1 1455.1576    0.1795  0.2364  8.3143  0.0000  0.0079   0.0043   0.0171    0.0166   0.0000   440.0905   -0.00450545       21.6397     -0.416641      -3.87270    -0.0656530      0.140155      0.188808      0.203851      0.237256      0.254228      0.265064
  94   2 1802.4803    0.4795  0.6792  8.6408  0.0000  0.0110   0.0063   0.0285    0.0312   0.0000   440.8135     -0.383367       21.5865     0.0784469      -4.11951      0.244254      0.190953      0.266895      0.300649      0.333844      0.377883      0.389120
  94   3 2097.2862    0.8922  1.1539  9.3987 -0.0000  0.0149   0.0094   0.0393    0.0454   0.0000   441.2208     -0.133667       21.8589     -0.187899      -2.87760      0.376439      0.243556      0.344259      0.388053      0.421605      0.459827      0.480511
  94   4 2369.7115    1.5310  1.5718 10.3873  0.0000  0.0179   0.0136   0.0461    0.0370   0.0000   441.5867      0.439650       21.3214     -0.237396      -1.36026     0.0775923      0.286906      0.410119      0.456770      0.517645      0.546389      0.568094
  94   5 2620.0258    2.4646  1.5894 11.3228 -0.0000  0.0171   0.0211   0.0456    0.0348   0.0000   442.6446      0.286160       20.6652      0.522631      -3.58191    -0.0543295      0.278091      0.390615      0.443475      0.502361      0.518903      0.543684
  94   6 2862.9348    3.6152  1.4438 12.1333  0.0004  0.0159   0.0325   0.0416    0.0382   0.0000   442.2981       1.35251       21.3671       1.54484      -2.04104     -0.971695      0.259388      0.367249      0.403031      0.459657      0.483559      0.513848
  94   7 3096.8795    4.4086  1.5875 12.3674  0.0000  0.0162   0.0369   0.0432    0.0383   0.0000   443.0697       1.18972       21.3179       1.50781      -1.80623      0.364299      0.266414      0.373253      0.426438      0.462807      0.509771      0.522845
  94   8 3322.7792    3.6894  2.5199 12.2906  0.0000  0.0224   0.0262   0.0599    0.0277   0.0000   442.9826       1.17927       20.8206      0.939564      -2.29103       1.19681      0.363278      0.511009      0.581557      0.643330      0.688712      0.723283
  94   9 3543.6465    2.7155  4.5581 11.7897 -0.0010  0.0378   0.0157   0.1040    0.0255   0.0000   443.2606       1.72203       20.4058       3.34837     -0.584179      -1.12413      0.594861      0.855124      0.965204       1.07044       1.12678       1.17863
  95   1 1461.7006    0.1769  0.2342  8.2907  0.0000  0.0076   0.0043   0.0175    0.0164   0.0000   440.0147    -0.0810589       21.2984     0.0104840      -2.95850     -0.687339      0.127186      0.170945      0.181636      0.200998      0.227200      0.238563
  95   2 1809.5227    0.4826  0.6357  8.6861  0.0000  0.0107   0.0064   0.0269    0.0289   0.0000   440.7388     -0.102184       21.3453     0.0983654      -2.98681      0.264361      0.170185      0.245176      0.267296      0.301271      0.321953      0.322514
  95   3 2105.7127    0.8976  1.1422  9.4872 -0.0003  0.0150   0.0096   0.0389    0.0425   0.0000   442.1370     -0.279207       20.9680       1.05958      -2.50715      0.147231      0.244668      0.343080      0.389434      0.428434      0.472318      0.484131
  95   4 2378.7948    1.5702  1.6853 10.3459  0.0000  0.0182   0.0134   0.0480    0.0360   0.0000   442.5846      0.267731       21.7408      0.903600      -3.08885     -0.278871      0.295203      0.416176      0.470477      0.513263      0.548164      0.570873
  95   5 2630.1378    2.4708  1.5861 11.3278  0.0000  0.0175   0.0213   0.0450    0.0354   0.0000   442.4395      0.260494       21.9723     -0.358115      -2.40042       1.24242      0.275717      0.396065      0.441080      0.495429      0.531270      0.555849
  95   6 2874.0686    3.6162  1.4443 12.1095 -0.0002  0.0159   0.0327   0.0428    0.0384   0.0000   441.9044       1.84311       22.1048       1.42374      -2.92938      0.173119      0.255194      0.366373      0.409215      0.455965      0.482533      0.508185
  95   7 3108.7681    4.2788  1.5954 12.4484 -0.0000  0.0166   0.0363   0.0443    0.0344   0.0000   443.2129       1.56375       21.3552       2.05871      -2.46063       1.05251      0.265423      0.383455      0.422726      0.472396      0.507336      0.535005
  95   8 3335.4274    3.6710  2.7601 12.1323  0.0000  0.0236   0.0247   0.0631    0.0280   0.0000   442.9797      0.273562       19.3366       2.57213      -1.03582      -1.03389      0.372166      0.539043      0.597791      0.668310      0.716747      0.752624
  96   0  995.5712    0.0388  0.0408  8.4523  0.0001  0.0129   0.0048   0.0188    0.0130   0.0000   436.9052     -0.163948       21.2284     -0.572390      -3.28747       1.42129      0.213468      0.277427      0.357028      0.332748      0.386959      0.398065
  96   1 1468.1927    0.1838  0.2729  8.3140  0.0000  0.0082   0.0042   0.0198    0.0169   0.0000   440.0831     -0.277263       21.3918     0.0382842      -3.56407     -0.526491      0.141825      0.186602      0.201060      0.221204      0.242626      0.251782
  96   2 1816.5024    0.4763  0.6676  8.7729  0.0000  0.0114   0.0064   0.0283    0.0296   0.0000   440.7981     -0.259908       21.7221      0.772647      -3.94155     -0.517088      0.178461      0.253141      0.279348      0.323474      0.334373      0.345855
  96   3 2113.9892    0.9268  1.2052  9.5008  0.0000  0.0153   0.0096   0.0395    0.0416   0.0000   441.6743     0.0406783       20.7764     -0.185807      -3.15627     -0.201466      0.239368      0.335549      0.380380      0.424515      0.450170      0.459304
  96   4 2387.9252    1.6160  1.6411 10.4325  0.0000  0.0178   0.0140   0.0469    0.0375   0.0000   441.7364    -0.0912157       21.7534       1.57075      -2.96451     -0.681832      0.292537      0.396740      0.442500      0.495283      0.528388      0.557460
  96   5 2640.1481    2.4816  1.6637 11.3602 -0.0000  0.0176   0.0210   0.0469    0.0343   0.0000   442.2770      0.776407       21.5318      0.364724      -4.09061      0.251135      0.279272      0.395968      0.437450      0.491706      0.538099      0.555449
  96   6 2885.1219    3.6421  1.5159 12.0431 -0.0025  0.0162   0.0316   0.0427    0.0372   0.0000   442.4618      0.502786       21.2235      0.696796      -2.59230      0.748897      0.265484      0.376977      0.417912      0.469425      0.508275      0.531459
  96   7 3120.6044    4.3057  1.5902 12.5640  0.0010  0.0163   0.0369   0.0446    0.0348   0.0000   442.7980       1.48838       20.7065       1.92615      -2.21384      0.830331      0.268055      0.372421      0.419879      0.464997      0.514633      0.531588
  96   8 3348.1073    3.6127  2.8536 12.1322  0.0000  0.0246   0.0238   0.0644    0.0276   0.0000   443.7407       2.55922       20.7629       2.68967      -1.18162      0.909193      0.376350      0.563018      0.602047      0.700065      0.725504      0.756936
  97   1 1474.6434    0.1858  0.2825  8.2483  0.0000  0.0082   0.0042   0.0199    0.0169   0.0000   440.0824    -0.0744544       21.1518     0.0470206      -3.23365      0.406774      0.132947      0.175814      0.209916      0.232187      0.242036      0.255422
  97   2 1823.4408    0.4940  0.7283  8.7291  0.0000  0.0120   0.0063   0.0296    0.0307   0.0000   440.7501     -0.237674       22.2067      0.680235      -3.37526     -0.116303      0.185548      0.262035      0.291275      0.330991      0.343554      0.376590
  97   3 2122.2841    0.9456  1.2335  9.4461  0.0000  0.0153   0.0096   0.0400    0.0430   0.0000   441.6622    -0.0783549       21.5938     -0.235782      -3.71880      0.712832      0.246115      0.340674      0.388895      0.430117      0.458500      0.463242
  97   4 2396.8791    1.6465  1.7599 10.3740  0.0000  0.0183   0.0135   0.0487    0.0358   0.0000   441.9838     -0.198153       21.5478       1.76759      -2.99920     -0.790183      0.290812      0.405571      0.461729      0.515947      0.562045      0.577026
  97   5 2650.1432    2.5964  1.7105 11.2250  0.0001  0.0173   0.0213   0.0467    0.0372   0.0000   442.3596       1.31272       21.9965      0.564232      -2.87377      0.254781      0.276169      0.387789      0.430386      0.487953      0.535852      0.552052
  97   6 2896.1537    3.6982  1.5181 12.0736 -0.0016  0.0159   0.0319   0.0432    0.0356   0.0000   442.6368       1.27535       20.9310       1.15219      -2.95137     0.0245206      0.257627      0.364427      0.414519      0.464589      0.504397      0.525605
  97   7 3132.3386    4.3627  1.7269 12.3132  0.0001  0.0169   0.0352   0.0451    0.0364   0.0000   443.1392       1.22123       21.8945       2.10063      -2.21180      0.178499      0.272568      0.383042      0.428298      0.477279      0.521397      0.545018
  97   8 3360.6814    3.5831  2.9488 12.0484  0.0000  0.0243   0.0233   0.0662    0.0281   0.0000   442.2851       2.23592       20.1714     -0.938872      -1.61208      0.837256      0.383662      0.540255      0.616449      0.685646      0.729674      0.762581
  98   0 1005.6046    0.0345  0.0189  8.4183  0.0000  0.0118   0.0047   0.0085    0.0127   0.0000   436.2828     -0.135015       21.3215      0.447276      -2.91342     -0.494086      0.166812      0.241516      0.238024      0.302183      0.311618      0.261111
  98   1 1481.0528    0.1948  0.2647  8.2708  0.0000  0.0076   0.0043   0.0185    0.0168   0.0000   439.9862     -0.341734       21.2972     0.0941393      -3.34545  -0.000637584      0.123317      0.157897      0.197041      0.204751      0.224823      0.234962
  98   2 1830.3458    0.4969  0.7288  8.7526  0.0000  0.0117   0.0063   0.0303    0.0305   0.0000   440.4352     -0.464077       21.5852     -0.503309      -3.07981      0.328273      0.179620      0.251445      0.281660      0.321789      0.340688      0.353852
  98   3 2130.5656    0.9577  1.2789  9.4329  0.0000  0.0162   0.0094   0.0403    0.0424   0.0000   441.4385      0.210555       21.6521      0.200053      -2.89231      0.638351      0.243530      0.355433      0.396187      0.446287      0.461325      0.495505
  98   4 2405.8137    1.6490  1.6552 10.5163 -0.0047  0.0184   0.0142   0.0472    0.0352   0.0000   441.1272      0.571075       20.7705      0.376580      -2.67037     0.0390253      0.282458      0.398621      0.447573      0.497195      0.556709      0.560586
  98   5 2660.0985    2.5826  1.6718 11.3350  0.0000  0.0173   0.0213   0.0457    0.0349   0.0000   442.4844       1.55294       20.7893       1.29332      -3.23723    -0.0860446      0.270895      0.378340      0.425048      0.476241      0.502585      0.520843
  98   6 2907.0565    3.7918  1.5403 12.1058 -0.0001  0.0160   0.0323   0.0424    0.0364   0.0000   442.5185       1.79999       21.9145       1.55527      -3.46579      0.318732      0.252697      0.348958      0.393131      0.443715      0.459751      0.477725
  98   7 3144.0322    4.3591  1.6809 12.3853  0.0000  0.0166   0.0352   0.0446    0.0353   0.0000   442.4587       1.80069       20.5562      0.531597      -2.19923     -0.158799      0.262910      0.371372      0.416074      0.461832      0.496460      0.517550
  98   8 3373.2211    3.5311  3.1167 12.0216  0.0000  0.0256   0.0223   0.0686    0.0274   0.0000   443.4532       2.02176       19.9114       2.86486      0.428019     -0.251144      0.391295      0.557421      0.624858      0.700304      0.753615      0.788449
  98   9 3597.3794    2.5001  4.8988 11.6150  0.0000  0.0419   0.0137   0.1108    0.0263   0.0000   443.6662      0.259651       19.8203       4.22875      -2.12449     0.0259762      0.630190      0.906911       1.00320       1.13718       1.20439       1.25337
  99   0 1010.6266    0.0288  0.0148  8.3232  0.0000  0.0138   0.0045   0.0091    0.0126   0.0000   436.7033      0.131903       20.8309     0.0714590      -4.14887       1.22128      0.153047      0.293184      0.275471      0.354464      0.314719      0.294993
  99   1 1487.4188    0.1922  0.2805  8.2289  0.0000  0.0079   0.0042   0.0200    0.0168   0.0000   439.5127     -0.264288       21.4809     -0.246547      -3.39943    -0.0622674      0.126489      0.172401      0.185138      0.212934      0.230634      0.239376
  99   2 1837.1827    0.5141  0.7253  8.6250  0.0000  0.0112   0.0064   0.0290    0.0323   0.0000   440.2386    -0.0490630       21.6579     -0.222090      -2.97508      0.953907      0.179006      0.248679      0.277272      0.311037      0.333405      0.360718
  99   3 2138.6982    0.9728  1.3220  9.4479  0.0000  0.0155   0.0093   0.0422    0.0383   0.0000   441.7477     -0.306688       22.0862     0.0436622      -3.76753      0.153857      0.242627      0.337302      0.388459      0.424310      0.465761      0.489280
  99   4 2414.6591    1.6594  1.6443 10.6046  0.0000  0.0181   0.0143   0.0481    0.0330   0.0000   442.2162      0.854107       21.4562     -0.164181      -3.65234      0.614301      0.274219      0.391487      0.445859      0.493090      0.533108      0.552643
  99   5 2669.9861    2.6399  1.6407 11.3611  0.0004  0.0169   0.0222   0.0458    0.0363   0.0000   443.0008       1.75343       22.1309      0.100895      -4.00555       1.03476      0.271019      0.374238      0.418443      0.469903      0.498689      0.525885
  99   6 2917.9279    3.8199  1.5208 12.0854 -0.0000  0.0158   0.0324   0.0426    0.0357   0.0000   442.7355       2.42321       21.4280      0.850468      -2.94434      0.235968      0.244839      0.351162      0.389894      0.430348      0.477063      0.502175
  99   7 3155.6866    4.3721  1.7260 12.3376  0.0000  0.0169   0.0346   0.0448    0.0347   0.0000   442.6664       1.94261       20.7296      0.819497      -2.86588      0.376816      0.262849      0.370990      0.416079      0.465504      0.508310      0.530876
  99   8 3385.6518    3.5050  3.1920 11.9729  0.0000  0.0262   0.0222   0.0697    0.0276   0.0000   442.5382       2.08056       20.2317      0.418560      -1.84475     -0.766264      0.394264      0.559194      0.631957      0.709664      0.745544      0.789777
 100   1 1493.7469    0.2042  0.3100  8.2564  0.0000  0.0084   0.0042   0.0200    0.0173   0.0000   440.0732     -0.184042       21.5400     -0.281033      -3.54183      0.297923      0.131260      0.179936      0.205556      0.226290      0.253172      0.261693
 100   2 1843.9726    0.5145  0.8109  8.6860  0.0000  0.0123   0.0062   0.0318    0.0334   0.0000   440.7577     -0.503705       21.1559      0.160881      -3.85574    -0.0485454      0.189728      0.253837      0.302013      0.322050      0.350705      0.364235
 100   3 2146.8576    0.9886  1.3899  9.4880  0.0001  0.0162   0.0094   0.0436    0.0395   0.0000   441.5955      0.622264       21.1482      0.480103      -3.68065      0.235902      0.249288      0.355673      0.390086      0.438420      0.479249      0.489964
 100   4 2423.4611    1.7277  1.7760 10.4942 -0.0001  0.0180   0.0139   0.0490    0.0355   0.0000   441.5741      0.710941       20.5937     -0.468682      -3.03281      0.203964      0.284776      0.391079      0.447347      0.494788      0.537259      0.562314
 100   5 2679.8532    2.6935  1.7143 11.3978  0.0000  0.0173   0.0219   0.0468    0.0348   0.0000   442.5437      0.395582       20.9648       1.02799      -3.09252      0.742428      0.263760      0.368823      0.419119      0.466265      0.501743      0.524495
 100   6 2928.7564    3.8648  1.5036 12.2735 -0.0000  0.0159   0.0333   0.0420    0.0349   0.0000   442.9198       1.10478       21.3191      0.862136      -2.87567     -0.263800      0.244385      0.351799      0.391632      0.442867      0.486539      0.498593
 100   7 3167.3059    4.3481  1.7470 12.5040  0.0000  0.0170   0.0347   0.0463    0.0322   0.0000   442.9744       1.12047       21.6913       1.09632      -2.16652      0.282991      0.264170      0.361822      0.413414      0.458518      0.488833      0.519001
 100   8 3398.1045    3.3659  3.2513 12.0380  0.0000  0.0268   0.0212   0.0722    0.0266   0.0000   443.3183       2.01000       20.4327       1.78357     -0.912782      0.806978      0.404493      0.568144      0.641521      0.723232      0.765796      0.800213
 100   9 3623.7122    2.3797  5.5811 11.5612  0.0000  0.0484   0.0130   0.1287    0.0287   0.0000   443.1412       2.21364       21.2925      0.506122      -1.73240     -0.541427      0.720579       1.03187       1.17372       1.29949       1.39347       1.46609
 101   1 1500.0203    0.2020  0.2738  8.2515  0.0000  0.0075   0.0042   0.0183    0.0166   0.0000   439.6859     -0.289595       21.4808      0.238015      -3.68197     -0.132309      0.120855      0.163610      0.182444      0.200956      0.224847      0.251664
 101   2 1850.7162    0.5464  0.8017  8.6327  0.0000  0.0119   0.0064   0.0304    0.0349   0.0000   440.6832     0.0846428       21.5150     0.0250829      -3.47568    -0.0423555      0.180098      0.260389      0.280141      0.328466      0.341887      0.362153
 101   3 2154.9113    1.0083  1.3589  9.4200  0.0000  0.0159   0.0094   0.0429    0.0413   0.0000   441.7543     -0.417323       22.4467    -0.0562877      -3.72743     -0.319965      0.239693      0.345283      0.387078      0.433055      0.466300      0.478723
 101   4 2432.2258    1.7490  1.8479 10.4205  0.0000  0.0191   0.0139   0.0490    0.0372   0.0000   442.1519   -0.00408304       20.9192      0.815327      -2.63419     0.0749570      0.283590      0.401928      0.452648      0.504794      0.532204      0.554846
 101   5 2689.6438    2.7113  1.6609 11.5198 -0.0001  0.0172   0.0225   0.0466    0.0327   0.0000   442.2941     0.0773002       21.4893       1.37455      -2.02901      0.202036      0.256476      0.362727      0.406658      0.456886      0.486715      0.503780
 101   6 2939.5101    3.9292  1.4904 12.2045  0.0000  0.0154   0.0334   0.0420    0.0361   0.0000   443.1792       1.22185       21.1368       2.08075      -2.27070     0.0679278      0.236249      0.329421      0.374702      0.418221      0.444396      0.479620
 101   7 3178.8125    4.3012  1.8771 12.3604  0.0000  0.0178   0.0323   0.0468    0.0311   0.0000   443.2637       1.91761       21.2049       1.81184      -2.22223     -0.694277      0.266453      0.383948      0.421168      0.477773      0.516771      0.538414
 101   8 3410.3957    3.3823  3.4765 11.9955  0.0001  0.0280   0.0209   0.0761    0.0266   0.0000   443.5372       3.35098       20.2993     -0.106260      -1.26774      -1.67086      0.421916      0.592984      0.677498      0.748109      0.806627      0.847607
 102   1 1506.2486    0.2009  0.2849  8.2057  0.0000  0.0076   0.0042   0.0195    0.0169   0.0000   439.4995     -0.151682       21.5968     -0.368231      -3.51041    -0.0641590      0.123044      0.161498      0.196456      0.223503      0.248013      0.255466
 102   2 1857.4245    0.5597  0.8099  8.6468  0.0000  0.0118   0.0066   0.0300    0.0355   0.0000   440.4077     -0.219480       21.5919     -0.220527      -2.92746     0.0978141      0.183523      0.250429      0.283006      0.318960      0.350021      0.362439
 102   3 2162.9572    1.0307  1.3918  9.4910 -0.0000  0.0158   0.0094   0.0426    0.0383   0.0000   441.5604     0.0923268       22.0500      0.342508      -3.27572      0.857046      0.235655      0.326489      0.370364      0.404587      0.438929      0.457403
 102   4 2440.9233    1.7685  1.7466 10.5744 -0.0000  0.0182   0.0144   0.0487    0.0350   0.0000   441.6848       1.11072       21.7939       1.00617      -2.47071     -0.416766      0.274752      0.386862      0.430201      0.486887      0.528159      0.555247
 102   5 2699.4225    2.8184  1.6876 11.4113  0.0001  0.0167   0.0225   0.0454    0.0344   0.0000   442.7462      0.139843       20.8418       1.12081      -3.99763     0.0721977      0.251497      0.350012      0.398800      0.440362      0.482951      0.503992
 102   6 2950.2264    3.9840  1.5295 12.2259 -0.0001  0.0159   0.0334   0.0417    0.0344   0.0000   442.3412      0.866592       21.6449      0.630935      -2.92947     -0.316529      0.236000      0.338155      0.373682      0.422239      0.445700      0.473285
 102   7 3190.2644    4.2649  1.9200 12.3626  0.0000  0.0179   0.0321   0.0489    0.0313   0.0000   442.9467       2.03068       20.7520       1.48915      -2.96945     0.0838171      0.264413      0.373859      0.420125      0.469589      0.509136      0.531414
 102   8 3422.7756    3.3311  3.5329 11.9585  0.0000  0.0286   0.0202   0.0770    0.0264   0.0000   442.9769       1.67407       20.6611       3.11393     -0.439556      -1.90014      0.420759      0.595797      0.668084      0.740846      0.798256      0.826180
 103   0 1030.3243    0.0460  0.0405  8.3146  0.0000  0.0117   0.0044   0.0156    0.0126   0.0000   436.9479     -0.135888       21.8578    -0.0182608      -3.93926      0.247038      0.182079      0.241530      0.305970      0.256805      0.336918      0.300634
 103   1 1512.4385    0.2075  0.2933  8.2263  0.0000  0.0078   0.0042   0.0187    0.0170   0.0000   439.6877    -0.0116228       21.3213     0.0711686      -3.58404     0.0714480      0.118867      0.160904      0.185301      0.194152      0.214857      0.227335
 103   2 1864.0604    0.5607  0.7673  8.8238  0.0000  0.0115   0.0067   0.0294    0.0323   0.0000   440.2992    -0.0625791       21.4379     -0.249677      -2.94025      0.463324      0.174598      0.238245      0.267506      0.305592      0.319234      0.351347
 103   3 2170.9638    1.0314  1.4165  9.6239  0.0000  0.0167   0.0095   0.0434    0.0366   0.0000   441.1331    -0.0632865       21.3728     -0.155990      -3.25431      0.150114      0.243433      0.350169      0.377685      0.441548      0.466402      0.485731
 103   4 2449.5707    1.8101  1.7903 10.5693  0.0000  0.0182   0.0146   0.0492    0.0365   0.0000   442.5793     -0.135430       21.2085     -0.523155      -1.98253       1.87389      0.275020      0.377576      0.440129      0.477770      0.516925      0.544679
 103   5 2709.1696    2.8312  1.6642 11.4471  0.0000  0.0165   0.0227   0.0450    0.0345   0.0000   442.0268      0.970964       21.3469      0.667629      -2.44083      0.350016      0.244895      0.340923      0.383939      0.435440      0.477909      0.497819
 103   6 2960.8593    3.9793  1.5358 12.3000  0.0000  0.0160   0.0334   0.0422    0.0343   0.0000   443.7547      0.921914       21.6786       1.34767      -2.13951     -0.142938      0.236335      0.331457      0.372394      0.421239      0.436532      0.464493
 103   7 3201.6602    4.3034  1.9193 12.2861  0.0000  0.0175   0.0318   0.0473    0.0329   0.0000   443.1281       1.94778       21.2972       1.31324      -2.97797     -0.358650      0.263216      0.364496      0.417599      0.457512      0.502767      0.526284
 103   8 3435.0180    3.2937  3.6002 11.9254 -0.0008  0.0288   0.0196   0.0782    0.0271   0.0000   443.3421       1.65527       19.7887       2.06128      -2.00880       1.51474      0.424620      0.587550      0.674880      0.747951      0.795433      0.832745
 104   0 1035.1778    0.0335  0.0232  8.3014  0.0000  0.0129   0.0045   0.0109    0.0124   0.0000   436.5095      0.204343       21.7094      0.405510      -3.73526     -0.495119      0.186112      0.249500      0.346282      0.257082      0.352373      0.311944
 104   1 1518.5960    0.2127  0.3307  8.2191  0.0000  0.0083   0.0042   0.0209    0.0176   0.0000   439.7322     -0.505646       21.2279     -0.411254      -3.24360      0.453026      0.130084      0.173339      0.197262      0.217012      0.233026      0.250061
 104   2 1870.6621    0.5614  0.8553  8.7541  0.0000  0.0123   0.0065   0.0319    0.0340   0.0000   440.3541    -0.0360706       21.3108     0.0653955      -2.94962     -0.358378      0.181841      0.246184      0.290503      0.316459      0.331651      0.348844
 104   3 2178.8728    1.0473  1.4468  9.6228 -0.0039  0.0167   0.0096   0.0446    0.0372   0.0000   441.5582     -0.235071       21.5419      0.206064      -3.09602      0.622036      0.244059      0.345231      0.395777      0.434584      0.460536      0.491740
 104   4 2458.1337    1.8301  1.7471 10.6385  0.0000  0.0180   0.0148   0.0477    0.0351   0.0000   441.9748      0.943466       20.7706      0.247711      -2.28469     -0.565636      0.267821      0.363978      0.428206      0.466651      0.509455      0.528912
 104   5 2718.8046    2.8110  1.6856 11.5665  0.0000  0.0169   0.0229   0.0464    0.0333   0.0000   442.3198      0.833199       21.3019      0.909013      -2.62552     -0.873508      0.254829      0.356097      0.403130      0.441864      0.482964      0.512986
 104   6 2971.4375    4.0838  1.5679 12.2619  0.0000  0.0160   0.0336   0.0421    0.0351   0.0000   442.7503       1.47827       21.4224      0.656904      -2.52024      0.382227      0.235446      0.331433      0.378950      0.417449      0.455966      0.475971
 104   7 3212.9839    4.2048  1.9905 12.3165 -0.0000  0.0182   0.0310   0.0495    0.0320   0.0000   442.7942       1.09816       21.0977       1.34797      -1.79685      0.743057      0.271790      0.378370      0.425162      0.473206      0.493603      0.526429
 104   8 3447.1750    3.2541  4.0033 11.8526  0.0021  0.0319   0.0182   0.0853    0.0275   0.0000   444.1024       2.11835       19.1235       3.14174      0.239672      0.172077      0.466624      0.654400      0.736861      0.835477      0.877941      0.922976
 105   1 1524.7161    0.2255  0.3073  8.1869  0.0000  0.0078   0.0043   0.0180    0.0174   0.0000   439.6225     -0.146310       21.1040      0.151998      -3.47728     -0.303442      0.116359      0.159994      0.181183      0.201824      0.222779      0.232107
 105   2 1877.2538    0.5663  0.8374  8.7782 -0.0004  0.0121   0.0066   0.0317    0.0334   0.0000   440.3517     0.0146687       21.4429      0.242583      -3.25058      0.349313      0.181066      0.245104      0.274919      0.312691      0.342025      0.358823
 105   3 2186.7263    1.0767  1.3883  9.7235 -0.0001  0.0160   0.0100   0.0435    0.0356   0.0000   441.2614      0.145199       21.6117      0.921551      -3.69108      0.353719      0.235905      0.322989      0.374283      0.416608      0.441798      0.470440
 105   4 2466.6854    1.8593  1.8206 10.6336 -0.0000  0.0184   0.0148   0.0498    0.0353   0.0000   442.3051      0.603053       21.1995      0.740773      -3.22442    -0.0649856      0.268648      0.371559      0.425510      0.471912      0.491029      0.520840
 105   5 2728.4506    2.9338  1.6369 11.6078  0.0000  0.0168   0.0240   0.0448    0.0337   0.0000   442.4480      0.747759       20.7259      0.826548      -2.53812     0.0131704      0.241487      0.343332      0.385030      0.438559      0.465821      0.489294
 105   6 2981.8894    4.1026  1.5525 12.1934  0.0000  0.0155   0.0335   0.0419    0.0355   0.0000   442.8410      0.705789       21.8217      0.817511      -2.94121       1.02472      0.223794      0.316617      0.356723      0.391199      0.430073      0.437629
 105   7 3224.2976    4.2096  2.0325 12.2925  0.0001  0.0183   0.0305   0.0492    0.0308   0.0000   442.9320       1.37676       21.0006       1.65108      -3.68725      0.702040      0.267972      0.379334      0.429125      0.475270      0.513199      0.531581
 105   8 3459.2904    3.1591  4.0440 11.8955 -0.0031  0.0332   0.0179   0.0876    0.0264   0.0000   443.7144       2.11140       20.6845       1.55595      -2.50863     -0.331434      0.473447      0.675083      0.760722      0.863094      0.895699      0.956492
 106   0 1044.8277    0.0504  0.0667  8.2323  0.0000  0.0176   0.0045   0.0175    0.0127   0.0000   436.9431    -0.0564741       20.5996     -0.285349      -3.20035      0.438463      0.350185      0.486236      0.495130      0.489719      0.451401      0.403067
 106   1 1530.7789    0.2277  0.3403  8.1285  0.0000  0.0080   0.0042   0.0199    0.0181   0.0000   439.7003    -0.0309196       21.5211      0.290787      -3.51601      0.660476      0.124052      0.167475      0.191299      0.220838      0.231011      0.240341
 106   2 1883.7546    0.5831  0.9108  8.7738  0.0000  0.0129   0.0066   0.0335    0.0354   0.0000   440.4192      0.204135       21.9386      0.108663      -3.53682      0.511261      0.188198      0.263132      0.299700      0.323537      0.362769      0.384666
 106   3 2194.5747    1.0690  1.4911  9.7155  0.0000  0.0169   0.0097   0.0458    0.0351   0.0000   441.1809      0.257388       21.0902      0.765684      -4.24386       1.52061      0.243210      0.342774      0.388229      0.436259      0.456181      0.474399
 106   4 2475.1447    1.8991  1.8329 10.7261  0.0002  0.0185   0.0151   0.0501    0.0340   0.0000   441.5834      0.326567       21.2379       1.13190      -3.45951      0.222764      0.267662      0.368585      0.430858      0.475233      0.511956      0.538894
 106   5 2737.9885    2.9736  1.7379 11.4961 -0.0000  0.0169   0.0229   0.0448    0.0333   0.0000   442.7712      0.544163       21.0573      0.443598      -1.75934      0.567169      0.248593      0.348166      0.395574      0.437506      0.477494      0.499885
 106   6 2992.3975    4.1621  1.5385 12.2852  0.0000  0.0157   0.0341   0.0409    0.0340   0.0000   443.0469      0.923781       21.4326       1.44903      -3.08336      0.934856      0.225531      0.323123      0.361023      0.408637      0.442417      0.457766
 106   7 3235.5198    4.0517  2.0183 12.3752  0.0000  0.0189   0.0300   0.0502    0.0292   0.0000   443.0409       1.34997       20.8932       2.04459      -1.77505      0.266631      0.270163      0.385036      0.437385      0.482515      0.528451      0.550555
 106   8 3471.3155    3.1018  4.2622 11.8721  0.0019  0.0354   0.0130   0.0899    0.0171   0.0000   443.9354       3.27219       21.8426       1.56693      -1.91648    -0.0728194      0.484300      0.706774      0.779271      0.891508      0.920475      0.995677
 107   0 1049.6311    0.0457  0.0446  8.2201  0.0000  0.0111   0.0043   0.0133    0.0125   0.0000   437.0693     0.0180434       20.4948     -0.243035      -3.14224     -0.183292      0.176235      0.254173      0.283795      0.370367      0.406238      0.411558
 107   1 1536.8145    0.2313  0.3583  8.1435  0.0000  0.0085   0.0042   0.0208    0.0182   0.0000   439.7996     -0.384851       21.2240      0.364694      -3.45820     0.0839241      0.135284      0.179229      0.209694      0.231879      0.253333      0.278110
 107   2 1890.2471    0.5992  0.8995  8.7226  0.0000  0.0126   0.0067   0.0323    0.0366   0.0000   440.5977      0.436126       20.8598     -0.166322      -3.03854      0.286413      0.179189      0.251079      0.292077      0.319719      0.340422      0.355413
 107   3 2202.3708    1.0810  1.4667  9.7553  0.0000  0.0172   0.0100   0.0450    0.0353   0.0000   441.3946      0.132317       21.2254      0.336978      -3.17229     -0.543767      0.239741      0.344444      0.380121      0.434350      0.460486      0.491008
 107   4 2483.5638    1.9076  1.7753 10.8246 -0.0000  0.0188   0.0156   0.0497    0.0334   0.0000   442.5404      0.662758       20.6100       1.05552      -2.85277       1.07378      0.261115      0.370828      0.423067      0.466647      0.502190      0.523153
 107   5 2747.5527    2.9812  1.6343 11.6542  0.0000  0.0166   0.0243   0.0447    0.0334   0.0000   442.0852       1.18708       21.2522      0.440891      -3.12285      0.135553      0.241532      0.330478      0.384068      0.424983      0.459412      0.484506
 107   6 3002.7981    4.1176  1.5963 12.2608  0.0000  0.0159   0.0333   0.0425    0.0334   0.0000   442.9747       1.51386       22.1450       1.19487      -2.90006     -0.303017      0.225756      0.317895      0.355084      0.392526      0.422414      0.442091
 107   7 3246.6843    4.0527  2.2325 12.3235  0.0000  0.0199   0.0288   0.0540    0.0287   0.0000   443.3192      0.742153       20.4489       1.74380      -1.96233     0.0888992      0.275050      0.396399      0.437977      0.494007      0.526825      0.554130
 107   8 3483.3339    3.1209  4.3531 11.8040  0.0002  0.0359   0.0170   0.0931    0.0275   0.0000   443.5734       2.04915       21.6710      0.962900      -2.59901      -1.09270      0.489485      0.707220      0.795480      0.889294      0.958695      0.998710
 108   0 1054.3879    0.0483  0.0806  8.2119  0.0000  0.0157   0.0046   0.0221    0.0126   0.0000   436.6746     0.0463144       20.9786    -0.0531553      -3.54822      0.441401      0.221603      0.340030      0.379204      0.466108      0.519001      0.556277
 108   1 1542.7881    0.2308  0.3846  8.1089  0.0000  0.0091   0.0041   0.0215    0.0185   0.0000   439.3209     -0.168206       21.3580      0.252640      -3.27054    -0.0105444      0.125076      0.178723      0.197432      0.221157      0.232469      0.247834
 108   2 1896.6913    0.5986  0.8703  8.7697  0.0000  0.0123   0.0067   0.0316    0.0349   0.0000   440.3301    -0.0568816       21.1199     -0.493648      -3.63405      0.482089      0.172916      0.240809      0.275346      0.311450      0.327064      0.343896
 108   3 2210.0539    1.1078  1.4501  9.7818  0.0000  0.0169   0.0103   0.0436    0.0367   0.0000   441.2294     -0.255798       21.4233     0.0999384      -2.82124      0.268066      0.240120      0.334072      0.384468      0.429651      0.473948      0.491525
 108   4 2491.9611    1.9520  1.8721 10.7486  0.0002  0.0186   0.0154   0.0502    0.0343   0.0000   442.1305      0.487434       21.0349      0.893745      -3.79637     -0.569503      0.267272      0.370565      0.421373      0.465528      0.500572      0.513552
 108   5 2757.0089    2.9979  1.6887 11.7041 -0.0000  0.0169   0.0241   0.0461    0.0316   0.0000   442.3749      0.774580       22.1412       1.19908      -3.44671      0.682357      0.240436      0.338026      0.384522      0.424325      0.454811      0.486232
[truncated: 151,752 more chars]
