# Supplementary material for: Global-Mode Analysis of Full-Disk Data from the Michelson Doppler Imager and the Helioseismic and Magnetic Imager
Source: Sol Phys. 2018 Jan 31;293(2):29. doi: 10.1007/s11207-017-1201-5 (PMC6566312; doi:10.1007/s11207-017-1201-5)
Supplement: Supplementary file 3 — (TAR 230.0 MB) [file 11207_2017_1201_MOESM3_ESM.tar › MDI/mdifdasym.1834.36]

   0  20 2899.0166    3.3973  0.9216 13.3321  0.0000     -0.983364  0.2019   0.5199   0.4036    0.8011   0.0000       7.65978     0.0000       0.00000       0.00000       0.00000       0.00000       0.00000       0.00000       0.00000       0.00000       0.00000       0.00000       0.00000       0.00000       0.00000       0.00000       0.00000       0.00000       0.00000       0.00000       0.00000       0.00000       0.00000       0.00000       0.00000       0.00000       0.00000       0.00000       0.00000       0.00000       0.00000       0.00000       0.00000       0.00000       0.00000       0.00000       0.00000       0.00000       0.00000       0.00000       0.00000       0.00000       0.00000       0.00000       0.00000       0.00000       0.00000       0.00000       0.00000       0.00000       0.00000       0.00000       0.00000       0.00000       0.00000       0.00000       0.00000       0.00000       0.00000       0.00000       0.00000       0.00000       0.00000       0.00000       0.00000       0.00000       0.00000       0.00000       0.00000       0.00000       0.00000       0.00000       0.00000
   0  21 3033.6766    3.7043  0.8747 13.3149  0.0000      -6.64188  0.1669   0.5393   0.4211    0.8621   0.0000       7.55857     0.0000       0.00000       0.00000       0.00000       0.00000       0.00000       0.00000       0.00000       0.00000       0.00000       0.00000       0.00000       0.00000       0.00000       0.00000       0.00000       0.00000       0.00000       0.00000       0.00000       0.00000       0.00000       0.00000       0.00000       0.00000       0.00000       0.00000       0.00000       0.00000       0.00000       0.00000       0.00000       0.00000       0.00000       0.00000       0.00000       0.00000       0.00000       0.00000       0.00000       0.00000       0.00000       0.00000       0.00000       0.00000       0.00000       0.00000       0.00000       0.00000       0.00000       0.00000       0.00000       0.00000       0.00000       0.00000       0.00000       0.00000       0.00000       0.00000       0.00000       0.00000       0.00000       0.00000       0.00000       0.00000       0.00000       0.00000       0.00000       0.00000       0.00000       0.00000       0.00000
   0  22 3168.8269    4.6204  1.5362 12.0101  0.0000       1.95327  0.2060   0.4792   0.5971    2.8977   0.0000       2.78789     0.0000       0.00000       0.00000       0.00000       0.00000       0.00000       0.00000       0.00000       0.00000       0.00000       0.00000       0.00000       0.00000       0.00000       0.00000       0.00000       0.00000       0.00000       0.00000       0.00000       0.00000       0.00000       0.00000       0.00000       0.00000       0.00000       0.00000       0.00000       0.00000       0.00000       0.00000       0.00000       0.00000       0.00000       0.00000       0.00000       0.00000       0.00000       0.00000       0.00000       0.00000       0.00000       0.00000       0.00000       0.00000       0.00000       0.00000       0.00000       0.00000       0.00000       0.00000       0.00000       0.00000       0.00000       0.00000       0.00000       0.00000       0.00000       0.00000       0.00000       0.00000       0.00000       0.00000       0.00000       0.00000       0.00000       0.00000       0.00000       0.00000       0.00000       0.00000       0.00000
   0  24 3439.3721    3.7195  1.5572 13.7082  0.0000       3.23642  0.4016   0.5665   0.7202    0.6949   0.0000       5.42797     0.0000       0.00000       0.00000       0.00000       0.00000       0.00000       0.00000       0.00000       0.00000       0.00000       0.00000       0.00000       0.00000       0.00000       0.00000       0.00000       0.00000       0.00000       0.00000       0.00000       0.00000       0.00000       0.00000       0.00000       0.00000       0.00000       0.00000       0.00000       0.00000       0.00000       0.00000       0.00000       0.00000       0.00000       0.00000       0.00000       0.00000       0.00000       0.00000       0.00000       0.00000       0.00000       0.00000       0.00000       0.00000       0.00000       0.00000       0.00000       0.00000       0.00000       0.00000       0.00000       0.00000       0.00000       0.00000       0.00000       0.00000       0.00000       0.00000       0.00000       0.00000       0.00000       0.00000       0.00000       0.00000       0.00000       0.00000       0.00000       0.00000       0.00000       0.00000       0.00000
   1  14 2156.9854    0.9471  0.9438 12.6702  0.0000       13.3154  0.1803   0.1045   0.3050    0.1728   0.0000       7.66531   391.2175      -65.7659       0.00000       0.00000       0.00000       0.00000       0.00000       0.00000       0.00000       0.00000       0.00000       0.00000       0.00000       0.00000       0.00000       0.00000       0.00000       0.00000       0.00000       0.00000       0.00000       0.00000       0.00000       0.00000       0.00000       0.00000       0.00000       0.00000       0.00000       0.00000       0.00000       0.00000       0.00000       0.00000       0.00000       0.00000       192.890       82.1238       0.00000       0.00000       0.00000       0.00000       0.00000       0.00000       0.00000       0.00000       0.00000       0.00000       0.00000       0.00000       0.00000       0.00000       0.00000       0.00000       0.00000       0.00000       0.00000       0.00000       0.00000       0.00000       0.00000       0.00000       0.00000       0.00000       0.00000       0.00000       0.00000       0.00000       0.00000       0.00000       0.00000       0.00000
   1  15 2292.1628    0.9262  0.7595 12.3386  0.0000       14.7390  0.1299   0.0976   0.2198    0.1881   0.0000       7.14986   312.4987      -102.187       0.00000       0.00000       0.00000       0.00000       0.00000       0.00000       0.00000       0.00000       0.00000       0.00000       0.00000       0.00000       0.00000       0.00000       0.00000       0.00000       0.00000       0.00000       0.00000       0.00000       0.00000       0.00000       0.00000       0.00000       0.00000       0.00000       0.00000       0.00000       0.00000       0.00000       0.00000       0.00000       0.00000       0.00000       145.234       61.4815       0.00000       0.00000       0.00000       0.00000       0.00000       0.00000       0.00000       0.00000       0.00000       0.00000       0.00000       0.00000       0.00000       0.00000       0.00000       0.00000       0.00000       0.00000       0.00000       0.00000       0.00000       0.00000       0.00000       0.00000       0.00000       0.00000       0.00000       0.00000       0.00000       0.00000       0.00000       0.00000       0.00000       0.00000
   1  19 2828.3168    2.9929  1.1964 11.9002 -0.0256       2.30927  0.1359   0.1816   0.2508    1.3048   0.0000       2.48965   494.4346       50.8127       0.00000       0.00000       0.00000       0.00000       0.00000       0.00000       0.00000       0.00000       0.00000       0.00000       0.00000       0.00000       0.00000       0.00000       0.00000       0.00000       0.00000       0.00000       0.00000       0.00000       0.00000       0.00000       0.00000       0.00000       0.00000       0.00000       0.00000       0.00000       0.00000       0.00000       0.00000       0.00000       0.00000       0.00000       101.319       67.1936       0.00000       0.00000       0.00000       0.00000       0.00000       0.00000       0.00000       0.00000       0.00000       0.00000       0.00000       0.00000       0.00000       0.00000       0.00000       0.00000       0.00000       0.00000       0.00000       0.00000       0.00000       0.00000       0.00000       0.00000       0.00000       0.00000       0.00000       0.00000       0.00000       0.00000       0.00000       0.00000       0.00000       0.00000
   1  20 2963.3959    4.0967  0.7417 12.8256  0.0000       3.10150  0.0849   0.2803   0.1625    0.5929   0.0000       1.90705   484.3042      -55.3518       0.00000       0.00000       0.00000       0.00000       0.00000       0.00000       0.00000       0.00000       0.00000       0.00000       0.00000       0.00000       0.00000       0.00000       0.00000       0.00000       0.00000       0.00000       0.00000       0.00000       0.00000       0.00000       0.00000       0.00000       0.00000       0.00000       0.00000       0.00000       0.00000       0.00000       0.00000       0.00000       0.00000       0.00000       89.7093       46.7477       0.00000       0.00000       0.00000       0.00000       0.00000       0.00000       0.00000       0.00000       0.00000       0.00000       0.00000       0.00000       0.00000       0.00000       0.00000       0.00000       0.00000       0.00000       0.00000       0.00000       0.00000       0.00000       0.00000       0.00000       0.00000       0.00000       0.00000       0.00000       0.00000       0.00000       0.00000       0.00000       0.00000       0.00000
   1  21 3098.1881    4.1670  1.0532 11.3911  0.0000       1.97436  0.1131   0.2433   0.2237    2.8434   0.0000       2.13941   394.0916       113.902       0.00000       0.00000       0.00000       0.00000       0.00000       0.00000       0.00000       0.00000       0.00000       0.00000       0.00000       0.00000       0.00000       0.00000       0.00000       0.00000       0.00000       0.00000       0.00000       0.00000       0.00000       0.00000       0.00000       0.00000       0.00000       0.00000       0.00000       0.00000       0.00000       0.00000       0.00000       0.00000       0.00000       0.00000       95.3328       58.0477       0.00000       0.00000       0.00000       0.00000       0.00000       0.00000       0.00000       0.00000       0.00000       0.00000       0.00000       0.00000       0.00000       0.00000       0.00000       0.00000       0.00000       0.00000       0.00000       0.00000       0.00000       0.00000       0.00000       0.00000       0.00000       0.00000       0.00000       0.00000       0.00000       0.00000       0.00000       0.00000       0.00000       0.00000
   1  22 3233.2969    4.1034  1.5254  8.9363  0.0000       1.63942  0.1315   0.2011   0.2706   21.9747   0.0000       1.40195   169.7373      -139.172       0.00000       0.00000       0.00000       0.00000       0.00000       0.00000       0.00000       0.00000       0.00000       0.00000       0.00000       0.00000       0.00000       0.00000       0.00000       0.00000       0.00000       0.00000       0.00000       0.00000       0.00000       0.00000       0.00000       0.00000       0.00000       0.00000       0.00000       0.00000       0.00000       0.00000       0.00000       0.00000       0.00000       0.00000       101.083       72.5510       0.00000       0.00000       0.00000       0.00000       0.00000       0.00000       0.00000       0.00000       0.00000       0.00000       0.00000       0.00000       0.00000       0.00000       0.00000       0.00000       0.00000       0.00000       0.00000       0.00000       0.00000       0.00000       0.00000       0.00000       0.00000       0.00000       0.00000       0.00000       0.00000       0.00000       0.00000       0.00000       0.00000       0.00000
   1  24 3504.1777    3.1862  3.6256 11.2805  0.0038      0.538234  0.2425   0.1049   0.4401    0.6391   0.0000      0.602030   842.1865      -150.078       0.00000       0.00000       0.00000       0.00000       0.00000       0.00000       0.00000       0.00000       0.00000       0.00000       0.00000       0.00000       0.00000       0.00000       0.00000       0.00000       0.00000       0.00000       0.00000       0.00000       0.00000       0.00000       0.00000       0.00000       0.00000       0.00000       0.00000       0.00000       0.00000       0.00000       0.00000       0.00000       0.00000       0.00000       207.469       108.412       0.00000       0.00000       0.00000       0.00000       0.00000       0.00000       0.00000       0.00000       0.00000       0.00000       0.00000       0.00000       0.00000       0.00000       0.00000       0.00000       0.00000       0.00000       0.00000       0.00000       0.00000       0.00000       0.00000       0.00000       0.00000       0.00000       0.00000       0.00000       0.00000       0.00000       0.00000       0.00000       0.00000       0.00000
   1  25 3640.5421    2.8569  4.9298 12.0262  0.0053    -0.0811884  0.3012   0.0834   0.6061    0.2355   0.0000      0.430615   312.0546       82.2349       0.00000       0.00000       0.00000       0.00000       0.00000       0.00000       0.00000       0.00000       0.00000       0.00000       0.00000       0.00000       0.00000       0.00000       0.00000       0.00000       0.00000       0.00000       0.00000       0.00000       0.00000       0.00000       0.00000       0.00000       0.00000       0.00000       0.00000       0.00000       0.00000       0.00000       0.00000       0.00000       0.00000       0.00000       277.663       134.865       0.00000       0.00000       0.00000       0.00000       0.00000       0.00000       0.00000       0.00000       0.00000       0.00000       0.00000       0.00000       0.00000       0.00000       0.00000       0.00000       0.00000       0.00000       0.00000       0.00000       0.00000       0.00000       0.00000       0.00000       0.00000       0.00000       0.00000       0.00000       0.00000       0.00000       0.00000       0.00000       0.00000       0.00000
   1  26 3776.9707    2.1445  5.7075 12.3022 -0.0066      0.865580  0.4583   0.0629   0.7287    0.1268   0.0000      0.533386   624.0575       139.310       0.00000       0.00000       0.00000       0.00000       0.00000       0.00000       0.00000       0.00000       0.00000       0.00000       0.00000       0.00000       0.00000       0.00000       0.00000       0.00000       0.00000       0.00000       0.00000       0.00000       0.00000       0.00000       0.00000       0.00000       0.00000       0.00000       0.00000       0.00000       0.00000       0.00000       0.00000       0.00000       0.00000       0.00000       430.657       186.335       0.00000       0.00000       0.00000       0.00000       0.00000       0.00000       0.00000       0.00000       0.00000       0.00000       0.00000       0.00000       0.00000       0.00000       0.00000       0.00000       0.00000       0.00000       0.00000       0.00000       0.00000       0.00000       0.00000       0.00000       0.00000       0.00000       0.00000       0.00000       0.00000       0.00000       0.00000       0.00000       0.00000       0.00000
   2  11 1810.2960    0.3872  0.1300 11.5804  0.0000       48.0900  0.0364   0.0723   0.0672    0.1094   0.0000       25.9760   387.8792       14.7499      -4.73051      -3.26563       0.00000       0.00000       0.00000       0.00000       0.00000       0.00000       0.00000       0.00000       0.00000       0.00000       0.00000       0.00000       0.00000       0.00000       0.00000       0.00000       0.00000       0.00000       0.00000       0.00000       0.00000       0.00000       0.00000       0.00000       0.00000       0.00000       0.00000       0.00000       0.00000       0.00000       0.00000       0.00000       17.5741       17.8219       11.9720       5.70951       0.00000       0.00000       0.00000       0.00000       0.00000       0.00000       0.00000       0.00000       0.00000       0.00000       0.00000       0.00000       0.00000       0.00000       0.00000       0.00000       0.00000       0.00000       0.00000       0.00000       0.00000       0.00000       0.00000       0.00000       0.00000       0.00000       0.00000       0.00000       0.00000       0.00000       0.00000       0.00000
   2  12 1945.8194    0.5957  0.3421 10.9353  0.0000       7.00533  0.0536   0.0683   0.1556    0.1505   0.0000       4.13308   406.4718      -16.5694      -16.5325       15.3573       0.00000       0.00000       0.00000       0.00000       0.00000       0.00000       0.00000       0.00000       0.00000       0.00000       0.00000       0.00000       0.00000       0.00000       0.00000       0.00000       0.00000       0.00000       0.00000       0.00000       0.00000       0.00000       0.00000       0.00000       0.00000       0.00000       0.00000       0.00000       0.00000       0.00000       0.00000       0.00000       35.4283       28.9219       15.5223       9.36922       0.00000       0.00000       0.00000       0.00000       0.00000       0.00000       0.00000       0.00000       0.00000       0.00000       0.00000       0.00000       0.00000       0.00000       0.00000       0.00000       0.00000       0.00000       0.00000       0.00000       0.00000       0.00000       0.00000       0.00000       0.00000       0.00000       0.00000       0.00000       0.00000       0.00000       0.00000       0.00000
   2  13 2082.1068    0.7455  0.8480 11.1015  0.0000       6.96617  0.1070   0.0484   0.1961    0.2361   0.0000       3.71163   417.3487      -50.8240       29.2281      -2.27738       0.00000       0.00000       0.00000       0.00000       0.00000       0.00000       0.00000       0.00000       0.00000       0.00000       0.00000       0.00000       0.00000       0.00000       0.00000       0.00000       0.00000       0.00000       0.00000       0.00000       0.00000       0.00000       0.00000       0.00000       0.00000       0.00000       0.00000       0.00000       0.00000       0.00000       0.00000       0.00000       44.0975       57.8469       19.6074       13.0180       0.00000       0.00000       0.00000       0.00000       0.00000       0.00000       0.00000       0.00000       0.00000       0.00000       0.00000       0.00000       0.00000       0.00000       0.00000       0.00000       0.00000       0.00000       0.00000       0.00000       0.00000       0.00000       0.00000       0.00000       0.00000       0.00000       0.00000       0.00000       0.00000       0.00000       0.00000       0.00000
   2  14 2217.6721    1.0393  0.8574 10.7310  0.0000       3.67048  0.0895   0.0556   0.1460    0.3234   0.0000       2.08177   462.2874       5.56560       21.3792      0.710373       0.00000       0.00000       0.00000       0.00000       0.00000       0.00000       0.00000       0.00000       0.00000       0.00000       0.00000       0.00000       0.00000       0.00000       0.00000       0.00000       0.00000       0.00000       0.00000       0.00000       0.00000       0.00000       0.00000       0.00000       0.00000       0.00000       0.00000       0.00000       0.00000       0.00000       0.00000       0.00000       53.7354       41.4223       22.2448       7.42256       0.00000       0.00000       0.00000       0.00000       0.00000       0.00000       0.00000       0.00000       0.00000       0.00000       0.00000       0.00000       0.00000       0.00000       0.00000       0.00000       0.00000       0.00000       0.00000       0.00000       0.00000       0.00000       0.00000       0.00000       0.00000       0.00000       0.00000       0.00000       0.00000       0.00000       0.00000       0.00000
   2  15 2352.3640    1.3382  1.1254 11.0835  0.0000       4.85072  0.0967   0.0658   0.1912    0.3639   0.0000       2.18802   449.1609      -28.9878      -21.4021      -17.0825       0.00000       0.00000       0.00000       0.00000       0.00000       0.00000       0.00000       0.00000       0.00000       0.00000       0.00000       0.00000       0.00000       0.00000       0.00000       0.00000       0.00000       0.00000       0.00000       0.00000       0.00000       0.00000       0.00000       0.00000       0.00000       0.00000       0.00000       0.00000       0.00000       0.00000       0.00000       0.00000       44.3234       41.1538       21.0603       9.70330       0.00000       0.00000       0.00000       0.00000       0.00000       0.00000       0.00000       0.00000       0.00000       0.00000       0.00000       0.00000       0.00000       0.00000       0.00000       0.00000       0.00000       0.00000       0.00000       0.00000       0.00000       0.00000       0.00000       0.00000       0.00000       0.00000       0.00000       0.00000       0.00000       0.00000       0.00000       0.00000
   2  17 2619.5410    2.4594  0.8650 10.0230  0.0000      0.359832  0.0680   0.1204   0.1260    1.8881   0.0000       1.31861   414.3074       56.1792       32.1759      0.713405       0.00000       0.00000       0.00000       0.00000       0.00000       0.00000       0.00000       0.00000       0.00000       0.00000       0.00000       0.00000       0.00000       0.00000       0.00000       0.00000       0.00000       0.00000       0.00000       0.00000       0.00000       0.00000       0.00000       0.00000       0.00000       0.00000       0.00000       0.00000       0.00000       0.00000       0.00000       0.00000       42.4247       34.2796       17.4879       6.36767       0.00000       0.00000       0.00000       0.00000       0.00000       0.00000       0.00000       0.00000       0.00000       0.00000       0.00000       0.00000       0.00000       0.00000       0.00000       0.00000       0.00000       0.00000       0.00000       0.00000       0.00000       0.00000       0.00000       0.00000       0.00000       0.00000       0.00000       0.00000       0.00000       0.00000       0.00000       0.00000
   2  19 2889.7336    3.5404  1.1528  0.6994  0.0000       2.45321  0.0903   0.1554   0.1477 1000.0000   0.0000       1.54928   497.1928      -7.36597      -30.4721      -12.8738       0.00000       0.00000       0.00000       0.00000       0.00000       0.00000       0.00000       0.00000       0.00000       0.00000       0.00000       0.00000       0.00000       0.00000       0.00000       0.00000       0.00000       0.00000       0.00000       0.00000       0.00000       0.00000       0.00000       0.00000       0.00000       0.00000       0.00000       0.00000       0.00000       0.00000       0.00000       0.00000       47.0377       38.1998       22.2802       7.65085       0.00000       0.00000       0.00000       0.00000       0.00000       0.00000       0.00000       0.00000       0.00000       0.00000       0.00000       0.00000       0.00000       0.00000       0.00000       0.00000       0.00000       0.00000       0.00000       0.00000       0.00000       0.00000       0.00000       0.00000       0.00000       0.00000       0.00000       0.00000       0.00000       0.00000       0.00000       0.00000
   2  20 3024.6977    4.2150  1.1911 11.7476  0.0000      0.139116  0.0977   0.1859   0.1636    1.4461   0.0000       1.66007   409.9675       25.2781       26.7732      -12.4068       0.00000       0.00000       0.00000       0.00000       0.00000       0.00000       0.00000       0.00000       0.00000       0.00000       0.00000       0.00000       0.00000       0.00000       0.00000       0.00000       0.00000       0.00000       0.00000       0.00000       0.00000       0.00000       0.00000       0.00000       0.00000       0.00000       0.00000       0.00000       0.00000       0.00000       0.00000       0.00000       53.3042       41.0147       24.0141       7.44382       0.00000       0.00000       0.00000       0.00000       0.00000       0.00000       0.00000       0.00000       0.00000       0.00000       0.00000       0.00000       0.00000       0.00000       0.00000       0.00000       0.00000       0.00000       0.00000       0.00000       0.00000       0.00000       0.00000       0.00000       0.00000       0.00000       0.00000       0.00000       0.00000       0.00000       0.00000       0.00000
   2  21 3160.0331    4.5527  0.9827  3.7587  0.0000      0.621288  0.0749   0.2164   0.1426 1000.0000   0.0000       1.21333   451.8261       45.4277       7.38901      -6.25476       0.00000       0.00000       0.00000       0.00000       0.00000       0.00000       0.00000       0.00000       0.00000       0.00000       0.00000       0.00000       0.00000       0.00000       0.00000       0.00000       0.00000       0.00000       0.00000       0.00000       0.00000       0.00000       0.00000       0.00000       0.00000       0.00000       0.00000       0.00000       0.00000       0.00000       0.00000       0.00000       43.6011       33.2311       18.6228       6.15188       0.00000       0.00000       0.00000       0.00000       0.00000       0.00000       0.00000       0.00000       0.00000       0.00000       0.00000       0.00000       0.00000       0.00000       0.00000       0.00000       0.00000       0.00000       0.00000       0.00000       0.00000       0.00000       0.00000       0.00000       0.00000       0.00000       0.00000       0.00000       0.00000       0.00000       0.00000       0.00000
   2  23 3430.8646    3.4681  2.3875 11.1643  0.0000      0.822669  0.1254   0.1122   0.2316    0.9995   0.0000      0.570905   395.6684      -38.8724      -31.3728     -0.932061       0.00000       0.00000       0.00000       0.00000       0.00000       0.00000       0.00000       0.00000       0.00000       0.00000       0.00000       0.00000       0.00000       0.00000       0.00000       0.00000       0.00000       0.00000       0.00000       0.00000       0.00000       0.00000       0.00000       0.00000       0.00000       0.00000       0.00000       0.00000       0.00000       0.00000       0.00000       0.00000       63.5258       53.3254       30.4726       11.0639       0.00000       0.00000       0.00000       0.00000       0.00000       0.00000       0.00000       0.00000       0.00000       0.00000       0.00000       0.00000       0.00000       0.00000       0.00000       0.00000       0.00000       0.00000       0.00000       0.00000       0.00000       0.00000       0.00000       0.00000       0.00000       0.00000       0.00000       0.00000       0.00000       0.00000       0.00000       0.00000
   3  12 2001.1782    0.6523  0.2683  9.9800  0.0023       10.2209  0.0456   0.0757   0.0875    0.1956   0.0000       3.91277   424.5268       5.83691       5.56571      0.381913       1.20834     -0.473150       0.00000       0.00000       0.00000       0.00000       0.00000       0.00000       0.00000       0.00000       0.00000       0.00000       0.00000       0.00000       0.00000       0.00000       0.00000       0.00000       0.00000       0.00000       0.00000       0.00000       0.00000       0.00000       0.00000       0.00000       0.00000       0.00000       0.00000       0.00000       0.00000       0.00000       16.8457       18.2582       15.2073       9.39209       5.49756       1.42263       0.00000       0.00000       0.00000       0.00000       0.00000       0.00000       0.00000       0.00000       0.00000       0.00000       0.00000       0.00000       0.00000       0.00000       0.00000       0.00000       0.00000       0.00000       0.00000       0.00000       0.00000       0.00000       0.00000       0.00000       0.00000       0.00000       0.00000       0.00000       0.00000       0.00000
   3  13 2137.7854    0.9093  0.7937  8.7616  0.0000       4.44067  0.0617   0.0465   0.1377    1.2186   0.0000       1.52072   412.0473       24.0733       12.2306       10.9696     -0.633745      0.177955       0.00000       0.00000       0.00000       0.00000       0.00000       0.00000       0.00000       0.00000       0.00000       0.00000       0.00000       0.00000       0.00000       0.00000       0.00000       0.00000       0.00000       0.00000       0.00000       0.00000       0.00000       0.00000       0.00000       0.00000       0.00000       0.00000       0.00000       0.00000       0.00000       0.00000       25.6719       25.1167       16.6016       11.1270       3.90259       1.46300       0.00000       0.00000       0.00000       0.00000       0.00000       0.00000       0.00000       0.00000       0.00000       0.00000       0.00000       0.00000       0.00000       0.00000       0.00000       0.00000       0.00000       0.00000       0.00000       0.00000       0.00000       0.00000       0.00000       0.00000       0.00000       0.00000       0.00000       0.00000       0.00000       0.00000
   3  14 2273.5021    1.0599  0.9638  9.3429  0.0000       3.94384  0.0784   0.0473   0.1277    0.8840   0.0000       1.51886   452.0809      -56.0593       3.03196       11.3929      0.599713     -0.279164       0.00000       0.00000       0.00000       0.00000       0.00000       0.00000       0.00000       0.00000       0.00000       0.00000       0.00000       0.00000       0.00000       0.00000       0.00000       0.00000       0.00000       0.00000       0.00000       0.00000       0.00000       0.00000       0.00000       0.00000       0.00000       0.00000       0.00000       0.00000       0.00000       0.00000       27.2206       24.9898       20.4086       12.1560       5.51666       1.50886       0.00000       0.00000       0.00000       0.00000       0.00000       0.00000       0.00000       0.00000       0.00000       0.00000       0.00000       0.00000       0.00000       0.00000       0.00000       0.00000       0.00000       0.00000       0.00000       0.00000       0.00000       0.00000       0.00000       0.00000       0.00000       0.00000       0.00000       0.00000       0.00000       0.00000
   3  16 2541.7123    1.8362  0.8702 11.8046  0.0000       3.60442  0.0658   0.0966   0.1422    0.3213   0.0000       1.76464   456.9368      -7.17380      -9.77248     -0.727549       3.39936      0.660209       0.00000       0.00000       0.00000       0.00000       0.00000       0.00000       0.00000       0.00000       0.00000       0.00000       0.00000       0.00000       0.00000       0.00000       0.00000       0.00000       0.00000       0.00000       0.00000       0.00000       0.00000       0.00000       0.00000       0.00000       0.00000       0.00000       0.00000       0.00000       0.00000       0.00000       30.1032       27.9395       18.4952       9.75516       4.49306       1.44432       0.00000       0.00000       0.00000       0.00000       0.00000       0.00000       0.00000       0.00000       0.00000       0.00000       0.00000       0.00000       0.00000       0.00000       0.00000       0.00000       0.00000       0.00000       0.00000       0.00000       0.00000       0.00000       0.00000       0.00000       0.00000       0.00000       0.00000       0.00000       0.00000       0.00000
   3  17 2676.2602    2.5855  0.9198 11.3246  0.0000       5.03419  0.0701   0.1213   0.1378    0.7715   0.0000       1.79493   426.4771      -17.1835       8.10686      -5.46100       2.80700     -0.240576       0.00000       0.00000       0.00000       0.00000       0.00000       0.00000       0.00000       0.00000       0.00000       0.00000       0.00000       0.00000       0.00000       0.00000       0.00000       0.00000       0.00000       0.00000       0.00000       0.00000       0.00000       0.00000       0.00000       0.00000       0.00000       0.00000       0.00000       0.00000       0.00000       0.00000       27.4089       20.7125       20.0352       13.1862       5.37857       1.24473       0.00000       0.00000       0.00000       0.00000       0.00000       0.00000       0.00000       0.00000       0.00000       0.00000       0.00000       0.00000       0.00000       0.00000       0.00000       0.00000       0.00000       0.00000       0.00000       0.00000       0.00000       0.00000       0.00000       0.00000       0.00000       0.00000       0.00000       0.00000       0.00000       0.00000
   3  18 2811.3324    3.3601  0.9815  1.3304  0.0000     -0.113397  0.0615   0.1476   0.1305 1000.0000   0.0000       1.08549   409.1930       12.3255       30.5221       11.9258      -7.11106      -1.93667       0.00000       0.00000       0.00000       0.00000       0.00000       0.00000       0.00000       0.00000       0.00000       0.00000       0.00000       0.00000       0.00000       0.00000       0.00000       0.00000       0.00000       0.00000       0.00000       0.00000       0.00000       0.00000       0.00000       0.00000       0.00000       0.00000       0.00000       0.00000       0.00000       0.00000       22.2078       21.4433       15.6003       10.4931       4.14931       1.41431       0.00000       0.00000       0.00000       0.00000       0.00000       0.00000       0.00000       0.00000       0.00000       0.00000       0.00000       0.00000       0.00000       0.00000       0.00000       0.00000       0.00000       0.00000       0.00000       0.00000       0.00000       0.00000       0.00000       0.00000       0.00000       0.00000       0.00000       0.00000       0.00000       0.00000
   3  19 2947.0894    3.7188  0.9633 12.3690  0.0000       1.80223  0.1073   0.1706   0.1238    0.6787   0.0000       1.29035   398.6061      -16.9298       20.4012      -10.3207       1.29308      0.217214       0.00000       0.00000       0.00000       0.00000       0.00000       0.00000       0.00000       0.00000       0.00000       0.00000       0.00000       0.00000       0.00000       0.00000       0.00000       0.00000       0.00000       0.00000       0.00000       0.00000       0.00000       0.00000       0.00000       0.00000       0.00000       0.00000       0.00000       0.00000       0.00000       0.00000       39.4822       24.6054       28.6169       22.1129       7.74805       1.46251       0.00000       0.00000       0.00000       0.00000       0.00000       0.00000       0.00000       0.00000       0.00000       0.00000       0.00000       0.00000       0.00000       0.00000       0.00000       0.00000       0.00000       0.00000       0.00000       0.00000       0.00000       0.00000       0.00000       0.00000       0.00000       0.00000       0.00000       0.00000       0.00000       0.00000
   3  20 3082.2865    4.3931  0.9730 11.9580  0.0000      0.600573  0.0663   0.1856   0.1288    1.0935   0.0000       1.26094   420.9931       20.4239       29.7728      0.998942      -2.01145      -2.55405       0.00000       0.00000       0.00000       0.00000       0.00000       0.00000       0.00000       0.00000       0.00000       0.00000       0.00000       0.00000       0.00000       0.00000       0.00000       0.00000       0.00000       0.00000       0.00000       0.00000       0.00000       0.00000       0.00000       0.00000       0.00000       0.00000       0.00000       0.00000       0.00000       0.00000       26.0502       22.9558       17.8485       10.8958       4.52736       1.15268       0.00000       0.00000       0.00000       0.00000       0.00000       0.00000       0.00000       0.00000       0.00000       0.00000       0.00000       0.00000       0.00000       0.00000       0.00000       0.00000       0.00000       0.00000       0.00000       0.00000       0.00000       0.00000       0.00000       0.00000       0.00000       0.00000       0.00000       0.00000       0.00000       0.00000
   3  21 3217.7754    4.2697  1.2103 12.1220  0.0000       1.66227  0.0767   0.1749   0.1563    1.0662   0.0000       1.15685   431.9095       19.4718       11.4792       18.7715       7.46551      -1.29487       0.00000       0.00000       0.00000       0.00000       0.00000       0.00000       0.00000       0.00000       0.00000       0.00000       0.00000       0.00000       0.00000       0.00000       0.00000       0.00000       0.00000       0.00000       0.00000       0.00000       0.00000       0.00000       0.00000       0.00000       0.00000       0.00000       0.00000       0.00000       0.00000       0.00000       31.7631       29.3530       20.0975       10.8390       4.61596       1.32889       0.00000       0.00000       0.00000       0.00000       0.00000       0.00000       0.00000       0.00000       0.00000       0.00000       0.00000       0.00000       0.00000       0.00000       0.00000       0.00000       0.00000       0.00000       0.00000       0.00000       0.00000       0.00000       0.00000       0.00000       0.00000       0.00000       0.00000       0.00000       0.00000       0.00000
   3  22 3353.5099    3.7196  1.9000 11.8530  0.0000      0.721923  0.0959   0.1298   0.2248    0.7149   0.0000      0.815770   474.4093      -26.4798      -20.8035       1.92655      0.729759      -1.93726       0.00000       0.00000       0.00000       0.00000       0.00000       0.00000       0.00000       0.00000       0.00000       0.00000       0.00000       0.00000       0.00000       0.00000       0.00000       0.00000       0.00000       0.00000       0.00000       0.00000       0.00000       0.00000       0.00000       0.00000       0.00000       0.00000       0.00000       0.00000       0.00000       0.00000       37.1272       33.8023       25.2806       14.0821       6.20552       1.68772       0.00000       0.00000       0.00000       0.00000       0.00000       0.00000       0.00000       0.00000       0.00000       0.00000       0.00000       0.00000       0.00000       0.00000       0.00000       0.00000       0.00000       0.00000       0.00000       0.00000       0.00000       0.00000       0.00000       0.00000       0.00000       0.00000       0.00000       0.00000       0.00000       0.00000
   3  23 3489.4234    3.3102  2.8376  5.4772  0.0000     -0.154127  0.1223   0.0874   0.2296  144.8927   0.0000      0.352846   436.4666       45.8065       55.7601       6.61032       14.8502      -3.05627       0.00000       0.00000       0.00000       0.00000       0.00000       0.00000       0.00000       0.00000       0.00000       0.00000       0.00000       0.00000       0.00000       0.00000       0.00000       0.00000       0.00000       0.00000       0.00000       0.00000       0.00000       0.00000       0.00000       0.00000       0.00000       0.00000       0.00000       0.00000       0.00000       0.00000       44.3974       41.3165       30.1537       16.0749       7.51235       2.06131       0.00000       0.00000       0.00000       0.00000       0.00000       0.00000       0.00000       0.00000       0.00000       0.00000       0.00000       0.00000       0.00000       0.00000       0.00000       0.00000       0.00000       0.00000       0.00000       0.00000       0.00000       0.00000       0.00000       0.00000       0.00000       0.00000       0.00000       0.00000       0.00000       0.00000
   3  24 3626.0616    2.6752  3.9991 10.9312  0.0000      0.327325  0.1467   0.0628   0.2938    0.3224   0.0000      0.230679   442.2459      -81.3643       29.9200       7.15389      -18.1582      0.125822       0.00000       0.00000       0.00000       0.00000       0.00000       0.00000       0.00000       0.00000       0.00000       0.00000       0.00000       0.00000       0.00000       0.00000       0.00000       0.00000       0.00000       0.00000       0.00000       0.00000       0.00000       0.00000       0.00000       0.00000       0.00000       0.00000       0.00000       0.00000       0.00000       0.00000       51.7581       49.2414       36.6178       20.1399       9.66891       2.74797       0.00000       0.00000       0.00000       0.00000       0.00000       0.00000       0.00000       0.00000       0.00000       0.00000       0.00000       0.00000       0.00000       0.00000       0.00000       0.00000       0.00000       0.00000       0.00000       0.00000       0.00000       0.00000       0.00000       0.00000       0.00000       0.00000       0.00000       0.00000       0.00000       0.00000
   3  25 3762.9674    2.2925  5.7389 10.8256  0.0004      0.328939  0.1993   0.0502   0.3774    0.2389   0.0000      0.169697   646.5635       29.6964      -26.1551      -5.80552      -4.29403      -2.89046       0.00000       0.00000       0.00000       0.00000       0.00000       0.00000       0.00000       0.00000       0.00000       0.00000       0.00000       0.00000       0.00000       0.00000       0.00000       0.00000       0.00000       0.00000       0.00000       0.00000       0.00000       0.00000       0.00000       0.00000       0.00000       0.00000       0.00000       0.00000       0.00000       0.00000       76.9004       72.9165       49.5700       27.1703       11.5874       3.56249       0.00000       0.00000       0.00000       0.00000       0.00000       0.00000       0.00000       0.00000       0.00000       0.00000       0.00000       0.00000       0.00000       0.00000       0.00000       0.00000       0.00000       0.00000       0.00000       0.00000       0.00000       0.00000       0.00000       0.00000       0.00000       0.00000       0.00000       0.00000       0.00000       0.00000
   4  12 2051.7477    0.6326  0.5619 10.1255 -0.0010       5.54167  0.0410   0.0338   0.1006    0.1758   0.0000       2.27882   414.1321      -24.5001       40.7070      -5.78919      0.523785       3.48057     -0.104545    -0.0849740       0.00000       0.00000       0.00000       0.00000       0.00000       0.00000       0.00000       0.00000       0.00000       0.00000       0.00000       0.00000       0.00000       0.00000       0.00000       0.00000       0.00000       0.00000       0.00000       0.00000       0.00000       0.00000       0.00000       0.00000       0.00000       0.00000       0.00000       0.00000       12.7927       15.2131       11.8981       7.60684       4.63491       2.33462      0.953791      0.241598       0.00000       0.00000       0.00000       0.00000       0.00000       0.00000       0.00000       0.00000       0.00000       0.00000       0.00000       0.00000       0.00000       0.00000       0.00000       0.00000       0.00000       0.00000       0.00000       0.00000       0.00000       0.00000       0.00000       0.00000       0.00000       0.00000       0.00000       0.00000
   4  14 2324.2241    1.2998  0.9533  9.7472 -0.0010       3.59872  0.0671   0.0488   0.1212    0.7361   0.0000       1.30289   444.5992      -11.5525       14.5815      -4.70980       1.50138      -2.59716     -0.279657      0.119540       0.00000       0.00000       0.00000       0.00000       0.00000       0.00000       0.00000       0.00000       0.00000       0.00000       0.00000       0.00000       0.00000       0.00000       0.00000       0.00000       0.00000       0.00000       0.00000       0.00000       0.00000       0.00000       0.00000       0.00000       0.00000       0.00000       0.00000       0.00000       17.3553       19.0052       14.6696       12.1560       6.64392       3.56105       1.15017      0.371564       0.00000       0.00000       0.00000       0.00000       0.00000       0.00000       0.00000       0.00000       0.00000       0.00000       0.00000       0.00000       0.00000       0.00000       0.00000       0.00000       0.00000       0.00000       0.00000       0.00000       0.00000       0.00000       0.00000       0.00000       0.00000       0.00000       0.00000       0.00000
   4  16 2593.0356    2.2034  1.0851  2.9146  0.0000       2.34864  0.0685   0.0774   0.1311 1000.0000   0.0000       1.16736   413.3874      -1.96282       18.0629       9.81848      -8.48868     -0.802514       0.00000       0.00000       0.00000       0.00000       0.00000       0.00000       0.00000       0.00000       0.00000       0.00000       0.00000       0.00000       0.00000       0.00000       0.00000       0.00000       0.00000       0.00000       0.00000       0.00000       0.00000       0.00000       0.00000       0.00000       0.00000       0.00000       0.00000       0.00000       0.00000       0.00000       17.6702       19.6804       15.7337       11.5273       6.03385       3.41390       1.20651      0.362444       0.00000       0.00000       0.00000       0.00000       0.00000       0.00000       0.00000       0.00000       0.00000       0.00000       0.00000       0.00000       0.00000       0.00000       0.00000       0.00000       0.00000       0.00000       0.00000       0.00000       0.00000       0.00000       0.00000       0.00000       0.00000       0.00000       0.00000       0.00000
   4  17 2728.4912    3.0450  0.7503  4.6105  0.0000       3.91731  0.0494   0.1183   0.0891  586.5312   0.0000       1.26836   444.7883       2.98487       20.3177      -8.99033      -5.41118      -4.76788       0.00000       0.00000       0.00000       0.00000       0.00000       0.00000       0.00000       0.00000       0.00000       0.00000       0.00000       0.00000       0.00000       0.00000       0.00000       0.00000       0.00000       0.00000       0.00000       0.00000       0.00000       0.00000       0.00000       0.00000       0.00000       0.00000       0.00000       0.00000       0.00000       0.00000       13.7305       12.8781       12.8595       8.82736       5.41399       2.69959       1.07661      0.238908       0.00000       0.00000       0.00000       0.00000       0.00000       0.00000       0.00000       0.00000       0.00000       0.00000       0.00000       0.00000       0.00000       0.00000       0.00000       0.00000       0.00000       0.00000       0.00000       0.00000       0.00000       0.00000       0.00000       0.00000       0.00000       0.00000       0.00000       0.00000
   4  18 2864.1878    3.6844  0.8667 10.6205 -0.0049      0.697913  0.0587   0.1397   0.0935    3.2527   0.0000       1.15318   457.4622      -9.54655       10.0231       3.04953       2.08113      0.444946       1.44476    -0.0532635       0.00000       0.00000       0.00000       0.00000       0.00000       0.00000       0.00000       0.00000       0.00000       0.00000       0.00000       0.00000       0.00000       0.00000       0.00000       0.00000       0.00000       0.00000       0.00000       0.00000       0.00000       0.00000       0.00000       0.00000       0.00000       0.00000       0.00000       0.00000       18.9156       18.9231       15.0992       9.90026       5.65566       2.54304      0.988864      0.242120       0.00000       0.00000       0.00000       0.00000       0.00000       0.00000       0.00000       0.00000       0.00000       0.00000       0.00000       0.00000       0.00000       0.00000       0.00000       0.00000       0.00000       0.00000       0.00000       0.00000       0.00000       0.00000       0.00000       0.00000       0.00000       0.00000       0.00000       0.00000
   4  20 3136.1039    4.2608  1.0719 12.7299 -0.0040       2.87909  0.0679   0.1611   0.1311    0.6036   0.0000       1.36963   434.9423      -9.72750       5.77389      -2.40029       4.09628      -1.79202      -1.22939     -0.623855       0.00000       0.00000       0.00000       0.00000       0.00000       0.00000       0.00000       0.00000       0.00000       0.00000       0.00000       0.00000       0.00000       0.00000       0.00000       0.00000       0.00000       0.00000       0.00000       0.00000       0.00000       0.00000       0.00000       0.00000       0.00000       0.00000       0.00000       0.00000       17.4368       18.8480       15.6375       10.3988       6.79319       2.88098       1.25926      0.330930       0.00000       0.00000       0.00000       0.00000       0.00000       0.00000       0.00000       0.00000       0.00000       0.00000       0.00000       0.00000       0.00000       0.00000       0.00000       0.00000       0.00000       0.00000       0.00000       0.00000       0.00000       0.00000       0.00000       0.00000       0.00000       0.00000       0.00000       0.00000
   4  21 3271.7006    4.2404  1.3175  3.8067  0.0000      0.301539  0.0678   0.1450   0.1469 1000.0000   0.0000      0.960218   438.0467       10.3202      -1.28608      -18.6532       6.52674      -6.01749       0.00000       0.00000       0.00000       0.00000       0.00000       0.00000       0.00000       0.00000       0.00000       0.00000       0.00000       0.00000       0.00000       0.00000       0.00000       0.00000       0.00000       0.00000       0.00000       0.00000       0.00000       0.00000       0.00000       0.00000       0.00000       0.00000       0.00000       0.00000       0.00000       0.00000       20.0255       20.7601       15.7014       11.9859       6.44979       3.29645       1.06810      0.329254       0.00000       0.00000       0.00000       0.00000       0.00000       0.00000       0.00000       0.00000       0.00000       0.00000       0.00000       0.00000       0.00000       0.00000       0.00000       0.00000       0.00000       0.00000       0.00000       0.00000       0.00000       0.00000       0.00000       0.00000       0.00000       0.00000       0.00000       0.00000
   4  22 3407.9841    3.6719  2.0792 11.7013 -0.0002      0.714035  0.0937   0.0985   0.1754    0.5666   0.0000      0.476037   446.0653       20.3374       32.0798      -17.7397      -10.4479       2.04379      0.131318     -0.325233       0.00000       0.00000       0.00000       0.00000       0.00000       0.00000       0.00000       0.00000       0.00000       0.00000       0.00000       0.00000       0.00000       0.00000       0.00000       0.00000       0.00000       0.00000       0.00000       0.00000       0.00000       0.00000       0.00000       0.00000       0.00000       0.00000       0.00000       0.00000       25.6227       27.2908       21.9054       14.5722       8.77299       3.98018       1.63375      0.434072       0.00000       0.00000       0.00000       0.00000       0.00000       0.00000       0.00000       0.00000       0.00000       0.00000       0.00000       0.00000       0.00000       0.00000       0.00000       0.00000       0.00000       0.00000       0.00000       0.00000       0.00000       0.00000       0.00000       0.00000       0.00000       0.00000       0.00000       0.00000
   4  23 3544.8629    3.1601  3.0406 10.7169 -0.0013      0.614892  0.1142   0.0697   0.2042    0.6464   0.0000      0.283428   441.0826       69.6360       30.5382      -17.6583      -6.44742       4.79251      -3.60423     -0.396197       0.00000       0.00000       0.00000       0.00000       0.00000       0.00000       0.00000       0.00000       0.00000       0.00000       0.00000       0.00000       0.00000       0.00000       0.00000       0.00000       0.00000       0.00000       0.00000       0.00000       0.00000       0.00000       0.00000       0.00000       0.00000       0.00000       0.00000       0.00000       31.6373       33.3959       26.8703       17.7576       10.2896       4.92005       1.94808      0.494379       0.00000       0.00000       0.00000       0.00000       0.00000       0.00000       0.00000       0.00000       0.00000       0.00000       0.00000       0.00000       0.00000       0.00000       0.00000       0.00000       0.00000       0.00000       0.00000       0.00000       0.00000       0.00000       0.00000       0.00000       0.00000       0.00000       0.00000       0.00000
   4  24 3681.7117    2.6323  4.5344 10.3810 -0.0008      0.525226  0.1472   0.0461   0.2531    0.3591   0.0000      0.182765   391.1702       35.9785      -10.1281      -37.2012      -23.3782      -11.1035       1.10053      -1.74371       0.00000       0.00000       0.00000       0.00000       0.00000       0.00000       0.00000       0.00000       0.00000       0.00000       0.00000       0.00000       0.00000       0.00000       0.00000       0.00000       0.00000       0.00000       0.00000       0.00000       0.00000       0.00000       0.00000       0.00000       0.00000       0.00000       0.00000       0.00000       37.8786       38.2992       32.8384       22.9550       13.0951       6.74640       2.47333      0.627502       0.00000       0.00000       0.00000       0.00000       0.00000       0.00000       0.00000       0.00000       0.00000       0.00000       0.00000       0.00000       0.00000       0.00000       0.00000       0.00000       0.00000       0.00000       0.00000       0.00000       0.00000       0.00000       0.00000       0.00000       0.00000       0.00000       0.00000       0.00000
   4  25 3818.9657    2.2081  6.8884  9.5478  0.0001      0.408869  0.1865   0.0308   0.3319    0.4007   0.0000      0.116709   423.2723       36.1884       43.8181      -12.0002      -10.9163       13.3253       1.94848      -1.52272       0.00000       0.00000       0.00000       0.00000       0.00000       0.00000       0.00000       0.00000       0.00000       0.00000       0.00000       0.00000       0.00000       0.00000       0.00000       0.00000       0.00000       0.00000       0.00000       0.00000       0.00000       0.00000       0.00000       0.00000       0.00000       0.00000       0.00000       0.00000       48.2233       51.2131       41.6577       28.4074       16.5751       8.06231       3.13688      0.838231       0.00000       0.00000       0.00000       0.00000       0.00000       0.00000       0.00000       0.00000       0.00000       0.00000       0.00000       0.00000       0.00000       0.00000       0.00000       0.00000       0.00000       0.00000       0.00000       0.00000       0.00000       0.00000       0.00000       0.00000       0.00000       0.00000       0.00000       0.00000
   5  10 1823.4522    0.3908  0.2680  9.8269 -0.0006       19.4735  0.0305   0.0272   0.0554    0.0814   0.0000       5.24424   437.1723      -6.38327       13.8242       1.00803      -3.58184      0.839028     -0.344068    -0.0288079    -0.0792534    -0.0254454       0.00000       0.00000       0.00000       0.00000       0.00000       0.00000       0.00000       0.00000       0.00000       0.00000       0.00000       0.00000       0.00000       0.00000       0.00000       0.00000       0.00000       0.00000       0.00000       0.00000       0.00000       0.00000       0.00000       0.00000       0.00000       0.00000       7.42652       9.07085       8.25384       6.16303       4.42548       2.02361       1.57916      0.461912      0.223504     0.0479442       0.00000       0.00000       0.00000       0.00000       0.00000       0.00000       0.00000       0.00000       0.00000       0.00000       0.00000       0.00000       0.00000       0.00000       0.00000       0.00000       0.00000       0.00000       0.00000       0.00000       0.00000       0.00000       0.00000       0.00000       0.00000       0.00000
   5  11 1960.6388    0.5461  0.4248  9.7197 -0.0055       8.31823  0.0437   0.0294   0.0683    0.1324   0.0000       2.46352   440.3772      -4.60803       21.0376      -7.50821      -4.55146      0.644050     0.0188004      0.104834     0.0812617     0.0191889       0.00000       0.00000       0.00000       0.00000       0.00000       0.00000       0.00000       0.00000       0.00000       0.00000       0.00000       0.00000       0.00000       0.00000       0.00000       0.00000       0.00000       0.00000       0.00000       0.00000       0.00000       0.00000       0.00000       0.00000       0.00000       0.00000       10.6756       12.6466       9.98418       8.34679       6.68538       3.32876       1.92407      0.574497      0.281995     0.0674927       0.00000       0.00000       0.00000       0.00000       0.00000       0.00000       0.00000       0.00000       0.00000       0.00000       0.00000       0.00000       0.00000       0.00000       0.00000       0.00000       0.00000       0.00000       0.00000       0.00000       0.00000       0.00000       0.00000       0.00000       0.00000       0.00000
   5  12 2098.5370    0.7382  0.5096  9.9874 -0.0031       8.37814  0.0429   0.0354   0.0757    0.1420   0.0000       1.98275   429.1730      -4.83767       15.7449       14.6578      -2.08479      -4.85986      -1.84510      0.173090     0.0530815    0.00745526       0.00000       0.00000       0.00000       0.00000       0.00000       0.00000       0.00000       0.00000       0.00000       0.00000       0.00000       0.00000       0.00000       0.00000       0.00000       0.00000       0.00000       0.00000       0.00000       0.00000       0.00000       0.00000       0.00000       0.00000       0.00000       0.00000       11.0251       15.3585       10.1217       10.0187       4.80061       3.87695       1.29119      0.867822      0.177638     0.0857426       0.00000       0.00000       0.00000       0.00000       0.00000       0.00000       0.00000       0.00000       0.00000       0.00000       0.00000       0.00000       0.00000       0.00000       0.00000       0.00000       0.00000       0.00000       0.00000       0.00000       0.00000       0.00000       0.00000       0.00000       0.00000       0.00000
   5  13 2235.5318    1.0106  0.6133 10.5245 -0.0025       7.29009  0.0507   0.0473   0.0785    0.1730   0.0000       1.99832   436.3103      0.966345       19.6560      -11.5241      -4.35156      0.239691      -1.35782     -0.460213     0.0942637    -0.0194687       0.00000       0.00000       0.00000       0.00000       0.00000       0.00000       0.00000       0.00000       0.00000       0.00000       0.00000       0.00000       0.00000       0.00000       0.00000       0.00000       0.00000       0.00000       0.00000       0.00000       0.00000       0.00000       0.00000       0.00000       0.00000       0.00000       13.1811       13.7051       13.0983       9.65593       5.18406       3.16818       2.11557      0.806428      0.230306     0.0461991       0.00000       0.00000       0.00000       0.00000       0.00000       0.00000       0.00000       0.00000       0.00000       0.00000       0.00000       0.00000       0.00000       0.00000       0.00000       0.00000       0.00000       0.00000       0.00000       0.00000       0.00000       0.00000       0.00000       0.00000       0.00000       0.00000
   5  14 2371.1451    1.3312  0.7761 10.5475 -0.0029       4.24453  0.0535   0.0510   0.0897    0.2755   0.0000       1.50998   434.6949       9.20863       10.0485       8.93672       6.08636       3.00471       1.50478      0.174259     0.0295794    -0.0421958       0.00000       0.00000       0.00000       0.00000       0.00000       0.00000       0.00000       0.00000       0.00000       0.00000       0.00000       0.00000       0.00000       0.00000       0.00000       0.00000       0.00000       0.00000       0.00000       0.00000       0.00000       0.00000       0.00000       0.00000       0.00000       0.00000       11.6465       11.7224       11.2197       8.93025       6.00819       3.53004       1.91801      0.784963      0.253473     0.0539748       0.00000       0.00000       0.00000       0.00000       0.00000       0.00000       0.00000       0.00000       0.00000       0.00000       0.00000       0.00000       0.00000       0.00000       0.00000       0.00000       0.00000       0.00000       0.00000       0.00000       0.00000       0.00000       0.00000       0.00000       0.00000       0.00000
   5  15 2506.0895    1.8930  0.8446 11.1357 -0.0032       1.39844  0.0479   0.0715   0.0978    0.3339   0.0000       1.11356   462.6156       7.29430       10.8536       16.2533       1.36599      -2.29977      -1.37252      0.918456     -0.149052    -0.0511139       0.00000       0.00000       0.00000       0.00000       0.00000       0.00000       0.00000       0.00000       0.00000       0.00000       0.00000       0.00000       0.00000       0.00000       0.00000       0.00000       0.00000       0.00000       0.00000       0.00000       0.00000       0.00000       0.00000       0.00000       0.00000       0.00000       13.2509       12.7336       10.9289       9.14586       7.04065       3.94362       1.76133      0.688594      0.229784     0.0465478       0.00000       0.00000       0.00000       0.00000       0.00000       0.00000       0.00000       0.00000       0.00000       0.00000       0.00000       0.00000       0.00000       0.00000       0.00000       0.00000       0.00000       0.00000       0.00000       0.00000       0.00000       0.00000       0.00000       0.00000       0.00000       0.00000
   5  16 2641.2324    2.2915  0.8945 11.6063 -0.0035       2.51088  0.0556   0.0846   0.1026    0.3425   0.0000       1.30043   409.8728       22.0878       20.9211      0.643419      -9.28377      -4.78124    -0.0697653     -0.195744      0.313843     0.0128440       0.00000       0.00000       0.00000       0.00000       0.00000       0.00000       0.00000       0.00000       0.00000       0.00000       0.00000       0.00000       0.00000       0.00000       0.00000       0.00000       0.00000       0.00000       0.00000       0.00000       0.00000       0.00000       0.00000       0.00000       0.00000       0.00000       12.7044       13.9372       11.9158       9.44103       6.92204       3.91338       2.00521      0.751647      0.286818     0.0646426       0.00000       0.00000       0.00000       0.00000       0.00000       0.00000       0.00000       0.00000       0.00000       0.00000       0.00000       0.00000       0.00000       0.00000       0.00000       0.00000       0.00000       0.00000       0.00000       0.00000       0.00000       0.00000       0.00000       0.00000       0.00000       0.00000
   5  17 2777.2585    3.0587  0.9941 11.1402 -0.0005      0.541925  0.0563   0.1067   0.1160    1.0932   0.0000       1.22705   431.2295      -4.67206      -1.19085       9.75979       12.8086      -5.27025      0.201033      0.413928      0.420321     0.0194021       0.00000       0.00000       0.00000       0.00000       0.00000       0.00000       0.00000       0.00000       0.00000       0.00000       0.00000       0.00000       0.00000       0.00000       0.00000       0.00000       0.00000       0.00000       0.00000       0.00000       0.00000       0.00000       0.00000       0.00000       0.00000       0.00000       12.1636       13.9904       11.7427       9.52154       6.45309       3.54854       1.99771      0.746395      0.277676     0.0695717       0.00000       0.00000       0.00000       0.00000       0.00000       0.00000       0.00000       0.00000       0.00000       0.00000       0.00000       0.00000       0.00000       0.00000       0.00000       0.00000       0.00000       0.00000       0.00000       0.00000       0.00000       0.00000       0.00000       0.00000       0.00000       0.00000
   5  19 3050.0119    4.6522  0.8321 10.3691  0.0068       2.16523  0.0461   0.1757   0.0921    3.2503   0.0000      0.898070   442.8584       15.9143       11.0034      -2.71218       2.34714     -0.821952     -0.426388      0.708185    -0.0545278     -0.122300       0.00000       0.00000       0.00000       0.00000       0.00000       0.00000       0.00000       0.00000       0.00000       0.00000       0.00000       0.00000       0.00000       0.00000       0.00000       0.00000       0.00000       0.00000       0.00000       0.00000       0.00000       0.00000       0.00000       0.00000       0.00000       0.00000       10.8009       12.2022       10.8001       8.18664       5.92729       3.18431       1.87237      0.679854      0.266947     0.0601785       0.00000       0.00000       0.00000       0.00000       0.00000       0.00000       0.00000       0.00000       0.00000       0.00000       0.00000       0.00000       0.00000       0.00000       0.00000       0.00000       0.00000       0.00000       0.00000       0.00000       0.00000       0.00000       0.00000       0.00000       0.00000       0.00000
   5  20 3186.3237    4.1919  1.0856 12.6218 -0.0095       2.35360  0.0725   0.1666   0.1196    0.9555   0.0000       1.24713   451.2880       10.6778      -3.17640      -1.67061       2.03023      -7.27947    -0.0839205      0.736904      0.347524    -0.0798175       0.00000       0.00000       0.00000       0.00000       0.00000       0.00000       0.00000       0.00000       0.00000       0.00000       0.00000       0.00000       0.00000       0.00000       0.00000       0.00000       0.00000       0.00000       0.00000       0.00000       0.00000       0.00000       0.00000       0.00000       0.00000       0.00000       19.2199       22.1648       18.3325       12.8714       7.86070       4.03307       2.23127      0.839277      0.312591     0.0730061       0.00000       0.00000       0.00000       0.00000       0.00000       0.00000       0.00000       0.00000       0.00000       0.00000       0.00000       0.00000       0.00000       0.00000       0.00000       0.00000       0.00000       0.00000       0.00000       0.00000       0.00000       0.00000       0.00000       0.00000       0.00000       0.00000
   5  21 3322.5721    3.6019  1.6215 12.3758 -0.0088       1.06217  0.0843   0.1147   0.1580    0.5324   0.0000      0.839629   462.4945       1.20202      -7.66871      -33.5894      0.374907      -12.5500     -0.539723      0.374675      0.725052    -0.0830558       0.00000       0.00000       0.00000       0.00000       0.00000       0.00000       0.00000       0.00000       0.00000       0.00000       0.00000       0.00000       0.00000       0.00000       0.00000       0.00000       0.00000       0.00000       0.00000       0.00000       0.00000       0.00000       0.00000       0.00000       0.00000       0.00000       17.8445       19.6449       17.8111       13.8866       8.46819       4.99327       2.96110       1.18338      0.405035     0.0930207       0.00000       0.00000       0.00000       0.00000       0.00000       0.00000       0.00000       0.00000       0.00000       0.00000       0.00000       0.00000       0.00000       0.00000       0.00000       0.00000       0.00000       0.00000       0.00000       0.00000       0.00000       0.00000       0.00000       0.00000       0.00000       0.00000
   5  22 3459.4019    3.3322  2.1721 11.1768  0.0025      0.547985  0.0915   0.0862   0.1631    0.7299   0.0000      0.473314   425.0107      0.800870       8.81921       5.14953       7.30586     -0.597186      -1.41356      -1.29612     -0.290881     0.0986957       0.00000       0.00000       0.00000       0.00000       0.00000       0.00000       0.00000       0.00000       0.00000       0.00000       0.00000       0.00000       0.00000       0.00000       0.00000       0.00000       0.00000       0.00000       0.00000       0.00000       0.00000       0.00000       0.00000       0.00000       0.00000       0.00000       19.4093       21.7270       19.3354       14.3531       9.87453       6.01594       2.79582       1.33167      0.427636     0.0940456       0.00000       0.00000       0.00000       0.00000       0.00000       0.00000       0.00000       0.00000       0.00000       0.00000       0.00000       0.00000       0.00000       0.00000       0.00000       0.00000       0.00000       0.00000       0.00000       0.00000       0.00000       0.00000       0.00000       0.00000       0.00000       0.00000
   5  23 3596.7028    2.8033  3.3085 11.4036 -0.0018      0.664649  0.1165   0.0624   0.2161    0.3030   0.0000      0.259255   441.2304       27.7748       10.1187       34.7047      -5.87497       5.36458       1.84339      -2.03341     -0.536857      0.114973       0.00000       0.00000       0.00000       0.00000       0.00000       0.00000       0.00000       0.00000       0.00000       0.00000       0.00000       0.00000       0.00000       0.00000       0.00000       0.00000       0.00000       0.00000       0.00000       0.00000       0.00000       0.00000       0.00000       0.00000       0.00000       0.00000       24.4992       29.2172       24.3127       19.3137       12.7095       7.46766       3.88289       1.61940      0.567146      0.143528       0.00000       0.00000       0.00000       0.00000       0.00000       0.00000       0.00000       0.00000       0.00000       0.00000       0.00000       0.00000       0.00000       0.00000       0.00000       0.00000       0.00000       0.00000       0.00000       0.00000       0.00000       0.00000       0.00000       0.00000       0.00000       0.00000
   5  24 3734.5190    2.3459  4.8805 10.7813  0.0025      0.717751  0.1451   0.0427   0.2613    0.2018   0.0000      0.162257   429.1223       30.7859      -14.0300       24.5637       3.73040      -9.94059      -5.10386      -2.87219      0.121726      0.124988       0.00000       0.00000       0.00000       0.00000       0.00000       0.00000       0.00000       0.00000       0.00000       0.00000       0.00000       0.00000       0.00000       0.00000       0.00000       0.00000       0.00000       0.00000       0.00000       0.00000       0.00000       0.00000       0.00000       0.00000       0.00000       0.00000       30.7006       33.9878       30.7344       23.2026       15.7202       9.20626       4.78159       2.03606      0.705884      0.153498       0.00000       0.00000       0.00000       0.00000       0.00000       0.00000       0.00000       0.00000       0.00000       0.00000       0.00000       0.00000       0.00000       0.00000       0.00000       0.00000       0.00000       0.00000       0.00000       0.00000       0.00000       0.00000       0.00000       0.00000       0.00000       0.00000
   5  25 3872.2714    1.9580  6.7736 10.5100  0.0013      0.579747  0.1764   0.0306   0.3376    0.1349   0.0000      0.125589   427.2934       56.9510       64.1959      -29.8603       8.87835      -3.84768       1.58100     -0.756650     -0.456483    -0.0941685       0.00000       0.00000       0.00000       0.00000       0.00000       0.00000       0.00000       0.00000       0.00000       0.00000       0.00000       0.00000       0.00000       0.00000       0.00000       0.00000       0.00000       0.00000       0.00000       0.00000       0.00000       0.00000       0.00000       0.00000       0.00000       0.00000       35.8353       40.6254       35.7449       27.6310       19.4264       10.9426       5.82869       2.36833      0.870331      0.194227       0.00000       0.00000       0.00000       0.00000       0.00000       0.00000       0.00000       0.00000       0.00000       0.00000       0.00000       0.00000       0.00000       0.00000       0.00000       0.00000       0.00000       0.00000       0.00000       0.00000       0.00000       0.00000       0.00000       0.00000       0.00000       0.00000
   6  11 2004.0549    0.6153  0.3880  9.8119 -0.0018       6.80922  0.0377   0.0324   0.0656    0.1039   0.0000       2.28114   438.2800      -1.92755       19.8814      -8.65007       11.3908      -1.92311      -1.49132     -0.582352      0.481804     -0.118195    -0.0534486    0.00698028       0.00000       0.00000       0.00000       0.00000       0.00000       0.00000       0.00000       0.00000       0.00000       0.00000       0.00000       0.00000       0.00000       0.00000       0.00000       0.00000       0.00000       0.00000       0.00000       0.00000       0.00000       0.00000       0.00000       0.00000       6.90345       9.41833       7.54662       6.20981       5.89954       3.28329       2.16877       1.01850      0.489953      0.172513     0.0722154     0.0153285       0.00000       0.00000       0.00000       0.00000       0.00000       0.00000       0.00000       0.00000       0.00000       0.00000       0.00000       0.00000       0.00000       0.00000       0.00000       0.00000       0.00000       0.00000       0.00000       0.00000       0.00000       0.00000       0.00000       0.00000
   6  12 2142.5538    0.8085  0.6002  9.8868 -0.0077       4.72957  0.0360   0.0330   0.0744    0.1603   0.0000       1.50090   448.2688      -11.5239      -7.14661      -2.53370       5.67888      0.300246      -1.18126       1.29952     0.0152633      0.222685    -0.0832151   0.000698972       0.00000       0.00000       0.00000       0.00000       0.00000       0.00000       0.00000       0.00000       0.00000       0.00000       0.00000       0.00000       0.00000       0.00000       0.00000       0.00000       0.00000       0.00000       0.00000       0.00000       0.00000       0.00000       0.00000       0.00000       7.45151       9.20953       8.04050       6.87610       4.82261       3.16095       1.90747      0.931315      0.465749      0.167233     0.0534371     0.0126369       0.00000       0.00000       0.00000       0.00000       0.00000       0.00000       0.00000       0.00000       0.00000       0.00000       0.00000       0.00000       0.00000       0.00000       0.00000       0.00000       0.00000       0.00000       0.00000       0.00000       0.00000       0.00000       0.00000       0.00000
   6  13 2279.8844    1.0883  0.7586 10.2793  0.0035       5.23082  0.0492   0.0403   0.0783    0.2036   0.0000       1.37230   432.3460       5.52293     -0.522760      -1.31118      -10.9521      -4.66239      -1.11760      0.862802      0.826394      0.284722     0.0847369    -0.0182481       0.00000       0.00000       0.00000       0.00000       0.00000       0.00000       0.00000       0.00000       0.00000       0.00000       0.00000       0.00000       0.00000       0.00000       0.00000       0.00000       0.00000       0.00000       0.00000       0.00000       0.00000       0.00000       0.00000       0.00000       11.0556       12.5680       11.5592       8.94103       6.15580       4.36072       2.29727       1.12747      0.543305      0.224228     0.0586917     0.0125988       0.00000       0.00000       0.00000       0.00000       0.00000       0.00000       0.00000       0.00000       0.00000       0.00000       0.00000       0.00000       0.00000       0.00000       0.00000       0.00000       0.00000       0.00000       0.00000       0.00000       0.00000       0.00000       0.00000       0.00000
   6  14 2415.6083    1.6054  0.8956 10.5162  0.0024       4.09292  0.0545   0.0562   0.0952    0.3152   0.0000       1.19189   424.3386      -6.81721       12.6119      -6.73403      -3.39292      -1.15965      -1.86740      0.219359     -0.243816      0.310090     0.0863809     0.0200570       0.00000       0.00000       0.00000       0.00000       0.00000       0.00000       0.00000       0.00000       0.00000       0.00000       0.00000       0.00000       0.00000       0.00000       0.00000       0.00000       0.00000       0.00000       0.00000       0.00000       0.00000       0.00000       0.00000       0.00000       11.0583       11.9406       12.9477       8.87548       6.31751       4.56961       2.43472       1.20413      0.647169      0.280617     0.0792799     0.0126911       0.00000       0.00000       0.00000       0.00000       0.00000       0.00000       0.00000       0.00000       0.00000       0.00000       0.00000       0.00000       0.00000       0.00000       0.00000       0.00000       0.00000       0.00000       0.00000       0.00000       0.00000       0.00000       0.00000       0.00000
   6  15 2551.1290    2.0416  0.8395 11.2659  0.0001       2.02341  0.0481   0.0699   0.0875    0.2736   0.0000       1.05483   433.2558       5.95253       8.52188       7.14314      -3.65972       4.31014       1.76521      -1.42385     -0.487194      0.109128    -0.0238029    0.00550380       0.00000       0.00000       0.00000       0.00000       0.00000       0.00000       0.00000       0.00000       0.00000       0.00000       0.00000       0.00000       0.00000       0.00000       0.00000       0.00000       0.00000       0.00000       0.00000       0.00000       0.00000       0.00000       0.00000       0.00000       8.09569       10.3453       9.21634       8.45307       5.32868       4.41489       2.32224       1.25481      0.614126      0.257911     0.0667171     0.0175579       0.00000       0.00000       0.00000       0.00000       0.00000       0.00000       0.00000       0.00000       0.00000       0.00000       0.00000       0.00000       0.00000       0.00000       0.00000       0.00000       0.00000       0.00000       0.00000       0.00000       0.00000       0.00000       0.00000       0.00000
   6  16 2687.1796    2.6301  0.9056 11.9584 -0.0068       2.71855  0.0454   0.0941   0.1016    0.2372   0.0000       1.11631   448.4131      -3.76605       18.4846      -1.32673      -5.42699       4.34162      0.256678     -0.598866     -0.630152      0.207462     0.0294160     0.0121421       0.00000       0.00000       0.00000       0.00000       0.00000       0.00000       0.00000       0.00000       0.00000       0.00000       0.00000       0.00000       0.00000       0.00000       0.00000       0.00000       0.00000       0.00000       0.00000       0.00000       0.00000       0.00000       0.00000       0.00000       9.19474       10.5996       9.81114       8.04726       5.59787       3.77258       2.23208       1.06410      0.556797      0.198051     0.0606351     0.0134899       0.00000       0.00000       0.00000       0.00000       0.00000       0.00000       0.00000       0.00000       0.00000       0.00000       0.00000       0.00000       0.00000       0.00000       0.00000       0.00000       0.00000       0.00000       0.00000       0.00000       0.00000       0.00000       0.00000       0.00000
   6  17 2823.7586    3.2283  0.8530 12.1325  0.0037       1.47130  0.0460   0.1128   0.0865    0.2792   0.0000       1.17315   429.1682      -11.6404       3.97293       5.74865      -1.00595      -4.16466      -2.15443      -1.87788      0.139527     -0.306485     0.0755246     0.0213398       0.00000       0.00000       0.00000       0.00000       0.00000       0.00000       0.00000       0.00000       0.00000       0.00000       0.00000       0.00000       0.00000       0.00000       0.00000       0.00000       0.00000       0.00000       0.00000       0.00000       0.00000       0.00000       0.00000       0.00000       8.58438       10.1440       9.07058       7.63239       5.68624       3.65113       2.27560       1.06055      0.553030      0.188499     0.0629365     0.0140173       0.00000       0.00000       0.00000       0.00000       0.00000       0.00000       0.00000       0.00000       0.00000       0.00000       0.00000       0.00000       0.00000       0.00000       0.00000       0.00000       0.00000       0.00000       0.00000       0.00000       0.00000       0.00000       0.00000       0.00000
   6  18 2960.7887    3.8479  0.8842 12.2733  0.0003       1.01134  0.0434   0.1283   0.0919    0.3300   0.0000       1.08295   428.7490       7.57025       7.33325      -14.9546     -0.779964       1.21998     -0.151499     -0.797368      0.465411    -0.0420448     0.0596177     0.0232281       0.00000       0.00000       0.00000       0.00000       0.00000       0.00000       0.00000       0.00000       0.00000       0.00000       0.00000       0.00000       0.00000       0.00000       0.00000       0.00000       0.00000       0.00000       0.00000       0.00000       0.00000       0.00000       0.00000       0.00000       8.14720       8.90494       8.75802       7.12007       5.40660       3.57967       2.12978       1.14461      0.498202      0.193228     0.0590895     0.0122314       0.00000       0.00000       0.00000       0.00000       0.00000       0.00000       0.00000       0.00000       0.00000       0.00000       0.00000       0.00000       0.00000       0.00000       0.00000       0.00000       0.00000       0.00000       0.00000       0.00000       0.00000       0.00000       0.00000       0.00000
   6  19 3097.3397    4.4652  0.8356 13.0016 -0.0053      0.825284  0.0436   0.1621   0.0899    0.2862   0.0000       1.06655   433.1466       7.50462      -21.4254      -11.0289       5.71943      -1.54709      -1.80207     0.0843622       1.31519     -0.208106   -0.00106237     0.0121819       0.00000       0.00000       0.00000       0.00000       0.00000       0.00000       0.00000       0.00000       0.00000       0.00000       0.00000       0.00000       0.00000       0.00000       0.00000       0.00000       0.00000       0.00000       0.00000       0.00000       0.00000       0.00000       0.00000       0.00000       8.80429       9.76453       9.28537       7.62223       5.47303       3.50792       2.12907       1.07222      0.521841      0.187609     0.0553902     0.0119435       0.00000       0.00000       0.00000       0.00000       0.00000       0.00000       0.00000       0.00000       0.00000       0.00000       0.00000       0.00000       0.00000       0.00000       0.00000       0.00000       0.00000       0.00000       0.00000       0.00000       0.00000       0.00000       0.00000       0.00000
   6  20 3234.0429    4.1176  1.1642 12.7197 -0.0059       1.37169  0.0601   0.1359   0.1117    0.4544   0.0000       1.17200   434.6500      -16.7097       32.1310      -21.9492      -9.26148      -3.17345     -0.759139       2.02376       1.57404     -0.144727    -0.0162534   -0.00599008       0.00000       0.00000       0.00000       0.00000       0.00000       0.00000       0.00000       0.00000       0.00000       0.00000       0.00000       0.00000       0.00000       0.00000       0.00000       0.00000       0.00000       0.00000       0.00000       0.00000       0.00000       0.00000       0.00000       0.00000       10.7693       11.7172       11.5962       9.23822       6.93599       4.45888       2.72625       1.47415      0.675037      0.250187     0.0779173     0.0146755       0.00000       0.00000       0.00000       0.00000       0.00000       0.00000       0.00000       0.00000       0.00000       0.00000       0.00000       0.00000       0.00000       0.00000       0.00000       0.00000       0.00000       0.00000       0.00000       0.00000       0.00000       0.00000       0.00000       0.00000
   6  21 3371.0675    3.7267  1.6287 12.2856  0.0023    -0.0824040  0.0841   0.1097   0.1316    0.4046   0.0000      0.744383   427.0081       12.2926      -6.63433      -29.8272      0.646679       1.41292     -0.910332      -4.04157     -0.737206     -0.339236     -0.110819     0.0180786       0.00000       0.00000       0.00000       0.00000       0.00000       0.00000       0.00000       0.00000       0.00000       0.00000       0.00000       0.00000       0.00000       0.00000       0.00000       0.00000       0.00000       0.00000       0.00000       0.00000       0.00000       0.00000       0.00000       0.00000       14.2683       15.9340       15.1573       12.3150       9.16302       5.88996       3.56384       1.90141      0.841465      0.315056     0.0968043     0.0193207       0.00000       0.00000       0.00000       0.00000       0.00000       0.00000       0.00000       0.00000       0.00000       0.00000       0.00000       0.00000       0.00000       0.00000       0.00000       0.00000       0.00000       0.00000       0.00000       0.00000       0.00000       0.00000       0.00000       0.00000
   6  22 3508.4329    3.1571  2.5485 11.6342 -0.0059      0.857675  0.0932   0.0689   0.1745    0.2878   0.0000      0.332218   402.0905       1.22383       2.53762       13.4774       1.24168      -5.92853       3.38828      0.871650      0.220985      0.108633      0.168834    -0.0532362       0.00000       0.00000       0.00000       0.00000       0.00000       0.00000       0.00000       0.00000       0.00000       0.00000       0.00000       0.00000       0.00000       0.00000       0.00000       0.00000       0.00000       0.00000       0.00000       0.00000       0.00000       0.00000       0.00000       0.00000       15.9273       19.1152       17.8073       14.3722       10.8394       7.12458       4.18969       2.19887       1.00519      0.405053      0.128263     0.0265088       0.00000       0.00000       0.00000       0.00000       0.00000       0.00000       0.00000       0.00000       0.00000       0.00000       0.00000       0.00000       0.00000       0.00000       0.00000       0.00000       0.00000       0.00000       0.00000       0.00000       0.00000       0.00000       0.00000       0.00000
   6  23 3646.2247    2.5488  3.5654 11.2971  0.0007      0.400778  0.1200   0.0500   0.2082    0.1956   0.0000      0.250485   433.8324      -14.6941       27.1603       5.13110       3.13859      -5.80004      -5.64940       2.38814      0.997093     -0.893015     -0.252397     0.0622454       0.00000       0.00000       0.00000       0.00000       0.00000       0.00000       0.00000       0.00000       0.00000       0.00000       0.00000       0.00000       0.00000       0.00000       0.00000       0.00000       0.00000       0.00000       0.00000       0.00000       0.00000       0.00000       0.00000       0.00000       19.4899       24.1488       21.7295       18.4554       13.6451       9.16048       5.51189       2.70172       1.34896      0.508294      0.163535     0.0359650       0.00000       0.00000       0.00000       0.00000       0.00000       0.00000       0.00000       0.00000       0.00000       0.00000       0.00000       0.00000       0.00000       0.00000       0.00000       0.00000       0.00000       0.00000       0.00000       0.00000       0.00000       0.00000       0.00000       0.00000
   6  24 3784.0603    2.1677  5.6604 10.4642 -0.0001      0.352156  0.1487   0.0325   0.2598    0.1602   0.0000      0.124619   460.2218       58.9519      -47.9400      -10.1674      0.808001      -5.11088      -4.87752       1.87848      0.159357     -0.624418     0.0285223    0.00952832       0.00000       0.00000       0.00000       0.00000       0.00000       0.00000       0.00000       0.00000       0.00000       0.00000       0.00000       0.00000       0.00000       0.00000       0.00000       0.00000       0.00000       0.00000       0.00000       0.00000       0.00000       0.00000       0.00000       0.00000       25.9826       30.2341       28.3055       23.2876       16.9397       11.0569       6.65686       3.59209       1.60100      0.626375      0.190248     0.0388137       0.00000       0.00000       0.00000       0.00000       0.00000       0.00000       0.00000       0.00000       0.00000       0.00000       0.00000       0.00000       0.00000       0.00000       0.00000       0.00000       0.00000       0.00000       0.00000       0.00000       0.00000       0.00000       0.00000       0.00000
   6  25 3922.4266    1.8860  7.3090 10.3858 -0.0009      0.301189  0.1768   0.0266   0.3306    0.1130   0.0000     0.0976474   464.8119      -1.64912       11.2932      -17.1649      -1.43569      -12.7659      -7.34442      -4.50504     0.0819085     -0.207496      0.120748     0.0570229       0.00000       0.00000       0.00000       0.00000       0.00000       0.00000       0.00000       0.00000       0.00000       0.00000       0.00000       0.00000       0.00000       0.00000       0.00000       0.00000       0.00000       0.00000       0.00000       0.00000       0.00000       0.00000       0.00000       0.00000       29.8948       34.9489       32.5823       26.9539       20.0045       13.1885       7.79072       4.24120       1.89023      0.748687      0.229720     0.0471243       0.00000       0.00000       0.00000       0.00000       0.00000       0.00000       0.00000       0.00000       0.00000       0.00000       0.00000       0.00000       0.00000       0.00000       0.00000       0.00000       0.00000       0.00000       0.00000       0.00000       0.00000       0.00000       0.00000       0.00000
   6  26 4061.2200    1.5955  9.2789 10.2343  0.0003      0.395862  0.2159   0.0210   0.3973    0.0853   0.0000     0.0928620   429.3721       10.6292       32.1042       13.4368       17.6567      -10.7839       20.3412       3.26434      -2.02599     -0.779351      0.570828   -0.00719577       0.00000       0.00000       0.00000       0.00000       0.00000       0.00000       0.00000       0.00000       0.00000       0.00000       0.00000       0.00000       0.00000       0.00000       0.00000       0.00000       0.00000       0.00000       0.00000       0.00000       0.00000       0.00000       0.00000       0.00000       35.2297       41.3479       38.3650       32.0443       24.0521       16.1407       9.52247       4.99021       2.27144      0.898205      0.278431     0.0575836       0.00000       0.00000       0.00000       0.00000       0.00000       0.00000       0.00000       0.00000       0.00000       0.00000       0.00000       0.00000       0.00000       0.00000       0.00000       0.00000       0.00000       0.00000       0.00000       0.00000       0.00000       0.00000       0.00000       0.00000
   6  27 4198.5328    1.3699 12.9743 10.0597  0.0001     -0.139987  0.3006   0.0168   0.5350    0.0726   0.0000     0.0849153   499.3100      -7.11215       12.0998      -73.3348       24.5566      -22.1206      -9.34959    -0.0251778      0.715672      0.660851      0.395651   -0.00523066       0.00000       0.00000       0.00000       0.00000       0.00000       0.00000       0.00000       0.00000       0.00000       0.00000       0.00000       0.00000       0.00000       0.00000       0.00000       0.00000       0.00000       0.00000       0.00000       0.00000       0.00000       0.00000       0.00000       0.00000       44.3356       52.5754       50.4500       39.7307       30.7464       19.2173       11.6693       6.29338       2.78939       1.12037      0.373048     0.0710879       0.00000       0.00000       0.00000       0.00000       0.00000       0.00000       0.00000       0.00000       0.00000       0.00000       0.00000       0.00000       0.00000       0.00000       0.00000       0.00000       0.00000       0.00000       0.00000       0.00000       0.00000       0.00000       0.00000       0.00000
   6  28 4338.3072    1.1469 14.7730 10.1002 -0.0065     0.0982268  0.3739   0.0147   0.6616    0.0638   0.0000     0.0921745   494.9239      -56.8082       149.105      -58.7930       42.1330      -5.22408      -43.0564      -2.20251       2.30484       2.53264      0.118978     -0.150929       0.00000       0.00000       0.00000       0.00000       0.00000       0.00000       0.00000       0.00000       0.00000       0.00000       0.00000       0.00000       0.00000       0.00000       0.00000       0.00000       0.00000       0.00000       0.00000       0.00000       0.00000       0.00000       0.00000       0.00000       53.0246       62.1133       59.4411       47.5760       36.5909       22.7925       14.3187       7.32218       3.46123       1.30899      0.437897     0.0823660       0.00000       0.00000       0.00000       0.00000       0.00000       0.00000       0.00000       0.00000       0.00000       0.00000       0.00000       0.00000       0.00000       0.00000       0.00000       0.00000       0.00000       0.00000       0.00000       0.00000       0.00000       0.00000       0.00000       0.00000
   7  11 2045.9175    0.6806  0.5173  9.9457 -0.0074       5.45057  0.0343   0.0281   0.0677    0.1207   0.0000       1.61797   430.9050      -9.34286       13.2095       3.40260       4.42266       4.97735      -2.28586     -0.573938       1.44274     -0.276717    -0.0386972    -0.0152016     0.0102177  -0.000133435       0.00000       0.00000       0.00000       0.00000       0.00000       0.00000       0.00000       0.00000       0.00000       0.00000       0.00000       0.00000       0.00000       0.00000       0.00000       0.00000       0.00000       0.00000       0.00000       0.00000       0.00000       0.00000       7.07186       7.75456       7.14253       6.16596       5.13111       3.67495       2.58130       1.31108      0.644183      0.349511      0.133266     0.0415348     0.0122203    0.00225898       0.00000       0.00000       0.00000       0.00000       0.00000       0.00000       0.00000       0.00000       0.00000       0.00000       0.00000       0.00000       0.00000       0.00000       0.00000       0.00000       0.00000       0.00000       0.00000       0.00000       0.00000       0.00000
   7  14 2458.2512    1.7232  0.8769 10.5585  0.0002       2.72734  0.0424   0.0538   0.0886    0.3386   0.0000      0.936494   434.0295     -0.485144       2.20009      -5.06816       3.21684      -7.74338     -0.434226     -0.999000   -0.00100639     0.0371825      0.131812     -0.105983    0.00495746   -0.00206452       0.00000       0.00000       0.00000       0.00000       0.00000       0.00000       0.00000       0.00000       0.00000       0.00000       0.00000       0.00000       0.00000       0.00000       0.00000       0.00000       0.00000       0.00000       0.00000       0.00000       0.00000       0.00000       7.29861       7.76920       8.19302       7.25112       5.43850       3.79624       2.66790       1.54224      0.815972      0.438950      0.170469     0.0575040     0.0159621    0.00286155       0.00000       0.00000       0.00000       0.00000       0.00000       0.00000       0.00000       0.00000       0.00000       0.00000       0.00000       0.00000       0.00000       0.00000       0.00000       0.00000       0.00000       0.00000       0.00000       0.00000       0.00000       0.00000
   7  15 2594.3332    2.0148  0.9958 11.6389 -0.0033       2.98090  0.0522   0.0619   0.0910    0.2129   0.0000       1.16909   443.9431       11.0731       4.37797      -10.9158       8.76080       8.94439     -0.377507      0.735859     0.0238307      0.225041     0.0190059     0.0453176    -0.0163367   -0.00228976       0.00000       0.00000       0.00000       0.00000       0.00000       0.00000       0.00000       0.00000       0.00000       0.00000       0.00000       0.00000       0.00000       0.00000       0.00000       0.00000       0.00000       0.00000       0.00000       0.00000       0.00000       0.00000       8.76041       10.0007       9.88289       8.09338       6.54793       4.40621       2.95063       1.73020      0.872741      0.455734      0.169740     0.0617761     0.0179202    0.00312211       0.00000       0.00000       0.00000       0.00000       0.00000       0.00000       0.00000       0.00000       0.00000       0.00000       0.00000       0.00000       0.00000       0.00000       0.00000       0.00000       0.00000       0.00000       0.00000       0.00000       0.00000       0.00000
   7  16 2731.1466    2.9654  0.8322 11.8362  0.0016       1.10706  0.0419   0.0940   0.0776    0.2556   0.0000       1.21602   430.5514      -2.52795       1.13641      -4.21978      -3.96144      -5.39473      -1.03649      0.747692     -0.299564    -0.0660666     0.0920757    -0.0409298   -0.00492600    0.00256628       0.00000       0.00000       0.00000       0.00000       0.00000       0.00000       0.00000       0.00000       0.00000       0.00000       0.00000       0.00000       0.00000       0.00000       0.00000       0.00000       0.00000       0.00000       0.00000       0.00000       0.00000       0.00000       6.41407       7.70197       7.71343       6.13104       5.40909       3.47452       2.45187       1.38434      0.738336      0.365674      0.148952     0.0536064     0.0168381    0.00287849       0.00000       0.00000       0.00000       0.00000       0.00000       0.00000       0.00000       0.00000       0.00000       0.00000       0.00000       0.00000       0.00000       0.00000       0.00000       0.00000       0.00000       0.00000       0.00000       0.00000       0.00000       0.00000
   7  17 2868.3648    3.3306  0.8821 12.5564 -0.0083      0.106530  0.0510   0.1091   0.0807    0.2169   0.0000       1.01870   434.8006       2.89358       6.14407       1.29816       1.72916       2.57124      -2.13835      0.800847      0.984173     -0.430461     -0.193586     0.0956365     0.0271017   -0.00399025       0.00000       0.00000       0.00000       0.00000       0.00000       0.00000       0.00000       0.00000       0.00000       0.00000       0.00000       0.00000       0.00000       0.00000       0.00000       0.00000       0.00000       0.00000       0.00000       0.00000       0.00000       0.00000       9.21670       8.62350       8.98713       8.22261       6.73486       4.78835       3.29812       1.89846      0.983782      0.498651      0.186838     0.0605973     0.0162015    0.00264066       0.00000       0.00000       0.00000       0.00000       0.00000       0.00000       0.00000       0.00000       0.00000       0.00000       0.00000       0.00000       0.00000       0.00000       0.00000       0.00000       0.00000       0.00000       0.00000       0.00000       0.00000       0.00000
   7  18 3005.7501    4.0817  0.8487 12.8082 -0.0018       1.85434  0.0405   0.1309   0.0818    0.2211   0.0000       1.04226   424.9756       10.9898       8.72315       14.1995       3.87701      -10.3745       2.53158       1.14335      0.363404     -0.272714    -0.0798224    -0.0390796    0.00175329    0.00217405       0.00000       0.00000       0.00000       0.00000       0.00000       0.00000       0.00000       0.00000       0.00000       0.00000       0.00000       0.00000       0.00000       0.00000       0.00000       0.00000       0.00000       0.00000       0.00000       0.00000       0.00000       0.00000       7.27911       8.12125       7.88193       6.99391       5.06491       3.65457       2.27866       1.42192      0.738992      0.356201      0.141212     0.0503487     0.0121310    0.00255221       0.00000       0.00000       0.00000       0.00000       0.00000       0.00000       0.00000       0.00000       0.00000       0.00000       0.00000       0.00000       0.00000       0.00000       0.00000       0.00000       0.00000       0.00000       0.00000       0.00000       0.00000       0.00000
   7  19 3142.7860    4.0127  1.0220 13.2141  0.0002     0.0561569  0.0544   0.1289   0.0934    0.2074   0.0000       1.14704   427.2275      -15.1618       9.16052      -3.04926      -5.02458       7.20650      -2.71541      -1.16909      -2.16110     0.0733161      0.234032     0.0682381     0.0181724   -0.00429452       0.00000       0.00000       0.00000       0.00000       0.00000       0.00000       0.00000       0.00000       0.00000       0.00000       0.00000       0.00000       0.00000       0.00000       0.00000       0.00000       0.00000       0.00000       0.00000       0.00000       0.00000       0.00000       9.07226       9.40838       9.45415       8.33724       6.62717       4.61673       3.02908       1.85084       1.00927      0.444017      0.181164     0.0612503     0.0166851    0.00291292       0.00000       0.00000       0.00000       0.00000       0.00000       0.00000       0.00000       0.00000       0.00000       0.00000       0.00000       0.00000       0.00000       0.00000       0.00000       0.00000       0.00000       0.00000       0.00000       0.00000       0.00000       0.00000
   7  20 3279.9751    3.9905  1.3041 12.7633 -0.0085       1.35458  0.0594   0.1135   0.1069    0.2621   0.0000      0.695325   426.4210      -3.94559       32.1841      -28.5857       4.16332      -5.84174      -2.92793      -2.45152      -1.12508     0.0968392    -0.0711160     0.0733418    0.00208659    0.00259107       0.00000       0.00000       0.00000       0.00000       0.00000       0.00000       0.00000       0.00000       0.00000       0.00000       0.00000       0.00000       0.00000       0.00000       0.00000       0.00000       0.00000       0.00000       0.00000       0.00000       0.00000       0.00000       9.24332       11.3487       9.92374       9.18012       6.92200       5.28604       3.25075       1.94171      0.999996      0.467215      0.190759     0.0695493     0.0189373    0.00441904       0.00000       0.00000       0.00000       0.00000       0.00000       0.00000       0.00000       0.00000       0.00000       0.00000       0.00000       0.00000       0.00000       0.00000       0.00000       0.00000       0.00000       0.00000       0.00000       0.00000       0.00000       0.00000
   7  21 3417.6400    3.4607  1.7893 12.4272  0.0002       2.18249  0.0687   0.0846   0.1346    0.1892   0.0000      0.611472   446.8902       17.1646       12.6895       16.3090      -1.47609      -6.52930      -1.92295      -4.60442     -0.503943     -0.136767     -0.307256     -0.191902    0.00784488    0.00590567       0.00000       0.00000       0.00000       0.00000       0.00000       0.00000       0.00000       0.00000       0.00000       0.00000       0.00000       0.00000       0.00000       0.00000       0.00000       0.00000       0.00000       0.00000       0.00000       0.00000       0.00000       0.00000       10.1697       12.0851       11.2416       10.3863       7.86112       5.54458       3.67941       2.22846       1.14444      0.580156      0.222703     0.0791121     0.0222090    0.00471986       0.00000       0.00000       0.00000       0.00000       0.00000       0.00000       0.00000       0.00000       0.00000       0.00000       0.00000       0.00000       0.00000       0.00000       0.00000       0.00000       0.00000       0.00000       0.00000       0.00000       0.00000       0.00000
   7  22 3555.5467    2.9033  2.9152 11.9254 -0.0033      0.960486  0.0975   0.0581   0.1673    0.1534   0.0000      0.329192   428.4185      -7.35894       24.8327      -6.56883      0.659422      -11.1079      -2.59212     -0.433485     -0.446824      -1.61541     0.0904300    -0.0303380     0.0288782    0.00634256       0.00000       0.00000       0.00000       0.00000       0.00000       0.00000       0.00000       0.00000       0.00000       0.00000       0.00000       0.00000       0.00000       0.00000       0.00000       0.00000       0.00000       0.00000       0.00000       0.00000       0.00000       0.00000       14.3809       17.8082       16.9964       14.5419       10.9965       7.72528       4.90441       2.93384       1.60017      0.743211      0.316977      0.113098     0.0323109    0.00646500       0.00000       0.00000       0.00000       0.00000       0.00000       0.00000       0.00000       0.00000       0.00000       0.00000       0.00000       0.00000       0.00000       0.00000       0.00000       0.00000       0.00000       0.00000       0.00000       0.00000       0.00000       0.00000
   7  23 3693.9748    2.4660  4.4744 11.0473 -0.0024      0.765888  0.1170   0.0370   0.2183    0.1282   0.0000      0.171217   426.7703       27.9720      -3.88299      -4.34730       5.30250       7.24740      -4.23921       4.34714      -1.19541     0.0742109      0.753053     -0.175909    -0.0452649   -0.00732738       0.00000       0.00000       0.00000       0.00000       0.00000       0.00000       0.00000       0.00000       0.00000       0.00000       0.00000       0.00000       0.00000       0.00000       0.00000       0.00000       0.00000       0.00000       0.00000       0.00000       0.00000       0.00000       17.7141       20.8493       19.4808       17.7137       13.6527       9.63871       6.16500       3.81549       2.01950      0.939786      0.382073      0.137322     0.0380988    0.00768570       0.00000       0.00000       0.00000       0.00000       0.00000       0.00000       0.00000       0.00000       0.00000       0.00000       0.00000       0.00000       0.00000       0.00000       0.00000       0.00000       0.00000       0.00000       0.00000       0.00000       0.00000       0.00000
   7  24 3832.3006    2.0640  6.2137 10.7766 -0.0010      0.397213  0.1471   0.0272   0.2609    0.0884   0.0000      0.116571   432.5086      -6.74613       18.9433      -6.58171       17.1134      -22.5733      -7.83280       4.16384       1.01429      0.493269      0.500057     -0.142554     0.0123615     0.0129789       0.00000       0.00000       0.00000       0.00000       0.00000       0.00000       0.00000       0.00000       0.00000       0.00000       0.00000       0.00000       0.00000       0.00000       0.00000       0.00000       0.00000       0.00000       0.00000       0.00000       0.00000       0.00000       22.4232       26.0977       25.2429       21.9231       16.8105       11.9203       7.91404       4.53779       2.44226       1.16984      0.490235      0.167525     0.0482647    0.00909051       0.00000       0.00000       0.00000       0.00000       0.00000       0.00000       0.00000       0.00000       0.00000       0.00000       0.00000       0.00000       0.00000       0.00000       0.00000       0.00000       0.00000       0.00000       0.00000       0.00000       0.00000       0.00000
   7  25 3971.2636    1.7290  8.0133 10.3399 -0.0001      0.463626  0.1753   0.0211   0.3243    0.0847   0.0000     0.0906717   367.1881      -45.2901       24.9254       65.7622       1.06592      -15.3765       10.2733       8.10417     -0.184350     -0.570336     -0.940898      0.100579    -0.0175883   -0.00674546       0.00000       0.00000       0.00000       0.00000       0.00000       0.00000       0.00000       0.00000       0.00000       0.00000       0.00000       0.00000       0.00000       0.00000       0.00000       0.00000       0.00000       0.00000       0.00000       0.00000       0.00000       0.00000       24.6288       30.4288       29.0471       24.8262       20.3797       13.9804       9.27591       5.50736       2.90088       1.39475      0.571581      0.208805     0.0633558     0.0118562       0.00000       0.00000       0.00000       0.00000       0.00000       0.00000       0.00000       0.00000       0.00000       0.00000       0.00000       0.00000       0.00000       0.00000       0.00000       0.00000       0.00000       0.00000       0.00000       0.00000       0.00000       0.00000
   7  26 4109.5579    1.5517 11.3000 10.0120 -0.0014      0.144036  0.2229   0.0168   0.4292    0.0732   0.0000     0.0713748   414.5884      -40.7703       53.5590      -21.2394       17.9448      -21.5130      -17.8670      -5.93262      -1.85581       4.60504     -0.672935     0.0421297    -0.0284662    -0.0143914       0.00000       0.00000       0.00000       0.00000       0.00000       0.00000       0.00000       0.00000       0.00000       0.00000       0.00000       0.00000       0.00000       0.00000       0.00000       0.00000       0.00000       0.00000       0.00000       0.00000       0.00000       0.00000       31.0094       37.1051       36.9437       30.9255       24.8291       17.4420       11.4650       6.61117       3.63228       1.67353      0.737447      0.260077     0.0781615     0.0140639       0.00000       0.00000       0.00000       0.00000       0.00000       0.00000       0.00000       0.00000       0.00000       0.00000       0.00000       0.00000       0.00000       0.00000       0.00000       0.00000       0.00000       0.00000       0.00000       0.00000       0.00000       0.00000
   7  27 4247.9503    1.2957 13.4813 10.1343 -0.0002     -0.172857  0.3012   0.0145   0.5177    0.0592   0.0000     0.0799328   461.3425      -26.6548       112.016     0.0927573       21.7601       21.6492      -10.8421       15.5383       7.78003      0.816025     -0.461842     -0.302614      0.108100    0.00956893       0.00000       0.00000       0.00000       0.00000       0.00000       0.00000       0.00000       0.00000       0.00000       0.00000       0.00000       0.00000       0.00000       0.00000       0.00000       0.00000       0.00000       0.00000       0.00000       0.00000       0.00000       0.00000       38.4264       44.9663       43.9173       37.8573       30.7585       21.3172       14.2528       8.41480       4.59449       2.11718      0.893096      0.311634     0.0928999     0.0165016       0.00000       0.00000       0.00000       0.00000       0.00000       0.00000       0.00000       0.00000       0.00000       0.00000       0.00000       0.00000       0.00000       0.00000       0.00000       0.00000       0.00000       0.00000       0.00000       0.00000       0.00000       0.00000
   8   9 1806.2946    0.3329  0.3065  9.3855 -0.0122       19.3957  0.0269   0.0186   0.0534    0.0737   0.0000       3.94190   429.4805      -7.83276       8.99823      -3.48960      0.871665      -2.68907       1.27030     -0.284814      0.680062      0.412213     0.0642022    -0.0645920    -0.0487313   -0.00574023    0.00320100   0.000114396       0.00000       0.00000       0.00000       0.00000       0.00000       0.00000       0.00000       0.00000       0.00000       0.00000       0.00000       0.00000       0.00000       0.00000       0.00000       0.00000       0.00000       0.00000       0.00000       0.00000       4.91521       5.32179       5.75047       4.89697       3.77488       3.07995       2.45482       1.38150      0.802431      0.445696      0.217845      0.108057     0.0390040     0.0113535    0.00290800   0.000477052       0.00000       0.00000       0.00000       0.00000       0.00000       0.00000       0.00000       0.00000       0.00000       0.00000       0.00000       0.00000       0.00000       0.00000       0.00000       0.00000       0.00000       0.00000       0.00000       0.00000
   8  10 1946.1131    0.5373  0.4926  9.4164  0.0044       7.97035  0.0378   0.0216   0.0605    0.1013   0.0000       1.98966   439.6894       6.46353       22.3182      -4.16113      -4.64163     -0.603851      -1.77254      -1.21745      0.771200     -0.473357      0.268590    -0.0582022   -0.00570918   -0.00794704  -4.03335e-05   0.000444927       0.00000       0.00000       0.00000       0.00000       0.00000       0.00000       0.00000       0.00000       0.00000       0.00000       0.00000       0.00000       0.00000       0.00000       0.00000       0.00000       0.00000       0.00000       0.00000       0.00000       6.69120       5.74022       7.01908       7.13393       4.72282       3.45041       3.28912       1.95726      0.794553      0.573184      0.345751      0.158870     0.0470305     0.0126488    0.00307009   0.000518284       0.00000       0.00000       0.00000       0.00000       0.00000       0.00000       0.00000       0.00000       0.00000       0.00000       0.00000       0.00000       0.00000       0.00000       0.00000       0.00000       0.00000       0.00000       0.00000       0.00000
   8  12 2225.3284    1.0387  0.6085  9.9168 -0.0083       6.56763  0.0312   0.0363   0.0628    0.1535   0.0000       1.17695   436.6561       5.18982       4.94617       5.37480      -4.86282       1.42765      -1.23889     -0.255511       1.71174      0.656623     -0.537623     0.0695982     0.0255517    0.00514540  -0.000828233  -0.000523043       0.00000       0.00000       0.00000       0.00000       0.00000       0.00000       0.00000       0.00000       0.00000       0.00000       0.00000       0.00000       0.00000       0.00000       0.00000       0.00000       0.00000       0.00000       0.00000       0.00000       4.97053       5.74373       5.47175       5.13170       4.10503       3.25418       2.19173       1.47604      0.828806      0.472708      0.217028     0.0984685     0.0340725     0.0120844    0.00281209   0.000563235       0.00000       0.00000       0.00000       0.00000       0.00000       0.00000       0.00000       0.00000       0.00000       0.00000       0.00000       0.00000       0.00000       0.00000       0.00000       0.00000       0.00000       0.00000       0.00000       0.00000
   8  13 2362.9236    1.3845  0.8401 10.0872  0.0022       4.52034  0.0400   0.0418   0.0763    0.2102   0.0000      0.975015   433.1853      -2.22165     -0.305489      -4.27362      -1.94783      -2.67281      -3.09560     -0.222994      0.810711    -0.0806581    0.00559150     -0.116130   -0.00322873    0.00834495   -0.00236862  -6.12265e-05       0.00000       0.00000       0.00000       0.00000       0.00000       0.00000       0.00000       0.00000       0.00000       0.00000       0.00000       0.00000       0.00000       0.00000       0.00000       0.00000       0.00000       0.00000       0.00000       0.00000       5.84188       7.45509       7.41812       6.43800       4.94699       3.81001       2.64964       1.56338       1.04164      0.484316      0.277824      0.104238     0.0505032     0.0141427    0.00387327   0.000749336       0.00000       0.00000       0.00000       0.00000       0.00000       0.00000       0.00000       0.00000       0.00000       0.00000       0.00000       0.00000       0.00000       0.00000       0.00000       0.00000       0.00000       0.00000       0.00000       0.00000
   8  14 2499.6564    1.7685  0.8651 11.0973 -0.0057       6.53040  0.0431   0.0557   0.0776    0.1680   0.0000       1.11046   447.1754       1.31712       1.00747       1.89499       1.82391      0.205471       6.63389      -1.04802     -0.701949      0.743933      0.232528     -0.171644     0.0463845     0.0167868    0.00238883  -0.000195054       0.00000       0.00000       0.00000       0.00000       0.00000       0.00000       0.00000       0.00000       0.00000       0.00000       0.00000       0.00000       0.00000       0.00000       0.00000       0.00000       0.00000       0.00000       0.00000       0.00000       6.00520       7.28725       7.28289       6.44945       5.11781       3.88877       2.83146       1.65110       1.07108      0.563194      0.263928      0.124582     0.0493257     0.0146641    0.00396967   0.000718245       0.00000       0.00000       0.00000       0.00000       0.00000       0.00000       0.00000       0.00000       0.00000       0.00000       0.00000       0.00000       0.00000       0.00000       0.00000       0.00000       0.00000       0.00000       0.00000       0.00000
   8  15 2636.2551    2.4054  0.8162 11.5379 -0.0052       2.90378  0.0408   0.0742   0.0726    0.1723   0.0000       1.04125   435.3107      -7.71878       8.56881      -8.19477       7.16203     -0.480019      -1.54719     -0.621784     -0.310439      0.464796      0.142108    -0.0249026     0.0227439     0.0152740    0.00398447   -0.00100212       0.00000       0.00000       0.00000       0.00000       0.00000       0.00000       0.00000       0.00000       0.00000       0.00000       0.00000       0.00000       0.00000       0.00000       0.00000       0.00000       0.00000       0.00000       0.00000       0.00000       5.92550       7.02122       6.01264       6.39841       5.11251       3.92562       2.53516       1.75820       1.07197      0.573295      0.260049      0.108191     0.0396123     0.0134658    0.00326722   0.000765663       0.00000       0.00000       0.00000       0.00000       0.00000       0.00000       0.00000       0.00000       0.00000       0.00000       0.00000       0.00000       0.00000       0.00000       0.00000       0.00000       0.00000       0.00000       0.00000       0.00000
   8  16 2773.9195    2.8973  0.7893 11.9958 -0.0070       2.96370  0.0370   0.0906   0.0722    0.1693   0.0000       1.07331   422.4028       4.40035       10.7701      0.525731       4.03741      -6.62815       3.34134     -0.174053       1.15899     -0.582594    -0.0211109    -0.0910739     0.0788168    0.00941313   0.000723606    0.00159793       0.00000       0.00000       0.00000       0.00000       0.00000       0.00000       0.00000       0.00000       0.00000       0.00000       0.00000       0.00000       0.00000       0.00000       0.00000       0.00000       0.00000       0.00000       0.00000       0.00000       5.61030       6.42902       6.74005       5.57253       4.73299       3.64060       2.39652       1.69985      0.848178      0.492615      0.253298      0.104437     0.0387174     0.0148155    0.00345812   0.000585286       0.00000       0.00000       0.00000       0.00000       0.00000       0.00000       0.00000       0.00000       0.00000       0.00000       0.00000       0.00000       0.00000       0.00000       0.00000       0.00000       0.00000       0.00000       0.00000       0.00000
   8  17 2911.5574    3.8221  0.7536 12.3237  0.0003       1.09982  0.0355   0.1277   0.0729    0.2003   0.0000      0.933742   437.6857      -3.27623       17.7338      -2.23296      -6.75641      -7.97670       3.69139      0.923265      0.176702     -0.313468     0.0273623    -0.0509919     0.0147211  -0.000148342   -0.00331916   0.000656284       0.00000       0.00000       0.00000       0.00000       0.00000       0.00000       0.00000       0.00000       0.00000       0.00000       0.00000       0.00000       0.00000       0.00000       0.00000       0.00000       0.00000       0.00000       0.00000       0.00000       5.82661       6.45482       5.74635       5.27800       4.78855       3.82571       2.74804       1.71362      0.973844      0.478098      0.241073     0.0919973     0.0371894     0.0116437    0.00322109   0.000557524       0.00000       0.00000       0.00000       0.00000       0.00000       0.00000       0.00000       0.00000       0.00000       0.00000       0.00000       0.00000       0.00000       0.00000       0.00000       0.00000       0.00000       0.00000       0.00000       0.00000
   8  18 3049.2352    4.1600  0.9205 12.6805 -0.0001       1.40253  0.0452   0.1194   0.0763    0.1930   0.0000       1.02483   435.4696      -6.46303       16.5219       2.75656      -5.84034      -2.38853     -0.496219      -1.84902      0.635172      0.217070     0.0327429      0.243316    -0.0174968   -0.00134737    0.00405131    0.00124461       0.00000       0.00000       0.00000       0.00000       0.00000       0.00000       0.00000       0.00000       0.00000       0.00000       0.00000       0.00000       0.00000       0.00000       0.00000       0.00000       0.00000       0.00000       0.00000       0.00000       6.24168       7.15868       6.81902       6.49775       5.33826       4.02453       2.89921       1.90031       1.03044      0.593778      0.277143      0.127164     0.0424292     0.0147584    0.00386099   0.000718860       0.00000       0.00000       0.00000       0.00000       0.00000       0.00000       0.00000       0.00000       0.00000       0.00000       0.00000       0.00000       0.00000       0.00000       0.00000       0.00000       0.00000       0.00000       0.00000       0.00000
   8  19 3186.8006    4.1867  1.1441 12.7749 -0.0042      0.958159  0.0529   0.1143   0.0978    0.2136   0.0000       1.03915   432.6434      -8.88924       8.49298       1.81653     -0.620119      -10.8338      -3.45725     -0.595598      0.494160     -0.374039     -0.104723     -0.107993     0.0858029     0.0363448   -0.00454229   0.000407500       0.00000       0.00000       0.00000       0.00000       0.00000       0.00000       0.00000       0.00000       0.00000       0.00000       0.00000       0.00000       0.00000       0.00000       0.00000       0.00000       0.00000       0.00000       0.00000       0.00000       7.15802       8.72645       8.74948       7.40497       6.24022       4.39461       3.09061       1.86346       1.15836      0.621496      0.292687      0.133365     0.0524151     0.0171689    0.00484857   0.000805659       0.00000       0.00000       0.00000       0.00000       0.00000       0.00000       0.00000       0.00000       0.00000       0.00000       0.00000       0.00000       0.00000       0.00000       0.00000       0.00000       0.00000       0.00000       0.00000       0.00000
   8  20 3324.6204    3.7506  1.6210 12.3065 -0.0025      0.967960  0.0616   0.0867   0.1137    0.1803   0.0000      0.562998   439.4306      -5.11030       6.96815       3.76940       10.4129      -6.96562      -2.51272      0.333417     -0.103222     0.0914998     -0.328489      0.172350    0.00877339     0.0161980    0.00148715    0.00226029       0.00000       0.00000       0.00000       0.00000       0.00000       0.00000       0.00000       0.00000       0.00000       0.00000       0.00000       0.00000       0.00000       0.00000       0.00000       0.00000       0.00000       0.00000       0.00000       0.00000       8.31228       10.4381       10.0484       8.99090       7.24031       5.23067       3.65453       2.33977       1.39653      0.729516      0.383485      0.154340     0.0621325     0.0198780    0.00551640    0.00104818       0.00000       0.00000       0.00000       0.00000       0.00000       0.00000       0.00000       0.00000       0.00000       0.00000       0.00000       0.00000       0.00000       0.00000       0.00000       0.00000       0.00000       0.00000       0.00000       0.00000
   8  21 3462.5690    3.2037  2.1312 12.2973 -0.0032       1.04077  0.0786   0.0695   0.1344    0.1218   0.0000      0.460137   449.7147       16.6892     -0.337113       1.72024       3.84493      0.111396       2.81739      -4.43849      0.748951      -1.17058      0.273672      0.205560     0.0910066    0.00609329   -0.00214216    0.00127396       0.00000       0.00000       0.00000       0.00000       0.00000       0.00000       0.00000       0.00000       0.00000       0.00000       0.00000       0.00000       0.00000       0.00000       0.00000       0.00000       0.00000       0.00000       0.00000       0.00000       10.2648       13.0238       12.1551       11.2290       8.79516       6.61392       4.53595       2.93836       1.69482      0.902959      0.457055      0.191021     0.0750357     0.0245833    0.00656097    0.00130262       0.00000       0.00000       0.00000       0.00000       0.00000       0.00000       0.00000       0.00000       0.00000       0.00000       0.00000       0.00000       0.00000       0.00000       0.00000       0.00000       0.00000       0.00000       0.00000       0.00000
   8  22 3601.1445    2.8315  3.2658 11.0356 -0.0021      0.829302  0.0881   0.0470   0.1552    0.1467   0.0000      0.228726   423.6726       9.44996       12.5277      -13.2240      -2.44955      -31.5639       4.91697      -2.02231      0.142078     -0.619065      0.465113      0.392845    -0.0793011    -0.0413652   -0.00778024    0.00187160       0.00000       0.00000       0.00000       0.00000       0.00000       0.00000       0.00000       0.00000       0.00000       0.00000       0.00000       0.00000       0.00000       0.00000       0.00000       0.00000       0.00000       0.00000       0.00000       0.00000       12.1722       13.9239       13.7986       12.4419       10.0266       7.45139       5.36437       3.32949       1.99912       1.05056      0.534791      0.224499     0.0864597     0.0261656    0.00701766    0.00122863       0.00000       0.00000       0.00000       0.00000       0.00000       0.00000       0.00000       0.00000       0.00000       0.00000       0.00000       0.00000       0.00000       0.00000       0.00000       0.00000       0.00000       0.00000       0.00000       0.00000
   8  23 3739.5537    2.2344  4.5269 10.8211 -0.0006      0.424799  0.1121   0.0326   0.1968    0.1079   0.0000      0.165530   443.2400       20.5095      -35.6710      -8.32791       14.5930      -18.0199       7.74007      -8.82210     -0.786846       1.76611     -0.197100     -0.370356    -0.0496553   -0.00164893    0.00499517    0.00169597       0.00000       0.00000       0.00000       0.00000       0.00000       0.00000       0.00000       0.00000       0.00000       0.00000       0.00000       0.00000       0.00000       0.00000       0.00000       0.00000       0.00000       0.00000       0.00000       0.00000       14.4897       17.1656       17.4055       15.5258       12.6902       9.41011       6.93287       4.25198       2.56597       1.40714      0.677160      0.314030      0.118019     0.0371835     0.0101630    0.00174310       0.00000       0.00000       0.00000       0.00000       0.00000       0.00000       0.00000       0.00000       0.00000       0.00000       0.00000       0.00000       0.00000       0.00000       0.00000       0.00000       0.00000       0.00000       0.00000       0.00000
   8  24 3878.3411    1.9495  6.7518 10.2154  0.0006      0.136967  0.1392   0.0235   0.2567    0.0895   0.0000     0.0867719   426.7255      -43.6110       19.0670       20.7707      -16.6415      -22.0971       3.95130      -1.20932      0.142730       2.61132      -1.24350     -0.343888      0.175173    -0.0455953   0.000746100   4.99127e-05       0.00000       0.00000       0.00000       0.00000       0.00000       0.00000       0.00000       0.00000       0.00000       0.00000       0.00000       0.00000       0.00000       0.00000       0.00000       0.00000       0.00000       0.00000       0.00000       0.00000       17.8920       21.8163       21.1715       19.4744       15.8425       11.8326       8.52560       5.40898       3.17680       1.72789      0.863866      0.376187      0.141989     0.0458593     0.0125764    0.00229433       0.00000       0.00000       0.00000       0.00000       0.00000       0.00000       0.00000       0.00000       0.00000       0.00000       0.00000       0.00000       0.00000       0.00000       0.00000       0.00000       0.00000       0.00000       0.00000       0.00000
   8  26 4156.7715    1.4363 12.1885  9.8546 -0.0000    -0.0402900  0.2412   0.0145   0.4080    0.0549   0.0000     0.0708781   492.5674       16.9184       55.8317       32.1894      -27.0136       11.3409       19.0252      -9.55459      -5.78660       2.24066       1.25776     -0.369083      0.166523      0.114221    -0.0177351    0.00617038       0.00000       0.00000       0.00000       0.00000       0.00000       0.00000       0.00000       0.00000       0.00000       0.00000       0.00000       0.00000       0.00000       0.00000       0.00000       0.00000       0.00000       0.00000       0.00000       0.00000       26.9297       33.6803       32.3701       29.6109       25.0052       18.4794       13.2906       8.58437       5.21327       2.83240       1.39268      0.609389      0.234241     0.0760740     0.0207129    0.00363069       0.00000       0.00000       0.00000       0.00000       0.00000       0.00000       0.00000       0.00000       0.00000       0.00000       0.00000       0.00000       0.00000       0.00000       0.00000       0.00000       0.00000       0.00000       0.00000       0.00000
   9  10 1984.2537    0.5718  0.5009  9.5328 -0.0004       8.70576  0.0287   0.0222   0.0591    0.0951   0.0000       1.85446   434.1683      -1.85174       8.06376      -11.6062       5.16796      -3.53918      -1.81142       3.92817     -0.834819     -0.287575     -0.308963    -0.0157033     0.0600896   -0.00130618    -0.0130294    0.00524661   0.000527106  -0.000308642       0.00000       0.00000       0.00000       0.00000       0.00000       0.00000       0.00000       0.00000       0.00000       0.00000       0.00000       0.00000       0.00000       0.00000       0.00000       0.00000       0.00000       0.00000       4.06253       4.91350       4.36227       4.21222       3.81785       3.22362       2.32775       1.68508       1.01384      0.604340      0.314255      0.152945     0.0669894     0.0270213    0.00963328    0.00318147   0.000768864   0.000147185       0.00000       0.00000       0.00000       0.00000       0.00000       0.00000       0.00000       0.00000       0.00000       0.00000       0.00000       0.00000       0.00000       0.00000       0.00000       0.00000       0.00000       0.00000
   9  12 2264.6810    1.0171  0.7610 10.4754 -0.0096       6.74589  0.0421   0.0327   0.0711    0.1315   0.0000       1.34979   446.9896      -2.93515       12.8744       13.5142       3.39208      -6.97103       2.25960     -0.253972     -0.395770     -0.284594     -0.157075      0.107583     0.0892338  -2.41619e-06    -0.0119721   -0.00318192   0.000169174   0.000277900       0.00000       0.00000       0.00000       0.00000       0.00000       0.00000       0.00000       0.00000       0.00000       0.00000       0.00000       0.00000       0.00000       0.00000       0.00000       0.00000       0.00000       0.00000       5.05950       6.57605       7.12603       5.24633       5.77395       4.07334       2.95351       2.36629       1.20229      0.861206      0.445498      0.198568      0.112154     0.0390641     0.0139618    0.00578646    0.00134668   0.000187395       0.00000       0.00000       0.00000       0.00000       0.00000       0.00000       0.00000       0.00000       0.00000       0.00000       0.00000       0.00000       0.00000       0.00000       0.00000       0.00000       0.00000       0.00000
   9  13 2402.3896    1.5587  0.8013 10.7087 -0.0012       3.71655  0.0391   0.0466   0.0727    0.1642   0.0000      0.981134   440.0738       5.37270       11.1030      -2.01981       1.66198      -1.03200      -3.34119      -1.68228    -0.0307737      0.218186     0.0908371    -0.0900010     0.0384817   -0.00953945    0.00441669    0.00281889  -9.29828e-06   3.22818e-05       0.00000       0.00000       0.00000       0.00000       0.00000       0.00000       0.00000       0.00000       0.00000       0.00000       0.00000       0.00000       0.00000       0.00000       0.00000       0.00000       0.00000       0.00000       4.70341       6.56511       6.26740       5.78135       5.23691       3.42460       3.14763       1.68571       1.31393      0.682278      0.376568      0.216904     0.0781521     0.0393911     0.0137728    0.00365524    0.00129760   0.000198579       0.00000       0.00000       0.00000       0.00000       0.00000       0.00000       0.00000       0.00000       0.00000       0.00000       0.00000       0.00000       0.00000       0.00000       0.00000       0.00000       0.00000       0.00000
   9  14 2539.5867    1.9072  0.8840 11.2479 -0.0048       3.20024  0.0417   0.0541   0.0774    0.1699   0.0000       1.02027   450.5681       5.91079       8.11382      -12.0209       4.03998       3.03224      -1.68172       1.16491     0.0300357     -0.383364     -0.764392      0.281715     0.0686701    -0.0230249    0.00897877    0.00410732  -0.000310211   2.99054e-05       0.00000       0.00000       0.00000       0.00000       0.00000       0.00000       0.00000       0.00000       0.00000       0.00000       0.00000       0.00000       0.00000       0.00000       0.00000       0.00000       0.00000       0.00000       5.20969       6.73803       6.41437       5.81567       4.83248       4.08508       2.85192       1.99127       1.20687      0.714640      0.380852      0.185437     0.0840018     0.0349833     0.0128971    0.00418698   0.000998614   0.000183031       0.00000       0.00000       0.00000       0.00000       0.00000       0.00000       0.00000       0.00000       0.00000       0.00000       0.00000       0.00000       0.00000       0.00000       0.00000       0.00000       0.00000       0.00000
   9  15 2677.0601    2.4684  0.9330 11.6410 -0.0025       2.58549  0.0459   0.0677   0.0709    0.1794   0.0000       1.00491   426.1716      0.787103       13.6026       2.01608       5.09400      -9.65861      -3.44712     -0.438579      0.465110     -0.582087      0.801130     -0.299076    -0.0356672     0.0259606   -0.00410637   0.000880126   -0.00112522  -0.000212091       0.00000       0.00000       0.00000       0.00000       0.00000       0.00000       0.00000       0.00000       0.00000       0.00000       0.00000       0.00000       0.00000       0.00000       0.00000       0.00000       0.00000       0.00000       5.46732       7.18909       6.75120       6.49924       5.08263       4.34164       3.01737       2.11081       1.37472      0.695122      0.463279      0.199356      0.106154     0.0349584     0.0157853    0.00434233    0.00105520   0.000210432       0.00000       0.00000       0.00000       0.00000       0.00000       0.00000       0.00000       0.00000       0.00000       0.00000       0.00000       0.00000       0.00000       0.00000       0.00000       0.00000       0.00000       0.00000
   9  16 2815.2382    3.1031  0.8341 12.0711  0.0014       1.39322  0.0371   0.0917   0.0711    0.1804   0.0000      0.910454   446.1712      -4.42775       9.06832      -2.75804      0.791938       1.82977      -1.43014      -2.82288      0.764880     -0.234178     -0.109989     0.0920325   -0.00400888    -0.0579865    0.00564440    0.00231908  -0.000516827   0.000222176       0.00000       0.00000       0.00000       0.00000       0.00000       0.00000       0.00000       0.00000       0.00000       0.00000       0.00000       0.00000       0.00000       0.00000       0.00000       0.00000       0.00000       0.00000       4.79687       6.32477       5.61213       5.41713       4.48470       3.82744       2.72116       1.86157       1.15677      0.692204      0.340808      0.184206     0.0719956     0.0338363     0.0114826    0.00372189   0.000919392   0.000180095       0.00000       0.00000       0.00000       0.00000       0.00000       0.00000       0.00000       0.00000       0.00000       0.00000       0.00000       0.00000       0.00000       0.00000       0.00000       0.00000       0.00000       0.00000
   9  17 2953.7029    3.6616  0.8950 12.7615 -0.0006       2.75153  0.0407   0.1062   0.0766    0.1512   0.0000      0.754521   432.9886      -15.3379       14.3090      -7.07283       9.07751      -4.33956     -0.738617    -0.0895631     -0.230805     -0.428411     0.0711584     -0.225394    -0.0393344     0.0293441    -0.0232540    0.00243817    0.00179241   0.000320679       0.00000       0.00000       0.00000       0.00000       0.00000       0.00000       0.00000       0.00000       0.00000       0.00000       0.00000       0.00000       0.00000       0.00000       0.00000       0.00000       0.00000       0.00000       5.37762       6.79650       6.46169       6.24067       5.08008       3.84440       2.90091       1.93365       1.24028      0.721496      0.383363      0.217480     0.0835775     0.0379048     0.0126163    0.00377887    0.00100650   0.000178906       0.00000       0.00000       0.00000       0.00000       0.00000       0.00000       0.00000       0.00000       0.00000       0.00000       0.00000       0.00000       0.00000       0.00000       0.00000       0.00000       0.00000       0.00000
   9  18 3091.5059    4.2235  0.8260 13.0323 -0.0102     -0.740470  0.0361   0.1346   0.0790    0.1631   0.0000      0.673104   431.2167      -9.56870       10.6398      -4.76857      -7.99836     -0.147027      -7.68674       1.50677     -0.748004     -0.458978     -0.288872     -0.214013      0.101590    -0.0192100     0.0345632   -0.00192429  -0.000365134   0.000161202       0.00000       0.00000       0.00000       0.00000       0.00000       0.00000       0.00000       0.00000       0.00000       0.00000       0.00000       0.00000       0.00000       0.00000       0.00000       0.00000       0.00000       0.00000       5.12817       6.15751       6.16218       5.86267       4.76081       3.56307       2.48623       1.81155       1.06190      0.683324      0.367143      0.174075     0.0847607     0.0307560     0.0112217    0.00360944   0.000794399   0.000147101       0.00000       0.00000       0.00000       0.00000       0.00000       0.00000       0.00000       0.00000       0.00000       0.00000       0.00000       0.00000       0.00000       0.00000       0.00000       0.00000       0.00000       0.00000
   9  19 3229.5490    3.9726  1.1658 12.9754 -0.0063      0.270135  0.0504   0.1043   0.0912    0.1778   0.0000      0.747714   422.4738       14.6315       11.8544      -2.12816      -4.53146      -5.04382       2.92899     -0.971684      0.726814     -0.840356     -0.198482     0.0875620     0.0423982     0.0162237   -0.00501523   -0.00299725   0.000395226   0.000128749       0.00000       0.00000       0.00000       0.00000       0.00000       0.00000       0.00000       0.00000       0.00000       0.00000       0.00000       0.00000       0.00000       0.00000       0.00000       0.00000       0.00000       0.00000       6.24614       7.55085       7.73519       6.87863       5.89638       4.32265       3.28768       2.14115       1.39075      0.832745      0.438983      0.227891     0.0991197     0.0418498     0.0143099    0.00437097    0.00114384   0.000177007       0.00000       0.00000       0.00000       0.00000       0.00000       0.00000       0.00000       0.00000       0.00000       0.00000       0.00000       0.00000       0.00000       0.00000       0.00000       0.00000       0.00000       0.00000
   9  20 3368.0327    3.5564  1.6805 12.3876 -0.0021       2.55102  0.0610   0.0765   0.1112    0.1451   0.0000      0.572890   446.7699       9.51582       9.49068       1.26053       5.34911      -6.85381      0.104797      0.758045      -1.83310     -0.923805    -0.0629157      0.347936    -0.0255909    0.00950614   0.000298044    0.00262826  -0.000406239  -6.01012e-05       0.00000       0.00000       0.00000       0.00000       0.00000       0.00000       0.00000       0.00000       0.00000       0.00000       0.00000       0.00000       0.00000       0.00000       0.00000       0.00000       0.00000       0.00000       7.42064       9.03934       8.90909       8.28403       6.76187       5.17280       4.03925       2.67184       1.65145      0.932556      0.527431      0.269601      0.124332     0.0487222     0.0171211    0.00495126    0.00129660   0.000222096       0.00000       0.00000       0.00000       0.00000       0.00000       0.00000       0.00000       0.00000       0.00000       0.00000       0.00000       0.00000       0.00000       0.00000       0.00000       0.00000       0.00000       0.00000
   9  21 3506.3728    3.0941  2.5196 11.9717  0.0005      0.538188  0.0788   0.0560   0.1340    0.1075   0.0000      0.367860   448.0655      -3.18394      -5.13005       8.97730       6.12678      -19.1906      -10.5824      0.121752       2.99070      -1.13358      0.754141     -0.207074    -0.0486871    -0.0225533     0.0112005    0.00168726    0.00302876   0.000361937       0.00000       0.00000       0.00000       0.00000       0.00000       0.00000       0.00000       0.00000       0.00000       0.00000       0.00000       0.00000       0.00000       0.00000       0.00000       0.00000       0.00000       0.00000       8.82712       10.6701       11.0010       10.2299       8.68366       6.77226       4.84093       3.37913       2.24083       1.24030      0.726475      0.365588      0.158971     0.0635588     0.0246243    0.00736057    0.00182046   0.000304566       0.00000       0.00000       0.00000       0.00000       0.00000       0.00000       0.00000       0.00000       0.00000       0.00000       0.00000       0.00000       0.00000       0.00000       0.00000       0.00000       0.00000       0.00000
   9  22 3645.2985    2.5390  3.4969 11.3867 -0.0005      0.367883  0.0943   0.0406   0.1617    0.0955   0.0000      0.203873   428.9119      -12.2574       10.1483       10.0879      -6.09658      -13.4942      -6.30191    -0.0950204       1.86855     -0.259441     -0.500827    -0.0317474    -0.0112188     0.0329979     0.0302752   -0.00149421    0.00188883  -0.000126397       0.00000       0.00000       0.00000       0.00000       0.00000       0.00000       0.00000       0.00000       0.00000       0.00000       0.00000       0.00000       0.00000       0.00000       0.00000       0.00000       0.00000       0.00000       10.7986       13.4293       13.3632       12.3844       10.3438       8.01451       5.89940       3.97129       2.57574       1.46767      0.840191      0.396635      0.193522     0.0738509     0.0282290    0.00827586    0.00212865   0.000366319       0.00000       0.00000       0.00000       0.00000       0.00000       0.00000       0.00000       0.00000       0.00000       0.00000       0.00000       0.00000       0.00000       0.00000       0.00000       0.00000       0.00000       0.00000
   9  23 3784.9837    2.1426  5.6651 10.6669 -0.0041      0.703823  0.1193   0.0263   0.2130    0.0788   0.0000      0.117697   446.1624      -12.5005       20.0894      -1.68746       2.94159      -1.14482      -14.1304      -5.73310       4.22695      -2.18051     0.0852577     -0.802776     -0.131193      0.119653     0.0267477    0.00258367   -0.00174997  -0.000406720       0.00000       0.00000       0.00000       0.00000       0.00000       0.00000       0.00000       0.00000       0.00000       0.00000       0.00000       0.00000       0.00000       0.00000       0.00000       0.00000       0.00000       0.00000       13.9882       16.5024       16.4720       15.0657       13.5336       9.98275       7.43612       4.98810       3.32808       1.97121       1.05451      0.537587      0.223902     0.0948400     0.0329990     0.0101210    0.00264938   0.000407373       0.00000       0.00000       0.00000       0.00000       0.00000       0.00000       0.00000       0.00000       0.00000       0.00000       0.00000       0.00000       0.00000       0.00000       0.00000       0.00000       0.00000       0.00000
   9  24 3923.6569    1.8364  7.7843 10.4031 -0.0020      0.152374  0.1501   0.0200   0.2728    0.0630   0.0000     0.0863809   416.7937      -18.5770      -13.6491     -0.520909      -3.19124       18.2457      -12.9578       1.53042       6.72238       4.31871      0.135794      -1.29394     0.0870650     0.0788346    -0.0933193   -0.00209788    0.00530385   0.000718658       0.00000       0.00000       0.00000       0.00000       0.00000       0.00000       0.00000       0.00000       0.00000       0.00000       0.00000       0.00000       0.00000       0.00000       0.00000       0.00000       0.00000       0.00000       16.8300       20.1623       20.5263       18.6388       16.4625       12.4781       9.28774       6.30563       4.13598       2.43401       1.35001      0.654543      0.303017      0.120042     0.0440661     0.0133419    0.00339196   0.000527336       0.00000       0.00000       0.00000       0.00000       0.00000       0.00000       0.00000       0.00000       0.00000       0.00000       0.00000       0.00000       0.00000       0.00000       0.00000       0.00000       0.00000       0.00000
   9  25 4063.5091    1.5681 10.0895 10.1520 -0.0008      0.190447  0.1869   0.0163   0.3353    0.0555   0.0000     0.0690590   496.1538      -13.1124       46.5211       7.40612       1.54715      -34.8952       9.69593     -0.650668       5.97561      -6.81872     -0.218713     -0.471832     0.0451155    -0.0822400     0.0340392    -0.0303351    0.00340011   0.000892136       0.00000       0.00000       0.00000       0.00000       0.00000       0.00000       0.00000       0.00000       0.00000       0.00000       0.00000       0.00000       0.00000       0.00000       0.00000       0.00000       0.00000       0.00000       20.4847       24.8529       25.0730       22.8134       20.1832       15.5217       11.6564       7.98830       5.12811       3.01766       1.65132      0.833922      0.371935      0.153322     0.0550267     0.0170662    0.00429530   0.000672441       0.00000       0.00000       0.00000       0.00000       0.00000       0.00000       0.00000       0.00000       0.00000       0.00000       0.00000       0.00000       0.00000       0.00000       0.00000       0.00000       0.00000       0.00000
   9  26 4202.0487    1.3371 12.7067 10.0060 -0.0030     -0.295809  0.2414   0.0133   0.4277    0.0481   0.0000     0.0699020   401.4079      -25.0388       63.1427      -43.9420       5.64579       8.71564       31.7590      -16.4851       1.43160       6.17401       2.48676     -0.289914     -0.409382     -0.209003   -0.00686550    -0.0135444    0.00166001   0.000773582       0.00000       0.00000       0.00000       0.00000       0.00000       0.00000       0.00000       0.00000       0.00000       0.00000       0.00000       0.00000       0.00000       0.00000       0.00000       0.00000       0.00000       0.00000       24.1833       30.2002       30.6180       27.8431       24.3522       18.4055       14.0431       9.27112       6.16080       3.57674       1.99293      0.974710      0.452982      0.184052     0.0679149     0.0203771    0.00535814   0.000827380       0.00000       0.00000       0.00000       0.00000       0.00000       0.00000       0.00000       0.00000       0.00000       0.00000       0.00000       0.00000       0.00000       0.00000       0.00000       0.00000       0.00000       0.00000
   9  27 4342.6231    1.1257 15.0584 10.0050  0.0017    -0.0822788  0.3251   0.0116   0.5399    0.0447   0.0000     0.0766422   497.6608      -124.002       52.7871      -4.13945       32.7284       3.45408      -7.62769      -18.8657      -8.10572       3.48130      0.652217      -2.11714       1.31097      0.188719    -0.0266370   -0.00953086    0.00406781    0.00121775       0.00000       0.00000       0.00000       0.00000       0.00000       0.00000       0.00000       0.00000       0.00000       0.00000       0.00000       0.00000       0.00000       0.00000       0.00000       0.00000       0.00000       0.00000       29.6996       37.3686       37.9742       33.6615       31.0339       23.0542       18.0386       11.9613       7.80187       4.64100       2.50128       1.26678      0.570752      0.239473     0.0854239     0.0267483    0.00711335    0.00105378       0.00000       0.00000       0.00000       0.00000       0.00000       0.00000       0.00000       0.00000       0.00000       0.00000       0.00000       0.00000       0.00000       0.00000       0.00000       0.00000       0.00000       0.00000
  10   9 1880.0116    0.4572  0.3768  9.4242 -0.0094       10.1365  0.0269   0.0217   0.0495    0.0772   0.0000       2.09263   434.5159      -5.26828       14.9746      -1.21526      -2.33395      -3.24379       3.58806      -2.10830       1.21759      0.639046      0.430179     -0.168836     -0.205878     0.0109396   -0.00159288    0.00337753  -0.000635120   0.000197646   0.000195007   7.68973e-06       0.00000       0.00000       0.00000       0.00000       0.00000       0.00000       0.00000       0.00000       0.00000       0.00000       0.00000       0.00000       0.00000       0.00000       0.00000       0.00000       3.64326       4.20730       4.13640       4.26001       3.56643       2.88367       2.32915       1.61566       1.06639      0.715479      0.426100      0.223589      0.120416     0.0519018     0.0229860    0.00837785    0.00269436   0.000740576   0.000181287   3.18907e-05       0.00000       0.00000       0.00000       0.00000       0.00000       0.00000       0.00000       0.00000       0.00000       0.00000       0.00000       0.00000       0.00000       0.00000       0.00000       0.00000
  10  10 2021.5852    0.6118  0.4543  9.6529 -0.0049       9.11836  0.0444   0.0242   0.0508    0.0923   0.0000       2.02753   438.9346      -2.42660       14.1900      -2.46353      -2.44377      -3.63621     -0.733718     -0.101053      -3.12856       1.72135     -0.105092     0.0542927     0.0541938   -0.00605715    0.00504679     0.0135569    0.00214182   0.000578637  -2.52678e-05   2.73215e-05       0.00000       0.00000       0.00000       0.00000       0.00000       0.00000       0.00000       0.00000       0.00000       0.00000       0.00000       0.00000       0.00000       0.00000       0.00000       0.00000       7.58092       10.1396       8.81837       7.63999       7.28948       5.45682       4.44070       2.79400       1.90642       1.09240      0.533811      0.272519      0.122172     0.0439648     0.0197121    0.00829177    0.00266052   0.000738056   0.000153257   2.30944e-05       0.00000       0.00000       0.00000       0.00000       0.00000       0.00000       0.00000       0.00000       0.00000       0.00000       0.00000       0.00000       0.00000       0.00000       0.00000       0.00000
  10  11 2163.0354    0.8660  0.6094  9.9552 -0.0017       6.65735  0.0307   0.0276   0.0567    0.1144   0.0000       1.35859   438.0506      -7.93411      0.673239     -0.976629      0.831652      -2.37808      -6.04923      -1.49583     -0.652251       1.40994     -0.332292     -0.428142    -0.0344862     0.0872551   -0.00987041   0.000127304   -0.00211891   0.000231832   6.32276e-05  -3.82884e-05       0.00000       0.00000       0.00000       0.00000       0.00000       0.00000       0.00000       0.00000       0.00000       0.00000       0.00000       0.00000       0.00000       0.00000       0.00000       0.00000       3.72935       4.46067       4.55724       4.14073       3.72426       3.19130       2.40416       1.69754       1.18634      0.708101      0.435912      0.232932      0.113427     0.0563627     0.0216075    0.00875709    0.00319435   0.000853500   0.000196153   3.18308e-05       0.00000       0.00000       0.00000       0.00000       0.00000       0.00000       0.00000       0.00000       0.00000       0.00000       0.00000       0.00000       0.00000       0.00000       0.00000       0.00000
  10  12 2302.9043    1.2314  0.7223 10.1831  0.0041       5.87209  0.0357   0.0354   0.0597    0.1473   0.0000       1.16075   435.4279      0.718258       3.68055       9.96858      -2.80057       2.78381      -4.42249      -2.82494       2.36687     -0.184996     -0.524436      0.381802    -0.0585280    -0.0687020     0.0132906   -0.00165383   -0.00102271  -0.000390697  -8.80491e-05   4.50250e-05       0.00000       0.00000       0.00000       0.00000       0.00000       0.00000       0.00000       0.00000       0.00000       0.00000       0.00000       0.00000       0.00000       0.00000       0.00000       0.00000       4.39064       5.22181       5.11186       4.63759       4.15041       3.52244       2.84713       2.09072       1.33940      0.808212      0.469908      0.245307      0.133813     0.0558321     0.0269003    0.00901248    0.00322599   0.000925687   0.000212883   3.35033e-05       0.00000       0.00000       0.00000       0.00000       0.00000       0.00000       0.00000       0.00000       0.00000       0.00000       0.00000       0.00000       0.00000       0.00000       0.00000       0.00000
  10  13 2440.8332    1.6701  0.8869 10.6203  0.0009       2.46267  0.0411   0.0441   0.0666    0.1718   0.0000      0.931810   438.4305       6.87387       16.1287       1.08887      -5.00939      -2.89266      -5.85830      0.231515      0.638367      -1.54731     -0.153147      0.479731     -0.102674     0.0647510    -0.0138394     0.0184558   -0.00380487   4.24585e-05   8.33017e-05  -4.65007e-05       0.00000       0.00000       0.00000       0.00000       0.00000       0.00000       0.00000       0.00000       0.00000       0.00000       0.00000       0.00000       0.00000       0.00000       0.00000       0.00000       4.70317       5.78202       5.52646       4.88295       4.82089       3.87716       3.12846       2.17409       1.49595      0.930642      0.533363      0.294152      0.136797     0.0672221     0.0260177     0.0108549    0.00354793    0.00105903   0.000265238   3.87053e-05       0.00000       0.00000       0.00000       0.00000       0.00000       0.00000       0.00000       0.00000       0.00000       0.00000       0.00000       0.00000       0.00000       0.00000       0.00000       0.00000
  10  14 2578.7554    2.1093  0.9196 11.3265  0.0058       3.27167  0.0440   0.0573   0.0729    0.1497   0.0000       1.03656   437.4931       4.87105      0.913676       4.37563       3.71563       2.99037      -6.64781      -2.94048      0.271731       3.34140      -1.09306      0.307577      0.127523    -0.0157825    -0.0156537   -0.00145035    0.00266965    0.00119990   0.000186929  -1.58042e-06       0.00000       0.00000       0.00000       0.00000       0.00000       0.00000       0.00000       0.00000       0.00000       0.00000       0.00000       0.00000       0.00000       0.00000       0.00000       0.00000       5.31011       6.36300       6.33618       6.17459       5.15749       3.81240       3.16832       2.24690       1.44264      0.845697      0.501300      0.281397      0.152473     0.0700060     0.0287881    0.00987086    0.00326088   0.000929685   0.000233599   3.76933e-05       0.00000       0.00000       0.00000       0.00000       0.00000       0.00000       0.00000       0.00000       0.00000       0.00000       0.00000       0.00000       0.00000       0.00000       0.00000       0.00000
  10  15 2717.0556    2.7882  0.7770 11.6614 -0.0039       2.12650  0.0344   0.0795   0.0632    0.1712   0.0000      0.848463   439.7827     -0.105207       13.6486      -10.7201       6.38919       3.10189      -1.44758      -1.41648     -0.327315      0.209777    -0.0471146      0.256212     0.0454215     0.0713041    -0.0204637    0.00853832   -0.00689597  -0.000273623   9.63069e-05  -8.40383e-07       0.00000       0.00000       0.00000       0.00000       0.00000       0.00000       0.00000       0.00000       0.00000       0.00000       0.00000       0.00000       0.00000       0.00000       0.00000       0.00000       4.55998       5.20337       5.02466       4.75584       4.26281       3.42540       2.88916       2.06790       1.36989      0.788915      0.457300      0.251866      0.126680     0.0618539     0.0240081    0.00861964    0.00289668   0.000793563   0.000206651   3.11228e-05       0.00000       0.00000       0.00000       0.00000       0.00000       0.00000       0.00000       0.00000       0.00000       0.00000       0.00000       0.00000       0.00000       0.00000       0.00000       0.00000
  10  16 2855.7359    3.3955  0.8225 11.9512  0.0033       1.75342  0.0353   0.0920   0.0623    0.1689   0.0000      0.940295   445.9546      -2.65831       11.4004      -6.53913      0.207142      -2.40909      0.286367     -0.457654     -0.617207      0.247359     -0.339431    -0.0920943      0.166953     0.0379807     0.0463231    -0.0127705   -0.00258003    0.00236982  -6.22190e-05  -5.56266e-05       0.00000       0.00000       0.00000       0.00000       0.00000       0.00000       0.00000       0.00000       0.00000       0.00000       0.00000       0.00000       0.00000       0.00000       0.00000       0.00000       4.45847       5.58186       5.49957       4.87325       4.22125       3.63543       2.74573       2.03685       1.27281      0.771325      0.435943      0.227060      0.119844     0.0532433     0.0244766    0.00882552    0.00316045   0.000962915   0.000201090   3.40399e-05       0.00000       0.00000       0.00000       0.00000       0.00000       0.00000       0.00000       0.00000       0.00000       0.00000       0.00000       0.00000       0.00000       0.00000       0.00000       0.00000
  10  17 2994.5093    3.9559  0.8821 12.5039 -0.0052      0.955182  0.0392   0.1048   0.0654    0.1667   0.0000      0.891901   435.1842       1.89572       15.7743      -7.10424       2.52474      -3.14754       3.30464      -2.86420      -2.94718      0.118388     -0.116670    -0.0880180      0.268870    -0.0801065     0.0110078    0.00828089   -0.00382203  -0.000715876   0.000229202  -4.45502e-05       0.00000       0.00000       0.00000       0.00000       0.00000       0.00000       0.00000       0.00000       0.00000       0.00000       0.00000       0.00000       0.00000       0.00000       0.00000       0.00000       4.27476       5.60159       5.16425       5.14504       4.42218       3.62373       2.74972       2.02916       1.36875      0.816970      0.506791      0.258359      0.147262     0.0599717     0.0284858    0.00939845    0.00361524    0.00100148   0.000240729   4.36882e-05       0.00000       0.00000       0.00000       0.00000       0.00000       0.00000       0.00000       0.00000       0.00000       0.00000       0.00000       0.00000       0.00000       0.00000       0.00000       0.00000
  10  18 3132.9526    4.3298  0.7847 12.9681 -0.0008       1.41365  0.0477   0.1601   0.0762    0.1493   0.0000      0.910480   429.7412       2.55517       20.0559      -6.46526       1.64978       3.54203       3.30866      -1.33707      -2.82763     -0.531980     -0.880186     -0.280594    -0.0214961     0.0940729     0.0477428    0.00367630   -0.00462165  -0.000308301   9.49038e-05   2.08936e-05       0.00000       0.00000       0.00000       0.00000       0.00000       0.00000       0.00000       0.00000       0.00000       0.00000       0.00000       0.00000       0.00000       0.00000       0.00000       0.00000       7.42059       6.74624       5.07350       6.96976       7.97101       5.85842       3.06017       1.83369       2.07538       1.63833      0.978834      0.495547      0.214500     0.0750874     0.0257617    0.00839961    0.00282276   0.000846473   0.000212055   3.17965e-05       0.00000       0.00000       0.00000       0.00000       0.00000       0.00000       0.00000       0.00000       0.00000       0.00000       0.00000       0.00000       0.00000       0.00000       0.00000       0.00000
  10  19 3271.4062    4.0232  1.2609 12.6459 -0.0007      0.980718  0.0494   0.0945   0.0870    0.1687   0.0000      0.764285   438.8192       17.9118       23.6541     -0.175301     -0.894822      -8.40620      -3.86846      -2.73037       3.65928     -0.791681     -0.272684      0.240169     -0.278755    -0.0296952     0.0402351    0.00896888  -0.000311959  -0.000251992   0.000221095   2.52988e-05       0.00000       0.00000       0.00000       0.00000       0.00000       0.00000       0.00000       0.00000       0.00000       0.00000       0.00000       0.00000       0.00000       0.00000       0.00000       0.00000       5.65966       6.80044       7.16262       6.43773       5.61387       4.49654       3.38666       2.27201       1.57777       1.01661      0.591880      0.313566      0.159374     0.0715350     0.0326611     0.0123304    0.00411180    0.00115199   0.000268547   3.99911e-05       0.00000       0.00000       0.00000       0.00000       0.00000       0.00000       0.00000       0.00000       0.00000       0.00000       0.00000       0.00000       0.00000       0.00000       0.00000       0.00000
  10  20 3410.1359    3.4144  1.9712 12.0613 -0.0023       1.07462  0.0647   0.0634   0.1104    0.1146   0.0000      0.442777   443.1452      0.732372       11.5977      -4.51145       4.05112      -9.32505      -5.57732      -2.48096       5.41127      0.666986     -0.617258     -0.523755     -0.312815      0.141373   -0.00328008   -0.00358457    0.00980884    0.00152619   0.000222523  -5.92216e-05       0.00000       0.00000       0.00000       0.00000       0.00000       0.00000       0.00000       0.00000       0.00000       0.00000       0.00000       0.00000       0.00000       0.00000       0.00000       0.00000       6.65698       8.01689       7.92704       7.62028       6.83852       5.68867       3.95922       2.98729       2.02066       1.32154      0.777168      0.430877      0.205031     0.0977276     0.0385300     0.0154993    0.00529872    0.00159642   0.000342700   5.87693e-05       0.00000       0.00000       0.00000       0.00000       0.00000       0.00000       0.00000       0.00000       0.00000       0.00000       0.00000       0.00000       0.00000       0.00000       0.00000       0.00000
  10  21 3549.2500    2.8757  2.9107 11.6536 -0.0051      0.770891  0.0780   0.0458   0.1381    0.0873   0.0000      0.257492   432.4977       1.38198       19.8585      -12.3145      -3.33914      -14.0856    -0.0870802      -2.28138      -5.57905      -1.61498       1.35624      0.873115    -0.0430154    -0.0467618    0.00840644    0.00474150     0.0132805    0.00354146  -0.000676105  -6.75413e-05       0.00000       0.00000       0.00000       0.00000       0.00000       0.00000       0.00000       0.00000       0.00000       0.00000       0.00000       0.00000       0.00000       0.00000       0.00000       0.00000       8.46689       10.7113       10.5564       9.80695       8.68291       6.84026       5.44467       3.76708       2.60275       1.54626      0.941039      0.497758      0.255461      0.118568     0.0502464     0.0188396    0.00666359    0.00184213   0.000471832   7.25606e-05       0.00000       0.00000       0.00000       0.00000       0.00000       0.00000       0.00000       0.00000       0.00000       0.00000       0.00000       0.00000       0.00000       0.00000       0.00000       0.00000
  10  22 3688.6058    2.3932  4.0246 11.1714 -0.0012      0.530146  0.0954   0.0334   0.1705    0.0744   0.0000      0.174266   442.1411       3.49975       24.6101      -8.80014      -1.60729       6.52979      -4.49898      -9.39448       2.77284       4.96018     -0.738918     -0.505471      0.462071    -0.0108497   -0.00627311    0.00677450   0.000876159   -0.00161560  -5.22341e-05  -7.95143e-06       0.00000       0.00000       0.00000       0.00000       0.00000       0.00000       0.00000       0.00000       0.00000       0.00000       0.00000       0.00000       0.00000       0.00000       0.00000       0.00000       10.0066       12.7142       12.6760       12.2082       10.4004       8.25534       6.35405       4.36692       3.11842       1.84721       1.13811      0.613740      0.318056      0.145593     0.0620323     0.0235765    0.00837910    0.00222749   0.000570317   9.15151e-05       0.00000       0.00000       0.00000       0.00000       0.00000       0.00000       0.00000       0.00000       0.00000       0.00000       0.00000       0.00000       0.00000       0.00000       0.00000       0.00000
  10  23 3828.1166    2.0133  5.5040 10.7797 -0.0008      0.517511  0.1154   0.0253   0.2057    0.0659   0.0000      0.119861   423.0600       21.6632       23.6071      -11.7258       20.4798      -9.10030      -11.0478      -1.06798      0.584912      -4.92740      0.999175      0.439972    -0.0242339      0.241623     0.0554299    -0.0192955    -0.0123091    0.00100224    0.00154061   0.000125223       0.00000       0.00000       0.00000       0.00000       0.00000       0.00000       0.00000       0.00000       0.00000       0.00000       0.00000       0.00000       0.00000       0.00000       0.00000       0.00000       11.8943       14.8515       14.6163       14.1809       12.2322       9.92745       7.68489       5.42999       3.73544       2.28795       1.41569      0.736354      0.395470      0.175691     0.0789180     0.0280649     0.0100802    0.00273738   0.000672614   0.000109894       0.00000       0.00000       0.00000       0.00000       0.00000       0.00000       0.00000       0.00000       0.00000       0.00000       0.00000       0.00000       0.00000       0.00000       0.00000       0.00000
  10  24 3967.8582    1.7408  7.9027 10.3032 -0.0009      0.235143  0.1466   0.0188   0.2655    0.0588   0.0000     0.0854878   413.7880       12.5021       5.72224       24.2923       12.9200      -13.4455      -1.59099      -11.0720     -0.860712    -0.0199273      -1.74138      0.243276      0.454227      0.266709      0.137571     0.0563823   -0.00250835    0.00138596   0.000392620  -3.24688e-05       0.00000       0.00000       0.00000       0.00000       0.00000       0.00000       0.00000       0.00000       0.00000       0.00000       0.00000       0.00000       0.00000       0.00000       0.00000       0.00000       14.7193       17.9245       17.9217       17.4382       15.1223       12.1858       9.40597       6.73563       4.65327       2.86360       1.72895      0.952446      0.491795      0.225847     0.0959014     0.0360314     0.0123294    0.00341558   0.000818287   0.000131531       0.00000       0.00000       0.00000       0.00000       0.00000       0.00000       0.00000       0.00000       0.00000       0.00000       0.00000       0.00000       0.00000       0.00000       0.00000       0.00000
  10  25 4107.7090    1.4968  9.9514 10.1076 -0.0012  -0.000994649  0.1790   0.0148   0.3174    0.0492   0.0000     0.0702255   417.3692       29.9173       11.1583      -17.2528      -23.9388      -2.82432      -18.8457      -4.73925      0.368359     -0.724687       1.39831      0.118290     -0.535118     0.0986523    -0.0663711     0.0193760   -0.00298548   -0.00373211    0.00133480   3.26108e-05       0.00000       0.00000       0.00000       0.00000       0.00000       0.00000       0.00000       0.00000       0.00000       0.00000       0.00000       0.00000       0.00000       0.00000       0.00000       0.00000       17.1569       21.5718       21.8866       20.6725       18.3578       14.6723       11.7567       8.32704       5.78305       3.45249       2.08765       1.14967      0.600475      0.276646      0.118875     0.0452625     0.0158457    0.00442937    0.00109772   0.000165406       0.00000       0.00000       0.00000       0.00000       0.00000       0.00000       0.00000       0.00000       0.00000       0.00000       0.00000       0.00000       0.00000       0.00000       0.00000       0.00000
  10  26 4247.3907    1.2637 13.4342 10.0178 -0.0029     -0.148477  0.2583   0.0124   0.4424    0.0437   0.0000     0.0694412   425.7254       11.0956       15.6260       21.7133      -3.55714      -32.7895     -0.285770       5.70659       5.03655       11.3517      -3.69802      0.721592      0.574659      0.475622     -0.286129    -0.0682163    0.00589820    0.00794265  -0.000561059  -0.000323175       0.00000       0.00000       0.00000       0.00000       0.00000       0.00000       0.00000       0.00000       0.00000       0.00000       0.00000       0.00000       0.00000       0.00000       0.00000       0.00000       22.7193       28.4896       29.3263       27.0028       24.3195       19.1436       15.3434       10.8587       7.35691       4.61843       2.76204       1.50553      0.772920      0.369807      0.157621     0.0597199     0.0203794    0.00589027    0.00142116   0.000207862       0.00000       0.00000       0.00000       0.00000       0.00000       0.00000       0.00000       0.00000       0.00000       0.00000       0.00000       0.00000       0.00000       0.00000       0.00000       0.00000
  10  27 4387.9760    1.0799 15.7841  9.9511  0.0014    -0.0761180  0.3389   0.0108   0.5360    0.0401   0.0000     0.0770178   436.1715      -15.9428       41.7691       19.1756       22.0673      -8.47172       8.39387      -7.64727       5.74029      -4.27954       8.26954       2.11403      -1.31656     -0.595487      0.207965     0.0714932    -0.0498133    0.00596361    0.00215302  -0.000319721       0.00000       0.00000       0.00000       0.00000       0.00000       0.00000       0.00000       0.00000       0.00000       0.00000       0.00000       0.00000       0.00000       0.00000       0.00000       0.00000       27.8538       35.2820       36.1433       34.0263       29.9676       24.0553       18.4500       13.2381       9.01939       5.74149       3.47216       1.86563      0.976758      0.449338      0.198437     0.0737321     0.0258307    0.00739358    0.00172602   0.000262905       0.00000       0.00000       0.00000       0.00000       0.00000       0.00000       0.00000       0.00000       0.00000       0.00000       0.00000       0.00000       0.00000       0.00000       0.00000       0.00000
  10  28 4527.5125    0.8940 17.7145  9.8749 -0.0004     -0.368147  0.4275   0.0089   0.6428    0.0362   0.0000     0.0915315   407.0682      0.447304       92.1639      -77.5510       17.0596      -20.4244      -45.3285       1.01410      -14.1235       6.31822     -0.381030      0.391491       2.01898     -0.214039     -0.310800    -0.0508836     0.0260107    0.00785095  -0.000171651   0.000127342       0.00000       0.00000       0.00000       0.00000       0.00000       0.00000       0.00000       0.00000       0.00000       0.00000       0.00000       0.00000       0.00000       0.00000       0.00000       0.00000       32.9329       41.0121       42.8868       39.8137       35.4290       28.5217       22.6890       16.0197       11.2252       6.89376       4.19780       2.31405       1.20293      0.565266      0.244021     0.0929151     0.0321061    0.00891905    0.00211281   0.000307335       0.00000       0.00000       0.00000       0.00000       0.00000       0.00000       0.00000       0.00000       0.00000       0.00000       0.00000       0.00000       0.00000       0.00000       0.00000       0.00000
  11   9 1915.4800    0.4936  0.3929  9.3674 -0.0025       11.9320  0.0374   0.0213   0.0463    0.0796   0.0000       2.24336   439.1132       2.43871       5.66213      -4.79531      -3.41007       4.21885     -0.369205      -1.05206       1.06638     -0.140328      0.463891      0.133164    -0.0911620    -0.0451843    -0.0291285    0.00801738    -0.0142225    0.00275669   0.000767796   0.000169520  -1.87716e-05   4.24783e-06       0.00000       0.00000       0.00000       0.00000       0.00000       0.00000       0.00000       0.00000       0.00000       0.00000       0.00000       0.00000       0.00000       0.00000       5.39568       4.54036       4.35564       6.29733       5.80892       3.31213       2.33492       2.70836       2.11279       1.02014      0.468897      0.404783      0.311040      0.172346     0.0743616     0.0253883    0.00816831    0.00252543   0.000714824   0.000183275   3.90111e-05   6.61707e-06       0.00000       0.00000       0.00000       0.00000       0.00000       0.00000       0.00000       0.00000       0.00000       0.00000       0.00000       0.00000       0.00000       0.00000
  11  10 2058.0323    0.6624  0.5356  9.3082 -0.0047       9.10467  0.0324   0.0212   0.0515    0.1045   0.0000       1.45858   433.6930      -2.18310       4.12394       1.65744      -1.01086      -4.65118       2.78661     -0.342062       2.35076      0.164549      0.763032      0.109378      0.143341    -0.0755918    -0.0182606   -0.00173444   -0.00493568   -0.00174614   0.000380250   2.19874e-05   2.11807e-05   1.15214e-05       0.00000       0.00000       0.00000       0.00000       0.00000       0.00000       0.00000       0.00000       0.00000       0.00000       0.00000       0.00000       0.00000       0.00000       3.53214       4.97288       4.57219       4.44721       3.81703       3.63544       2.37766       2.25589       1.23566      0.988758      0.556581      0.335694      0.166857     0.0983347     0.0371085     0.0214624    0.00684561    0.00285853   0.000900870   0.000324143   5.19282e-05   1.10058e-05       0.00000       0.00000       0.00000       0.00000       0.00000       0.00000       0.00000       0.00000       0.00000       0.00000       0.00000       0.00000       0.00000       0.00000
  11  11 2199.8684    0.9705  0.7021  9.8735  0.0011       4.25362  0.0358   0.0276   0.0569    0.1185   0.0000       1.08706   433.2066       1.89882       11.3111      -1.40964      -1.41652      -4.79948      -4.95319       1.48205      -1.13057     -0.676107    -0.0648088    -0.0979376    -0.0137794    -0.0653502     0.0223300  -0.000353275     0.0101456    0.00217523  -0.000528079  -0.000440409  -2.40248e-05   1.73097e-06       0.00000       0.00000       0.00000       0.00000       0.00000       0.00000       0.00000       0.00000       0.00000       0.00000       0.00000       0.00000       0.00000       0.00000       3.52726       4.62700       4.65996       4.70928       4.05780       3.19926       2.92300       1.92741       1.50961      0.871152      0.634694      0.358459      0.183394      0.105512     0.0501033     0.0243449    0.00863697    0.00337117    0.00109181   0.000252309   6.88708e-05   1.01557e-05       0.00000       0.00000       0.00000       0.00000       0.00000       0.00000       0.00000       0.00000       0.00000       0.00000       0.00000       0.00000       0.00000       0.00000
  11  12 2340.1527    1.2679  0.8801 10.1314  0.0003       5.01061  0.0396   0.0337   0.0695    0.1627   0.0000       1.00911   427.6389       2.21066       10.8599       19.0566       2.08026      -2.69947     -0.467683       1.04725       1.29333      0.465449     -0.125499    -0.0797703    -0.0763722     0.0237306     0.0985911   -0.00243307   0.000415145  -0.000366399    0.00188670  -0.000466931  -4.67899e-05  -1.36119e-06       0.00000       0.00000       0.00000       0.00000       0.00000       0.00000       0.00000       0.00000       0.00000       0.00000       0.00000       0.00000       0.00000       0.00000       4.56055       5.45356       5.03725       4.77138       4.27375       3.88410       3.10780       2.30758       1.63641       1.04003      0.653642      0.362610      0.193583     0.0960110     0.0462944     0.0198067    0.00789938    0.00281819   0.000934349   0.000229795   5.08000e-05   8.06394e-06       0.00000       0.00000       0.00000       0.00000       0.00000       0.00000       0.00000       0.00000       0.00000       0.00000       0.00000       0.00000       0.00000       0.00000
  11  13 2478.5321    1.7031  0.9297 10.7838 -0.0085       1.96851  0.0401   0.0455   0.0706    0.1661   0.0000      0.891650   442.6066       2.18501       14.2596      -1.18032      -5.71125      -2.69790      -5.08317      -3.53109       1.90781     -0.834335      -1.20724      0.152819     -0.121201     -0.116740    -0.0717177    -0.0136634    0.00680670    0.00441966  -9.16095e-05   7.07457e-05   4.95333e-05  -1.30785e-05       0.00000       0.00000       0.00000       0.00000       0.00000       0.00000       0.00000       0.00000       0.00000       0.00000       0.00000       0.00000       0.00000       0.00000       4.36537       5.56945       5.86726       5.36125       4.67668       3.68376       3.18046       2.20907       1.50953       1.01180      0.638953      0.355970      0.191100      0.104134     0.0479491     0.0241545    0.00900862    0.00329708    0.00101284   0.000280695   6.57642e-05   9.16527e-06       0.00000       0.00000       0.00000       0.00000       0.00000       0.00000       0.00000       0.00000       0.00000       0.00000       0.00000       0.00000       0.00000       0.00000
  11  14 2617.0918    2.1954  0.8470 11.4607 -0.0028       3.70368  0.0416   0.0586   0.0657    0.1437   0.0000      0.866053   438.3438     0.0873050       14.3750      -9.79659       3.37635      -4.26740     -0.788562       2.41750      0.131539     -0.625663     -0.422299    -0.0805208      0.106025    -0.0602862    -0.0245639    -0.0136106    0.00813472    0.00463766   0.000422844  -0.000409876  -0.000145061   3.83701e-06       0.00000       0.00000       0.00000       0.00000       0.00000       0.00000       0.00000       0.00000       0.00000       0.00000       0.00000       0.00000       0.00000       0.00000       4.10188       4.89995       5.32739       5.32693       4.21165       3.98594       3.21726       2.01102       1.60999       1.13314      0.667875      0.406061      0.235025      0.119370     0.0516193     0.0260576     0.0110684    0.00409413    0.00116030   0.000291226   6.74950e-05   1.08046e-05       0.00000       0.00000       0.00000       0.00000       0.00000       0.00000       0.00000       0.00000       0.00000       0.00000       0.00000       0.00000       0.00000       0.00000
  11  15 2756.2163    2.8329  0.8573 11.7436 -0.0068       2.83575  0.0356   0.0736   0.0630    0.1493   0.0000      0.843531   440.0718      -6.26267       12.5282     -0.823635      -7.64688      0.504975       3.23884       3.68674      -2.23271      0.957746      0.637654   -0.00670416     0.0596473      0.129442     0.0537203     0.0152990    0.00597181   -0.00114522   0.000327020   0.000115489   4.00765e-05   1.27564e-06       0.00000       0.00000       0.00000       0.00000       0.00000       0.00000       0.00000       0.00000       0.00000       0.00000       0.00000       0.00000       0.00000       0.00000       3.55347       4.64447       4.71409       4.46472       4.08586       3.30258       2.70582       2.06870       1.49431      0.932981      0.581312      0.318560      0.200745      0.103425     0.0455562     0.0219440    0.00853719    0.00298402    0.00104149   0.000278301   6.48596e-05   9.74593e-06       0.00000       0.00000       0.00000       0.00000       0.00000       0.00000       0.00000       0.00000       0.00000       0.00000       0.00000       0.00000       0.00000       0.00000
  11  16 2895.4576    3.7417  0.7692 11.9056 -0.0041       1.41229  0.0345   0.1020   0.0595    0.1786   0.0000      0.795426   440.9325     -0.813586       10.0200      -5.61633      0.265896      -2.95671     -0.547044      -4.50726      -1.42437     -0.268474     -0.368190     -0.236142    -0.0384953     0.0195858  -0.000660593     0.0146926     0.0133091   0.000715474  -0.000475276   0.000182905   2.12649e-05   4.34278e-06       0.00000       0.00000       0.00000       0.00000       0.00000       0.00000       0.00000       0.00000       0.00000       0.00000       0.00000       0.00000       0.00000       0.00000       3.56493       5.08593       4.27489       4.75707       3.83610       3.59482       2.68254       2.19713       1.57530      0.929326      0.613952      0.307399      0.219263     0.0839819     0.0555334     0.0154843    0.00968141    0.00238408    0.00108009   0.000254244   6.21597e-05   1.19623e-05       0.00000       0.00000       0.00000       0.00000       0.00000       0.00000       0.00000       0.00000       0.00000       0.00000       0.00000       0.00000       0.00000       0.00000
  11  17 3034.5628    3.9866  1.0576 12.4343  0.0032       1.07609  0.0415   0.0957   0.0806    0.1510   0.0000      0.867852   443.8177     -0.660208       8.89628     -0.589425     -0.227073      -3.34244     -0.538256       1.05015      -1.63159      0.461559     -0.554358    -0.0991060     0.0478712     0.0189679    -0.0325677     0.0331563    0.00917204    0.00641959   -0.00293797  -0.000207901   3.74720e-05   1.11845e-05       0.00000       0.00000       0.00000       0.00000       0.00000       0.00000       0.00000       0.00000       0.00000       0.00000       0.00000       0.00000       0.00000       0.00000       4.23694       5.19275       5.29399       5.34724       4.57328       3.74113       2.90264       2.12821       1.51616      0.999847      0.634771      0.362054      0.217653      0.101637     0.0533123     0.0207390    0.00951263    0.00304937    0.00103404   0.000261512   6.02662e-05   9.61869e-06       0.00000       0.00000       0.00000       0.00000       0.00000       0.00000       0.00000       0.00000       0.00000       0.00000       0.00000       0.00000       0.00000       0.00000
  11  18 3173.5299    4.2559  1.0215 12.6555 -0.0005       1.49514  0.0418   0.1040   0.0714    0.1524   0.0000      0.791521   441.0849      -3.78558       15.6259       3.86478      0.487618      -3.57070       1.43457      -2.05125       1.45256    -0.0395258     -0.508364      0.302626     0.0312938    -0.0872340    -0.0664174   -0.00287351    -0.0165635    0.00365713   0.000154958   3.92972e-05   3.96802e-05   1.47469e-06       0.00000       0.00000       0.00000       0.00000       0.00000       0.00000       0.00000       0.00000       0.00000       0.00000       0.00000       0.00000       0.00000       0.00000       4.33535       5.05945       4.93999       4.95162       4.65920       3.82365       3.03205       2.11280       1.51831       1.09299      0.699291      0.413211      0.221150      0.109249     0.0516041     0.0224367    0.00920515    0.00316478   0.000965909   0.000271782   6.10882e-05   9.29407e-06       0.00000       0.00000       0.00000       0.00000       0.00000       0.00000       0.00000       0.00000       0.00000       0.00000       0.00000       0.00000       0.00000       0.00000
  11  19 3312.4503    3.8807  1.4187 12.2023 -0.0046      0.967252  0.0496   0.0791   0.0860    0.1469   0.0000      0.606135   435.8263       4.14138       4.63815      -3.62903      -9.92392      -7.88964      -2.39417      -5.38291       2.61813      0.309116      0.192296      0.136509      0.185300    -0.0820892     0.0238401    -0.0458082     0.0105923    0.00197378   -0.00109209  -0.000119565   8.71486e-05  -2.90496e-09       0.00000       0.00000       0.00000       0.00000       0.00000       0.00000       0.00000       0.00000       0.00000       0.00000       0.00000       0.00000       0.00000       0.00000       5.00525       5.95494       5.73333       5.98715       5.32801       4.56477       3.33856       2.59239       1.79543       1.25337      0.778151      0.468956      0.259653      0.130986     0.0605275     0.0262538     0.0103502    0.00368310    0.00115748   0.000328102   6.84106e-05   1.18037e-05       0.00000       0.00000       0.00000       0.00000       0.00000       0.00000       0.00000       0.00000       0.00000       0.00000       0.00000       0.00000       0.00000       0.00000
  11  20 3451.7535    3.2768  2.1249 11.9271 -0.0026      0.793648  0.0630   0.0560   0.1107    0.0925   0.0000      0.361993   440.3608      -1.45893       4.76753      -9.04332       21.6113      -1.57976      -5.18108       1.09128       1.77693      0.434361      0.556940      0.245685     0.0652861     0.0939675    -0.0325190     0.0535093    -0.0100706   -0.00674681  -0.000448204   0.000407066   0.000136779   1.10230e-05       0.00000       0.00000       0.00000       0.00000       0.00000       0.00000       0.00000       0.00000       0.00000       0.00000       0.00000       0.00000       0.00000       0.00000       6.15989       7.41012       7.49507       7.29150       6.60635       5.62655       4.36370       3.21673       2.30051       1.50117       1.01985      0.585912      0.302989      0.154926     0.0776653     0.0330655     0.0129971    0.00478142    0.00158677   0.000411671   9.24187e-05   1.41781e-05       0.00000       0.00000       0.00000       0.00000       0.00000       0.00000       0.00000       0.00000       0.00000       0.00000       0.00000       0.00000       0.00000       0.00000
  11  21 3591.4730    2.6644  3.0947 11.4829 -0.0047      0.877026  0.0749   0.0402   0.1431    0.0700   0.0000      0.221132   442.9328       14.6202     -0.994528      -3.14629      -3.30734       2.51924      -6.78122      -1.24783       1.34571     -0.985419      0.742092    -0.0335175      0.291136      0.174675    -0.0450715    -0.0116290    -0.0191735    0.00656468   0.000113859   0.000831032   9.27010e-05  -9.93467e-06       0.00000       0.00000       0.00000       0.00000       0.00000       0.00000       0.00000       0.00000       0.00000       0.00000       0.00000       0.00000       0.00000       0.00000       7.11632       9.03578       8.87381       8.63328       7.86809       6.42817       5.29096       3.81641       2.81070       1.78158       1.15083      0.654937      0.370841      0.194218     0.0857491     0.0409698     0.0153960    0.00575441    0.00187935   0.000496616   0.000120475   1.79348e-05       0.00000       0.00000       0.00000       0.00000       0.00000       0.00000       0.00000       0.00000       0.00000       0.00000       0.00000       0.00000       0.00000       0.00000
  11  22 3731.2943    2.3082  4.5936 10.8832 -0.0004      0.850602  0.0972   0.0293   0.1718    0.0633   0.0000      0.141978   445.9021       8.38420       7.37484      -26.2842       9.01512       4.09007      -3.95826       4.31682       6.62235       2.19016      -1.96918      0.573183     -0.228963     -0.175546     0.0440113   -0.00354515     0.0186069   -0.00346749    0.00231677  -5.48211e-05  -6.61780e-05  -1.59592e-05       0.00000       0.00000       0.00000       0.00000       0.00000       0.00000       0.00000       0.00000       0.00000       0.00000       0.00000       0.00000       0.00000       0.00000       9.48071       11.3928       11.8332       11.0409       9.76804       8.36424       6.92028       5.05725       3.66970       2.32000       1.44393      0.839621      0.460576      0.236821      0.116074     0.0498752     0.0204606    0.00746647    0.00238017   0.000611638   0.000140872   2.03802e-05       0.00000       0.00000       0.00000       0.00000       0.00000       0.00000       0.00000       0.00000       0.00000       0.00000       0.00000       0.00000       0.00000       0.00000
  11  23 3871.1321    1.9699  6.4303 10.2855 -0.0015      0.406205  0.1163   0.0207   0.2066    0.0617   0.0000     0.0935261   441.8490     -0.164332      -18.6801       10.2569      -1.02944      -17.1776    -0.0737081       5.59720     -0.617262      -1.63337     -0.266265       1.55497     -0.105955     0.0340398      0.218758   -0.00246695    0.00881196   -0.00237179    0.00505315  -0.000370103   3.33277e-05   9.33103e-06       0.00000       0.00000       0.00000       0.00000       0.00000       0.00000       0.00000       0.00000       0.00000       0.00000       0.00000       0.00000       0.00000       0.00000       10.9450       13.6595       14.0754       13.5773       12.1371       9.93433       7.81271       5.87181       4.20864       2.69177       1.72243       1.00240      0.568999      0.293468      0.138821     0.0612427     0.0243716    0.00878738    0.00293035   0.000778359   0.000175657   2.62932e-05       0.00000       0.00000       0.00000       0.00000       0.00000       0.00000       0.00000       0.00000       0.00000       0.00000       0.00000       0.00000       0.00000       0.00000
  11  24 4010.9176    1.7024  8.9311  9.9811 -0.0034      0.137600  0.1483   0.0160   0.2670    0.0533   0.0000     0.0666926   418.0218      -6.70935      -17.8090      -36.2383      -3.50664       8.46943      -3.37195      -17.5938      -4.55494      -3.19076       4.76917      -2.22378      0.861651      0.575717      0.344124     0.0154736    -0.0276310   -0.00974655    0.00719406   0.000908293   3.27510e-05  -6.76450e-05       0.00000       0.00000       0.00000       0.00000       0.00000       0.00000       0.00000       0.00000       0.00000       0.00000       0.00000       0.00000       0.00000       0.00000       13.1186       16.7087       16.9977       16.4124       14.9658       12.0631       9.83776       7.08141       5.22248       3.36417       2.16944       1.27364      0.710218      0.372403      0.172899     0.0787250     0.0306796     0.0113527    0.00367139   0.000973022   0.000231159   3.33626e-05       0.00000       0.00000       0.00000       0.00000       0.00000       0.00000       0.00000       0.00000       0.00000       0.00000       0.00000       0.00000       0.00000       0.00000
  11  25 4151.3278    1.4055 11.0033 10.0033 -0.0028     0.0376391  0.1953   0.0134   0.3384    0.0432   0.0000     0.0660469   424.7397       1.81158       12.3069       25.2385      -19.0368      -22.0611       6.71688      -14.9986       1.80569       8.47196      -1.03270      -1.86369      0.212459       1.14635     -0.513594     0.0865446    -0.0174913   -0.00831047  -0.000163002  -0.000246644  -0.000243693  -2.96650e-05       0.00000       0.00000       0.00000       0.00000       0.00000       0.00000       0.00000       0.00000       0.00000       0.00000       0.00000       0.00000       0.00000       0.00000       16.6434       21.4108       21.6259       21.1298       19.0884       15.4698       12.5489       9.26894       6.78703       4.37223       2.74235       1.64678      0.913889      0.486564      0.225674      0.100668     0.0395288     0.0148410    0.00472730    0.00128416   0.000298577   4.36753e-05       0.00000       0.00000       0.00000       0.00000       0.00000       0.00000       0.00000       0.00000       0.00000       0.00000       0.00000       0.00000       0.00000       0.00000
  11  26 4291.7439    1.2074 14.3191  9.8012 -0.0005    -0.0743324  0.2644   0.0107   0.4481    0.0410   0.0000     0.0683331   439.6061      -4.72122      -33.6506      -35.0763       46.8175      -10.3100      -7.76695       11.4074       3.05127      -6.32346       2.53915       4.50123      0.298777     -0.879510      0.487943   -0.00550397    -0.0263222    -0.0187855    0.00845889  -0.000372246   0.000127197  -1.04839e-06       0.00000       0.00000       0.00000       0.00000       0.00000       0.00000       0.00000       0.00000       0.00000       0.00000       0.00000       0.00000       0.00000       0.00000       20.2852       25.7262       26.3979       25.0759       23.0230       19.0792       15.5582       11.6263       8.21549       5.53591       3.48983       2.06513       1.13490      0.592817      0.281816      0.127436     0.0506436     0.0185985    0.00592282    0.00164539   0.000364057   5.23219e-05       0.00000       0.00000       0.00000       0.00000       0.00000       0.00000       0.00000       0.00000       0.00000       0.00000       0.00000       0.00000       0.00000       0.00000
  12   9 1950.0628    0.5383  0.4059  9.2878 -0.0127       12.2462  0.0238   0.0200   0.0410    0.0821   0.0000       1.82996   438.7787      -7.46116       8.92779     -0.230977     -0.600770      -6.60969       1.21456      -1.34167     -0.491175      0.650400     -0.379613     -0.132474    -0.0376263    -0.0623754      0.162781     0.0100488   -0.00161968    0.00796096   -0.00258327    0.00109549   2.63858e-05   9.39313e-05   1.30969e-05   1.27525e-06       0.00000       0.00000       0.00000       0.00000       0.00000       0.00000       0.00000       0.00000       0.00000       0.00000       0.00000       0.00000       2.62149       3.18620       3.43950       3.36705       2.97191       2.54840       1.86657       1.57822       1.16666      0.797176      0.473791      0.295185      0.184334      0.109577     0.0599681     0.0260673     0.0120094    0.00482104    0.00190452   0.000685156   0.000199213   5.39565e-05   9.95391e-06   1.64082e-06       0.00000       0.00000       0.00000       0.00000       0.00000       0.00000       0.00000       0.00000       0.00000       0.00000       0.00000       0.00000
  12  10 2093.7487    0.7138  0.6607  9.5247 -0.0024       8.65969  0.0324   0.0201   0.0561    0.1040   0.0000       1.28033   439.6461       2.69570       10.4829      -6.50664       2.64224      -2.16136      -2.49615      0.229653     -0.509350     0.0385177      0.481992      0.279179    -0.0494987     -0.172251     0.0335507     0.0234967   -0.00749710   0.000488455   0.000862006  -0.000446570   0.000124132   1.22306e-05  -6.92958e-06   2.12679e-06       0.00000       0.00000       0.00000       0.00000       0.00000       0.00000       0.00000       0.00000       0.00000       0.00000       0.00000       0.00000       3.32679       4.57141       4.23313       4.04636       3.64633       3.14882       2.75793       2.14956       1.57626       1.04412      0.648410      0.382669      0.224217      0.125375     0.0616243     0.0328831     0.0126630    0.00613779    0.00218813   0.000780394   0.000241034   6.47460e-05   1.49289e-05   2.30439e-06       0.00000       0.00000       0.00000       0.00000       0.00000       0.00000       0.00000       0.00000       0.00000       0.00000       0.00000       0.00000
  12  11 2235.9631    0.9673  0.6882 10.1952 -0.0051       5.47222  0.0354   0.0266   0.0560    0.0993   0.0000       1.17382   434.5217      -1.26494       12.4677       3.05449      -2.48720       1.20166     -0.187388       2.14972       1.11547      0.284313    -0.0143781     -0.489699     0.0763611    -0.0677439     0.0111002    -0.0150513   -0.00328771   -0.00612622    0.00567261    0.00134160   9.01433e-05   3.90883e-05   1.59494e-05   7.12520e-08       0.00000       0.00000       0.00000       0.00000       0.00000       0.00000       0.00000       0.00000       0.00000       0.00000       0.00000       0.00000       3.23672       5.31666       4.26602       5.22130       3.78661       3.72591       2.69013       2.09326       1.52359      0.997553      0.752124      0.386332      0.286972      0.126587     0.0852547     0.0308582     0.0193715    0.00612218    0.00322075   0.000777778   0.000320141   6.56154e-05   1.60493e-05   3.40273e-06       0.00000       0.00000       0.00000       0.00000       0.00000       0.00000       0.00000       0.00000       0.00000       0.00000       0.00000       0.00000
  12  12 2376.3840    1.4180  0.8322 10.4649 -0.0040       3.16946  0.0334   0.0366   0.0654    0.1471   0.0000      0.897711   435.7477       1.74247       17.7895       9.30367      -4.33564       1.92314      -3.66818      -2.01939      0.923511      0.935231      0.113759     -0.203289     -0.197657      0.109441    -0.0604603     0.0539190    0.00386407   -0.00261282   -0.00188927  -0.000522607  -0.000264660   5.58436e-05   1.78393e-05   9.36432e-07       0.00000       0.00000       0.00000       0.00000       0.00000       0.00000       0.00000       0.00000       0.00000       0.00000       0.00000       0.00000       3.57259       4.20882       4.09057       4.32011       4.06534       3.30523       2.50488       2.00766       1.45685      0.978699      0.697471      0.435658      0.250476      0.146015     0.0736303     0.0345820     0.0161898    0.00600788    0.00210125   0.000762878   0.000241083   6.09413e-05   1.29069e-05   1.97312e-06       0.00000       0.00000       0.00000       0.00000       0.00000       0.00000       0.00000       0.00000       0.00000       0.00000       0.00000       0.00000
  12  13 2515.5325    1.8261  0.9081 11.2183 -0.0105       3.49238  0.0363   0.0479   0.0740    0.1450   0.0000      0.941052   435.8306      -3.93531       9.95245     -0.836121      -2.01201       4.81940     -0.309598      -4.91958       1.43735      0.140802     -0.939588      0.481016      0.276014    0.00853909     0.0970602   -0.00197193    -0.0296016    -0.0219906    0.00326889  -0.000884722   0.000300843  -1.70886e-05   1.38190e-05  -1.26987e-06       0.00000       0.00000       0.00000       0.00000       0.00000       0.00000       0.00000       0.00000       0.00000       0.00000       0.00000       0.00000       3.40800       4.48919       4.48977       4.31943       3.95800       3.36460       2.70952       2.08784       1.54361       1.00262      0.688943      0.433661      0.242221      0.130590     0.0702917     0.0348420     0.0157778    0.00651612    0.00245700   0.000884694   0.000272777   7.05893e-05   1.56135e-05   2.32800e-06       0.00000       0.00000       0.00000       0.00000       0.00000       0.00000       0.00000       0.00000       0.00000       0.00000       0.00000       0.00000
  12  14 2654.6468    2.4283  0.8753 11.9279 -0.0100       1.60580  0.0381   0.0649   0.0697    0.1339   0.0000       1.00006   436.2262      -4.83981       9.17450       3.71703       4.14435      -9.45425      -5.54636     -0.716876     -0.281985     -0.639123     -0.722157     -0.787053     -0.225861      0.227293      0.130548     0.0400431     0.0342909    0.00563111   -0.00109281   0.000357322   0.000274033   2.41048e-05   1.20415e-05  -1.22357e-06       0.00000       0.00000       0.00000       0.00000       0.00000       0.00000       0.00000       0.00000       0.00000       0.00000       0.00000       0.00000       3.57314       4.52391       4.42016       4.58119       4.06668       3.76886       2.77125       2.18825       1.57100       1.05162      0.818402      0.477554      0.289246      0.146263     0.0813571     0.0342643     0.0189662    0.00661043    0.00280133   0.000878685   0.000323536   7.30584e-05   1.55192e-05   2.65166e-06       0.00000       0.00000       0.00000       0.00000       0.00000       0.00000       0.00000       0.00000       0.00000       0.00000       0.00000       0.00000
  12  15 2794.5137    3.0096  0.8064 12.0977 -0.0009      0.768463  0.0327   0.0752   0.0591    0.1399   0.0000      0.934939   442.3645       2.79827       14.3625      -4.40666     -0.159081      0.390918      -1.05904     -0.913035      0.836520    -0.0788725     -0.738549      0.487990     -0.178544     0.0789997     0.0492318     0.0278794    0.00654910    0.00214213   0.000516226   -0.00243302   2.66988e-05   2.40280e-05  -1.88135e-06  -1.88253e-07       0.00000       0.00000       0.00000       0.00000       0.00000       0.00000       0.00000       0.00000       0.00000       0.00000       0.00000       0.00000       3.27960       3.95604       3.99703       4.01822       3.73832       3.09260       2.44857       1.79061       1.42967      0.952610      0.614717      0.382552      0.234564      0.135490     0.0683077     0.0325758     0.0138049    0.00580510    0.00219396   0.000784532   0.000228694   5.67318e-05   1.32206e-05   1.86443e-06       0.00000       0.00000       0.00000       0.00000       0.00000       0.00000       0.00000       0.00000       0.00000       0.00000       0.00000       0.00000
  12  16 2934.3878    3.6546  0.8039 12.6905 -0.0091      0.709179  0.0315   0.1007   0.0633    0.1245   0.0000      0.787796   440.3879       2.40875       5.92799      -6.76089      -2.00514       2.62966       2.73000       1.17744      0.998079      -1.04200      -1.03737    -0.0926820     0.0236125      0.201618      0.121278    -0.0119440    0.00733773   0.000676849   -0.00128295    0.00126775  -0.000202920   6.44916e-06   7.17046e-07   4.61540e-06       0.00000       0.00000       0.00000       0.00000       0.00000       0.00000       0.00000       0.00000       0.00000       0.00000       0.00000       0.00000       3.04055       4.11836       3.96440       3.91799       3.59669       2.95497       2.57459       1.78566       1.43845      0.909298      0.630104      0.389313      0.220825      0.127501     0.0616294     0.0333875     0.0131187    0.00620534    0.00212539   0.000833791   0.000239529   5.97317e-05   1.51912e-05   2.22288e-06       0.00000       0.00000       0.00000       0.00000       0.00000       0.00000       0.00000       0.00000       0.00000       0.00000       0.00000       0.00000
  12  17 3073.8857    4.3519  0.8602 13.0402  0.0000       2.25106  0.0333   0.1157   0.0674    0.1203   0.0000      0.913374   434.6593      0.141901       18.8515      -5.52873      0.187931      0.977712      -4.27254     -0.379982      0.497145      0.334042     -0.112314      0.231170      0.232752     -0.103403    0.00383804     0.0433487   -0.00237932    0.00436123    0.00184128    0.00109403   0.000494098   6.72110e-05   1.76153e-06   3.36214e-06       0.00000       0.00000       0.00000       0.00000       0.00000       0.00000       0.00000       0.00000       0.00000       0.00000       0.00000       0.00000       3.32267       3.73393       4.07932       3.95910       3.77518       3.07376       2.46708       1.89977       1.47394      0.973670      0.629445      0.410327      0.242949      0.136238     0.0729847     0.0357250     0.0152391    0.00609918    0.00241926   0.000836220   0.000244904   6.27556e-05   1.32853e-05   1.74530e-06       0.00000       0.00000       0.00000       0.00000       0.00000       0.00000       0.00000       0.00000       0.00000       0.00000       0.00000       0.00000
  12  18 3213.2008    4.0811  1.1014 12.8725 -0.0068     -0.270409  0.0426   0.0963   0.0765    0.1471   0.0000      0.924476   445.2593       12.5097       3.43876      -4.55791      -3.96718      -3.35095      0.733895    -0.0491441      -2.44325     -0.190541      0.939629     -0.810477      0.250298      0.338967      0.113273     0.0622157    -0.0162367    0.00177027   2.70597e-05   -0.00227321   0.000548895   9.66527e-05   2.50304e-05  -1.67451e-06       0.00000       0.00000       0.00000       0.00000       0.00000       0.00000       0.00000       0.00000       0.00000       0.00000       0.00000       0.00000       3.77138       4.78319       4.84651       4.92134       4.28710       3.57527       3.05890       2.21737       1.68621       1.14183      0.730147      0.469951      0.262218      0.155141     0.0760205     0.0406065     0.0167531    0.00768258    0.00266059   0.000994413   0.000270481   7.21122e-05   1.67179e-05   2.45034e-06       0.00000       0.00000       0.00000       0.00000       0.00000       0.00000       0.00000       0.00000       0.00000       0.00000       0.00000       0.00000
  12  19 3352.7722    3.6574  1.6317 12.3743 -0.0038      0.714978  0.0555   0.0696   0.0939    0.1120   0.0000      0.489315   428.1407      -1.19914       12.3314      -9.14354       9.62166      -4.04953      -3.26430      -3.64432      -1.16990     0.0741718      0.436524     -0.353941      0.514956      0.103706     -0.190575     0.0648814     0.0194265    0.00308000   0.000443611  -0.000831372  -2.30167e-05  -3.70788e-05  -3.94007e-06  -4.27493e-06       0.00000       0.00000       0.00000       0.00000       0.00000       0.00000       0.00000       0.00000       0.00000       0.00000       0.00000       0.00000       5.01274       5.59489       6.17087       6.23197       5.33890       4.75231       3.88826       2.73027       1.96184       1.54914      0.972667      0.597828      0.360769      0.217153     0.0998465     0.0463309     0.0223185     0.0103000    0.00372750    0.00125858   0.000333388   9.04346e-05   1.79222e-05   2.68111e-06       0.00000       0.00000       0.00000       0.00000       0.00000       0.00000       0.00000       0.00000       0.00000       0.00000       0.00000       0.00000
  12  20 3492.4083    3.0478  2.4383 11.7980 -0.0014      0.376082  0.0640   0.0479   0.1132    0.0834   0.0000      0.291913   436.3771       4.03955       4.91828       4.50230      -16.4986      -14.7551       1.53080      -5.17229      0.932772      -1.97210      0.204325    -0.0422553     -0.817913     -0.159963      0.100722    -0.0420765    -0.0240449    -0.0238913   -0.00386817  -0.000437364  -0.000428822   3.55772e-05  -7.68427e-08  -2.39971e-06       0.00000       0.00000       0.00000       0.00000       0.00000       0.00000       0.00000       0.00000       0.00000       0.00000       0.00000       0.00000       5.84265       7.13377       7.69277       7.47233       6.70255       5.50699       4.49287       3.33003       2.47265       1.65520       1.11787      0.705891      0.411293      0.224592      0.120140     0.0591906     0.0268827     0.0110114    0.00422852    0.00144574   0.000434866   0.000110400   2.42073e-05   3.30035e-06       0.00000       0.00000       0.00000       0.00000       0.00000       0.00000       0.00000       0.00000       0.00000       0.00000       0.00000       0.00000
  12  21 3632.4907    2.6121  3.5221 11.2961 -0.0007      0.274319  0.0836   0.0350   0.1341    0.0675   0.0000      0.169728   445.1841       7.28417       18.1940      -1.77616       6.10944      -17.7201      -2.92844       4.52748      0.591759       2.84151      -2.01001       1.79242       1.31092     -0.212639     0.0905668     -0.135768     0.0470493    -0.0342033   -0.00440431   -0.00244423  -0.000126652  -0.000111169  -1.97210e-06  -7.24081e-06       0.00000       0.00000       0.00000       0.00000       0.00000       0.00000       0.00000       0.00000       0.00000       0.00000       0.00000       0.00000       7.32619       9.25694       8.84638       9.01261       8.12346       7.21253       5.85107       4.38371       3.22878       2.24942       1.49864      0.935746      0.538456      0.290786      0.147534     0.0728244     0.0317930     0.0136319    0.00509235    0.00177341   0.000533807   0.000140091   3.12723e-05   4.79741e-06       0.00000       0.00000       0.00000       0.00000       0.00000       0.00000       0.00000       0.00000       0.00000       0.00000       0.00000       0.00000
  12  22 3772.8530    2.1823  5.2135 10.8619 -0.0018      0.502783  0.1015   0.0251   0.1788    0.0564   0.0000      0.111029   438.1206       2.12028      -3.27171      -18.9660      -3.94993       4.28394       9.06915      -4.32110     0.0567010      -2.02267       1.76728      0.945140      0.481017      0.206597     -0.253625    0.00977990  -0.000380259    0.00688894    0.00317549  -0.000784074   0.000823935  -8.39690e-05   3.14508e-05  -1.32993e-05       0.00000       0.00000       0.00000       0.00000       0.00000       0.00000       0.00000       0.00000       0.00000       0.00000       0.00000       0.00000       8.58533       10.7674       11.1235       11.1028       9.66124       8.60181       6.73168       5.36481       3.84389       2.68393       1.72643       1.10483      0.629348      0.356652      0.184633     0.0914864     0.0407726     0.0172169    0.00648761    0.00232808   0.000691599   0.000184062   3.67015e-05   5.82236e-06       0.00000       0.00000       0.00000       0.00000       0.00000       0.00000       0.00000       0.00000       0.00000       0.00000       0.00000       0.00000
  12  23 3913.3939    1.8435  7.3788 10.5159 -0.0012      0.433458  0.1279   0.0185   0.2299    0.0487   0.0000     0.0856473   434.8078      -13.1602      -6.51080       2.41497      -6.38942      -7.27809      -7.53455       5.16069       5.95057      -4.65733     -0.678831     -0.741236     -0.805014      0.117823     -0.145490      0.202807     0.0384156     0.0297713    -0.0136667   1.77486e-05    0.00117853   0.000267450  -3.07213e-05  -8.57019e-07       0.00000       0.00000       0.00000       0.00000       0.00000       0.00000       0.00000       0.00000       0.00000       0.00000       0.00000       0.00000       10.8156       13.5871       13.7657       13.7667       12.4455       10.6509       8.68011       6.58605       4.97593       3.35748       2.25543       1.35762      0.829570      0.453787      0.236797      0.114814     0.0510620     0.0216683    0.00828756    0.00281185   0.000894993   0.000222270   4.91547e-05   7.08751e-06       0.00000       0.00000       0.00000       0.00000       0.00000       0.00000       0.00000       0.00000       0.00000       0.00000       0.00000       0.00000
  12  25 4194.1875    1.3294 12.4274 10.0880  0.0001     0.0257971  0.2163   0.0121   0.3687    0.0399   0.0000     0.0636346   452.0436      -31.7943      -5.79306       34.1248      -10.1090      -4.89477      -17.5325     -0.226731       4.85420       8.56609       1.16032      -3.05499      0.434496       1.63375     -0.463872    -0.0738523     0.0837456     0.0541838   -0.00310159   0.000587412  -0.000950680   0.000123063   7.78374e-05   1.30579e-05       0.00000       0.00000       0.00000       0.00000       0.00000       0.00000       0.00000       0.00000       0.00000       0.00000       0.00000       0.00000       16.4475       21.0097       22.1390       20.7555       19.4670       16.4476       13.5240       10.3265       7.71632       5.25465       3.51105       2.17345       1.28115      0.720703      0.375639      0.180521     0.0847147     0.0346930     0.0134867    0.00471804    0.00145251   0.000374571   7.99830e-05   1.07419e-05       0.00000       0.00000       0.00000       0.00000       0.00000       0.00000       0.00000       0.00000       0.00000       0.00000       0.00000       0.00000
  12  26 4335.4736    1.1528 15.4039  9.9652 -0.0005     0.0180267  0.2870   0.0096   0.4736    0.0357   0.0000     0.0703674   488.7802     -0.788468      -17.2654      -26.5941       64.4388       29.8673      -57.1828      -6.78813       3.42850       10.8367       3.08182      -1.66607      -2.90438       1.15890     -0.351204    -0.0683642    -0.0220767     0.0136111     0.0187506   -0.00683363   -0.00192655   0.000224064   6.10865e-05  -7.62032e-06       0.00000       0.00000       0.00000       0.00000       0.00000       0.00000       0.00000       0.00000       0.00000       0.00000       0.00000       0.00000       19.7150       24.9410       26.7077       25.1071       23.2864       19.7199       16.2788       12.6568       9.26101       6.44388       4.27035       2.57380       1.60313      0.872175      0.463613      0.228157      0.101931     0.0440617     0.0170048    0.00565832    0.00180348   0.000460451   9.49876e-05   1.28642e-05       0.00000       0.00000       0.00000       0.00000       0.00000       0.00000       0.00000       0.00000       0.00000       0.00000       0.00000       0.00000
  12  27 4475.4453    0.9384 17.8332  9.8930 -0.0019     -0.267653  0.3837   0.0080   0.5675    0.0325   0.0000     0.0817439   459.7002      -43.3806      -38.7704      -14.4293       34.1403      -19.3929      -4.17066       8.75629      -9.19464      -7.72454   -0.00605189       2.59014      -1.37406      -2.09699     -0.752937     0.0158838     0.0100546   -0.00977941     0.0145139   0.000236119   0.000119353   0.000727008   3.76122e-05  -3.93822e-05       0.00000       0.00000       0.00000       0.00000       0.00000       0.00000       0.00000       0.00000       0.00000       0.00000       0.00000       0.00000       24.1747       32.1221       33.8616       32.2670       29.9052       24.5838       20.6111       15.6639       11.5556       7.91961       5.32950       3.34775       1.96369       1.10759      0.585008      0.288661      0.134043     0.0554356     0.0212754    0.00739235    0.00226489   0.000589382   0.000126640   1.69907e-05       0.00000       0.00000       0.00000       0.00000       0.00000       0.00000       0.00000       0.00000       0.00000       0.00000       0.00000       0.00000
  13   9 1983.9198    0.5703  0.4458  9.2936 -0.0058       12.3852  0.0235   0.0183   0.0453    0.0785   0.0000       1.66922   436.6792      -1.45543       12.3639      -2.75362      -4.78580       2.32524      -1.15293      0.309352      -2.36873      -1.21867      0.186356     -0.105336      0.229662     0.0117723     0.0169258     0.0124555    0.00696176   -0.00557752    0.00588428  -0.000959144   0.000709198   0.000101318   8.27220e-05   2.93716e-06   1.45871e-06  -1.28890e-08       0.00000       0.00000       0.00000       0.00000       0.00000       0.00000       0.00000       0.00000       0.00000       0.00000       2.54125       3.02473       3.33860       3.04197       2.87318       2.46356       2.12766       1.58285       1.08251      0.859803      0.577015      0.388077      0.232089      0.132869     0.0744591     0.0349516     0.0169250    0.00897639    0.00377161    0.00152438   0.000566750   0.000170483   5.09869e-05   1.35033e-05   2.47876e-06   3.09498e-07       0.00000       0.00000       0.00000       0.00000       0.00000       0.00000       0.00000       0.00000       0.00000       0.00000
  13  10 2128.5527    0.8228  0.5811  9.5864 -0.0059       5.96428  0.0353   0.0227   0.0456    0.1006   0.0000       1.23164   442.9762       4.61893       9.18490      -4.19865      0.409884       1.57654      -1.55100       1.52820     -0.684275      0.216152      0.211879      0.768812      0.136935    0.00264861     0.0163040    -0.0285514   -0.00287313  -0.000565605   0.000930822   0.000229609   0.000252140   1.00872e-05  -6.05447e-05   2.05818e-05  -1.07131e-06  -3.33737e-07       0.00000       0.00000       0.00000       0.00000       0.00000       0.00000       0.00000       0.00000       0.00000       0.00000       3.54372       4.70634       4.98860       5.01359       4.17238       3.67492       2.76874       2.01179       1.57838      0.980364      0.691011      0.462797      0.281071      0.149423     0.0932042     0.0465627     0.0234842     0.0112664    0.00441946    0.00176930   0.000754896   0.000242970   7.15079e-05   1.49383e-05   3.36044e-06   5.22352e-07       0.00000       0.00000       0.00000       0.00000       0.00000       0.00000       0.00000       0.00000       0.00000       0.00000
  13  11 2271.1863    1.1253  0.7831  9.8259 -0.0009       3.44817  0.0309   0.0284   0.0598    0.1369   0.0000      0.833128   445.5554      -5.37153       10.3728      -1.57602      -1.96837      0.852894      -3.61062       1.44353       3.67182      0.862798     -0.668464     -0.412974    -0.0416678      0.208356     0.0469052    0.00585715    -0.0200858   -0.00238170    0.00193695   -0.00138388   0.000288436  -0.000261065   8.92019e-05  -4.06467e-06  -4.77519e-06  -7.40365e-08       0.00000       0.00000       0.00000       0.00000       0.00000       0.00000       0.00000       0.00000       0.00000       0.00000       2.71415       3.66629       3.54796       3.70123       3.31660       2.91546       2.39123       1.86109       1.43983      0.997479      0.715508      0.436543      0.285612      0.163661     0.0894510     0.0500976     0.0216205     0.0120576    0.00417412    0.00203152   0.000656684   0.000225939   6.97669e-05   1.61755e-05   3.60041e-06   5.45934e-07       0.00000       0.00000       0.00000       0.00000       0.00000       0.00000       0.00000       0.00000       0.00000       0.00000
  13  12 2411.9656    1.4981  0.8356 10.5414 -0.0036       4.37269  0.0338   0.0372   0.0612    0.1279   0.0000      0.839210   436.3003       4.65025       14.8604     -0.558019       2.22496      -4.52993      -2.44911       2.61531       2.37306     -0.472469      0.764399      0.625280      0.460757    -0.0711583    0.00228742  -0.000410398    -0.0305125   -0.00366162   -0.00290918    0.00475972   -0.00159430  -0.000124967  -3.15257e-05  -1.22567e-05  -2.76814e-06   5.13491e-07       0.00000       0.00000       0.00000       0.00000       0.00000       0.00000       0.00000       0.00000       0.00000       0.00000       3.34068       4.02267       4.24900       3.82115       3.46661       3.27051       2.78332       2.20326       1.80949       1.18696      0.834688      0.480480      0.310554      0.173528     0.0950641     0.0517062     0.0240795     0.0111780    0.00465295    0.00205358   0.000720984   0.000245031   7.42922e-05   1.49762e-05   3.34508e-06   4.35336e-07       0.00000       0.00000       0.00000       0.00000       0.00000       0.00000       0.00000       0.00000       0.00000       0.00000
  13  13 2551.8060    2.0543  0.8330 10.8292  0.0062       2.78920  0.0346   0.0505   0.0601    0.1515   0.0000      0.810819   441.6467    -0.0218572       20.1620      -4.09636      0.886883      -7.30341      -3.40762      0.308961       1.70083      -1.02028      -1.39667      0.682014      0.430253      0.237923     0.0958426    -0.0257460   -0.00339915  -0.000716151   -0.00670845    0.00202524  -0.000692381   0.000253473   0.000108533  -6.07644e-06  -1.85903e-06  -2.14417e-07       0.00000       0.00000       0.00000       0.00000       0.00000       0.00000       0.00000       0.00000       0.00000       0.00000       3.00301       3.77050       4.02113       4.15275       3.55401       2.91599       2.75785       2.04542       1.58928       1.09347      0.804161      0.445020      0.305153      0.173650      0.102126     0.0527607     0.0244395     0.0133533    0.00536065    0.00233434   0.000772757   0.000236280   7.48173e-05   1.64335e-05   4.02122e-06   5.41342e-07       0.00000       0.00000       0.00000       0.00000       0.00000       0.00000       0.00000       0.00000       0.00000       0.00000
  13  14 2691.7647    2.6830  0.8747 11.3306 -0.0012       2.91388  0.0324   0.0654   0.0610    0.1904   0.0000      0.743254   437.9241       3.20384       10.1245       8.37671       3.27081      -4.72238       2.74023      -1.16880      0.862728      -1.84279      0.176197     -0.952994     -0.317916    -0.0245647     0.0229420     0.0107578    0.00165117    0.00152387    0.00359312   0.000207412   -0.00123406  -0.000272602  -1.92263e-05  -8.81856e-06  -7.88298e-07  -7.25374e-07       0.00000       0.00000       0.00000       0.00000       0.00000       0.00000       0.00000       0.00000       0.00000       0.00000       3.04599       3.78138       3.97676       4.07484       3.61169       3.04532       2.58105       1.92048       1.48024       1.10861      0.700135      0.457625      0.259310      0.182963     0.0985747     0.0509503     0.0235813     0.0114520    0.00506295    0.00202636   0.000702861   0.000244010   5.93017e-05   1.65338e-05   3.42525e-06   4.82393e-07       0.00000       0.00000       0.00000       0.00000       0.00000       0.00000       0.00000       0.00000       0.00000       0.00000
  13  15 2832.2033    3.4471  0.7911 12.0458 -0.0035       2.03599  0.0303   0.0863   0.0555    0.1572   0.0000      0.787862   440.5878       1.33649       14.5530      -4.00045      0.285478       2.14100      -1.04587      -1.64701    -0.0328418      0.314821     -0.349563     -0.537701      0.279708     0.0734317     0.0254122     0.0817901    -0.0114000   -0.00233762    0.00286482   -0.00183187  -0.000348771   0.000401026  -1.13703e-06  -9.75620e-06  -7.67648e-07   4.90862e-07       0.00000       0.00000       0.00000       0.00000       0.00000       0.00000       0.00000       0.00000       0.00000       0.00000       2.96143       3.51466       3.52303       3.79500       3.58769       2.99885       2.28940       1.79769       1.39202       1.00665      0.679498      0.433076      0.278612      0.175894     0.0982955     0.0514979     0.0242758     0.0105774    0.00450741    0.00176049   0.000615698   0.000206957   5.87636e-05   1.46340e-05   3.01510e-06   4.38977e-07       0.00000       0.00000       0.00000       0.00000       0.00000       0.00000       0.00000       0.00000       0.00000       0.00000
  13  16 2972.6423    4.0087  0.8684 12.4778 -0.0011       1.03480  0.0336   0.0955   0.0585    0.1454   0.0000      0.875329   441.3208       4.12984       9.46132      -1.80814     0.0634030      -4.24438       1.21112      -3.06903       1.17957       1.39666     -0.751675     -0.119725      0.503293     0.0122501     -0.202120    -0.0194812   -0.00509544   -0.00766999    0.00163407   0.000894208   0.000231670  -0.000412299  -6.23756e-05  -2.00343e-06   1.69329e-08  -2.78045e-07       0.00000       0.00000       0.00000       0.00000       0.00000       0.00000       0.00000       0.00000       0.00000       0.00000       2.88888       3.74884       3.88160       3.66598       3.38266       2.94567       2.58197       2.07091       1.56950       1.07071      0.750820      0.480330      0.288067      0.165886     0.0920530     0.0478287     0.0241604     0.0116058    0.00494266    0.00195132   0.000716604   0.000243869   7.14866e-05   1.77238e-05   3.68286e-06   5.02782e-07       0.00000       0.00000       0.00000       0.00000       0.00000       0.00000       0.00000       0.00000       0.00000       0.00000
  13  17 3112.4715    4.1466  0.9185 12.8572 -0.0067      0.442620  0.0383   0.0994   0.0647    0.1226   0.0000      0.902239   439.2488       4.04539       3.54570     0.0923926      -5.25641      -7.12936      0.202311       2.49417     -0.114593     -0.924252      0.174772       1.00945    -0.0723064     0.0242853      0.139197    -0.0838564   -0.00101847    0.00688364    0.00285103    0.00114176  -0.000264121  -5.73385e-05   5.81276e-06   7.51784e-06  -6.95985e-07  -1.00582e-06       0.00000       0.00000       0.00000       0.00000       0.00000       0.00000       0.00000       0.00000       0.00000       0.00000       3.28061       3.81777       4.25676       3.84146       3.89785       3.27954       2.70270       2.28538       1.53299       1.09321      0.885649      0.531257      0.343224      0.204671     0.0923277     0.0589514     0.0288992     0.0117954    0.00586867    0.00230805   0.000661909   0.000255877   8.36623e-05   1.94819e-05   3.63221e-06   4.47809e-07       0.00000       0.00000       0.00000       0.00000       0.00000       0.00000       0.00000       0.00000       0.00000       0.00000
  13  18 3252.2937    4.0200  1.1732 12.6686 -0.0029      0.324822  0.0436   0.0874   0.0775    0.1492   0.0000      0.780526   432.2791       9.05957       13.8399      -10.0944       3.63090      -1.82197      -2.79110     0.0464029      0.145659     -0.128473      0.477605     -0.426164     -0.572023      0.151285      0.215080     0.0480596    -0.0589422     0.0111818    0.00801962  -0.000187180  -0.000525545   4.15408e-05   4.37426e-05  -3.11271e-05   2.10656e-07  -5.98731e-08       0.00000       0.00000       0.00000       0.00000       0.00000       0.00000       0.00000       0.00000       0.00000       0.00000       3.58306       4.45719       4.49119       4.58530       4.01468       3.60998       3.08117       2.51681       1.81353       1.31352      0.887928      0.589100      0.365953      0.194873      0.114369     0.0568849     0.0321503     0.0131642    0.00637468    0.00223164   0.000922042   0.000264452   8.17337e-05   2.04942e-05   3.97107e-06   6.07724e-07       0.00000       0.00000       0.00000       0.00000       0.00000       0.00000       0.00000       0.00000       0.00000       0.00000
  13  19 3392.4572    3.4263  1.8822 12.2840  0.0000      0.626745  0.0569   0.0591   0.0979    0.0856   0.0000      0.388541   429.4958      0.183299       12.0546       4.87531     -0.453094      -3.56690      -2.93481     -0.350528       2.66131      -2.11889      -3.20857      0.431722     -0.570114      0.151271     0.0439401     0.0143777    -0.0171539    0.00411145   -0.00809441  -0.000278329   0.000307459   0.000346916  -0.000155449   1.51153e-06   9.87672e-06   5.46133e-07       0.00000       0.00000       0.00000       0.00000       0.00000       0.00000       0.00000       0.00000       0.00000       0.00000       4.48764       5.84521       6.01585       5.98726       5.52774       4.70140       4.05737       3.08028       2.35169       1.65038       1.20345      0.714951      0.482355      0.260902      0.155729     0.0762100     0.0384565     0.0180782    0.00788346    0.00313834    0.00118696   0.000357578   0.000118830   2.74468e-05   6.06887e-06   8.20577e-07       0.00000       0.00000       0.00000       0.00000       0.00000       0.00000       0.00000       0.00000       0.00000       0.00000
  13  20 3532.7295    2.8917  2.5098 11.8181  0.0014      0.966128  0.0655   0.0441   0.1176    0.0733   0.0000      0.286265   438.3772       4.07686       10.0113      -8.34211      -10.0204      -3.12512      -8.38135      -8.20121     -0.176055      0.786536      -2.10582      -1.02111    -0.0740807      0.605268     -0.373871     -0.141540    0.00637655   -0.00382580    -0.0105471    0.00679930    0.00111173   0.000357069   0.000124894  -5.63273e-06  -2.01645e-06   1.58389e-06       0.00000       0.00000       0.00000       0.00000       0.00000       0.00000       0.00000       0.00000       0.00000       0.00000       5.49724       7.17179       6.93935       7.00050       6.21140       5.67589       4.65466       3.82612       2.85681       2.01147       1.37659      0.860405      0.534559      0.307736      0.173527     0.0897015     0.0439726     0.0205840    0.00868674    0.00346644    0.00126033   0.000413843   0.000125466   3.06138e-05   6.19345e-06   9.72635e-07       0.00000       0.00000       0.00000       0.00000       0.00000       0.00000       0.00000       0.00000       0.00000       0.00000
  13  21 3673.2660    2.4081  4.1209 11.1051 -0.0020      0.333115  0.0834   0.0291   0.1508    0.0563   0.0000      0.145531   450.6493       3.23264      -17.0368      -2.69746       2.93895      -1.85230      -7.20978      -4.89193       6.53722      -3.47301      0.429276       1.08015      0.811422      0.494289     -0.309853     -0.164001     -0.102132     0.0962673    -0.0162810   -0.00477242    0.00384699  -0.000553444  -0.000219502   2.94023e-05  -9.55716e-06   1.12120e-06       0.00000       0.00000       0.00000       0.00000       0.00000       0.00000       0.00000       0.00000       0.00000       0.00000       6.83901       8.84610       9.14286       8.87021       8.19727       7.06708       6.00227       4.59994       3.56133       2.45521       1.72396       1.08519      0.687321      0.389974      0.217382      0.113557     0.0573316     0.0257637     0.0114508    0.00449997    0.00168796   0.000549175   0.000165310   3.94606e-05   8.59252e-06   1.15981e-06       0.00000       0.00000       0.00000       0.00000       0.00000       0.00000       0.00000       0.00000       0.00000       0.00000
  13  22 3814.0731    2.0727  5.8547 10.7175 -0.0006      0.426486  0.1045   0.0213   0.1903    0.0473   0.0000     0.0970575   446.9239       3.02953      -13.4361      -8.87936       2.93276      -7.22729     -0.591243      -2.66014    -0.0188716      -3.46262      -3.41037      0.960634      0.464377     -0.202529     -0.184116    -0.0150932     0.0141673    -0.0204559    -0.0157505    0.00622138    0.00225802   0.000976541  -0.000427859  -1.26795e-05   3.31297e-06   1.73267e-06       0.00000       0.00000       0.00000       0.00000       0.00000       0.00000       0.00000       0.00000       0.00000       0.00000       8.18107       10.5175       10.8141       10.7157       9.65036       8.42802       7.12767       5.65387       4.23714       3.00779       2.06325       1.35063      0.815555      0.488243      0.269269      0.142217     0.0721921     0.0329800     0.0147088    0.00568871    0.00206513   0.000691895   0.000196962   4.94350e-05   1.01106e-05   1.42433e-06       0.00000       0.00000       0.00000       0.00000       0.00000       0.00000       0.00000       0.00000       0.00000       0.00000
  13  23 3954.7783    1.7202  7.6477 10.4253 -0.0015      0.447096  0.1340   0.0168   0.2283    0.0451   0.0000     0.0809305   449.0465      -2.37656       16.9507      -10.6814      -6.56294       3.64007      -5.32900      -12.5653       1.47047       8.40411       4.05909   -0.00255563       1.08666      0.292224     -0.424834      0.235634      0.163821     0.0139587    0.00665322    0.00224979   -0.00461525  -0.000762704   0.000419151  -7.96881e-06  -1.95916e-05   3.00735e-06       0.00000       0.00000       0.00000       0.00000       0.00000       0.00000       0.00000       0.00000       0.00000       0.00000       10.0281       13.3133       13.5635       13.6881       11.9843       10.9054       9.00360       6.96660       5.40245       3.82882       2.62425       1.70529       1.07366      0.622731      0.348599      0.186701     0.0919068     0.0431455     0.0184020    0.00761074    0.00279475   0.000912749   0.000262218   6.33522e-05   1.32709e-05   1.93823e-06       0.00000       0.00000       0.00000       0.00000       0.00000       0.00000       0.00000       0.00000       0.00000       0.00000
  13  24 4095.6839    1.4580  9.7750 10.1270 -0.0014      0.252983  0.1638   0.0133   0.2886    0.0430   0.0000     0.0718537   455.7609       12.8925       19.1162       2.95211      -6.85991      -10.1866       1.59779      -13.8436      -4.60066     -0.517952       3.32233      0.278434      -2.23982     -0.384125      0.294763      0.292543      0.137813     0.0273218     0.0130880    0.00734892   -0.00401408  -0.000783055    0.00108634  -3.03092e-05  -7.42215e-06   3.14474e-06       0.00000       0.00000       0.00000       0.00000       0.00000       0.00000       0.00000       0.00000       0.00000       0.00000       11.9097       15.3115       16.3164       16.0256       14.8123       12.6324       10.8482       8.31105       6.29841       4.51351       3.19111       2.01646       1.29286      0.746741      0.422510      0.219609      0.109851     0.0513324     0.0225416    0.00906215    0.00332535    0.00106364   0.000322246   7.87585e-05   1.64476e-05   2.15369e-06       0.00000       0.00000       0.00000       0.00000       0.00000       0.00000       0.00000       0.00000       0.00000       0.00000
  13  25 4236.7253    1.2685 12.6003 10.0006 -0.0013     0.0813922  0.2181   0.0109   0.3713    0.0374   0.0000     0.0699204   381.6667       2.35182       46.5153       8.77832      -3.13470      -5.51129      -1.19684      -17.8497       1.77540       14.4115      -2.91191      -2.21799      0.196660     -0.106230      0.143589     -0.419013     0.0393815      0.193416    -0.0342486  -7.36420e-05    0.00253157    0.00111810  -0.000261439  -0.000143537  -6.57994e-06   2.50499e-06       0.00000       0.00000       0.00000       0.00000       0.00000       0.00000       0.00000       0.00000       0.00000       0.00000       14.8398       19.5229       20.0601       19.6790       18.1426       15.8251       13.5217       10.5186       8.14361       5.70725       4.03126       2.56536       1.60076      0.944212      0.530600      0.276654      0.136740     0.0654238     0.0279723     0.0112521    0.00411334    0.00136878   0.000402469   9.71485e-05   2.05468e-05   2.76041e-06       0.00000       0.00000       0.00000       0.00000       0.00000       0.00000       0.00000       0.00000       0.00000       0.00000
  14  10 2162.6321    0.8372  0.6379  9.8160 -0.0039       7.53722  0.0332   0.0234   0.0518    0.0961   0.0000       1.07016   436.3969      0.261419       14.3951      -1.40511      -1.12274      -1.81785       2.49162    -0.0206605      -1.62896      -2.15820      0.444443      0.656975     -0.340596     0.0904684     0.0449543    0.00317371    0.00961916    -0.0166000   -0.00190314  -0.000512803    0.00295428  -0.000256763   0.000346728  -6.13237e-05   2.09610e-05   1.41117e-07  -1.29470e-06   8.74178e-08       0.00000       0.00000       0.00000       0.00000       0.00000       0.00000       0.00000       0.00000       2.58207       4.01847       3.14640       4.28241       3.37648       3.41648       2.33279       2.21650       1.67119       1.19383      0.861401      0.556466      0.398930      0.213895      0.151392     0.0706741     0.0466636     0.0188866     0.0111769    0.00360124    0.00193348   0.000530434   0.000265435   6.46930e-05   2.28666e-05   4.90107e-06   9.90920e-07   1.97527e-07       0.00000       0.00000       0.00000       0.00000       0.00000       0.00000       0.00000       0.00000
  14  11 2305.8523    1.2207  0.7298 10.1393 -0.0040       5.53232  0.0350   0.0306   0.0552    0.1100   0.0000      0.958026   439.5322       3.99409       10.4862      -2.99010      -1.09472      -4.26291      0.186690     -0.293704      -2.29629      0.129831     -0.604656      0.694752     0.0790593    0.00208785    -0.0582651    -0.0795342    -0.0334239     0.0136333   -0.00503403    0.00177009    0.00175581  -0.000614897   0.000451095   7.82976e-05   7.86109e-06   2.68561e-06  -1.36866e-07  -1.12396e-07       0.00000       0.00000       0.00000       0.00000       0.00000       0.00000       0.00000       0.00000       3.82564       5.58251       5.97115       5.90359       5.25499       4.19723       3.24445       2.32593       1.58471       1.12795      0.735071      0.480196      0.317875      0.178761      0.116691     0.0582021     0.0338557     0.0163725    0.00758539    0.00359035    0.00142853   0.000539916   0.000201502   5.13958e-05   1.62716e-05   4.15459e-06   8.35767e-07   1.17974e-07       0.00000       0.00000       0.00000       0.00000       0.00000       0.00000       0.00000       0.00000
  14  12 2446.8460    1.6427  0.8663 10.9112 -0.0033       4.42829  0.0341   0.0386   0.0596    0.1130   0.0000      0.883006   435.1604       1.63225       12.8703       5.33989      -1.89476       4.51142      -1.28150       1.75879      -1.91211      0.143475      0.490612      0.482128     -0.137959      0.405808    -0.0772622    -0.0544186    0.00860070     0.0161958   0.000739449   -0.00196148    0.00111815   0.000400672  -0.000333818   3.78472e-05   1.57860e-05   2.92384e-06  -1.32600e-07   4.53820e-08       0.00000       0.00000       0.00000       0.00000       0.00000       0.00000       0.00000       0.00000       2.94062       3.57046       3.87611       3.55146       3.67621       3.14854       2.53214       2.14457       1.64173       1.28419      0.873453      0.539659      0.366616      0.222615      0.141688     0.0782715     0.0403506     0.0200569    0.00872620    0.00407467    0.00158736   0.000646396   0.000224140   6.76485e-05   2.12803e-05   4.96532e-06   8.86702e-07   1.09469e-07       0.00000       0.00000       0.00000       0.00000       0.00000       0.00000       0.00000       0.00000
  14  13 2587.4216    2.0981  0.8926 11.3646  0.0045       2.63474  0.0315   0.0484   0.0622    0.1133   0.0000      0.817262   439.0656      -1.10973       11.6570      -2.76801      -4.04683      -2.32777      -5.08983      0.983759       2.58316      -1.78965     -0.537178      0.926618      0.176898     -0.170358    -0.0495371     0.0609115     0.0346491    0.00492670    0.00217171  -0.000773991  -0.000872200   0.000361889   8.54881e-06  -0.000106231   7.05105e-06   3.69250e-06  -6.21375e-07   1.27127e-07       0.00000       0.00000       0.00000       0.00000       0.00000       0.00000       0.00000       0.00000       2.75714       3.33174       3.56811       3.46745       3.19070       2.82360       2.47038       2.00110       1.58850       1.12868      0.775496      0.541619      0.344527      0.196323      0.123647     0.0661175     0.0354202     0.0176857    0.00912299    0.00365238    0.00153436   0.000572919   0.000215215   6.21124e-05   1.75058e-05   4.10651e-06   7.95781e-07   1.05255e-07       0.00000       0.00000       0.00000       0.00000       0.00000       0.00000       0.00000       0.00000
  14  15 2869.2482    3.4690  0.9232 11.9481 -0.0023       1.02042  0.0485   0.0789   0.0616    0.1824   0.0000       1.00668   438.1557      -2.20306       7.79663      -2.85156       3.74128       1.25378      -5.13714     -0.732940      -1.56585      -1.25395     -0.960420    0.00563106     0.0744183      0.242666      0.143980    -0.0434536     0.0176912     0.0106303    0.00735303   -0.00557188   2.01914e-05  -0.000221739   0.000103107  -1.89545e-05  -3.94042e-06   3.32661e-06  -4.29489e-07  -1.71378e-07       0.00000       0.00000       0.00000       0.00000       0.00000       0.00000       0.00000       0.00000       4.65143       4.67425       3.81352       5.22283       5.78229       4.90658       2.87997       2.31418       2.58559       2.06593       1.24586      0.658955      0.429167      0.346656      0.253106      0.145635     0.0727880     0.0309360     0.0122800    0.00435862    0.00159747   0.000649172   0.000236783   7.06109e-05   1.85977e-05   4.34642e-06   7.97519e-07   1.19589e-07       0.00000       0.00000       0.00000       0.00000       0.00000       0.00000       0.00000       0.00000
  14  16 3010.1350    4.0434  0.8852 12.7357 -0.0054     -0.163511  0.0341   0.0982   0.0613    0.1330   0.0000       1.04241   434.2762       6.91442       8.09351      -6.70222      0.967799      -3.33025      -4.55694      -1.38643       3.59654      -1.60821      0.171182    -0.0137148     0.0422658      0.252549     0.0532435    0.00776078   -0.00153639     0.0382689    0.00301338    0.00280680    0.00128622  -0.000167057   3.19167e-05   0.000139223   1.88057e-07   2.43783e-06   7.56722e-07  -3.10151e-08       0.00000       0.00000       0.00000       0.00000       0.00000       0.00000       0.00000       0.00000       2.92539       3.79051       3.79540       3.75010       3.55992       3.32287       2.70981       2.08087       1.52770       1.11870      0.858829      0.578659      0.386831      0.238736      0.133304     0.0687092     0.0385772     0.0178860    0.00811882    0.00371961    0.00160762   0.000570993   0.000211943   6.77992e-05   2.02445e-05   4.52758e-06   8.83519e-07   1.26433e-07       0.00000       0.00000       0.00000       0.00000       0.00000       0.00000       0.00000       0.00000
  14  17 3150.5220    4.1647  1.0503 12.8787 -0.0093     -0.338247  0.0404   0.0918   0.0676    0.1350   0.0000      0.708413   436.3074      -1.02617       9.06857     -0.422518      -4.86407      -2.74992      -1.33572      -2.40095     -0.122860       1.24330      -1.73837     -0.436532      0.381159      0.201087      0.232375   -0.00316953     0.0237875   -0.00950842     0.0122854    0.00238694   0.000862150   0.000186843  -0.000108885  -0.000178493   3.73921e-05   3.54091e-06  -1.12341e-06   7.65240e-08       0.00000       0.00000       0.00000       0.00000       0.00000       0.00000       0.00000       0.00000       3.17601       4.10851       4.06272       4.44086       3.80289       3.37673       2.94957       2.30801       1.79084       1.34074      0.914932      0.611423      0.424970      0.254658      0.134577     0.0806374     0.0449329     0.0227522    0.00993846    0.00449092    0.00189919   0.000753616   0.000240615   7.50389e-05   2.00541e-05   4.94705e-06   1.01816e-06   1.53079e-07       0.00000       0.00000       0.00000       0.00000       0.00000       0.00000       0.00000       0.00000
  14  18 3290.8617    3.7415  1.3924 12.7643 -0.0063      0.793029  0.0490   0.0746   0.0803    0.1038   0.0000      0.510907   435.4150     -0.255218       11.6403      -3.66360       3.01363      -8.71532       1.10649      -6.25168      -1.98463     -0.914627     0.0555515     -0.918423      -1.10810     -0.424828     0.0236114    0.00897763    -0.0406986    -0.0114987   -0.00578638   -0.00453691   0.000625121   -0.00116858  -0.000115072   1.52693e-05   3.15021e-05  -3.83215e-07  -3.41398e-07  -3.60035e-07       0.00000       0.00000       0.00000       0.00000       0.00000       0.00000       0.00000       0.00000       3.77537       4.54771       4.64250       4.95424       4.65307       4.07238       3.10685       2.65073       2.05071       1.58909       1.07074      0.681606      0.448322      0.295008      0.178259      0.106141     0.0529194     0.0268576     0.0119685    0.00534663    0.00210618   0.000844722   0.000267495   8.82906e-05   2.48097e-05   5.96427e-06   1.09119e-06   1.65861e-07       0.00000       0.00000       0.00000       0.00000       0.00000       0.00000       0.00000       0.00000
  14  19 3431.6235    3.3169  2.0634 12.0381 -0.0007       1.48147  0.0549   0.0522   0.0978    0.0873   0.0000      0.332873   441.8735      0.137312       2.99819      -10.4190       1.07677      -4.87154       1.28770      -5.00213      0.869610     -0.696911      -2.06460       1.36980     0.0395760      0.465449      0.221263      0.107365    -0.0318829    -0.0172527    -0.0141637    -0.0129100  -0.000992412    0.00114608   0.000503121   7.68483e-06  -4.01908e-05   7.11467e-08  -1.93161e-08   3.71438e-08       0.00000       0.00000       0.00000       0.00000       0.00000       0.00000       0.00000       0.00000       4.43409       5.56850       5.83689       5.80880       5.29271       4.77054       3.94995       3.18595       2.50683       1.85668       1.25484      0.845263      0.554567      0.326104      0.201507      0.109923     0.0594306     0.0295705     0.0138427    0.00603906    0.00246530   0.000963194   0.000349183   0.000101687   2.90566e-05   6.83581e-06   1.31756e-06   1.82293e-07       0.00000       0.00000       0.00000       0.00000       0.00000       0.00000       0.00000       0.00000
  14  20 3572.3559    2.7799  3.1168 11.3872  0.0002      0.786108  0.0706   0.0363   0.1176    0.0706   0.0000      0.205099   436.2593       8.55592       1.79274      -9.35081       5.68328      -10.1240       1.49935      -1.63260       1.20625       1.62242      -1.14474       1.52472      0.204947     -0.233859     -0.192591      0.134601     0.0191366     0.0425067    -0.0263542   -0.00238654   -0.00162757  -0.000472914  -0.000338090   0.000145918   7.65818e-06   2.40995e-06   1.03405e-07  -1.02543e-07       0.00000       0.00000       0.00000       0.00000       0.00000       0.00000       0.00000       0.00000       5.17571       6.90770       6.98655       7.14410       6.46812       5.73596       4.94533       3.97204       3.12348       2.25059       1.63305       1.04688      0.685983      0.418744      0.244524      0.140736     0.0705333     0.0372312     0.0166442    0.00785707    0.00305251    0.00125719   0.000411477   0.000136456   3.89193e-05   9.07935e-06   1.88343e-06   2.59834e-07       0.00000       0.00000       0.00000       0.00000       0.00000       0.00000       0.00000       0.00000
  14  21 3713.3157    2.3231  4.7596 10.9547 -0.0039      0.511941  0.0878   0.0252   0.1575    0.0520   0.0000      0.119483   440.4651      -3.46374       21.2462      -14.4343      0.974561      -14.6647       12.3631      -2.08978      -2.72443      -2.38756      -1.17779      0.675062       1.09478     -0.332320     -0.202176      0.348370     -0.112293    -0.0629336    -0.0306124    0.00467997    0.00148490   -0.00209470   -0.00128657   0.000306269   2.89605e-05  -1.60824e-05  -3.05307e-06  -4.20641e-07       0.00000       0.00000       0.00000       0.00000       0.00000       0.00000       0.00000       0.00000       6.47962       8.44155       8.74184       8.66654       7.96030       7.12135       6.12828       4.96695       3.84279       2.84868       1.99309       1.33535      0.847560      0.514261      0.314389      0.169294     0.0905163     0.0441857     0.0219233    0.00944243    0.00399983    0.00147866   0.000547380   0.000166756   4.76266e-05   1.15741e-05   2.28114e-06   3.07939e-07       0.00000       0.00000       0.00000       0.00000       0.00000       0.00000       0.00000       0.00000
  14  22 3854.5556    1.9672  6.5217 10.5467 -0.0014      0.459181  0.1090   0.0189   0.1935    0.0468   0.0000     0.0827210   443.2425       17.4510       28.2768      -7.09026       5.89244      -5.44309       7.68920      -7.53055     -0.878965    -0.0927109     -0.443907      -1.04190       1.71027     -0.253029     -0.120801      0.481642   -0.00278860    -0.0563297     0.0521463   -0.00383156   -0.00733702   0.000627929   0.000982398  -3.59986e-05  -1.78482e-05  -8.88311e-06  -2.61153e-06  -4.49503e-07       0.00000       0.00000       0.00000       0.00000       0.00000       0.00000       0.00000       0.00000       7.94824       10.3204       10.4262       10.8133       9.87181       8.81928       7.43950       5.98206       4.72290       3.38677       2.47638       1.62148       1.08396      0.651815      0.388002      0.217699      0.114624     0.0582438     0.0271047     0.0120877    0.00491091    0.00190981   0.000657224   0.000207152   6.00359e-05   1.36149e-05   2.80644e-06   3.86537e-07       0.00000       0.00000       0.00000       0.00000       0.00000       0.00000       0.00000       0.00000
  14  23 3995.8069    1.6663  8.8699 10.2642  0.0001      0.433411  0.1384   0.0147   0.2499    0.0423   0.0000     0.0664009   426.7050      -13.0980      -5.81033       3.90265      -11.6828       7.15950      -11.4733      -13.3839       7.05881       4.36550      -1.13313      0.228355     -0.707306     -0.962472      0.641751      0.302927      0.211778    -0.0854689    -0.0131761    0.00303922   -0.00335454    0.00120713   0.000849365  -0.000421947   1.49117e-05  -5.28865e-06  -1.31258e-05   1.93741e-07       0.00000       0.00000       0.00000       0.00000       0.00000       0.00000       0.00000       0.00000       9.66842       12.8359       13.2608       13.4771       12.2707       10.9645       9.27861       7.50811       5.77736       4.31451       3.03223       2.04686       1.33710      0.816537      0.489069      0.270182      0.145564     0.0726649     0.0345283     0.0153937    0.00640797    0.00244481   0.000870709   0.000269007   7.60996e-05   1.83138e-05   3.56113e-06   4.86849e-07       0.00000       0.00000       0.00000       0.00000       0.00000       0.00000       0.00000       0.00000
  14  24 4137.4029    1.3875 10.6096 10.1518 -0.0012      0.350800  0.1738   0.0124   0.3040    0.0384   0.0000     0.0689272   421.1623      -13.5714       6.25827      0.781828       24.2628      -13.2061      -12.9144      -11.5561       5.93613      -2.83911      -2.80615      -1.08764       1.60762     -0.368059     -0.125818      0.307661     -0.186230    -0.0517710    -0.0124044    -0.0138142   -0.00116968  -0.000238974  -5.63277e-05   0.000548332  -2.87673e-05  -2.28010e-05  -7.35875e-06   6.37384e-07       0.00000       0.00000       0.00000       0.00000       0.00000       0.00000       0.00000       0.00000       11.6641       15.2041       15.7464       15.6182       14.8399       12.8552       11.2501       8.93146       7.02855       5.10092       3.71748       2.45722       1.62152      0.987853      0.584530      0.329498      0.172077     0.0877665     0.0416381     0.0184440    0.00759243    0.00293670    0.00101095   0.000321386   9.17108e-05   2.15449e-05   4.36387e-06   5.50946e-07       0.00000       0.00000       0.00000       0.00000       0.00000       0.00000       0.00000       0.00000
  14  25 4278.7448    1.2233 14.8110  9.9288 -0.0002      0.182280  0.2566   0.0094   0.4225    0.0357   0.0000     0.0692888   442.9670      -28.7435       4.49677       2.08266       19.2269      -23.3818      -13.1159      -11.5643      -6.60636      -6.97778       6.59303       2.63336      -3.99407       1.54907     -0.789809      0.298527     0.0229786     0.0304606     0.0650203     0.0220569     0.0137874   -0.00471977   0.000182433   0.000870632   0.000115187  -1.99143e-05  -5.18365e-07   1.39553e-07       0.00000       0.00000       0.00000       0.00000       0.00000       0.00000       0.00000       0.00000       15.4774       20.3637       21.4815       20.8176       19.9694       17.4385       14.9489       11.8198       9.43358       6.74005       4.98059       3.28524       2.17063       1.31597      0.801891      0.443555      0.233081      0.118711     0.0563304     0.0253450     0.0102627    0.00397432    0.00140381   0.000441284   0.000127024   2.89104e-05   5.83564e-06   7.23495e-07       0.00000       0.00000       0.00000       0.00000       0.00000       0.00000       0.00000       0.00000
  15   8 1902.3828    0.4739  0.3349  9.4367 -0.0096       10.7422  0.0244   0.0172   0.0357    0.0634   0.0000       1.97927   438.5784     -0.765742       13.0163      -1.66744      -1.54255      0.289068     -0.834097      -2.61116      0.457511    0.00466256     -0.244555     -0.517564      0.246440      0.130221      0.122038     0.0145870     0.0370435    0.00319055   -0.00775131   0.000845847    0.00380336   0.000505630  -0.000932725   0.000184004   1.44901e-05  -8.56278e-06  -4.45317e-07   6.45265e-08   9.77308e-08   4.68109e-09       0.00000       0.00000       0.00000       0.00000       0.00000       0.00000       3.13123       4.34913       4.86305       4.90132       4.30945       3.58035       2.68263       2.06979       1.42815      0.949221      0.619107      0.427874      0.280910      0.170374      0.105532     0.0614999     0.0333302     0.0197389    0.00949574    0.00472852    0.00203027   0.000833090   0.000310157   0.000126531   3.98343e-05   1.27427e-05   3.45809e-06   7.62666e-07   1.29874e-07   2.10070e-08       0.00000       0.00000       0.00000       0.00000       0.00000       0.00000
  15  10 2195.8649    0.9430  0.6514 10.0433 -0.0069       6.00976  0.0380   0.0243   0.0486    0.0935   0.0000       1.16461   435.8288      0.327542       10.6649      -3.39746     0.0506034       3.27456     -0.231452       4.84077      -2.42649     -0.529736     -0.237669      0.393296     -0.556025     -0.229941     -0.282947   -0.00308218    0.00824480    -0.0212381   -0.00518572    0.00649649   0.000610958   1.21044e-05   0.000446542  -8.98495e-05   3.06917e-05   3.81843e-05  -2.85813e-06  -5.60956e-07  -8.72839e-08   1.93928e-08       0.00000       0.00000       0.00000       0.00000       0.00000       0.00000       3.57033       4.34893       3.23458       3.28953       3.87256       4.26399       3.46160       2.32114       1.57063       1.09741       1.03842      0.893333      0.647919      0.408007      0.248515      0.123143     0.0619250     0.0290247     0.0134826    0.00611241    0.00263271    0.00110417   0.000416084   0.000149904   4.96524e-05   1.55161e-05   4.16431e-06   8.62992e-07   1.93871e-07   2.57145e-08       0.00000       0.00000       0.00000       0.00000       0.00000       0.00000
  15  11 2339.6516    1.3033  0.8200 10.3931 -0.0038       5.86622  0.0314   0.0296   0.0563    0.1086   0.0000      0.852711   438.6546      -1.40769       11.7747       1.91680      -3.13063       2.65777      -2.73754      -2.86411     -0.932481     0.0680142      0.624485    -0.0426708     -0.107367     -0.173999     0.0384011    -0.0456529     0.0394471    -0.0204039    -0.0110656   -0.00312313   -0.00110362   -0.00151137   0.000428876  -1.95030e-05   3.43300e-05   3.65151e-06  -5.59998e-06  -2.14740e-06   1.36750e-07   3.58288e-08       0.00000       0.00000       0.00000       0.00000       0.00000       0.00000       2.46820       3.34764       3.23007       3.41312       3.24390       2.90601       2.56664       1.91435       1.53321       1.09957      0.843698      0.603285      0.418768      0.265140      0.159986     0.0931913     0.0503604     0.0259047     0.0140754    0.00582372    0.00320711    0.00108234   0.000518482   0.000174334   6.09372e-05   1.83528e-05   4.94737e-06   1.16833e-06   2.47418e-07   3.26565e-08       0.00000       0.00000       0.00000       0.00000       0.00000       0.00000
  15  12 2481.1970    1.7304  0.9459 10.7618 -0.0011       4.53912  0.0361   0.0364   0.0593    0.1231   0.0000      0.796113   438.5868      -5.56314       12.7172       2.22678      0.286064      0.830725     -0.740425      0.574582       1.08423      0.784528     -0.227069     -0.763139     -0.486117     -0.235332    0.00560637    -0.0154266    -0.0602577    -0.0394422  -0.000626259    0.00162580   -0.00301281   -0.00129696   0.000411443   0.000171979  -2.24252e-05  -9.12444e-06   1.25255e-05   1.77300e-06   9.57491e-08  -3.48854e-08       0.00000       0.00000       0.00000       0.00000       0.00000       0.00000       2.63185       3.08251       3.55784       3.49399       3.06646       3.06987       2.62618       1.93336       1.72167       1.29363      0.851726      0.653466      0.450310      0.264418      0.167970      0.101139     0.0553323     0.0282704     0.0155122    0.00748145    0.00323340    0.00128253   0.000568941   0.000222717   7.62311e-05   2.05810e-05   5.17974e-06   1.17057e-06   2.24763e-07   2.90357e-08       0.00000       0.00000       0.00000       0.00000       0.00000       0.00000
  15  13 2622.4833    2.2464  0.9067 11.5149 -0.0081       3.46176  0.0357   0.0500   0.0592    0.1206   0.0000      0.817250   437.1189       4.24854       11.1005       2.45208      -7.21385      -1.11332      0.400520      -3.71782      -4.00761     -0.263759      -1.58545      0.428381      0.236104   -0.00863410      0.136334      0.106801    0.00273734     0.0469651    -0.0156152    -0.0100337    0.00209138  -0.000205925  -0.000630308  -1.78110e-05  -2.56584e-05  -4.50760e-05  -4.73401e-06   1.99703e-06  -3.99341e-08   3.62583e-09       0.00000       0.00000       0.00000       0.00000       0.00000       0.00000       2.92582       3.36073       3.89966       3.92392       3.44214       3.12375       2.84184       2.05617       1.64657       1.34924      0.930640      0.585856      0.401247      0.277126      0.161836     0.0949427     0.0551602     0.0298955     0.0143131    0.00635780    0.00302602    0.00138737   0.000590627   0.000205764   6.40728e-05   1.82325e-05   4.56440e-06   1.05879e-06   1.96831e-07   2.39971e-08       0.00000       0.00000       0.00000       0.00000       0.00000       0.00000
  15  14 2764.2425    2.9822  0.8550 11.9522 -0.0006       3.44238  0.0326   0.0674   0.0554    0.1185   0.0000      0.760154   434.5819       2.76557       19.1666       1.42780     -0.465696      0.787562      -4.13135      -3.24797     0.0545160    -0.0236433     -0.284452     -0.631538      0.272051     -0.129507    0.00892200    -0.0707339     0.0523233    -0.0185883    -0.0118294   5.86197e-05    0.00208221   -0.00117555   0.000122873  -8.01785e-05  -3.62036e-05  -1.52572e-05  -7.35752e-06  -1.37120e-06   2.25996e-07   6.84738e-08       0.00000       0.00000       0.00000       0.00000       0.00000       0.00000       2.79926       3.37355       3.26944       3.24121       3.22633       3.22359       2.72950       2.05002       1.57706       1.06137      0.888022      0.677511      0.480328      0.311616      0.180321     0.0958349     0.0509264     0.0290691     0.0127982    0.00640096    0.00269078    0.00127434   0.000422083   0.000176697   5.78762e-05   1.84049e-05   4.75634e-06   9.74362e-07   2.08087e-07   2.75778e-08       0.00000       0.00000       0.00000       0.00000       0.00000       0.00000
  15  15 2905.7902    3.6404  0.8073 12.4796 -0.0021       1.32670  0.0296   0.0857   0.0539    0.1362   0.0000      0.755492   433.7848       4.29482       20.0310      0.765351      -2.43688      -3.83106      -6.10270       1.20678       3.77394      0.717430      -1.20962    -0.0518322     -0.188850     -0.152201     -0.122759     0.0772441   -0.00988780    0.00507361   -0.00376104   -0.00271905   -0.00252142   0.000404265  -0.000721027  -7.92532e-05   6.13945e-06   8.61578e-06   3.50744e-06  -1.29039e-06  -2.11693e-07  -3.41406e-09       0.00000       0.00000       0.00000       0.00000       0.00000       0.00000       2.35509       2.94140       3.09485       3.26041       3.01369       2.64816       2.30828       1.85909       1.49491       1.14672      0.824384      0.560498      0.366250      0.236652      0.154476     0.0863566     0.0506632     0.0269965     0.0134917    0.00606253    0.00299271    0.00121799   0.000488786   0.000171601   6.01712e-05   1.71939e-05   4.78104e-06   1.11493e-06   2.10932e-07   2.82156e-08       0.00000       0.00000       0.00000       0.00000       0.00000       0.00000
  15  16 3047.1084    4.2720  0.7515 12.9222 -0.0047       1.07944  0.0308   0.1065   0.0522    0.1234   0.0000      0.850449   436.8652     -0.275421       9.50313      -4.74874      -3.26006      -3.80229       2.74112      -3.50411     -0.101126      0.942639      0.354673     -0.759460     -0.707820     0.0298377      0.162675     -0.239609    -0.0121664     0.0137932    0.00194978    -0.0101010    0.00438944    0.00119013  -0.000980588   0.000232160   2.06119e-05   3.73720e-05  -3.50924e-06  -1.97185e-06  -3.88027e-07  -2.42435e-08       0.00000       0.00000       0.00000       0.00000       0.00000       0.00000       2.89868       3.55707       3.43335       3.24876       2.82956       2.83684       2.59815       2.26954       1.78093       1.39657      0.960118      0.652279      0.407204      0.256519      0.147037     0.0872624     0.0451972     0.0239938     0.0113856    0.00578228    0.00238719    0.00112730   0.000423007   0.000161782   4.92018e-05   1.55637e-05   3.80467e-06   9.26858e-07   1.59023e-07   2.48358e-08       0.00000       0.00000       0.00000       0.00000       0.00000       0.00000
  15  17 3188.1034    4.1884  1.1928 12.6460 -0.0032      0.603246  0.0426   0.0836   0.0692    0.1692   0.0000      0.674636   435.4284       4.46397       7.94475      -9.65379      -1.14297      -3.12830      0.850845     -0.225632      -2.96283      -1.43719     -0.717995      0.366671      0.346494      0.273002     0.0269578     0.0142920     0.0512562     0.0102704    0.00196816   -0.00941919   -0.00413434   4.79826e-05  -0.000253524  -3.72733e-05   8.03605e-05  -2.01561e-05  -1.14317e-05   3.36364e-07  -2.46043e-09  -5.62811e-09       0.00000       0.00000       0.00000       0.00000       0.00000       0.00000       3.18361       4.06948       4.30689       4.52610       4.10192       3.69926       3.05767       2.39267       1.95748       1.45452       1.04570      0.711230      0.498868      0.315792      0.191145      0.115607     0.0659894     0.0341718     0.0178534    0.00821466    0.00373040    0.00153093   0.000653825   0.000233655   7.81522e-05   2.32345e-05   6.19392e-06   1.35876e-06   2.70399e-07   3.77128e-08       0.00000       0.00000       0.00000       0.00000       0.00000       0.00000
  15  18 3328.8911    3.7047  1.4666 12.8023 -0.0023      0.776412  0.0482   0.0701   0.0833    0.1063   0.0000      0.570605   438.2629       1.02030       14.2947      0.169889     -0.101587      0.188667       2.38783      -4.77863       2.59953      0.688409      0.205431      0.458986     0.0679248      0.198788      0.263203      0.252151     -0.124463    -0.0290747    0.00650068   -0.00552779   -0.00224137   -0.00176849   -0.00146226  -0.000166312   0.000107234  -3.52602e-05  -8.47069e-06  -1.70730e-06   2.37468e-07   2.79136e-08       0.00000       0.00000       0.00000       0.00000       0.00000       0.00000       3.54465       4.54528       4.57256       4.91882       4.39588       3.94538       3.43682       2.84386       2.19028       1.62444       1.17901      0.837066      0.561594      0.351645      0.217219      0.129161     0.0713894     0.0366137     0.0197642    0.00953749    0.00432726    0.00175830   0.000712331   0.000249478   8.37315e-05   2.43275e-05   6.62324e-06   1.53542e-06   2.89787e-07   4.15920e-08       0.00000       0.00000       0.00000       0.00000       0.00000       0.00000
  15  19 3470.1304    3.0885  2.5620 11.9893 -0.0014      0.652137  0.0608   0.0439   0.1109    0.0744   0.0000      0.273624   444.0822      -3.09418       9.54588      0.294814       4.08813       2.78620      0.771797     -0.615306       6.42567      -1.05413      0.355334      0.216128      0.106352      0.308500    0.00943844     0.0209788     0.0264106    -0.0448151    -0.0464923    -0.0223152    0.00607368   -0.00169768   -0.00137595   6.52690e-05  -0.000106706   3.57188e-05  -5.33166e-06  -9.21650e-07  -1.65080e-07  -1.07308e-07       0.00000       0.00000       0.00000       0.00000       0.00000       0.00000       4.39512       5.67425       5.97961       6.13443       5.51609       5.08024       4.24393       3.47377       2.78960       2.04629       1.48472       1.03810      0.691626      0.442592      0.264467      0.161956     0.0880211     0.0472502     0.0245885     0.0116616    0.00535603    0.00217125   0.000894062   0.000328135   0.000108198   3.37293e-05   8.68807e-06   1.98594e-06   3.74479e-07   5.14581e-08       0.00000       0.00000       0.00000       0.00000       0.00000       0.00000
  15  20 3611.3139    2.6377  3.7295 11.3356 -0.0013      0.373106  0.0756   0.0313   0.1338    0.0639   0.0000      0.158946   437.7165      -13.1270       3.78544       5.97307       3.42082      0.722927      -10.8783      -4.97563      0.624201      -1.38842       1.21862       1.45926    -0.0681025      0.506922     -0.362121     0.0848427    -0.0236781    -0.0535967     0.0381805     0.0145077  -0.000930181   0.000208449   -0.00122934   0.000681979  -3.35987e-05   1.54361e-05   3.10342e-06   1.04407e-06  -4.24427e-07  -3.12902e-08       0.00000       0.00000       0.00000       0.00000       0.00000       0.00000       5.54433       6.92013       7.30914       7.64266       7.00707       6.22813       5.22057       4.22764       3.45353       2.56871       1.84588       1.26011      0.851845      0.531954      0.338637      0.200574      0.113762     0.0598304     0.0308460     0.0145559    0.00651476    0.00268272    0.00108028   0.000393383   0.000133974   3.91193e-05   1.05526e-05   2.35669e-06   4.61898e-07   6.08525e-08       0.00000       0.00000       0.00000       0.00000       0.00000       0.00000
  15  21 3752.7926    2.2553  5.0090 10.8967 -0.0020      0.401169  0.0891   0.0231   0.1569    0.0534   0.0000      0.104760   441.1229      -3.17871       9.27675       4.26880      -4.74719      -13.7904       10.2353       4.17465       1.37756       2.18667     -0.863313      -1.39554      -1.40831     -0.526393      0.202361     -0.411209     -0.116674     0.0554178     0.0154749     0.0145546    0.00341729   -0.00127197   0.000925499  -0.000505097   1.50471e-05  -3.58405e-05  -1.68493e-05   1.36861e-06   1.17253e-06  -2.49854e-08       0.00000       0.00000       0.00000       0.00000       0.00000       0.00000       6.29951       8.14743       8.59421       8.55530       8.21244       7.34707       6.20203       4.99171       3.93879       3.00333       2.15414       1.52848      0.989538      0.649106      0.407656      0.230205      0.134341     0.0693105     0.0350570     0.0165840    0.00754669    0.00323731    0.00127467   0.000456046   0.000163504   4.81561e-05   1.30077e-05   3.10502e-06   5.75448e-07   7.31457e-08       0.00000       0.00000       0.00000       0.00000       0.00000       0.00000
  15  22 3894.4748    1.8471  7.0748 10.4909 -0.0012      0.413465  0.1148   0.0170   0.2022    0.0460   0.0000     0.0768685   446.2555      -12.7340       30.3815       7.15148       11.3092      -14.2349       9.67859       8.73132      0.903034      -5.37933      0.388630     -0.368724     -0.713444      0.964947     -0.447914      0.354458      0.132622     0.0112935    -0.0200606    0.00707747     0.0134161    0.00529128    0.00136621  -0.000616767  -4.82827e-05  -1.27091e-05   1.52124e-05   1.36251e-06  -2.71514e-07  -4.79540e-08       0.00000       0.00000       0.00000       0.00000       0.00000       0.00000       7.80051       10.6111       10.7090       11.0228       10.0616       9.18762       7.88815       6.44057       5.19386       3.86159       2.85716       1.92674       1.30581      0.815289      0.511502      0.298249      0.166418     0.0883201     0.0440930     0.0218350    0.00949303    0.00420102    0.00162091   0.000614866   0.000206365   6.27094e-05   1.74131e-05   3.91110e-06   7.77176e-07   1.03119e-07       0.00000       0.00000       0.00000       0.00000       0.00000       0.00000
  15  23 4035.9158    1.6030  9.5289 10.2999  0.0002      0.297569  0.1471   0.0137   0.2539    0.0396   0.0000     0.0617703   441.0634       10.6030       8.15741       4.14371       5.74855      -14.4179       7.07630       1.15041       2.86813      -3.43301      -6.37859      0.144092      0.966050       1.36559      -1.18589      0.254602      0.279305      0.108392      0.112577    -0.0611318    -0.0182613   -0.00343958   0.000981929  -0.000385638   0.000386882   0.000120560   1.03552e-05  -5.88314e-06  -1.64887e-06   2.54804e-08       0.00000       0.00000       0.00000       0.00000       0.00000       0.00000       9.63008       12.3356       12.9766       12.7734       12.4616       10.6649       9.81719       7.86810       6.35174       4.82615       3.48959       2.45535       1.60979       1.02878      0.649790      0.373152      0.216905      0.109824     0.0584163     0.0277630     0.0127425    0.00534405    0.00216531   0.000756870   0.000266841   7.69838e-05   2.09891e-05   5.01404e-06   9.60357e-07   1.12587e-07       0.00000       0.00000       0.00000       0.00000       0.00000       0.00000
  15  24 4177.9353    1.3763 12.7137 10.1158 -0.0002      0.296674  0.1971   0.0110   0.3398    0.0369   0.0000     0.0593020   442.9910       32.8688       24.7499      -35.5704       15.0958       2.50927      -10.2863       11.7077      -12.2690       2.47927       1.12606      -3.74773       1.57216      0.744599      0.457898     -0.646738     0.0568199      0.176307      0.144605    0.00843022   -0.00362185   -0.00730668  -0.000259710   0.000634469   0.000519910  -5.91115e-05  -2.97236e-05   8.10288e-06  -7.99448e-07  -1.99107e-07       0.00000       0.00000       0.00000       0.00000       0.00000       0.00000       11.8813       15.5448       16.5318       16.3941       15.6272       13.7925       12.1082       9.83783       7.89780       5.87114       4.42582       2.96383       2.05747       1.29210      0.815794      0.471199      0.269795      0.143077     0.0732282     0.0349403     0.0160586    0.00684259    0.00273111   0.000989301   0.000337033   0.000100573   2.81944e-05   6.18322e-06   1.20211e-06   1.46246e-07       0.00000       0.00000       0.00000       0.00000       0.00000       0.00000
  15  25 4319.7399    1.1530 15.3874 10.0322 -0.0007      0.209260  0.2689   0.0085   0.4291    0.0315   0.0000     0.0693833   426.6595       11.2633       46.4472       34.9065       36.9170      -17.4598      -4.92670       3.87615       4.00309      -5.51094       3.14995      -1.20934     -0.490144      -1.70413      -1.08574     0.0475052     0.0153560    -0.0633081      0.175186     0.0378717   -0.00116109   -0.00288276    0.00416218   0.000997055  -0.000890948  -0.000128876  -2.16083e-05  -4.79216e-06   2.60217e-07   2.90138e-07       0.00000       0.00000       0.00000       0.00000       0.00000       0.00000       14.6413       19.4233       20.8242       20.2774       19.6690       17.4119       15.0969       12.2506       9.74755       7.21079       5.47702       3.73800       2.58696       1.62617       1.03033      0.600532      0.339549      0.181788     0.0919426     0.0457182     0.0201794    0.00890490    0.00342992    0.00128591   0.000430029   0.000129796   3.60827e-05   7.91784e-06   1.50750e-06   1.81219e-07       0.00000       0.00000       0.00000       0.00000       0.00000       0.00000
  15  26 4461.1418    0.9519 16.7895  9.9327 -0.0010    -0.0360072  0.3286   0.0072   0.4947    0.0297   0.0000     0.0840288   436.9707       4.24378       13.5219      -24.1788       10.4402       12.0727       9.60105     -0.201740      -18.7181      -15.4177       6.55661       4.28909     -0.288538      -2.82713      0.889218      0.810911      0.589584     0.0497654     -0.169335    -0.0155774     0.0367834    -0.0195004    0.00194671   0.000529837   0.000313443  -0.000231804  -2.95499e-05  -8.08931e-06   3.56624e-06  -5.06089e-07       0.00000       0.00000       0.00000       0.00000       0.00000       0.00000       17.0396       22.2425       24.0184       23.5855       22.6284       20.0175       17.5471       14.3008       11.3932       8.69860       6.40529       4.35797       3.03358       1.91606       1.19156      0.717874      0.397760      0.216982      0.109329     0.0540018     0.0238746     0.0104602    0.00410446    0.00155153   0.000500691   0.000152946   4.18343e-05   9.30244e-06   1.73076e-06   2.09457e-07       0.00000       0.00000       0.00000       0.00000       0.00000       0.00000
  16   9 2081.6993    0.7382  0.5497  9.5131  0.0010       7.44928  0.0261   0.0199   0.0434    0.0837   0.0000       1.09496   435.8923      -3.42528       17.6090       3.41902      -4.70091     -0.534189       1.31331    -0.0625287      0.451839      0.514949     -0.461893    -0.0424958    -0.0627378     0.0670591    -0.0519538     -0.117718    -0.0420590    -0.0450141   -0.00899513    0.00872760   -0.00222351  -0.000781758    0.00162561   0.000182998  -1.09650e-05  -2.45823e-06  -3.79825e-06  -1.99770e-06  -9.19106e-08  -1.09742e-07   5.79713e-08   4.56673e-09       0.00000       0.00000       0.00000       0.00000       2.17048       2.89908       2.72339       3.06542       2.74578       2.70258       2.27425       1.92242       1.33928      0.974971      0.794983      0.620831      0.448507      0.271998      0.196743      0.110271     0.0657421     0.0324499     0.0184359    0.00850868    0.00483014    0.00207946    0.00100009   0.000345096   0.000142591   4.60136e-05   1.68296e-05   4.13817e-06   1.29911e-06   2.57948e-07   4.91973e-08   7.77517e-09       0.00000       0.00000       0.00000       0.00000
  16  10 2228.4925    1.0189  0.7879  9.8217 -0.0010       4.42630  0.0339   0.0229   0.0547    0.1099   0.0000      0.881134   434.1712      -1.05832       13.0133       5.77662      0.857198      -3.89924       1.26255      0.796775      -1.16757     -0.179442      -1.45466     -0.241229      0.938495     -0.166063     -0.233372     -0.157786     0.0453238     0.0337870     0.0206214  -0.000390091   -0.00272811   0.000577113   0.000296936   9.28418e-05  -0.000131063  -6.04470e-05   2.68379e-05  -5.70099e-06  -2.27485e-07   2.22331e-07  -8.70567e-08   2.52609e-10       0.00000       0.00000       0.00000       0.00000       2.74311       3.22845       2.75254       3.28622       3.61539       3.34081       2.55455       1.84334       1.60911       1.44752       1.12058      0.705992      0.455586      0.299875      0.222963      0.154236     0.0909835     0.0516787     0.0247215     0.0120246    0.00494623    0.00234846   0.000904207   0.000407072   0.000138983   5.47586e-05   1.56112e-05   5.04340e-06   1.35497e-06   2.92651e-07   5.71526e-08   7.67776e-09       0.00000       0.00000       0.00000       0.00000
  16  11 2372.7213    1.4057  0.8714 10.4421 -0.0029       4.51410  0.0330   0.0304   0.0607    0.1042   0.0000      0.895059   438.1128      -1.60105       6.26306      -2.25696      -2.06898     -0.376373      -1.40448       1.80899     -0.691404     -0.696075     -0.729749     -0.812217     -0.526946     -0.132945     0.0694971    -0.0160088     0.0567615     0.0387552   0.000211396    0.00822337    0.00298693    0.00301262   0.000440974   3.74773e-05   1.00760e-05  -1.43512e-05   7.76002e-06   5.63404e-06  -2.87689e-06  -2.48484e-07   1.17538e-07   5.05946e-09       0.00000       0.00000       0.00000       0.00000       2.80376       3.50026       3.34844       3.13304       2.86679       2.74089       2.51355       2.37712       1.97072       1.59506       1.15666      0.805296      0.485793      0.313000      0.186540      0.120746     0.0695484     0.0380194     0.0187655     0.0101101    0.00456472    0.00230010   0.000874886   0.000395211   0.000132744   4.91943e-05   1.55179e-05   4.91799e-06   1.18729e-06   2.91636e-07   4.67999e-08   6.66821e-09       0.00000       0.00000       0.00000       0.00000
  16  12 2514.8577    1.8671  0.8565 11.1170 -0.0052       1.51963  0.0309   0.0410   0.0574    0.1028   0.0000      0.803613   431.3480      -5.72098       12.7788       1.64386      0.202145      -1.97324       3.19388       2.46787     -0.778204     -0.975573      -1.19265     -0.462954      0.182097      0.629003     -0.116414      0.194717    -0.0999707    -0.0177865     0.0227295     0.0106471    0.00484836   -0.00313401   0.000630612   0.000422640   0.000103540   4.02015e-05   6.27007e-06  -9.85691e-06  -7.87762e-07   4.29386e-07  -4.68208e-08   5.53075e-09       0.00000       0.00000       0.00000       0.00000       2.33626       3.00441       2.94505       3.20151       2.85050       2.65925       2.32410       1.92917       1.59943       1.15854      0.894451      0.609086      0.454129      0.274979      0.187663      0.106179     0.0631163     0.0356948     0.0187654     0.0100447    0.00448403    0.00228486   0.000864828   0.000388304   0.000133075   5.16484e-05   1.59793e-05   4.33812e-06   1.24758e-06   2.34126e-07   5.21353e-08   7.03586e-09       0.00000       0.00000       0.00000       0.00000
  16  13 2657.0359    2.3822  0.9091 11.4342 -0.0042       4.03433  0.0316   0.0502   0.0584    0.1154   0.0000      0.812589   436.9940       1.64814       11.8529      -3.93452      -1.33150      0.478585      0.373693      0.643341      -1.64065      0.448711      0.170739      -1.11070      0.353995      0.340916     0.0849053   -0.00464681    -0.0262524   -0.00458499    -0.0263829    0.00182254   -0.00378869    0.00324833    0.00117329  -0.000324489   8.33397e-05  -0.000133317  -1.23875e-05   1.03943e-05   1.12260e-06   1.46700e-07  -5.43470e-08  -1.46174e-09       0.00000       0.00000       0.00000       0.00000       2.19647       3.04662       3.11393       3.26671       2.94641       2.78643       2.26238       1.96415       1.56112       1.16420      0.877231      0.611588      0.432091      0.284630      0.181322      0.103813     0.0644873     0.0361144     0.0190235     0.0103359    0.00477117    0.00219200   0.000932970   0.000404839   0.000143625   5.32486e-05   1.77444e-05   5.25390e-06   1.42466e-06   2.95878e-07   5.50873e-08   8.07157e-09       0.00000       0.00000       0.00000       0.00000
  16  14 2799.5544    3.2103  0.8712 11.8138 -0.0008      0.705889  0.0386   0.0683   0.0541    0.1227   0.0000      0.723691   435.5837      -2.62498       12.5872      -2.90862      -4.29309      -5.39264     -0.258360       3.23351     0.0533890    -0.0713268      -1.13063    -0.0331019      0.279002     -0.206603     -0.214336     0.0287668    -0.0132301    -0.0225701    0.00887509    -0.0152626   -0.00809325   -0.00179978   0.000613185   0.000341574  -0.000101472   1.02971e-05   2.76559e-05   8.23334e-06  -4.35953e-07   4.78213e-08  -5.55871e-08   1.57112e-09       0.00000       0.00000       0.00000       0.00000       2.16828       3.72560       3.07889       3.99983       3.35764       3.07049       2.91454       2.14356       2.09596       1.11725       1.23741      0.613501      0.622267      0.271673      0.254552      0.121402     0.0846570     0.0450618     0.0212773     0.0142624    0.00509158    0.00345887   0.000949582   0.000613730   0.000155816   7.48952e-05   2.30452e-05   5.64591e-06   2.18048e-06   2.66480e-07   9.93734e-08   1.24977e-08       0.00000       0.00000       0.00000       0.00000
  16  15 2941.8688    3.7747  0.7819 12.4526 -0.0008       3.85336  0.0276   0.0883   0.0528    0.1085   0.0000      0.846183   437.4080       3.06470       6.62447     -0.903154      -1.75032      -4.14631      -3.86085      -2.86358       1.36710      0.182521    -0.0637220      0.430579     -0.338382     0.0379228    -0.0892041     0.0178208    0.00477784    -0.0318655     0.0377422     0.0109925    0.00441045   0.000367279    0.00112668  -7.97002e-05  -0.000102006   3.29341e-05  -7.08256e-06   4.72949e-06  -2.90781e-07   3.18547e-07  -4.87748e-08  -1.29510e-09       0.00000       0.00000       0.00000       0.00000       2.07211       2.57813       2.85964       2.85861       2.54809       2.39311       2.07896       1.77508       1.52087       1.04408      0.846008      0.574728      0.392624      0.263176      0.158565     0.0943505     0.0603381     0.0311277     0.0161904    0.00954651    0.00459185    0.00194671   0.000887492   0.000384726   0.000133629   4.74422e-05   1.64586e-05   4.96836e-06   1.20422e-06   2.42215e-07   4.84691e-08   6.03666e-09       0.00000       0.00000       0.00000       0.00000
  16  16 3083.4907    4.1589  0.9797 12.5443 -0.0016     -0.284852  0.0325   0.0880   0.0624    0.1399   0.0000      0.931831   440.7095      0.992001       10.9482       1.26918     -0.945642      -4.10873      -3.03166      -3.09363       1.77866      -1.13305     -0.738270     -0.764259     -0.275332      0.194552     0.0812105    -0.0273445    -0.0891719     0.0486373    -0.0409555    0.00196666   -0.00418548   -0.00343323   -0.00122080   0.000736730   0.000187657  -2.91015e-06  -8.86711e-06   1.97187e-06  -3.82665e-07   1.75185e-07  -8.81756e-08   1.18482e-09       0.00000       0.00000       0.00000       0.00000       2.32245       2.99954       3.12627       3.27310       3.05540       2.64141       2.48439       2.02866       1.52757       1.21999      0.909909      0.669858      0.434199      0.298050      0.193717      0.112998     0.0704701     0.0359081     0.0209946    0.00965349    0.00511757    0.00233757    0.00108223   0.000419215   0.000165836   5.03591e-05   1.84395e-05   4.93518e-06   1.32620e-06   3.19026e-07   5.71136e-08   7.14984e-09       0.00000       0.00000       0.00000       0.00000
  16  17 3224.9298    4.1187  1.2462 12.7692  0.0000     -0.312052  0.0428   0.0797   0.0729    0.1312   0.0000      0.652049   438.5681      -9.08961       19.3821      -4.60416      -4.77544      -1.92531      0.128997      0.389730      0.251034      0.713713      0.437106     -0.705386    -0.0369420     0.0383276      0.212515      0.138867    -0.0595940     0.0300912    0.00993571   -0.00508418  -0.000231912  -0.000987753  -0.000297478  -0.000967562  -0.000339606   8.97208e-05   1.54118e-06   4.58527e-06   4.81692e-07  -1.47459e-07  -1.17222e-07   2.12392e-09       0.00000       0.00000       0.00000       0.00000       2.80286       3.71949       3.69442       3.94597       3.68372       3.29467       2.99462       2.34118       1.96441       1.53027       1.12531      0.836432      0.512154      0.369437      0.217997      0.151908     0.0837784     0.0476950     0.0240874     0.0127112    0.00619242    0.00282463    0.00123657   0.000505688   0.000192942   6.95334e-05   2.09683e-05   6.70779e-06   1.44195e-06   3.91031e-07   7.42454e-08   9.42971e-09       0.00000       0.00000       0.00000       0.00000
  16  18 3366.3400    3.5640  1.7133 12.4845 -0.0076     0.0886115  0.0502   0.0621   0.0885    0.0991   0.0000      0.373608   444.0253       1.54544       13.1840      -8.01286      -6.82284      -5.31942       7.13698      -5.17733      -5.96704       1.51488      -1.85820      -2.51408     0.0475288     -0.101783      0.169591     0.0837905     -0.126766     0.0108262     0.0294232    -0.0123382    0.00311545   -0.00520409   -0.00192848   0.000661482   3.70622e-05   3.02302e-05  -1.47414e-05  -1.97071e-05   2.10655e-06  -8.64973e-09   1.50779e-08  -6.03310e-09       0.00000       0.00000       0.00000       0.00000       3.47549       4.55365       4.58347       4.60753       4.27431       3.92934       3.69112       2.94608       2.50799       1.85956       1.45582      0.984690      0.689629      0.447838      0.280807      0.171852     0.0962980     0.0571032     0.0284582     0.0153470    0.00700104    0.00340025    0.00144063   0.000621408   0.000222157   8.50300e-05   2.52374e-05   7.88658e-06   2.02209e-06   4.30340e-07   8.86799e-08   1.06788e-08       0.00000       0.00000       0.00000       0.00000
  16  19 3508.1483    3.0472  2.6146 11.5659  0.0006      0.706352  0.0607   0.0414   0.1055    0.0868   0.0000      0.217049   434.3909      -3.00278       10.5386      -10.5927       5.11210      0.943703      -2.55837      -1.25927       4.70334     -0.375232     -0.781688     -0.116428       1.21711     -0.391871      0.284307      0.380693      0.141141      0.155810     0.0206528   -0.00625909     0.0125166   -0.00179588   -0.00240186   0.000497202  -9.30034e-05  -4.05268e-05  -3.65100e-05  -6.66838e-06   3.65022e-06   4.35455e-07   9.86719e-08  -2.30439e-08       0.00000       0.00000       0.00000       0.00000       4.05492       5.40075       5.71797       5.86145       5.36357       4.89840       4.23503       3.49637       2.90203       2.14099       1.62829       1.12426      0.792791      0.523313      0.324949      0.198128      0.116643     0.0651968     0.0363597     0.0179243    0.00899931    0.00403286    0.00179235   0.000715306   0.000288235   9.73115e-05   3.26581e-05   9.60533e-06   2.47722e-06   5.31110e-07   1.02817e-07   1.31130e-08       0.00000       0.00000       0.00000       0.00000
  16  20 3650.1225    2.5472  3.8856 11.1070 -0.0007      0.871555  0.0733   0.0286   0.1345    0.0641   0.0000      0.140341   447.0989       3.20194       15.4751      -10.0785       7.00285      -6.35787     -0.323385     -0.464112      -1.10728      -4.83469      0.994716     0.0878527     -0.423453      0.205650      0.118625      0.214299      0.237627    0.00474810    -0.0290147    -0.0177601    0.00897131    0.00129859  -0.000714821  -5.49811e-05   0.000135239   0.000333837   1.79781e-05  -1.56953e-05   4.51847e-06   3.54939e-07  -1.62063e-07   2.54191e-08       0.00000       0.00000       0.00000       0.00000       4.96476       6.38748       6.66211       6.73185       6.46891       5.89440       5.24309       4.18685       3.44004       2.66251       1.98081       1.41299      0.996975      0.649024      0.417765      0.253738      0.152600     0.0816649     0.0437708     0.0225105     0.0108993    0.00490260    0.00212477   0.000887067   0.000343272   0.000120581   3.97759e-05   1.12504e-05   3.00335e-06   6.67067e-07   1.25808e-07   1.50870e-08       0.00000       0.00000       0.00000       0.00000
  16  21 3791.9311    2.1262  5.4063 10.6443 -0.0022      0.651810  0.0892   0.0205   0.1636    0.0499   0.0000     0.0981906   430.5740      -3.59850      -1.04343      -1.70820       18.8213      -20.3749      -7.44741      -5.60110       7.59293     -0.836940      0.908356      -1.84209      -2.24580     -0.603645    -0.0509634     -0.239166     -0.172396    -0.0443143     0.0568035    -0.0316770     0.0170696   -0.00462745    0.00112446    0.00148016   0.000176008  -4.25059e-05   4.72595e-05   6.23089e-06   4.25107e-06   6.63495e-07  -4.25175e-07  -9.63380e-09       0.00000       0.00000       0.00000       0.00000       5.86962       7.61073       7.81242       8.21063       7.57985       7.02266       6.13980       5.13820       4.09808       3.17873       2.38921       1.70125       1.18283      0.783240      0.502788      0.301540      0.177744     0.0998416     0.0533689     0.0272540     0.0130255    0.00615035    0.00263298    0.00109869   0.000410647   0.000145561   4.72626e-05   1.37257e-05   3.62031e-06   8.04302e-07   1.48465e-07   1.93490e-08       0.00000       0.00000       0.00000       0.00000
  16  22 3933.7746    1.7936  8.0075 10.2511  0.0004      0.434944  0.1192   0.0150   0.2164    0.0432   0.0000     0.0714579   433.6560      -2.01651       13.8779      -4.49782      -10.5276      -9.16268      -6.48557       8.91459       7.06186      -2.85621      -3.81349      0.856652       1.35540     -0.425950     -0.744469      0.697766      0.123138    -0.0459353     0.0127942     0.0555048    0.00384147   -0.00987309   -0.00378345  -0.000195661  -0.000514023  -0.000250856   9.73250e-05  -3.85907e-06  -3.48441e-06   2.11677e-06  -2.46718e-08  -1.70999e-08       0.00000       0.00000       0.00000       0.00000       7.73877       9.84347       10.3992       10.3189       10.2972       9.19224       7.99131       6.59092       5.31695       4.07300       3.12647       2.16719       1.55437      0.993813      0.658381      0.394760      0.232243      0.130871     0.0675844     0.0353772     0.0164524    0.00777971    0.00326621    0.00138575   0.000505060   0.000187419   5.98600e-05   1.76918e-05   4.90977e-06   1.04464e-06   1.94300e-07   2.24347e-08       0.00000       0.00000       0.00000       0.00000
  16  24 4218.1452    1.2980 13.0467 10.0669 -0.0009      0.217995  0.2050   0.0100   0.3414    0.0326   0.0000     0.0592259   406.2997       26.8397       41.8046      -21.9886       25.8134      -15.1871      -21.0491      -19.0899       13.1488      -4.92170      -3.19218      -3.90858       1.44050       1.42177      0.524417      0.932094    -0.0758928    -0.0864559    -0.0827850    -0.0245786    0.00928299   -0.00404682  -4.57783e-05    0.00538828  -0.000888448   9.73033e-05  -5.38288e-05  -8.65875e-06   6.65111e-06  -3.59645e-06   4.65456e-07   2.86530e-08       0.00000       0.00000       0.00000       0.00000       11.2857       14.7599       15.4895       15.6352       15.0643       13.8353       12.2389       10.0180       8.09394       6.29976       4.72916       3.39760       2.40308       1.60587       1.02045      0.625691      0.369392      0.204532      0.111743     0.0566639     0.0273285     0.0128796    0.00546593    0.00231008   0.000891266   0.000310527   0.000101166   2.94587e-05   7.68506e-06   1.70357e-06   3.08105e-07   3.74601e-08       0.00000       0.00000       0.00000       0.00000
  16  25 4360.4333    1.0702 16.0077  9.9542 -0.0002      0.181717  0.2847   0.0077   0.4355    0.0286   0.0000     0.0727543   430.0843      -4.11316       60.0366       20.9641      -24.6125       5.80458      -26.2585       1.88896       19.9601       1.72809      -4.40891      -1.13166       3.96563      0.759670      0.438170     -0.428248     -0.464118      0.150073    -0.0135214    -0.0206909    -0.0207638   -0.00567073    0.00899503  -0.000492685   -0.00128957   0.000202094   0.000183030  -2.80563e-05   5.98420e-07   2.16365e-06  -6.57142e-08   3.15971e-08       0.00000       0.00000       0.00000       0.00000       13.8145       18.3611       19.2139       19.3344       18.9370       17.0358       15.0988       12.4646       10.2425       7.84809       6.00456       4.23719       3.03909       1.96621       1.30633      0.789406      0.469911      0.267238      0.143043     0.0743071     0.0358557     0.0168279    0.00724974    0.00300652    0.00112901   0.000406923   0.000130509   3.75007e-05   1.00986e-05   2.15408e-06   3.98879e-07   4.70875e-08       0.00000       0.00000       0.00000       0.00000
  17   9 2113.0465    0.8314  0.5747  9.6747 -0.0010       6.31681  0.0226   0.0215   0.0429    0.0859   0.0000      0.943352   438.8732      -1.22785       10.7293       1.76473       1.27940      0.331164       2.64255      -1.78195      0.124785       1.20441      -1.21131     -0.114294     0.0860847     -0.144452     0.0630112      0.121416    -0.0684842   -0.00611354   -0.00833455    -0.0152393   -0.00222201   -0.00186834    0.00125009   7.47483e-05   5.46573e-05   9.39967e-05  -9.78575e-05  -9.85334e-06   1.07480e-06   2.91307e-07   3.09079e-08   4.75836e-08   4.97008e-09  -1.39376e-09       0.00000       0.00000       1.81264       2.32738       2.17595       2.42850       2.36973       2.13520       1.84568       1.53028       1.37767       1.07211      0.798515      0.554683      0.406866      0.288489      0.183615      0.113879     0.0676546     0.0412244     0.0242448     0.0129249    0.00682518    0.00307955    0.00141193   0.000586053   0.000250679   9.43323e-05   3.69591e-05   1.18000e-05   3.77722e-06   1.08514e-06   2.66064e-07   5.91161e-08   1.16398e-08   1.49175e-09       0.00000       0.00000
  17  12 2548.1829    1.9677  0.9207 11.1737 -0.0020       2.08866  0.0305   0.0405   0.0564    0.1134   0.0000      0.737190   438.0124      -3.10278       13.1082      -2.82937      -1.33390    -0.0333976      0.876186      -1.09948    -0.0941405      -1.37125      0.552902      0.178686     -0.365948      0.163249     -0.306365     0.0187136     0.0734871    -0.0213638    0.00450600     0.0114100   -0.00801813    0.00387147    0.00267026   0.000156937   7.97943e-06  -0.000110693  -6.92146e-05  -7.49068e-06  -1.16112e-06  -1.49752e-06   5.10214e-08   4.37101e-08  -1.08656e-08   4.43389e-10       0.00000       0.00000       2.20494       2.82471       2.86170       3.01416       2.73775       2.61749       2.36577       1.97147       1.55008       1.25200      0.914707      0.691616      0.492845      0.347586      0.220294      0.138229     0.0839266     0.0468042     0.0268219     0.0140602    0.00737944    0.00361643    0.00165186   0.000758143   0.000308242   0.000127395   4.65855e-05   1.49450e-05   4.71608e-06   1.28925e-06   3.16859e-07   7.27423e-08   1.24534e-08   1.71069e-09       0.00000       0.00000
  17  13 2691.0718    2.5954  0.9678 11.6284 -0.0027       2.36875  0.0336   0.0510   0.0560    0.1191   0.0000      0.728131   434.9502      -1.21811       10.5309     -0.296313      -6.59572      0.348020       1.85605       2.43486      -2.05902      -1.12160      0.117957    -0.0121813      -1.28132    -0.0826519      0.124215     0.0197831     0.0581964    -0.0267340   -0.00776899    0.00312350   -0.00674198   -0.00331149   0.000729157  -0.000604262  -0.000586241  -6.36450e-05  -3.74744e-05  -2.13366e-05   1.35427e-06   1.11049e-06  -4.16550e-08  -1.60148e-07  -2.70975e-09  -1.64825e-09       0.00000       0.00000       2.36697       2.95297       2.93978       3.11407       3.06831       2.84987       2.44670       2.02003       1.72165       1.37240       1.03512      0.759496      0.522627      0.360453      0.228148      0.150873     0.0970688     0.0538403     0.0310249     0.0158360    0.00848931    0.00401598    0.00182856   0.000787106   0.000329956   0.000130226   4.88631e-05   1.52617e-05   5.22476e-06   1.42757e-06   3.49181e-07   7.99548e-08   1.41671e-08   1.78436e-09       0.00000       0.00000
  17  14 2834.3774    3.2313  0.8815 12.1638 -0.0005      0.551720  0.0302   0.0674   0.0529    0.1121   0.0000      0.841823   439.3105      -1.29754       15.0757      -1.80225      -4.16987      -3.67664      -7.26084      -1.43681       1.66765     -0.770437    -0.0669108     -0.708065    -0.0849997      0.285869      0.133060     0.0598518    -0.0595980     0.0159747     0.0291875     0.0108911   -0.00226575    0.00160958  -0.000835131  -0.000683859  -0.000103464  -2.24508e-05  -4.38809e-06  -1.63980e-05   8.12044e-06   2.24315e-06  -3.60509e-07   3.11094e-08   4.42637e-09  -1.23708e-09       0.00000       0.00000       2.06105       2.51668       2.70905       2.72951       2.76839       2.39451       2.20921       1.83874       1.48273       1.22164      0.893070      0.667644      0.469566      0.315007      0.209852      0.131679     0.0804175     0.0494624     0.0258125     0.0146890    0.00741216    0.00360944    0.00168707   0.000717494   0.000315284   0.000120420   4.28716e-05   1.57616e-05   4.53628e-06   1.32796e-06   3.41079e-07   7.68333e-08   1.27996e-08   1.46774e-09       0.00000       0.00000
  17  15 2977.2552    3.7146  0.8497 12.7158 -0.0051      0.299472  0.0315   0.0793   0.0537    0.1020   0.0000      0.727886   440.8643       1.68615       12.0265      -3.39346      -3.52083      -4.50839     -0.651541     -0.748840      0.221791      0.602012       1.65028     -0.174005     -0.241720      0.326572      0.270207    -0.0946143   -0.00991678     0.0498847    -0.0146187    -0.0137178     0.0100132   0.000622548   0.000355742    0.00105236  -0.000308272   7.60302e-05   7.47504e-05  -8.10388e-06   4.30635e-06   2.92287e-07   1.38256e-07  -5.62431e-08   2.10653e-08  -3.56501e-09       0.00000       0.00000       2.31969       3.05273       3.07966       3.07940       2.66214       2.54889       2.35264       2.17768       1.81244       1.47962       1.13384      0.792505      0.521010      0.351972      0.213477      0.145654     0.0769059     0.0491480     0.0276634     0.0145343    0.00729659    0.00355927    0.00174205   0.000790895   0.000326656   0.000126053   4.84809e-05   1.60846e-05   4.61117e-06   1.51824e-06   3.44740e-07   7.79247e-08   1.35265e-08   1.86651e-09       0.00000       0.00000
  17  16 3119.4350    4.0419  1.0233 12.8827 -0.0016      0.718302  0.0345   0.0807   0.0618    0.1112   0.0000      0.631554   437.8721       3.37665       11.3247      -2.71990      -1.98120      -7.44558       5.56916      -3.72503     -0.419794      0.118899      -1.82203     -0.591157      0.114246     -0.246623    -0.0358593      0.246554     0.0215514   -0.00915963    -0.0161667   0.000337178   -0.00476849  -3.62373e-05    0.00151413   0.000101802  -0.000236798  -9.24347e-05  -2.61241e-05   1.06151e-06  -4.85843e-06  -2.68827e-06  -3.61393e-07   2.83732e-08  -6.01196e-09  -2.48481e-09       0.00000       0.00000       2.23832       2.98181       3.03367       3.24458       3.01606       2.70851       2.52043       2.06926       1.68662       1.33638      0.981788      0.749301      0.523937      0.346268      0.228321      0.144204     0.0919796     0.0527532     0.0273974     0.0154344    0.00834489    0.00399720    0.00199076   0.000775202   0.000371375   0.000134670   5.02155e-05   1.73619e-05   5.26400e-06   1.42943e-06   3.71697e-07   8.59194e-08   1.54453e-08   1.96227e-09       0.00000       0.00000
  17  17 3261.5114    4.0793  1.2895 12.5279 -0.0029       1.72114  0.0406   0.0760   0.0674    0.1415   0.0000      0.586084   436.7752       2.78871       14.6526      -6.68429       1.25508       1.99649      -2.77631      0.933441       2.55909      -2.15304      -1.15934     -0.783504     -0.530675      0.694839     -0.109389      0.339272   -0.00393722    -0.0131432     0.0530231   -0.00628351    0.00990323   -0.00791259    0.00197290  -3.69422e-05   0.000611556  -0.000234581  -4.56362e-05  -7.67647e-06  -5.52028e-06  -1.75553e-07   3.01428e-07  -1.29436e-07   2.67869e-10   1.61576e-09       0.00000       0.00000       2.49475       3.36381       3.55595       3.66048       3.36667       3.18835       2.73726       2.28402       1.94291       1.44096       1.10312      0.824496      0.578957      0.384011      0.254150      0.165053     0.0955036     0.0583423     0.0315072     0.0171460    0.00899292    0.00436708    0.00212562   0.000902364   0.000391545   0.000145268   5.64033e-05   2.02386e-05   6.14802e-06   1.78593e-06   4.28619e-07   9.07040e-08   1.68480e-08   2.17087e-09       0.00000       0.00000
  17  18 3403.5136    3.4826  2.0874 12.1562 -0.0081      0.754709  0.0530   0.0532   0.0903    0.1030   0.0000      0.324073   441.0750       1.04558       9.61021       2.31957      0.336004      -1.97273      -4.10905      -2.95597       2.92044      0.933409      -1.23014      -1.03673      0.588492      0.190731   -0.00538227    -0.0687132      0.187130     0.0907395      0.100858     0.0377172    -0.0310579    -0.0171467   -0.00212030  -0.000477440  -5.93882e-06  -0.000330439  -4.80647e-05  -1.09176e-05  -1.16963e-05   1.34749e-06   4.95091e-07   1.08853e-07  -1.37167e-08   2.02444e-09       0.00000       0.00000       3.25346       4.38418       4.41680       4.80754       4.31731       4.16646       3.51248       3.05824       2.50732       1.95322       1.51347       1.07365      0.775465      0.526341      0.340915      0.220597      0.132390     0.0778828     0.0445989     0.0239173     0.0123421    0.00591405    0.00292741    0.00119396   0.000535389   0.000203117   7.73559e-05   2.57439e-05   8.13838e-06   2.35129e-06   5.86151e-07   1.21776e-07   2.22953e-08   3.07677e-09       0.00000       0.00000
  17  19 3545.6466    2.8683  2.9756 11.7198  0.0008      0.836991  0.0644   0.0375   0.1133    0.0740   0.0000      0.197265   432.4892       6.12859       3.39203      -5.06485       7.34566      -1.21509      -7.24018      -1.23379       2.12780      -2.96608       2.12180       1.12279     -0.436602     -0.796752     -0.230959      0.490302     -0.222708     -0.155007     0.0179120    -0.0583121    0.00771543    0.00821011   -0.00178491    0.00117010    0.00124580  -7.48183e-05  -9.65004e-05  -2.12727e-05   9.04916e-06  -1.40726e-06  -1.34425e-07  -1.35735e-07  -1.54804e-08  -1.22379e-10       0.00000       0.00000       4.06023       5.23038       5.63366       5.80553       5.54196       4.98400       4.41241       3.73981       3.00706       2.33879       1.80546       1.29149      0.940090      0.622110      0.413482      0.260888      0.162078     0.0940785     0.0514415     0.0281828     0.0147692    0.00726219    0.00339984    0.00148524   0.000637401   0.000246721   9.02052e-05   3.06512e-05   9.52749e-06   2.72021e-06   7.14335e-07   1.49124e-07   2.67490e-08   3.20959e-09       0.00000       0.00000
  17  20 3688.1480    2.4874  4.3907 10.8706 -0.0013      0.702198  0.0762   0.0258   0.1338    0.0675   0.0000      0.115355   434.8567       2.56021       18.4877      -3.80267       3.90283      -11.5813      -1.53696     -0.594712      -2.52853       1.79817      0.686694     -0.214439     -0.525818     -0.181217     -0.151380      0.102424     -0.330622    0.00594344     0.0558400   0.000747871   -0.00864881   -0.00453358    0.00218322    0.00158463   0.000348155   0.000144261  -9.51647e-05  -6.89667e-06   1.04776e-05  -1.43909e-06  -8.54066e-08  -1.57300e-07   3.87072e-08   2.94857e-09       0.00000       0.00000       4.84049       6.21562       6.62855       6.71899       6.51116       5.92342       5.17863       4.36113       3.64346       2.80089       2.16349       1.55515       1.12280      0.725445      0.499856      0.308093      0.192189      0.110552     0.0626475     0.0337311     0.0170856    0.00842833    0.00403885    0.00172297   0.000728958   0.000284264   0.000105167   3.66303e-05   1.16018e-05   3.18141e-06   8.46031e-07   1.73321e-07   3.18404e-08   3.74628e-09       0.00000       0.00000
  17  21 3830.4079    2.0496  6.1046 10.6318 -0.0010      0.466369  0.0945   0.0188   0.1744    0.0468   0.0000     0.0812155   432.2237       25.4557       19.1197      -12.4152      -7.02672      -4.76305      -3.28381      -12.0910      -6.40239      -1.62803       1.80680      -2.99365      -1.62294     -0.409720      0.440412     -0.235458     -0.263094    -0.0136562     0.0237058   -0.00364870    -0.0362401   -0.00407990    0.00388589    0.00151467  -0.000250581  -6.79328e-05  -0.000185396   2.42159e-05   3.49471e-06  -1.44369e-06   5.84979e-07  -2.43228e-07   1.31505e-08  -1.04452e-08       0.00000       0.00000       5.80550       7.60827       8.03257       8.43219       7.97507       7.26889       6.34399       5.42014       4.44644       3.44158       2.63120       1.90780       1.37560      0.920374      0.612598      0.387563      0.233487      0.137848     0.0780658     0.0424161     0.0216209     0.0106640    0.00509258    0.00219646   0.000926776   0.000360879   0.000133909   4.61858e-05   1.42980e-05   4.10719e-06   1.05430e-06   2.25301e-07   4.05398e-08   4.96169e-09       0.00000       0.00000
  17  22 3973.0752    1.7677  8.3932 10.2012 -0.0012      0.516313  0.1200   0.0142   0.2107    0.0427   0.0000     0.0612794   430.9955      -16.3901       7.68086       3.06736       7.33291      -7.70242       4.37663       4.64433       9.66947      -2.09949      -5.50822      0.111568       2.26740       1.42076      -1.03284     -0.335743     -0.142631      0.289324    -0.0352560     0.0541822     0.0355562   0.000288169    0.00292648   -0.00218425   -0.00167377  -0.000914592  -0.000104977   1.69646e-05   2.99450e-06  -6.90520e-06   1.10864e-06   4.45761e-07   3.23014e-08   7.56334e-09       0.00000       0.00000       7.20148       9.21963       9.67376       9.89199       9.81258       8.85730       7.82673       6.50405       5.43174       4.29011       3.27446       2.43034       1.68037       1.13777      0.756391      0.491218      0.300689      0.175649     0.0986955     0.0526754     0.0264182     0.0131902    0.00610458    0.00272373    0.00110213   0.000444468   0.000162427   5.65244e-05   1.78756e-05   5.07803e-06   1.26966e-06   2.82790e-07   4.98445e-08   5.79066e-09       0.00000       0.00000
  17  23 4115.0348    1.4453 10.8567 10.1728 -0.0001      0.251159  0.1625   0.0112   0.2761    0.0347   0.0000     0.0658544   437.0728       35.2061       11.6306      -5.27483       16.1935       2.54054       8.47679      -3.82924      -3.70055      -3.83228       1.08458      -4.71218      -1.14720       1.16070      -1.10212     -0.625552      0.759570      0.120985     0.0947960   -0.00292957     0.0341724   -0.00864354    -0.0111749    0.00295387  -0.000542936  -0.000133429  -5.25623e-05  -2.26381e-06   5.57500e-05  -9.93615e-06  -6.03511e-06  -1.84408e-07   2.23430e-07  -3.52635e-09       0.00000       0.00000       8.86003       12.0558       12.4845       12.9598       12.5495       11.3981       10.1007       8.41216       6.92611       5.50612       4.23426       3.05890       2.18742       1.44077      0.997929      0.615893      0.388696      0.223067      0.128232     0.0684913     0.0343215     0.0172267    0.00795372    0.00362299    0.00147032   0.000600720   0.000217325   7.56807e-05   2.42355e-05   6.63486e-06   1.78675e-06   3.78610e-07   6.79402e-08   8.10191e-09       0.00000       0.00000
  18   9 2143.8241    0.8159  0.6118  9.7643 -0.0007       6.82269  0.0317   0.0204   0.0455    0.0787   0.0000       1.04828   439.2554     -0.185895       13.4469      -1.53704      -4.36730       2.90902      -1.06650     -0.771766       1.01720       1.85883   -0.00685096      -1.03195      0.380445      0.761551     0.0134116     -0.380125     0.0792828     0.0156624     0.0196254    -0.0136087    -0.0319465    0.00421628    0.00192527   0.000314699  -0.000401577   3.05111e-05  -8.35924e-05  -2.87181e-05   1.56967e-05   3.79319e-06  -1.53054e-06  -2.76272e-07  -8.75909e-08  -3.62793e-09  -2.99667e-09  -8.30640e-10       1.55649       3.21960       2.08421       3.59393       2.11125       3.11251       1.76696       2.39994       1.29290       1.62324      0.800610      0.946070      0.435649      0.486567      0.194604      0.217696     0.0819203     0.0847386     0.0276696     0.0281155    0.00840156    0.00799806    0.00225392    0.00188081   0.000497441   0.000371807   8.33059e-05   5.88629e-05   1.08200e-05   7.22623e-06   1.07443e-06   6.13897e-07   7.66503e-08   3.31098e-08   2.95559e-09   8.86041e-10
  18  10 2291.6776    1.1645  0.8797  9.9719 -0.0029       2.96571  0.0322   0.0238   0.0520    0.1187   0.0000      0.817768   439.2487      0.190082       12.3734       1.05856       2.33145       1.53522      -2.21255   -0.00458075      0.714171      -1.04410      0.200977     -0.417107      0.417230     -0.154705      0.229169     -0.288967      0.119758     0.0677567    -0.0254781    -0.0211206     0.0195619    0.00485376   0.000984811  -0.000196986   0.000169069   0.000426014  -2.29985e-05   4.98941e-05   1.71955e-05  -4.96704e-07   6.53002e-08   5.71615e-07  -3.47380e-08  -7.34611e-09  -4.51439e-09   2.58436e-10       2.16183       2.63427       2.83695       2.86382       2.99577       2.54076       2.22473       2.08890       1.63620       1.26423      0.934904      0.767014      0.555197      0.381607      0.251116      0.167108      0.113842     0.0641657     0.0363928     0.0195055     0.0107483    0.00610341    0.00305786    0.00142457   0.000643768   0.000252560   9.80007e-05   3.71627e-05   1.25705e-05   4.26023e-06   1.39366e-06   3.75318e-07   9.68789e-08   2.05509e-08   3.06175e-09   3.50949e-10
  18  11 2436.8794    1.5833  1.0100 10.5972  0.0012       2.10762  0.0363   0.0301   0.0601    0.1202   0.0000      0.756078   435.0559     -0.602122       12.0810     -0.940862       3.11016      0.446534      0.955024     -0.407006       1.11957     -0.733065      0.510075       1.75564      0.482859     -0.451300     -0.182328      0.349787    -0.0906299    -0.0220330    -0.0650352    0.00480146     0.0295492    0.00264473   -0.00504725   0.000503555  -0.000163816   7.63412e-05  -0.000184182   3.48184e-05   1.79285e-06   6.07714e-07  -1.44751e-08   1.54614e-07   1.27683e-07   1.11331e-08  -1.07791e-09   1.50018e-11       2.42193       2.94563       3.60920       3.60013       3.31853       3.12039       2.56903       2.29314       1.83632       1.30508       1.11970      0.829395      0.516696      0.399183      0.272836      0.171399      0.105228     0.0645526     0.0371103     0.0238409     0.0120291    0.00568713    0.00310199    0.00157300   0.000699040   0.000311269   0.000127392   4.29717e-05   1.43249e-05   5.34749e-06   1.66751e-06   4.60392e-07   9.60497e-08   1.87156e-08   3.10109e-09   3.73195e-10
  18  12 2580.9239    2.0694  0.9663 11.2590 -0.0024       2.73327  0.0338   0.0416   0.0576    0.1048   0.0000      0.803445   435.0726      0.884026       14.4902       2.46398      -1.57718     -0.115287      0.166621     -0.971408       1.74182      -2.98430      -1.02462      0.267568     -0.119134      0.162583     0.0541620   0.000777384     -0.257395    -0.0559851     0.0373032   -0.00937763     0.0143313    0.00440819   1.07302e-05  -0.000939655   0.000116625  -8.76369e-05  -9.16446e-05   2.32057e-05   1.34449e-05  -2.72750e-07   3.30029e-07   2.59997e-07   1.60677e-07   4.87383e-09   1.82236e-09   8.08043e-10       2.18407       2.76099       3.04529       3.10197       2.95672       2.68490       2.36398       2.00139       1.69650       1.35947       1.03283      0.749616      0.545328      0.373258      0.245824      0.164208      0.102153     0.0623329     0.0372988     0.0197711     0.0114302    0.00591391    0.00287492    0.00135580   0.000609994   0.000264956   0.000104607   3.95922e-05   1.49129e-05   4.58881e-06   1.39149e-06   3.89023e-07   9.19911e-08   1.88584e-08   3.25502e-09   3.76992e-10
  18  13 2724.7322    2.7848  0.8975 11.8267 -0.0058      0.806433  0.0302   0.0581   0.0548    0.1082   0.0000      0.688956   435.9445     -0.841710       17.3848     -0.978583      -3.59299     -0.742117      -5.99650      -4.92884     -0.433726      0.587871     -0.648871      -1.40189     0.0398225      0.566977      0.201639      0.285785    -0.0130353     0.0226555     0.0129426    -0.0104548     0.0146532    0.00589255   -0.00468046   0.000117831  -0.000559192  -6.18570e-05   6.09369e-05   0.000100908  -5.58065e-06   5.89418e-06  -1.58444e-07   6.83909e-07   1.42888e-07   8.23998e-09  -2.19008e-09   9.60107e-11       1.87235       2.68627       2.59224       2.93123       2.62376       2.56914       2.20652       1.98926       1.57567       1.26126      0.964092      0.761684      0.519573      0.376794      0.246653      0.165084      0.101798     0.0643778     0.0369206     0.0195723     0.0115040    0.00552415    0.00306109    0.00122058   0.000678047   0.000241965   0.000115060   3.69578e-05   1.52790e-05   4.74406e-06   1.49549e-06   4.16199e-07   9.90178e-08   2.20968e-08   3.80312e-09   5.13738e-10
  18  14 2868.6700    3.4804  0.8084 12.3430 -0.0021       2.30127  0.0278   0.0743   0.0479    0.1033   0.0000      0.702966   440.0770      -1.01535       17.5243      -6.16524      -2.73869      -3.82823    -0.0526243      -2.09741     -0.502860      -1.15167      0.720906      -1.27046     -0.410943      0.410644     -0.114438      0.260364     0.0653711    -0.0215166    0.00356131     0.0240902    -0.0199936    0.00807204    0.00595637  -0.000487207   -0.00135395   0.000305218   1.33192e-05  -6.59787e-06   2.78080e-06  -3.24898e-06   3.85763e-07   2.55161e-07   1.18247e-07   1.61085e-08  -7.42766e-09  -3.11750e-11       1.82591       2.45829       2.48010       2.81184       2.45646       2.39508       2.05423       1.81030       1.48058       1.14151      0.935786      0.679642      0.491437      0.327279      0.231260      0.146295     0.0957656     0.0572246     0.0344719     0.0182223     0.0102667    0.00520974    0.00269947    0.00118458   0.000609916   0.000236244   0.000101961   3.54184e-05   1.33371e-05   4.18215e-06   1.34919e-06   3.51982e-07   9.07727e-08   1.72426e-08   3.34598e-09   4.42360e-10
  18  16 3154.9139    4.1348  1.1038 12.7481 -0.0061       1.10000  0.0349   0.0787   0.0624    0.1191   0.0000      0.729826   439.3117       5.58971       6.84345      -3.21088      -1.27720      -7.90406       3.70505      -4.37622     -0.474178      -1.03630      -1.16104     -0.293358     -0.243280   -0.00898139     -0.336767    -0.0152937    -0.0149082     0.0889137   -0.00768541    0.00721964    0.00388516   -0.00365529   -0.00371503    0.00238001   0.000847439   0.000119545  -2.25537e-05   3.66637e-05   9.48105e-06   1.83690e-06   1.27749e-07   6.19964e-07   6.01211e-08  -3.15346e-08   6.10612e-09  -1.02848e-09       2.08444       2.96001       2.75998       3.19959       2.84386       2.88326       2.48964       2.09153       1.71353       1.26071       1.07737      0.746381      0.597882      0.390558      0.284680      0.176399      0.118251     0.0695117     0.0406857     0.0222661     0.0117986    0.00641663    0.00297771    0.00151531   0.000634053   0.000297303   0.000109565   4.55733e-05   1.50858e-05   5.14896e-06   1.58482e-06   4.21035e-07   1.10975e-07   1.97270e-08   4.24344e-09   5.66041e-10
  18  17 3297.3752    3.8180  1.4248 12.7229  0.0041      0.111521  0.0418   0.0662   0.0740    0.1021   0.0000      0.535588   435.7072     -0.893659       7.66472     -0.288360       1.23002      -5.91206      -1.30117      -2.17779     0.0988088      0.224951      -2.61629      0.660655    -0.0487438     0.0218718      0.150647      0.131729     0.0348828    -0.0769721      0.121338    0.00485253    -0.0209610   -0.00123939    0.00312022  -0.000971458   -0.00206918   0.000194934   6.22908e-06   2.79778e-05   3.28957e-05  -8.83165e-07   1.53298e-06  -2.08160e-07   1.66035e-08   1.07121e-08  -3.67154e-09  -1.95469e-10       2.47314       3.29464       3.27480       3.56274       3.41739       3.15060       2.88050       2.32074       2.06672       1.56300       1.27969      0.908824      0.685790      0.466313      0.322771      0.206798      0.132467     0.0824024     0.0471232     0.0264155     0.0144006    0.00762562    0.00369637    0.00169020   0.000793486   0.000328950   0.000135073   5.10328e-05   1.81076e-05   6.10727e-06   1.80761e-06   5.00318e-07   1.23196e-07   2.47241e-08   4.97679e-09   5.65459e-10
  18  18 3440.1217    3.3570  2.1688 11.8182 -0.0031      0.907903  0.0512   0.0472   0.0912    0.1030   0.0000      0.261690   432.2348       2.21706       16.7268       5.92099      0.222316      -6.17277      -1.56817      -3.00289      0.769934      -5.34281     -0.111095     0.0731351     -0.403503      0.802268     0.0834707      0.219420      0.197619    -0.0686984    -0.0305688    -0.0482660    -0.0294815   -0.00751757   -0.00651094   0.000685977   -0.00106780  -0.000291764  -0.000115953   1.22433e-06  -9.38820e-06  -1.61456e-06  -2.53325e-06  -3.06875e-07   7.37581e-08  -1.36189e-08   3.56372e-09   5.34044e-10       3.01028       3.89743       4.01682       4.22121       4.11960       3.78418       3.39206       2.81759       2.45616       1.91698       1.50622       1.10079      0.801651      0.569035      0.383334      0.251405      0.154695     0.0944844     0.0557436     0.0324336     0.0169658    0.00894791    0.00423538    0.00209102   0.000892312   0.000398844   0.000151531   6.13345e-05   2.08287e-05   7.19557e-06   2.14862e-06   6.06980e-07   1.44071e-07   3.03047e-08   5.53255e-09   6.23274e-10
  18  19 3582.9012    2.7961  3.1843 11.5704 -0.0043       1.07214  0.0652   0.0342   0.1143    0.0692   0.0000      0.182371   443.6753       12.0447       8.65151      -4.78130      -3.68539       4.46439     -0.305644      -9.86079      -1.01984       7.74899      0.774654       1.34886      -1.36186      -1.26678      0.284203      0.333938     0.0653084      0.121063    0.00527078   -0.00832789     0.0129057   -0.00456183   -0.00638314   -0.00464698  -0.000683722  -0.000890824   0.000187157   2.11381e-05   2.91000e-05   2.22134e-05   1.62659e-06  -4.28944e-07  -7.02335e-08   7.05384e-08  -1.10010e-08  -1.64165e-09       3.75315       5.00026       5.13624       5.41487       5.25374       4.78516       4.37525       3.69317       3.06531       2.44200       1.89262       1.37582       1.04734      0.718786      0.501868      0.319232      0.197531      0.120178     0.0700060     0.0398684     0.0217128     0.0110354    0.00547554    0.00262539    0.00114082   0.000509150   0.000202497   7.70938e-05   2.78114e-05   9.17189e-06   2.72178e-06   7.63097e-07   1.97913e-07   4.05375e-08   7.26742e-09   8.34810e-10
  18  20 3725.7117    2.3481  4.8815 10.9090  0.0017      0.658580  0.0819   0.0231   0.1430    0.0553   0.0000      0.106608   443.5976       3.03567     -0.786577      -8.01625       10.5307      -4.38229      -10.0857      -12.1254       7.94465      -2.54350      -1.30821      -3.20605       1.13848      0.812029     -0.543758     -0.195577      0.203416     0.0164170      0.109653   -0.00203822     0.0374694     0.0215410    0.00262205   -0.00258812    0.00290163   0.000553197  -0.000348323   1.76254e-05   8.46156e-06   1.07156e-08  -3.33464e-06  -2.31842e-07   2.48260e-07  -9.78063e-09   2.13689e-08   2.15315e-10       4.85636       6.15287       6.54409       6.81578       6.57505       6.04508       5.41543       4.60927       3.94836       3.07620       2.40907       1.81246       1.28431      0.909125      0.623096      0.401681      0.253364      0.151225     0.0919876     0.0515365     0.0283396     0.0142072    0.00717879    0.00342958    0.00153474   0.000658445   0.000265091   9.87035e-05   3.58797e-05   1.17081e-05   3.66828e-06   9.66001e-07   2.34224e-07   4.93330e-08   8.63252e-09   9.82282e-10
  18  21 3868.4045    1.9665  6.5694 10.5482 -0.0018      0.331267  0.0995   0.0168   0.1753    0.0435   0.0000     0.0771861   442.3695       10.8666       4.85024      -14.2704       7.50231      -8.36382      -6.43738       3.68102       7.86655       4.08882       3.68498      0.890614     -0.968572       1.83050      0.522816     -0.434541     -0.318039      0.123529     0.0460452     0.0360644    -0.0559068    0.00158437   0.000638999  -0.000112732   -0.00324041   5.08790e-05   0.000232911  -1.55294e-05  -5.13147e-05   1.41939e-05   1.24276e-05   1.28555e-06  -3.35028e-07  -3.99305e-08   3.91595e-09  -9.25660e-10       5.81070       7.38064       8.02696       8.21832       7.88986       7.42000       6.50486       5.61943       4.66395       3.65728       2.89121       2.14905       1.57675       1.07833      0.737331      0.479195      0.309227      0.185152      0.107800     0.0607714     0.0327402     0.0167934    0.00851737    0.00408071    0.00179927   0.000778183   0.000316232   0.000120184   4.27976e-05   1.42458e-05   4.37801e-06   1.18878e-06   2.93697e-07   5.89768e-08   1.01210e-08   1.17717e-09
  18  22 4011.2236    1.6548  9.5943 10.1682 -0.0004      0.287323  0.1335   0.0123   0.2288    0.0367   0.0000     0.0584880   436.7530       5.10714       25.6338      -14.0845       2.99066      -4.60592      -12.6820      -6.92060      0.574875    -0.0890920      -4.10478      -3.37960     -0.970923       1.51251       2.21167      0.170517      0.275328     0.0746409     -0.315264    -0.0113872     0.0694901    -0.0177187   -0.00304630    0.00187773  -0.000976481    0.00114942  -2.49902e-05  -0.000401618   1.55483e-05   3.08505e-05  -2.93650e-06  -2.06012e-06   3.34808e-07  -2.00490e-07  -3.01982e-08   1.99311e-09       7.24645       9.45759       10.0477       10.4790       10.0884       9.56550       8.19169       7.08502       5.85318       4.66086       3.66498       2.71727       1.99458       1.36858      0.939465      0.613363      0.400268      0.236819      0.143138     0.0788386     0.0428635     0.0222217     0.0109384    0.00530630    0.00231405    0.00101781   0.000399377   0.000158232   5.60191e-05   1.83104e-05   5.77933e-06   1.54545e-06   3.84248e-07   7.71684e-08   1.32096e-08   1.59244e-09
  18  24 4296.8480    1.1467 14.0402 10.0854 -0.0019     0.0314671  0.2342   0.0079   0.3788    0.0284   0.0000     0.0680886   447.2543       18.5994       24.4577      -13.4165      -9.06355       9.93042      -35.1120      -2.61035       5.37555       1.30530       3.83756      0.975373       1.95944      0.717459       1.06518    -0.0636503      0.463163     0.0526640     -0.197843     -0.220055      0.151062     0.0620385     0.0270112    -0.0115287   -0.00916589    0.00106354    0.00118090  -0.000304479   5.76919e-05  -2.47980e-05  -1.51141e-05   2.94633e-06  -2.19068e-07   1.05113e-07  -8.84679e-09   2.33337e-09       10.7950       14.4531       15.2838       15.4654       15.3514       14.1746       12.7574       10.8935       9.06211       7.14451       5.70038       4.24985       3.12598       2.15264       1.52497      0.964087      0.636102      0.373014      0.227560      0.125418     0.0692332     0.0352718     0.0177670    0.00855966    0.00382541    0.00167729   0.000669933   0.000255494   9.17206e-05   2.99014e-05   9.50775e-06   2.47315e-06   6.34061e-07   1.26747e-07   2.18946e-08   2.44783e-09
  19   7 1867.3381    0.4639  0.3853  9.3798  0.0003       9.76004  0.0225   0.0150   0.0336    0.0552   0.0000       1.68987   439.7732      0.616030       15.6506      0.793362      -2.66725       1.42466   -0.00598992     -0.417489      0.724993      0.571081     0.0262590      0.345673    -0.0866766     -0.308154     -0.254376      0.164686    0.00507111     0.0546469    0.00451562     0.0116483     0.0108743    -0.0139997   -0.00125772   0.000977032    0.00118024  -0.000221299  -7.30163e-05   0.000137757  -2.29898e-05  -1.19278e-05   4.27863e-06   1.17745e-06   1.49359e-08   1.52369e-07   7.55390e-09   2.98471e-10       1.51463       1.96677       1.98877       2.23534       2.15952       1.97984       1.77528       1.37463       1.35280       1.05174      0.849645      0.552202      0.471156      0.332330      0.241101      0.166962     0.0907263     0.0613571     0.0364890     0.0233181     0.0128508    0.00822025    0.00381391    0.00180915   0.000879826   0.000363486   0.000183411   6.40191e-05   2.68472e-05   1.07612e-05   3.47175e-06   1.13266e-06   2.93280e-07   8.70325e-08   1.88209e-08   3.94989e-09
  19   8 2021.8159    0.6588  0.5707  9.3184 -0.0054       6.75722  0.0248   0.0160   0.0403    0.0815   0.0000      0.994815   439.0115      -1.40231       15.7841      0.661860      -1.59900      0.148511       1.79644     -0.224289      0.210907       1.19555     -0.357201     -0.123694     -0.397733      0.180082     -0.428765     -0.100956     0.0236988     0.0425195     0.0108554    -0.0420109    0.00384757  -0.000526973   -0.00373714    0.00124886   0.000228789  -0.000123820   3.48147e-05  -9.11937e-06  -4.57834e-06   1.43097e-08   3.90821e-06   6.74543e-07  -3.30475e-07   1.42401e-07   4.31590e-09   8.44640e-10       1.74467       2.34343       2.44250       2.71543       2.61930       2.34709       2.00993       1.71120       1.44059       1.13155      0.891671      0.599400      0.476731      0.349853      0.240419      0.150480      0.102917     0.0620910     0.0395556     0.0223742     0.0131994    0.00744738    0.00403814    0.00191916   0.000901657   0.000384506   0.000172988   6.91256e-05   2.80798e-05   1.01984e-05   3.34822e-06   1.03930e-06   3.22657e-07   8.53080e-08   1.99877e-08   3.94803e-09
  19   9 2173.8675    0.9292  0.6488  9.7509 -0.0015       6.90313  0.0232   0.0211   0.0436    0.0837   0.0000      0.869925   437.5839       3.73250       8.56161      -4.04811      -4.76130     -0.583773     -0.959609     -0.878773      0.691585    -0.0214149     -0.564936      0.286308      0.697881      0.205469     -0.126735     -0.325096    -0.0143382   -0.00695885     0.0370358   -0.00495341   -0.00780136    0.00268078   -0.00704397    0.00158226  -0.000394317   0.000254634   7.88139e-05  -1.38857e-06   4.91655e-06  -3.55950e-07   1.58213e-06  -4.58142e-08   8.34223e-08   5.27154e-08  -9.67147e-09   2.74392e-09       1.54790       2.04600       2.19532       2.33036       2.12316       2.04884       1.78522       1.50655       1.31678       1.05789      0.829559      0.608392      0.468162      0.311667      0.227780      0.145614     0.0937965     0.0588505     0.0374166     0.0200178     0.0122898    0.00648842    0.00355663    0.00168405   0.000801797   0.000359278   0.000165007   6.71787e-05   2.65691e-05   9.69330e-06   3.66871e-06   1.08668e-06   3.27472e-07   8.21529e-08   2.03661e-08   3.83216e-09
  19  11 2468.2555    1.7109  0.9382 11.0052 -0.0041       4.06010  0.0363   0.0339   0.0548    0.0956   0.0000      0.779280   437.1774     0.0420894       11.7859      -2.17973      -2.72881     -0.120376      -6.60546      -2.37194     -0.167432      0.999993       1.52747      0.485356      0.285237    -0.0567742     -0.210159      0.120302    -0.0574983     -0.201924     -0.120039     0.0138336   -0.00142466   -0.00864796    0.00717275    0.00171024   -0.00142397  -0.000758634  -0.000210906  -3.19772e-05   7.27659e-05   1.06383e-05  -4.82970e-06   2.19935e-06   5.00937e-07  -1.01922e-07  -2.11559e-08   4.05769e-09       1.84912       2.94122       2.67225       3.08438       2.89918       2.69810       2.28339       2.14822       1.71145       1.41864       1.13812      0.778099      0.675439      0.418238      0.312118      0.205418      0.131738     0.0866337     0.0518978     0.0286616     0.0176342    0.00887839    0.00506038    0.00248471    0.00119456   0.000552558   0.000231505   0.000100750   3.85813e-05   1.37917e-05   5.42871e-06   1.48009e-06   5.03973e-07   1.34058e-07   3.82508e-08   6.91357e-09
  19  12 2613.1390    2.2950  0.9247 11.3348 -0.0002       2.93960  0.0297   0.0458   0.0529    0.1146   0.0000      0.753508   438.0971      -1.83018       11.3875      -2.34260     -0.277571     -0.825368     -0.507649      -2.92561       2.59860     -0.137626     -0.717431      -1.08482      0.352853     -0.134665      0.248275      0.181702     0.0210777    -0.0181178    -0.0220402   0.000714717  -0.000343138    -0.0196900   -0.00737704   0.000454308  -0.000760125  -0.000226779   9.62619e-05   8.79596e-05   1.92516e-05   1.34685e-05  -5.92629e-06   1.27638e-06  -6.15993e-07  -7.05756e-08  -2.88317e-08   1.11574e-09       1.84878       2.32252       2.45619       2.63082       2.51660       2.35192       2.12195       1.80253       1.50553       1.17030      0.991096      0.726635      0.546787      0.352559      0.263999      0.176045      0.114036     0.0731352     0.0433227     0.0270244     0.0139570    0.00785598    0.00384210    0.00194288   0.000943562   0.000448760   0.000193177   7.83939e-05   3.07856e-05   1.13182e-05   3.77589e-06   1.29586e-06   3.40988e-07   9.95943e-08   2.27594e-08   4.41087e-09
  19  13 2757.9700    2.8938  0.9201 11.7994 -0.0010       1.63892  0.0288   0.0562   0.0533    0.1089   0.0000      0.740593   437.9250       1.04689       12.2052     0.0357059      0.261364      -1.65392      -1.27328     -0.236961       3.36294     -0.277607      -1.51062      0.519915     -0.169005    -0.0495731     0.0975582   -0.00331635     0.0427395    -0.0239485    -0.0109095     0.0678849     0.0138291    -0.0133053    0.00317648   -0.00147701  -8.02642e-06  -0.000224607   5.73390e-05  -1.53024e-05  -3.95794e-05  -5.52048e-06   2.56830e-06   2.28686e-07  -4.13068e-07  -3.24893e-08  -6.68699e-09  -3.61666e-09       1.72455       2.25800       2.43305       2.45332       2.46986       2.30388       2.02479       1.71645       1.43434       1.18153      0.901209      0.712065      0.511477      0.362628      0.241508      0.169262      0.108309     0.0704422     0.0420727     0.0245483     0.0130080    0.00750459    0.00370636    0.00190173   0.000906473   0.000398475   0.000183208   7.10891e-05   2.84792e-05   1.11752e-05   3.75833e-06   1.25199e-06   3.56715e-07   9.80060e-08   2.26982e-08   4.85945e-09
  19  14 2902.5278    3.6221  0.8149 12.3504 -0.0018       1.08033  0.0289   0.0729   0.0470    0.1062   0.0000      0.700057   441.8472      0.300918       11.4377      -3.14527      -2.44824      -3.36122      -1.27422     -0.865947       1.79217      0.607423      0.732432      0.793228      0.106407     -0.368801     -0.115613      0.116851    0.00147105     -0.107132    -0.0286005    -0.0113404    -0.0110454    0.00381975  -0.000992487   0.000987610    0.00110943  -0.000269231  -0.000200568   6.92088e-05   2.62884e-05   1.40092e-05  -2.59005e-06   1.21032e-06   6.65121e-08  -1.71504e-07   1.54087e-08   5.82800e-10       1.84334       2.38025       2.62327       2.86167       2.38616       2.41133       2.17474       1.87450       1.52770       1.28849      0.964148      0.769640      0.526796      0.389086      0.273136      0.179156      0.109927     0.0711794     0.0454158     0.0235135     0.0135063    0.00780059    0.00411808    0.00189605   0.000944958   0.000450421   0.000215243   8.35435e-05   3.32919e-05   1.20770e-05   4.41609e-06   1.28543e-06   3.90000e-07   9.13732e-08   2.13738e-08   4.59036e-09
  19  15 3046.5811    4.1298  0.9332 12.6608 -0.0008      0.742446  0.0296   0.0788   0.0539    0.1082   0.0000      0.674295   438.1976      -2.62438       9.36553      -2.81699       2.52233      -3.65546     -0.896197      -1.49912     0.0445390     -0.529736     -0.167563      -1.31068      0.625047      0.829227      0.136451    0.00420020    -0.0240005      0.133022     0.0182108   -0.00590889   -0.00277290  -0.000792677   -0.00348279   -0.00235334  -0.000210504   0.000303049   0.000135668  -0.000132666  -2.93982e-05   9.29437e-06   3.14112e-07  -4.02107e-09   2.31103e-07   1.05086e-08  -2.57491e-08  -1.73420e-09       1.98148       2.41242       2.56120       2.54432       2.55879       2.51518       2.05408       1.89588       1.59528       1.29646       1.05965      0.830448      0.585189      0.406721      0.255754      0.180935      0.126650     0.0789625     0.0492471     0.0278982     0.0141604    0.00809947    0.00432374    0.00202149   0.000995809   0.000463903   0.000187922   7.31092e-05   3.05532e-05   1.14382e-05   3.77550e-06   1.26153e-06   3.99662e-07   1.03735e-07   2.32622e-08   4.52783e-09
  19  16 3189.9079    4.0700  1.2631 12.7187 -0.0046      0.888981  0.0412   0.0698   0.0650    0.1036   0.0000      0.615009   437.2366       8.98667       11.8916      -3.32678     -0.150822      -9.13324       2.00400      -3.33860      0.241506       2.21386       1.89294       2.09003     -0.971591      0.514573    -0.0561556     0.0469453     -0.115098    -0.0734704    -0.0843346    -0.0211674    -0.0133023    0.00146612  -0.000466297   0.000792276  -0.000241621   0.000571545   0.000358712   1.38643e-05   1.96610e-05  -3.62814e-06   3.60654e-06   2.46752e-06   8.20071e-08  -1.82124e-07  -8.50715e-09  -4.69745e-09       2.29831       2.81004       2.99522       3.26452       3.12286       2.82434       2.64089       2.31266       1.84212       1.50081       1.23447      0.870273      0.701276      0.489041      0.347530      0.223261      0.144756     0.0969081     0.0580106     0.0311691     0.0172015     0.0105823    0.00535935    0.00266018    0.00121358   0.000554397   0.000268513   0.000106108   4.08213e-05   1.51922e-05   4.98881e-06   1.55152e-06   4.38262e-07   1.25024e-07   3.10927e-08   5.83536e-09
  19  17 3333.0141    3.6009  1.7184 12.5143  0.0001       1.14100  0.0448   0.0545   0.0814    0.0749   0.0000      0.401209   438.7404       3.74640       15.9417      -7.54418     -0.377641      -1.94683      -2.34784      -2.17273      0.606982      -2.38505       2.41010       2.30338      0.848259     -0.294662     -0.412043      0.122422     -0.206421    -0.0940322      0.137637     0.0150244    -0.0277995     0.0129760    0.00504942  -0.000382822  -0.000393608  -0.000910956   0.000474040   0.000113421   4.39155e-05  -1.10471e-05  -1.92216e-06   1.30699e-06   9.79620e-07   2.26472e-07  -6.36104e-09   2.77421e-09       2.47306       3.37015       3.36174       3.65415       3.41001       3.30240       2.99323       2.51043       2.16666       1.75123       1.42013       1.07319      0.786282      0.554428      0.387981      0.264447      0.167584      0.108655     0.0667469     0.0381623     0.0218105     0.0115695    0.00632963    0.00289271    0.00152528   0.000645614   0.000317353   0.000117293   5.06965e-05   1.73584e-05   6.46136e-06   1.96711e-06   5.75827e-07   1.54098e-07   3.48296e-08   7.31570e-09
  19  18 3476.4036    3.1659  2.4985 11.7593 -0.0007       1.25880  0.0543   0.0398   0.0940    0.0766   0.0000      0.243137   443.8576     -0.128340       12.2704      0.166587      -1.37650     -0.696928       3.13601      -1.76350      0.408556     -0.810248     -0.535413      0.223146      0.909967     0.0465460     0.0742882      0.453473    -0.0139426    -0.0782179      0.110975     0.0193455    -0.0209119   -0.00673013  -8.85604e-05    0.00170827    0.00243896   0.000112214  -7.11632e-05   2.99248e-05   8.42698e-05   1.72711e-05   1.57159e-05  -2.46140e-08  -2.04575e-08  -8.25893e-08  -3.28000e-08   1.08798e-08       3.02198       3.97105       4.14662       4.32470       4.19869       3.82463       3.55705       3.04572       2.60710       2.09958       1.64733       1.28977      0.925570      0.671745      0.446800      0.304491      0.200933      0.124795     0.0774475     0.0432506     0.0242295     0.0134650    0.00702761    0.00356608    0.00162334   0.000811623   0.000321411   0.000143678   5.25012e-05   2.06216e-05   6.84879e-06   2.20187e-06   6.74567e-07   1.76803e-07   4.12523e-08   8.92465e-09
  19  19 3619.5467    2.6339  3.6699 11.2755 -0.0015      0.610242  0.0694   0.0281   0.1174    0.0618   0.0000      0.155321   436.7699       1.23827       5.74963      -5.94979      -3.27689      -4.23253       2.68307      -2.50609       1.26229       2.59624     -0.914710      -2.28932      -2.28936     -0.405453     0.0263125    -0.0800125    -0.0818374     0.0128014    -0.0558376    0.00786894    -0.0213636   -0.00838827    0.00655856   0.000205810    0.00286133   0.000271081  -0.000164301   0.000157047  -1.61481e-05   3.93676e-05   1.07412e-06  -2.73257e-06   1.45703e-06  -1.96046e-07  -4.73610e-08   3.66662e-09       3.66692       4.89248       5.10798       5.36536       5.13688       4.94912       4.42810       3.76250       3.17989       2.60505       2.07273       1.58660       1.17218      0.815064      0.569335      0.385642      0.251669      0.160614     0.0971160     0.0570425     0.0314815     0.0172435    0.00878182    0.00445355    0.00210888   0.000982213   0.000427177   0.000178598   6.95663e-05   2.65603e-05   9.05816e-06   2.96751e-06   8.55617e-07   2.28419e-07   5.43699e-08   1.11644e-08
  19  20 3762.7928    2.2323  5.3672 10.6428 -0.0005      0.477228  0.0830   0.0200   0.1460    0.0526   0.0000     0.0854909   446.3649     -0.955086       15.3851       1.01545      0.350674      -8.69686       3.40521       7.94734      0.355606     -0.615187      -3.03366      0.863935     -0.266555     -0.735719     -0.501539      0.633040     -0.417899    -0.0705977      0.317009    -0.0425136    -0.0704098    -0.0125007    -0.0218552    -0.0112167   -0.00264684    0.00207769   0.000191424  -7.65286e-05  -6.49936e-05   3.88028e-05   4.87398e-06  -9.10942e-06   1.19984e-06   3.51577e-08   3.85757e-09   8.42032e-10       4.69961       6.06475       6.32960       6.55527       6.59827       6.00502       5.48648       4.66509       3.99960       3.20816       2.57494       1.94230       1.43908       1.01354      0.720272      0.473134      0.311210      0.194582      0.119824     0.0689047     0.0394085     0.0212020     0.0109803    0.00548968    0.00260070    0.00118703   0.000522313   0.000215482   8.31674e-05   3.05956e-05   1.06633e-05   3.41962e-06   1.02542e-06   2.68262e-07   6.55363e-08   1.33976e-08
  19  21 3906.2427    1.8972  7.7620 10.2912 -0.0016      0.415683  0.1069   0.0144   0.1893    0.0395   0.0000     0.0623545   431.4914       14.5565       7.76135       13.6024      -3.57338      -18.6054      -2.93161      -6.40153     -0.518770      -2.86499      -4.13472      -4.34437      -1.02864       2.10746     -0.225071      0.517989     -0.494409     -0.150996     0.0829122     0.0833482     0.0775215    -0.0400611   -0.00589096     0.0176524    0.00249409   -0.00120052   0.000546557   0.000437487   6.63015e-05   1.80921e-05   1.01016e-05  -9.25654e-06  -2.72982e-06   3.65270e-07   5.70800e-08   1.21549e-08       5.71182       7.74552       8.06538       8.43710       8.15242       7.73375       6.87890       5.94379       5.00045       4.02709       3.18857       2.43247       1.83001       1.26415      0.893249      0.590800      0.395499      0.245284      0.149769     0.0862435     0.0486121     0.0259823     0.0138281    0.00677810    0.00337164    0.00147280   0.000673788   0.000264954   0.000109330   3.95782e-05   1.40516e-05   4.50981e-06   1.33599e-06   3.53319e-07   8.51450e-08   1.72037e-08
  19  23 4192.3552    1.3328 12.7154 10.0986 -0.0024      0.117045  0.1882   0.0089   0.3200    0.0304   0.0000     0.0587145   428.3781       12.7921       25.1100      -6.26465       9.79007       13.7800      -7.36655      -20.4723       13.2542       8.36569       5.11053      -6.34653       1.91733       3.23698     -0.286200      -1.41748     -0.411443      0.560294    -0.0839895     -0.103768     0.0838711    -0.0376890    -0.0362087    0.00135464   -0.00507486    0.00150346   -0.00209988  -0.000423924  -6.62829e-05  -0.000118134   1.43292e-05   2.75020e-06   3.45107e-06  -2.94275e-09   4.69181e-08  -1.04937e-08       8.70440       11.7866       12.3033       13.0434       12.6034       11.7776       10.3486       9.28875       7.73621       6.35614       4.94940       3.78026       2.87832       1.97262       1.40374      0.920445      0.617072      0.385579      0.235583      0.135936     0.0777441     0.0420657     0.0224303     0.0112430    0.00542237    0.00246557    0.00107242   0.000442291   0.000174163   6.43098e-05   2.25911e-05   7.25612e-06   2.12742e-06   5.64872e-07   1.38502e-07   2.72797e-08
  19  24 4336.6364    1.1068 16.0508 10.0349 -0.0019      0.251228  0.2701   0.0069   0.4096    0.0260   0.0000     0.0674053   428.7037      -47.3312       19.9859       4.89646       10.0825       13.6609       11.1825       4.19109      -8.48458      -17.7415     -0.190535      -2.45352      -3.51028       7.46350     0.0550340      -1.82706     -0.613324    -0.0810326      0.314695    -0.0614594     0.0665328      0.113775   -0.00735265    0.00201588    -0.0186557    0.00326686   -0.00111594   0.000288707   1.95257e-06  -5.06870e-05  -5.73567e-06   5.19631e-06   1.37536e-06  -7.69816e-07  -2.00079e-08   1.08132e-08       11.1637       15.4421       16.4507       16.9279       16.7144       15.2070       14.0105       12.0400       10.1191       8.20833       6.41663       4.96273       3.70863       2.63061       1.87192       1.23331      0.833336      0.512861      0.315447      0.188464      0.105955     0.0584926     0.0307555     0.0159097    0.00741527    0.00367944    0.00147404   0.000661888   0.000249109   9.42802e-05   3.16348e-05   1.03007e-05   3.01255e-06   7.75351e-07   1.88827e-07   3.80181e-08
  20   7 1893.9510    0.4988  0.4162  9.3248 -0.0076       11.6937  0.0219   0.0168   0.0357    0.0594   0.0000       1.51748   438.0207      -3.37006       11.7072       3.20307      -1.33701       2.44911      0.237953       3.58453       1.42371      0.834589      0.194083      0.751583   -0.00988270     0.0255999     -0.324668     0.0215269     0.0168469    -0.0189046    0.00492735   8.20780e-05    -0.0166693     0.0101379   -0.00801051   0.000875281  -0.000668945   4.82656e-05  -0.000229845  -0.000104287  -6.05075e-05   1.48163e-05  -3.72233e-06  -2.67183e-06   5.92856e-07  -1.83811e-07   5.77638e-08  -5.24094e-09       1.70654       2.21592       2.08799       1.93589       1.79841       2.02288       2.05556       1.89772       1.44479       1.14333      0.906832      0.690853      0.572220      0.439997      0.325288      0.215384      0.150486     0.0864914     0.0535586     0.0315876     0.0165683    0.00932406    0.00470599    0.00242128    0.00114821   0.000585658   0.000251717   0.000127372   4.77755e-05   2.13886e-05   8.53721e-06   3.19013e-06   9.45724e-07   2.95010e-07   8.76918e-08   2.19328e-08
  20   9 2203.2017    0.9415  0.7543  9.9435  0.0012       5.93902  0.0274   0.0199   0.0453    0.0880   0.0000      0.892906   437.3627      -1.00882       17.2352      0.975070     -0.243843     -0.274438     -0.340123       1.32186    -0.0905822      0.523271      -1.56991      -1.03958      0.250342     0.0622886      0.267575     -0.106386    -0.0267193     0.0371821     0.0634601     0.0458921    -0.0341600    0.00895542  -0.000770537    0.00739834  -0.000197299   1.95778e-05   0.000122907   8.44223e-07  -1.04075e-05   2.75053e-07  -1.67585e-05   1.27331e-06  -7.85073e-07   6.50082e-07  -7.48260e-08   2.15414e-09       1.63626       2.09272       2.17872       2.31575       2.30941       2.19085       1.91326       1.72494       1.47812       1.14748      0.921538      0.739861      0.553492      0.418203      0.285826      0.185560      0.134909     0.0888013     0.0564977     0.0333746     0.0178580     0.0102702    0.00605365    0.00307657    0.00167128   0.000720847   0.000372245   0.000144534   6.80300e-05   2.39525e-05   1.03095e-05   3.27974e-06   1.16413e-06   3.69279e-07   1.11981e-07   2.76531e-08
  20  10 2352.5174    1.3552  0.8161 10.4155 -0.0050       3.12783  0.0277   0.0269   0.0462    0.1000   0.0000      0.706916   433.8634      -1.94910       16.4725      0.322701      0.565901      -2.89255       2.06616     -0.313672      -1.25414     0.0418136     -0.838491      0.725889      0.346513     -0.755048     -0.199093      0.239144      0.336226    -0.0218024     -0.101851    -0.0279253   -0.00585326     0.0326259    -0.0184037   -0.00137334   0.000563483    0.00130657  -0.000381901  -0.000148092   2.21407e-05  -7.88204e-07   7.22200e-06   4.56659e-06   5.09699e-07  -8.79967e-07   9.23319e-08  -3.80789e-09       1.64576       2.02175       2.18749       2.37507       2.37390       2.09121       2.02025       1.65591       1.47274       1.19833      0.921675      0.721693      0.558792      0.402101      0.283049      0.210235      0.135362     0.0825519     0.0512252     0.0331443     0.0192764     0.0111198    0.00606635    0.00307531    0.00156693   0.000785934   0.000360704   0.000159532   6.23289e-05   2.55237e-05   9.94776e-06   3.64768e-06   1.17704e-06   3.70467e-07   9.74214e-08   2.66115e-08
  20  11 2499.0626    1.8112  0.8926 10.9780 -0.0008       2.56834  0.0272   0.0352   0.0530    0.1002   0.0000      0.706329   436.5401       2.53537       13.9521     0.0793647      -1.00923      0.553651      -3.75739      -1.74415       1.29287       1.80414       1.29523      0.188721      0.650348     -0.202223    -0.0270447     0.0287885      0.252215     0.0514139    -0.0666115     0.0139328   -0.00325328    0.00427280    0.00467241   0.000309221   -0.00144623   0.000512628  -0.000330196  -0.000239982  -4.36841e-05   2.13102e-05   7.43178e-06   2.66794e-06  -2.58918e-07  -1.79517e-07   7.23686e-08  -1.33023e-08       1.69850       2.12675       2.22798       2.16065       2.25912       2.12380       2.03098       1.70701       1.47805       1.21596      0.896985      0.687206      0.551782      0.417621      0.305871      0.211934      0.135711     0.0842774     0.0511395     0.0304064     0.0182490    0.00992085    0.00567018    0.00286349    0.00141966   0.000687782   0.000309862   0.000136707   5.52093e-05   2.34142e-05   8.90255e-06   3.22705e-06   1.12828e-06   3.22301e-07   9.34754e-08   2.43800e-08
  20  12 2644.8979    2.3914  0.9315 11.5820 -0.0033       2.78990  0.0296   0.0449   0.0516    0.1080   0.0000      0.683806   439.7047       1.49626       17.0903     -0.506003     -0.510122      -1.17279       1.20926      0.359119     -0.401300      -1.49475     -0.486050      0.174591     -0.852641     -0.269237     0.0212016    0.00817353     -0.199372    -0.0201045   -0.00902390    -0.0172104   -0.00509323   0.000336489   -0.00616843  -0.000395053   0.000332167  -2.82891e-05   0.000222586  -1.62899e-05  -8.63955e-07   2.69764e-05   5.34877e-06  -7.94406e-07   1.36539e-06   2.17744e-07  -6.90796e-08   8.28779e-09       1.73180       2.34273       2.25236       2.46280       2.44464       2.30227       2.17163       1.81825       1.53424       1.27717      0.958670      0.792726      0.579459      0.455367      0.305808      0.207932      0.146171     0.0929677     0.0605978     0.0335864     0.0197396     0.0108390    0.00601603    0.00327833    0.00157315   0.000779718   0.000346524   0.000151277   6.54437e-05   2.64791e-05   9.98202e-06   3.58190e-06   1.15633e-06   3.61271e-07   1.02383e-07   2.53112e-08
  20  13 2790.7400    3.0352  0.9236 12.2174 -0.0021       1.95523  0.0280   0.0582   0.0530    0.0896   0.0000      0.735916   439.7388     -0.836581       10.7146       4.70878      -2.51965      -4.40047      -1.24859      -3.39569      -1.79206       2.80158       1.63940      0.244121    -0.0897836      0.434534     -0.282465      0.174350    -0.0879888    -0.0790031     0.0496982    -0.0234380     0.0164511     0.0171902   -0.00892088    0.00201492    0.00169636   0.000308884  -0.000391990   0.000109909   7.93902e-07  -4.59859e-05  -8.57447e-07   3.11335e-06   2.11651e-06   6.74415e-07  -5.21531e-08  -3.48041e-08       1.69614       2.13822       2.37097       2.37941       2.24370       2.12049       1.89396       1.71886       1.53145       1.27812       1.01916      0.775793      0.576944      0.410343      0.282845      0.185739      0.126381     0.0790531     0.0500133     0.0295984     0.0179439    0.00979813    0.00555364    0.00282352    0.00150018   0.000704886   0.000322956   0.000143390   6.03524e-05   2.45023e-05   9.54493e-06   3.32139e-06   1.15275e-06   3.47496e-07   1.02921e-07   2.53557e-08
  20  14 2935.9925    3.7619  0.7899 12.7152 -0.0066       1.48045  0.0407   0.0783   0.0468    0.0900   0.0000      0.819232   440.3602       1.47944       10.4678      -1.36449      -1.09485      -4.35826     0.0484721      -1.13869     -0.805179      0.894905       1.21746     0.0539658      -1.28248    0.00218435      0.498937     -0.205189    -0.0229128     0.0147506     0.0280762    -0.0148423   -0.00426005    0.00245528   -0.00364236   -0.00295169   -0.00169663   0.000727652  -0.000305433   0.000111057   6.90888e-05  -1.24324e-05   1.97860e-06  -1.78160e-06   4.54382e-07  -5.31541e-08  -1.38036e-08   1.34380e-08       1.65138       3.13737       2.99165       2.91332       3.76518       2.06224       3.55147       1.71348       2.53458       1.58093       1.36276       1.31373      0.563053      0.812352      0.288381      0.371810      0.179989      0.128952     0.0950245     0.0330758     0.0376707     0.0103348     0.0107595    0.00437071    0.00208642    0.00134795   0.000304648   0.000274825   7.13058e-05   3.92897e-05   1.49905e-05   3.60057e-06   2.03981e-06   3.60126e-07   1.57256e-07   4.07005e-08
  20  15 3080.4675    4.1659  0.9114 12.8545 -0.0052      0.591155  0.0274   0.0797   0.0527    0.0982   0.0000      0.660795   436.1841       2.17863       11.5218      -2.16464      -1.14784      -1.46055       4.16815      -1.62081      0.659676      -1.61504     -0.531084      -1.32671      0.812868     -0.205901     -0.380702     0.0858630   0.000553955     0.0618147    -0.0532193     0.0518776    0.00415997   -0.00447513    0.00398907    0.00652888    0.00177352   -0.00117813  -0.000321233   5.84156e-05   7.81469e-05  -1.07876e-05   4.78518e-06  -1.50555e-06  -9.02182e-07  -1.01883e-07   6.26205e-08   5.49787e-08       1.59048       2.07136       2.17683       2.36323       2.18653       2.20441       1.92212       1.72647       1.42296       1.17624      0.937137      0.745003      0.521244      0.406211      0.290061      0.194758      0.127085     0.0855551     0.0515722     0.0324714     0.0176171     0.0104353    0.00565638    0.00307530    0.00142655   0.000692073   0.000347282   0.000142800   6.64207e-05   2.58508e-05   9.57151e-06   3.44557e-06   1.10873e-06   3.87062e-07   1.02810e-07   2.70433e-08
  20  16 3224.4660    4.0684  1.1820 12.9869 -0.0020       1.33045  0.0376   0.0713   0.0611    0.0970   0.0000      0.670484   434.4519       4.25713       19.7812      -5.91413      -3.00313      -3.11031     -0.500225      -2.67676     -0.817197       1.17605     -0.314575     -0.194028      0.878201    -0.0616204    -0.0461563     -0.328863     -0.155221     -0.105263   0.000984612    -0.0368561   -0.00143870    -0.0163210   -0.00517154   -0.00296631    0.00422347  -0.000259814  -0.000127328   0.000206465  -3.62079e-05  -1.00715e-05   1.15806e-05  -3.40249e-06  -1.91008e-06  -4.58407e-07  -8.57121e-08   1.93012e-08       1.99180       2.64068       2.79638       3.00361       2.84930       2.65247       2.50357       2.03606       1.86057       1.44036       1.21874      0.923790      0.679089      0.500182      0.344353      0.237110      0.159813      0.102280     0.0674950     0.0384679     0.0235283     0.0132566    0.00706734    0.00374587    0.00194895   0.000919212   0.000423777   0.000191863   8.45684e-05   3.21081e-05   1.25775e-05   4.51969e-06   1.46237e-06   4.52758e-07   1.34755e-07   3.17390e-08
  20  17 3368.1405    3.5360  1.8571 12.2327  0.0003      0.744550  0.0465   0.0475   0.0760    0.0704   0.0000      0.361271   443.8582      0.799295       8.65138      -5.10167       3.86264      -7.26189      -8.43272      -1.41586       3.63946    -0.0430375       2.01018      -1.60246     0.0421480       1.17662      0.158869      0.185827     -0.264332     0.0422800      0.119471   0.000538030    -0.0111482    -0.0235080    0.00395222   -0.00295417  -0.000148238   0.000344050  -8.06645e-05  -0.000430972  -5.79360e-05   2.32175e-05   1.10341e-05  -3.57122e-06   1.33781e-06   4.64837e-07   3.91396e-08  -3.67644e-08       2.44579       3.25456       3.45862       3.70031       3.59998       3.28571       3.01101       2.52252       2.27820       1.77078       1.42406       1.09166      0.847618      0.598102      0.412516      0.290613      0.192357      0.125716     0.0788243     0.0475665     0.0276269     0.0154003    0.00873159    0.00455504    0.00231225    0.00114460   0.000520443   0.000235423   9.11626e-05   3.87874e-05   1.43856e-05   5.31249e-06   1.78644e-06   5.42665e-07   1.54678e-07   3.97276e-08
  20  18 3511.9910    2.9454  2.7072 11.8770 -0.0032      0.932642  0.0581   0.0357   0.0958    0.0607   0.0000      0.219906   441.1465      0.302076       14.6802      -2.18619       1.24542      -3.08450       4.93875       6.81879      -1.32668      0.980294      -4.55838       1.99990      -1.75415      0.679039      0.110773     0.0296254     -0.154459     -0.171946     -0.180497   -0.00623130    0.00946470    -0.0309307   -0.00340329    0.00279305   8.55570e-05   -0.00204297   -0.00163296  -0.000236176   0.000163745  -6.95067e-05   4.12161e-05  -2.04916e-06  -1.16090e-06   1.81475e-07   4.15229e-07  -2.27942e-08       3.07216       4.06087       4.32758       4.54901       4.44575       4.10963       3.82881       3.20050       2.84615       2.24969       1.84540       1.37391       1.05575      0.776055      0.552371      0.372041      0.252687      0.162366     0.0979673     0.0606587     0.0363248     0.0199585     0.0111041    0.00574396    0.00295973    0.00143472   0.000654442   0.000287827   0.000121769   5.07327e-05   1.93027e-05   6.63954e-06   2.28086e-06   7.06434e-07   1.99218e-07   5.12275e-08
  20  19 3655.7955    2.4934  4.0854 11.2105 -0.0018      0.647527  0.0725   0.0249   0.1220    0.0537   0.0000      0.131292   440.9886       5.80452       12.9527      -4.11526       3.11646      -8.14691      -6.73310      0.826719      0.310085      -1.12516       1.11831       2.16031      -3.40840      0.679790      0.773277     -0.284813      0.268754      0.213740      0.155426     -0.108747    -0.0452593    -0.0133090   -0.00626021   -0.00285853   -0.00556312    0.00163453   6.79238e-05  -0.000251165   0.000124709  -5.18662e-05  -2.60112e-05   5.52949e-06   1.71430e-07   1.69186e-07  -2.05476e-07   2.26932e-08       3.82179       5.12618       5.47354       5.54617       5.65264       5.02014       4.71553       4.09977       3.47396       2.89207       2.25691       1.76927       1.32491      0.978839      0.680065      0.463523      0.314388      0.201667      0.125172     0.0760175     0.0441344     0.0244448     0.0138121    0.00720312    0.00357986    0.00181077   0.000789502   0.000374208   0.000144096   6.37047e-05   2.33921e-05   8.31404e-06   2.81451e-06   8.78883e-07   2.50412e-07   6.62462e-08
  20  20 3799.5960    2.1399  5.7314 10.6315 -0.0008      0.433788  0.0842   0.0182   0.1512    0.0476   0.0000     0.0820752   427.1037      -3.78033       17.9458       4.01186       7.98890      -16.2837      -9.24799       1.93717      -3.71509      -2.48748      0.662923     -0.208907      -2.89188      0.318831     -0.383836     -0.393736    -0.0351379    -0.0148895     -0.171039   -0.00478873     0.0358546     0.0180896   -0.00504232   -0.00533078   -0.00573848   -0.00140085    0.00195701   8.52467e-05  -0.000390918  -0.000110083   5.37153e-05  -8.93703e-06  -2.84910e-06   2.02242e-07   2.33836e-08   3.24053e-08       4.56936       5.95366       6.24012       6.53970       6.37143       5.99297       5.56669       4.79280       4.10748       3.35600       2.72879       2.11591       1.58637       1.14494      0.806511      0.553524      0.374310      0.240701      0.148404     0.0899940     0.0539311     0.0293221     0.0158005    0.00832823    0.00419175    0.00206838   0.000963552   0.000413576   0.000180346   7.30726e-05   2.72298e-05   9.73858e-06   3.29030e-06   1.01131e-06   2.87383e-07   7.45016e-08
  20  21 3943.0609    1.8047  8.2182 10.3500 -0.0002      0.172366  0.1122   0.0133   0.1963    0.0360   0.0000     0.0606478   437.5430       9.85096       3.69173       1.18225      -9.73553      -1.67448      -10.6675       12.2780       8.79110       5.23798       7.80831       1.76786      -1.02961       1.26391      0.701574      0.542328     -0.441731      0.438552     -0.189174   0.000363608    -0.0162736      0.121841   -0.00906598   -0.00626850    0.00687008    0.00288994   -0.00125945  -0.000378767   0.000221186   1.31903e-05  -1.87783e-05  -1.85249e-05   2.38758e-06  -1.04224e-06   8.04337e-08  -9.14879e-08       5.74796       7.63404       8.05642       8.44180       8.33181       7.81434       7.08240       6.14581       5.18875       4.27947       3.47827       2.69403       1.99494       1.43995       1.02847      0.700938      0.474589      0.304514      0.191773      0.116412     0.0688340     0.0385905     0.0207039     0.0107199    0.00551515    0.00262588    0.00124422   0.000542949   0.000236982   9.27994e-05   3.58265e-05   1.26448e-05   4.27463e-06   1.34218e-06   3.79359e-07   9.86727e-08
  20  22 4087.1295    1.5239 10.9030 10.1229 -0.0013      0.144558  0.1475   0.0100   0.2559    0.0318   0.0000     0.0531149   422.4896       24.8734       8.07315      -3.82239       7.07799      -15.5971      -6.51038      -4.76623      -1.16282       7.07278      0.207490      -5.44279       2.56103      0.453021     0.0520697      -1.17766     -0.486993      0.462706     -0.117094      0.195941     0.0452320  -0.000939854    -0.0436186     0.0189745    0.00131689  -0.000543580   -0.00505901  -0.000133899   0.000266547  -0.000292220   4.07902e-05  -9.46818e-06   5.60442e-06  -1.41278e-07  -8.28413e-07  -4.76683e-08       6.97850       9.39773       10.0363       10.5060       10.1271       9.57686       8.70799       7.67175       6.54190       5.31221       4.35584       3.32578       2.51353       1.81924       1.30129      0.892983      0.594154      0.380831      0.241080      0.144762     0.0853056     0.0480641     0.0262963     0.0136282    0.00697398    0.00336413    0.00157900   0.000711086   0.000301424   0.000120949   4.62879e-05   1.66181e-05   5.59909e-06   1.73715e-06   4.98332e-07   1.29697e-07
  20  23 4230.7797    1.2664 14.3519 10.0982 -0.0003      0.196291  0.2181   0.0077   0.3485    0.0275   0.0000     0.0589281   427.8502      0.536977       14.0984       9.32344      0.969792      -16.1571       4.26586       5.55864      -9.93995       10.6438      -5.30927     -0.504397     -0.639808      -5.91011      -1.48293       1.40736      -1.34824      0.188501     -0.100005     -0.103522    -0.0945786     0.0757034     0.0340832     0.0249669     0.0176611   -0.00312085   4.63122e-05  -0.000711769  -0.000599492   3.19522e-05   5.81691e-05   6.64029e-06  -3.12096e-06   2.85556e-06   1.10274e-06   1.57799e-07       9.22571       12.2892       13.3378       13.6507       13.5100       12.5795       11.6111       9.97264       8.45371       7.08775       5.70250       4.37833       3.35096       2.36989       1.71333       1.15400      0.788716      0.511783      0.324889      0.195578      0.115868     0.0644105     0.0359149     0.0187680    0.00946590    0.00461001    0.00217620   0.000958053   0.000412880   0.000167029   6.39451e-05   2.26911e-05   7.73460e-06   2.35419e-06   6.53257e-07   1.70623e-07
  20  24 4374.8549    1.0806 16.0792 10.0198 -0.0013      0.201160  0.2589   0.0067   0.3923    0.0253   0.0000     0.0671262   439.9084      -9.12290       22.3424      -18.9914      -1.33877       11.3588       23.6119      -26.0032      -5.52090      -17.1558      -5.81928      -2.11542      -3.45973      -3.24241      -1.27100       1.67014       1.20066     -0.481272     -0.225457      0.133667      0.395307    -0.0537543     -0.178574    0.00723127     0.0324652    0.00349026    0.00267941   -0.00214104  -0.000438856   0.000312448   2.63790e-05  -5.16035e-05  -9.91102e-06  -1.39434e-06   1.28606e-06  -1.38020e-07       10.1153       13.8975       14.8082       15.3158       15.1301       14.0153       12.9870       11.3096       9.61721       7.90318       6.36800       4.96186       3.73922       2.71719       1.95459       1.32305      0.907605      0.577007      0.371343      0.221623      0.131258     0.0744532     0.0405989     0.0216583     0.0108556    0.00539042    0.00247212    0.00113285   0.000472677   0.000193776   7.25414e-05   2.64452e-05   8.70599e-06   2.72860e-06   7.59672e-07   1.96046e-07
  21   8 2077.7810    0.7310  0.5967  9.6010 -0.0008       6.57916  0.0243   0.0165   0.0414    0.0706   0.0000       1.00316   437.0118      0.745712       16.1932       5.13375      -1.87941      -4.55126      -2.98303     -0.176039       1.57251     -0.821627     -0.697699      0.355347     -0.403792     0.0436252     -0.209218    -0.0759609     0.0772738     0.0449961     0.0768563    -0.0183376     0.0202626    -0.0141509   -0.00420608    0.00330116   0.000886005    0.00166128  -0.000951088   3.62901e-05   1.37929e-05  -4.52451e-06  -9.16370e-06  -6.22755e-06  -2.86073e-06  -1.38080e-06  -1.80679e-07  -3.72558e-09       1.54856       1.73490       2.26319       2.41887       2.06042       2.03043       1.99457       1.65058       1.34225       1.15086      0.997226      0.666867      0.522337      0.425616      0.297145      0.177772      0.135149      0.100316     0.0543378     0.0324648     0.0232838     0.0135221    0.00713471    0.00371859    0.00206771    0.00124417   0.000557784   0.000229363   0.000109915   5.17314e-05   2.48759e-05   9.87125e-06   3.16600e-06   1.03362e-06   3.52655e-07   9.39003e-08
  21   9 2231.9515    1.0440  0.8482  9.8557 -0.0009       5.36809  0.0272   0.0207   0.0484    0.0971   0.0000      0.765102   438.2551       1.53339       14.5033       6.19797      -2.76721     -0.677688      0.747040      -1.57128      -1.76659     -0.303588       2.20973     -0.125241     -0.832268     -0.370971     0.0946076     0.0662636     0.0401726    -0.0680661    -0.0157739    -0.0403280     0.0390488    -0.0253141   -0.00883500    0.00285240    0.00356060   0.000911771  -0.000733410   9.24551e-05  -0.000126514   1.14779e-05   3.82791e-05   5.23700e-06  -4.44567e-07   5.72523e-07  -2.53100e-07   9.06867e-08       1.58550       2.11788       2.14059       2.27041       2.22928       2.19753       1.95388       1.63115       1.48806       1.20996       1.00364      0.749706      0.580151      0.425734      0.313826      0.217648      0.149366     0.0968603     0.0592940     0.0395366     0.0231009     0.0135755    0.00775260    0.00430079    0.00214724    0.00106238   0.000527958   0.000241456   0.000110093   4.32804e-05   1.90792e-05   7.51699e-06   2.81858e-06   9.77209e-07   3.17301e-07   1.00929e-07
  21  10 2381.9921    1.4732  0.8860 10.4971 -0.0033       3.76760  0.0276   0.0275   0.0493    0.0918   0.0000      0.701862   438.9423     -0.850732       14.0799       2.68321      0.543815     -0.728114       2.32393      -1.81624     0.0281646     -0.160860      0.505776      0.333925      0.135865     -0.216685     -0.200456      0.316519      0.164655    0.00884657     0.0297909    0.00575472    -0.0177333   -0.00508485     0.0239120    0.00452739   -0.00214089  -7.54469e-05   -0.00162946  -7.47385e-05   9.70767e-05  -1.86979e-05   2.73666e-05  -4.10841e-07  -2.08014e-06  -5.48940e-07   1.07657e-07  -4.24680e-08       1.59543       1.89841       2.04758       2.31705       2.21757       2.16158       1.92784       1.58176       1.45557       1.21641      0.916382      0.723757      0.594113      0.435573      0.290610      0.208150      0.149218     0.0970364     0.0653525     0.0417482     0.0239068     0.0136191    0.00798677    0.00459553    0.00238611    0.00118491   0.000599570   0.000276697   0.000115901   4.75418e-05   1.95817e-05   8.11069e-06   3.11893e-06   1.07206e-06   3.31728e-07   1.00379e-07
  21  11 2529.4047    1.9490  0.9078 11.2076 -0.0012       3.58172  0.0273   0.0378   0.0509    0.0930   0.0000      0.779267   436.7177     -0.360484       13.1426     -0.245077     0.0105824      -2.50632       1.47489      -2.04926     -0.111846     -0.829214      -1.30328     -0.472013      0.252124      0.543872     -0.174692    -0.0917569     -0.282389     0.0720443     0.0403530    -0.0198938    -0.0272476    -0.0169511   -0.00385194    0.00403386  -0.000952517   -0.00103573   9.69999e-05  -0.000230273  -2.33706e-05  -3.41510e-05  -9.22864e-06  -1.22596e-05  -5.57433e-06  -7.56139e-07   7.90006e-08  -7.06608e-08       1.52288       1.96351       2.15777       2.25970       2.18450       2.12173       1.85075       1.67477       1.45815       1.13227      0.961239      0.768503      0.548175      0.426364      0.310447      0.209134      0.147505     0.0963630     0.0633516     0.0377851     0.0246193     0.0129492    0.00807155    0.00419385    0.00230308    0.00110895   0.000578946   0.000259388   0.000123243   4.92179e-05   2.20072e-05   8.09799e-06   2.93791e-06   9.85321e-07   3.71705e-07   1.06810e-07
  21  12 2676.1725    2.5070  0.8699 11.7945 -0.0015      0.407227  0.0274   0.0493   0.0512    0.0908   0.0000      0.880261   439.5862      -2.15368       13.7224      -4.18996      -1.14928      0.664027     -0.796435      -5.06543       2.28037       2.93441      -2.77456       1.07330     -0.155812     -0.268844     -0.170464   -0.00357092     -0.155405     0.0619627     0.0354624     0.0230959     0.0326514    -0.0150368     0.0137102   -0.00176869    0.00125192  -0.000659709  -0.000788368  -0.000350873  -0.000133633  -6.59290e-05  -2.03322e-05  -1.06555e-05   1.27002e-06  -1.34638e-06  -2.07650e-07   1.60172e-07       1.60704       2.11229       2.19717       2.33116       2.15705       2.06687       1.88863       1.65096       1.55787       1.29892       1.05560      0.850904      0.612501      0.444695      0.313203      0.221702      0.147727     0.0907805     0.0624805     0.0364834     0.0238053     0.0134823    0.00794796    0.00396643    0.00218302    0.00108814   0.000525372   0.000248222   0.000114575   4.87095e-05   1.88844e-05   7.30838e-06   2.82206e-06   9.83968e-07   3.31855e-07   9.71970e-08
  21  13 2822.9257    3.3064  0.8181 12.1404 -0.0012     0.0445471  0.0262   0.0649   0.0468    0.1027   0.0000      0.632023   441.0077      -1.62754       14.1073     -0.595817      -1.58788      0.940604      -3.22792      0.134639      0.560926     -0.697751      -1.10829      0.278866      0.363308      0.478018      0.812329     0.0785585    -0.0270736    -0.0107101      0.109916    0.00363683  -0.000808697   4.80331e-07   -0.00372175    0.00310275    0.00386335   -0.00184986   4.57986e-05   0.000339201  -6.79446e-05  -9.47361e-05  -4.19529e-06  -5.90236e-06  -2.47487e-06  -1.35474e-07   4.16283e-07   3.41225e-08       1.80188       2.39850       2.36698       2.25026       2.00785       1.98835       2.03126       1.92087       1.69303       1.37677       1.11001      0.854294      0.679769      0.506612      0.375153      0.253272      0.168361      0.104895     0.0632797     0.0366454     0.0211207     0.0115120    0.00647845    0.00343993    0.00187200   0.000904897   0.000474631   0.000212802   9.88489e-05   4.03933e-05   1.74814e-05   6.58502e-06   2.51163e-06   8.36287e-07   2.77371e-07   8.30054e-08
  21  14 2968.9118    3.9564  0.8315 12.7497 -0.0005      0.671744  0.0254   0.0783   0.0472    0.0872   0.0000      0.600574   437.9871       5.92120       14.7623       1.56597      -3.34833      -3.25173      0.958291      -2.60500       1.09957      0.432916      -2.05290      0.971287      0.296667     0.0953042     0.0399978      0.311700     -0.273036      0.147286    -0.0321840     0.0336124     0.0103858   -0.00466256   -0.00765383   -0.00423627    0.00196825  -6.69653e-05  -0.000574741  -0.000172670   8.94150e-05   5.25956e-05  -7.65304e-06  -1.83105e-05   1.23275e-06  -7.76244e-07  -9.35229e-09   1.12512e-07       1.52395       1.85469       2.03315       2.17931       2.17783       2.03964       1.82792       1.52176       1.36352       1.16546      0.951664      0.720240      0.512011      0.407957      0.292296      0.205499      0.141329     0.0885754     0.0568963     0.0357354     0.0227005     0.0136815    0.00795936    0.00415187    0.00222942    0.00109450   0.000533307   0.000230702   0.000113678   4.56690e-05   1.96995e-05   7.68180e-06   2.89578e-06   9.27551e-07   3.13904e-07   9.27748e-08
  21  15 3113.9979    4.2268  0.9768 12.7984 -0.0046      0.623192  0.0291   0.0764   0.0520    0.0982   0.0000      0.598918   439.6364     -0.513403       15.4905     -0.942412       1.04814      -4.37146     -0.679222      -3.52567       1.84966       1.13298      0.501759     -0.465638     -0.508408     -0.272816     -0.123938     -0.245938     -0.187056     0.0734639     0.0497039    -0.0325650     0.0317203    0.00257907    -0.0127113   -0.00149820    0.00133970   -0.00193191  -0.000915122   0.000227138  -3.34130e-05  -2.72980e-06   3.40312e-05  -1.75413e-05  -9.08287e-07   3.71592e-07   3.47126e-07   1.48718e-07       1.61935       2.16046       2.18629       2.33320       2.18833       2.16829       2.03145       1.79711       1.50592       1.24818       1.00903      0.779042      0.601077      0.452169      0.336188      0.228810      0.161967      0.101946     0.0632355     0.0400749     0.0232897     0.0143315    0.00751333    0.00417373    0.00215034    0.00109779   0.000547985   0.000249515   0.000114300   4.87646e-05   2.09704e-05   7.97905e-06   3.03326e-06   1.01214e-06   3.13111e-07   1.04343e-07
  21  16 3258.6295    3.8392  1.3487 12.6169 -0.0019       1.18888  0.0382   0.0602   0.0633    0.0892   0.0000      0.518401   439.5933       1.35166       11.0455      -1.19612     -0.794362      -10.4440       1.02777      0.946929       2.26353       1.71509     -0.570336     -0.864449     0.0672564     -0.193022   -0.00596851    -0.0232141   -0.00500476     0.0620622    -0.0239367     0.0372926    -0.0119106    0.00688547   -0.00217816   -0.00808254   0.000402206    0.00121810  -0.000339468   0.000327960  -0.000205831  -4.07102e-05   3.79232e-05  -2.62457e-05   2.57779e-06   9.60062e-07  -7.63524e-07  -1.56513e-07       1.97374       2.64814       2.78470       2.91556       2.81668       2.63083       2.46686       2.15677       1.87963       1.60252       1.30879       1.03336      0.771617      0.561450      0.412909      0.265315      0.190899      0.123710     0.0810267     0.0503287     0.0302379     0.0168170     0.0100856    0.00534076    0.00290200    0.00137693   0.000711330   0.000317604   0.000150746   6.22525e-05   2.73441e-05   1.02645e-05   3.95963e-06   1.24735e-06   4.45432e-07   1.32471e-07
  21  17 3402.9047    3.4158  1.9533 12.2912 -0.0005      0.625412  0.0459   0.0452   0.0807    0.0620   0.0000      0.342111   438.2173       5.01713       12.4993      -5.13637     -0.625904      -3.75149      0.598493       2.07947       1.34678       3.21717      0.415857      -1.37288      -2.12073     -0.279402      0.473993     -0.215542   -0.00158887     -0.466056     0.0219255     0.0666191    -0.0226478    -0.0241010   -0.00122019   -0.00199998   0.000540159    0.00129757   0.000412719  -0.000818019   7.55090e-05   2.21199e-05   6.05279e-05  -3.97351e-06  -2.15353e-06   5.32834e-07   4.53638e-07   3.80065e-07       2.34700       3.14685       3.29331       3.48629       3.40033       3.16277       3.03408       2.58895       2.24550       1.77969       1.54829       1.16276      0.880453      0.658870      0.483320      0.343432      0.224288      0.151852     0.0961717     0.0602738     0.0361570     0.0213989     0.0119994    0.00663860    0.00350964    0.00166771   0.000863679   0.000407421   0.000183531   8.27588e-05   3.40414e-05   1.28332e-05   4.67817e-06   1.62253e-06   4.99587e-07   1.54286e-07
  21  18 3547.3245    2.8539  3.0143 11.6735 -0.0033      0.809332  0.0582   0.0314   0.1006    0.0526   0.0000      0.178031   443.0405      0.336030       20.6222       1.85314      -4.35335      -7.37670      -2.17329      -4.99451       3.96795      -1.61625      -1.40151      0.858188     0.0823402      0.322526      0.451923      0.481907      0.539819      0.169956      0.125891    -0.0566352     0.0405171     0.0329590    -0.0202193    0.00200213   -0.00101285   0.000865929  -0.000841798   0.000421447   7.42301e-05   5.00228e-05  -6.93217e-05  -2.02404e-05   4.44719e-06   1.82471e-06  -9.22998e-07  -3.48492e-07       3.00192       3.85550       4.12213       4.48191       4.34656       4.03452       3.63942       3.24337       2.85274       2.32985       1.85083       1.50049       1.13938      0.815642      0.601070      0.416465      0.289404      0.186878      0.121714     0.0739283     0.0461405     0.0275164     0.0152093    0.00808346    0.00439467    0.00228285    0.00112282   0.000509920   0.000239166   9.80247e-05   4.07949e-05   1.52217e-05   5.70004e-06   2.01501e-06   6.53565e-07   1.99003e-07
  21  19 3691.8408    2.3975  4.7518 10.9587 -0.0003      0.752040  0.0755   0.0214   0.1281    0.0465   0.0000      0.100409   438.8339       2.65106       15.8817       5.13492       1.38190      -6.34724      -4.13260      -2.65163       5.76119      -1.40686       2.00588      0.489636      -2.30412    -0.0430988      0.947313     -0.165691     -0.118779     -0.475632    0.00575687    -0.0129242     0.0611827     0.0531506    -0.0144649     0.0115432    0.00374503    0.00277189   0.000255437   0.000842423   0.000194625   2.60765e-05   4.66658e-05   3.73840e-05   3.63810e-06  -2.11780e-06  -5.68592e-07   5.58824e-08       3.83828       5.03085       5.37950       5.84011       5.72775       5.22505       4.72259       4.29458       3.60578       3.09104       2.38034       1.89464       1.45298       1.08613      0.784431      0.525081      0.367630      0.240301      0.162864     0.0979098     0.0583015     0.0333188     0.0198196     0.0110495    0.00594058    0.00299033    0.00145718   0.000677644   0.000309979   0.000130935   5.34898e-05   2.10617e-05   7.62471e-06   2.66485e-06   8.25924e-07   2.52162e-07
  21  20 3836.0437    2.0395  6.5538 10.4266 -0.0013      0.470959  0.0899   0.0156   0.1573    0.0412   0.0000     0.0703311   436.1607      -14.9060       20.3680      -6.74732      -2.96642      -16.1628      -4.64212       12.2153      -1.58156      -8.04303     -0.233298      -2.83220     -0.789056      0.139355      0.654069      0.406524      0.248064     -0.103650  -0.000805151     -0.208130     0.0110576    -0.0199771    -0.0248018   -0.00113064    0.00646719    0.00144710   0.000427361   -0.00165629   0.000521434   4.05257e-05   2.45782e-05  -2.77659e-05   1.41623e-05   3.62448e-06   8.93608e-07  -1.25980e-07       4.49429       5.92330       6.35071       6.70122       6.61329       6.22334       5.63857       4.97173       4.31439       3.59860       2.92642       2.24712       1.74945       1.27632      0.940918      0.642032      0.442229      0.290142      0.189963      0.115833     0.0705034     0.0415854     0.0235460     0.0128626    0.00681570    0.00351487    0.00166371   0.000785790   0.000351712   0.000154559   6.22081e-05   2.46739e-05   8.98680e-06   3.19338e-06   1.01335e-06   3.08942e-07
  21  21 3980.1214    1.7311  9.0566 10.2181 -0.0008      0.268850  0.1184   0.0117   0.2081    0.0333   0.0000     0.0568460   430.8653       1.46345       9.54342       5.10340       3.32037       4.45710     -0.350402      -4.41411       4.32837       3.53684      -1.84384      -8.51616       1.15776    -0.0995766      -2.33830      -1.53756    -0.0896201     -0.191100     -0.154609     0.0316337    -0.0205237    -0.0362353     0.0235229   -0.00739233    -0.0111151    0.00104483   -0.00254735   -0.00182492   -0.00100054   0.000172877   8.06441e-05  -6.21496e-06  -1.53131e-05  -3.17579e-06   5.15650e-07  -4.88849e-07       5.67041       7.59899       8.08343       8.39121       8.30190       7.73671       7.13135       6.47638       5.44294       4.55147       3.71162       2.92184       2.22748       1.63326       1.21357      0.826829      0.579322      0.368806      0.244331      0.148901     0.0900890     0.0533215     0.0299827     0.0162130    0.00868184    0.00441253    0.00215561    0.00102673   0.000462741   0.000204673   8.18458e-05   3.20481e-05   1.18725e-05   4.09922e-06   1.28733e-06   4.02799e-07
  21  23 4268.9171    1.2119 14.3439 10.0564  0.0008      0.269680  0.2139   0.0074   0.3402    0.0262   0.0000     0.0625284   444.0040      -10.9096       20.4319       2.53758       12.9961      -15.0184      -6.19451      -1.63988       4.05391       10.7933      -4.19563      -3.03837       1.97948       3.88278      0.642698      0.100881     -0.285150      0.555503     -0.114262    -0.0472482    -0.0217156    -0.0383429    -0.0684666   -0.00666679     0.0134187   -0.00874475   -0.00193904    0.00200270   0.000922930  -0.000101250   0.000147100  -5.20624e-05  -1.32232e-05  -8.52184e-07   3.57739e-08  -2.24940e-07       8.65901       11.2278       12.2874       12.8493       12.6100       12.1025       11.0602       9.56364       8.36979       6.99810       5.65177       4.43061       3.46850       2.52236       1.83460       1.30391      0.892722      0.589394      0.384148      0.239955      0.147497     0.0854861     0.0492823     0.0268963     0.0141872    0.00733072    0.00354812    0.00171984   0.000757850   0.000333234   0.000133826   5.41034e-05   1.96803e-05   6.99066e-06   2.20840e-06   6.52775e-07
  22   7 1945.0846    0.5641  0.4593  9.4008 -0.0040       9.52691  0.0268   0.0151   0.0338    0.0582   0.0000       1.33295   440.2837     0.0209307       17.7785      0.430675      0.281705      -1.12955     -0.616630      0.129326     -0.992996     -0.986266     -0.761361      0.551784     -0.274801     0.0348990    -0.0637896      0.121788     -0.208570     0.0122003    -0.0672250   -0.00383430    -0.0143245   -0.00143116   0.000983435    0.00135446    0.00315162    0.00121100   0.000730131  -0.000273255  -0.000111789  -7.54443e-05   3.77493e-06   1.06797e-05   1.10994e-05  -3.07086e-09   4.86526e-07  -2.51783e-07       1.78550       1.75705       2.33464       2.65940       2.06545       2.01387       2.19000       1.62146       1.53334       1.53666       1.13718      0.733128      0.766820      0.584062      0.321633      0.264758      0.200070      0.110581     0.0690547     0.0547904     0.0327136     0.0157184    0.00944485    0.00719286    0.00385239    0.00175257   0.000937668   0.000531900   0.000240123   8.68484e-05   3.64649e-05   1.66226e-05   8.48461e-06   3.40090e-06   1.23215e-06   3.22755e-07
  22   8 2104.8362    0.7480  0.6849  9.7255 -0.0047       7.45045  0.0246   0.0158   0.0425    0.0713   0.0000       1.01041   439.7113       4.03030       15.8664       2.98907      -3.51105     -0.357999      0.829248     -0.382311     -0.104139     -0.832957      -2.24250      -1.03667     -0.468812     -0.100278      0.208113      0.124657     0.0586284     0.0770257     0.0907175  -0.000882496     0.0132820    0.00869105    -0.0118608    0.00269113    0.00139920  -0.000688434   0.000653804  -0.000517707  -0.000132937   0.000132691   8.95407e-06   8.98897e-06  -2.40190e-06  -1.18016e-07  -1.95719e-07  -2.99943e-07       1.39316       1.79351       1.93462       2.01519       2.14273       1.82999       1.80604       1.51480       1.38227       1.13128      0.945809      0.749950      0.555607      0.437507      0.305850      0.224583      0.151241      0.107145     0.0683495     0.0406782     0.0285132     0.0158513     0.0101442    0.00526772    0.00290689    0.00159462   0.000805495   0.000410995   0.000179641   8.51805e-05   3.62299e-05   1.54413e-05   6.10541e-06   2.31337e-06   7.73910e-07   2.70224e-07
  22   9 2260.0798    1.0851  0.8651  9.9427 -0.0030       3.94160  0.0292   0.0200   0.0483    0.0908   0.0000      0.726144   442.1421       1.14420       13.4894      0.628453      0.683504      -1.97979      0.202681       3.16696       1.03954     -0.648203       1.49597      -1.23271     -0.410392     -0.205845      0.650292    -0.0178770     -0.234532    -0.0911563      0.135817     0.0449463    -0.0158065    -0.0256490   -0.00575812  -0.000921130   0.000609113  -0.000320566  -7.62364e-05  -0.000107752  -9.20030e-05   1.29383e-05   9.21682e-05   2.18204e-08  -9.40662e-06  -1.99706e-06  -5.39803e-07   3.11684e-07       1.72128       2.21692       2.14954       2.10920       2.43099       2.45558       2.30571       1.85801       1.46234       1.16063       1.11700      0.910269      0.734735      0.520465      0.338102      0.242664      0.168047      0.135643     0.0945542     0.0628503     0.0388992     0.0218126     0.0123229    0.00653360    0.00327315    0.00172104   0.000862740   0.000395921   0.000195636   8.50369e-05   3.80080e-05   1.58401e-05   6.35797e-06   2.55303e-06   8.31244e-07   3.06517e-07
  22  10 2410.9223    1.4990  0.9011 10.8274 -0.0023       4.64032  0.0280   0.0280   0.0512    0.0880   0.0000      0.765585   439.0636     -0.912910       13.3120     -0.572822       3.29924     -0.232342       1.94349      -3.13992      0.864287     -0.824224       2.47671     -0.502583     -0.459507      0.477293     0.0876574     -0.182533     -0.161354    -0.0480648    -0.0293548     0.0579375    0.00645298    0.00869895  -0.000573238   -0.00410382    0.00224302   0.000842410  -0.000789498  -0.000292911   0.000217569  -4.53431e-05  -4.26184e-05  -1.59727e-06   6.61892e-06  -1.62561e-06   1.46148e-06   4.89966e-08       1.50471       2.02509       2.22469       2.41250       2.34557       2.17086       1.98601       1.77975       1.48246       1.22472       1.00036      0.775911      0.600269      0.440913      0.339623      0.221544      0.160841      0.107190     0.0729803     0.0455374     0.0287962     0.0158324    0.00980688    0.00554547    0.00308686    0.00167536   0.000818960   0.000428147   0.000189348   9.59735e-05   3.81048e-05   1.73809e-05   6.55958e-06   2.61380e-06   8.38559e-07   2.95035e-07
  22  11 2559.2362    2.1015  0.9427 11.2049 -0.0034       2.36970  0.0277   0.0379   0.0502    0.0966   0.0000      0.665643   439.0790      0.234838       11.8031      -1.17580      -1.49030     -0.982310      0.554268     -0.648341     -0.587469      -2.49199       1.01935     -0.552417       1.69887      0.730487    0.00816589    -0.0670925     -0.183165      0.104070      0.161824     0.0257593   -0.00147360    -0.0353373    0.00679587   0.000930945    0.00492662  -0.000544660   0.000283380  -0.000286090   1.61580e-05   8.61675e-06  -1.73232e-05  -5.34738e-06   2.35475e-06   3.44453e-06  -6.11132e-08   6.82556e-07       1.53270       1.95265       2.08755       2.21990       2.12869       2.06623       1.88199       1.62288       1.44454       1.27953       1.04457      0.779361      0.630341      0.473316      0.336971      0.232044      0.169636      0.110936     0.0702382     0.0462049     0.0295541     0.0172578    0.00985054    0.00600402    0.00336947    0.00160085   0.000862175   0.000420386   0.000208822   8.49854e-05   3.64208e-05   1.57046e-05   6.91645e-06   2.52797e-06   9.65424e-07   2.98725e-07
  22  12 2707.1656    2.6108  0.8926 11.9408  0.0013       2.72247  0.0272   0.0483   0.0493    0.0867   0.0000      0.752927   437.9271      -1.18713       11.9799      0.241593       1.60411      -6.48124      -1.20125      -1.65339      0.956879      -1.06866      -1.74575      0.400006     0.0904131      0.523099     0.0636765     0.0486772     0.0510669     0.0873950      0.135480    0.00762809    0.00441660     0.0125719  -0.000653142   -0.00373533    0.00299927   -0.00148121  -0.000709665  -0.000398220  -0.000138207   6.40662e-08   1.56067e-05   6.93000e-06  -6.95507e-06   2.12538e-06   8.95299e-07   1.52439e-07       1.49087       1.96424       1.98478       2.20449       2.03365       2.08803       1.76963       1.65313       1.48527       1.28837      0.985030      0.791658      0.600224      0.494244      0.343749      0.246074      0.162064      0.115671     0.0735238     0.0494173     0.0275153     0.0168728    0.00968739    0.00590580    0.00312683    0.00183340   0.000881257   0.000432639   0.000196108   8.85312e-05   3.87085e-05   1.50718e-05   6.44666e-06   2.48917e-06   8.62664e-07   3.01774e-07
  22  13 2854.7246    3.4206  0.7978 12.3278 -0.0005      0.941016  0.0244   0.0643   0.0430    0.0940   0.0000      0.684467   440.8449       3.58214       10.1437       4.29669      -2.07204     -0.797569     -0.151846      -1.41283     -0.299199     -0.220756     -0.352624      0.397672     -0.577742      0.756462     0.0296784      0.120672     -0.123765      0.102423   -0.00345096  -0.000833763    -0.0116324   -0.00166811  -0.000685001   -0.00778096    0.00334212   0.000801129  -0.000963055   0.000757785  -0.000207772   3.25166e-05  -2.23389e-07  -5.18242e-06  -2.07906e-06   3.92274e-06   1.53165e-06  -4.40681e-08       1.45784       1.75356       1.91141       2.02607       2.02070       1.97919       1.81153       1.52014       1.32196       1.11169      0.907619      0.767116      0.575599      0.409993      0.310006      0.225489      0.151798      0.100729     0.0722378     0.0468456     0.0280750     0.0170376    0.00989550    0.00569876    0.00304838    0.00156637   0.000791741   0.000365302   0.000185745   8.69015e-05   3.73268e-05   1.52544e-05   5.93961e-06   2.21634e-06   8.58437e-07   2.92751e-07
  22  14 3001.4287    4.0310  0.8512 12.6547  0.0026      0.912333  0.0260   0.0726   0.0443    0.0964   0.0000      0.753045   435.5246    -0.0700686       14.9505      -1.29886      -1.66506      -6.84152      -2.00429      -1.24699     -0.405968     -0.549436      0.463613     0.0481879      0.213527      0.230466      0.401053     -0.186795     -0.165259     0.0727582    -0.0106519    -0.0219130    -0.0181151     0.0189773     0.0121149   -0.00296504   -0.00523485   0.000166050   6.66886e-05   0.000348612  -0.000115893  -7.32515e-05   1.03801e-05  -4.66332e-06  -2.38497e-06  -1.97036e-06  -1.40359e-06   5.50716e-08       1.43800       1.80456       1.88930       2.10380       1.93195       1.85098       1.77281       1.53354       1.38312       1.18479       1.00079      0.792398      0.580842      0.454874      0.329380      0.236916      0.154104      0.106530     0.0713242     0.0441544     0.0270731     0.0170243    0.00998442    0.00562179    0.00309044    0.00166880   0.000854581   0.000391815   0.000197139   8.25948e-05   4.32960e-05   1.59722e-05   6.83383e-06   2.35285e-06   9.00767e-07   2.94951e-07
  22  15 3147.0114    4.1831  1.0751 12.7376  0.0012     -0.180046  0.0319   0.0723   0.0560    0.1093   0.0000      0.616174   438.4142       1.33701       10.6855       1.37722      -1.62501      -6.49371     -0.368900       1.15810       2.00033      -2.37219      0.789704      0.814541      0.522684      0.598430      0.421460      0.449394     -0.105316     0.0974339   -0.00778175     0.0320050    -0.0235332    -0.0176272     0.0108899   -0.00700221  -0.000151339    0.00213927    0.00119014  -0.000211117  -1.92349e-05  -0.000163420   1.55870e-05   4.22926e-05   1.47544e-05   4.86566e-07  -8.37860e-07  -1.34260e-09       1.67032       2.25653       2.15233       2.36352       2.28470       2.26626       2.15184       1.85065       1.70856       1.33871       1.18753      0.852845      0.686734      0.511413      0.412062      0.305331      0.200964      0.136027     0.0816453     0.0550150     0.0315098     0.0207668     0.0117542    0.00692657    0.00356771    0.00190226   0.000922966   0.000456141   0.000206367   0.000104540   4.18353e-05   1.89670e-05   6.89008e-06   2.72958e-06   9.23097e-07   3.23562e-07
  22  16 3292.2856    3.8882  1.4606 12.5257 -0.0012       1.05858  0.0387   0.0561   0.0626    0.0806   0.0000      0.407689   437.9961      0.891720       14.5260      -4.51926      0.675200      -2.38040      -3.98871      -1.56019       2.16484     0.0335047     -0.444604     -0.884029     0.0787236       1.02481      0.516117      0.449133     -0.142435      0.220684     0.0890889     0.0439070    0.00271812   -0.00401094    -0.0187431    0.00422153    0.00367091   -0.00301424   -0.00194551   0.000955251   0.000192439  -2.43280e-05   2.95045e-05  -3.35467e-05   1.78040e-06  -1.17998e-06  -3.02371e-07  -1.12654e-07       1.82439       2.42801       2.51769       2.77140       2.72108       2.56209       2.36605       2.01797       1.85417       1.50232       1.27987      0.991073      0.766784      0.593514      0.416703      0.303624      0.205345      0.143226     0.0944080     0.0617438     0.0371322     0.0226830     0.0134424    0.00746847    0.00424408    0.00220674    0.00117870   0.000546563   0.000269361   0.000119077   5.36542e-05   2.18146e-05   8.77359e-06   3.30150e-06   1.19555e-06   3.85460e-07
  22  17 3437.3101    3.2678  2.0819 12.1569 -0.0023      0.663546  0.0467   0.0408   0.0792    0.0596   0.0000      0.298454   438.8368       1.67830       15.9075      -1.75112      -3.08883      -4.29598       4.34007     -0.411785       1.68523     -0.302940      0.199333     -0.434551     -0.692880      0.279107     -0.672108      0.242064      0.125578      0.392978      0.117346    -0.0398241    -0.0391854     0.0109802   -0.00396412    -0.0100037   0.000419992   -0.00171032   -0.00122865   0.000233917   0.000170692  -4.37437e-05  -6.34605e-05  -6.02638e-06  -9.52905e-06   8.26699e-07   7.66337e-07  -5.02634e-07       2.26941       3.01658       3.16561       3.32689       3.29406       2.96624       2.88874       2.55219       2.37235       1.92265       1.57300       1.25809      0.993901      0.739957      0.548419      0.384667      0.275229      0.180796      0.118288     0.0726754     0.0463459     0.0282350     0.0161625    0.00928793    0.00491973    0.00273993    0.00139336   0.000703907   0.000339112   0.000144946   6.78247e-05   2.62344e-05   1.10158e-05   4.06511e-06   1.42107e-06   5.00031e-07
  22  18 3582.3341    2.7702  3.2899 11.4642 -0.0018      0.717879  0.0596   0.0279   0.0990    0.0490   0.0000      0.156103   434.6300       3.39733       10.4913      -5.36867      0.821357       1.24434      -8.20152      -6.38484       2.99575     -0.952571      -3.63201    -0.0503075      0.619501       1.70447      0.466166     -0.563973    -0.0819537      0.147897     -0.238470     -0.281392     0.0494030     0.0124339    -0.0172892    0.00524981    0.00437994    0.00244760   0.000462150   0.000127351  -0.000135750   7.99755e-05  -0.000189512   1.25776e-05  -1.64824e-05  -9.64498e-06   1.35146e-06  -1.04314e-07       2.93412       3.92708       4.10811       4.56296       4.24813       4.19128       3.76231       3.35501       2.85593       2.49433       2.01599       1.61581       1.21296      0.934915      0.663926      0.482002      0.331234      0.222948      0.146555     0.0931529     0.0591909     0.0354512     0.0209026     0.0118799    0.00649006    0.00342889    0.00172784   0.000872530   0.000400770   0.000189580   7.87145e-05   3.50065e-05   1.32934e-05   5.20673e-06   1.80525e-06   6.20444e-07
  22  19 3727.0188    2.2998  4.8932 10.9176 -0.0004      0.324569  0.0744   0.0199   0.1297    0.0443   0.0000     0.0969560   435.2219      -5.79202       9.48620     -0.161036       5.47053      -10.6011       1.21202   -0.00386721       1.33192      -1.88985      0.226753     -0.171317      -1.26557    -0.0621969     -0.106819      0.345493     -0.169265     -0.102621      0.430337    -0.0909233     0.0107385     0.0258637     0.0300246   -0.00355909   -0.00547588   -0.00420740   0.000487791  -0.000847872  -0.000118979  -8.87276e-05  -0.000145480   3.39002e-05   2.55877e-05  -5.60979e-07   1.28168e-06   7.90638e-07       3.60271       4.75384       5.13128       5.37745       5.29341       5.03224       4.71396       4.11611       3.59922       2.94546       2.47632       1.91511       1.53161       1.14153      0.829371      0.594998      0.409787      0.283975      0.186067      0.117668     0.0733036     0.0439587     0.0252795     0.0142235    0.00777989    0.00413835    0.00212500    0.00105317   0.000495289   0.000225625   9.90478e-05   4.19050e-05   1.67579e-05   6.33166e-06   2.25902e-06   7.74951e-07
  22  20 3872.0890    1.9214  6.8125 10.5420 -0.0004      0.455941  0.0941   0.0145   0.1622    0.0360   0.0000     0.0667611   442.3102       3.32049       4.91896       6.30276      -4.39472      -6.24442      -1.09420       2.80627      -5.78275       6.30978      0.791236      -1.48042       2.90516     -0.926983       1.43390      0.895548     -0.438931     -0.175901      0.278473    -0.0357747    -0.0988660    0.00638305     0.0474713     0.0239115     0.0113094   0.000906641   -0.00205419    0.00129912  -0.000724674  -2.38278e-05  -5.42694e-05   9.03854e-05  -9.77135e-06  -9.17865e-06   5.83314e-06  -7.20410e-07       4.39857       5.85740       6.34521       6.66290       6.47124       6.21148       5.69465       5.11588       4.49538       3.76616       3.10699       2.45280       1.89628       1.43891       1.06370      0.753244      0.532005      0.349266      0.232458      0.147429     0.0916334     0.0552282     0.0329368     0.0183046     0.0103354    0.00540734    0.00276769    0.00139345   0.000650296   0.000304650   0.000130801   5.68445e-05   2.16336e-05   8.60914e-06   2.98170e-06   1.00262e-06
  22  21 4016.6106    1.6499  9.9396 10.2366 -0.0009      0.234770  0.1285   0.0107   0.2222    0.0304   0.0000     0.0560901   434.1150       8.91561       15.4564       5.44622      -14.9687      -3.01713      -10.7061      -13.2610      -3.90794       5.31034      -4.94333      -2.31038       1.27784      -2.18847      0.251895      0.584174      0.211776     -0.105105      0.577838      0.162856      0.162802    0.00444071    -0.0406435  -0.000947379    -0.0140237    0.00153979    0.00655121   7.54031e-05   -0.00104445  -0.000280008  -5.37258e-05   0.000237224  -1.69670e-05  -1.36604e-05   3.77841e-06  -1.67916e-06       5.77022       7.52719       8.05442       8.67417       8.49174       8.11422       7.41820       6.61685       5.78562       4.84802       3.95799       3.17118       2.46907       1.86521       1.36604      0.970520      0.677605      0.457724      0.308129      0.196781      0.122622     0.0716883     0.0424592     0.0245371     0.0131593    0.00724644    0.00354246    0.00181387   0.000836409   0.000394745   0.000167267   7.09246e-05   2.77817e-05   1.09141e-05   3.69203e-06   1.30829e-06
  22  22 4161.1445    1.3815 12.3858 10.1490 -0.0006     0.0288405  0.1707   0.0083   0.2889    0.0272   0.0000     0.0567024   430.2047      -6.02328       13.3954      0.298960      -2.53742      -13.8938      -8.77987      -2.92191       10.2519      -4.01561      -10.1149       8.67828      -1.75169      -1.79827      -3.16080       2.15736      0.548736     -0.445948      0.646680     0.0270452     -0.110268    -0.0408245    -0.0759978   0.000236803   0.000790355   -0.00510820   0.000563062  -0.000446806    0.00158095   0.000199462  -5.36493e-05  -2.41422e-05  -2.15479e-05  -7.67468e-06  -5.12685e-06   1.95051e-06       7.01793       9.33735       10.1749       10.5337       10.5308       9.95446       9.16721       8.14805       7.13226       6.03401       4.92707       3.99494       3.00857       2.31400       1.69433       1.21091      0.839687      0.568883      0.376345      0.240131      0.151364     0.0897170     0.0535648     0.0301040     0.0168672    0.00878008    0.00450296    0.00224371    0.00105643   0.000492066   0.000211489   9.14671e-05   3.57165e-05   1.37581e-05   4.74211e-06   1.62757e-06
  22  23 4306.0254    1.1471 14.9710 10.0783 -0.0021      0.207608  0.2335   0.0067   0.3585    0.0244   0.0000     0.0639768   439.1521       9.13456       5.83717      -15.7464       3.12924      -11.9030       6.23917      -6.35035       1.54682      -3.19245      -6.35292       2.22943       6.04500     -0.744212       1.19958      -2.01134     -0.177751     -0.170180     0.0817561     -0.604627      0.101375    -0.0670701    -0.0263683     0.0289512    0.00910923     0.0157234    0.00367379   -0.00469910  -0.000621940   0.000209724  -0.000419356  -5.45554e-05   4.01657e-05  -2.46490e-06  -6.30737e-06   2.75355e-06       8.58780       11.6649       12.4254       13.0569       12.8257       12.2484       11.4023       10.2376       8.95456       7.47915       6.24791       4.97071       3.89095       2.89929       2.17148       1.53495       1.07518      0.721687      0.489201      0.309471      0.195672      0.115357     0.0685827     0.0390995     0.0218655     0.0114197    0.00589370    0.00294730    0.00139460   0.000662016   0.000279520   0.000122667   4.70218e-05   1.81179e-05   6.19097e-06   2.12220e-06
  23   8 2131.1805    0.8310  0.6938  9.7660 -0.0027       6.49372  0.0245   0.0163   0.0412    0.0669   0.0000      0.961244   438.7939      -2.68608       15.6871       1.74594      -2.59601     -0.181108    -0.0467516       1.93160      0.138151     0.0188342      0.770334      0.117066     -0.405145     0.0711170     -0.471115      0.319400     0.0169618      0.166550    0.00131010    0.00675486   -0.00177486    0.00110152   -0.00827939    0.00664819  -0.000778264    0.00187821    0.00104959  -0.000123367  -7.60741e-05  -3.45717e-05   7.56897e-05  -1.09808e-05  -3.06782e-06   2.94629e-06  -2.61183e-07   3.01110e-07       1.21709       1.84915       1.81512       2.02015       1.82546       1.78317       1.56753       1.47461       1.36338       1.19680       1.00791      0.814681      0.618410      0.477409      0.343771      0.227759      0.171436      0.104646     0.0769143     0.0450827     0.0318198     0.0173407     0.0118964    0.00633901    0.00381272    0.00217016    0.00109959   0.000599952   0.000284729   0.000140829   6.23162e-05   2.74196e-05   1.20903e-05   4.75012e-06   1.87434e-06   7.19032e-07
  23   9 2287.5356    1.2206  0.8050 10.1952 -0.0000       3.66528  0.0255   0.0229   0.0427    0.0867   0.0000      0.723772   440.7751     -0.861443       9.62205      -2.11743     -0.407194      -1.07959   -0.00558193      -1.62836       3.23247       1.07493      -1.17231      -1.89966    -0.0650075     -0.602405     -0.430185      0.331176      0.140243    -0.0139010      0.120913      0.105957    -0.0331234    0.00460774    0.00332507    0.00132496   -0.00439378   -0.00359128   0.000999944  -5.88019e-05   0.000175392  -0.000147648  -9.22253e-05  -5.54582e-05   1.04232e-05  -1.74383e-06  -2.76004e-06  -1.12672e-06       1.40510       1.87070       1.82694       2.03710       1.96825       1.97884       1.88755       1.62769       1.39586       1.07610      0.967025      0.808897      0.648814      0.460305      0.348364      0.252140      0.175230      0.124625     0.0849382     0.0596943     0.0368059     0.0229046     0.0129132    0.00764014    0.00419641    0.00234649    0.00111604   0.000600353   0.000294605   0.000153360   6.55445e-05   3.27553e-05   1.24696e-05   5.33278e-06   1.85011e-06   7.38718e-07
  23  10 2439.2499    1.6054  0.9478 10.7276 -0.0066       3.18278  0.0275   0.0284   0.0500    0.0969   0.0000      0.688559   439.0873      -2.91502       13.9292       1.61212       2.18982     -0.717860       1.80567      -2.70082      0.665666     -0.996866     -0.688159       1.00130     -0.300493      0.311153      0.292993    -0.0465891     0.0192994     0.0942688     -0.191046    -0.0331931    -0.0278609    -0.0325317   -0.00530125    0.00439706   -0.00618749    0.00217043  -0.000110085  -0.000650432   0.000238783   0.000283469  -3.67831e-06  -6.83202e-06   2.22984e-05   1.23278e-05  -2.98588e-07  -1.58881e-06       1.43462       1.80288       1.95909       2.04924       2.03283       1.97339       1.83101       1.58490       1.45739       1.19824       1.00985      0.793556      0.597671      0.487092      0.361075      0.261092      0.182897      0.127449     0.0832865     0.0555032     0.0347963     0.0209874     0.0128738    0.00743710    0.00433961    0.00235824    0.00127684   0.000637827   0.000304710   0.000151235   6.57863e-05   3.03395e-05   1.23626e-05   5.47842e-06   2.03174e-06   7.81309e-07
  23  11 2588.6710    2.1202  0.9661 11.4326 -0.0046       2.35864  0.0339   0.0375   0.0506    0.0946   0.0000      0.658795   436.8980       3.02986       15.8652      -4.51051     -0.880689      0.828639      -2.22425      -2.00221      -1.11832       1.53091      -2.07939      0.741153     -0.368159      0.108755     0.0901671     -0.193718     0.0335352     -0.123377      0.127336    0.00874735    -0.0681002    0.00324547   -0.00660179    0.00954514    0.00304056    0.00149381   7.43119e-05   -0.00117931  -0.000113733   0.000204239   9.36643e-05   1.60221e-05   1.96292e-05  -1.23792e-06   1.00914e-06   6.78170e-07       2.15572       2.76691       2.48034       2.33436       2.08269       2.48236       2.64054       2.61192       2.21697       1.69960       1.15061      0.784406      0.695682      0.682830      0.587884      0.463395      0.334119      0.222718      0.140320     0.0839977     0.0486752     0.0264874     0.0145574    0.00806368    0.00511644    0.00259688    0.00138818   0.000682637   0.000350454   0.000164869   7.40644e-05   3.11359e-05   1.36667e-05   5.67550e-06   2.15649e-06   8.19543e-07
  23  12 2737.6763    2.7904  0.9521 11.7234  0.0013       3.09251  0.0268   0.0477   0.0479    0.0950   0.0000      0.644567   438.6082     -0.285814       15.7391      -4.65222     -0.199331      -2.45536      -4.54565     -0.981498       1.17458      0.918806      0.408344     -0.697115     -0.254852    -0.0482020      0.125122      0.252512    -0.0173615     0.0255209     -0.137057     0.0655632     0.0213308     0.0396801   -0.00513973   -0.00285462   -0.00912378   0.000690414   1.46397e-05   0.000138874   0.000264410   4.72078e-05  -8.84390e-05   4.54938e-05   5.65125e-06   5.44689e-06  -2.70298e-06  -9.00108e-07       1.38392       1.75655       1.95447       2.11676       2.03162       1.98773       1.85580       1.60800       1.38234       1.14372      0.982459      0.774020      0.586155      0.437823      0.346280      0.253892      0.180674      0.118655     0.0824256     0.0514028     0.0336610     0.0207274     0.0131025    0.00732066    0.00431794    0.00228347    0.00119635   0.000604221   0.000303352   0.000145642   6.70759e-05   3.20404e-05   1.32433e-05   5.38615e-06   2.02713e-06   7.72354e-07
  23  13 2886.1437    3.6916  0.8067 12.4261 -0.0068       1.57413  0.0236   0.0697   0.0438    0.0952   0.0000      0.671003   439.6320       1.32557       13.1008      -1.86572      -2.48681      0.325376     -0.103390      -2.61075      -1.73743      -1.05757     0.0459227      0.545826     -0.433146      0.501500      0.524674     -0.116868    -0.0919193      0.232562    -0.0470580    -0.0463356     0.0610473    -0.0131743    -0.0130189    0.00326565    0.00467652    0.00234085  -0.000288079   0.000102438   0.000494012   0.000175981  -3.16559e-06   1.82622e-05  -2.15548e-07   7.66782e-06   1.75589e-06  -2.49158e-07       1.31176       1.58646       1.70779       1.82519       1.78778       1.82629       1.67195       1.39003       1.26584       1.09750      0.880046      0.727061      0.561544      0.405494      0.316148      0.240990      0.173214      0.115230     0.0742676     0.0479638     0.0309619     0.0200917     0.0122337    0.00718687    0.00397279    0.00218904    0.00106027   0.000550750   0.000269677   0.000133741   5.77360e-05   2.61051e-05   1.09649e-05   4.53155e-06   1.72415e-06   6.58011e-07
  23  14 3033.4526    4.0545  0.8992 12.7870 -0.0027       1.60315  0.0289   0.0740   0.0462    0.0912   0.0000      0.784985   438.6465       3.42371       11.3799     -0.550234      -1.27407      -3.85364     -0.296209       3.18984   -0.00973116    -0.0199488     -0.756816       1.13275      0.164723     -0.258995      0.615552      0.159027      0.166328    -0.0753152    -0.0185655    -0.0245762     0.0330389    -0.0128411    0.00589184   -0.00160488    0.00340149  -0.000656672   -0.00227498   0.000600006  -0.000206208  -0.000254892   4.26929e-05  -3.60697e-05   1.17158e-06   9.70009e-06  -6.68261e-08   6.58797e-07       1.48853       1.76700       2.04703       1.99487       2.13807       2.22921       1.82406       1.58608       1.47694       1.18265       1.06770      0.860600      0.580354      0.480280      0.375298      0.261124      0.208817      0.134575     0.0789164     0.0569709     0.0365669     0.0222139     0.0152750    0.00907354    0.00462510    0.00255153    0.00141071   0.000652718   0.000310105   0.000157637   7.24506e-05   2.96168e-05   1.29204e-05   5.37274e-06   2.11930e-06   7.84777e-07
  23  15 3179.7294    4.1268  1.1363 12.7893 -0.0020      0.182513  0.0332   0.0667   0.0559    0.1002   0.0000      0.667926   437.5594       1.69381       12.9237     -0.359479     -0.310987      -5.00645      -2.01874     -0.905583      0.798728       2.12937       1.15708      0.731401       1.05215       1.02835     -0.502187      0.248125      0.374184     0.0869492    -0.0328120    -0.0100240     0.0444913     0.0211409    -0.0314531    -0.0126657   -0.00174424  -0.000168652   -0.00176134  -0.000665413  -3.96366e-05   1.11250e-05   8.24431e-05   2.01753e-06   1.24204e-05  -2.34031e-06   1.42674e-06   8.83286e-07       1.56808       2.15454       2.28012       2.33396       2.36210       2.17179       2.09192       1.89541       1.72017       1.39384       1.17711      0.903850      0.746675      0.556918      0.417244      0.312223      0.223057      0.148229     0.0963216     0.0630418     0.0386294     0.0242948     0.0145709    0.00851886    0.00474163    0.00262891    0.00137371   0.000720669   0.000364113   0.000170557   8.37638e-05   3.43859e-05   1.54920e-05   5.71658e-06   2.35611e-06   8.61046e-07
  23  16 3325.5624    3.6918  1.4952 12.6374 -0.0034      0.534293  0.0381   0.0534   0.0655    0.0722   0.0000      0.412647   439.5540       1.22479       16.6745       1.84445       1.52356      -4.24992      -5.16070      -2.67503      0.109947      -3.93299     -0.645592      0.469972     -0.174359       1.39992     0.0239943      0.714992      0.320442     -0.142499     -0.100616     0.0442486     0.0548563    -0.0542998  -0.000541044     0.0188618   -0.00188954   -0.00472111    0.00128884   0.000966783   0.000123952  -6.54478e-05   5.46810e-05   3.59042e-05   1.42949e-05  -1.52732e-06  -4.64191e-06  -1.60531e-06       1.72749       2.35563       2.42340       2.63972       2.59172       2.46195       2.26906       2.08488       1.80898       1.59767       1.30559       1.04026      0.810097      0.640067      0.473517      0.336019      0.240812      0.166332      0.108924     0.0737275     0.0448002     0.0288147     0.0169579     0.0101838    0.00561006    0.00323200    0.00168582   0.000883142   0.000437290   0.000201423   9.66320e-05   4.06781e-05   1.82929e-05   6.97753e-06   2.87440e-06   1.03263e-06
  23  17 3471.3384    3.1123  2.5022 11.8163 -0.0026      0.414624  0.0492   0.0344   0.0852    0.0519   0.0000      0.203403   438.3888      -3.27728       16.4776      0.947283      -3.96120     -0.626718      0.367924      -3.82886      -5.86150       1.56234      -2.74554       3.65539     -0.733250     -0.142246     0.0373651      0.851519      0.179070     0.0970207     0.0946103      0.176392    -0.0207786    -0.0327288     0.0180829    -0.0106848   -0.00838124   -0.00389056    0.00301448   0.000701071   0.000662849   0.000360133  -4.09424e-05  -1.65886e-05   5.09604e-05   1.40586e-05  -5.12575e-06  -1.11125e-07       2.32346       3.02048       3.22916       3.47163       3.42034       3.30213       3.03688       2.75830       2.33187       2.04106       1.63901       1.28178       1.06078      0.785765      0.602813      0.436872      0.304143      0.211620      0.142404     0.0951760     0.0611145     0.0352939     0.0216362     0.0126720    0.00737146    0.00405809    0.00214795    0.00109075   0.000544268   0.000262608   0.000120475   5.40005e-05   2.19705e-05   9.26861e-06   3.58039e-06   1.33613e-06
  23  18 3617.1329    2.5784  3.7473 11.3844 -0.0012      0.965311  0.0629   0.0242   0.1075    0.0422   0.0000      0.128223   430.7624      -2.60054       21.7886      -6.08202     -0.713538      -1.97487     -0.610956      -6.49427      -1.54479     0.0559663     0.0748682      0.522902      -1.39985     -0.874444     -0.196805      0.642460     -0.766403      0.198839      0.327920     0.0437907    -0.0254409    -0.0749041   -0.00915869   -0.00632991   -0.00356843   -0.00629059   -0.00119185   0.000595291  -0.000250914   1.55568e-05  -7.76034e-05  -6.18268e-05   6.94754e-05   6.09504e-06  -8.33548e-07   5.44380e-07       2.93118       3.78324       4.05585       4.36113       4.31006       4.05232       3.87532       3.41994       2.99524       2.50381       2.16530       1.71798       1.33933       1.02272      0.771666      0.545392      0.394745      0.271063      0.181354      0.119999     0.0751066     0.0471156     0.0287425     0.0164576    0.00927576    0.00502458    0.00275480    0.00138086   0.000689498   0.000326251   0.000155006   6.83589e-05   2.92569e-05   1.17918e-05   4.65317e-06   1.67672e-06
[truncated: 1,655,785 more chars]
