# Supplementary material for: Global-Mode Analysis of Full-Disk Data from the Michelson Doppler Imager and the Helioseismic and Magnetic Imager
Source: Sol Phys. 2018 Jan 31;293(2):29. doi: 10.1007/s11207-017-1201-5 (PMC6566312; doi:10.1007/s11207-017-1201-5)
Supplement: Supplementary file 3 — (TAR 230.0 MB) [file 11207_2017_1201_MOESM3_ESM.tar › MDI/mdifdasym.5981.18]

   0  23 3303.7412    4.2717  1.3879  6.0234  0.0000     0.0616946  0.2845   0.6311   0.7164 1000.0000   0.0000       3.87576    -0.0000       0.00000       0.00000       0.00000       0.00000       0.00000       0.00000       0.00000       0.00000       0.00000       0.00000       0.00000       0.00000       0.00000       0.00000       0.00000       0.00000       0.00000       0.00000       0.00000       0.00000       0.00000       0.00000       0.00000       0.00000       0.00000       0.00000       0.00000       0.00000       0.00000       0.00000       0.00000       0.00000       0.00000       0.00000       0.00000
   1  13 2020.8641    0.7239  1.3927  9.1785  0.0000       1.11190  0.3260   0.0551   0.3359    0.5898   0.0000       3.49537   505.6400       122.818       0.00000       0.00000       0.00000       0.00000       0.00000       0.00000       0.00000       0.00000       0.00000       0.00000       0.00000       0.00000       0.00000       0.00000       0.00000       0.00000       262.756       118.507       0.00000       0.00000       0.00000       0.00000       0.00000       0.00000       0.00000       0.00000       0.00000       0.00000       0.00000       0.00000       0.00000       0.00000       0.00000       0.00000
   1  14 2156.8103    0.8444  0.9990  8.5754  0.0000       2.35831  0.1582   0.0639   0.2508    1.3719   0.0000       2.92678   187.7047      -20.0497       0.00000       0.00000       0.00000       0.00000       0.00000       0.00000       0.00000       0.00000       0.00000       0.00000       0.00000       0.00000       0.00000       0.00000       0.00000       0.00000       159.432       75.7802       0.00000       0.00000       0.00000       0.00000       0.00000       0.00000       0.00000       0.00000       0.00000       0.00000       0.00000       0.00000       0.00000       0.00000       0.00000       0.00000
   1  23 3368.4930    3.4283  1.8152  9.1252  0.0000       1.51567  0.2014   0.1912   0.3780   10.1010   0.0000       1.70694   342.2112       28.8516       0.00000       0.00000       0.00000       0.00000       0.00000       0.00000       0.00000       0.00000       0.00000       0.00000       0.00000       0.00000       0.00000       0.00000       0.00000       0.00000       148.683       97.6099       0.00000       0.00000       0.00000       0.00000       0.00000       0.00000       0.00000       0.00000       0.00000       0.00000       0.00000       0.00000       0.00000       0.00000       0.00000       0.00000
   1  24 3503.5939    3.1665  3.0121  1.3409  0.0000     -0.386450  0.2719   0.1316   0.4932 1000.0000   0.0000      0.897373   270.0661       64.8026       0.00000       0.00000       0.00000       0.00000       0.00000       0.00000       0.00000       0.00000       0.00000       0.00000       0.00000       0.00000       0.00000       0.00000       0.00000       0.00000       237.429       120.088       0.00000       0.00000       0.00000       0.00000       0.00000       0.00000       0.00000       0.00000       0.00000       0.00000       0.00000       0.00000       0.00000       0.00000       0.00000       0.00000
   1  26 3776.7643    2.2944  6.1569 10.2381  0.0000      0.761472  0.4254   0.0681   0.8194    0.3831   0.0000      0.383734   650.6218      -368.212       0.00000       0.00000       0.00000       0.00000       0.00000       0.00000       0.00000       0.00000       0.00000       0.00000       0.00000       0.00000       0.00000       0.00000       0.00000       0.00000       353.998       202.728       0.00000       0.00000       0.00000       0.00000       0.00000       0.00000       0.00000       0.00000       0.00000       0.00000       0.00000       0.00000       0.00000       0.00000       0.00000       0.00000
   2  13 2081.9401    0.6919  1.0967  7.9192  0.0000      -1.46334  0.1799   0.0393   0.2276    1.6347   0.0000       2.60782   349.5196      -21.5229       2.22145      -12.5161       0.00000       0.00000       0.00000       0.00000       0.00000       0.00000       0.00000       0.00000       0.00000       0.00000       0.00000       0.00000       0.00000       0.00000       63.7288       79.9252       27.5181       19.6855       0.00000       0.00000       0.00000       0.00000       0.00000       0.00000       0.00000       0.00000       0.00000       0.00000       0.00000       0.00000       0.00000       0.00000
   2  14 2217.6799    0.9363  0.8221  9.6413  0.0000       4.73113  0.0896   0.0611   0.1966    0.5657   0.0000       3.11515   434.1368       10.2158       5.18928       19.1935       0.00000       0.00000       0.00000       0.00000       0.00000       0.00000       0.00000       0.00000       0.00000       0.00000       0.00000       0.00000       0.00000       0.00000       40.2593       41.7715       24.0688       10.9870       0.00000       0.00000       0.00000       0.00000       0.00000       0.00000       0.00000       0.00000       0.00000       0.00000       0.00000       0.00000       0.00000       0.00000
   2  16 2485.8251    1.9624  0.6520  9.9661  0.0000      -2.03394  0.1740   0.1400   0.1589    1.3795   0.0000       2.09480   380.0134      -49.9128     -0.823880      -2.10270       0.00000       0.00000       0.00000       0.00000       0.00000       0.00000       0.00000       0.00000       0.00000       0.00000       0.00000       0.00000       0.00000       0.00000       38.1084       114.168       21.1368       33.0889       0.00000       0.00000       0.00000       0.00000       0.00000       0.00000       0.00000       0.00000       0.00000       0.00000       0.00000       0.00000       0.00000       0.00000
   2  18 2754.5397    2.7305  1.2091 -0.5847  0.0000       2.69285  0.1400   0.1511   0.2396 1000.0000   0.0000       1.86920   416.5353       48.8072       27.9938       6.65550       0.00000       0.00000       0.00000       0.00000       0.00000       0.00000       0.00000       0.00000       0.00000       0.00000       0.00000       0.00000       0.00000       0.00000       73.9752       60.6026       30.0711       11.5796       0.00000       0.00000       0.00000       0.00000       0.00000       0.00000       0.00000       0.00000       0.00000       0.00000       0.00000       0.00000       0.00000       0.00000
   2  21 3159.8471    4.0421  1.2598 -1.4016  0.0000       1.00044  0.1358   0.2222   0.2334 1000.0000   0.0000       1.87927   396.8451      -37.4684       21.0086      -3.16363       0.00000       0.00000       0.00000       0.00000       0.00000       0.00000       0.00000       0.00000       0.00000       0.00000       0.00000       0.00000       0.00000       0.00000       83.3211       63.5167       29.6302       9.26547       0.00000       0.00000       0.00000       0.00000       0.00000       0.00000       0.00000       0.00000       0.00000       0.00000       0.00000       0.00000       0.00000       0.00000
   2  23 3430.8647    3.4191  1.8715  5.2450  0.0000       1.45845  0.1458   0.1491   0.2594  444.4047   0.0000       1.06860   428.6379       15.2990      -56.9364      -31.7509       0.00000       0.00000       0.00000       0.00000       0.00000       0.00000       0.00000       0.00000       0.00000       0.00000       0.00000       0.00000       0.00000       0.00000       68.6644       59.5327       32.0239       13.7075       0.00000       0.00000       0.00000       0.00000       0.00000       0.00000       0.00000       0.00000       0.00000       0.00000       0.00000       0.00000       0.00000       0.00000
   2  24 3566.9345    2.7728  3.7542  2.4544  0.0000      0.357952  0.2175   0.0840   0.4088 1000.0000   0.0000      0.464027   156.9536      -1.63355      -49.5271       8.52354       0.00000       0.00000       0.00000       0.00000       0.00000       0.00000       0.00000       0.00000       0.00000       0.00000       0.00000       0.00000       0.00000       0.00000       106.526       91.0704       49.5956       19.7301       0.00000       0.00000       0.00000       0.00000       0.00000       0.00000       0.00000       0.00000       0.00000       0.00000       0.00000       0.00000       0.00000       0.00000
   3  14 2273.6504    0.9383  0.8848  9.5077 -0.0003       4.39460  0.1178   0.0559   0.1693    0.6455   0.0000       2.55704   426.1040      -105.795       18.1437      -19.6507      -13.0567       4.18462       0.00000       0.00000       0.00000       0.00000       0.00000       0.00000       0.00000       0.00000       0.00000       0.00000       0.00000       0.00000       33.0256       41.1368       32.9024       14.3355       10.8083       3.18524       0.00000       0.00000       0.00000       0.00000       0.00000       0.00000       0.00000       0.00000       0.00000       0.00000       0.00000       0.00000
   3  15 2407.5754    1.5001  0.7555  9.8040  0.0000       1.11857  0.0700   0.0872   0.1501    0.8669   0.0000       1.97031   455.6899       52.9391       7.51303      -13.4747      -1.60993      -1.24652       0.00000       0.00000       0.00000       0.00000       0.00000       0.00000       0.00000       0.00000       0.00000       0.00000       0.00000       0.00000       28.0146       27.1754       19.2612       12.4509       5.26054       1.68492       0.00000       0.00000       0.00000       0.00000       0.00000       0.00000       0.00000       0.00000       0.00000       0.00000       0.00000       0.00000
   3  16 2541.7754    1.6352  1.1841 10.4558 -0.0275       2.74949  0.1153   0.0880   0.1922    0.9265   0.0000       1.44887   445.4929       15.0114       24.0603      -18.9739      0.231049      0.127313       0.00000       0.00000       0.00000       0.00000       0.00000       0.00000       0.00000       0.00000       0.00000       0.00000       0.00000       0.00000       36.8060       36.9634       28.2537       16.1636       7.92272       2.30502       0.00000       0.00000       0.00000       0.00000       0.00000       0.00000       0.00000       0.00000       0.00000       0.00000       0.00000       0.00000
   3  18 2811.4699    3.0158  0.7286  4.4781  0.0000       3.26981  0.0657   0.1713   0.1397  658.5822   0.0000       2.10110   430.8279       3.28510      -8.45912      -1.29669       4.93357     -0.552902       0.00000       0.00000       0.00000       0.00000       0.00000       0.00000       0.00000       0.00000       0.00000       0.00000       0.00000       0.00000       27.1001       22.2482       18.9263       13.1180       5.02390       1.30099       0.00000       0.00000       0.00000       0.00000       0.00000       0.00000       0.00000       0.00000       0.00000       0.00000       0.00000       0.00000
   3  19 2946.9624    3.5751  0.9800  5.5772  0.0000       2.83945  0.0860   0.1868   0.1755  375.3693   0.0000       1.80037   452.2972      -18.3220       53.9762      -14.0456       3.16868      -1.21260       0.00000       0.00000       0.00000       0.00000       0.00000       0.00000       0.00000       0.00000       0.00000       0.00000       0.00000       0.00000       27.5036       27.3052       22.0117       14.8159       6.30912       2.11248       0.00000       0.00000       0.00000       0.00000       0.00000       0.00000       0.00000       0.00000       0.00000       0.00000       0.00000       0.00000
   3  20 3082.2604    3.9055  1.0383  1.3045  0.0000      0.806379  0.0891   0.1937   0.1735 1000.0000   0.0000       2.20023   446.4570       21.1438      -1.14764       7.29421      -4.60329      -2.92522       0.00000       0.00000       0.00000       0.00000       0.00000       0.00000       0.00000       0.00000       0.00000       0.00000       0.00000       0.00000       36.8374       34.5492       23.8669       13.5522       5.67022       1.63538       0.00000       0.00000       0.00000       0.00000       0.00000       0.00000       0.00000       0.00000       0.00000       0.00000       0.00000       0.00000
   3  21 3217.5575    4.0023  1.2727  1.8476  0.0000     -0.766878  0.1223   0.2126   0.2089 1000.0000   0.0000       1.65333   425.7087       1.13135      -15.6723      -27.6323      -1.33012      0.701914       0.00000       0.00000       0.00000       0.00000       0.00000       0.00000       0.00000       0.00000       0.00000       0.00000       0.00000       0.00000       38.5799       36.7252       25.6390       15.0163       6.18604       1.91357       0.00000       0.00000       0.00000       0.00000       0.00000       0.00000       0.00000       0.00000       0.00000       0.00000       0.00000       0.00000
   3  22 3353.2487    3.1979  1.3099 12.9844 -0.0004       1.28332  0.1607   0.2073   0.2546    0.4160   0.0000       1.92986   456.0522       38.2046      -3.81589       14.8283       12.1273       6.80774       0.00000       0.00000       0.00000       0.00000       0.00000       0.00000       0.00000       0.00000       0.00000       0.00000       0.00000       0.00000       49.2331       50.9290       35.9932       26.7278       9.71244       3.77300       0.00000       0.00000       0.00000       0.00000       0.00000       0.00000       0.00000       0.00000       0.00000       0.00000       0.00000       0.00000
   3  23 3489.3267    2.7925  2.7609 10.3739  0.0000      0.319239  0.1514   0.0966   0.3067    0.8925   0.0000      0.502711   425.1080       4.79878      -45.2018      -10.9374      -1.36843       7.05193       0.00000       0.00000       0.00000       0.00000       0.00000       0.00000       0.00000       0.00000       0.00000       0.00000       0.00000       0.00000       52.7273       51.3604       37.5111       22.5204       9.89892       3.06493       0.00000       0.00000       0.00000       0.00000       0.00000       0.00000       0.00000       0.00000       0.00000       0.00000       0.00000       0.00000
   3  24 3626.2596    2.4548  4.2906  9.3669  0.0000      0.940824  0.1899   0.0667   0.3822    0.9633   0.0000      0.278373   414.6649      -75.9252       27.9679       21.9723       2.02888      -4.67663       0.00000       0.00000       0.00000       0.00000       0.00000       0.00000       0.00000       0.00000       0.00000       0.00000       0.00000       0.00000       59.0531       59.3802       45.5494       27.9504       12.8666       4.03310       0.00000       0.00000       0.00000       0.00000       0.00000       0.00000       0.00000       0.00000       0.00000       0.00000       0.00000       0.00000
   4  12 2051.7778    0.6368  0.5295  9.2358 -0.0088       12.8191  0.0666   0.0421   0.1171    0.2497   0.0000       3.71497   413.2160      -26.9844       28.6336       3.94960      -4.00442      -4.20325      -1.03011      0.110334       0.00000       0.00000       0.00000       0.00000       0.00000       0.00000       0.00000       0.00000       0.00000       0.00000       18.7441       22.2800       17.2495       12.5469       7.27254       4.09982       1.51765      0.451635       0.00000       0.00000       0.00000       0.00000       0.00000       0.00000       0.00000       0.00000       0.00000       0.00000
   4  14 2324.1975    1.0135  1.0785  9.4615  0.0130       6.60894  0.0991   0.0504   0.1842    0.5488   0.0000       2.96940   406.5143       12.6136       10.0612      -3.88677       10.7925      -2.40298      -3.95411      0.617188       0.00000       0.00000       0.00000       0.00000       0.00000       0.00000       0.00000       0.00000       0.00000       0.00000       23.8849       28.2050       21.9430       16.4954       10.4853       4.53018       2.02658      0.551954       0.00000       0.00000       0.00000       0.00000       0.00000       0.00000       0.00000       0.00000       0.00000       0.00000
   4  15 2458.4811    1.5543  1.1122 -2.2552  0.0000     0.0834637  0.1122   0.0656   0.1762 1000.0000   0.0000       1.95227   429.4685       27.1459       36.0853       17.1989       2.79659     -0.784655       0.00000       0.00000       0.00000       0.00000       0.00000       0.00000       0.00000       0.00000       0.00000       0.00000       0.00000       0.00000       26.4071       25.9879       27.4411       16.1768       8.70465       5.95413       2.12939      0.455593       0.00000       0.00000       0.00000       0.00000       0.00000       0.00000       0.00000       0.00000       0.00000       0.00000
   4  16 2593.0678    2.0492  1.0795  9.9536 -0.0006       2.75634  0.1597   0.0930   0.2128    1.5407   0.0000       1.70971   420.6868       16.5214       9.79495      -11.0370       1.81004      -4.29161       1.74689     -0.139938       0.00000       0.00000       0.00000       0.00000       0.00000       0.00000       0.00000       0.00000       0.00000       0.00000       63.3862       74.6186       48.9454       26.3429       13.0817       5.02455       1.51668      0.401060       0.00000       0.00000       0.00000       0.00000       0.00000       0.00000       0.00000       0.00000       0.00000       0.00000
   4  17 2728.4567    2.8612  0.9082  2.0968  0.0000       1.62987  0.0958   0.1371   0.1541 1000.0000   0.0000       1.94551   433.9294       22.6976      -2.73630       4.04272       7.17056      -4.77808       0.00000       0.00000       0.00000       0.00000       0.00000       0.00000       0.00000       0.00000       0.00000       0.00000       0.00000       0.00000       23.0981       24.5379       22.9373       13.9323       8.22426       4.97133       1.97789      0.475266       0.00000       0.00000       0.00000       0.00000       0.00000       0.00000       0.00000       0.00000       0.00000       0.00000
   4  18 2864.1710    3.3446  1.0415 10.0119 -0.0110       1.26815  0.0970   0.1538   0.1563    5.5437   0.0000       1.45702   446.0848       4.86066      -3.89417      -4.64441      -11.8186       4.52243       1.80556     -0.860741       0.00000       0.00000       0.00000       0.00000       0.00000       0.00000       0.00000       0.00000       0.00000       0.00000       25.2674       29.8893       22.9327       15.9428       7.88315       5.10888       1.72865      0.553626       0.00000       0.00000       0.00000       0.00000       0.00000       0.00000       0.00000       0.00000       0.00000       0.00000
   4  19 3000.1373    4.1863  0.9354  8.8197  0.0021       1.59401  0.1000   0.1980   0.1440   11.4732   0.0000       1.42360   448.9894      -4.05628       23.8362      0.398480      -1.34919       3.40603     -0.823026     0.0429763       0.00000       0.00000       0.00000       0.00000       0.00000       0.00000       0.00000       0.00000       0.00000       0.00000       22.7918       34.0870       18.6540       20.4243       6.49322       6.13451       1.13808      0.743122       0.00000       0.00000       0.00000       0.00000       0.00000       0.00000       0.00000       0.00000       0.00000       0.00000
   4  20 3135.9239    4.0475  0.9830  1.3423 -0.0004       2.23921  0.0880   0.1889   0.1523  539.1444   0.0000       1.66131   468.2696       9.48025       1.37015       3.43200      0.684237      -2.20609     -0.392195    -0.0476502       0.00000       0.00000       0.00000       0.00000       0.00000       0.00000       0.00000       0.00000       0.00000       0.00000       27.2422       28.4006       21.5540       15.7665       10.1072       3.78016       1.49438      0.378376       0.00000       0.00000       0.00000       0.00000       0.00000       0.00000       0.00000       0.00000       0.00000       0.00000
   4  22 3408.0710    3.3692  1.9719 -1.6785  0.0000       1.42825  0.1152   0.1072   0.2085 1000.0000   0.0000      0.677650   423.1364      -31.6282      0.344430      -8.06932       1.27306       1.00385       0.00000       0.00000       0.00000       0.00000       0.00000       0.00000       0.00000       0.00000       0.00000       0.00000       0.00000       0.00000       27.0184       28.7911       25.1394       17.5759       9.39480       5.80622       2.02861      0.545770       0.00000       0.00000       0.00000       0.00000       0.00000       0.00000       0.00000       0.00000       0.00000       0.00000
   4  23 3544.5516    2.8404  2.8563 10.6974  0.0006      0.798331  0.1385   0.0811   0.2735    0.4838   0.0000      0.448163   393.3709       20.3633       23.2308       54.1457      -15.2987       4.85410      0.749119      -1.29581       0.00000       0.00000       0.00000       0.00000       0.00000       0.00000       0.00000       0.00000       0.00000       0.00000       34.8748       38.1351       31.1717       22.4376       12.5431       6.80734       2.45726      0.697279       0.00000       0.00000       0.00000       0.00000       0.00000       0.00000       0.00000       0.00000       0.00000       0.00000
   4  26 3956.6656    1.7214  8.6026  8.7482 -0.0003      0.385418  0.2746   0.0286   0.5130    0.4244   0.0000      0.133412   458.5825      -1.54998      -98.8438       18.6019       21.2863       9.34052      -1.77174       1.85049       0.00000       0.00000       0.00000       0.00000       0.00000       0.00000       0.00000       0.00000       0.00000       0.00000       61.8830       68.9732       57.4764       41.9834       25.0117       12.5007       4.93978       1.36624       0.00000       0.00000       0.00000       0.00000       0.00000       0.00000       0.00000       0.00000       0.00000       0.00000
   5  10 1823.3487    0.3614  0.2783  9.1858 -0.0549      -3.67767  0.0656   0.0275   0.0725    0.1307   0.0000       4.15880   435.9114      -4.57198       19.7681       7.22835      -2.59874      -3.72605      -1.53083      -2.41681     -0.246909    -0.0108211       0.00000       0.00000       0.00000       0.00000       0.00000       0.00000       0.00000       0.00000       15.2406       14.1057       16.4031       14.6128       7.29869       5.26577       3.55657       1.49991      0.395861     0.0880596       0.00000       0.00000       0.00000       0.00000       0.00000       0.00000       0.00000       0.00000
   5  13 2235.4972    0.9062  0.6222  9.5701 -0.0103       4.76991  0.0559   0.0491   0.1122    0.3130   0.0000       2.08028   440.7207      -19.1558       12.0134       4.57236      -14.7706       3.89203     -0.938030     -0.675100      0.452892     -0.120250       0.00000       0.00000       0.00000       0.00000       0.00000       0.00000       0.00000       0.00000       13.2555       13.7034       13.6700       9.65625       7.59879       4.41275       2.07491      0.970637      0.349667     0.0761430       0.00000       0.00000       0.00000       0.00000       0.00000       0.00000       0.00000       0.00000
   5  15 2506.1606    1.7686  0.8362  9.9987  0.0018       3.10921  0.0747   0.0804   0.1169    0.6164   0.0000       1.78818   473.9826       5.14780      -23.0799       1.28882       3.27152       4.87378       3.77587     -0.526050     -0.565415    -0.0885044       0.00000       0.00000       0.00000       0.00000       0.00000       0.00000       0.00000       0.00000       21.2508       20.5488       17.3713       14.5218       11.3249       6.14656       2.70966       1.03159      0.365921     0.0726663       0.00000       0.00000       0.00000       0.00000       0.00000       0.00000       0.00000       0.00000
   5  17 2777.3836    2.9349  0.9554  1.5621  0.0089       2.87802  0.0671   0.1212   0.1276    7.1486   0.0000       1.63576   437.3530       21.6214       31.6295      -19.4618       4.37212      -2.28845       4.49483     -0.944338      0.140428   -0.00156200       0.00000       0.00000       0.00000       0.00000       0.00000       0.00000       0.00000       0.00000       15.7824       15.6632       14.5667       11.3406       8.29728       4.74410       2.32736       1.00929      0.328037     0.0678831       0.00000       0.00000       0.00000       0.00000       0.00000       0.00000       0.00000       0.00000
   5  18 2913.6288    3.7762  0.8182  0.9799  0.0000      0.321322  0.0736   0.1799   0.1196 1000.0000   0.0000       1.52856   441.5353      -20.3740       23.1373       4.72870      -4.91213      -4.85989       0.00000       0.00000       0.00000       0.00000       0.00000       0.00000       0.00000       0.00000       0.00000       0.00000       0.00000       0.00000       21.6456       26.0590       19.9125       15.8599       9.43647       5.68623       2.17217       1.21026      0.318574     0.0965985       0.00000       0.00000       0.00000       0.00000       0.00000       0.00000       0.00000       0.00000
   5  19 3049.8871    3.8034  1.0062 11.4874  0.0050      0.421031  0.0936   0.1849   0.1513    1.3697   0.0000       1.73141   410.5344      -2.14295       19.7639      -13.7986       2.00759       1.32127      -1.27098     -0.463791     -0.297078     0.0138973       0.00000       0.00000       0.00000       0.00000       0.00000       0.00000       0.00000       0.00000       20.2956       20.2983       17.6817       14.8295       11.6628       6.23550       3.68714       1.11791      0.496986      0.104990       0.00000       0.00000       0.00000       0.00000       0.00000       0.00000       0.00000       0.00000
   5  22 3459.4361    2.9567  2.6110 10.8110 -0.0013      0.428779  0.1321   0.0893   0.2407    0.6280   0.0000      0.477982   442.2951      -16.5939       34.2173       19.3104       5.74269      -2.58461      -5.25537     -0.186965    -0.0272372    -0.0665266       0.00000       0.00000       0.00000       0.00000       0.00000       0.00000       0.00000       0.00000       25.8786       29.3811       26.2571       21.2422       14.5136       8.60663       4.70238       1.90738      0.668408      0.156301       0.00000       0.00000       0.00000       0.00000       0.00000       0.00000       0.00000       0.00000
   5  23 3596.6762    2.5843  3.0418 10.7444  0.0090      0.310580  0.1563   0.0746   0.2481    0.4043   0.0000      0.406597   427.4058       24.9014      -6.25289      -37.3059      -7.90209      -8.78440       5.12430      -1.95951    -0.0972071     -0.109096       0.00000       0.00000       0.00000       0.00000       0.00000       0.00000       0.00000       0.00000       34.2887       37.4019       34.1867       24.7636       16.5190       9.58820       4.73859       2.12043      0.722214      0.151944       0.00000       0.00000       0.00000       0.00000       0.00000       0.00000       0.00000       0.00000
   5  24 3733.8715    2.1230  4.8524  9.8046  0.0060      0.350940  0.1765   0.0472   0.3569    0.3491   0.0000      0.213991   432.7963      -33.4620      -6.49089      -33.1126     -0.251904      -23.9914      -1.94466    -0.0374047      0.371432      0.163010       0.00000       0.00000       0.00000       0.00000       0.00000       0.00000       0.00000       0.00000       38.0687       43.1386       38.0565       29.3810       20.4929       11.2139       6.36288       2.42485      0.939095      0.210480       0.00000       0.00000       0.00000       0.00000       0.00000       0.00000       0.00000       0.00000
   5  26 4010.0745    1.5720  8.6163  9.3689 -0.0039      0.312390  0.2620   0.0277   0.5073    0.1851   0.0000      0.113891   411.7148      -75.5155      -5.59025       7.83735      -50.7184       20.1677      -8.37049      -9.23093       1.29670      0.351911       0.00000       0.00000       0.00000       0.00000       0.00000       0.00000       0.00000       0.00000       50.2558       57.2806       52.4314       39.0070       27.3321       15.9565       8.32777       3.64347       1.31075      0.289158       0.00000       0.00000       0.00000       0.00000       0.00000       0.00000       0.00000       0.00000
   6  12 2142.4917    0.7640  0.7040  8.5906  0.0033       4.07546  0.0686   0.0342   0.1153    0.3625   0.0000       1.73653   435.5809       13.5598       4.88434       16.3375      -7.01248      -1.58126       5.09521     -0.950151     0.0856589     -0.126483      0.112644     0.0226766       0.00000       0.00000       0.00000       0.00000       0.00000       0.00000       10.5929       17.7209       12.9297       12.9791       9.38192       5.14204       4.47469       1.66718       1.12197      0.284709      0.129797     0.0336050       0.00000       0.00000       0.00000       0.00000       0.00000       0.00000
   6  13 2279.9251    1.0214  0.8718  9.2161 -0.0081       6.16038  0.0830   0.0422   0.1153    0.3520   0.0000       1.82374   441.5707      -4.70002     -0.697161      -1.25210      -1.14530      -3.62829      -3.19092       1.72632     -0.501065     -0.861349    -0.0893242    -0.0167585       0.00000       0.00000       0.00000       0.00000       0.00000       0.00000       15.1304       12.9318       15.6883       15.6274       8.93962       5.22149       4.26528       2.60262       1.14429      0.395233     0.0960102     0.0203727       0.00000       0.00000       0.00000       0.00000       0.00000       0.00000
   6  14 2415.5733    1.4926  1.0306 -8.4529 -0.0004       4.60709  0.0861   0.0530   0.1177 1000.0000   0.0000       1.42766   423.3526       13.5510       3.85255       11.7740       1.48474       1.66160      0.694818     0.0909373    -0.0957160     0.0126798    0.00315664  -0.000110730       0.00000       0.00000       0.00000       0.00000       0.00000       0.00000       13.1418       18.7616       15.1674       12.9652       9.80846       5.30744       4.38889       1.55280       1.06446      0.264214      0.124210     0.0283938       0.00000       0.00000       0.00000       0.00000       0.00000       0.00000
   6  18 2960.5916    3.6374  0.8577 11.0783 -0.0026       1.47410  0.0598   0.1382   0.1074    0.8497   0.0000       1.30738   432.3407       14.3851       14.1643      -7.71857      -1.30643      -1.27647       1.27522      0.877972      0.464427      0.139309    -0.0424077    -0.0152832       0.00000       0.00000       0.00000       0.00000       0.00000       0.00000       12.7122       14.6298       13.1491       10.7796       7.47909       5.26368       2.75560       1.57032      0.613101      0.272537     0.0725498     0.0171020       0.00000       0.00000       0.00000       0.00000       0.00000       0.00000
   6  19 3097.2522    3.9117  1.1850  5.1928  0.0002      0.775736  0.0799   0.1453   0.1421   22.9354   0.0000       1.18448   434.7760      -3.39278       1.50595       15.0488      -5.70597      -3.29570      -1.11311     -0.825816      0.573776     0.0746749     0.0398533     0.0232645       0.00000       0.00000       0.00000       0.00000       0.00000       0.00000       13.3938       15.7899       13.2374       12.7660       8.58826       6.36735       3.33648       2.00592      0.759298      0.349711     0.0850798     0.0232753       0.00000       0.00000       0.00000       0.00000       0.00000       0.00000
   6  20 3233.9999    3.6078  1.0960 12.1717 -0.0043       2.53354  0.0933   0.1491   0.1440    0.5186   0.0000       1.39477   455.6965      -9.51781      -3.98139       1.19455      -2.99643      -5.41587       1.26972       1.77849     -0.282479     -0.256447    -0.0155671  -0.000658156       0.00000       0.00000       0.00000       0.00000       0.00000       0.00000       16.5133       19.7327       16.3040       15.6591       10.5939       6.54714       4.49426       2.07719       1.10371      0.331435      0.119926     0.0289660       0.00000       0.00000       0.00000       0.00000       0.00000       0.00000
   6  21 3371.0272    3.3584  1.9964 10.4482 -0.0000       1.92577  0.1022   0.0937   0.1881    0.7954   0.0000      0.740772   444.9089      -15.6197       9.10166       5.29458      -21.7717      -11.1061       5.21559       2.46058     -0.302285     -0.615073   -0.00702673    -0.0466816       0.00000       0.00000       0.00000       0.00000       0.00000       0.00000       19.0876       20.5182       19.1209       15.5267       12.5397       7.69283       4.71277       2.56913       1.04417      0.393053      0.132154     0.0249048       0.00000       0.00000       0.00000       0.00000       0.00000       0.00000
   6  22 3508.1961    2.8103  2.9488  9.7458  0.0010      0.179801  0.1205   0.0637   0.2224    0.7557   0.0000      0.374859   440.3980       6.94550      -20.9385     -0.741860       4.42259       26.1224     -0.897810      -4.07879     -0.822701      0.364679      0.442215    0.00111734       0.00000       0.00000       0.00000       0.00000       0.00000       0.00000       21.5580       24.8727       23.8396       19.2487       14.1580       9.64212       5.44654       3.10421       1.30936      0.552526      0.163993     0.0328826       0.00000       0.00000       0.00000       0.00000       0.00000       0.00000
   6  23 3645.9759    2.3981  3.9735  9.8977 -0.0022      0.315189  0.1541   0.0489   0.2598    0.3530   0.0000      0.235401   402.4386      -35.3209       48.0616      -62.3607      -24.2612       10.5129       8.45594      -5.56429     -0.547805      0.495376    -0.0366451    -0.0430863       0.00000       0.00000       0.00000       0.00000       0.00000       0.00000       27.0725       33.0112       30.7401       24.1398       17.3685       11.0840       6.47191       3.47807       1.58142      0.635601      0.200780     0.0414799       0.00000       0.00000       0.00000       0.00000       0.00000       0.00000
   6  24 3784.3579    1.9743  5.4602  9.8377 -0.0016      0.538059  0.1855   0.0367   0.3377    0.2042   0.0000      0.186615   400.5526      -53.5369      -21.2949     0.0716664      -4.77898       10.1806     -0.490262    -0.0427619      0.161073       1.21125     0.0200004    -0.0790402       0.00000       0.00000       0.00000       0.00000       0.00000       0.00000       29.1727       34.5450       32.6722       27.9651       20.5754       13.0318       8.64477       4.18352       2.17738      0.742672      0.252237     0.0519384       0.00000       0.00000       0.00000       0.00000       0.00000       0.00000
   7  12 2184.6151    0.8471  0.6452  9.4708 -0.0073       6.33292  0.0506   0.0352   0.0920    0.2069   0.0000       1.98205   432.7321      -22.3556       7.22795       4.79844       4.55986      -3.43251     -0.679819      0.184137       1.77449     -0.979708     0.0174550    -0.0227648    -0.0182124   -0.00470232       0.00000       0.00000       0.00000       0.00000       9.31192       10.4493       10.4534       8.51788       6.50205       4.75590       3.16222       1.66875      0.863476      0.467992      0.187856     0.0626039     0.0172414    0.00318906       0.00000       0.00000       0.00000       0.00000
   7  13 2322.2719    1.0953  0.9841  9.4428  0.0047       4.50842  0.1062   0.0411   0.1180    0.3832   0.0000       1.86434   452.1252      -12.5753       4.55844      0.496713      -2.32593       8.51465      -1.75845       2.77981     -0.506259     0.0845427     -0.222137     0.0756728     0.0157744   -0.00396332       0.00000       0.00000       0.00000       0.00000       19.6009       17.6173       12.1874       13.1117       13.7128       11.3377       7.42577       3.74788       1.65347      0.690509      0.263225     0.0820233     0.0218385    0.00369733       0.00000       0.00000       0.00000       0.00000
   7  14 2458.2166    1.5232  0.8673 10.2492  0.0055       4.61626  0.0749   0.0579   0.1062    0.3006   0.0000       1.69190   426.1931      -8.86924      -1.49009       16.3740      -1.56622       11.5111       8.33670       1.34270      0.881119     -0.542127    0.00960402     0.0300073     0.0140231   0.000127691       0.00000       0.00000       0.00000       0.00000       11.0232       14.3591       11.7726       11.1303       8.63710       6.93239       4.62683       2.23797       1.44749      0.482436      0.295318     0.0852307     0.0272942    0.00610045       0.00000       0.00000       0.00000       0.00000
   7  15 2594.3004    2.0662  1.0252  7.1506 -0.0021       3.14261  0.0764   0.0694   0.1198    7.0694   0.0000       1.42973   438.7622       2.27053       14.3775      -4.57960       9.12195       7.69939      -2.13002      -2.10291       1.41641     -0.594828      0.154483    -0.0156700   -0.00732961   0.000702273       0.00000       0.00000       0.00000       0.00000       16.8664       11.7812       14.4224       17.4037       12.0623       5.46531       4.50493       3.93765       2.35444       1.00293      0.328533     0.0837732     0.0189366    0.00342970       0.00000       0.00000       0.00000       0.00000
   7  16 2731.0542    2.6774  0.9192 10.3893 -0.0051     -0.149932  0.0576   0.0956   0.1130    0.7569   0.0000       1.53367   428.6112       5.06544       8.49525      -3.08819       2.92227       1.15210      -4.32971       2.22531      0.126477     -0.932957    -0.0454180    -0.0541677    -0.0327221    0.00277769       0.00000       0.00000       0.00000       0.00000       9.61525       11.2837       10.4802       8.67317       7.58702       5.11249       3.40974       2.05921      0.996787      0.492984      0.174108     0.0680498     0.0214356    0.00385515       0.00000       0.00000       0.00000       0.00000
   7  17 2868.2843    3.2201  1.0191  9.8638 -0.0061    0.00810264  0.0616   0.1094   0.1240    2.3615   0.0000      0.903376   427.4963      -9.84723       24.7943      -15.6894      -8.27980      -1.23523      0.221029   -0.00253239      -2.48640      0.376172     0.0165315     0.0519907    0.00612730   -0.00162008       0.00000       0.00000       0.00000       0.00000       13.2870       15.8469       15.2556       12.5721       8.57603       5.51787       3.26604       1.97899       1.06525      0.492200      0.201256     0.0721291     0.0183016    0.00340892       0.00000       0.00000       0.00000       0.00000
   7  18 3005.6314    3.8555  0.7342 11.6612 -0.0038       1.87983  0.0501   0.1457   0.0909    0.4154   0.0000       1.07113   421.5727       14.2693       9.57142      -8.95592      -6.37367      0.939200      -3.72036      -3.71679      0.436251     -0.117546    -0.0286853    -0.0282571    -0.0227050    0.00481149       0.00000       0.00000       0.00000       0.00000       8.30533       8.84433       9.85727       7.77980       6.01681       4.50149       2.80005       1.72983      0.904763      0.442901      0.192117     0.0692293     0.0179141    0.00295404       0.00000       0.00000       0.00000       0.00000
   7  19 3142.7299    4.1872  1.0211 -2.7704 -0.0045       2.59349  0.0676   0.1383   0.1015   79.2503   0.0000       1.37159   433.8245      -10.5645       3.04799       12.6939      -4.44324     -0.645091      -2.34391      0.140215     -0.981762      0.179564      0.122306     0.0725292    -0.0240133    0.00235827       0.00000       0.00000       0.00000       0.00000       9.60895       11.9730       11.0112       9.86538       7.65538       5.04946       3.53164       2.05522       1.16910      0.539520      0.227980     0.0752101     0.0233147    0.00457887       0.00000       0.00000       0.00000       0.00000
   7  20 3279.7655    3.6315  1.6056  6.8173  0.0020     -0.244321  0.0796   0.0986   0.1460    5.7259   0.0000      0.731334   438.0125      -18.1474       6.57944       17.0145      -1.33586      0.624745      -2.41484      -3.07183       1.60441     -0.386119     -0.240817     0.0564415     0.0317548   -0.00595015       0.00000       0.00000       0.00000       0.00000       12.6901       14.6561       14.6074       11.9339       9.11299       6.25508       3.98093       2.38156       1.32215      0.578647      0.253258     0.0866836     0.0239326    0.00446276       0.00000       0.00000       0.00000       0.00000
   7  21 3417.4606    3.1893  1.9144 10.7203 -0.0016       1.28940  0.0925   0.0834   0.1593    0.5357   0.0000      0.537182   432.4669       10.3275       7.57846      -19.1340       4.89101      -3.64560      -2.35107      -1.02754      -1.75937      0.576800      0.321783    -0.0500966    -0.0813857   0.000436556       0.00000       0.00000       0.00000       0.00000       13.8081       15.5313       15.2308       13.1554       10.1892       7.32617       4.96178       2.81008       1.42998      0.758970      0.294018      0.101639     0.0286824    0.00524360       0.00000       0.00000       0.00000       0.00000
   7  22 3555.2225    2.5860  3.2555 10.4341 -0.0091      0.383178  0.1204   0.0520   0.2104    0.2789   0.0000      0.324399   450.7433       1.06085       14.9209       8.28535      -9.22271      -2.07043       3.14166      -2.05655       4.22376      -2.50257     -0.148699    0.00701295     0.0720985    0.00801400       0.00000       0.00000       0.00000       0.00000       18.2329       21.1412       20.2029       18.0684       14.0690       9.75948       6.40636       3.95184       2.15136       1.00024      0.401226      0.139693     0.0396032    0.00763470       0.00000       0.00000       0.00000       0.00000
   7  23 3693.3656    2.2390  4.4589  9.8888 -0.0005      0.242624  0.1418   0.0391   0.2600    0.2505   0.0000      0.195951   406.3022       15.1236       55.6716      -5.14898       17.4933      -4.66083     -0.922221      -4.43814       2.05797      -1.05075      0.159143      0.172449     0.0638934    0.00197470       0.00000       0.00000       0.00000       0.00000       20.5270       23.8893       23.1887       21.2248       15.8915       11.7182       7.73973       4.51492       2.51615       1.15601      0.502227      0.170216     0.0472424    0.00947479       0.00000       0.00000       0.00000       0.00000
   7  24 3832.0245    1.9264  6.3239  9.4948 -0.0026      0.254177  0.1792   0.0292   0.3322    0.1836   0.0000      0.134650   448.6311      -38.8334       32.0838       7.37017      -16.1896       31.0746      -17.2336       5.81677       3.00653       1.12629     -0.330685     0.0590788     0.0231827     0.0272300       0.00000       0.00000       0.00000       0.00000       24.8106       30.7373       29.0604       25.3533       20.9086       13.9441       9.55084       5.59303       3.02700       1.43271      0.592142      0.209088     0.0652794     0.0121796       0.00000       0.00000       0.00000       0.00000
   7  25 3970.3645    1.6176  8.7342  9.2191 -0.0011     0.0110918  0.2196   0.0219   0.4180    0.1389   0.0000     0.0958897   467.8774      -44.5923       12.0120       11.8645      -39.6137      -24.2729      -8.89085       6.79262       7.69709      -1.49623      0.806473      0.504374     0.0527207    -0.0103388       0.00000       0.00000       0.00000       0.00000       30.6455       36.9002       35.4524       31.7239       25.0303       17.2008       11.5038       6.91276       3.84656       1.75282      0.750612      0.261176     0.0767235     0.0144912       0.00000       0.00000       0.00000       0.00000
   7  26 4109.2538    1.3874 10.6169  9.1786 -0.0005     0.0190119  0.2825   0.0186   0.4951    0.1086   0.0000     0.0912301   437.3804      -71.2005     -0.395208       49.6961       10.8853      -15.7508      0.301534     -0.652229      -3.71371     -0.506914      0.331632     -0.147289     0.0499449    -0.0196251       0.00000       0.00000       0.00000       0.00000       36.1417       45.9727       40.3011       38.8242       29.3670       21.9288       14.2295       8.22620       4.40463       2.05361      0.872867      0.307123     0.0888117     0.0195293       0.00000       0.00000       0.00000       0.00000
   8  11 2086.2478    0.6565  0.5125  9.1032  0.0073       12.6566  0.0503   0.0296   0.0756    0.1440   0.0000       2.91094   439.0567      -2.34176      -6.93387       13.8538       1.03676      -2.17377      -6.13008       1.68374       1.13056     -0.851251     0.0658632      0.133050    0.00197703    -0.0130816   -0.00515089    0.00145101       0.00000       0.00000       10.1303       12.8427       11.9587       10.5183       7.38899       5.31846       3.09643       2.09957       1.13959      0.680540      0.272520      0.137884     0.0440882     0.0170914    0.00370318   0.000905596       0.00000       0.00000
   8  13 2363.0766    1.2319  0.8930  9.1609  0.0118       4.15642  0.0721   0.0437   0.1035    0.3728   0.0000       1.20562   432.9167      -3.99909       9.44494       5.08960      -10.0540      -1.94100      -2.06047       1.11392      0.771618      -1.22352     -0.247623     0.0795845     0.0160005    -0.0214060     0.0118484   1.18723e-05       0.00000       0.00000       9.27709       10.0475       13.6966       10.0991       7.44300       7.61154       4.45702       2.28334       2.14169       1.05778      0.376961      0.229577      0.112083     0.0322052    0.00712992    0.00112854       0.00000       0.00000
   8  14 2499.5078    1.7848  1.0142  9.0706  0.0063       3.06967  0.0611   0.0584   0.1035    0.8585   0.0000       1.08718   439.7894      -4.60772       14.7134      -1.74725       8.53051     -0.143557      -2.05895       2.27617     -0.675078     -0.429237      0.342836     0.0566195    -0.0265044  -0.000106130   -0.00118999  -0.000736204       0.00000       0.00000       8.24028       10.4999       9.21900       9.25450       7.50923       5.82232       4.11421       2.57769       1.63603      0.778939      0.438694      0.153192     0.0704713     0.0210794    0.00591798    0.00121784       0.00000       0.00000
   8  15 2636.2736    2.2038  1.0768  8.0440 -0.0024       3.83478  0.0632   0.0681   0.1031    4.1376   0.0000       1.08261   437.6749       10.3336       15.2819      -6.12609      -3.28330       8.03663       1.74393      0.115048      -2.84480    -0.0266546     -0.131430    -0.0401050     -0.140987   -0.00859803   0.000252042    0.00106854       0.00000       0.00000       7.83601       10.1608       9.05417       8.43527       7.29116       5.29516       4.21352       2.45926       1.46969      0.736513      0.397148      0.164726     0.0658368     0.0194245    0.00606613    0.00109484       0.00000       0.00000
   8  16 2773.8068    2.7936  0.8850 10.8404 -0.0016       2.97887  0.0842   0.0993   0.0998    0.4117   0.0000       1.54751   425.4393      -3.35395      -4.17825      -2.79917       5.74917       1.29798       3.31581       4.54083      0.742479      0.463584      0.281557     0.0935410     0.0161523   -0.00417099   9.54602e-07  -0.000345782       0.00000       0.00000       14.4116       23.0609       18.2284       17.8692       10.5538       7.85691       3.96763       2.43394       1.19404      0.615059      0.312964      0.123775     0.0502404     0.0164640    0.00423972   0.000766113       0.00000       0.00000
   8  17 2911.5644    3.7028  0.8549  9.4287 -0.0013       1.74767  0.0691   0.1232   0.0998    1.8613   0.0000       1.38774   431.2157       8.04735      -6.41413       7.88847      -13.1341       4.26667       2.02188     -0.838694     -0.643563     0.0948643      0.318831    -0.0781334     0.0315656   -0.00871941    0.00400161  -0.000366738       0.00000       0.00000       10.9497       8.89242       13.1017       12.1810       6.81011       5.81749       5.47188       3.09654       1.21594      0.883609      0.589560      0.264700     0.0825230     0.0202832    0.00409902   0.000665862       0.00000       0.00000
   8  18 3049.0916    3.9274  1.0171 11.4740 -0.0048      0.891411  0.0604   0.1296   0.1105    0.5193   0.0000       1.12670   439.0745      -10.9412       6.37347       19.6294      -14.4791      -1.95835      -3.24811     -0.698319     -0.201617     -0.209261      0.108316    -0.0752159     -0.110920     0.0208246   -0.00915958    0.00113146       0.00000       0.00000       8.69704       10.4365       9.80686       9.35553       7.08464       5.59418       3.81867       2.42478       1.41085      0.771140      0.342759      0.166427     0.0600817     0.0195117    0.00480728    0.00102132       0.00000       0.00000
   8  19 3186.7347    4.1355  1.0640 10.7838  0.0108       1.47208  0.0674   0.1291   0.1153    0.7533   0.0000       1.00559   435.2753       3.88097       12.8034      -7.17070       4.26213      -10.2743      0.958990      -2.69448       1.34368      0.641029     -0.280532      0.137674     0.0788159    -0.0273152    0.00333257  -0.000375188       0.00000       0.00000       9.18999       9.88735       11.9970       9.24647       6.82892       6.66409       3.99260       2.25933       1.71015      0.800777      0.327771      0.180420     0.0890159     0.0251779    0.00523001   0.000850830       0.00000       0.00000
   8  20 3324.3706    3.5159  1.5934 11.3122 -0.0041       2.36921  0.0942   0.0925   0.1431    0.3430   0.0000      0.917016   435.5294      -3.41921      -16.3066       4.40198       11.9724      -13.4553     -0.450304      -2.20634      0.946085      0.259079      0.573937      0.166572     -0.170808    -0.0111206    0.00475222    0.00204138       0.00000       0.00000       10.8557       12.8722       12.0025       12.4260       9.26316       6.88567       4.74937       3.25235       1.90184       1.08780      0.530739      0.221185     0.0821919     0.0251753    0.00645215    0.00140565       0.00000       0.00000
   8  21 3462.3594    3.0387  2.2418  9.8799  0.0008       1.01087  0.0894   0.0667   0.1539    0.5119   0.0000      0.506108   419.4520      -4.93465       18.3969      0.508596       3.54416       1.48345     -0.421897     -0.576084     -0.737414      0.883808    -0.0549602     -0.223413    0.00555100     0.0914003     0.0171677   -0.00118204       0.00000       0.00000       12.3556       14.4536       13.4913       11.9705       10.1436       7.91561       5.75999       3.47384       1.93723       1.01550      0.494346      0.218807     0.0819495     0.0266448    0.00739325    0.00128823       0.00000       0.00000
   8  22 3600.8326    2.5486  3.3882  9.9483 -0.0019      0.484962  0.1108   0.0456   0.2022    0.2526   0.0000      0.293415   452.3889      -37.5394       22.3505       6.00974      -24.5218      -16.7211       5.89194      -1.88422      0.386204     -0.408680     0.0424582     0.0555445      0.150893   -0.00712071    -0.0191702    0.00117048       0.00000       0.00000       14.6636       16.5644       16.5256       14.7755       12.7834       9.49680       6.64955       4.52621       2.48044       1.39717      0.691008      0.292755      0.104686     0.0369233    0.00941794    0.00160306       0.00000       0.00000
   8  25 4017.5535    1.5133  8.7400  9.3618 -0.0009      0.122050  0.2141   0.0196   0.4031    0.1039   0.0000      0.101747   473.8766       7.40489      -17.6834       24.4701       43.9204      -2.16876       2.77501       14.5704      -7.50723      -3.40801     -0.318588      0.326697     -0.370948    -0.0506562    -0.0147982  -0.000201705       0.00000       0.00000       26.6827       31.0226       31.8285       28.0631       23.6141       17.3680       12.4172       8.06676       4.79256       2.55664       1.31658      0.552555      0.216284     0.0699854     0.0184335    0.00298605       0.00000       0.00000
   9  10 1984.2301    0.5547  0.4538  8.9162 -0.0053       5.32280  0.0395   0.0281   0.0777    0.1493   0.0000       2.21490   435.5408      0.458639       11.3012       4.22347     -0.590245      0.112955      -1.29394      -1.63242      0.427099      0.210617     0.0207512      0.372669    0.00220777     0.0543004    0.00984913  -0.000966277  -0.000317436  -0.000128753       6.27047       6.66261       7.20463       5.90302       5.26812       4.97887       3.07893       2.35076       1.54698      0.811197      0.458915      0.235180     0.0862084     0.0380192     0.0167572    0.00481441   0.000900723   0.000139663
   9  15 2676.9799    2.4159  0.9646 10.5515 -0.0015     -0.114761  0.0529   0.0754   0.0994    0.3862   0.0000       1.52834   429.9703      -15.7839       10.9160      -3.96589       9.70640      -8.11099      -7.34150       2.64508      0.325828     -0.254913     -0.218349    -0.0348444    -0.0793239    -0.0173936    0.00354007   -0.00586093   -0.00166644   6.62116e-05       6.66830       7.95584       8.03835       7.11548       6.07662       4.88990       3.64385       2.34659       1.48649      0.824543      0.449818      0.234255      0.100620     0.0423964     0.0150928    0.00454132    0.00117753   0.000185366
   9  16 2815.1056    3.0829  0.9495 10.8007 -0.0000      0.142284  0.0605   0.0955   0.0972    0.4829   0.0000       1.01217   434.6655      -1.47213       12.5788      -5.70784       8.49796       2.43273      -1.87338      -2.68800      -1.76374       2.04268     -0.176555     -0.254870    -0.0178261     0.0112877     0.0263976   -0.00822986   -0.00200621   0.000139358       8.74065       11.4506       10.5379       10.4109       7.49957       6.38822       4.09632       3.13753       1.57671       1.15142      0.481275      0.313094      0.110524     0.0572288     0.0147626    0.00638543    0.00113717   0.000293180
   9  17 2953.4840    3.6141  1.0022 10.0869 -0.0018      0.919280  0.0538   0.1042   0.1021    1.1336   0.0000      0.726128   436.2089      -6.62270       13.5150       14.9972      -16.3696       4.07282       2.15687      -1.01070     -0.238050      -1.00052      0.268426     -0.460854     0.0565533     0.0213244     0.0131672    0.00785617   0.000759704  -0.000195206       7.55303       7.55988       7.46401       7.96056       6.62216       5.16397       3.59708       2.59915       1.73229       1.02977      0.576723      0.278237      0.122122     0.0438812     0.0159632    0.00454738    0.00105740   0.000193735
   9  18 3091.3226    4.0392  1.0837 11.6897 -0.0077      -1.05862  0.0750   0.1256   0.1218    0.4480   0.0000       1.10463   430.4940       2.62432       4.71760       18.1566      -3.32108       3.18836      -2.58475       1.47838       2.94438       1.27590     -0.276602      0.711145    -0.0349172   -0.00246593    -0.0197022    0.00265861    0.00249589  -0.000215237       6.74892       10.8260       9.59404       9.07072       8.31657       5.29665       5.33015       2.56912       2.27663       1.18893      0.636055      0.359357      0.132916     0.0700193     0.0239633    0.00609558    0.00243570   0.000357528
   9  19 3229.4976    3.5894  1.2149 12.5198 -0.0070       3.53200  0.0720   0.1152   0.1319    0.2179   0.0000       1.59076   434.1585       7.72400       11.9065      -11.8616       15.0527      -13.6934      -2.16476      -2.04438      0.550925       1.69052      0.490569     -0.239234     -0.154668     -0.115129     0.0166798   -0.00933575  -0.000564183   9.36690e-06       8.27053       9.57221       9.91500       9.15067       7.24507       6.22934       4.76417       2.99848       2.01241       1.22585      0.625825      0.287037      0.148335     0.0636042     0.0216744    0.00603306    0.00148736   0.000252938
   9  20 3367.9260    3.3433  1.5673 11.4377 -0.0100       2.38694  0.0730   0.0845   0.1293    0.2597   0.0000      0.735731   431.7271      -18.2021       11.4223       14.5346     -0.984279     -0.484346       8.13191      -8.20292       5.45236     -0.147737     -0.391114     -0.240862     -0.169830     -0.100720     0.0395555   -0.00578876   0.000830445  -2.42216e-05       8.24220       10.7132       10.4467       9.81976       8.29181       6.24553       4.51233       3.23479       1.91132       1.26759      0.627796      0.327828      0.147431     0.0624513     0.0199016    0.00705214    0.00172510   0.000311089
   9  21 3506.3009    2.8177  2.7362 10.9262  0.0028      0.961883  0.0983   0.0556   0.1730    0.1634   0.0000      0.418600   449.6564       12.8773       18.6211       27.1482       7.15829      -11.1315      -1.87015      -1.06189       1.52283     -0.966627      0.297665     -0.635489     -0.226113    -0.0156747     0.0124211   -0.00104692   -0.00158682   0.000549961       12.0016       14.5162       14.3962       13.2792       11.1152       8.73574       6.08888       4.16001       2.75158       1.56432      0.860044      0.434076      0.181439     0.0763127     0.0283480    0.00843587    0.00205130   0.000357739
   9  22 3644.9741    2.2594  3.9170 10.3355 -0.0023      0.122998  0.1196   0.0381   0.2101    0.1446   0.0000      0.233632   442.4479      -3.13335       17.2022     -0.360633      -3.04801       27.0553      -11.8595       6.99092       12.2582      0.544854     -0.305149     -0.732953     -0.370865    -0.0532956     0.0149779    0.00753373   2.82961e-05   0.000150710       14.0759       17.1128       17.2158       15.2758       13.3258       10.6779       7.70497       5.27936       3.48719       1.86170       1.10364      0.502340      0.246409     0.0889278     0.0376305     0.0109366    0.00269501   0.000438978
   9  23 3784.2658    1.9558  5.6804  9.8330 -0.0008      0.281130  0.1543   0.0273   0.2662    0.1265   0.0000      0.139429   425.0602       14.5370       10.3375       19.3259      -4.68176      -20.0142       1.52241       6.11873      -4.17512     -0.645451      0.779538       1.21590     -0.304753     0.0129792      0.120556     0.0220097    0.00301379   4.20868e-05       18.3186       20.5046       21.8978       20.4615       16.7423       12.6085       9.73721       6.92764       4.11095       2.25928       1.35559      0.725486      0.320309      0.123508     0.0439385     0.0131935    0.00314805   0.000498582
   9  25 4063.4381    1.4503  8.5350  9.4589 -0.0017      0.272759  0.2082   0.0189   0.3639    0.0921   0.0000      0.101090   448.6421      -37.6243       46.3910      -44.2847       21.8077      -25.9984       32.7769       4.11728       2.72365      -2.05697      0.237776     -0.145171     -0.839135      0.655761    -0.0500995    -0.0105470   -0.00499673  -0.000307664       22.9312       28.4285       27.6974       25.4727       22.0899       17.8167       12.7051       8.86298       5.62293       3.32343       1.81016      0.865107      0.407148      0.161112     0.0596794     0.0186526    0.00449644   0.000763720
   9  26 4202.6166    1.2203 11.6290  9.3629 -0.0040     -0.103044  0.2762   0.0156   0.4991    0.0754   0.0000     0.0920983   452.2657      -36.7625       23.1233       49.9248      -17.8026      -8.65665       16.1395       21.0754      -11.2286     -0.840671     -0.141769       1.11080     0.0389291     -0.329894    -0.0230419    -0.0235363   0.000183860    0.00147386       28.5025       35.7176       35.5255       32.7270       27.7682       21.8224       16.3062       11.3449       6.96340       4.10779       2.24330       1.14973      0.520470      0.213219     0.0759830     0.0240022    0.00587232   0.000978759
   9  28 4480.2497    0.8333 17.0490  9.2077 -0.0022     -0.570299  0.4911   0.0113   0.8261    0.0623   0.0000      0.116154   432.0852      -120.006       175.493      -60.2204       4.00536      -12.1946      -37.4231       10.8906       3.73465       2.01702       2.39632     -0.125647       1.61501     0.0720589   -0.00584811     0.0462219    -0.0104085  -0.000466339       42.6317       51.6439       52.4781       47.7731       41.9854       32.6387       25.0601       17.0216       10.9190       6.51751       3.56709       1.81184      0.828663      0.338419      0.120595     0.0368730    0.00908324    0.00139510
  10   9 1880.0352    0.4171  0.3422  8.8370  0.0001       7.18924  0.0346   0.0228   0.0585    0.1086   0.0000       3.00418   443.3056       1.37213       5.73963      0.363447     -0.636369       1.00320    -0.0330361      -2.74130       1.08016      0.847294     -0.475102      0.154186     0.0142690     0.0312221     0.0265903   -0.00196928   0.000889874    0.00103905       5.13333       5.33694       5.77225       6.46436       4.80780       3.38495       2.79966       2.45303       1.46549      0.720061      0.508139      0.306516      0.168770     0.0873759     0.0309626     0.0101091    0.00357055   0.000912546
  10  10 2021.5313    0.5184  0.4994  9.0807 -0.0219       10.8755  0.0487   0.0227   0.0754    0.1216   0.0000       2.60471   433.0830      -4.47191       14.8376      -3.86969      -7.16472       1.96412     -0.569009      0.287806      -2.04362      0.134696     -0.877687      0.500549     0.0725210    -0.0377837   6.95650e-05   -0.00112757    0.00171230   3.49871e-05       5.52541       6.22018       7.91796       6.20107       5.38972       5.12988       3.34424       2.64926       1.85935       1.10231      0.679975      0.353615      0.179156     0.0904284     0.0359920     0.0174348    0.00595958    0.00161952
  10  12 2302.8143    1.1189  0.8025  8.9675  0.0031       3.11986  0.0492   0.0351   0.0852    0.3614   0.0000       1.23412   438.8149       12.7835       13.1273     -0.506428       4.75968      -6.74531       1.51793       1.40546      -2.06914      -2.34842     -0.156011      0.360314    -0.0532158   -0.00299687     0.0345816   -0.00115868   -0.00628151  -0.000830771       5.87094       8.19328       7.70748       7.65341       6.27706       4.64171       3.73562       2.35397       1.75570      0.990021      0.654511      0.320886      0.172171     0.0786336     0.0334238     0.0130465    0.00399878    0.00113847
  10  13 2440.9230    1.4687  0.9332 10.0749 -0.0114       3.86684  0.0542   0.0455   0.0960    0.2569   0.0000       1.26492   445.8706      -2.02078       5.26369      -14.0406      -3.63115       5.45270       1.01043      -5.09380      -1.66366      0.950110      0.270525      0.907556     -0.122212     -0.194059    -0.0402312   -0.00933480    0.00240929    0.00177234       6.05654       7.53183       7.81412       6.99888       6.26862       4.76058       3.83311       2.83860       1.91308       1.04983      0.656319      0.368777      0.187375     0.0939184     0.0358056     0.0137599    0.00507231    0.00145411
  10  14 2578.6160    1.9560  0.9601 10.1824 -0.0050       1.28473  0.0533   0.0592   0.1019    0.3472   0.0000       1.12252   435.2493       18.5852       8.83099       4.78894      -3.00545       2.86399       3.34626      -1.14552      -3.38683       1.01040      0.123554     -0.131931      0.202556    -0.0178370     0.0164200     0.0151786   0.000437981  -0.000179736       6.60260       7.21890       7.29567       7.32071       6.70790       5.21012       3.49162       2.41382       1.85397       1.23272      0.750678      0.404655      0.196758     0.0827890     0.0337884     0.0128080    0.00433439    0.00124419
  10  15 2717.0237    2.4393  1.1524 10.4669 -0.0042       2.43753  0.0632   0.0690   0.1032    0.4195   0.0000       1.07594   439.3232      -1.43805       2.19106       3.31763      -6.49784      -4.88916       4.71826      0.693609      0.260260      -2.07442      0.190904      0.467829     0.0895682     0.0456799    -0.0428970     0.0211956    0.00111012    0.00132925       6.79352       8.43046       8.45312       7.80853       6.96751       5.45796       3.88180       2.94153       1.93237       1.15777      0.722713      0.387888      0.196694     0.0944276     0.0373513     0.0137476    0.00526264    0.00151653
  10  16 2855.6883    3.3153  0.7600 10.6071  0.0038       1.83216  0.0399   0.1104   0.0855    0.4909   0.0000      0.931524   436.9678      -7.40672       16.9471       1.27322       6.41150      -2.95125      0.447787      -2.75523      0.502859      -1.12022     -0.529943      0.669216      0.176063     0.0363615    -0.0530879    0.00807378   -0.00196146  -3.69182e-05       5.14346       6.00720       6.00238       5.61824       5.05127       3.82386       3.51333       2.34012       1.54014      0.959556      0.552200      0.295627      0.151956     0.0725682     0.0330833     0.0111291    0.00360259    0.00100216
  10  17 2994.4043    3.8788  0.8586 11.5062 -0.0088       1.81141  0.0541   0.1173   0.0784    0.3994   0.0000       1.17688   436.1005       2.85645       9.03553      -4.16665      -7.90762     -0.488259       2.28140       3.64655      -1.02082      -1.65248     -0.563571     -0.389745     0.0300256    -0.0214906   -0.00700956    0.00540642   -0.00151434   0.000512383       6.34663       7.33951       7.85771       6.67193       6.50939       5.14759       3.49748       2.73576       1.70267       1.18104      0.764555      0.357069      0.172967     0.0878659     0.0340966     0.0119310    0.00491682    0.00150057
  10  18 3132.8505    4.0855  1.0248 11.1609 -0.0009       1.23844  0.0605   0.1127   0.0948    0.5012   0.0000       1.13310   433.8840      -3.96462       15.0733      -7.29836      -2.12384       3.10511       2.43884       3.17472      -1.97622     -0.596516       1.33189     -0.247264     0.0307748   -0.00678515     0.0328591   0.000191356   -0.00218785   0.000353668       7.26360       8.77731       8.38638       7.03487       6.77606       5.88858       4.98177       3.30093       2.32663       1.36815      0.725270      0.395707      0.198012     0.0791168     0.0388384     0.0156806    0.00526248    0.00136233
  10  20 3410.1275    3.1951  2.0738 10.9399 -0.0040       1.00873  0.0825   0.0649   0.1340    0.2129   0.0000      0.444935   445.8361     0.0725017       23.9047       7.73490      -11.5577       2.80011       1.47171       6.31342      -1.02102      -1.10456     -0.484728      0.135532      0.467851     -0.157596    -0.0564286   -0.00524778    0.00700608   0.000119695       9.11347       10.5511       11.2712       10.5374       9.03926       7.13488       5.59638       3.76820       2.54773       1.69474       1.02113      0.520562      0.270286      0.125480     0.0569453     0.0207422    0.00689757    0.00185913
  10  21 3548.9562    2.6079  3.0509 10.7352 -0.0039      0.605936  0.0972   0.0462   0.1794    0.1249   0.0000      0.289534   448.0195      -6.58973       29.3948       11.9187      -5.27497       5.64494       13.2529      -5.60689      -7.73373      -2.36920      0.722840   0.000820499      0.317281      0.331436     -0.120434     0.0126073     0.0164597    0.00224874       10.0134       11.9215       12.5321       11.6125       10.4289       8.35946       6.29748       4.56237       3.14955       1.98983       1.13353      0.658395      0.329590      0.148990     0.0632517     0.0251745    0.00833952    0.00247736
  10  23 3827.9729    1.8141  5.8911  9.9440 -0.0034      0.402069  0.1474   0.0254   0.2717    0.0961   0.0000      0.146637   431.8864       13.1197       12.1644       48.1637      -8.36135      -15.9682      -12.0321       1.81430      0.294749      -4.32353      -1.40232       1.64335      -1.14224     -0.185229     0.0392778     0.0316431    0.00228813    0.00981248       15.3301       18.1787       18.5505       17.8970       15.3844       12.6577       9.51620       6.74919       4.72340       2.91242       1.74117      0.957231      0.495058      0.219613     0.0955550     0.0362514     0.0125422    0.00347646
  10  24 3967.7035    1.5588  8.0748  9.5491 -0.0020      0.132242  0.1793   0.0194   0.3404    0.0868   0.0000     0.0949365   419.3709       46.2740       16.4622      -1.50367      -4.40720      -5.78127      -12.2902      -10.6296      0.743380       4.07108      0.969065      -2.81114      0.513574     -0.424596    -0.0675623   -0.00476858    -0.0259212    0.00814656       17.9181       21.6795       22.1196       21.3419       18.3451       15.3662       11.5926       8.40431       5.67942       3.63978       2.11391       1.20013      0.582562      0.286585      0.115429     0.0465053     0.0151893    0.00442306
  10  25 4107.5215    1.3243 10.5207  9.3795 -0.0017      0.248455  0.2303   0.0157   0.4250    0.0699   0.0000     0.0849164   410.9876       8.66815       8.17481       11.4928      -16.4393      0.961717       3.27632       15.9855     -0.104026       3.79804       4.75705       3.30946    -0.0665967      0.193704     0.0705156    -0.0692736    -0.0130115    0.00735905       22.3086       26.9250       28.4885       26.0031       23.3423       18.1495       14.0837       10.1785       6.80682       4.35607       2.49712       1.44516      0.739829      0.336050      0.145156     0.0559967     0.0183308    0.00550849
  10  26 4247.4821    1.1471 13.0721  9.2423 -0.0012    -0.0148000  0.3018   0.0138   0.5294    0.0678   0.0000     0.0901898   480.6375      -47.7303       34.9184       52.3214      -25.8552      -40.3394      -13.8698      -23.7645       14.8400      -3.10379      -5.46947       2.21211      0.865972      -1.04460     -0.207757     0.0243901   -0.00598414   -0.00322443       26.8873       33.0476       34.0410       32.0194       28.4251       22.6885       17.2217       12.5493       8.40331       5.37691       3.23913       1.75032      0.896578      0.423760      0.179467     0.0678603     0.0231209    0.00682019
  10  27 4386.3067    0.9456 14.9214  9.2895 -0.0006     -0.355903  0.3933   0.0122   0.6583    0.0585   0.0000      0.100447   461.6145      -63.1758      -41.8243       27.9083       34.4732      -16.9137      -53.5404     -0.743058      -1.95133      -11.9952       2.70774       4.20785      0.961527     -0.694638      0.116736      0.120820    -0.0256327   -0.00205054       32.0935       39.8848       41.5870       38.1962       34.8955       27.5061       21.3212       15.7133       10.5229       6.76146       4.16094       2.22899       1.19508      0.544148      0.242133     0.0872397     0.0303059    0.00885610
  11  11 2199.8629    0.8511  0.8211  9.4082 -0.0085       4.40988  0.0511   0.0280   0.0842    0.1757   0.0000       1.37624   434.6614       3.90351       15.7474       2.30559      -6.45080      0.414987       2.39606      0.646159      -3.37745     -0.184936     0.0839441      0.177729     -0.532538      0.175903     -0.109199     0.0267872   -0.00490012   -0.00320068       5.42620       6.92240       7.12458       6.31436       6.04062       4.94846       3.69488       2.97156       1.94649       1.33954      0.870628      0.464779      0.278403      0.134825     0.0619848     0.0285437     0.0107067    0.00386347
  11  13 2478.5320    1.6560  0.8421  9.7012 -0.0018       3.49691  0.0471   0.0479   0.0824    0.3543   0.0000       1.11821   433.7198      -5.83337       17.1573     0.0311223      -3.68306      -1.43596       1.39691       1.50277      -1.57831      -1.20253     -0.159761     -0.312439     0.0307312     -0.124178   -0.00853018   -0.00899232   -0.00400866    0.00424047       5.19011       6.28885       6.41771       5.80676       5.31573       4.61458       3.58999       2.83953       1.87931       1.23124      0.836858      0.450982      0.251426      0.117193     0.0698024     0.0257978     0.0115879    0.00358757
  11  14 2616.9438    2.1435  0.9839 10.4573 -0.0067       3.06089  0.0574   0.0610   0.0928    0.3230   0.0000       1.41602   442.1957       2.01961       9.15073      -6.17307     -0.867232       1.54860      -1.24361      -3.93254      0.763372      -1.04577     -0.554838      0.475864     -0.110829     0.0156944     -0.157195     0.0148096   -0.00682631   -0.00149281       6.27630       7.08437       7.34222       7.71632       6.54736       4.81847       3.91981       3.17592       2.30120       1.35085      0.768194      0.507845      0.308690      0.165722     0.0796048     0.0312761     0.0124111    0.00390281
  11  15 2756.0178    2.8227  0.8766 10.3958 -0.0076     -0.265465  0.0451   0.0830   0.0794    0.4567   0.0000       1.07055   446.2173      -11.4885       15.2870      -9.77369     -0.187595      -2.17384       5.15761     -0.162858       4.05895       1.04857      -1.61267      -1.05122     -0.184505    -0.0379066    -0.0117256    0.00236315    -0.0179398    0.00390326       4.67612       5.91972       5.75031       5.85766       5.16365       4.26965       3.26529       2.72409       1.84382       1.22356      0.719322      0.441506      0.253187      0.127275     0.0618035     0.0253239     0.0101695    0.00343905
  11  16 2895.3693    3.4101  0.8263 11.2732 -0.0056      0.382357  0.0435   0.1025   0.0836    0.3047   0.0000      0.897753   446.6030      -3.73678       13.7440      0.699655       6.22662      -2.66221     0.0117429       3.28092      -3.76645     0.0263885     -0.512821      -1.01086      0.168931    -0.0643482      0.110569  -0.000832593    0.00267972    0.00380758       5.62434       6.81005       6.26462       5.43140       4.91958       4.59328       4.03835       3.07051       2.11701       1.30568      0.759723      0.410091      0.218036      0.108114     0.0510286     0.0232084    0.00925638    0.00313650
  11  17 3034.5066    4.0548  0.8601 11.3327 -0.0067      0.908049  0.0560   0.1139   0.0799    0.3973   0.0000      0.953403   430.7306      -4.15506       9.97220      0.213508      -1.53594      -2.10513      -4.20190     -0.406951     -0.494187      0.737341      0.199187      0.235630      0.152904     -0.149200   -0.00150214     0.0260180   -0.00421875    0.00282257       8.02141       9.05416       7.76249       5.72258       5.30767       6.61813       6.28224       4.69124       3.18995       1.95349      0.992234      0.519819      0.260995      0.124540     0.0525940     0.0255838     0.0112288    0.00392558
  11  18 3173.3699    3.7820  1.0493 12.0612 -0.0040      0.515308  0.0566   0.1040   0.1060    0.2285   0.0000       1.04892   438.1954       5.32235       31.0092       1.10797     -0.219551     -0.109703       1.28540      -6.15501      -1.05255       1.72200     -0.235171     -0.144835     -0.266322     -0.110881     0.0329114     0.0242844     0.0122397    0.00332538       5.20621       6.92941       6.94915       6.81065       6.17936       4.82231       4.07015       2.49396       1.96612       1.32362      0.892393      0.474248      0.291944      0.134881     0.0634941     0.0284137     0.0125040    0.00417114
  11  19 3312.3057    3.7126  1.6079 10.6110 -0.0010       1.40451  0.0722   0.0812   0.1084    0.4456   0.0000      0.568668   442.3663       3.89569       9.57120      -6.99150       12.9085      0.510395      0.329687      -3.53184      -1.23641      0.170115      0.945000     -0.206055   -0.00524100      0.138126     -0.180884   -0.00132483    0.00142661    0.00405325       7.71331       8.58152       8.48046       9.13245       8.07358       6.50826       4.77785       3.39871       2.62551       1.75789       1.09521      0.667534      0.385083      0.195048     0.0822825     0.0357145     0.0135351    0.00510583
  11  20 3451.5668    3.1323  2.2670 10.4220 -0.0012      0.738695  0.0732   0.0571   0.1372    0.2157   0.0000      0.382995   439.0392      -6.46382       11.7445      -6.32007      -7.32949      -3.29292       6.21784       3.08996      -5.16800     -0.592805     -0.425281     -0.168714     -0.186346      0.219546     0.0258931     0.0241047   3.48946e-05   -0.00282390       7.49173       8.89899       8.99737       8.76430       7.76528       6.40337       5.40088       3.95815       2.79991       1.81772       1.12961      0.622860      0.377372      0.184090     0.0872889     0.0392536     0.0161056    0.00531244
  11  21 3591.0608    2.4767  3.5486 10.3290 -0.0021      0.381749  0.1010   0.0387   0.1767    0.1237   0.0000      0.212434   428.0684       1.17337       12.8962      -10.7670       19.2366      -17.1474       1.92824       13.2304     -0.106899       2.09760      -3.06061       1.50424     -0.287444     0.0459825     -0.166736     0.0421668    -0.0174333    -0.0104589       10.2163       12.1550       12.5506       12.1181       10.9286       9.01091       6.72056       5.20941       3.70627       2.38011       1.54384      0.888153      0.514391      0.259792      0.121457     0.0519133     0.0204805    0.00735268
  11  22 3730.9615    2.0565  4.6771 10.3199 -0.0024      0.609533  0.1211   0.0299   0.2200    0.0886   0.0000      0.163313   438.3644      0.406768       12.5533       13.4669     -0.666439      -26.1460      -23.0301       6.17244      -1.19553     -0.362630      -3.06111      0.562580      0.853044     0.0961003      0.240297     0.0273838    -0.0141595    -0.0100808       11.2965       14.2772       14.9131       14.0291       12.6684       10.3148       8.45507       6.26705       4.38998       2.82102       1.85401       1.06737      0.572121      0.312199      0.145104     0.0687025     0.0251664    0.00954564
  11  23 3871.0217    1.7358  7.2091  9.6709 -0.0025      0.344794  0.1566   0.0209   0.3007    0.0865   0.0000      0.109826   458.3699      -7.59848       14.0032       14.7632       18.7015       24.8097      -15.3383      -10.7588       2.38082      0.685144      -5.01710       1.78608       1.16143     -0.564162     -0.324502     0.0565678    -0.0104930    -0.0317448       14.0791       17.7410       18.4570       17.2819       15.5688       12.9494       10.5626       7.63633       5.40837       3.62739       2.22600       1.35406      0.700180      0.379415      0.176874     0.0813519     0.0315341     0.0121071
  11  24 4011.2007    1.4708  8.2884  9.5385 -0.0015      0.161760  0.1850   0.0174   0.3296    0.0756   0.0000     0.0998981   441.1922       18.5691       19.3828      -8.12100       50.9029      -6.31390       15.1562       21.8240       1.11897      -6.99018       3.05699       2.54055     -0.185359    -0.0660026     -0.169076     -0.106060     0.0146520     0.0135226       17.1623       21.3068       20.9373       20.2391       17.8606       15.4174       12.5151       9.29608       6.49716       4.23815       2.66904       1.49936      0.835906      0.422583      0.199150     0.0905535     0.0354073     0.0126228
  11  25 4150.9554    1.3048 11.9996  9.2340  0.0009     0.0244369  0.2516   0.0144   0.4438    0.0699   0.0000     0.0764124   428.3190      -38.2834       14.8886      -26.0466      -23.3053       36.5047      -27.9482      0.793469      -2.71347      -2.09299     -0.463162     -0.425376       1.59077      0.112251     -0.386784     -0.114345    0.00857791    -0.0320499       20.9077       26.4762       27.3939       26.1935       23.2137       19.3460       15.7363       11.0673       8.38008       5.35922       3.34626       2.02559       1.10820      0.588634      0.271323      0.123047     0.0485555     0.0184377
  11  26 4291.8562    1.0812 13.7944  9.3077 -0.0006     -0.102052  0.3141   0.0123   0.5412    0.0561   0.0000     0.0858549   460.4983      0.245061      -21.4620     -0.520183       35.3927      -4.59568       7.16299       1.15433      -5.30802       10.4388       2.29259      0.913987      -2.22581      -1.09832      0.334874      0.135713    -0.0437049   -0.00145909       24.4428       30.1596       31.7615       30.2534       27.3718       22.8022       17.9763       13.5106       9.54482       6.49073       4.00879       2.41755       1.35656      0.694588      0.337717      0.144733     0.0590956     0.0212730
  12   8 1805.8728    0.3214  0.3626  8.8942 -0.0082       16.3336  0.0427   0.0166   0.0596    0.0800   0.0000       4.27872   436.0645      -2.36291       13.0789      -6.25631      -1.41471       4.12783      -2.19470      0.330419     -0.585036     -0.988862      0.154498      0.348940      0.106987     -0.136672     0.0102928    0.00679126   -0.00326773    0.00913685       4.58841       4.34568       5.38302       6.14557       5.05247       3.80960       4.76498       3.07924       2.24350       1.99839       1.30664      0.461261      0.441853      0.316131      0.187845     0.0475757     0.0272369     0.0153520
  12  10 2093.6551    0.6543  0.6887  9.0489 -0.0073       3.84772  0.0637   0.0229   0.0712    0.1486   0.0000       1.52876   444.1234      -2.12841       14.0318     -0.522741     -0.350901     -0.123232      0.416196       2.78895       1.49602      -1.93439     -0.749634      0.370004     -0.114489    -0.0283420      0.236160     0.0142391     0.0343742     0.0140493       7.10256       6.68330       6.38595       8.53087       8.51626       5.46845       3.78137       4.19138       3.28582       2.58108      0.968881      0.751450      0.578359      0.352016      0.205980     0.0812130     0.0360789     0.0122263
  12  11 2235.8692    0.9411  0.8652  9.0334 -0.0026       3.48385  0.0609   0.0268   0.0802    0.2318   0.0000       1.22868   439.2456       3.39084       14.7536     -0.493771       3.85587      -6.72276      -1.29433       2.64287      -2.13601     -0.659068     -0.961599      0.644510      0.101033      0.220793     0.0136833     0.0772396     0.0128048    0.00208343       6.34766       7.46667       8.35718       7.91221       7.06081       5.88015       4.13300       3.14607       2.20632       1.36849       1.04368      0.631150      0.376786      0.209108      0.102637     0.0553550     0.0235942     0.0101778
  12  12 2376.4466    1.2666  1.0298  9.2695 -0.0017       3.28665  0.0717   0.0336   0.0899    0.3294   0.0000       1.11769   441.8827      -10.9632       7.98399      -1.28124      -7.03675      -2.11894     -0.922036      -1.64509    -0.0556020     0.0234527      -1.32060    -0.0117003      0.278438    -0.0154903    -0.0947854    -0.0298801    -0.0155908    0.00329034       7.84460       8.21447       6.19694       7.44777       8.70517       8.00408       5.36581       3.08146       2.33070       2.17054       1.71071       1.18133      0.627579      0.315534      0.145340     0.0631238     0.0234667    0.00988271
  12  14 2654.5982    2.2974  0.8906 10.7414 -0.0041       1.40969  0.0502   0.0645   0.0822    0.2996   0.0000       1.28332   428.4343       3.59615       9.14906      -3.19811       7.16638      -2.71008       5.51809       3.36943      -2.91604      -1.61768      0.295794      -1.27242      0.204306    -0.0504707    0.00270416    -0.0743555    -0.0156112   -0.00499273       5.32038       6.81919       6.24328       6.16177       5.81262       5.19159       4.07440       2.91732       2.17814       1.49521       1.08240      0.672581      0.365343      0.195575     0.0914666     0.0434480     0.0194431    0.00751450
  12  15 2794.4400    2.7420  0.9148 11.3341 -0.0030      0.369129  0.0463   0.0767   0.0854    0.2527   0.0000      0.991488   430.3288      -3.61405       12.6506       6.06301      -9.05632     -0.625726      -1.57749     -0.186061      -1.36640      0.207215     -0.737651     -0.267032     0.0915074      0.266268    -0.0408804    -0.0228595    -0.0132488   -0.00380495       4.90228       5.14235       6.37982       5.76540       5.34130       4.31230       3.45024       2.93678       1.87131       1.28049      0.982541      0.549172      0.329820      0.192117     0.0912338     0.0485155     0.0245682    0.00948903
  12  16 2934.4066    3.4757  0.9636 11.2973  0.0008       1.88740  0.0471   0.0905   0.0828    0.3198   0.0000      0.951608   448.4279      -7.50960       12.3282       1.67564      -7.21456     -0.850384       2.11130      0.485475       1.35492      0.381432      0.531735      0.142823    -0.0325600    -0.0626129    -0.0955026     0.0797583     0.0100405  -0.000895327       4.38415       5.80991       5.29316       5.93629       4.93041       4.48282       3.54180       2.70241       2.04821       1.31566      0.920838      0.532856      0.330747      0.177831     0.0932017     0.0451031     0.0195656    0.00875705
  12  17 3073.7544    3.8833  1.0311 11.2301 -0.0035      0.243428  0.0484   0.1012   0.0944    0.4192   0.0000      0.937509   434.7062      -4.33359       18.6004       3.38195       1.79596       2.38905       4.10709      -1.52418     -0.334106       2.06525     -0.575123     -0.567927     -0.203910     -0.116465      0.196706    0.00411425    -0.0469998    0.00612228       4.98245       6.43649       5.79950       5.79632       5.07750       4.81320       3.92042       3.03162       2.20141       1.57804      0.962902      0.588144      0.328532      0.178739     0.0871549     0.0405760     0.0185450    0.00762745
  12  18 3213.2672    3.8922  1.2610 11.3973 -0.0086       1.50367  0.0608   0.0949   0.0976    0.3375   0.0000      0.744548   439.6583      -9.65624       13.6247      -7.44562       13.2706     -0.763624      -9.59229      -10.5461     -0.461228      0.574336     -0.170532      0.356965      0.188589     -0.148237     0.0478438     0.0412710     0.0252052  -3.95892e-05       5.06359       6.87428       6.46687       7.01663       6.07276       5.25101       4.42288       3.17324       2.32305       1.50405       1.15607      0.634548      0.414143      0.196975      0.110969     0.0496386     0.0241151    0.00960140
  12  19 3352.6381    3.4405  1.5563 11.4061 -0.0018      0.444110  0.0652   0.0747   0.1070    0.2198   0.0000      0.637617   439.1356       6.12009       3.96052       2.37401      -7.22231    -0.0628313      -4.02702      -3.54705       1.68961      -2.73700       1.33106     -0.287058     -0.226284     -0.212210     0.0522113     0.0590097   -0.00834064   -0.00219973       5.63759       7.09086       7.16746       6.98821       6.53320       5.34082       4.46239       3.36028       2.62427       1.74952       1.10828      0.670002      0.405270      0.236069      0.118258     0.0562430     0.0250750     0.0102647
  12  20 3492.3163    2.8582  2.8091 10.6071 -0.0052      0.682279  0.0894   0.0467   0.1407    0.1469   0.0000      0.283806   431.8457      -2.16444       10.1428       1.52499      -6.05127      -2.08839       3.26440      -4.05876       6.19938       1.26711      -3.35326     -0.116320     0.0750499     -0.263283    -0.0338968     0.0704310    -0.0183533    -0.0321601       8.13698       9.97647       9.91160       9.92348       9.08466       7.49044       6.12713       4.69952       3.52809       2.34400       1.52381      0.911865      0.564023      0.307096      0.161414     0.0801562     0.0321083     0.0144470
  12  21 3632.5345    2.3828  3.8920 10.3077 -0.0028      0.559820  0.1078   0.0336   0.1721    0.1038   0.0000      0.191678   433.1738       3.67284       37.9048      0.688459      -21.2447      -4.55955       6.51089      -1.73369      -5.07446      -2.27994       1.91617       1.56400      0.842693     -0.140865      0.121708    -0.0950636    -0.0305981    -0.0108396       9.38191       11.5652       12.3656       11.5475       10.8631       8.93273       7.31513       5.74917       3.89460       2.79872       1.87186       1.17997      0.681633      0.349672      0.192723     0.0964151     0.0433362     0.0178340
  12  22 3772.6480    1.9866  5.2724 10.0930 -0.0004      0.411252  0.1253   0.0257   0.2234    0.0864   0.0000      0.145092   439.7167      -3.65676       26.9144       27.2246      -18.4619      -3.05866       5.39000       6.21712       5.58810      -4.06163      -3.49197      0.374871      0.793604      0.142640    -0.0290757     0.0566161    -0.0568405     0.0108016       10.7487       13.9494       14.4779       13.8475       12.5250       10.5407       8.66791       6.37014       4.76340       3.15935       2.19543       1.30065      0.778866      0.432129      0.221565      0.107184     0.0493289     0.0207014
  12  23 3912.8824    1.6457  7.3227  9.7128 -0.0001      0.338950  0.1584   0.0196   0.2882    0.0804   0.0000      0.104343   458.3149      -7.05788       5.56088      -15.1718      -3.65524       24.4242      -18.9116       11.1847      -5.71275      -5.68281     -0.142142     -0.549298       1.03039      0.163549      0.391089     0.0715446    -0.0108175   -0.00814262       13.1470       16.7018       17.2802       16.4224       15.5852       12.6509       10.8724       7.91586       5.99999       4.06141       2.72389       1.69831      0.978431      0.549475      0.277724      0.136997     0.0608656     0.0255877
  12  24 4053.6605    1.3639  9.4944  9.5482 -0.0040      0.197166  0.2049   0.0158   0.3614    0.0695   0.0000     0.0920102   425.3136      -26.1173      -67.4646       9.60512       17.7565      -9.35736       10.7343      -2.36598       1.21024       5.90232       6.30588       1.00819     0.0365476    -0.0829018     -0.146826      0.365237    0.00545442     -0.127225       16.4740       21.1065       21.9370       21.2805       19.4600       16.4543       13.0298       9.99432       7.10177       5.08217       3.37174       2.10732       1.23309      0.689740      0.352143      0.169760     0.0776509     0.0323113
  12  25 4194.2361    1.1783 11.6115  9.4007 -0.0026     0.0584550  0.2588   0.0137   0.4392    0.0644   0.0000     0.0901538   466.3056      0.291431       17.9328       10.8152      -12.2922       14.0756       41.1960      -19.7607      -12.1528       2.40490      -1.84553       3.99700      -2.58420       1.27529      0.157266     -0.264961   -0.00987094     0.0205987       19.5359       24.7119       25.9128       24.9065       23.1370       19.2628       15.6344       12.2307       8.77576       6.23410       3.97292       2.52420       1.48121      0.839535      0.427583      0.212510     0.0915822     0.0394434
  13   6 1541.1389    0.1598  0.0896  9.0235  0.0809       8.72515  0.0307   0.0241   0.0462    0.0465   0.0000       22.0222   436.8868     -0.538510       11.1839      0.214965       1.85733     -0.438189      -2.33123     -0.383901      0.147464      0.290351      0.280746      0.298591      0.130540    -0.0414392    -0.0262263   -0.00275941     0.0160093   -0.00723024       2.93457       3.54933       3.55773       4.56718       4.50980       2.95663       3.77539       2.18007       1.22843       1.21378      0.856732      0.496096      0.391721      0.210230      0.159058     0.0691243     0.0302792     0.0213421
  13  10 2128.5260    0.7866  0.6087  8.9433 -0.0044       4.51323  0.0330   0.0256   0.0674    0.1714   0.0000       1.23964   437.9429       2.44858       10.6167     -0.415954       2.54746     -0.325620     0.0913816       1.58409      -1.43304     -0.159175     -0.983196      0.780992     -0.834094      0.513524    -0.0392749    -0.0111152     0.0362395     0.0150686       3.38302       3.78403       3.99657       4.51036       3.74274       3.14924       2.72258       2.15070       1.66545       1.12018      0.784657      0.511020      0.325341      0.183152      0.105060     0.0558851     0.0284545     0.0130813
  13  12 2411.8018    1.4195  0.9344  9.8039 -0.0016       1.27395  0.0541   0.0379   0.0833    0.2469   0.0000       1.00014   444.5220      -5.05821       25.2116       1.93665       3.80336       5.83116       1.62131      0.464932       1.60017     -0.193853      0.405225    -0.0897745      0.390051     -0.386219     0.0814825     0.0294756     0.0288717    -0.0315173       6.04177       8.11917       8.83697       8.79459       7.48489       5.91073       4.56310       3.30857       2.14661       1.61052       1.00653      0.682275      0.417580      0.243638      0.126387     0.0699842     0.0337675     0.0154600
  13  13 2551.7342    1.8432  0.8624 10.7341 -0.0120       3.17457  0.0444   0.0556   0.0853    0.2308   0.0000       1.16590   432.0741      -2.71135       22.1544      -6.91933       5.51413      -2.69845     -0.150823      -2.03469      -1.79822       1.43428      0.789726      0.645846    -0.0172798      0.152298     -0.263597     0.0738353     0.0259169   -0.00154036       4.40967       5.26627       4.95782       4.98060       4.81692       4.56125       3.45380       2.68895       1.98878       1.47636       1.06856      0.695721      0.407830      0.258128      0.138256     0.0666312     0.0307421     0.0139501
  13  14 2691.6287    2.3624  1.0609  9.5027 -0.0027       1.01256  0.0540   0.0585   0.0843    1.0038   0.0000      0.907743   443.6954       2.81012       13.5212       3.35130      -14.5393       2.92495       1.96202      -1.59998     -0.568407   -0.00147875     -0.310246     -0.405456     -0.374154      0.137783     -0.179119    -0.0859160    0.00907198   -0.00808694       4.59365       5.63924       5.81312       5.38428       5.15990       4.28750       3.71019       3.38272       2.29302       1.75645       1.07343      0.689281      0.420699      0.238142      0.139123     0.0722682     0.0353101     0.0172737
  13  16 2972.5427    3.7832  0.8083 11.9538  0.0020       1.58639  0.0441   0.1075   0.0742    0.2437   0.0000      0.996209   436.0456      -3.43673       14.3993       4.22844       2.49291      -2.84460      0.759715      0.345053     -0.219859      0.718168      -1.03468      -1.08064     0.0544208    -0.0188574      0.138772    -0.0716856   -0.00940177    0.00944664       5.06291       5.38446       4.93371       5.10289       5.43075       5.08361       3.90947       2.70105       1.79239       1.50966       1.22741      0.833690      0.509041      0.313240      0.160179     0.0695824     0.0293800     0.0155103
  13  18 3252.2202    3.7821  1.3189 11.5283 -0.0042     -0.296487  0.0571   0.0875   0.1024    0.2773   0.0000      0.963763   442.9554     -0.172526       18.0428      -1.86283       8.39397      -6.11892     -0.880737     -0.269325      -6.22969     -0.665030     -0.645202      0.523010     -0.325554     -0.194433      0.148630    -0.0694105    -0.0129706   -0.00407081       4.75692       5.64184       5.57603       6.10246       5.14991       4.51455       3.95274       3.35900       2.43486       1.59244       1.15889      0.814332      0.442851      0.252376      0.135024     0.0752236     0.0390762     0.0199234
  13  19 3392.2990    3.2760  1.9446 11.0090 -0.0034      0.510920  0.0651   0.0610   0.1200    0.1751   0.0000      0.372814   437.6154      -7.96669       12.9572       8.02442       1.96598      -2.70987       5.02760       6.89099     0.0828333    -0.0969420       1.41456    -0.0149068     -0.522487      0.191772    -0.0914509    -0.0364619    -0.0136148     0.0552268       5.35429       6.71156       7.10604       6.74022       6.11584       5.53801       4.69963       3.52965       2.73832       2.00154       1.32952      0.847142      0.527164      0.310545      0.169443     0.0890505     0.0419913     0.0197581
  13  20 3532.5531    2.6500  2.9587 10.7056  0.0003      0.692298  0.0849   0.0416   0.1480    0.1137   0.0000      0.254709   432.2600       1.41668       16.3137       14.3465       6.10291       2.49347      -10.6701     -0.308371      -3.69434      -2.95718       1.96100     -0.242137      0.579938      0.254885      0.316436   0.000532863     0.0368923    0.00659799       7.00467       8.34901       8.71691       8.81822       8.23829       6.95617       5.89548       4.56201       3.63828       2.47499       1.76589       1.08822      0.699922      0.400567      0.246957      0.114909     0.0588373     0.0285642
  13  21 3673.1531    2.2335  4.6173 10.4131 -0.0007      0.476173  0.1107   0.0293   0.1984    0.0805   0.0000      0.162394   429.7262      -1.23950       43.4871       12.4198      -17.1134      -7.87983       8.79725       7.31938      -11.0333      -2.06114      0.367416     -0.383065      0.195038     -0.564601      0.379493     -0.192193    -0.0285658    -0.0293748       9.00010       11.1593       11.4354       11.2140       10.3527       9.14092       7.75727       6.17688       4.71716       3.23801       2.28625       1.45883      0.937246      0.496492      0.283849      0.149465     0.0751965     0.0356036
  13  22 3813.8372    1.8671  6.2314 10.0276  0.0010      0.518793  0.1362   0.0223   0.2435    0.0745   0.0000      0.115665   430.3280       4.22285      -17.3832      -5.44314       17.5605      -15.3275      -18.5066      -14.8178       3.24689      0.645190      -1.51644      0.991200       1.44437       1.02683      0.488850     -0.167804    -0.0499624   -0.00338650       10.7294       13.1292       13.7257       14.0470       12.9765       10.9432       9.18778       7.21818       5.54997       3.82949       2.70573       1.76823       1.09871      0.647611      0.351779      0.193662     0.0970444     0.0433045
  13  23 3954.7401    1.5852  8.4478  9.7190 -0.0004      0.327662  0.1715   0.0176   0.3124    0.0681   0.0000     0.0918636   451.7686      -6.14392       31.3576      -23.5442       6.23450       6.85609       11.8599      -18.5310       7.45707       3.21480     -0.288133      -2.04279     -0.329035       1.08571     -0.482348     -0.238935    -0.0717976     0.0180073       13.1137       16.5339       16.9675       17.0643       15.6466       13.7363       10.9278       9.05189       6.57023       4.82774       3.29215       2.12622       1.32315      0.787281      0.441274      0.227996      0.112169     0.0513444
  13  24 4095.7887    1.3535 10.1484  9.4538 -0.0022      0.378468  0.1976   0.0149   0.3742    0.0675   0.0000     0.0785347   442.8902      -12.9844       15.6316       28.3615      -13.5274      -13.9231       2.21066      -20.5676      -11.8852      -3.67396       1.47939      -3.16439    -0.0110635     0.0528424       1.12113      0.220748     -0.138782     0.0993897       14.5610       18.6983       19.6054       19.3706       18.0485       15.3953       13.0563       10.1053       7.67362       5.51710       3.83054       2.42328       1.56639      0.889708      0.512763      0.259694      0.128560     0.0595341
  13  25 4237.1004    1.1489 12.6347  9.3990  0.0003      0.281491  0.2664   0.0128   0.4584    0.0582   0.0000     0.0860937   420.3426      -7.38072       72.4949      -2.11640      -31.3219      -4.87496       29.4560      0.970087       21.0209     -0.882197       9.23526       1.28666     -0.157159      0.592231      0.191048      0.932384     -0.216829    -0.0616016       18.1571       23.0128       24.3191       23.7015       21.8596       19.4926       15.7303       12.6324       9.66597       6.90832       4.65261       3.07498       1.86561       1.12941      0.622451      0.324987      0.159468     0.0708589
  13  26 4377.0153    0.9695 15.0939  9.2379 -0.0029     -0.126797  0.3448   0.0102   0.5619    0.0541   0.0000     0.0926448   469.8898       11.4853      -41.9751       6.67572       31.8128      -15.6198       7.61564       25.2935      -21.2468       1.32496     -0.414200      -3.68678      -3.40716      0.645543      0.100086     -0.539696     -0.353553     0.0392292       22.2377       27.7851       30.1893       29.2877       26.5961       23.5254       19.1208       15.2523       11.3262       8.18587       5.66523       3.62688       2.31372       1.32966      0.750985      0.392919      0.191585     0.0886174
  14   7 1723.5482    0.2838  0.2684  8.8549 -0.0000       15.1512  0.0255   0.0153   0.0495    0.0643   0.0000       4.98587   436.3968      -2.54584       9.06640     -0.109016       4.39016      0.854346      -2.77775      0.760731     -0.232959     -0.555188     -0.407133      0.206128     -0.701021      0.340546      0.105859   -0.00373909     0.0425909     0.0228692       2.69508       2.78173       3.52802       3.60714       3.14816       2.81455       2.69786       2.08215       1.42196       1.38066      0.943587      0.462693      0.451331      0.315820      0.126171     0.0708638     0.0536302     0.0225480
  14   8 1870.8694    0.3980  0.3864  8.9200 -0.0087       9.91839  0.0569   0.0174   0.0465    0.0938   0.0000       3.12736   434.6307      -5.21023       13.8494      -2.46183      -1.34417       1.09857      0.392507      -1.36710     -0.974650      0.273435      -1.10182     -0.700137    -0.0869719      0.263030    -0.0838723   -0.00570655     0.0224307    -0.0464193       3.79570       5.72448       5.16042       4.38163       5.17388       4.23885       4.13965       2.36646       2.54604       1.46491       1.26290      0.884653      0.500631      0.313963      0.221189      0.118838     0.0444692     0.0309515
  14  12 2446.8530    1.4146  0.9247 10.2747 -0.0093       3.98273  0.0503   0.0382   0.0785    0.1670   0.0000       1.10611   442.6106       5.84800       17.5650      0.553083      -3.31288      -3.69094      -1.46674      0.396629     -0.199082       1.26944     -0.196533      -1.03735      0.399278      0.274784     -0.150243     0.0331240     -0.107929   -0.00725669       4.11696       4.54715       5.41912       5.51534       4.61284       3.94563       3.73417       2.81331       2.19230       1.64121       1.11695      0.781479      0.479007      0.309187      0.169140     0.0943918     0.0587001     0.0248711
  14  13 2587.3791    2.0406  1.0283 10.3846 -0.0039       3.63550  0.0474   0.0493   0.0797    0.2445   0.0000      0.972748   441.1991      -7.73160       16.9855      -5.15921       3.61948       3.19363      -1.78743      -1.89507       2.95357       1.50551      -1.52768     -0.479301     0.0692868    -0.0422027     -0.150684     0.0383912     0.0830773  -0.000228018       3.97731       4.90192       5.18061       5.26990       4.76337       4.22570       3.48054       2.76991       2.15858       1.56759       1.10867      0.720416      0.463860      0.284635      0.169575      0.101534     0.0474092     0.0257071
  14  15 2869.2225    3.3008  1.0013 10.9700 -0.0021      0.820137  0.0422   0.0823   0.0852    0.4072   0.0000      0.873272   435.1128      -2.12240       16.6689       2.37953    -0.0713175      -2.49782      -4.66949      -1.05240      -1.38791      -1.27970       1.37566      -1.30401     -0.569994      0.105929     0.0334998    -0.0724644     0.0278395    -0.0260734       3.38144       4.27084       4.57213       4.37534       4.23034       3.75175       3.21569       2.38052       1.98080       1.36060       1.04498      0.709801      0.450524      0.283733      0.158684     0.0935710     0.0446502     0.0233737
  14  16 3010.1334    3.8794  0.8305 11.1091 -0.0030       1.91678  0.0399   0.0999   0.0696    0.4648   0.0000       1.09618   438.2807      -3.34916       12.5590      -3.47091      0.512759      -1.68529      -5.06738       1.53200       1.30017      -1.50129      0.575906      0.463734      0.415802    -0.0466262    -0.0149003    -0.0238131    0.00557035    -0.0392965       4.03590       5.03358       4.68181       4.20115       4.02083       3.68658       3.66556       3.03356       2.43693       1.80667       1.21069      0.766469      0.453514      0.276330      0.152332     0.0838188     0.0435481     0.0211578
  14  17 3150.3761    4.0348  1.0471 11.6973  0.0105     -0.189325  0.0473   0.1026   0.0860    0.3349   0.0000       1.02439   440.7103       5.67940       10.3598      -3.62241       2.05134    -0.0195150      -9.78315       2.03238       6.84694      -1.01466     -0.864285    -0.0578759      0.146057      0.151694      0.118081      0.158864    0.00927341    0.00506813       3.98111       4.86764       4.94706       4.89942       4.45419       3.93630       3.54018       3.00662       2.29801       1.64112       1.11811      0.766029      0.488641      0.281366      0.154562     0.0914671     0.0477229     0.0263590
  14  18 3290.7630    3.5513  1.5434 11.4602 -0.0013      0.411295  0.0670   0.0727   0.1018    0.2316   0.0000      0.526326   436.4050       7.20205       2.25125       1.07172      -5.14023      -4.16379       4.74274      0.912082       1.59817     -0.355777     -0.242827     -0.692255      0.162135     0.0749143     0.0337959     0.0117513    -0.0425232    -0.0178813       4.96430       6.33781       6.28252       6.24311       6.26545       4.92906       4.71046       3.55368       3.00198       2.16875       1.44562      0.985647      0.569466      0.381560      0.231301      0.123271     0.0697985     0.0323557
  14  19 3431.5177    3.0363  2.3906 11.1226 -0.0036       1.05453  0.0757   0.0515   0.1272    0.1321   0.0000      0.343701   440.8013       3.26822       14.5991       4.71749      -5.96301      -4.53823       4.01697       3.65525      -4.06000      -1.35107      -1.85463      0.496203     -0.130452      0.702031     -0.474021    -0.0531334     -0.108169    -0.0151458       5.81977       7.09788       7.26469       7.52317       6.78491       5.97721       5.12500       4.35035       3.32216       2.33975       1.70211       1.16503      0.736631      0.429123      0.265549      0.141331     0.0763246     0.0389427
  14  20 3572.1364    2.5914  3.2901 10.7524 -0.0022      0.550820  0.0906   0.0381   0.1521    0.1044   0.0000      0.240104   426.1119      -11.8004       5.19393      -2.41176      -11.7260       5.90867      -4.67071       2.56914       5.74359      -2.47007       1.41200     -0.861244     -0.995736       1.27345      0.222618     -0.151071    -0.0770105     0.0778022       6.67172       8.34043       8.79303       8.63013       8.27201       7.20855       5.98899       5.20066       3.78786       3.00559       2.02396       1.35301      0.876513      0.529056      0.325736      0.181508     0.0910596     0.0470292
  14  21 3713.0961    2.0995  4.2074 10.4850 -0.0007      0.425714  0.1059   0.0290   0.1842    0.0837   0.0000      0.179659   434.5722      -22.4768       3.00195      -3.88303       11.4900      -3.44443    -0.0172990       4.74115     0.0758516     -0.152902      -3.06751     -0.766002     -0.215604      -1.49893    -0.0834463      0.527891    -0.0615901    0.00201114       8.34941       10.5828       10.7250       10.7714       10.0692       9.14352       7.53708       5.95682       4.66733       3.42729       2.46187       1.60128       1.05838      0.656529      0.368052      0.211795      0.106282     0.0531492
  14  23 3995.6515    1.5005  8.5925  9.7747 -0.0004      0.373862  0.1694   0.0167   0.3220    0.0619   0.0000     0.0928647   435.4801      -24.0491       33.0253       41.3466      -4.24675      -5.94822      -21.5930       8.69619      -8.18088       4.02743      -6.27577      -1.17342       2.29108      0.441365      -1.02089   -0.00142417     -0.332048     0.0693575       12.0285       15.3637       15.9558       15.9503       14.6956       13.3054       11.2376       9.10596       6.89592       5.19356       3.65115       2.47291       1.59647      0.989613      0.563279      0.318940      0.163000     0.0823033
  14  27 4560.0937    0.7544 18.1286  9.1637 -0.0010     -0.449893  0.4584   0.0082   0.7094    0.0429   0.0000     0.0980731   425.0398      -66.0090       33.4140       26.2287       54.5062      -9.57313      -58.7077      -19.4692       38.3933       23.6864       8.53246      -5.00356      0.996556       3.44411      -2.07699   -0.00549033     -0.564529     -0.272832       24.6278       31.8956       33.3076       33.2305       31.3171       27.5136       23.4887       19.0762       14.9247       10.9794       7.86311       5.36332       3.43752       2.17311       1.25733      0.721816      0.360282      0.185286
  15  11 2339.5687    1.1896  0.8755  9.2417 -0.0012       3.58329  0.0370   0.0301   0.0768    0.2197   0.0000       1.02729   440.1890      0.134199       18.7103    -0.0375380     -0.970636      0.174722       3.26959     -0.398685      -1.83240      0.573592      0.111141       2.10502     -0.876068     -0.318773   -0.00434734    -0.0858530     -0.118738     0.0583702       2.97565       3.77957       3.67964       3.84992       3.76686       3.45597       2.92389       2.32319       1.81683       1.43751       1.03000      0.762553      0.481564      0.310884      0.194381      0.111256     0.0618988     0.0334585
  15  12 2481.0451    1.5401  1.1361  9.4782 -0.0060       2.23066  0.0617   0.0357   0.0876    0.3165   0.0000      0.952018   441.6988      -18.9079       16.4550       2.33990       8.56742      0.204999     -0.271474      0.458098      0.868598      0.732633     -0.854570      0.907418      0.281210      0.294851     -0.683524     0.0767491     0.0570734   -0.00341975       5.45415       6.09539       5.40842       6.25788       6.92163       6.42958       4.70493       3.19607       3.25371       3.24265       2.28018       1.18316      0.568300      0.466746      0.423575      0.269386      0.156355     0.0767763
  15  13 2622.3606    2.1024  1.0935  9.6432 -0.0038       2.58625  0.0481   0.0465   0.0790    0.4399   0.0000      0.871361   436.0576       3.96014       6.72623       2.73830       1.48021      -2.33964       4.96866      -1.65723      0.865039     -0.574084     -0.380828     -0.369167     -0.401632      0.470222      0.391168    -0.0369070    -0.0757033    -0.0579773       3.67800       4.70434       4.60277       4.90470       4.61966       4.17023       3.67390       2.74784       2.24779       1.50825       1.27536      0.868785      0.604583      0.438860      0.230839      0.124275     0.0772113     0.0413700
  15  14 2764.1276    2.6216  0.9997 10.6480 -0.0021       1.07498  0.0423   0.0617   0.0804    0.2903   0.0000      0.933674   433.4048       3.86063       5.93066      -1.33271      -2.33933       3.61255       1.35914       1.31199      -1.00277      0.258512    -0.0490515      0.459297      0.108377     -0.353850      0.311051      0.118668     0.0791277     0.0466045       3.82927       5.02402       5.32611       5.24665       4.87857       4.12209       3.55866       2.75878       2.11802       1.56742       1.08646      0.761965      0.493158      0.309289      0.187340      0.106459     0.0607356     0.0303543
  15  15 2905.7536    3.5128  0.8687 11.3681 -0.0048       1.46665  0.0401   0.0915   0.0694    0.3545   0.0000      0.840051   440.2465       1.98861       21.0931      0.531343      0.887378     -0.901111       3.89783      0.339331       1.49644     -0.656954     -0.229450      0.126852      0.470449     0.0163098    -0.0270183     -0.164700      0.208749   -0.00439349       3.33514       4.11563       4.62143       4.40652       4.07494       3.51610       3.28259       2.52350       2.03054       1.61487       1.04451      0.764947      0.483613      0.300986      0.193337      0.108310     0.0656587     0.0312321
  15  17 3187.9587    4.1009  1.1823 11.2537  0.0043      0.611445  0.0515   0.0966   0.0874    0.5173   0.0000      0.885585   431.9238      -5.99664       12.5923       1.64558       5.78416      -3.43596       1.74128       4.23830       3.92857      -4.23012      -2.05258      0.195704      0.305258      0.228655     -0.361586    -0.0427752     0.0724792   0.000946266       4.00739       5.26362       5.56259       5.51682       5.43177       4.48368       3.93597       2.95509       2.27397       1.70155       1.32455      0.836435      0.579536      0.364818      0.236376      0.134096     0.0747281     0.0408113
  15  18 3328.8667    3.4481  1.5197 11.9792 -0.0067       1.80295  0.0630   0.0762   0.1076    0.1863   0.0000      0.736046   435.4094      -8.53935       3.22514       2.44836       4.51966      -4.20778       1.61688      -2.96970    -0.0975345    -0.0869128      -1.11778     0.0363921       1.01241     -0.333018     -0.301362     -0.401423     0.0364069    -0.0307630       3.96195       5.98412       5.45925       6.17181       5.34118       5.09386       4.15967       3.56856       2.86158       2.09550       1.51640       1.04934      0.705565      0.437431      0.274166      0.153996     0.0855686     0.0466186
  15  19 3469.7469    2.9939  2.6078 10.6855  0.0013     -0.130779  0.0734   0.0453   0.1287    0.1555   0.0000      0.312088   429.6446      -8.09847       12.9961      -8.24436      -6.50541       2.67105      -1.24881       3.82872    -0.0900513      0.673741      0.382773      0.324215     -0.912817      0.429787      0.230942     -0.106895     -0.182044     0.0243672       5.21368       6.91764       7.32401       7.27230       6.93532       6.03156       5.09096       4.16177       3.18796       2.33397       1.73943       1.23270      0.797747      0.531201      0.312428      0.186526     0.0981667     0.0552907
  15  20 3611.3197    2.4249  3.8498 10.5093  0.0007      0.663546  0.0945   0.0329   0.1655    0.1036   0.0000      0.163668   443.3848      -7.76183       18.0227      0.538486      -18.7673       2.37404       15.1180       8.93838      -3.97164      -1.48614       1.53972       1.21102       1.15559     -0.556515     -0.335790    -0.0641465     0.0657661    -0.0280671       7.15563       8.79664       9.15973       9.19135       8.61647       7.67006       6.62866       5.78071       4.52356       3.51937       2.42822       1.65891       1.13107      0.706026      0.422698      0.241887      0.143274     0.0751916
  15  21 3752.5794    2.0545  5.6376 10.0443 -0.0008      0.325182  0.1183   0.0233   0.2122    0.0812   0.0000      0.121320   454.1954      -8.50973      -9.58366      -21.1347       4.55398      -13.8257      -1.72758       2.66447      -1.20352      -3.89643       2.79309    -0.0996655      -1.70422     -0.235002      0.792571      0.276918     -0.192030     0.0999883       8.45093       10.7440       11.3239       11.1157       10.7454       9.77303       8.25319       6.64354       5.06690       4.00158       2.79789       2.03900       1.33897      0.875502      0.522383      0.305774      0.169592     0.0873695
  15  22 3894.0513    1.7055  7.2841  9.7579  0.0005      0.294247  0.1428   0.0180   0.2616    0.0684   0.0000     0.0929058   433.3480       4.16148      -10.3940       18.8512       17.6295      -6.03763      -14.4156       2.73002       7.45218    -0.0577852       3.78835     -0.542372      -1.98114     -0.387717      0.223180     -0.204604      0.212164      0.239077       9.79671       12.5200       13.3036       13.4433       12.5843       11.0469       9.44744       7.93144       6.21946       4.61414       3.35900       2.29772       1.55652      0.981989      0.597685      0.344462      0.193790      0.107636
  15  23 4036.1342    1.4253  9.5455  9.5837 -0.0004      0.505935  0.1812   0.0149   0.3300    0.0601   0.0000     0.0829637   441.2531      -3.45489      -3.74503      -3.37099      -12.6004      -10.7944      -24.8555       10.7599       13.5684       15.7331      -6.30488     -0.755946       1.66504      -1.25085      -1.29768     0.0170831      0.290421    -0.0962017       11.8058       14.8193       15.9167       16.0746       15.0820       13.4331       11.5426       9.39905       7.61736       5.69412       4.08025       2.88345       1.90246       1.21061      0.752091      0.442082      0.245663      0.129673
  15  24 4177.4965    1.1990 12.0555  9.4705 -0.0028      0.151011  0.2429   0.0123   0.4215    0.0561   0.0000     0.0847562   475.7248      -58.1715       58.7134       31.4963       7.62818      -10.1095      -6.55419       7.35499      -5.27519      -4.67979       2.65078      -1.20285      -6.08889       1.60728     -0.132212     -0.177412      0.170533    0.00597583       14.7149       19.0224       20.0923       20.1156       18.9803       17.1125       14.4949       12.1218       9.46020       7.27860       5.13653       3.70236       2.42037       1.56821      0.957676      0.549694      0.308274      0.163663
  15  25 4319.6912    1.0137 14.6259  9.3078 -0.0014      0.222095  0.3113   0.0101   0.5093    0.0512   0.0000     0.0916706   409.3227       50.8511      -10.1573      -4.80302       3.98283      -25.5249       3.27926       19.0812       1.53383      -11.0504       2.88610       6.64537       1.20702       1.52273       2.00001      0.772818      0.132761      0.125322       16.8516       22.1848       23.0632       23.1762       21.9719       20.1180       17.0335       14.0768       11.0798       8.41422       6.23141       4.29252       2.90692       1.89382       1.12478      0.671574      0.358281      0.195987
  15  26 4459.4056    0.8479 16.6753  9.2441  0.0001     -0.455636  0.3888   0.0087   0.6090    0.0440   0.0000      0.100149   442.4338      -20.9076       71.3312       40.2924      -12.3205      -26.6455      -12.5095       47.1121      -7.69818       2.48546       6.27095       2.45735      -10.5844      0.461510    -0.0170803     -0.682949     -0.422187      0.267027       20.7079       26.8914       28.8779       28.9826       26.9628       24.1232       20.8937       17.1025       13.2380       10.3431       7.38084       5.25465       3.38461       2.27384       1.36723      0.806186      0.442638      0.231673
  16   9 2081.7397    0.7177  0.6846  8.5783 -0.0024       8.26947  0.0317   0.0200   0.0630    0.1696   0.0000       1.25413   438.2566     -0.654248       13.1801       2.52654       3.32826     0.0601198    -0.0724436      -2.02092      -1.19220      0.538992     -0.254233     0.0674570      0.509500      0.536923     0.0749341      0.109670     0.0269943    -0.0163648       2.64725       3.10340       3.44018       3.50242       3.37727       3.16383       2.56278       1.99002       1.58696       1.35265      0.996995      0.665484      0.456877      0.299770      0.204395      0.126432     0.0775363     0.0441129
  16  11 2372.6710    1.2982  0.8538  9.3876 -0.0056       4.04415  0.0425   0.0313   0.0669    0.2428   0.0000      0.985070   436.4799       4.18729       12.1652      -1.42937    -0.0599252       1.24156       2.69989      -1.00848     -0.318868      0.392824      0.260135      -1.16645     -0.293187      0.184451      0.198987      0.305194      0.134396     0.0607581       2.92694       3.94151       4.24431       4.10912       4.09148       3.41998       3.15674       2.64796       2.02078       1.72482       1.15898      0.916750      0.532636      0.406452      0.218710      0.152887     0.0885133     0.0454963
  16  12 2514.8212    1.6372  0.9953 10.3028 -0.0028       2.18549  0.0460   0.0410   0.0768    0.2001   0.0000      0.991218   434.0622     -0.902699       10.9436      -2.69250      -6.66143      -5.01404       3.64174      -5.58457     -0.360860      0.417102     0.0519710     -0.637804      -1.00173       1.51621    -0.0630181      0.291221    -0.0852400    -0.0292728       3.35534       3.98879       4.23403       4.51035       4.26487       3.66189       3.37958       2.95265       2.31631       1.74080       1.19306      0.963049      0.662444      0.453144      0.267680      0.160382     0.0928238     0.0533682
  16  15 2941.6932    3.4235  0.9670 11.7129  0.0014      0.964200  0.0421   0.0828   0.0757    0.2217   0.0000      0.904759   436.3866      -2.52871       18.7181       7.72607      -2.62543      0.505366     -0.616749       1.92066       1.03633     -0.659920      0.490388       1.13777     -0.276836     -0.237034     -0.120837     -0.207895      0.181959     0.0967436       3.21308       4.22045       4.47692       4.32474       4.06657       3.63646       3.42000       2.53075       2.16252       1.64269       1.21435      0.837054      0.601294      0.394464      0.240270      0.139623     0.0854342     0.0464883
  16  16 3083.4376    4.1043  0.9713 11.6732 -0.0034       1.81221  0.0414   0.0990   0.0774    0.3436   0.0000      0.785167   435.0907      0.959270       8.00758      -4.32986      -5.76839      -4.47018       2.92696       1.09748      -1.71697      -1.02984     -0.911754     -0.741772    -0.0622092      0.335742      0.672804     -0.113794    -0.0463318     0.0270011       3.29809       4.17705       4.14580       3.95201       3.78698       3.67379       3.24765       2.72060       2.18385       1.74004       1.32019      0.897468      0.631273      0.397106      0.253242      0.154620     0.0874431     0.0501961
  16  17 3224.8872    3.8903  1.0190 12.0498 -0.0085       1.97011  0.0551   0.0954   0.0761    0.2691   0.0000       1.00633   443.1692      -2.17569       17.1358      -2.85843      -1.73531      -1.43565      -7.57430     -0.525050      -1.03356       2.55994      -2.14149      -1.83081     -0.205237    -0.0623109    -0.0492091     -0.285181     0.0472785     0.0193694       4.90277       5.35569       4.12167       5.47882       6.47813       5.21343       3.78925       2.72245       2.91710       2.53381       1.90236       1.10017      0.624911      0.459134      0.354066      0.257159      0.172471     0.0814516
  16  18 3366.3393    3.2502  1.8451 11.5565 -0.0034       1.02294  0.0665   0.0620   0.1117    0.1820   0.0000      0.558292   437.6306       2.37549       12.3744       5.15312      -8.41039       6.67345      -2.59720      -1.54427       2.42428     -0.290633      0.717190       1.10659      0.176428      -1.18459     -0.192034    -0.0252505    -0.0492577     0.0168558       4.74709       6.06446       5.77630       5.56546       5.27615       5.71105       4.99115       4.13108       3.08036       2.39087       1.73116       1.39016       1.02897      0.679813      0.404891      0.228933      0.133061     0.0685510
  16  19 3507.8088    2.8294  2.9124 10.5351 -0.0001      0.346723  0.0770   0.0407   0.1342    0.1568   0.0000      0.243195   441.8934       7.10107       13.7599       12.7317       6.99463       11.4263     -0.233379      -3.36762       2.83823      -4.18272       1.55390      -2.65997      -1.16010       1.00772      0.715353      0.194879    -0.0936598     0.0746501       5.22984       6.82218       7.05303       7.35927       6.76548       6.18255       5.35199       4.37586       3.53447       2.76982       2.02258       1.45001      0.973064      0.649219      0.395891      0.253114      0.149737     0.0792325
  16  20 3649.7631    2.3560  4.2357 10.3944  0.0002      0.557664  0.0970   0.0298   0.1680    0.1000   0.0000      0.146682   428.6713      -2.75867       26.2652      -1.96218      0.879494     -0.553474      -3.51348       2.01667       5.23397      -1.62398      -2.82476       2.34742     -0.699776     -0.486875   5.68175e-05     -0.263814    0.00932363    -0.0595555       6.74507       8.51801       9.01396       9.14794       8.88083       8.02168       6.76924       5.65137       4.49133       3.48826       2.60844       1.83316       1.28789      0.850003      0.534580      0.335178      0.199235      0.107102
  16  21 3791.6249    1.9076  5.9649 10.0137 -0.0007      0.395489  0.1239   0.0209   0.2124    0.0728   0.0000      0.108273   439.5376       2.63370       18.2672      0.761931       10.0900       4.83691      -11.9682      -5.84385       15.2208      -1.98636      0.373520       2.82130      0.645346     -0.810250       1.20187    -0.0908418    -0.0223914     -0.211319       8.19723       9.97665       10.5674       11.2840       10.6839       9.47136       8.34321       6.86090       5.48919       4.34710       3.18704       2.29479       1.56063       1.01785      0.680628      0.414836      0.236647      0.138259
  16  22 3933.6411    1.6390  8.2133  9.6337 -0.0015      0.478831  0.1498   0.0164   0.2755    0.0662   0.0000     0.0829508   435.7606       8.74051       32.7664      -5.68506      -9.72150      -9.06369       3.19146     -0.423152      -11.0926     -0.452788    -0.0479966       1.89199      -5.11667    -0.0551483     -0.225990      0.674137     -0.174180      0.151626       9.53773       11.8311       12.6139       13.0984       12.3281       11.2846       9.68860       8.09520       6.59254       4.93090       3.81223       2.67360       1.88260       1.20682      0.789232      0.485446      0.282851      0.157333
  16  24 4218.1960    1.2033 14.0285  9.3701 -0.0005      0.294372  0.2690   0.0109   0.4558    0.0526   0.0000     0.0764817   439.3019      -3.11652       14.6769       54.4055       10.6264      -23.7731      -7.46562      -10.5256       5.86376      -3.13109      -4.63971       6.46429     0.0463858       1.91112      0.870099      0.246252     -0.738377     0.0689689       14.4867       19.0792       20.2913       20.2615       19.5859       17.5542       15.6780       12.8528       10.3187       8.01787       5.94728       4.32037       2.99526       1.96666       1.26828      0.755147      0.435486      0.241687
  17   9 2113.0077    0.7546  0.6294  8.6850 -0.0052       5.35421  0.0385   0.0205   0.0559    0.1528   0.0000       1.24534   441.4498     -0.590290       12.2891      -4.36891      -1.71704      -2.65392      -1.16860     -0.622445       4.06101     -0.326062     -0.203479     -0.210771      0.243342     -0.442725      0.107752     -0.193544      0.142456    -0.0181702       3.29984       3.78149       3.13927       3.36655       3.42221       3.64305       3.04503       2.63973       1.90854       1.22609       1.09062      0.847930      0.711031      0.529522      0.363235      0.210990      0.120114     0.0644233
  17  10 2260.4180    0.9870  0.9357  8.7939 -0.0031       3.58588  0.0422   0.0223   0.0750    0.2309   0.0000       1.01299   441.0818      -1.24714       11.4416      -5.02638      -1.62655       3.27712      -4.66534      -4.54983      0.557468      -2.38550      -2.11450      -1.11632      -1.01047      0.442324     -0.185100      0.277530    0.00319174    -0.0203624       3.21589       4.29246       4.76762       4.75151       4.39463       3.83732       3.42216       2.80797       2.09297       1.69374       1.30434      0.903500      0.591366      0.423382      0.270392      0.162029      0.103427     0.0616740
  17  11 2405.1031    1.4301  0.8771  9.6406  0.0002       3.64890  0.0379   0.0334   0.0689    0.2145   0.0000       1.06038   439.8841       2.72934       15.6838       2.32508      -5.48058       7.67724      0.126397      0.344967     -0.482568      0.277495       2.09821     -0.559927     -0.790393      0.329479      0.340186      0.169414    -0.0515059     0.0262684       2.96781       3.72590       4.28602       4.32751       4.20215       3.62101       3.01303       2.49468       1.90539       1.46724       1.12571      0.798418      0.562225      0.354520      0.249773      0.164772     0.0956700     0.0553640
  17  12 2548.0337    1.8312  1.1219 10.1486 -0.0049      0.595830  0.0485   0.0400   0.0824    0.2389   0.0000       1.03727   435.7766       1.22571       12.8079      -4.23894      -2.97267       3.63621      -5.05173     -0.442561       2.00448       2.61226     -0.173186      0.300698      0.404656     -0.387754     -0.147992     -0.383172      0.238574     0.0585183       3.50853       4.27525       4.35362       4.05908       4.06021       3.86512       3.41958       3.03102       2.40967       2.00429       1.52140       1.07834      0.761774      0.501749      0.339441      0.202864      0.118664     0.0695048
  17  13 2690.9706    2.4292  0.9291 10.7049 -0.0038      0.525312  0.0403   0.0563   0.0698    0.2351   0.0000      0.795648   441.5166      -4.03329       11.0594      0.516680      -3.63456      -1.31994      -2.63374      -1.94287       1.55486      0.386567      0.724442     -0.405145    -0.0400960    -0.0549526     -0.891163     -0.178650    -0.0261084     -0.126519       2.89689       4.04640       4.12484       4.34643       4.09459       3.80615       3.30766       2.64368       2.02697       1.58941       1.07350      0.930708      0.619074      0.457866      0.278266      0.177982      0.113957     0.0593439
  17  14 2834.2991    3.1320  0.8878 10.9934 -0.0014       2.11335  0.0360   0.0705   0.0660    0.2463   0.0000      0.748765   436.9001       3.49551       15.8145     -0.512369       3.06126      0.884551      -2.27517      -1.05592     -0.352052      -3.50313      -1.49091       1.21607      -1.00145     -0.105042     -0.228613     0.0932576    0.00307423     -0.129227       2.43454       3.02643       3.28378       3.29209       3.36575       2.96977       2.58967       2.14287       1.80546       1.47935       1.07216      0.779230      0.566243      0.392035      0.241657      0.164320     0.0981445     0.0582206
  17  15 2977.2054    3.7429  0.9514 10.9479 -0.0020       1.96910  0.0390   0.0815   0.0677    0.3554   0.0000      0.792399   435.2150      -3.38799       8.79492       2.17746      -2.86336       2.89984      -6.20744       3.16884      -1.43037      -1.50430       2.00643      0.240032     -0.373019      0.259324     -0.406851     0.0664785    0.00220824    -0.0944370       2.61101       3.31520       3.63879       3.52806       3.51229       3.14076       2.87120       2.13107       1.99854       1.49905       1.12341      0.820120      0.565955      0.386403      0.256137      0.165342     0.0950741     0.0601952
  17  16 3119.3556    3.9849  0.9886 11.9089 -0.0011       1.36605  0.0388   0.0932   0.0789    0.2388   0.0000       1.08383   437.4855       2.31881       15.3064      -3.65678       1.81878       3.84465       1.99280      -2.40486      0.445283     -0.654398       1.47505     -0.305051      0.516469      0.171449     -0.350074    -0.0582094     0.0760226     0.0868697       2.85987       3.50800       3.76270       3.83112       3.74931       3.27153       3.00014       2.49708       1.91962       1.49862       1.12302      0.853081      0.602843      0.418563      0.267183      0.172205      0.111353     0.0605740
  17  17 3261.2619    3.8281  1.4009 11.2478 -0.0031   -0.00944889  0.0570   0.0761   0.0937    0.3762   0.0000      0.825072   432.0754       7.98504       16.0719       6.45133       2.45097       6.64791      -2.12680      -1.51212      -1.67173      0.757756       1.44941      0.545057     -0.279800     -0.191286      0.276232     -0.221837     0.0555717     0.0310502       3.95374       5.23147       5.23757       5.34278       4.78402       4.82026       4.27866       3.61555       2.59383       2.05741       1.48432       1.16901      0.872869      0.604757      0.383824      0.235683      0.139489     0.0756133
  17  18 3403.1875    3.1775  1.9610 11.2109 -0.0073     -0.296202  0.0619   0.0568   0.1077    0.2062   0.0000      0.364148   440.0967     -0.647658       5.54966     -0.794888      0.567940     -0.621896      -5.44095      -2.47047      -1.39158      -1.61253       3.50233      0.288264      -1.46268       1.53867      0.159026     -0.277446     -0.370873      0.120474       3.81788       4.88891       5.30853       5.38589       5.26134       4.69582       4.19633       3.44781       2.82966       2.21364       1.68640       1.26097      0.866724      0.603224      0.379059      0.251523      0.156105     0.0878767
  17  19 3545.4246    2.6289  3.0729 10.8205 -0.0022      0.389159  0.0832   0.0386   0.1365    0.1293   0.0000      0.203363   433.5752      -2.00123      0.385726       6.88744      -10.8708       3.19028       11.1126       2.87773       1.49999      -2.00905      -1.24061     -0.550676     -0.346078     -0.764423     0.0269020      0.587853     -0.189877      0.158921       5.09373       6.74988       7.01163       7.06030       6.99316       6.21549       5.72261       4.59512       3.94793       3.04873       2.27950       1.67731       1.19742      0.821165      0.514061      0.337580      0.198455      0.114256
  17  20 3687.8785    2.2279  4.8993 10.1977 -0.0017      0.436400  0.1024   0.0255   0.1826    0.0893   0.0000      0.126690   444.3332      -7.07672       12.3109       4.61682       12.8534      -8.75514       2.70169       10.3365       8.82978      -2.48136     -0.407923      0.302426      -1.41309      0.177579       1.02489     -0.294290      0.455467     0.0985059       6.55058       8.10215       8.72898       9.01843       8.68747       7.85073       6.80522       5.89694       4.85221       3.75067       2.82138       2.09899       1.49705       1.00928      0.655364      0.427779      0.245536      0.148200
  17  21 3830.0030    1.8871  6.1921  9.8603 -0.0012      0.340137  0.1178   0.0195   0.2168    0.0748   0.0000     0.0992617   436.2714      -3.80744       5.82255      -15.7914      0.648372       2.75488      -13.0038       6.01940       1.65362       8.51690       3.59990       1.49559       1.36254      0.114806     -0.169544     -0.747553      0.289443     -0.302376       7.37527       9.19959       9.72758       10.2036       9.75446       8.66883       7.81481       6.66229       5.48971       4.37748       3.31667       2.37668       1.65073       1.14670      0.759667      0.460970      0.279772      0.168837
  17  22 3972.5939    1.5507  8.7736  9.5948 -0.0007      0.389978  0.1556   0.0149   0.2916    0.0617   0.0000     0.0786064   434.8765      -3.13692       26.8540      -8.97647       9.41543      -31.3954      -4.45705      -14.8473      -9.52864       6.79224       4.97968      -1.14250      -2.67812      -2.25894       1.52497      0.528726     -0.729315     -0.416584       9.30273       11.8136       12.5064       12.8630       12.5777       11.3976       9.98056       8.54211       6.84500       5.36916       4.07834       2.99970       2.17484       1.45445      0.967498      0.613715      0.362133      0.215867
  17  23 4115.3050    1.3309 11.6243  9.3844 -0.0018      0.339067  0.2066   0.0120   0.3627    0.0575   0.0000     0.0728230   442.6510      -25.8867      -19.5734      -4.50666      -10.0307      -7.23287       15.7220      -13.8486       18.7648      -3.84622       8.10255      -3.66786      -5.07757     -0.869376       1.74606      0.360636      0.214948      0.183702       11.4143       14.5705       15.5644       15.7866       15.2288       13.8710       12.2814       10.5207       8.79043       6.84628       5.28136       3.90378       2.70473       1.77916       1.16047      0.769932      0.466332      0.272108
  17  24 4257.5284    1.1184 13.6580  9.3658  0.0003     0.0926333  0.2608   0.0099   0.4384    0.0483   0.0000     0.0824488   436.1715      -38.3512       18.4896       7.26464     -0.606986      -23.6193      -17.6102      -5.54926      -4.14236       17.1668      -1.41665      -2.37674       4.39233      -2.57887     -0.939993      0.240920      0.289738      0.175779       13.1328       16.7689       17.8317       18.1378       17.9779       16.1198       14.2389       12.1448       9.97350       7.89696       5.93023       4.34619       3.14863       2.15376       1.40818      0.876894      0.536597      0.309175
  17  25 4398.3517    0.9213 16.3267  9.2543 -0.0064     -0.249174  0.3582   0.0078   0.5402    0.0422   0.0000     0.0942764   452.6053       8.29323       30.1995      -3.10730      -14.1025       1.93171       2.49590      -32.8672       9.44538       31.0490       8.99919      -11.1778     -0.172372      -4.91626       2.80418     -0.849479      0.133437     -0.478169       16.1759       20.7923       22.3750       22.3031       21.9263       19.9866       17.7063       15.4401       12.4089       10.0111       7.36567       5.54902       3.98619       2.76560       1.79347       1.12047      0.663452      0.389793
  18   8 1992.8401    0.5308  0.5658  8.8703 -0.0061       8.11130  0.0323   0.0160   0.0552    0.1031   0.0000       1.72875   434.2280       2.72065       15.1986     -0.694355      0.613940      0.320162     -0.358192       2.19007       1.05197      -1.84087       1.31030      0.248263      0.466246      0.142599     0.0519421      0.119629     0.0793107    -0.0168728       2.48433       2.90718       2.92209       3.10972       3.42954       2.66859       2.45338       2.18789       1.91585       1.52548       1.13889      0.848849      0.620807      0.435397      0.272041      0.182244      0.109272     0.0720933
  18   9 2143.7710    0.7691  0.8152  8.9093 -0.0042       4.59846  0.0363   0.0187   0.0660    0.1592   0.0000       1.12464   438.1612     -0.289997       17.5590      0.802931       3.59283      -4.97716       1.68239       1.16982     -0.876369      0.854648     -0.681207      0.310801     -0.302936      0.784219     -0.481028     0.0811442    -0.0570188   -0.00286511       2.51079       3.12297       3.27479       3.38566       3.35434       3.26441       2.68939       2.38021       1.92614       1.48853       1.28000      0.993571      0.668599      0.414845      0.297451      0.208245      0.139714     0.0888287
  18  11 2436.9482    1.4771  0.9975  9.8223 -0.0072       4.65603  0.0387   0.0330   0.0770    0.2209   0.0000      0.972796   436.9564       5.99880       14.7227      -1.01798      0.828418       1.58536      -1.20224       2.32234      -1.30866     -0.226815      0.593485      -1.33113      0.400419      0.389084   -0.00830725    -0.0937893     -0.254122     -0.132426       2.47106       3.19099       3.45761       3.30700       3.25589       2.97784       2.73450       2.41062       2.01175       1.59387       1.29223      0.887251      0.684149      0.450383      0.309034      0.199605      0.118984     0.0708865
  18  12 2580.8931    1.9485  1.1104 10.0187 -0.0052       2.35372  0.0434   0.0408   0.0773    0.2582   0.0000      0.887790   432.4201      -7.19821       19.8326      -1.95727      0.961987       6.29764       4.30109     -0.345997       1.12631       5.39923     -0.680057      -2.11775       1.39883      0.209283     -0.247901    -0.0932803      0.171605    -0.0209856       2.74892       3.49909       3.62346       3.66880       3.56298       3.45042       2.92198       2.53960       2.10231       1.72286       1.31525      0.973537      0.706199      0.489373      0.323384      0.208338      0.135659     0.0849461
  18  14 2868.7100    3.0495  0.9278 11.4959 -0.0012       2.92926  0.0367   0.0689   0.0697    0.1795   0.0000      0.891896   438.1758       3.85994       19.8607       3.76356       2.69658       2.79429       3.83035      0.856632       1.74643       1.95243      0.289577      -1.08318     -0.663548      -1.10483     -0.175474     -0.273127     0.0650497      0.153205       2.64541       3.42039       3.81874       3.85733       3.65481       3.18907       2.90108       2.47663       1.95379       1.59051       1.15583      0.894379      0.630036      0.437793      0.282318      0.188936      0.114936     0.0693562
  18  15 3012.0797    3.6422  1.0771 11.6014 -0.0021       1.45744  0.0482   0.0772   0.0764    0.2418   0.0000      0.859726   435.1970      -6.84431       13.9622      0.561839       3.72092      0.503101       1.50364       5.26805       1.74666       2.91626      0.606875     -0.734305      0.299661     -0.107739     0.0612628   -0.00500933     0.0495915     0.0621612       3.84360       5.45895       6.09618       6.29393       6.07517       5.13694       4.44483       3.47240       2.75181       1.93632       1.44223       1.03132      0.749310      0.517432      0.328446      0.223766      0.137605     0.0851715
  18  17 3297.2082    3.3980  1.5465 11.8150 -0.0010    -0.0452932  0.0555   0.0634   0.0933    0.1498   0.0000      0.626149   443.4217       7.39041       10.3380      -1.55198      -4.64274       4.60498      -3.24440       1.07892       6.69013      -1.61154      -4.76310     -0.907965       1.58582      0.710103     0.0791014     0.0477510    -0.0368343    -0.0765005       3.33119       4.06746       4.30750       4.47038       4.40234       4.17178       3.79786       3.01621       2.60869       1.96448       1.59797       1.13437      0.891533      0.638785      0.419198      0.278329      0.173175      0.103352
  18  18 3439.9086    2.9411  2.3311 11.1840  0.0009      0.721857  0.0658   0.0471   0.1190    0.1504   0.0000      0.297333   432.8124       4.00936       9.28110      -2.23818       2.58166      0.551603       8.97997       1.74405       5.98155       2.61019     -0.874598    -0.0324990     -0.854048     0.0639140     -0.144855     -0.229282      0.206488     -0.146906       4.00178       4.96031       5.19330       5.58457       5.24446       4.73548       4.41796       3.82412       3.20307       2.50807       2.00384       1.51877       1.03586      0.719668      0.503543      0.328314      0.197109      0.122853
  18  19 3582.5176    2.5384  3.7718 10.2122  0.0006      0.289005  0.0832   0.0314   0.1498    0.1367   0.0000      0.159517   444.4124       4.15330       12.7054    -0.0752616       3.43730     -0.947350      -7.41085      -11.8462       7.01466     -0.649864      -4.29542     -0.172242       2.61579     -0.715201     -0.601206      0.269002     -0.378439    -0.0285861       5.05395       6.44637       6.77730       6.85064       6.72226       6.27048       5.58945       4.95193       3.92055       3.21988       2.46735       1.86723       1.33840      0.952189      0.660552      0.412760      0.256072      0.154257
  18  20 3725.5160    2.1355  4.9395 10.1167 -0.0004      0.486007  0.0995   0.0238   0.1829    0.0895   0.0000      0.117964   441.8654     -0.852568       7.78324       8.50151      -6.02982      -17.0231      -11.0213       3.45252      -5.04297      -8.17154       1.43379       1.36741     -0.275710     -0.124808      0.982322     -0.886017      0.401885      0.299333       5.99280       7.86952       8.65140       8.81562       8.38261       7.70341       6.95028       5.70607       4.83133       3.80330       2.85650       2.18289       1.60320       1.07032      0.733166      0.489087      0.291138      0.179882
  18  21 3868.6857    1.7265  6.9893  9.8340 -0.0012      0.539874  0.1333   0.0171   0.2335    0.0653   0.0000     0.0931352   434.9678       14.9217       21.6514       2.73409       25.1742       22.9702      -2.21818      -5.27693      -14.0015       10.2841       1.95917      -2.27980      -1.28360       1.29894      0.303833      0.588549     0.0787132      0.165189       7.57881       9.62881       10.2083       10.7903       10.3185       9.68047       8.69399       7.14501       6.01976       4.83994       3.76509       2.74064       2.01534       1.41924      0.985076      0.630001      0.389868      0.234812
  18  22 4011.4469    1.4891  9.3999  9.5186 -0.0028      0.508446  0.1627   0.0135   0.2947    0.0579   0.0000     0.0772228   437.2988      -30.5231       35.3107       16.2396       17.6823      -1.01656      -8.13385      -1.70390      -1.24757       10.7103      -4.82703      -1.94190     0.0103905      0.208872     -0.764496      -1.49051      0.143526     -0.437545       8.97666       11.7532       12.7166       12.7482       12.2932       11.4294       10.3376       8.73358       7.29832       5.75916       4.52078       3.36446       2.43434       1.68691       1.13288      0.734873      0.460612      0.276451
  18  23 4153.7403    1.2758 12.4675  9.4416 -0.0004      0.157844  0.2245   0.0109   0.3865    0.0506   0.0000     0.0765762   447.6144       2.29789       26.0478      -9.41342       24.6054      -34.9316       25.0715      -13.4936      -13.9902      -5.59355       7.52973       1.98223      0.991185       1.17529       1.82020      -2.53663      0.758022     -0.554927       11.0506       14.5768       15.2383       16.0399       15.2606       14.2321       12.6965       10.9176       9.15964       7.35554       5.63418       4.28074       3.02396       2.16059       1.45834      0.929068      0.580433      0.356342
  19   9 2173.8841    0.7524  0.8621  9.0262 -0.0093       6.99606  0.0380   0.0180   0.0713    0.1425   0.0000       1.16360   436.1468    -0.0194000       14.8640       2.09592       1.97615       1.98438       4.05990      -1.02266      0.270413     -0.149981      -1.09259     -0.569099       1.48458      0.164369     -0.752224     -0.129830     0.0346333     0.0283548       2.63687       3.12212       3.22716       3.57332       3.71418       3.25484       2.72762       2.38686       2.04416       1.62833       1.20255      0.930475      0.700016      0.504367      0.338725      0.224800      0.144390     0.0967686
  19  10 2322.3912    1.1524  0.8778  9.5705 -0.0011       3.89184  0.0396   0.0258   0.0655    0.1483   0.0000       1.03557   438.3879      -1.71669       19.3696       1.74340      0.314003     -0.607179      0.828911     -0.757511       1.88819      -1.22121      -1.23537     -0.448162     -0.189962      0.415846     0.0162089    -0.0337776     0.0150620     0.0140443       2.76822       3.72692       3.95795       4.27177       4.06839       3.74790       3.39558       2.72791       2.05353       1.66713       1.30373      0.940126      0.653379      0.517834      0.349284      0.228288      0.155300      0.106646
  19  11 2468.1591    1.5878  1.1043  9.5009  0.0003       2.18898  0.0446   0.0325   0.0754    0.2843   0.0000      0.841956   437.1580      0.826717       17.6249      -8.08993       2.92532      -2.44974       2.85343      -4.18818      0.395476      0.454447     -0.631864      -1.03670     -0.144638     -0.854132     -0.220022    -0.0429713     0.0928328     0.0144548       2.68426       3.44820       3.93076       4.14976       3.83885       3.47976       3.38700       2.56381       2.10955       1.75508       1.35205      0.942560      0.782261      0.530404      0.364654      0.260021      0.156412      0.101132
  19  12 2613.0359    2.1496  0.9807 10.3013 -0.0023       1.77897  0.0373   0.0468   0.0693    0.2825   0.0000      0.796362   440.3645      -4.66705       14.9952      -3.71602      -1.01039       2.67816      -1.06591       2.40536       2.38829      0.887219     -0.683503     -0.690089    -0.0357732      0.266994      0.456719     -0.306898     0.0369795    -0.0866459       2.43765       2.93704       3.12382       3.16827       3.18163       3.01089       2.70413       2.41945       2.02441       1.52329       1.18277      0.924336      0.694450      0.545375      0.375535      0.254985      0.159597     0.0968214
  19  13 2757.8710    2.7932  0.9247 10.4692 -0.0003       1.95493  0.0434   0.0577   0.0639    0.2765   0.0000      0.933889   438.5590      -1.33194       11.1160       1.98985     -0.433247    -0.0702871      -2.73724     -0.434958     -0.510042      -1.23098      0.411252     -0.223519       1.01126      0.509030     -0.311881     -0.223995    0.00856510    -0.0675239       3.53427       4.92008       5.68824       6.05349       5.61815       5.03551       4.27139       3.41144       2.47219       1.81198       1.36503      0.941814      0.651461      0.460528      0.313856      0.221493      0.123872     0.0827103
  19  14 2902.4339    3.3835  0.8724 11.1696 -0.0011      0.266104  0.0333   0.0711   0.0617    0.2241   0.0000      0.831628   441.2310      -3.69896       14.9796       1.98848      -5.57124       2.12320      0.137588     -0.281724       1.05431      -1.05910      0.479645     -0.874092      0.217589      0.146456     -0.187566     -0.170857     -0.128349    -0.0383093       2.19533       2.74679       2.91346       3.14090       2.91027       2.74622       2.50090       2.07879       1.77547       1.42109       1.17444      0.838777      0.603489      0.463342      0.298759      0.205251      0.133075     0.0823105
  19  16 3189.7756    4.0039  1.1167 11.6542  0.0008       1.71829  0.0474   0.0792   0.0711    0.2415   0.0000      0.925162   438.1126     -0.488047       11.3482       1.17546     -0.777191     -0.118227      -3.93050       3.18922       1.06846      0.202371     -0.120223     -0.923907      0.655065      0.255417      0.116682     -0.249883     0.0457579     0.0775685       2.67322       3.56418       3.66195       3.97092       3.70553       3.48730       3.18523       2.79898       2.13646       1.76100       1.41798       1.03948      0.809785      0.557634      0.388386      0.263634      0.168414      0.107802
  19  17 3332.8020    3.4440  1.6692 11.7213 -0.0031      0.470482  0.0571   0.0593   0.0948    0.1382   0.0000      0.578042   439.2744      -4.80418       17.6011       6.10902      -3.19420      -2.98688      -3.52159       1.27457      -1.16292       2.91967     -0.619376      -1.39887      0.944317     -0.164693      0.596078   -0.00865129     -0.126722      0.192180       3.43340       4.57324       4.96323       5.16779       4.78497       4.41987       3.99080       3.42424       2.82653       2.21392       1.75292       1.29320      0.968625      0.683098      0.456936      0.307007      0.196973      0.127799
  19  18 3476.1125    2.9715  2.6500 10.6629 -0.0015      0.501080  0.0689   0.0415   0.1162    0.1589   0.0000      0.244383   433.4370      -1.17882       14.6224       5.49470      -7.57180      -5.82106       1.25064       1.21660     -0.590050       4.05072     -0.834931      0.689472     -0.292939      0.864400     -0.720437     -0.185586      0.377765      0.208504       3.86395       5.31850       5.32892       5.81915       5.38543       5.15004       4.48399       4.01102       3.43620       2.77641       2.05870       1.54203       1.20830      0.865819      0.611387      0.381985      0.245856      0.151877
  19  19 3619.3665    2.3944  3.8991 10.4059 -0.0012      0.577532  0.0868   0.0286   0.1494    0.1013   0.0000      0.161132   431.6259      -1.32233       5.53118       4.17886      -18.8374      -5.97666       6.22318       2.92135       2.01689      -4.56529       1.42351       1.18487      -3.36192     -0.929295       1.03212    -0.0334060      0.176426      0.129343       4.94881       6.40200       6.97111       7.33449       6.96075       6.50611       5.74923       5.05715       4.21032       3.40175       2.70716       2.02982       1.48267       1.04226      0.725536      0.485636      0.305266      0.192042
  19  20 3762.4910    2.0236  5.9904 10.0003 -0.0016      0.416599  0.1111   0.0202   0.2020    0.0712   0.0000     0.0980842   431.0820      -9.92128       8.37848       9.56069       21.4889      -5.55658       15.9575      -3.46494    -0.0109268      -2.00524      -7.34194     -0.254545     -0.649065      0.627608     -0.303267      0.493512     -0.550041      0.279781       6.44824       8.47236       9.19051       9.36429       8.93515       8.43360       7.50113       6.39977       5.41249       4.35978       3.45092       2.60903       1.87495       1.34782      0.912429      0.611207      0.391601      0.244995
  19  21 3906.2871    1.7043  8.1246  9.6604 -0.0004      0.557541  0.1383   0.0155   0.2532    0.0596   0.0000     0.0781575   432.7157      -1.64312       16.1787       13.1021       8.84715      -3.20968     -0.149802      -8.77816       1.34391      -3.39917      -5.73020      -3.19862       1.09301       1.10008      -1.17842      -1.27936     -0.817318     0.0740695       7.59590       10.0894       10.8659       11.0029       10.8181       9.80243       9.03142       7.82447       6.49070       5.23070       4.08950       3.11422       2.35013       1.62139       1.12987      0.750273      0.478936      0.301462
  19  22 4049.1049    1.4497 11.0325  9.3652 -0.0015      0.180300  0.1856   0.0119   0.3176    0.0557   0.0000     0.0693219   446.5339      -19.0736     -0.782567      -24.5177      -20.3891       24.2563      -14.0116      -18.5235       5.55172      -13.2906      -3.38416       4.89174      0.343214       1.94189       2.12464      0.333704     -0.739624    -0.0446916       9.06803       11.6562       12.8517       13.1750       12.9230       11.9640       10.6593       9.37808       7.91159       6.36587       4.97503       3.77129       2.85661       1.99996       1.39267      0.935127      0.589590      0.368278
  19  23 4192.3603    1.2097 14.1849  9.3806  0.0005      0.144358  0.2569   0.0093   0.4263    0.0450   0.0000     0.0730656   460.6384       5.56368       35.7030       31.8275      -7.95516      -22.2471     -0.277690       11.4552      -9.33485       6.18168     0.0502091      -4.67272       2.39742    -0.0435785     -0.691989      0.617272     0.0166633      0.313077       11.5009       14.5795       16.1438       16.4699       16.0992       14.8529       13.5440       11.7242       9.85145       7.90746       6.31499       4.75594       3.53226       2.55649       1.78122       1.17879      0.754980      0.471229
  19  24 4335.6369    1.0005 15.6791  9.3166 -0.0009     0.0710448  0.3079   0.0080   0.4905    0.0415   0.0000     0.0865839   445.2262      -15.8793       3.11605      -3.78182       28.5817      -4.01745      -2.82500       20.5467       24.7376       8.81833      -21.8214       4.01728       3.94928      -4.91653      -3.49736      0.234060     -0.300914      0.542118       12.8991       16.5896       18.3071       18.8050       18.5301       17.0243       15.5716       13.5570       11.0440       9.14855       7.07649       5.53559       4.11279       2.91536       2.00828       1.38745      0.870932      0.545553
  20   8 2050.1189    0.6517  0.6545  8.5213 -0.0021       6.17210  0.0290   0.0161   0.0537    0.1398   0.0000       1.18198   437.2020      -2.11381       16.6824    -0.0854747     -0.896724      -5.18551      0.352104      0.656785     -0.742075       1.32270      0.375375      -1.04015      -1.20836     0.0350819      0.460292     0.0366371     -0.268798    -0.0319258       1.98407       2.51887       2.61900       2.63904       2.60640       2.52913       2.40793       2.09841       1.61915       1.26563       1.00523      0.780767      0.636540      0.467890      0.342451      0.235295      0.152809      0.103481
  20   9 2203.1978    0.8828  0.7965  9.3156 -0.0061       5.57271  0.0348   0.0210   0.0620    0.1487   0.0000       1.11831   435.5118      0.296925       10.2863       4.09988       1.99585      0.644170      0.598591       2.17894     -0.343745      -1.42576      -1.71846     -0.971515      0.233198     0.0803433    -0.0107684      0.226132      0.104974      0.138633       2.06204       2.87294       2.82367       2.91580       2.90754       2.78154       2.39369       2.24475       1.82631       1.70050       1.31314       1.06107      0.740613      0.536010      0.342686      0.247307      0.157831      0.106337
  20  10 2352.4084    1.3122  0.8780  9.7283 -0.0060       2.67366  0.0430   0.0286   0.0621    0.1824   0.0000      0.960904   437.9887     -0.467749       8.10002       3.18926      0.323885      -5.04937     -0.325888       1.36232      -2.86662       1.11043       1.85529    -0.0583432      -1.13584      0.531399      0.413483     -0.130589      0.183986     0.0880685       2.99526       4.00080       4.06105       3.77848       3.06517       2.63216       2.80535       2.73453       2.80427       2.44194       1.95396       1.54309       1.10084      0.723405      0.475467      0.279400      0.187509      0.111882
  20  11 2499.0195    1.7478  1.0941  9.6488 -0.0008       2.43197  0.0400   0.0345   0.0745    0.3060   0.0000      0.912585   436.8129      -1.49560       15.7976       4.41271      -2.99012      -3.90453       2.12536       2.07438      0.204583      -1.74094      0.394780      0.526833     -0.559613     -0.315802      0.649653    -0.0628766    -0.0116997   -0.00407103       2.42850       3.16848       3.26709       3.11053       3.04751       2.82652       2.62154       2.47578       2.16790       1.87021       1.53405       1.20582      0.839254      0.617940      0.417088      0.260340      0.178978      0.114639
  20  12 2644.8152    2.1017  1.1891  9.7836 -0.0010      0.885409  0.0453   0.0399   0.0771    0.3677   0.0000      0.974969   437.2967      -1.18534       13.4454      -5.79771      0.338777      -4.84403       6.02327       1.51664       3.00322      -3.00061      0.249105     -0.803405     -0.324022      0.270916     0.0554164      0.427378     -0.287017    -0.0162308       2.59878       3.48292       3.52200       3.84719       3.73444       3.50152       3.23519       2.66283       2.17134       1.82213       1.45777       1.14064      0.837445      0.572320      0.420952      0.282028      0.192572      0.118478
  20  13 2790.6033    2.8072  0.9962 11.2772  0.0030      0.311455  0.0384   0.0593   0.0694    0.1767   0.0000      0.811965   441.1932      -2.07411       18.5565       2.37197      -5.22418      -1.55158      -2.70681     -0.689551      0.556767     -0.499366      0.392884      0.989239      0.577490      0.266740     -0.353828     0.0839760      0.206492      0.234751       2.21488       2.64950       2.98348       2.93866       2.89250       2.76552       2.65007       2.24966       1.97824       1.50730       1.19770      0.958661      0.778634      0.519832      0.389145      0.270376      0.183770      0.119102
  20  14 2935.8844    3.6259  0.8806 11.1371 -0.0012      0.915947  0.0408   0.0744   0.0605    0.2538   0.0000      0.746289   438.5643     -0.204710       15.1899      -3.52054      -3.62248       1.84437       4.49032    -0.0812007     -0.981452       1.31044   -0.00924507      0.288988      0.188324      0.126219     -0.193880     -0.234317    -0.0918311     0.0364086       3.00758       3.78515       2.97203       2.56446       3.85268       4.63517       3.68671       2.47007       1.64129       1.73216       1.64680       1.38861      0.900322      0.524053      0.324182      0.274791      0.215852      0.152947
  20  15 3080.3779    3.8305  1.0678 11.6083 -0.0043      0.572584  0.0391   0.0757   0.0714    0.2386   0.0000      0.720101   437.3451      -5.27043       19.4812       1.55479     -0.983384      -5.70192      0.631200     -0.541775       1.61041      0.413332     -0.596358      0.723975     -0.136038      0.529750      0.541352      0.444896     -0.359015     0.0872897       2.19801       2.77060       2.97814       3.08627       3.00667       2.78693       2.59774       2.33416       1.86002       1.61231       1.25306       1.01202      0.734248      0.527368      0.390020      0.289940      0.176749      0.107733
  20  16 3224.4557    3.8960  1.3791 11.4472 -0.0003       1.90222  0.0473   0.0671   0.0821    0.2074   0.0000      0.578909   442.7983      0.394534       19.4611       3.77721       5.18414     -0.476857      -1.26747     -0.364280       1.06294     -0.709939      -1.10284     -0.308714     -0.292149      0.490715     -0.228345    -0.0711322      0.188829     -0.111384       2.83026       3.56407       3.73274       3.69553       3.64542       3.35232       3.18426       2.80138       2.44204       2.02640       1.70992       1.30043      0.957265      0.696818      0.459496      0.302808      0.193046      0.137991
  20  17 3368.1195    3.2830  1.9464 11.3234 -0.0016       1.14388  0.0549   0.0497   0.0975    0.1198   0.0000      0.431935   446.2290      -2.64562       10.7002      -6.79209     -0.622345       2.23088      -2.27699     -0.673504       3.18762      -2.82153     -0.580762     0.0440712       2.70210      -1.60070      0.145684      0.112412     -0.189500    -0.0423758       2.96131       3.81689       4.05201       4.22991       4.19547       3.94020       3.63613       3.04928       2.58757       2.08382       1.74619       1.26600      0.998111      0.710560      0.509591      0.351890      0.243612      0.145182
  20  18 3511.7792    2.7892  2.7545 10.8289 -0.0017      0.510066  0.0686   0.0372   0.1180    0.1167   0.0000      0.250097   440.4489       3.43481       17.7047      -5.16934      -6.79934      -10.0657       2.34497       1.32962      -2.19772       5.28815       1.19584     -0.239263      -1.28977      0.321318     -0.363952      0.355642     -0.422604      0.352472       3.67928       4.88808       5.11094       5.39252       5.04860       4.95299       4.41372       3.96718       3.30904       2.80441       2.22599       1.74324       1.28136      0.935157      0.631092      0.454964      0.285075      0.185794
  20  19 3655.7218    2.3703  4.2173 10.3460 -0.0007      0.624341  0.0866   0.0263   0.1527    0.0910   0.0000      0.144799   438.1913       8.44818       3.10884      -5.91737      -1.76931       5.81435       7.58990      -3.54916      -5.75177      -1.60105      -4.64854       1.20314       3.05362      0.567294      0.191628    -0.0554470      0.228965     -0.404000       4.67074       6.27206       6.62206       6.98812       7.08721       6.35962       5.73052       4.98781       4.19451       3.41440       2.73407       2.08159       1.57731       1.11578      0.792977      0.536388      0.360064      0.232146
  20  20 3799.2035    1.9494  6.4812  9.9464 -0.0002      0.325974  0.1135   0.0181   0.2060    0.0648   0.0000     0.0908049   440.0191       4.64137       17.0693      -16.7469      -8.63405       2.34583      -10.3441       3.28414       8.32022       4.74733      -4.91375      -4.48873       4.66058      -1.35759   -0.00595046      -1.38385      0.131555     -0.176580       6.11912       7.91415       8.76131       9.08955       8.80705       8.34191       7.45510       6.41725       5.43191       4.40498       3.45814       2.71048       2.03972       1.47637       1.03804      0.723147      0.474084      0.305429
  20  21 3942.8590    1.6500  8.9869  9.6071  0.0000      0.274143  0.1445   0.0138   0.2687    0.0560   0.0000     0.0689949   465.6845      -2.80994       13.1209      -28.3142       7.59477      -8.08200       8.40030       5.58306      0.875048      -6.90318     -0.712285      -1.18044     -0.684887       1.58387      0.629488       2.10725      0.159720     -0.885365       7.43225       9.60440       10.2988       10.7139       10.4210       9.90926       8.91869       7.77228       6.72092       5.52831       4.45224       3.42350       2.54362       1.85617       1.31568      0.880638      0.588069      0.377687
  20  22 4086.8380    1.3707 11.0344  9.4749 -0.0013      0.210885  0.1884   0.0110   0.3235    0.0494   0.0000     0.0719642   439.5652      -4.28264      -4.56497      -1.75943       4.81186       7.88215       21.1078      -5.14007      0.340378      -1.21555       18.5221      -5.60165      -5.37058      0.422953       4.16676     -0.935560     -0.889748    -0.0324962       8.49579       11.3039       12.2264       12.3111       12.3666       11.6891       10.4839       9.41596       7.80125       6.55314       5.12109       4.03469       3.03369       2.22194       1.58945       1.05934      0.705806      0.455827
  20  23 4230.1367    1.1377 12.8788  9.4814  0.0008     0.0799625  0.2387   0.0094   0.3929    0.0429   0.0000     0.0799047   446.9333       4.06294      -5.14626      -9.20334       26.1556       6.18802       18.8598       7.82452      -4.95919      -11.4307       5.51901      0.800487      -5.76422      -6.58566       3.02596      0.598109     -0.425334    -0.0661635       10.3644       13.6090       14.7967       15.0859       15.2544       13.8990       12.6582       11.2758       9.39936       7.95220       6.27999       4.86625       3.67346       2.64034       1.87437       1.27911      0.831601      0.539290
  20  24 4373.5579    0.9516 15.9695  9.3921 -0.0010     -0.158075  0.3349   0.0078   0.5014    0.0401   0.0000     0.0909344   446.4683      -17.4905       21.8277      -15.7592       55.6352       46.4112       6.93340      -47.9248     -0.530456       10.3989       8.72069     -0.891125      -13.6330       10.0252      -2.94594      -3.11940     -0.405757      -1.28982       13.2702       17.7574       19.1859       19.2997       18.9998       17.8570       16.5034       14.3307       12.2057       10.3426       8.21263       6.32464       4.82223       3.43973       2.40785       1.66457       1.07085      0.691510
  21   7 1919.9073    0.4567  0.5151  8.8597 -0.0122       12.0287  0.0279   0.0135   0.0506    0.0789   0.0000       2.04194   439.1249      0.834244       15.6028       3.30352      0.564443      -1.07615      -2.45709       2.04196       1.01084      -2.57996       1.28116     -0.347494     -0.263230      0.963335     -0.639967    -0.0927429     0.0425484     0.0863078       1.77952       2.28604       2.61689       2.44521       2.54520       2.42595       2.12012       2.01550       1.56021       1.25576       1.07239      0.790430      0.592266      0.484261      0.327110      0.238700      0.164505      0.105686
  21   8 2077.8172    0.6850  0.6237  9.0864 -0.0001       8.09514  0.0319   0.0172   0.0506    0.1076   0.0000       1.44792   438.7892     -0.784875       16.6954      -8.03877      -1.21694       2.25273       2.18028      -1.87942      -1.18854       1.26029      -1.04695     -0.843245      0.372434      0.891761     -0.120228     -0.443778     0.0735111     0.0621811       2.08220       2.31938       2.41321       2.99060       3.05391       2.42958       2.16299       2.10780       1.84666       1.34291       1.11560      0.897741      0.730749      0.464557      0.345555      0.260150      0.168307      0.114381
  21   9 2231.9363    0.9711  0.8159  9.0299 -0.0072       4.59801  0.0312   0.0213   0.0605    0.1889   0.0000      0.990721   440.6080      0.899768       18.0583      -2.35408     -0.127467      0.163415       1.46783     -0.359843      -2.63288      -1.89514      0.406652     -0.806928     -0.932808      0.841867      0.389474     -0.181933     -0.182117    0.00211459       1.95698       2.49471       2.81464       2.77523       2.87344       2.66282       2.36168       1.99783       1.76495       1.47043       1.18631      0.885364      0.700967      0.516161      0.344642      0.251334      0.167830      0.110184
  21  10 2381.9595    1.3159  1.0240  9.5497 -0.0040       2.90574  0.0417   0.0266   0.0672    0.2067   0.0000      0.863470   444.0205       2.25529       15.2394      -2.88907      -4.37951      -5.32731      0.903712      -1.24088     -0.658059       3.22246      -1.71297       1.22948     0.0460478      0.813529      0.329876      0.115311    -0.0538222   -0.00836910       2.29726       3.03011       2.98525       3.30389       3.17036       3.28411       2.78590       2.46120       1.94387       1.90388       1.44142       1.09772      0.785836      0.620058      0.456926      0.304282      0.219379      0.137394
  21  11 2529.3807    1.8409  0.9903  9.6569 -0.0006       3.48335  0.0355   0.0358   0.0660    0.2676   0.0000      0.802785   438.5430      -1.54015       12.4179      -1.48949      -2.88306      -1.80525      -2.98440    -0.0237056       4.52839       3.47464      -1.53806     -0.686616      0.150999      0.143004     -0.719884    -0.0230351     0.0271265    0.00144269       2.13541       2.66571       2.72991       2.80081       2.91221       2.81920       2.64053       2.18980       1.77407       1.58483       1.28044       1.00416      0.709332      0.538826      0.405543      0.280971      0.194345      0.131041
  21  12 2676.1836    2.3290  0.9445 10.7787 -0.0022       1.46615  0.0336   0.0478   0.0685    0.1948   0.0000      0.887582   434.7819       3.60654       17.9470      0.302165       3.39223      -2.11592       4.46969       1.33200      -1.84699      0.465807     -0.218834     -0.198407      0.401435     -0.249020     -0.489898      0.147497     -0.118812     -0.248093       2.01092       2.61357       3.01771       3.07173       2.97822       2.77628       2.54909       2.18857       1.82256       1.47721       1.17972      0.931922      0.679920      0.516267      0.359525      0.254064      0.166714      0.110894
  21  14 2968.7964    3.6962  1.0177 11.2847 -0.0014      0.446661  0.0358   0.0719   0.0657    0.2506   0.0000      0.777534   439.7867       1.41780       13.1917       1.25266      0.216526       3.92678      -3.96163       1.74475     -0.370004      -1.00967      -1.21455      -1.61086     -0.319637      0.329525     0.0221079    -0.0483088     -0.475379     0.0959172       2.02165       2.63082       2.84593       2.74915       2.85328       2.65439       2.44256       2.27562       1.92489       1.54484       1.26463      0.957588      0.752988      0.575691      0.409974      0.287354      0.199175      0.129618
  21  15 3113.8801    3.8473  1.0814 11.6815 -0.0006      0.764213  0.0412   0.0741   0.0691    0.2365   0.0000      0.710720   440.1635      -3.73830       13.9981     -0.450390      0.124072       3.88364      -2.98400       2.29900     -0.266875      0.295526      0.887641     -0.290849     -0.229526     -0.166933      0.171610      0.135520     -0.245686     -0.124196       2.17508       3.02348       3.09538       3.05803       3.03478       2.73280       2.83786       2.25743       2.19507       1.70261       1.44651       1.12310      0.823068      0.662608      0.430451      0.312938      0.209811      0.136566
  21  16 3258.4182    3.6876  1.5265 11.2887 -0.0031      0.810753  0.0492   0.0595   0.0826    0.1865   0.0000      0.501534   436.7075     -0.444881       10.2667       2.96678     -0.846901      -2.21152     0.0883348      -4.03301       2.49330      -4.57301       1.25343      0.767146       1.34633      0.326395     0.0187062      0.334167     -0.614881     0.0745562       2.53964       3.47914       3.59938       4.03908       3.70057       3.60905       3.19642       2.92380       2.43631       2.03192       1.69223       1.17676      0.958900      0.711988      0.509958      0.376407      0.238460      0.154431
  21  17 3402.7311    3.1607  1.9819 11.2332  0.0034      0.774348  0.0581   0.0463   0.0935    0.1181   0.0000      0.385173   441.4411       4.86562       12.8156      -4.03989       7.12011      -1.43913      -1.77746      -4.16404     -0.342960       2.75560      0.571966      0.305179       1.82626      0.435399     -0.210536      0.115426      0.122743    0.00442008       2.97619       4.04397       4.33210       4.63613       4.48316       4.18109       3.62664       3.35176       2.77664       2.33891       1.90963       1.44594       1.07137      0.837480      0.567238      0.412355      0.266884      0.172701
  21  18 3546.9696    2.6107  3.3868 10.6152 -0.0020      0.371004  0.0736   0.0298   0.1282    0.0895   0.0000      0.183035   439.8329      -8.62004       15.3149      -1.27919      -1.23295      -7.93961       1.65673       1.27501      -4.69932      -2.08379       3.22449       2.15282      -1.73492      -1.18811      0.324692     -0.286107    -0.0520147      0.378589       3.90978       5.06060       5.53442       5.55249       5.47038       5.09160       4.74616       4.14358       3.70763       3.04091       2.56732       1.94573       1.49036       1.10042      0.771719      0.555841      0.348902      0.239257
  21  19 3691.5289    2.2017  4.4872 10.3192 -0.0004      0.511332  0.0909   0.0236   0.1531    0.0796   0.0000      0.131333   443.6824     -0.376480       11.2785      0.340232      -9.79784      -8.56240      -7.55290      -4.89659       2.09341       2.07510      -2.50706       1.90275      -2.01837       1.08906      -1.18519       1.55360     -0.649938     -0.785709       4.63766       5.93731       6.78595       6.95579       6.64357       6.50906       5.82380       5.15354       4.28761       3.58115       2.90844       2.26996       1.74064       1.27625      0.926730      0.624687      0.435354      0.290998
  21  20 3835.9218    1.8658  6.6864  9.9843  0.0000      0.369239  0.1159   0.0170   0.2085    0.0595   0.0000     0.0893327   445.9837      -12.2111       29.6385       11.4323       16.6527       12.5610       14.5999       5.48437       4.60785     -0.382972      -2.00775     -0.365727       1.66611      0.442499       1.06030       1.59147     -0.539310     -0.110385       5.89909       7.84003       8.31912       8.74268       8.35605       8.08886       7.19651       6.46317       5.61830       4.72772       3.80252       3.01784       2.25067       1.70730       1.18533      0.815132      0.549868      0.371881
  21  21 3979.9727    1.5574  9.5642  9.6309 -0.0007      0.339888  0.1551   0.0125   0.2745    0.0491   0.0000     0.0703144   432.0837       6.76583       6.31792       2.61862      -7.17327       12.4280      -5.82048      -7.05451      -14.2796      -3.38289       5.73768       1.95135      -6.78081       1.20234      0.733515      -1.26409     -0.798136      0.157015       7.26204       9.45016       10.2843       10.5869       10.3442       10.0439       9.22789       8.20194       6.92568       5.74593       4.60854       3.69392       2.80931       2.07951       1.51764       1.07030      0.719810      0.472525
  21  22 4123.8243    1.3482 11.6481  9.4383 -0.0001      0.154543  0.1912   0.0103   0.3317    0.0470   0.0000     0.0668472   433.3950       9.58351       8.96577      -9.95547      -6.32990      -4.10658     -0.865194       12.4570      0.971169       15.1931      -8.84858      -7.07707     -0.501310      -1.60043       3.19281     -0.347654      0.303768      0.262332       8.28879       10.8284       11.8933       12.5619       12.2123       11.6630       10.6483       9.13883       8.08690       6.63047       5.35190       4.21918       3.22277       2.38537       1.75119       1.16782      0.806799      0.537126
  21  23 4268.3433    1.0887 14.7641  9.4421  0.0001      0.190223  0.2746   0.0081   0.4417    0.0388   0.0000     0.0724102   425.0403       2.56254       21.5558       24.7275      -9.30377       10.3087       9.97905      -25.6242      -1.49687       25.1194      -6.22903      -7.70811       9.29522     -0.222483       3.34606      -1.10875       2.03694    -0.0692987       10.4122       13.9617       15.1546       15.6727       15.4714       14.4415       13.5935       11.9369       10.3611       8.62872       6.86306       5.42003       4.14001       3.17595       2.25110       1.60789       1.06124      0.688846
  21  24 4413.5731    0.8941 15.9611  9.3670 -0.0020      0.435596  0.3246   0.0075   0.4922    0.0383   0.0000     0.0958526   446.5609       29.9127       53.6308      -31.8111       13.2114      -20.9895      -42.3234       1.75154       19.7593       5.30406      -3.22924      -4.09727      -1.08165     -0.427481       2.60971     -0.411633     -0.399141       1.09607       12.5207       16.5927       18.2738       18.6492       18.5648       17.4044       15.8717       14.3387       11.9281       10.0533       8.09030       6.47417       4.88603       3.60202       2.61157       1.82056       1.22520      0.803872
  22   6 1781.5902    0.3581  0.3535  8.8177 -0.0069       16.1416  0.0231   0.0123   0.0382    0.0591   0.0000       3.07310   439.8248      -3.00054       18.9187    -0.0233115      -1.85638      0.961904      -1.09365     -0.231505      0.763268     -0.594845      0.585660    -0.0931685      0.405889     -0.167305      0.290078     -0.199070     -0.337182     0.0208676       1.41594       1.94907       1.99962       1.76586       2.14858       1.91772       1.77526       1.78027       1.39420       1.22865      0.911726      0.649619      0.543288      0.477751      0.364358      0.264134      0.213345      0.140791
  22   9 2260.1066    1.0301  0.9009  8.9368 -0.0015       4.83964  0.0340   0.0208   0.0629    0.1952   0.0000      0.932254   440.3410     -0.166207       13.3652      -1.71821     -0.328789      -3.71647      -3.01604      0.831583     -0.504001      -2.22582      0.460804      0.132357     -0.418625      0.978688      0.164783      0.533619     -0.134636   -0.00348770       1.80329       2.32282       2.48489       2.60425       2.35822       2.42881       2.30967       2.01239       1.73862       1.51204       1.12289      0.941350      0.762982      0.553551      0.406907      0.301010      0.210338      0.139720
  22  10 2410.8762    1.4865  1.0192  9.7470 -0.0003       3.45676  0.0360   0.0293   0.0688    0.2036   0.0000      0.883337   437.4949      -1.94455       15.4382      0.784438      -3.51390    0.00339180      -2.00742     -0.815861      0.624919      -1.53586      -1.42239       1.14236     -0.666292     -0.318712      0.761501     -0.160998     -0.361766      0.162002       1.89129       2.31669       2.58250       2.69611       2.69074       2.55807       2.39495       2.12548       1.77559       1.43839       1.22363      0.977885      0.778442      0.551378      0.404822      0.323284      0.215055      0.142641
  22  11 2559.2305    1.9334  1.0564 10.0502 -0.0022       2.64955  0.0398   0.0370   0.0661    0.2199   0.0000      0.760079   436.1724       2.63684       17.9603      0.770003      -7.43107       2.88239      0.654316      -1.17331      0.685741       2.96581      -3.08049      -1.24175      0.184035    -0.0949692    -0.0240794      0.121858     -0.536704     -0.101707       2.12012       2.80984       2.95250       3.05840       3.02220       3.02112       2.69855       2.25904       1.99278       1.64955       1.43233       1.09597      0.854253      0.597156      0.441357      0.306980      0.238905      0.152655
  22  13 2854.6607    3.1467  0.8946 11.3765 -0.0022       1.22556  0.0336   0.0634   0.0602    0.1856   0.0000      0.848091   438.9343       3.18159       20.9184       3.35587     -0.579086      -1.30689     -0.881277       1.00961      -1.66445      -1.15246     -0.322798       1.51378     -0.564618     -0.384063      0.184542      0.326700     -0.290194     -0.256375       1.93665       2.71354       2.80664       2.96591       2.75815       2.61061       2.26484       2.12393       1.90696       1.65417       1.35803       1.09714      0.830540      0.596032      0.424855      0.279657      0.192938      0.136402
  22  14 3001.3499    3.8334  0.9303 11.8190  0.0010       1.33515  0.0320   0.0766   0.0632    0.1802   0.0000      0.814669   437.4765      -1.96970       13.4801       1.68374      -3.99853       3.74444     -0.178844      0.426153     -0.209938      -2.13232    0.00987884      0.810252     -0.399151     -0.216734      0.187624    -0.0118664     0.0267448      0.148494       1.80795       2.38978       2.59457       2.76859       2.60719       2.40415       2.32290       2.03495       1.67729       1.45950       1.24633      0.971990      0.731366      0.541185      0.391727      0.272421      0.188646      0.124129
  22  15 3146.9660    4.1024  1.1038 11.5704 -0.0018       1.04130  0.0373   0.0769   0.0696    0.2460   0.0000      0.770132   441.3092      -3.11964       14.6686     -0.168382     -0.656849      -10.2180      -3.46974      -1.34365     -0.563164    -0.0774821       1.14186     -0.740895     -0.210043      0.654037     -0.344612      0.279017    -0.0646691    0.00209482       2.06252       2.56035       2.88556       3.13686       3.03026       2.99049       2.63183       2.24783       1.91429       1.52724       1.30901       1.03787      0.789781      0.575736      0.436489      0.281183      0.210890      0.146245
  22  16 3292.1529    3.5862  1.4978 11.6196 -0.0001      0.624884  0.0496   0.0577   0.0786    0.1366   0.0000      0.578421   438.0681      -3.07398       18.3756       4.62302       3.08577      -2.43693      -5.66809      -1.06445      0.717204     -0.852001     -0.257449      0.157066       1.20427     -0.126188    0.00304731     0.0939647     -0.157656     0.0307780       2.46426       3.20864       3.40347       3.39344       3.37310       3.20689       3.07185       2.69593       2.39728       1.95331       1.61920       1.28091       1.01145      0.762913      0.546710      0.390305      0.261435      0.181406
  22  17 3437.1589    3.0867  2.3783 10.9576 -0.0012      0.587264  0.0566   0.0393   0.0984    0.0952   0.0000      0.253844   433.6774      -5.16441       25.3019      -1.48394      -1.77371      -3.18952       7.58128       2.25981     -0.607033      -3.12449     -0.384072       1.31246      -1.51906     -0.677406    0.00920155     -0.147066     0.0647112     -0.209515       3.02768       3.84858       4.14690       4.15268       4.25350       4.09618       3.77974       3.35731       2.88210       2.37507       1.96261       1.59019       1.21176      0.923779      0.658295      0.482580      0.338984      0.231079
  22  18 3582.0794    2.5018  3.6718 10.6212 -0.0010      0.831609  0.0759   0.0273   0.1322    0.0715   0.0000      0.163168   442.8138      -8.38579       16.1180       13.4704      -1.31348       3.40438       3.65806       4.72769       4.65447       5.30980      -1.44927      -2.52844      0.184116     -0.439426      -1.09635      -1.16865      0.643709      0.431166       3.69905       4.77950       5.14065       5.30036       5.19281       5.16096       4.65245       4.22311       3.53053       3.14855       2.56758       2.04773       1.58657       1.14564      0.865350      0.621732      0.430002      0.283660
  22  19 3727.0422    2.1153  5.3040 10.2201 -0.0013      0.612278  0.0948   0.0201   0.1761    0.0630   0.0000      0.116841   439.0581      -9.10057       7.89525      -2.36980      -1.95452       2.84397       10.6978     -0.422089       5.35577      -6.20864       2.55784       1.63837      -1.32380       2.73550      0.795525      -1.19890     -0.360019      0.336106       4.66806       6.10088       6.66988       6.92651       6.76494       6.55217       6.00206       5.41338       4.55576       3.77858       3.21046       2.47780       1.92552       1.47929       1.04809      0.747821      0.521796      0.353718
  22  20 3871.6372    1.7621  7.4180  9.8724 -0.0013      0.331357  0.1242   0.0152   0.2223    0.0540   0.0000     0.0808623   447.3679       6.47899       15.9970      -5.17079      -14.4619       1.17883      -12.0198      -3.32042      -1.04377       10.3541      -1.25085       1.95080     -0.201654       2.04655      0.439872      0.512047      0.220194    -0.0629234       5.91552       7.68251       8.22795       8.37279       8.47360       8.14583       7.68981       6.69149       5.70649       4.94078       4.08595       3.24080       2.52149       1.90111       1.38541      0.967887      0.672722      0.461166
  22  21 4016.7050    1.5099 10.1491  9.6039 -0.0011      0.266840  0.1596   0.0116   0.2857    0.0459   0.0000     0.0693473   439.5476     -0.621486       8.58270      -5.33981       15.6108       2.79687      -12.8219       4.85569       1.87133       1.40557       2.80704      -4.81880      -2.74676       4.14682     -0.909191       1.19025    -0.0632962     -0.783687       7.07279       9.19967       10.1181       10.2687       10.3617       9.84210       9.17503       8.18877       7.14011       5.93361       4.92268       3.89586       3.01819       2.29813       1.70514       1.19902      0.817694      0.557213
  22  22 4160.5887    1.2531 12.8231  9.4444 -0.0003    -0.0469036  0.2200   0.0092   0.3636    0.0424   0.0000     0.0677872   448.7992       7.64711       32.3902       30.8727       16.2515       2.44036     -0.114129      -3.04898      -7.59377      -5.82625       11.4103       1.49259      0.883450     -0.545253      -2.38267       3.21194      0.165882       1.54234       8.68731       11.8316       12.6897       13.5092       13.3778       12.6117       11.6092       10.3153       8.97765       7.56755       6.14174       4.92680       3.87622       2.83201       2.10095       1.47208       1.01265      0.669647
  22  23 4306.3177    1.0538 15.7816  9.4029 -0.0012      0.287268  0.2880   0.0074   0.4504    0.0360   0.0000     0.0763432   461.1220       9.52581       17.1535       16.8667     -0.395290       3.81388       2.71665       22.6619      -3.27705      -15.5574      -2.25832      -4.06603      -4.73289      -3.95599      -1.60369       6.65491      -1.49642     -0.306408       10.4407       13.7101       15.0832       15.6856       15.1850       14.4875       13.3344       11.9535       10.7287       8.98935       7.36889       6.01252       4.55409       3.43375       2.51161       1.79028       1.19575      0.805169
  23   5 1632.7998    0.2121  0.2169  8.9032 -0.0115       23.4322  0.0196   0.0110   0.0367    0.0422   0.0000       8.04458   437.8480      -2.13030       19.7152     -0.546173      -1.99753       3.10993      0.750779     -0.192485      -1.46343     -0.437317      0.274076      0.686691     -0.446479     -0.485793     0.0998887      0.259499    0.00639792     0.0605814       1.29744       1.47395       1.58298       1.68824       1.60367       1.72938       1.59534       1.38362       1.17314       1.00789      0.748988      0.947777      0.705812      0.430607      0.239280      0.246469      0.198958      0.113632
  23   7 1969.7028    0.5430  0.6419  8.7313  0.0006       8.21141  0.0265   0.0134   0.0549    0.0906   0.0000       1.42713   438.8709      -2.95906       15.9735       4.41360     -0.282575       1.25410       2.73485     -0.150156     -0.787684       1.50904      -1.38946     -0.252325      0.832897     0.0842146     0.0203013    -0.0697074      0.108918     -0.102770       1.45735       2.02336       2.32632       2.34940       2.36807       2.30118       1.98223       1.79986       1.62804       1.24260       1.18870      0.839473      0.668470      0.539530      0.365073      0.265255      0.192269      0.124883
  23   8 2131.1957    0.7839  0.7315  8.8242 -0.0040       7.10697  0.0279   0.0174   0.0540    0.1320   0.0000       1.10826   440.3466       1.78760       18.4411      -1.80693      -3.11565      -1.62434       1.30928      -1.96176       1.17646      -1.87374      0.728042     -0.310781      0.364246     0.0560843     -0.417055      0.547252     0.0253189     0.0694473       1.58743       2.09045       2.27551       2.51519       2.48833       2.33828       2.13793       1.89033       1.55865       1.33948       1.09084      0.816961      0.643994      0.494966      0.378453      0.276889      0.189870      0.134954
  23   9 2287.5189    1.0953  0.9400  9.3322 -0.0029       3.70020  0.0352   0.0213   0.0615    0.1501   0.0000      0.953327   438.5207      -2.41516       17.5925     -0.211248      -3.64139       2.00223      -3.67626    -0.0213737      0.119359      0.482504      0.324612      0.403119      0.185611      0.372392      0.261166    -0.0313805     0.0959400     -0.137019       1.72475       2.17495       2.37884       2.48968       2.60587       2.55126       2.17163       2.02161       1.68389       1.56845       1.31353       1.00850      0.750049      0.560903      0.477301      0.344950      0.234507      0.159735
  23  11 2588.6177    2.0149  1.0033 10.4881 -0.0017       2.18241  0.0353   0.0396   0.0652    0.1839   0.0000      0.781168   438.6856       1.17301       15.9491       2.65236      -4.64661      0.235336     -0.723210      -4.53021       1.70055       3.28241     -0.709497      -1.54375      0.387681     -0.230401    -0.0742722     -0.240127      0.197566    -0.0252002       1.76751       2.24542       2.59927       2.84347       2.63289       2.57114       2.45795       2.06427       1.79211       1.61587       1.22786      0.968719      0.792570      0.606156      0.436781      0.335956      0.217793      0.155412
  23  12 2737.5596    2.5491  0.9640 10.8078 -0.0011       1.71686  0.0354   0.0497   0.0606    0.2001   0.0000      0.802692   439.3565      -1.92227       13.6759      -3.27039       1.90270       1.60392      -3.65413      0.297419     -0.100951       2.77023       2.34088      -2.04573      0.575880     -0.747714      0.553943     -0.364761    -0.0809756    -0.0359562       1.84969       2.47622       2.45529       2.67006       2.50684       2.43510       2.21174       2.08277       1.92319       1.70657       1.36125       1.05063      0.850451      0.652776      0.470043      0.354653      0.246276      0.168555
  23  13 2886.0188    3.3517  0.9278 11.4149 -0.0016      0.897247  0.0328   0.0644   0.0609    0.1883   0.0000      0.834876   439.5166      -1.57040       22.3099     -0.565374      -4.27347       1.62416      0.607589      0.999061      0.422586      0.856992      -1.57831      0.202275     -0.385270      0.402383    -0.0870943     -0.112460     0.0751926      0.145162       1.69259       2.31650       2.54162       2.62644       2.58856       2.56221       2.26032       2.01158       1.66065       1.47438       1.21644      0.978702      0.769767      0.553974      0.404181      0.306454      0.213024      0.147794
  23  14 3033.3547    3.8831  0.9422 11.3572  0.0003      0.405650  0.0342   0.0733   0.0589    0.2462   0.0000      0.766050   440.2107      -4.66164       16.1206      -1.07078      -2.92309       1.16464      0.985228       1.05527     -0.786783      0.515123      -2.07739     -0.358140     -0.120364     -0.284842      0.169317      0.354055     0.0587802    -0.0370011       2.10829       2.80073       2.95564       2.84804       2.65542       2.60659       2.51836       2.41668       2.11664       1.76546       1.45058       1.07958      0.843131      0.667571      0.471979      0.359552      0.256892      0.172115
  23  15 3179.6071    3.9330  1.2965 11.4367 -0.0011      0.514057  0.0404   0.0663   0.0766    0.2102   0.0000      0.570960   438.0917      0.956146       13.1383       4.41995      -2.53249      -3.61708      0.787287      0.300578       1.26863       1.10113       2.39600      -1.74616      0.272938    -0.0997431      0.931394      0.189022     -0.306170     -0.169107       2.10064       2.72149       2.85669       2.98447       2.95181       2.76837       2.50446       2.27816       2.11450       1.85147       1.56335       1.19332      0.983370      0.700992      0.527266      0.373923      0.269885      0.182691
  23  16 3325.5409    3.4681  1.7067 11.5603  0.0003       1.60767  0.0512   0.0519   0.0847    0.1159   0.0000      0.483690   434.0823      -1.86571       19.8733      -3.49039      -5.70092       2.72085     -0.808042     -0.426934     -0.645679     -0.445661      0.736658     -0.194993       1.01239      0.415960     -0.179781     0.0104621    -0.0933168     0.0537991       2.23865       2.92791       3.15535       3.48868       3.16870       3.37237       2.96784       2.68701       2.34780       2.04782       1.57927       1.31608       1.09183      0.805716      0.605252      0.421987      0.301300      0.214846
  23  17 3471.1573    2.9335  2.5171 10.8101 -0.0026      0.239449  0.0600   0.0357   0.1022    0.0902   0.0000      0.288747   438.4351       1.23150       18.6431      -1.46030      -7.04812      -7.89697      -7.77841      0.149218      -1.78411       2.62627      -2.28384       2.78560      -1.01751     -0.428920      0.397984       1.27513     -0.841100     0.0980488       2.65087       3.66082       3.81110       4.18991       3.98103       3.91833       3.57513       3.15492       2.83956       2.48642       1.98554       1.62928       1.29069      0.956087      0.719630      0.508362      0.361092      0.239733
  23  18 3616.5738    2.4760  4.0334 10.5141 -0.0011      0.249841  0.0765   0.0256   0.1388    0.0672   0.0000      0.129604   431.0707       1.28470       4.43919       3.35840       6.46425      -1.72858      -3.48669      -3.96398       10.0257       1.74382     -0.566446       1.65807      -3.88240      -1.85451      -1.47347       1.01954     -0.912361     -0.464547       3.72139       4.89932       5.24436       5.55259       5.48135       5.17168       4.87037       4.29517       3.87759       3.22322       2.69873       2.14501       1.69564       1.27328      0.965019      0.678944      0.489011      0.335655
  23  19 3762.3503    1.9958  5.9278 10.1288 -0.0010      0.681472  0.1017   0.0183   0.1838    0.0576   0.0000     0.0950837   443.9765       4.51029       27.5582       13.0094      -5.59971    -0.0308770       8.73585      -4.36340       1.66971      -6.07979       1.23969       3.71635       3.79479      0.147255       1.39563      0.433096     -0.967490     -0.705597       4.60234       6.17224       6.78198       7.06447       7.06314       6.82765       6.28901       5.61970       4.79701       4.10184       3.48919       2.66817       2.14860       1.64452       1.21403      0.875472      0.602545      0.426187
  23  20 3907.4332    1.6774  8.2308  9.7712 -0.0016      0.295866  0.1308   0.0135   0.2364    0.0495   0.0000     0.0759373   448.5059      -11.9969       24.2726       5.85966     -0.595384       6.87285       8.93999       3.22258       13.7135      -2.72698     -0.474287       1.37535      -1.49480      0.282196      -2.36457     -0.921563      0.207537      0.520256       5.81089       7.56855       8.22008       8.62728       8.73997       8.25752       7.74261       6.83677       6.08624       5.20699       4.25409       3.41807       2.69905       2.05922       1.55617       1.12182      0.784438      0.541406
  23  21 4052.6799    1.4230 10.6554  9.5458 -0.0002      0.237827  0.1703   0.0106   0.2962    0.0446   0.0000     0.0682884   449.0239      -6.11120       21.4262      0.258644      0.346192      -3.98569       6.07653    0.00569078      -8.65646      -4.98380      -3.30826       6.74048      -1.84513      -2.64717       2.04264       1.45843     -0.280675     -0.812144       7.26779       9.42023       10.5345       10.8538       10.7595       10.2854       9.58101       8.64328       7.55155       6.32229       5.23284       4.21061       3.30277       2.55456       1.88689       1.36760      0.955040      0.664122
  23  22 4198.1127    1.1546 12.8735  9.5329 -0.0019      0.221451  0.2331   0.0086   0.3716    0.0381   0.0000     0.0815561   452.0196      -17.9746       30.7078       7.48786       3.84195     -0.900875      0.146237       16.1562      -8.38790      -7.24077      -6.23198      -2.73061       1.42649      -3.34468      -6.47496       4.44778      -1.36609      -1.23283       8.57915       11.4567       12.5840       13.0346       13.0988       12.4896       11.8416       10.3067       9.22279       7.82723       6.43462       5.13180       4.06330       3.14231       2.34426       1.71155       1.17947      0.814825
  24   6 1826.2799    0.3774  0.4122  8.7996 -0.0051       6.01131  0.0234   0.0120   0.0427    0.0639   0.0000       2.19954   437.8229      -1.81229       20.2479      -2.61376      0.621666       4.20105      -2.38597     0.0499829       1.32330      -1.48493     -0.556692      0.121880     -0.555245     -0.425891      0.496469      0.409354      0.177475      0.136164       1.29165       1.70823       2.15892       1.96250       2.13628       2.12527       1.80872       1.84305       1.45456       1.11867       1.04448      0.731394      0.685424      0.491596      0.338773      0.287497      0.176232      0.129081
  24   8 2156.8122    0.8082  0.9418  8.7774  0.0007       4.38995  0.0353   0.0158   0.0623    0.1562   0.0000       1.02421   439.3993      -5.58550       14.8613       4.55218      -1.12426      0.939821       1.73348      -2.20156     -0.855407      0.960563     -0.504861     -0.467921      0.290108     -0.102987     -0.194195     -0.353153     0.0766637      0.222376       1.80023       2.15561       2.28468       2.46937       2.54406       2.40171       2.31732       2.11826       1.75547       1.51698       1.30335       1.09623      0.830521      0.645836      0.499684      0.370086      0.249856      0.175729
  24   9 2314.3833    1.1751  0.8998  9.5713 -0.0006       3.18501  0.0343   0.0232   0.0624    0.1378   0.0000      0.902850   438.2825      -2.42482       16.8742       3.07955      -4.72319       5.35536     -0.646822      -2.92221      -2.57550     0.0362512     -0.165564      0.789297      0.163830      0.313805     -0.322470     -0.131781    0.00883760    -0.0381282       1.93677       2.33197       2.58311       2.90622       2.91023       2.72948       2.29804       2.25553       2.02384       1.49743       1.27692       1.01998      0.838652      0.604121      0.462935      0.345615      0.248661      0.169904
  24  10 2467.1179    1.5992  1.1220  9.8864  0.0004       3.57265  0.0404   0.0299   0.0715    0.1967   0.0000      0.899902   435.8003       1.03024       15.6721       1.94705      -5.30569     -0.323026       2.78587      -1.25401       1.92994     -0.910302      0.604047      -1.67576       1.37017      0.211223      0.702718      0.443061     -0.797293     -0.292836       1.91724       2.57721       2.85276       2.86276       2.74009       2.48923       2.40985       2.19660       2.07085       1.80855       1.64090       1.31374       1.09300      0.798133      0.594207      0.406411      0.282995      0.189219
  24  11 2617.5864    2.1582  1.1719  9.7596 -0.0026      0.854974  0.0389   0.0380   0.0693    0.3805   0.0000      0.751395   436.1637       1.42863       14.7891      -4.80707      -1.00795   -0.00461453     -0.758785      -4.30069      -2.19784      -1.68052      -1.47237      -1.06250     -0.705347     -0.586447     -0.735536     0.0438827     -0.290454     -0.167239       1.73284       2.28721       2.43242       2.66748       2.61265       2.41367       2.44865       2.04411       1.89624       1.58237       1.35970       1.05377      0.829735      0.628696      0.504589      0.386713      0.279655      0.199154
  24  12 2767.6403    2.8539  0.9285 10.5403  0.0030       1.66553  0.0328   0.0540   0.0614    0.2509   0.0000      0.798432   437.1087      -1.26308       13.1295       1.71880      -2.61122      0.810868     -0.549941       2.28724       1.31547     -0.610802       1.38650       1.81226     -0.483341     -0.861009      0.187901      0.895415    -0.0812478     0.0928070       1.86433       2.48063       2.59169       2.50370       2.35812       2.05211       1.97371       1.86577       1.76617       1.73030       1.44733       1.25961      0.958150      0.750999      0.531545      0.381917      0.236608      0.159954
  24  13 2916.8910    3.4521  0.9053 11.4037 -0.0018      0.564037  0.0302   0.0669   0.0576    0.2048   0.0000      0.817483   438.3074       3.31665       12.8431       3.88163      -2.99886     -0.675198      -2.55813      0.797822     0.0237195     -0.161712     -0.476677      0.240601      0.743253       1.41854     -0.481317    0.00652339      0.158082      0.158290       1.61979       2.01432       2.16721       2.21028       2.20564       2.15740       2.15489       1.86767       1.59899       1.38808       1.09178      0.951322      0.742062      0.588097      0.447969      0.314980      0.232298      0.163239
  24  14 3064.9639    4.0465  0.8015 12.1758 -0.0033      0.787248  0.0291   0.0815   0.0528    0.1575   0.0000      0.776747   437.0700      0.917713       14.7470      -2.43046      -7.18981      -3.93410       2.49421       2.43602       1.10996      -1.48889      -1.49771       1.64510       1.38046     -0.372754     -0.708779     -0.383562     0.0183973     0.0814764       1.56425       1.98916       2.02813       2.19811       2.33069       2.13108       2.06157       1.74061       1.61352       1.34274       1.16857      0.886376      0.721966      0.553331      0.432740      0.310840      0.225001      0.162071
  24  15 3211.9691    3.8572  1.3091 11.3835 -0.0032      0.676029  0.0410   0.0640   0.0722    0.2446   0.0000      0.637959   440.7112      -2.60352       15.3697       1.37063      0.242226      -2.25738      -1.79441      0.747311     -0.850862     0.0801834     -0.445453      -1.22827      0.591557     -0.192325      0.585660    -0.0774197     -0.506916    0.00753858       1.89898       2.41174       2.51139       2.60921       2.63974       2.56261       2.56551       2.18400       1.95837       1.60663       1.40989       1.17839      0.919309      0.698832      0.540294      0.384142      0.291833      0.209466
  24  16 3358.3577    3.3375  1.8655 11.3233 -0.0001      0.449468  0.0512   0.0464   0.0838    0.1097   0.0000      0.376088   434.0100    -0.0145025       15.5199      -8.87332      -1.59466      -2.32191      -1.01990      0.693543      -3.93821       3.75912       1.51926     0.0312108      0.133187      0.935155     -0.877009      0.126407      0.625748     -0.242312       2.24275       2.86759       3.20754       3.38508       3.32407       3.08101       3.02928       2.69536       2.41929       2.03393       1.69184       1.39051       1.12526      0.832310      0.675228      0.466738      0.343390      0.241609
  24  17 3504.8006    2.7568  2.9001 10.9517 -0.0018      0.590414  0.0644   0.0317   0.1097    0.0748   0.0000      0.207334   433.0788      0.984145       9.29962       6.22202      -1.51137      -10.4938       7.05874      0.597695       3.77984     0.0451413       1.84334      -1.20417      0.727565     -0.737178     -0.252222      0.630443      0.552830    -0.0483380       2.92296       3.94913       4.12209       4.29712       4.13270       4.27196       3.88032       3.67260       3.16646       2.71875       2.20916       1.78845       1.46060       1.13891      0.869417      0.632906      0.457990      0.329274
  24  18 3650.9145    2.3009  4.2206 10.4637 -0.0005      0.538763  0.0789   0.0227   0.1401    0.0607   0.0000      0.139176   436.3097       5.53024       16.3250      -4.96874       1.91598      -2.14386       2.21638     -0.629292     -0.596037      -2.84963       2.36068       2.69151       3.23207     -0.705093      -1.98642     -0.285461     -0.204808      0.284659       3.57345       4.61983       5.07227       5.29031       5.24887       5.12881       4.82826       4.37428       3.79477       3.24223       2.70921       2.12600       1.75299       1.34640       1.03470      0.761176      0.547876      0.385759
  24  19 3796.9112    1.9322  6.4621 10.0123 -0.0011      0.408301  0.1054   0.0165   0.1878    0.0536   0.0000     0.0844676   438.4579       1.77278      -5.53385      -8.20518      -13.6230       7.03368      -4.75169       1.31313      -4.60214       1.34899     -0.740043       2.45845      -5.65811      0.791999     -0.334196      -3.54705      -1.83925     0.0712430       4.74803       6.13125       6.93292       7.00056       7.05380       6.85826       6.29554       5.79284       5.01226       4.36894       3.51346       2.97613       2.32191       1.81467       1.35505      0.987287      0.722280      0.500172
  24  20 3942.8935    1.6018  8.4927  9.8215  0.0003      0.410772  0.1331   0.0129   0.2461    0.0464   0.0000     0.0760634   445.0045       4.31040       2.24572      -6.63646      -9.00205       12.8473      -1.20290       1.34673      -4.54536       2.85899       6.18815      -2.16979       1.94921     -0.515303       3.85928      0.378309     -0.294441      0.269289       5.71884       7.30266       8.08595       8.25472       8.14280       8.11204       7.46021       6.95437       6.01723       5.29736       4.40829       3.53740       2.81894       2.22333       1.66057       1.26016      0.892405      0.629376
  24  21 4088.3256    1.3758 11.1735  9.5410 -0.0001      0.216043  0.1766   0.0101   0.3113    0.0436   0.0000     0.0693359   442.5412      -11.8544       12.9538      -4.67955       9.86623      -6.57778       8.61385      -2.92490       4.62953      -12.3561       4.96386     -0.560880      -5.00331      0.504888      -2.59694      -1.24911     -0.696420      -1.33571       7.01922       9.30515       10.0785       10.8256       10.8955       10.3680       9.60047       8.68866       7.59563       6.41198       5.36684       4.39342       3.46495       2.69967       2.00128       1.48484       1.04378      0.725804
  24  22 4233.7958    1.1513 14.4891  9.5239  0.0002      0.190416  0.2588   0.0079   0.4013    0.0362   0.0000     0.0769838   438.8125      -9.20965       13.9382       7.87381      -8.71839       17.4275       3.33756      -15.5717      -10.8698      -2.43275       10.2394       6.53669     0.0167869       2.08314      -1.97403      -5.27931       1.02452       2.29988       8.76501       11.9508       12.8784       13.5341       13.9157       12.7919       12.4256       10.8009       9.93385       8.32423       7.12611       5.79883       4.60584       3.57762       2.66458       1.95352       1.39061      0.971197
  25   7 2016.9768    0.6080  0.6970  8.8678 -0.0064       6.98575  0.0298   0.0137   0.0512    0.0981   0.0000       1.26429   439.7639      -2.95080       20.2710       3.47978     -0.832716      0.662046       1.20102    -0.0975516      0.169721      -1.53636      0.381434      -1.71258      0.486331      -1.14721      0.798771      0.278542      0.126390     -0.276173       1.76821       2.36869       2.85327       3.09315       3.17211       2.94559       2.64980       2.35066       1.97281       1.56168       1.28835       1.01261      0.767110      0.611295      0.456517      0.314489      0.237578      0.177459
  25   8 2181.8835    0.8749  0.7969  9.3729 -0.0027       7.08546  0.0290   0.0181   0.0574    0.1114   0.0000       1.09426   439.9687      -3.68659       14.7237       7.78301      -2.54702      0.343215      -1.71404      -1.62180      -1.30514      0.251219      -1.45071       1.42565      0.331243    0.00647478     -0.319394     -0.372058    0.00487139      0.231743       1.48823       1.85748       2.01699       2.29186       2.20301       2.03666       1.99642       1.84508       1.61548       1.31088       1.13552      0.942347      0.770368      0.592057      0.441515      0.329634      0.239737      0.166542
  25   9 2340.6051    1.2551  1.0420  9.1345 -0.0023       3.79976  0.0346   0.0227   0.0643    0.2256   0.0000      0.838024   438.2253      0.850976       14.4602       5.00058      -4.08503      0.317363      -1.39627       1.88092      -2.50369     -0.135067     -0.356395      0.596141       1.79887     0.0751608     -0.136736     -0.644145      0.192729     -0.103802       1.68272       2.24840       2.47139       2.57464       2.48810       2.44430       2.28102       2.03897       1.87245       1.59301       1.29564       1.09000      0.844907      0.658667      0.497530      0.377160      0.275860      0.198719
  25  10 2494.4153    1.7155  1.0768  9.7326 -0.0045       3.26220  0.0362   0.0307   0.0645    0.2560   0.0000      0.780647   439.6795    -0.0204219       16.5376       3.08745      0.645853       3.20181      0.436149       3.35183       1.13589       3.26437      0.117816     -0.326603     -0.844148      0.621665     -0.920412      0.176145      0.302557   -0.00669822       1.70575       2.06382       2.31421       2.43505       2.50642       2.36701       2.12651       2.10036       1.89045       1.60716       1.30178       1.03721      0.789214      0.661817      0.545181      0.405989      0.291960      0.216498
  25  11 2646.2455    2.2802  1.0817 10.3619 -0.0033       2.14400  0.0359   0.0412   0.0632    0.2548   0.0000      0.765585   437.9267     -0.699026       9.32764      -2.56824      0.865774     -0.177934      -1.61220      -1.05346      -2.07794       2.50533       1.34855      -1.95784     -0.972740     -0.375118     -0.687606     -0.281113     0.0748806     0.0977563       1.70283       2.26191       2.50527       2.59635       2.49838       2.28692       2.18350       2.01901       1.85331       1.66637       1.45920       1.20351      0.984530      0.753806      0.551262      0.402113      0.279478      0.203228
  25  12 2797.3304    2.7938  1.0238 11.0901 -0.0002       1.79322  0.0351   0.0516   0.0622    0.1802   0.0000      0.785370   437.9885      0.233932       13.7354       1.26932      -4.05288      -2.07947      -5.39102      -1.61836      -1.48938     -0.575993     -0.457937      0.695175     -0.367773      -1.07814      0.551826     -0.357604     -0.208218     -0.741788       1.66684       2.25467       2.38461       2.45636       2.46041       2.38208       2.33077       2.01729       1.97487       1.58495       1.32072       1.02799      0.857600      0.666277      0.536424      0.382377      0.286245      0.225773
  25  13 2947.3606    3.7244  0.9761 10.8019 -0.0010       1.52006  0.0325   0.0676   0.0584    0.3498   0.0000      0.644964   438.7141     -0.919061       17.9585       2.76070      -4.61306       3.36080     -0.323833       2.12880      -2.99780     -0.566117     -0.680772     -0.916610       1.12291       1.09108    -0.0276111      0.319944      0.173104     0.0798555       1.90200       2.33444       2.70649       3.05971       3.19282       2.87735       2.54371       2.29977       2.11525       1.66077       1.23604       1.03850      0.889280      0.668979      0.455506      0.331339      0.265595      0.185943
  25  14 3096.1468    4.0737  1.0392 11.9099 -0.0009       2.24002  0.0323   0.0753   0.0665    0.1988   0.0000      0.768961   438.6432      -1.22282       12.9410      0.457688      -2.65410       1.75721      -2.62624      -2.03590     -0.300076      -1.37021      0.822077    0.00840619      0.553345       1.34302      0.398482     -0.642012      0.159939      0.134920       1.67446       2.05803       2.31404       2.31454       2.35583       2.32822       2.23969       2.04032       1.75256       1.42605       1.21516      0.981063      0.795556      0.656235      0.493023      0.360927      0.263620      0.182802
  25  16 3391.0733    3.2319  2.1004 11.2832 -0.0013      0.864138  0.0544   0.0425   0.0879    0.1042   0.0000      0.319866   434.8996      -7.21200       10.9560     -0.440769      -2.70182      0.919812     -0.250664     -0.481320       3.78810       2.64124      0.909553       5.03348      0.707218      0.868916      0.448947      0.736868    0.00925024     -0.211258       2.45081       3.20727       3.36616       3.46643       3.42864       3.22394       3.19806       2.79135       2.72861       2.30370       1.97482       1.58438       1.29147      0.971491      0.749232      0.562577      0.427847      0.301877
  25  17 3537.9916    2.6273  3.2597 10.8148 -0.0008      0.584295  0.0666   0.0281   0.1180    0.0689   0.0000      0.192796   435.0467      -1.96679       10.6148       3.18816      -2.02850      -4.07203      -2.95988      -4.16160      -1.15238       1.96711      -5.22534      0.742676     -0.322873      0.944933      0.517926      0.562615      0.383870     -0.170828       2.84794       3.82561       4.05815       4.29284       4.18787       4.17432       3.92757       3.59895       3.09959       2.76909       2.35651       1.94611       1.57368       1.21083      0.909042      0.688046      0.509509      0.355324
  25  18 3684.8534    2.1893  4.5589 10.5159 -0.0006      0.569924  0.0850   0.0207   0.1433    0.0524   0.0000      0.132676   435.5383       10.1946       9.62719       4.22262     -0.137034       5.76920      -6.91832       2.47163       1.69574       2.84557      0.922915       1.94694       1.54153       3.55418       2.14774     -0.470147      0.665284      0.524570       3.69730       5.00197       5.40259       5.46693       5.52052       5.31784       4.88332       4.56885       4.14945       3.63293       3.10371       2.54292       2.04734       1.59022       1.22250      0.885310      0.652984      0.456399
  25  19 3831.1339    1.8486  6.5736 10.0338 -0.0001      0.230074  0.1074   0.0154   0.1902    0.0514   0.0000     0.0885503   436.8482      -11.6415       10.6528       6.58571      0.939316      -1.46535       1.37547      0.580434       9.70639       4.79206      -1.63710       1.67375       2.94656     0.0959910     -0.887839     -0.200913      0.233438      0.110702       4.37645       5.84123       6.40084       6.84492       6.80976       6.48587       6.26740       5.56460       5.04008       4.20025       3.70377       2.93533       2.41644       1.82364       1.45079       1.06387      0.779820      0.548903
  25  20 3977.6412    1.5362  9.8621  9.7192 -0.0003      0.366901  0.1524   0.0116   0.2681    0.0449   0.0000     0.0687927   433.2228       18.7244       28.2783      -5.14831       3.98948       3.55715       15.3168       3.96834      0.445072      -14.5985      -7.40882       4.02457       1.21183      -1.28922       1.52344      0.690673       2.25877    -0.0605261       5.98995       7.93080       8.57196       9.08894       9.01652       9.12383       8.31509       7.56275       6.61359       5.74092       4.79476       3.99044       3.19428       2.50553       1.89462       1.43485       1.02433      0.731643
  25  21 4123.6138    1.3232 12.7318  9.6052 -0.0005      0.127662  0.2115   0.0088   0.3398    0.0384   0.0000     0.0706345   451.2027      -4.82191       25.0510      -12.9938      -2.23973       16.7785      -7.71918       3.68781      -6.89066       2.56651      -6.75976      0.128318       6.57817       3.06445      0.695883     -0.765109      0.194117      0.602377       7.37255       9.93941       10.7752       11.3121       11.4819       11.1677       10.5379       9.47110       8.40693       7.27191       6.08298       5.00702       4.04048       3.11682       2.44729       1.79828       1.32865      0.934723
  25  22 4269.9206    1.0652 15.5854  9.4863 -0.0031      0.144887  0.2887   0.0069   0.4358    0.0350   0.0000     0.0794885   460.5739       23.7561     -0.808351       26.5202       21.0153      -11.5214       11.8305      -4.57823       29.6007      -3.09961      -12.3547      -1.20066       7.34007      -2.74472      -2.02350      -1.54831     -0.196764      0.771053       9.47288       12.5255       13.6104       14.3347       14.3774       14.1416       13.2546       12.0887       10.6354       9.02584       7.82203       6.27053       5.06122       3.93754       3.09716       2.27141       1.68909       1.20547
  26   5 1694.0278    0.2638  0.3415  8.7818 -0.0111       11.8979  0.0254   0.0095   0.0454    0.0494   0.0000       4.07283   440.5512      0.174571       21.0858       1.24263      -2.90547       1.70821     -0.499959       2.04664     -0.365567     -0.759229      0.162308     -0.361706      0.399765      0.102271     0.0368462     0.0133461     0.0177020      0.189446       1.63516       1.88686       1.59046       1.63406       2.34957       2.19619       1.99278       1.63883       1.30217       1.37439       1.15975      0.965454      0.732704      0.496290      0.434638      0.330611      0.257151      0.202053
  26   7 2039.7775    0.6202  0.7136  8.9731 -0.0041       7.15116  0.0291   0.0139   0.0502    0.0965   0.0000       1.27503   440.9812       1.64761       17.7935      -2.95802      -2.60380      0.348301      -6.51513      0.273341      0.202484      0.929543     -0.176811     -0.580147      0.223745     -0.553168     -0.336259    -0.0778348     -0.267610      0.100928       1.38439       1.76656       1.97850       2.04385       2.02903       2.01345       1.91229       1.70741       1.63256       1.38753       1.09989      0.965813      0.801191      0.654760      0.442017      0.389599      0.274770      0.192497
  26   9 2366.0870    1.3184  1.0926  9.4523 -0.0034       3.93546  0.0355   0.0230   0.0658    0.1843   0.0000      0.815656   437.2185      -4.99953       20.7101       2.72611      0.322506     -0.112614      0.868456     -0.429766      -3.06798     -0.470144      -3.03636      0.934819      0.264683    -0.0180048      0.197069      0.372827     -0.160888     -0.402974       1.60913       2.22944       2.38150       2.56408       2.62026       2.46881       2.34363       2.00731       1.87136       1.58969       1.36088       1.11993      0.865888      0.690012      0.516391      0.424358      0.286168      0.211655
  26  11 2674.3766    2.4450  1.0631 10.2873 -0.0015       2.10953  0.0333   0.0419   0.0623    0.2804   0.0000      0.741945   440.2677      -1.63883       14.4849       4.06194      -4.60738      0.821669       1.81385     -0.176623      -1.66197     0.0648759       1.02958      -1.06721     -0.616229     -0.336216      0.134256    0.00886930     -0.110076      0.133376       1.53023       1.94879       2.16674       2.17585       2.10412       2.12071       2.00039       1.90711       1.72742       1.51274       1.34028       1.05677      0.881287      0.723139      0.555544      0.427696      0.306427      0.219235
  26  12 2826.4874    3.0007  1.0084 10.9276 -0.0024       1.47676  0.0327   0.0528   0.0591    0.2292   0.0000      0.799662   437.8704       1.62564       14.8311       1.14679      -2.66965     -0.962594      -1.15739       2.06248       2.70405      0.498236     -0.375806      0.193148     -0.458037     -0.446908    -0.0762550     -0.488116     0.0474285      0.322961       1.48901       1.93094       2.27647       2.35831       2.38994       2.40876       2.13914       1.94950       1.69252       1.40590       1.25720      0.995064      0.796305      0.590664      0.499948      0.360343      0.267876      0.192573
  26  13 2977.3510    3.8040  0.8571 11.3543 -0.0027      0.457824  0.0296   0.0693   0.0513    0.2109   0.0000      0.713693   436.5097     -0.367616       14.0308      0.508475      -2.00395       3.34786      -1.35244     -0.310410      -3.04792       1.26545      0.985907      0.984294     -0.951276      0.121586     0.0525023     0.0668238      0.112652      0.319861       1.34820       1.62941       2.12143       1.98829       1.99225       2.13020       1.76830       1.68001       1.61670       1.22788       1.10242      0.944649      0.742333      0.590468      0.454456      0.331470      0.238724      0.175008
  26  14 3126.8840    4.0062  1.1121 11.8261 -0.0025       1.06622  0.0360   0.0700   0.0626    0.2083   0.0000      0.803541   439.4643      0.494453       15.6941     -0.429273      -1.24957      0.728796       2.45154       1.02474       1.98007       1.80267      0.864107     -0.890802     0.0194361      0.983805     -0.228816    -0.0207432     0.0759768      0.243930       1.55633       1.93545       2.19359       2.25753       2.26520       2.22179       2.15337       1.91417       1.73841       1.47445       1.28993       1.06026      0.854405      0.682924      0.532174      0.395334      0.304217      0.212387
  26  15 3275.2015    3.6766  1.4153 11.6976 -0.0009     -0.243408  0.0445   0.0583   0.0748    0.1527   0.0000      0.602037   441.5308      -2.78562       12.9244      -1.43253       3.52043    -0.0928893       4.44132      -3.39743      -2.66719       1.00708      0.144856     -0.317313       1.10685     -0.809847      0.690123       1.05100     -0.191309     -0.539635       1.89363       2.45427       2.76308       2.87617       2.70320       2.49678       2.53758       2.23761       2.06736       1.90031       1.67309       1.38422       1.11592      0.890415      0.657547      0.509872      0.356821      0.253160
  26  16 3423.1504    3.0906  2.2210 11.4291 -0.0000      0.216763  0.0530   0.0403   0.0950    0.0917   0.0000      0.250473   439.6058     -0.554906       15.8925      -4.52305      -6.20594     -0.569911     -0.187780      -8.46345     -0.571118      0.710024       1.01915      0.923737       1.84833      0.174324     -0.501972      0.395824    -0.0310238      0.287633       2.24199       2.88559       3.17162       3.27399       3.37224       3.20318       2.99124       2.84149       2.49122       2.23538       1.92660       1.60231       1.36034       1.06827      0.825805      0.603126      0.431061      0.306118
  26  17 3571.0978    2.5117  3.4829 10.7903 -0.0018       1.02192  0.0694   0.0262   0.1188    0.0647   0.0000      0.169200   435.7561      -4.20053       9.84061       1.26898      -6.11428       3.26658       6.10792       2.09855      -2.13447       3.80585       4.16324      -3.28817       1.96980      0.866170      -1.94074     -0.679812      0.247548     -0.856139       2.77588       3.74667       4.09101       4.29834       4.35057       4.27407       4.01407       3.70419       3.22809       2.82231       2.35946       2.04345       1.61674       1.29304       1.00620      0.733122      0.545800      0.391737
  26  18 3718.2868    2.1403  4.8584 10.4080 -0.0002      0.373235  0.0830   0.0192   0.1513    0.0523   0.0000      0.126582   433.7814      -5.46922       15.3106       1.96196      0.654074       2.57401       3.37893       2.86544       1.56973      -2.22852       2.55133       1.44133      -2.01736      -1.65770     -0.215941      0.159498      0.685279     -0.228157       3.42680       4.50255       4.93759       5.41052       5.16074       4.97106       4.80548       4.43752       3.95255       3.42864       2.96917       2.42102       1.99357       1.55753       1.24034      0.905648      0.671652      0.484236
  26  19 3865.4243    1.7605  7.8243  9.9494 -0.0007      0.272323  0.1220   0.0137   0.2155    0.0474   0.0000     0.0765637   428.8312      -11.2054       6.07025      -2.19985       9.73092      -4.42357      -7.95022      -7.46581      0.493759     0.0788194       7.04211      -6.28826     -0.449144      -2.37349      -1.43993      -1.31727     -0.286382      0.790005       4.87965       6.39133       6.90198       7.39361       7.63387       7.28799       6.79736       6.19676       5.69621       4.93847       4.11583       3.43683       2.76056       2.16000       1.69603       1.28822      0.971379      0.696332
  26  20 4012.2091    1.5037 10.4611  9.7168 -0.0003      0.223877  0.1625   0.0107   0.2782    0.0426   0.0000     0.0679428   437.6756       6.89067       30.4863       12.1278      0.419404      -11.3256       4.33901       20.3062       9.42958      -8.83384      -9.67113      0.510834      -2.36873      -4.18423       1.23017    -0.0787322      0.847795     -0.329733       5.93995       7.93105       8.80061       9.23898       9.39515       9.16952       8.52534       7.73463       6.94510       6.01236       5.16412       4.24604       3.49296       2.76599       2.11241       1.60173       1.12953      0.834078
  26  21 4159.1765    1.2621 12.6771  9.6008  0.0006      0.252402  0.2104   0.0084   0.3365    0.0370   0.0000     0.0697010   440.9212      -8.27195       11.4843       8.26578       10.4357      -15.5631      -3.87666       12.2139       9.42411      -8.17827       1.25374       6.56587     -0.733295       1.68895      -3.44624      0.324488       1.04121     -0.945271       7.01866       9.30034       10.2983       10.7362       10.8161       10.5765       9.90652       9.22951       8.09692       7.20283       6.18972       5.05762       4.12133       3.35308       2.50805       1.94011       1.39835       1.01098
  26  22 4306.0030    1.0563 14.9525  9.4586  0.0011      0.369116  0.2591   0.0071   0.4008    0.0343   0.0000     0.0814854   442.1129       11.9101       50.4297       32.1511       29.1332       2.93420       9.65695       29.6221       8.18310       17.9186      -1.00595       8.97452       4.51890      -3.41468      -4.06700       1.01172       1.90942      -2.58966       8.26085       10.9009       12.0976       12.6946       12.8604       12.4190       11.5940       10.7334       9.54301       8.45542       7.12027       6.02548       4.85320       3.87216       2.96121       2.25295       1.62706       1.16127
  27   6 1889.8203    0.4734  0.5376  8.8238 -0.0031       10.5196  0.0231   0.0117   0.0449    0.0694   0.0000       1.83723   440.0271      0.984974       18.5431     -0.990692      -4.56948     -0.284085      -1.15744       1.60860     -0.907575     -0.821612     -0.851375      0.338533     -0.193576     -0.146430     0.0380716    -0.0948740     -0.143639      0.153846       1.12452       1.54121       1.71246       1.89605       1.95859       1.82533       1.70326       1.56394       1.37436       1.16122      0.958126      0.803362      0.661652      0.539756      0.399556      0.285875      0.228437      0.157899
  27   7 2062.1330    0.6553  0.7374  9.0866 -0.0038       6.91270  0.0309   0.0142   0.0491    0.0926   0.0000       1.31886   439.7079      -1.50460       18.3820      0.404905      -2.21862     -0.202786      -1.44527       1.84617       2.20445      -2.13535      0.287239     -0.455144      -1.51135      0.213458      -1.29299     -0.340989      0.100498     -0.327160       1.35407       1.85315       1.88396       2.24199       2.10089       2.21856       1.94324       1.89590       1.63321       1.46304       1.13162       1.08468      0.823879      0.630517      0.485634      0.407654      0.293636      0.240993
  27   8 2229.7622    1.0406  0.8796  8.8262 -0.0004       3.34654  0.0282   0.0188   0.0547    0.1836   0.0000      0.855355   440.3790      -1.68974       20.3247       1.40307      -2.63320      0.554412       1.00921       2.14441       1.16187     -0.746660     -0.543570      0.126191      -1.25639      0.113289      0.482147     -0.617307      0.442680     -0.138645       1.28462       1.67521       1.88877       1.91636       1.88622       1.83606       1.85181       1.69697       1.52139       1.35588       1.11988      0.899728      0.764785      0.644298      0.486597      0.369506      0.289579      0.211365
  27   9 2391.0975    1.3858  1.1409  9.7024 -0.0046       4.37627  0.0384   0.0240   0.0667    0.1720   0.0000      0.862134   436.6827      -1.61068       17.4188       5.35338      -2.32216      -2.93990       3.40483       2.02013      -2.02125      -2.47387       1.92573      0.140488     -0.362998     -0.912016      0.591540     -0.423421     -0.125153     -0.139430       1.56291       2.06153       2.21944       2.44584       2.47472       2.37552       2.28098       2.07876       1.84324       1.62914       1.38134       1.08488      0.872765      0.701114      0.567317      0.443451      0.335237      0.253041
  27  10 2547.5454    1.9285  1.0753 10.2319 -0.0029       2.16021  0.0352   0.0340   0.0625    0.1857   0.0000      0.842429   436.0535      0.680834       13.9742      -1.25998      -2.16706      -1.69073       2.19329      0.895660     -0.329731      0.659697      -1.59023     -0.762145     -0.397962     -0.698925       1.14338       1.15354     -0.193236      0.398144       1.53148       1.96336       2.10779       2.36410       2.31290       2.37465       2.12545       1.86756       1.66091       1.55761       1.27343       1.12676      0.884052      0.702924      0.543798      0.429128      0.300646      0.218002
  27  11 2702.0134    2.5154  1.0595 10.5368 -0.0000       1.08546  0.0325   0.0430   0.0623    0.2190   0.0000      0.728361   439.3697      -1.24396       16.9175       1.69216      -2.16128     -0.510729      -1.43165      0.396940       2.09360      0.903921       1.00874      -1.20186     -0.308373      0.866294      0.418381      0.522766     -0.332124     0.0528348       1.44824       1.82457       2.00222       2.08598       2.11790       2.01026       1.99829       1.80328       1.73916       1.40293       1.20985       1.01659      0.852765      0.697430      0.531285      0.415968      0.305258      0.230047
  27  12 2855.3203    3.2538  0.9200 10.9976 -0.0026       1.94563  0.0295   0.0580   0.0555    0.2401   0.0000      0.764961   440.3911      -2.41877       13.4241       3.36551      -1.91361      -6.29230      -1.14030       1.98768       1.44035      -1.91243       1.11305      -1.85093      0.419017      0.550046     -0.186377     -0.291764    -0.0804329      0.131604       1.27122       1.71906       1.92141       2.02943       1.95853       2.03049       1.89048       1.71715       1.58924       1.31215       1.08769      0.900972      0.729489      0.584889      0.471169      0.358329      0.261420      0.199353
  27  13 3006.9939    3.7587  1.0723 10.9979 -0.0010      0.734692  0.0355   0.0619   0.0582    0.2829   0.0000      0.724635   440.0556      -2.16344       15.3111      -1.90406      -2.98608     -0.277973      -1.27693     -0.283955      -1.34778       1.08997       1.05939      -1.26949     -0.649302      0.564444    -0.0273457      0.755135     -0.143744     -0.287435       1.38576       1.93688       2.09163       2.16545       2.38244       2.16130       2.20516       1.82778       1.71083       1.48809       1.21185       1.09700      0.825813      0.665149      0.511041      0.403117      0.295938      0.215709
  27  14 3157.1039    4.0315  1.1626 11.5967 -0.0005      0.779149  0.0375   0.0683   0.0652    0.2550   0.0000      0.613027   436.6534      -1.52679       17.9582       3.07074      -2.57758       1.07693      0.884355      -1.11880     -0.447368       1.27618     -0.368197     -0.614694     -0.284433     0.0287391     -0.207419      0.136950      0.278051    -0.0134477       1.54400       2.08812       2.09942       2.26357       2.28159       2.31367       2.16808       1.99641       1.81720       1.55207       1.36199       1.11723      0.911235      0.736287      0.565084      0.440251      0.344590      0.248918
  27  15 3306.4424    3.4877  1.6860 11.2208 -0.0053       1.13641  0.0448   0.0482   0.0765    0.1419   0.0000      0.426223   438.9872       1.70153       18.3996       1.36440      -1.29804      -3.58604     -0.971940      -3.31345      -2.02229       1.37113      -1.04738      0.433540      0.216125     -0.228258     -0.539911     -0.379685      -1.52374      0.181145       1.77923       2.31533       2.60356       2.72826       2.84354       2.74225       2.57994       2.35651       2.13337       1.78811       1.55896       1.27780       1.04409      0.859525      0.638145      0.514492      0.387115      0.259612
  27  16 3455.0520    3.0152  2.5580 11.0433 -0.0016      0.411091  0.0560   0.0351   0.0981    0.0898   0.0000      0.248858   440.4472      -3.46545       13.2493       3.30119       2.26084       3.23272     -0.898627       2.64136      -3.23668      -2.97548    -0.0523306      -1.92175      -1.20033       1.43283       1.34857     -0.913616     -0.642583     0.0957056       2.32376       3.03267       3.43994       3.59013       3.73850       3.58517       3.39478       3.08903       2.76122       2.32665       2.00594       1.62913       1.32611       1.06991      0.826507      0.639454      0.485673      0.359845
  27  17 3603.6105    2.4510  3.9394 10.5286 -0.0002      0.660834  0.0691   0.0236   0.1280    0.0646   0.0000      0.136500   437.5171     -0.635646       13.6953       3.82015      -4.74651       1.61612       1.06627      0.182019      0.157040      -2.49267       1.75808      -2.14733      -2.71195      0.368509      0.258484       1.17260     -0.354749     -0.739271       2.83752       3.67426       4.05102       4.27679       4.41667       4.11980       3.95625       3.76425       3.25274       2.93378       2.45065       2.16878       1.78800       1.41204       1.09451      0.823420      0.607707      0.444571
  27  18 3751.5484    2.0208  5.9817 10.1317 -0.0011      0.398770  0.0931   0.0164   0.1734    0.0494   0.0000     0.0930964   439.3426       3.31834       6.30000       5.28746      -4.06233   -0.00931657       13.7279     0.0813460      -9.68988      -5.96245      -3.29815      0.121765     -0.397052      -3.60229      -1.41350       2.36425     0.0731931     -0.246946       3.66017       4.75889       5.38812       5.57485       5.68712       5.50982       5.21726       4.82889       4.33035       3.78803       3.23880       2.74561       2.23266       1.82110       1.37565       1.06943      0.789119      0.584378
  27  19 3899.6149    1.6919  7.9237  9.9076 -0.0012      0.513180  0.1208   0.0129   0.2164    0.0442   0.0000     0.0763108   441.0775      0.988227       10.6391       8.96557    -0.0674845      -1.24774       4.41867       6.87765      -3.55914      -5.94923       12.3522      -3.84553      -4.04757      0.577692      -1.43688      -4.58779       1.33789      0.671028       4.56413       6.01829       6.62775       7.05037       7.09589       6.89533       6.55788       6.01020       5.42387       4.84347       4.08303       3.44315       2.82217       2.23237       1.75999       1.34767       1.00339      0.750262
  27  20 4046.7834    1.4333 10.9487  9.7335 -0.0009      0.328690  0.1698   0.0100   0.2935    0.0392   0.0000     0.0726920   443.8129      -25.8684       5.18780      -6.76727       29.2772       16.6217       11.0468      -16.5258      -19.9176       7.33722       3.61483       5.86826      -2.64646       4.34302       3.24126       2.51712       1.06638     -0.451561       5.93220       7.77651       8.48672       9.00471       9.05972       8.90515       8.34482       7.74000       6.93120       6.15773       5.33720       4.46811       3.68480       2.88846       2.27163       1.75641       1.30714      0.948884
  27  21 4194.0853    1.1964 13.6100  9.5446 -0.0003      0.299345  0.2279   0.0077   0.3568    0.0357   0.0000     0.0774173   435.4872      -4.34470       14.4740       13.5680       19.9935      -5.76548      -14.2887       2.48341       6.43238      -5.89337       7.35665       11.1862       2.07067      -2.28545     -0.464766     -0.808373       1.54040     0.0458947       7.19825       9.54735       10.6035       11.2440       11.3481       11.0160       10.4512       9.71529       8.58850       7.64938       6.69444       5.52221       4.47114       3.60671       2.82770       2.17137       1.60430       1.19702
  28   6 1910.2218    0.4867  0.5755  8.9238 -0.0055       10.1663  0.0251   0.0118   0.0460    0.0715   0.0000       1.71757   439.1352      0.287976       20.6470      0.223976      -1.41330      -1.47460       3.40689      -1.08739     -0.254552      0.773253     -0.668447     -0.102515     -0.181770     -0.663204     -0.330971     -0.260424      0.207728     0.0896853       1.24914       1.52089       1.75461       1.88994       1.84612       1.73889       1.92772       1.65883       1.45616       1.34793       1.09958      0.877054      0.687471      0.638154      0.483805      0.388852      0.280194      0.215216
  28   7 2083.9321    0.7333  0.8200  8.8848  0.0000       4.87253  0.0304   0.0143   0.0532    0.1212   0.0000       1.04151   442.4546     -0.959224       17.5256      -3.37998      -3.46681       3.09259     -0.528579      -1.97631     -0.950335     -0.991782      0.259926       1.00238      0.832016     -0.105687      0.445707      0.337798     0.0153569     0.0953428       1.38314       1.82119       1.98833       2.16107       2.13269       1.88343       1.94422       1.74297       1.63920       1.46179       1.24684       1.06804      0.880396      0.720314      0.540205      0.438154      0.323647      0.224816
  28   8 2252.9073    1.0541  1.0434  8.6990  0.0007       4.48649  0.0327   0.0180   0.0618    0.2179   0.0000      0.838759   439.1363     -0.631612       20.4927       1.64309     -0.367081      -1.22801      0.241506     -0.211179      0.566341      -1.13973      0.656082      -2.31210     -0.783899      0.954137      0.294234     -0.310175     -0.376234      0.184947       1.34127       1.82091       1.88340       2.12128       2.04318       2.08200       1.84536       1.80351       1.52799       1.40742       1.28745       1.11494      0.912986      0.724134      0.562655      0.427357      0.333799      0.241192
  28   9 2415.2933    1.5153  1.1753  9.7774  0.0015       2.21463  0.0365   0.0251   0.0678    0.1872   0.0000      0.818013   442.8994      0.741749       16.8152       2.83310      -2.45204      0.930095      0.782984       2.88779      -2.82764      -1.24992      0.684678      -1.41436     -0.316774     -0.519511     0.0572763      0.908202     -0.177356      0.127581       1.47355       1.94222       2.09490       2.14067       2.19614       2.17491       2.15969       1.93890       1.71065       1.54136       1.34678       1.21341      0.927859      0.761434      0.605223      0.467842      0.357752      0.251491
  28  10 2573.3883    1.9710  1.1529 10.2915 -0.0023       2.38768  0.0358   0.0327   0.0645    0.1906   0.0000      0.743150   441.2107       1.76615       14.7334      -1.41768      0.494637       1.31259       1.52120      0.304137      0.809961      0.610228       1.93094      0.581778     -0.214411      0.591290     -0.147138     -0.195523    -0.0465051      0.328005       1.43013       1.88379       2.12113       2.21710       2.23024       2.13946       1.94078       1.90456       1.73870       1.50968       1.32968       1.10959      0.919531      0.767056      0.590041      0.442464      0.337902      0.252927
  28  11 2729.2869    2.6271  1.0408 10.2648 -0.0030       1.95478  0.0306   0.0442   0.0591    0.2821   0.0000      0.672384   439.7011      0.932401       16.5732      -2.84566      0.160649      -1.51160      -3.53759      -4.28805      -1.27820     -0.688248      0.447681     -0.369829     -0.748750     -0.551216      0.697934     0.0645034      0.630597     -0.320438       1.25260       1.70002       1.83428       1.97785       1.84262       1.87378       1.83607       1.71520       1.51683       1.39163       1.15473      0.954084      0.784716      0.641941      0.511994      0.407563      0.317354      0.226578
  28  12 2883.6359    3.5033  0.8985 10.8219  0.0014       2.35043  0.0293   0.0607   0.0505    0.2947   0.0000      0.891467   440.9890      -1.45271       14.5722     -0.946895      -2.70971     -0.734062     -0.933291      -2.30479      0.676437     -0.227944      -1.90775     -0.683319     -0.871971     0.0105213     0.0474537     -0.162841     -0.147990     0.0139183       1.15634       1.73955       1.77066       2.00561       1.88551       1.98385       1.72462       1.70153       1.46905       1.35047       1.12154      0.935881      0.790760      0.632938      0.489421      0.363457      0.285996      0.208914
  28  13 3036.1025    3.9792  1.0751 11.8850 -0.0020     -0.416301  0.0333   0.0668   0.0608    0.1792   0.0000      0.737859   439.4391   -0.00777114       14.4084       1.80032      0.915763     -0.427880       1.08947    -0.0330380      -3.07809      0.288401      0.453086    -0.0425971      0.883818     -0.174777     -0.101263      0.223730      0.443047      0.223743       1.40550       1.84149       1.96561       2.15544       2.08825       1.99033       1.95914       1.86083       1.65737       1.44434       1.29574       1.07641      0.899799      0.727493      0.560111      0.434072      0.327961      0.254237
  28  14 3187.0779    3.9778  1.3319 11.0667 -0.0001      0.897079  0.0377   0.0584   0.0672    0.2598   0.0000      0.451124   438.6165     -0.390338       18.4715      -1.31025     -0.753793   -0.00816518      -1.02925       1.31443      -1.31947       1.19049     -0.368469      0.568749       1.17296      0.870198     -0.717689      0.474396     -0.153196     -0.414400       1.46531       1.98117       2.18065       2.39712       2.29393       2.28019       2.16734       1.96768       1.81759       1.55932       1.36396       1.11410      0.917184      0.745897      0.590147      0.464072      0.338414      0.254736
  28  15 3337.1536    3.5265  1.5975 11.6791 -0.0000       1.18276  0.0426   0.0505   0.0766    0.1189   0.0000      0.468929   437.2347     -0.646783       13.7061      -3.21752      -3.17834      -3.70438       2.23464      -3.94960       1.94579     -0.586862      0.154931    -0.0689502      0.797940     -0.520433     -0.661042     -0.495855     0.0714491    0.00986155       1.73800       2.35583       2.52062       2.62377       2.55051       2.50168       2.39979       2.14039       2.05910       1.83128       1.66826       1.42904       1.18599      0.968612      0.729723      0.571905      0.419814      0.311607
  28  16 3486.7105    2.8630  2.8319 11.0838 -0.0020      0.851738  0.0592   0.0316   0.1030    0.0772   0.0000      0.230411   438.7921      -6.39843       13.1515       2.97070      -4.55827       1.31761      -2.47566       2.50801     -0.262367      -1.52868      0.667309      0.391025      -1.68790       2.75797     -0.685764     -0.166175     -0.452906     -0.348220       2.29646       3.04815       3.20540       3.42629       3.60923       3.45223       3.29402       2.98331       2.74569       2.39846       2.13764       1.81790       1.46341       1.18363      0.953150      0.758201      0.541213      0.401474
  28  17 3635.7176    2.3300  4.0971 10.5681  0.0001      0.479860  0.0715   0.0221   0.1342    0.0618   0.0000      0.144540   441.1489      -6.71598       8.80322      0.358631      -2.68861      -4.56769       5.95751      0.810003      -4.66844       2.03127      -1.89127      0.969382     0.0943925      0.762462      0.353441       1.74347      0.935871     -0.897292       2.82307       3.78195       4.08282       4.46003       4.49978       4.34449       4.12687       3.76467       3.45272       3.01072       2.65347       2.16969       1.81654       1.44176       1.17350      0.876327      0.670183      0.498295
  28  18 3784.4293    1.9380  6.1640 10.1991 -0.0005      0.357205  0.0969   0.0155   0.1744    0.0462   0.0000     0.0915045   449.7573      0.249809       13.3440      0.278779      -6.45901       1.92472       5.68017      -3.74837      -3.35634      -6.51885       2.83575       3.45890      -2.00310       4.01148       1.25534      -1.91344      0.895555     -0.799141       3.65310       4.88692       5.33205       5.78681       5.77475       5.79985       5.43403       4.99954       4.50699       3.95028       3.37083       2.86789       2.34120       1.87071       1.49169       1.14500      0.867558      0.663070
  28  19 3932.7079    1.6431  9.0653  9.8344 -0.0005      0.308149  0.1336   0.0115   0.2358    0.0424   0.0000     0.0690189   448.4979      -12.5387       18.9882      -12.5236       10.8637       16.7454      -4.09762      -6.47345       13.6474      0.216035      -11.8842      -1.80525      -1.95988       3.28923       1.75917      0.346717       1.09934       1.31930       4.81841       6.31268       6.89328       7.28559       7.30502       7.14785       6.81064       6.33313       5.79446       5.18917       4.51030       3.83103       3.19032       2.61591       2.00994       1.58156       1.18108      0.870603
  28  20 4080.6518    1.3764 11.3778  9.7099 -0.0008      0.342388  0.1782   0.0093   0.2962    0.0382   0.0000     0.0702018   435.2004      -2.60981       27.4680      -9.09880      -26.9607      -2.91720      -16.9396      -5.49516      -2.46319     0.0880462       2.23558      -3.62162      0.558384       3.78854       4.45528      -1.35911      -2.09497      -1.83072       5.85960       7.67557       8.42746       8.92390       9.00231       8.99093       8.47253       7.98649       7.05729       6.23906       5.42610       4.67832       3.91037       3.15832       2.46857       1.92521       1.40914       1.05755
  28  21 4228.4538    1.1612 14.5134  9.5273 -0.0012      0.262472  0.2460   0.0069   0.3833    0.0341   0.0000     0.0811599   449.9359      -7.53747       1.05458      -12.8564       2.60727      -4.47798       5.55794      -1.44056       3.83090       2.88298       14.2493      -13.3530       6.82022      -1.10356       1.23149       3.54152       2.71810      -1.73326       7.25290       9.79784       10.8892       11.2297       11.6205       11.3891       10.8718       9.94120       9.08690       7.92519       6.93457       5.86111       4.80750       3.90201       3.07340       2.36425       1.78351       1.33042
  29   4 1564.1736    0.1858  0.1763  8.8685 -0.0153       29.0511  0.0199   0.0100   0.0244    0.0355   0.0000       10.5651   439.7716     -0.181081       22.5094      -2.33037      -1.85815      0.972866      -2.48021      0.556088     0.0557455      -2.09870      0.639608     -0.321538      -1.38150     -0.658605    -0.0633635     -0.274715     -0.194916     0.0409474      0.893298       1.19197       1.32228       1.50507       1.36996       1.13994       1.30454       1.13834       1.09154      0.964198      0.891219      0.793280      0.708964      0.510784      0.405572      0.336213      0.249823      0.168831
  29   5 1751.5948    0.3173  0.3481  8.9576 -0.0030       15.6180  0.0278   0.0105   0.0379    0.0484   0.0000       3.58106   439.2050     -0.591546       20.1987       2.88284     -0.152698      -1.07536     -0.780233      0.446686      -1.35885      -1.62767      0.826536      0.387260      0.728249      0.431227     0.0725588      0.312543    -0.0166559    -0.0715692       1.66623       1.61835       1.43635       2.15500       2.29974       1.64451       1.27646       1.67918       1.57052       1.19112       1.00188      0.998147      0.831649      0.672038      0.474978      0.380729      0.341636      0.236015
  29   7 2105.3896    0.7907  0.8240  8.8114  0.0010       5.53627  0.0276   0.0150   0.0513    0.1310   0.0000      0.984094   439.8688      -1.03345       22.4306      -3.20147      -3.49493     -0.267913      -2.72530      0.714817      -2.25682       1.45924       1.65374      -1.46012     0.0112572     -0.165364     -0.101435     -0.537221   -0.00519735      0.403572       1.13989       1.47202       1.64732       1.76147       1.74355       1.72454       1.66467       1.56821       1.47275       1.26474       1.11990      0.881661      0.774178      0.617944      0.498115      0.414912      0.308993      0.225187
  29   8 2275.4253    1.1083  0.9478  9.3918 -0.0030       4.72548  0.0294   0.0199   0.0583    0.1502   0.0000      0.856068   439.5387     -0.613013       19.7583       7.41572     -0.329101       1.11548      -4.43273      0.994069       2.04672     -0.664794    -0.0644298     -0.281319     -0.456899     -0.351849     0.0143003      0.481854     0.0834648    -0.0682616       1.28314       1.67963       1.83866       1.98256       1.89639       1.90203       1.79366       1.58208       1.59042       1.37091       1.24365       1.07215      0.871000      0.718887      0.547762      0.432220      0.349124      0.265558
  29   9 2439.0778    1.5837  1.1562  9.8208 -0.0011       3.43177  0.0370   0.0262   0.0636    0.1930   0.0000      0.861415   440.1525      -4.08209       19.8036     -0.752102      0.874723      -1.30163       1.62914      -1.24049      0.935068      -1.49599       1.28347       2.41050       1.43467       1.32825      0.936475      0.391262    -0.0762795    -0.0140352       1.30107       1.87705       1.94286       2.18559       2.20478       2.09915       1.95589       1.92688       1.66789       1.53995       1.28684       1.12344      0.921089      0.747564      0.580807      0.468603      0.355485      0.262492
  29  10 2598.6108    2.0753  1.2611 10.3225 -0.0007      0.890556  0.0400   0.0328   0.0675    0.1900   0.0000      0.737371   440.9986       4.80749       15.0747      0.396364      -4.03436       1.33107       2.98278     -0.495509       1.23402       2.30593      0.151853       1.26438      0.114690     -0.347456     -0.381593     -0.166464     -0.220486     -0.239022       1.87278       2.62253       3.09732       3.41998       3.43310       3.41133       3.20907       2.82549       2.45373       2.04499       1.65536       1.31803       1.04300      0.817920      0.647108      0.496125      0.376332      0.268802
  29  11 2756.0772    2.7264  1.1001 11.2993  0.0021      0.665497  0.0343   0.0451   0.0631    0.1440   0.0000      0.747116   437.5800      0.106552       15.9367       1.65105      -5.88734       1.39596      -1.51709      -2.32916      0.957910      0.662412     -0.210865       1.12474      0.102150      -1.48826     -0.423800      0.576752     -0.169763     -0.214123       1.29593       1.65128       1.80389       1.96005       1.98920       1.98278       1.89431       1.67826       1.65920       1.42401       1.19182       1.03080      0.858999      0.678323      0.569689      0.431797      0.354827      0.255248
  29  12 2911.6281    3.5911  0.9637 10.5559 -0.0043       1.41578  0.0284   0.0602   0.0535    0.4587   0.0000      0.641611   439.1740      -2.10786       15.1377     -0.141787     -0.982449      0.607289     -0.223658      -1.51804     -0.326270       1.05663      0.815408      -1.56551     -0.632666     -0.201513      0.172584      0.396054    -0.0994241      0.185673       1.26695       1.65225       1.81824       1.90181       1.85137       1.81484       1.74285       1.63421       1.47808       1.35261       1.16931      0.985000      0.828461      0.657109      0.511391      0.413702      0.307281      0.241087
  29  13 3064.8948    4.1474  1.0169 11.7295  0.0003      0.908449  0.0310   0.0704   0.0568    0.2125   0.0000      0.771831   436.5955     -0.945087       17.0582      0.724952      -1.56252      -1.47999      -1.70305       2.05906      -1.41084      0.445565      0.157904     -0.638931     -0.873847     -0.163963      0.201742     -0.560576     -0.293844      0.331452       1.23767       1.64291       1.71511       1.94445       1.88473       1.76835       1.80152       1.64701       1.56848       1.31237       1.19777       1.01003      0.807179      0.661573      0.526280      0.410729      0.326654      0.258368
  29  14 3216.6714    3.9954  1.2897 11.6318 -0.0020      0.416209  0.0371   0.0604   0.0651    0.1842   0.0000      0.574708   439.0602      0.809196       13.9280      0.678199      -2.74918     -0.855521       1.21814      -2.19516       5.37410     -0.965542       1.23505      -1.81915     -0.498583      0.128800     0.0449665       1.15464     -0.221279     0.0228367       1.47023       1.85400       2.11220       2.18035       2.12866       2.16512       2.04616       1.88379       1.75286       1.53756       1.36662       1.20719      0.975252      0.788364      0.634890      0.494608      0.366639      0.285679
  29  15 3367.5950    3.3706  1.9621 11.2664 -0.0013      0.853618  0.0461   0.0415   0.0810    0.1010   0.0000      0.316435   437.1667      0.537843       15.7967       4.94796      -7.82382       1.48807      -2.02760     -0.835734     -0.469445       1.49804    -0.0112057       1.30489      0.705099       1.36788      0.797850     -0.311932      0.335678     0.0559802       1.80554       2.46434       2.77300       3.03140       3.06166       2.96199       2.86616       2.59012       2.30165       2.02204       1.67745       1.38764       1.12154      0.936544      0.743222      0.577848      0.434791      0.324784
  29  16 3517.7880    2.7172  3.0813 11.0547 -0.0012      0.791339  0.0613   0.0289   0.1076    0.0690   0.0000      0.195436   437.7091       2.13619       19.0513     -0.892249      -8.66741      -6.21214      -1.62473      0.616275      -1.28348      0.582704      0.884679       3.89501       3.46905      -1.02006      0.188342     -0.799409       1.00320      0.666916       2.24528       3.00620       3.30257       3.51706       3.57368       3.34429       3.21859       3.04792       2.78094       2.53046       2.18044       1.93049       1.58833       1.26504       1.03300      0.787563      0.607813      0.458187
  29  17 3667.7386    2.2762  4.3272 10.6800 -0.0007      0.916944  0.0749   0.0213   0.1359    0.0552   0.0000      0.142554   439.1991      -4.09741       11.6966      -2.67052       3.23896      -2.89926       2.20073      -1.05277       1.33369       1.54196       3.89216     -0.554808       2.86304       1.75185      -1.20858     -0.230033      -1.87607     -0.599538       2.85700       3.63342       4.01713       4.36024       4.44632       4.40075       4.09035       3.76786       3.41126       3.12985       2.70295       2.26168       1.88284       1.55463       1.23308      0.956423      0.742737      0.544899
  29  18 3816.7663    1.8809  6.8757 10.1016 -0.0017      0.243131  0.1014   0.0140   0.1875    0.0436   0.0000     0.0845069   440.1965       3.38219       15.5741      0.471418       4.32636       1.63216      -13.8586       7.66171      -4.40578     -0.665779       3.59782       4.34040     -0.153539      -2.40927      -4.04695     -0.922263      -2.28373     -0.511872       3.65131       4.76436       5.25595       5.64234       5.79715       5.65382       5.35811       5.03706       4.53979       4.03251       3.52661       2.97442       2.53577       2.07486       1.65430       1.27240      0.967143      0.711378
  29  19 3965.6516    1.5872  9.2152  9.9153 -0.0013      0.327574  0.1376   0.0110   0.2369    0.0392   0.0000     0.0701730   440.2923      -11.2870       14.6322      -9.94787      -16.2561       2.39757       7.44662       20.4958       2.99921       1.85796       5.78715     -0.479100       3.09992     -0.229929     -0.836435      -1.22255      0.610967     0.0817735       4.64516       6.10552       6.92334       7.23754       7.41858       7.25596       6.94039       6.40114       5.94578       5.08710       4.58993       3.87058       3.16555       2.61832       2.05720       1.63952       1.23689      0.925838
  29  20 4114.4289    1.3171 11.9740  9.7238 -0.0010      0.317403  0.1906   0.0085   0.3047    0.0362   0.0000     0.0690292   444.0976      -10.9742       20.4756       1.27623      -17.0932       5.29708       7.58909       12.3816      -3.35254      -13.9404       11.0783      -1.15974      -3.37656      -4.26250       5.07383       2.62316     -0.104997      0.172128       5.88492       7.84374       8.82963       9.13995       9.51494       9.19326       9.11348       8.31547       7.47858       6.60733       5.69505       4.89451       4.03312       3.28312       2.60898       2.04784       1.57305       1.17663
  29  21 4263.3019    1.1056 14.7479  9.5346  0.0012      0.522962  0.2428   0.0069   0.3731    0.0333   0.0000     0.0806099   451.4568       7.30753      -11.5010      -17.8868      -4.51628       10.9985      -3.31930       4.91100      -10.0340       5.94732       3.70065      -8.55429      -10.5333      -3.15601       6.97169      -1.34183      -3.11769     -0.997996       6.87189       9.09932       10.1924       10.7135       10.7190       10.7187       10.1637       9.52558       8.59666       7.73426       6.77650       5.84754       4.79023       3.96447       3.09687       2.43323       1.88117       1.41968
  30   6 1950.0348    0.5327  0.6004  9.0071 -0.0008       6.99509  0.0253   0.0118   0.0437    0.0709   0.0000       1.47573   439.6183       1.29042       21.3035      -1.19299      0.877340       2.63088      0.579050     -0.246068      0.235090      -2.06918     -0.232463      -1.17013     -0.389900     -0.102250     0.0249217      0.187228     0.0873121     -0.299429       1.42462       1.99571       2.37016       2.59816       2.63495       2.63351       2.46860       2.21430       1.91266       1.65201       1.35475       1.07568      0.822041      0.640489      0.508657      0.406973      0.310817      0.224782
  30   7 2126.4555    0.7875  0.8358  9.0133 -0.0011       4.37479  0.0303   0.0146   0.0509    0.1269   0.0000       1.04531   439.5469       1.01253       17.2392     -0.861795      -3.68223     -0.456849      -1.25932     -0.915672      0.657360     -0.999498     -0.996256      0.642623      0.649132      0.661955    -0.0284387      0.802800     0.0391797      0.228636       1.35580       1.92418       2.06905       2.19736       2.11869       1.98551       1.78335       1.73115       1.60345       1.44975       1.35768       1.18714       1.05831      0.887599      0.714378      0.573925      0.436080      0.301508
  30   8 2297.3836    1.1504  1.0432  9.4981 -0.0004       3.19179  0.0310   0.0195   0.0621    0.1406   0.0000      0.849487   438.0772       1.01336       19.5871      0.667160      -3.06983       1.81021      -1.00087       1.96212    -0.0367942     -0.835276      -1.37747     -0.325313      0.740953     -0.958960      -1.37904      0.750285     0.0714402      0.608665       1.23972       1.59050       1.80476       1.85806       1.92543       1.90507       1.83704       1.73442       1.51121       1.39495       1.19789       1.01526      0.828553      0.691319      0.541349      0.449697      0.356193      0.255629
  30   9 2462.2486    1.6306  1.1565 10.1324 -0.0052       2.22637  0.0356   0.0268   0.0669    0.1685   0.0000      0.812464   439.9050      -2.02498       17.5783      0.614940      -4.03629      -5.19537      -2.29191       1.84861      0.181755      -1.19909      0.452741      -1.27912    -0.0707566       1.90684     -0.716235      0.378446    -0.0442993     -0.239233       1.36042       1.78305       2.00532       2.20179       2.26360       2.22255       1.96714       1.90380       1.78241       1.58729       1.29973       1.09080      0.927470      0.771338      0.584853      0.467035      0.371338      0.290794
  30  10 2623.5115    2.3022  1.0241 10.5374  0.0001       2.16616  0.0299   0.0377   0.0573    0.1794   0.0000      0.721232   437.1156      -1.39570       15.2870      0.123971      -3.14367      -1.71158       1.67275      0.315400      0.407885     -0.696608      0.393299      -1.48919      0.137664      0.556572     -0.431901    -0.0912026     -0.360321      0.147552       1.23686       1.54937       1.68263       1.97264       1.95792       1.89924       1.72150       1.69147       1.57653       1.33574       1.12015      0.993341      0.849284      0.675642      0.534871      0.434796      0.330826      0.240410
  30  11 2782.4805    2.9508  1.0098 10.6868 -0.0039       1.91227  0.0308   0.0483   0.0544    0.2568   0.0000      0.681243   438.1153      -2.87067       15.8190      0.844687      -2.07797      -1.61220       2.33870      0.283405      -4.14521      0.176567      0.107313     -0.245423     -0.490423      0.509411      -1.76690     -0.714861     -0.200747     -0.167063       1.28588       1.69579       1.96822       2.11735       2.18876       2.13672       2.05091       1.83627       1.75653       1.53859       1.27479       1.05030      0.809290      0.651559      0.554933      0.446361      0.351277      0.269720
  30  12 2939.0199    3.7415  0.9681 11.5929  0.0000       2.05158  0.0270   0.0639   0.0577    0.1863   0.0000      0.840331   439.7773      0.751876       17.5338     -0.995921      -3.18246     -0.150479      -2.03767      -2.47632      0.182342      -2.26823     -0.680849      0.446893     -0.398833     0.0192533     -0.503562      0.618657     0.0403552     -0.232395       1.13617       1.42097       1.58679       1.68509       1.65836       1.61108       1.66605       1.57777       1.41598       1.23556       1.04760      0.869776      0.717813      0.629928      0.494638      0.402352      0.309193      0.237120
  30  13 3093.2236    4.1547  0.9522 11.7610 -0.0027     0.0485261  0.0291   0.0708   0.0545    0.2106   0.0000      0.688642   438.5958      -2.57750       17.7238       2.84002      -2.51342     -0.947159      -1.05548       1.87791      -3.53108    -0.0254084     -0.429342     -0.800098     -0.483913     -0.237145     -0.294164     -0.271210     -0.779497   -0.00692211       1.13249       1.43931       1.59485       1.81713       1.79463       1.65641       1.74341       1.53262       1.46617       1.22405       1.03659      0.949776      0.808497      0.657588      0.519440      0.414760      0.296961      0.226983
  30  14 3245.8967    3.8065  1.4923 11.6343 -0.0015       1.46978  0.0392   0.0523   0.0707    0.1314   0.0000      0.435018   437.4903       1.07954       15.3055      -3.98965      -2.32738     -0.135900      0.635102      0.111557      -1.23188     -0.616203     -0.441047       1.41285      -1.00562     0.0233229      0.458305     -0.339064     -0.733374      0.361022       1.56393       2.03219       2.21360       2.40692       2.38832       2.28678       2.08930       1.95236       1.87697       1.70167       1.48935       1.29633       1.10902      0.915384      0.719987      0.581557      0.443203      0.325569
  30  15 3397.5543    3.2046  2.1228 11.4492 -0.0006      0.476999  0.0487   0.0379   0.0832    0.0767   0.0000      0.318868   441.2292       1.48888       15.2423     0.0477405      -3.98788      0.602831       1.17679       1.74899     -0.304950       5.93385      -3.16828     -0.429168      0.772695       1.19431     -0.373234      0.805468      0.106739     -0.399357       1.72407       2.27858       2.48321       2.68019       2.76553       2.66982       2.61383       2.38131       2.19957       1.95179       1.69863       1.51020       1.25888       1.03119      0.827217      0.663619      0.485937      0.370341
  30  16 3548.7499    2.6795  3.1438 11.0558 -0.0006      0.716229  0.0591   0.0275   0.1097    0.0631   0.0000      0.184713   442.5686      -2.09806       9.56561       3.55895       6.61078      -1.66435       1.43541     -0.186685      -2.76922     -0.400885      0.630390       1.31855      -1.88223     -0.445129       1.48525     -0.347280      0.292282    -0.0395020       2.19186       2.83167       3.26590       3.32398       3.45495       3.38491       3.20749       2.97420       2.72947       2.49407       2.15198       1.85334       1.57889       1.28358       1.04577      0.806799      0.621569      0.476971
  30  17 3699.1267    2.2053  4.9250 10.3248 -0.0003      0.555295  0.0793   0.0184   0.1399    0.0565   0.0000      0.110493   439.0043      -6.30959       13.5212     -0.601068      -5.82629       1.88661      0.524019       2.59847     -0.137795       1.65197       1.09442      -2.39664      -1.40078     -0.490858      -1.66594       2.35324      0.959066      -1.42899       3.00094       4.00357       4.34240       4.51202       4.60963       4.49508       4.41776       4.16894       3.90355       3.34619       2.89680       2.41670       2.08053       1.68966       1.36425       1.08409      0.847607      0.652999
  30  18 3848.9578    1.7849  7.1979 10.1228 -0.0007      0.293894  0.1083   0.0131   0.1960    0.0415   0.0000     0.0839191   439.4783       3.49079       21.8578       4.77957       4.05569      -8.09270      -10.9491       9.08918       8.44199      -3.11445      -4.25312       1.37925      -2.23435       2.10118       3.81899      0.773987      -2.98346      0.489551       3.69271       4.84673       5.39425       5.59361       5.98798       5.71421       5.59540       5.15736       4.77508       4.20705       3.68304       3.18772       2.63447       2.19171       1.75639       1.37458       1.07534      0.826106
  30  19 3998.6534    1.5218  9.9145  9.8454 -0.0001      0.344899  0.1430   0.0100   0.2554    0.0375   0.0000     0.0689923   430.4708      0.379995       27.9121       2.02492     0.0484663     -0.918418      -8.37680       6.87388      -5.18666       6.46895       1.43004      -10.3065      -1.84028       1.25626      0.885377     -0.329799      -2.06180      0.587146       4.60716       6.06924       6.70235       7.17530       7.21922       7.10163       6.91867       6.42097       5.99007       5.31219       4.62605       3.99351       3.39291       2.77474       2.22978       1.77859       1.35242       1.04023
  30  20 4147.3658    1.2646 12.8632  9.6733 -0.0002      0.244396  0.2048   0.0077   0.3214    0.0350   0.0000     0.0790831   430.3195       23.2537       20.1519       1.15387      -21.4596      -3.42362       1.35017      -13.1896      -8.73531      -7.08705      -2.39023      -8.84937      -7.74007       3.86697      -3.61125       3.29627       1.93977       1.13543       6.07640       7.90533       8.85856       9.46654       9.81824       9.55047       9.19249       8.45756       7.70567       6.94379       6.06843       5.16807       4.33930       3.62741       2.87416       2.23519       1.76401       1.31114
  31   4 1599.3350    0.2226  0.1923  8.8467  0.0038       17.2939  0.0170   0.0092   0.0317    0.0352   0.0000       7.61206   440.5031      0.569417       20.3071    -0.0218283      -3.28474     -0.402687      0.836167     0.0937037     -0.117853      0.504608      0.128040     -0.416325     0.0266619      0.122039     -0.228719     -0.112075     0.0496698     0.0962931      0.686208      0.841643       1.26288      0.920096       1.20792       1.25972      0.906873       1.03905       1.08416      0.842866      0.810038      0.617554      0.460716      0.437719      0.382541      0.216497      0.237230      0.269853
  31   6 1969.4480    0.5754  0.6010  8.8035 -0.0008       4.68801  0.0224   0.0125   0.0430    0.0859   0.0000       1.20206   439.4000      -1.55114       23.6515     0.0590923      -4.99523     0.0690560      -1.70658      0.490157      0.507147     -0.305090      0.400309      -1.65919     -0.333576      0.237212       1.53891     -0.402956    -0.0182778     0.0740204      0.954731       1.29476       1.38641       1.38142       1.56617       1.50782       1.46855       1.36783       1.19468       1.08215      0.963154      0.809718      0.713512      0.555257      0.484884      0.367820      0.285302      0.218725
  31   7 2147.1247    0.8324  0.8226  8.9942 -0.0015       7.68401  0.0286   0.0150   0.0488    0.1218   0.0000       1.08213   442.7014      -2.06684       19.7679      -2.59550      -3.43354      -1.04595     -0.321710      -2.04812      -1.27965     -0.748144     -0.769565      0.891293      0.492677      0.188869      0.260934      0.306397      0.100895     -0.209965       1.17501       1.51923       1.72617       1.66219       1.78270       1.70606       1.69494       1.60916       1.47375       1.34819       1.16421       1.02739      0.918278      0.734129      0.589425      0.449655      0.358382      0.275417
  31   8 2318.9780    1.2688  1.1070  9.1971 -0.0021       3.32153  0.0329   0.0202   0.0607    0.1961   0.0000      0.771689   439.7048      0.484558       20.1341      -1.15030      -1.10422      -3.01687       3.37030      0.816913      0.586107      0.872157    -0.0419325      -1.05328       1.16442     -0.706546       1.10149      0.326739    -0.0877521    -0.0405194       1.22356       1.65849       1.85395       2.03652       2.11699       2.09450       1.98904       1.83096       1.69774       1.48355       1.26477       1.03511      0.873425      0.687160      0.570864      0.464482      0.372035      0.274821
  31   9 2485.0654    1.7625  1.1809  9.7722 -0.0030       3.99141  0.0352   0.0271   0.0630    0.2227   0.0000      0.735463   438.5809      -2.76068       17.2536       2.31236      -1.17249       1.67221      -1.57585      -1.15602     -0.356993      0.180757     -0.735194      -1.13912     -0.116688       1.49974      0.873365     -0.391337      0.289643      0.230124       1.19967       1.63001       1.74590       1.84297       1.89245       1.98547       1.82496       1.75775       1.51079       1.39523       1.24433       1.05675      0.896313      0.742478      0.575423      0.478828      0.362449      0.286750
  31  10 2647.8160    2.2180  1.1378 10.8455 -0.0012       3.14244  0.0358   0.0365   0.0615    0.1604   0.0000      0.797927   440.6799       1.55597       17.4659      -1.07949      -1.31885      0.272246      -1.51343     -0.259563      -2.67018     -0.951088     -0.856400       2.40916       1.26548     -0.641991      -1.05519      0.672179      0.423793      0.389545       1.27479       1.70350       1.83123       1.92209       1.95279       1.99978       1.94996       1.80200       1.66913       1.45043       1.25540       1.11145      0.946769      0.775247      0.632910      0.509590      0.384974      0.305707
  31  11 2808.3234    3.0788  1.0377 10.9231 -0.0004       1.50986  0.0296   0.0493   0.0577    0.2184   0.0000      0.701507   441.5221      0.597529       15.1124       2.81369      -1.06510      0.966026      -1.29320      -1.74823     0.0316793    -0.0256772      -1.26575      0.877994       1.40015     -0.133504     -0.249373     -0.256687     -0.355120     -0.301092       1.24307       1.65379       1.80125       1.81808       1.89497       1.77924       1.75979       1.71199       1.59149       1.48072       1.22838       1.05813      0.853336      0.714658      0.594878      0.476054      0.376855      0.283713
  31  12 2965.9816    3.7064  1.0279 11.4844 -0.0013      0.869027  0.0319   0.0601   0.0551    0.2015   0.0000      0.690317   439.0435     0.0565922       16.1682      -2.78792     -0.212539      0.217455      -3.30879     -0.105417       1.63220       1.24403       1.01934     -0.837950       1.19082     -0.398929      -1.38769     -0.432028      0.511352   -0.00613676       1.18548       1.53813       1.64890       1.84358       1.85522       1.88084       1.69397       1.67351       1.47183       1.32046       1.19679       1.03270      0.904510      0.694901      0.580598      0.468215      0.367324      0.269678
  31  13 3121.2411    4.0285  1.1102 11.4736 -0.0025       1.09111  0.0317   0.0640   0.0596    0.2518   0.0000      0.664155   439.9160      0.331018       14.7178     -0.510847     -0.784269      -1.87767      0.162359     -0.915895    -0.0278319     -0.656271      -4.25881      0.378509     -0.904743      0.599092      0.650602      0.416783   -0.00149913     -0.316248       1.24063       1.69896       1.86881       2.05681       2.11812       2.11395       1.97774       1.77747       1.60211       1.43600       1.27130       1.05778      0.866634      0.748349      0.588981      0.467587      0.345314      0.274454
  31  14 3274.7486    3.7369  1.5790 11.3302 -0.0013       1.31699  0.0397   0.0500   0.0711    0.1601   0.0000      0.451915   438.4589      -1.93436       17.3314      0.186513      -4.01369     -0.239120       2.51005      -1.87327      0.968234       2.39855      -1.87515       1.38500     -0.143252     -0.477194       1.05621     -0.407895    0.00178837      0.128126       1.38843       1.75146       2.00816       2.10117       2.18294       2.06071       2.10082       1.91102       1.76676       1.62585       1.36748       1.19227       1.03004      0.834978      0.681256      0.548556      0.419834      0.326103
  31  15 3427.2118    3.1580  2.3272 11.1978 -0.0001      0.571028  0.0481   0.0348   0.0877    0.0793   0.0000      0.276314   441.1854      0.639276       17.7301       1.80880      -1.06349     -0.987509      -1.71867      0.578236       1.95735      -2.26161      -2.33544       1.88889     -0.430845    -0.0770857       2.44232     -0.868046      0.207145      0.237411       1.85173       2.41761       2.71469       2.89791       2.93929       2.91911       2.82149       2.64826       2.39133       2.14266       1.84950       1.53075       1.29187       1.08652      0.861432      0.699095      0.549773      0.425119
  31  16 3579.1278    2.5479  3.6814 10.7262 -0.0005      0.421725  0.0662   0.0234   0.1117    0.0611   0.0000      0.151356   433.6532       3.94397       15.1387       2.75144       3.51366      -6.94356      -1.15952      -5.49911      -1.16563     -0.271618       1.41220      -1.15231     -0.486895       1.09509      0.932935      0.576156      0.229649      0.956226       2.31499       2.99921       3.38549       3.60033       3.59402       3.56418       3.47183       3.24017       2.98286       2.67243       2.36533       2.03423       1.73530       1.42553       1.17902      0.930894      0.720666      0.549529
  31  17 3730.5319    2.0850  5.5569 10.3039 -0.0009      0.614708  0.0852   0.0164   0.1542    0.0473   0.0000     0.0949590   438.7607      -2.82541       19.8602      -7.61043       4.02938       4.63487      0.350609     -0.249580      -5.19605      -4.74448      -8.57993       3.93160       1.29855      -2.59854       5.29235      0.150764      -1.19095      0.831367       2.94628       3.90892       4.32656       4.63814       4.74291       4.74160       4.57815       4.21203       3.86394       3.44714       3.07680       2.59443       2.21675       1.84016       1.47409       1.17816      0.911242      0.694566
  31  18 3881.0313    1.7400  7.5598 10.0412 -0.0002      0.580319  0.1134   0.0124   0.1961    0.0400   0.0000     0.0834462   437.1284      -4.63768       10.0109       1.34425       1.48057      -3.51356      -9.46565      -6.40269       15.7307      -3.03321      -5.43560      0.347577       5.09901      -2.68322      -2.44082     -0.895129       2.28476     -0.383297       3.74470       5.04660       5.50778       6.12264       6.17274       6.04606       5.96629       5.46175       5.07691       4.48827       3.87890       3.29037       2.82389       2.30247       1.85597       1.49551       1.16118      0.886973
  31  19 4030.8127    1.4558 11.4629  9.7253  0.0011      0.135422  0.1739   0.0086   0.2803    0.0365   0.0000     0.0717300   441.5191      -5.16619       22.6018     -0.776575       1.57323      -1.27094       3.09321      -3.38852      -3.07540      -2.80791       6.50119       3.62013     -0.909853      0.598076      -8.22154     -0.867405     -0.431658     0.0841964       5.13164       6.73767       7.59875       8.04205       8.24193       8.21775       7.83346       7.42266       6.78788       6.02253       5.29544       4.60088       3.86462       3.21994       2.62049       2.06675       1.61929       1.21511
  31  20 4180.5405    1.1872 13.8178  9.5800 -0.0014      0.229326  0.2309   0.0067   0.3562    0.0339   0.0000     0.0797602   454.7337      -11.3199       5.82767       7.44278      -9.16926       2.10131      -6.48261       1.26702      -3.69842       7.25169     -0.137998       4.17984      -9.23328      -2.60155       4.22603       2.20505      -5.05235     -0.321077       6.37078       8.51197       9.40556       10.1474       10.3497       10.1782       9.65265       9.16724       8.26268       7.68738       6.61826       5.78047       4.93889       3.99038       3.31091       2.56595       2.02375       1.54446
  32   5 1806.2084    0.3868  0.4583  8.9204 -0.0064       11.8853  0.0198   0.0102   0.0408    0.0544   0.0000       2.28345   440.9418      -1.49185       20.4836      0.422913      -5.38999       1.00056      0.790544       1.89217      -1.91370     -0.456694      0.246862      0.551267    -0.0632214      0.221979      0.465540     -0.390800    -0.0383656     -0.394011      0.851808       1.12540       1.18563       1.31366       1.33815       1.22849       1.23380       1.13702       1.07616       1.01411      0.925417      0.800493      0.680506      0.603043      0.461776      0.375377      0.299396      0.232943
  32   6 1988.7314    0.6090  0.6843  8.9064 -0.0004       6.67541  0.0238   0.0123   0.0456    0.0872   0.0000       1.18189   439.1995    -0.0694974       22.2026       2.59335      -3.17008       2.31180     -0.259318       2.05796      -2.11963      -1.69826     -0.156726      0.387242       1.30256      0.162557   -0.00951024      0.252410     0.0550731      0.300335      0.992153       1.30964       1.47922       1.49726       1.57892       1.50990       1.48237       1.45850       1.36229       1.23275       1.03139      0.856209      0.739195      0.617436      0.514468      0.411403      0.336587      0.255592
  32   7 2167.4590    0.9203  0.8558  9.3010 -0.0025       8.15438  0.0272   0.0167   0.0524    0.1120   0.0000       1.00728   441.4000      -1.92333       22.3382     -0.696437      -3.47854       1.13524      0.609471      -2.46208      0.323761       1.61618       2.11233     -0.800273      0.561294    -0.0240759      0.357819      0.716845     0.0303410      0.235594       1.07873       1.39757       1.47963       1.58982       1.66880       1.64264       1.54155       1.38539       1.33434       1.23633       1.12439      0.959595      0.848056      0.666198      0.572347      0.456294      0.347406      0.270865
  32   8 2340.1090    1.2685  1.1657  9.3019 -0.0030       3.48489  0.0342   0.0200   0.0627    0.1948   0.0000      0.775639   439.9986     -0.653873       18.1100      -2.41297      -2.38320      -3.21262      -3.02719      0.343855      0.793721       3.15856     -0.564189       2.17281       1.64738      0.361465      0.871559      0.299011     0.0655011     -0.114724       1.21218       1.57568       1.71981       1.94700       1.94581       1.88785       1.79393       1.63074       1.62506       1.44956       1.30339       1.10899      0.939953      0.758708      0.661977      0.506505      0.405651      0.305852
  32   9 2507.3068    1.8566  1.2177  9.9421 -0.0030       3.45079  0.0341   0.0281   0.0634    0.1877   0.0000      0.735471   439.8802      0.325798       18.1673      -2.94404      -2.69526      -2.07070       1.65664       1.35995     -0.416519      0.288977   -0.00433841      0.434441       1.96761      0.495626    -0.0594681     -0.777074     -0.762535    -0.0682176       1.21496       1.57467       1.69376       1.77773       1.84877       1.81727       1.82598       1.64494       1.53949       1.36431       1.24142       1.06645      0.914947      0.760069      0.622141      0.498839      0.400700      0.299168
  32  11 2833.6372    3.1300  1.0862 11.1487 -0.0013       1.82264  0.0302   0.0479   0.0578    0.1840   0.0000      0.683157   438.6281      -1.52021       19.1790      0.656281      -1.85317     -0.176981      -1.39393     -0.343198      0.108339     -0.649042     -0.440601      0.594139       1.24181     -0.249881      0.569779      0.198579      0.508603     -0.126116       1.07349       1.42807       1.52479       1.68694       1.66697       1.73093       1.67091       1.54705       1.45241       1.25453       1.09831      0.931548      0.828917      0.674129      0.575124      0.450238      0.346130      0.264502
  32  12 2992.6417    3.8790  1.0201 11.5406 -0.0017       1.91242  0.0302   0.0604   0.0521    0.1931   0.0000      0.742862   440.7691       2.58343       20.1041      -1.87647      -2.28272      -2.76346      0.304372      -2.50538      -1.51387     -0.387001      0.783195      0.219991       1.03482      -1.09127      0.687278      0.896994   -0.00385967      0.264146       1.11885       1.45104       1.61923       1.66446       1.75596       1.65910       1.56666       1.48828       1.38821       1.29527       1.17271       1.02909      0.857851      0.727842      0.610896      0.471898      0.372503      0.280620
  32  13 3148.8122    4.0948  1.1354 11.8673 -0.0012      0.695075  0.0307   0.0637   0.0623    0.1859   0.0000      0.674054   439.4639       2.01458       13.1681       3.58621      0.546557      -1.39931      -1.23025       1.89537     -0.963810      0.145019      0.200877     -0.276725      0.700544       1.94491     -0.402780      0.287538     0.0724445     -0.114489       1.12466       1.48610       1.69127       1.77681       1.81528       1.78029       1.72969       1.60843       1.51398       1.33795       1.19664       1.02588      0.856602      0.735955      0.547655      0.465311      0.370201      0.291650
  32  14 3303.2538    3.5867  1.8050 11.4524 -0.0014       1.44062  0.0424   0.0447   0.0753    0.1185   0.0000      0.351359   438.7308      -3.11229       15.9062       1.90839     -0.868662      -3.55055      -4.46554       2.20105      0.177633      0.763082      -1.14690      0.731210      0.736109     -0.296103      0.779248      0.327525      0.132787     -0.331123       1.42131       1.86624       1.99431       2.21778       2.23255       2.18224       2.11623       1.98842       1.86799       1.67304       1.51552       1.29843       1.11274      0.904122      0.743192      0.621634      0.478497      0.363026
  32  15 3456.6856    2.9890  2.6367 11.2446 -0.0013      0.863496  0.0520   0.0313   0.0932    0.0655   0.0000      0.235970   440.3499     -0.920176       16.5847      0.371048      -3.70266     -0.544972      -2.74343       1.67384      -2.40362      -1.51158     -0.591931      -4.49747      0.407464      -2.30948      -1.79109       1.77072      0.241566      0.125773       1.78610       2.37643       2.58727       2.94383       2.93015       2.96580       2.79426       2.63681       2.45509       2.10332       1.89646       1.62223       1.37114       1.13551      0.911905      0.750534      0.580506      0.451856
  32  16 3609.2892    2.4754  4.0540 10.6065 -0.0002      0.658021  0.0656   0.0210   0.1195    0.0548   0.0000      0.133753   433.5672      0.234372       18.0678     -0.723214      -1.67058       6.47111      0.841550       6.36845     -0.908176       1.99320       2.73792       2.45211       2.56882       3.04333  -0.000899875      -2.26289      0.813786    -0.0116524       2.23667       2.95129       3.23735       3.40720       3.58025       3.46722       3.38034       3.26174       2.95254       2.67299       2.32483       2.08238       1.75028       1.52240       1.21015      0.974927      0.761642      0.581486
  32  17 3761.2432    2.0411  6.1839 10.3363 -0.0005      0.490960  0.0919   0.0152   0.1623    0.0432   0.0000     0.0891573   439.5104       5.70670       14.6785      0.152675     -0.432524       4.32456      -9.90333       1.06550      -4.50315      -2.78154      0.331695      0.777921      0.541485      -3.20256     -0.246506      -1.89296    -0.0789334      0.599194       3.03673       3.99421       4.47307       4.71610       4.87173       4.78516       4.69940       4.38771       4.09238       3.58934       3.26205       2.84846       2.43262       1.97895       1.60800       1.30572       1.03105      0.812078
  32  18 3912.5818    1.7159  9.0380  9.9677 -0.0006      0.424401  0.1256   0.0111   0.2215    0.0374   0.0000     0.0697014   445.4465      -1.05095       11.2593       8.20741      -6.17333      -5.93045       4.64896      -1.83417       4.42869       3.06174      -5.23365      -9.00248     -0.554231      -1.53332       3.86739      -1.56150      -1.78292      0.497334       3.85235       5.05543       5.59270       5.99570       6.15191       6.15129       5.96797       5.62099       5.17371       4.64606       4.13663       3.54133       3.00411       2.56354       2.12289       1.66181       1.31899      0.997929
  32  19 4063.2481    1.3871 11.1687  9.7974 -0.0029      0.281227  0.1719   0.0083   0.2830    0.0352   0.0000     0.0728607   440.0266       3.86548       38.8304      -9.37651      -5.08065       2.97707     -0.243348       10.1390      -10.2179       2.39232       3.79380      -2.31078       2.72789       5.89655       2.00689      -2.19338       1.57138      0.797259       4.88543       6.46148       7.19159       7.68184       7.94136       7.87745       7.51561       7.19990       6.51222       5.87179       5.20145       4.55508       3.98333       3.27903       2.65441       2.12400       1.67554       1.27958
  32  20 4214.4575    1.1814 14.8476  9.5617  0.0009      0.628112  0.2330   0.0067   0.3587    0.0330   0.0000     0.0752287   433.1197      -24.8482       29.4299       1.81862       9.99873      -8.49904       1.44863       11.5693      -8.07428      -9.42732      -9.33191      -4.64109       2.32033       6.24128       1.64457       3.80140      0.952562     -0.846015       5.98040       7.92713       8.88680       9.43710       9.68522       9.71414       9.22987       8.66490       8.12958       7.31995       6.51730       5.64493       4.83851       4.02595       3.27557       2.67060       2.06462       1.60270
  33   5 1823.8591    0.4261  0.4414  8.9933  0.0023       10.9679  0.0203   0.0109   0.0368    0.0550   0.0000       2.04153   439.7465      0.986765       22.9787     -0.581702      -4.97887       2.79199      0.820970     -0.786753     0.0263215      0.702599      0.641450     -0.965125     -0.190560     -0.137412      0.193845     -0.149845     -0.347531      0.322267      0.962837       1.23222       1.33791       1.33945       1.34268       1.26431       1.38642       1.40410       1.31180       1.07198      0.944593      0.802983      0.623202      0.571135      0.457312      0.406382      0.373356      0.295387
  33   6 2007.6243    0.6214  0.7778  8.7444 -0.0047       6.49352  0.0300   0.0118   0.0497    0.1009   0.0000       1.15760   440.4443      -1.31321       19.7659      0.126128      -4.40122       2.33588      -1.11040      0.566960       1.35554     -0.284974      -1.28124     -0.768917       1.28992     0.0916687     -0.159949       1.10474      0.529798     -0.387256       1.41661       1.97530       2.37366       2.66628       2.76624       2.86423       2.64446       2.36091       2.07279       1.77638       1.49201       1.27742      0.994444      0.773649      0.609372      0.489962      0.393141      0.294198
  33   7 2187.3823    0.9266  0.9137  8.9399 -0.0012       3.79297  0.0285   0.0153   0.0506    0.1491   0.0000      0.859450   438.6806    -0.0461255       18.3718      -1.94504      -4.59077      -4.10223      0.165426     -0.697964     -0.417556      0.324787      0.148794     -0.244134    0.00733893     0.0601278      0.670380     0.0960204      0.385495      0.273266       1.10126       1.45620       1.62266       1.66421       1.66642       1.62858       1.62440       1.51010       1.43017       1.31173       1.16945      0.997537      0.860407      0.733574      0.588657      0.473129      0.398576      0.305867
  33   8 2360.8297    1.4296  1.1081  9.6071 -0.0024       3.20444  0.0317   0.0223   0.0586    0.1768   0.0000      0.788776   441.2921      -1.35185       21.3465       1.72789      -2.51184      0.494609       1.52909      -2.09526       1.20221      0.367467      0.784911      0.453259      0.186528    -0.0201055      0.681936      -1.17776      0.305197      0.260638       1.06191       1.40914       1.55603       1.68610       1.73511       1.67555       1.62832       1.56621       1.46195       1.31166       1.17270       1.00852      0.882633      0.710785      0.594009      0.477734      0.396144      0.310262
  33   9 2529.1343    1.8971  1.2641  9.9426  0.0001       2.05996  0.0342   0.0278   0.0642    0.1950   0.0000      0.662404   439.7118     -0.771670       23.6576       2.85842      -2.34340      0.574601      -2.10314      0.969720     -0.978711       1.77568      -2.02414      -1.29666       1.15268      0.442423      -2.14937      0.179604       1.09721      0.236046       1.13987       1.52454       1.65108       1.83145       1.76732       1.79326       1.74175       1.66397       1.55824       1.46926       1.22413       1.03019      0.938387      0.776112      0.654609      0.526978      0.420715      0.322823
  33  10 2695.0269    2.5087  1.1478 11.0460 -0.0021       2.95505  0.0342   0.0397   0.0591    0.1622   0.0000      0.767982   439.6815      -4.43811       16.1058       1.56995      -4.69663      -1.60057      -1.94244     -0.304082      -3.74966      0.101460       1.05516     -0.819805      -1.41960      0.527067      0.343011      0.161960      0.127242      0.244216       1.24172       1.59129       1.70664       1.71839       1.74573       1.87231       1.91997       1.82106       1.66171       1.38808       1.16760       1.11644      0.986292      0.872072      0.690564      0.529683      0.422055      0.318721
  33  11 2858.4585    3.4429  1.0537 11.0455 -0.0011       1.00739  0.0293   0.0531   0.0545    0.2305   0.0000      0.714562   439.1119       1.58031       18.0110       2.79025      -4.19640      -1.17559      0.695626      -1.55668      0.322182     -0.397894      0.568136     -0.531130     -0.457018       1.44882      0.403530     -0.108696    -0.0191632    -0.0992389      0.993031       1.35556       1.52932       1.66471       1.62098       1.67093       1.58404       1.48703       1.43137       1.21805       1.12980      0.944854      0.837133      0.688432      0.564824      0.463792      0.364667      0.275839
  33  12 3018.7205    3.9128  1.0740 11.5815 -0.0007      0.901514  0.0313   0.0613   0.0544    0.2163   0.0000      0.646586   439.9691      0.159723       16.5549     -0.273993      0.118829      -1.59273      -1.88594      0.249631       1.04359       1.54025      0.858076     -0.453417      0.186529      0.237580      0.198403     -0.250219      -1.00526      0.433460       1.08132       1.47885       1.55145       1.73299       1.68277       1.69833       1.66260       1.58436       1.46041       1.32917       1.17057       1.00379      0.907308      0.742891      0.636393      0.499494      0.394017      0.306424
  33  13 3175.9537    4.0080  1.2987 11.7005  0.0001       1.21438  0.0343   0.0566   0.0622    0.1580   0.0000      0.551607   439.0494      0.301968       16.7564       1.92626      -2.71939       2.20211     -0.414184      0.236885     -0.414942       2.20434    -0.0591557      0.320107       1.38335     -0.525171     -0.270406      0.470821     -0.237228     -0.195873       1.12009       1.49818       1.62048       1.73268       1.80710       1.73086       1.72082       1.60038       1.49849       1.32935       1.23933       1.09375      0.933047      0.778476      0.637341      0.505738      0.407810      0.317840
  33  14 3331.2667    3.4853  1.8751 11.5681 -0.0016      0.951769  0.0442   0.0420   0.0752    0.0996   0.0000      0.371260   438.5625       1.23224       14.3507      -2.11394     -0.856838       3.57048      -1.53135      0.556004      -1.41957      -3.23118      -1.22059       1.52881       1.35134       1.01763     -0.741402      -1.11416      0.343093      0.214723       1.42970       1.95855       2.04596       2.25039       2.26278       2.25151       2.22277       2.04357       1.95979       1.76308       1.57754       1.38000       1.15836      0.971630      0.779739      0.652662      0.526145      0.418887
  33  15 3485.6328    2.8619  2.8711 11.1788 -0.0008      0.565090  0.0548   0.0291   0.0970    0.0653   0.0000      0.210480   441.7896      -1.10332       17.6972       3.62102      -1.54172     -0.461515      -1.23871       3.13189      -4.50873      -1.84262       2.68550      0.759857      0.836515    -0.0243180      -1.55489     -0.302232      0.455533      0.805362       1.79014       2.36891       2.59493       2.72166       2.92935       2.96016       2.84118       2.63585       2.44690       2.14912       1.94016       1.68562       1.47101       1.18970       1.00370      0.794685      0.643568      0.492195
  33  16 3639.2532    2.3517  4.2977 10.6389 -0.0009      0.691926  0.0685   0.0196   0.1243    0.0501   0.0000      0.124443   445.2727      -3.89612       14.6784       3.95565      -1.05737       2.49734      -6.36092       1.60358       5.04135      0.861615       2.25128      0.784767      0.736480       1.99472     0.0367647       1.22178      -1.35262     -0.534016       2.24957       3.03146       3.30255       3.59263       3.57919       3.60417       3.44089       3.23359       3.03628       2.72308       2.49092       2.21601       1.90775       1.60720       1.31138       1.05009      0.849545      0.659075
  33  17 3791.8757    1.9535  6.4390 10.2714 -0.0009      0.482004  0.0930   0.0140   0.1654    0.0407   0.0000     0.0905559   436.0677     -0.666493       18.5415       7.07021      -10.7138       10.6171       9.26917       3.33369      -3.76493       2.46981     -0.863576       1.25253       2.64622      -2.63603       1.27110    -0.0163050       1.71238      0.323033       2.96583       3.99184       4.43011       4.74495       4.89114       4.79366       4.73573       4.42059       4.09957       3.68948       3.27040       2.91122       2.39552       2.06240       1.67538       1.36521       1.08494      0.829846
  33  18 3943.5711    1.6513  8.7213  9.9327 -0.0008      0.190521  0.1233   0.0105   0.2134    0.0372   0.0000     0.0706764   441.5859      0.748862     0.0874977      -6.07085       4.39218       1.64423      -7.73790      -7.48780      -10.1096      -2.61660      -5.78089      -6.70197       3.34490      -1.12914      -4.22768      0.377048      0.691477      -1.54341       3.71771       4.93074       5.56649       5.95711       6.11930       6.04762       5.93161       5.56260       5.23414       4.66051       4.08613       3.59460       3.04563       2.57431       2.12159       1.72222       1.35147       1.05409
  33  19 4095.0231    1.3906 12.8877  9.6879  0.0010      0.394184  0.1889   0.0075   0.3051    0.0344   0.0000     0.0709203   442.9488      0.610178       9.25925       1.26173      -12.5819       7.63983      -3.17590      -13.9812       1.01825       3.71985       2.85543       6.15898      -2.11445      -3.40744      -4.26177      0.913788     -0.471608    -0.0565234       5.04490       6.57887       7.50030       7.86290       8.17895       8.10348       7.91956       7.45728       6.96669       6.24961       5.51027       4.84652       4.10203       3.44626       2.81300       2.33183       1.83444       1.42218
  34   5 1841.2711    0.4245  0.4500  8.9980 -0.0018       10.4262  0.0194   0.0106   0.0363    0.0529   0.0000       2.05183   440.5722      0.471988       19.6121     -0.804994      -2.70674     -0.420026     -0.631830     -0.643701      0.324542      -1.64199     -0.375924     0.0453193     -0.170287     -0.624712    -0.0559450      0.472542    -0.0847312     -0.170416      0.857999       1.07908       1.13839       1.23942       1.25991       1.23720       1.23358       1.15360       1.15296       1.06674      0.946083      0.809695      0.624612      0.530007      0.446992      0.380307      0.294317      0.246582
  34   6 2026.4170    0.6453  0.6830  8.9130 -0.0025       7.46247  0.0242   0.0125   0.0439    0.0926   0.0000       1.16378   442.2360      0.838626       18.3504     -0.830225      -5.12893       2.70671     -0.308598      -1.15046      0.584611      0.307348    -0.0435100      0.673580     -0.781139      0.789501      0.198149     -0.802074    -0.0286359      0.299311      0.900279       1.20830       1.41704       1.51041       1.58893       1.48377       1.55632       1.41393       1.25551       1.15992       1.00888      0.892214      0.747044      0.634185      0.509970      0.416087      0.327027      0.256352
  34   7 2207.0701    0.9668  0.9368  9.1551  0.0013       4.99356  0.0272   0.0160   0.0546    0.1331   0.0000      0.904618   439.7492       2.57007       22.3810      0.454408      -3.01233      0.132159       2.50207     -0.712268      -1.94019      0.723121       1.10484     -0.872995    -0.0264239      0.400102     -0.574340      0.146136    -0.0773015     0.0996912       1.00589       1.30069       1.57838       1.59884       1.68970       1.74539       1.55660       1.52276       1.39854       1.23953       1.13545      0.977621      0.781778      0.716093      0.563913      0.470310      0.389661      0.284867
  34   8 2381.2856    1.4242  1.2460  9.6744 -0.0006       2.93968  0.0341   0.0209   0.0645    0.1503   0.0000      0.737734   440.0335       1.69119       19.5617      0.519473     -0.337658     -0.457865       4.01553      -1.29981     -0.420478    -0.0755270      0.641466      0.251179       1.49306     0.0919160     -0.788376     -0.390877     -0.301368      0.276602       1.08138       1.45490       1.59867       1.71432       1.74698       1.67407       1.73764       1.56544       1.51872       1.37686       1.20751       1.10813      0.925055      0.837252      0.629106      0.536713      0.409201      0.351139
  34   9 2550.6511    1.9822  1.1539 10.1340 -0.0021       2.28600  0.0327   0.0299   0.0584    0.2055   0.0000      0.788096   441.4767      -2.08216       18.2663      -2.92661     -0.671230     -0.327325       3.81962      -1.88778     -0.410311      -1.16097       1.89993      -1.84355     -0.154229    -0.0358076     -0.226823      0.397986     -0.471120     -0.278966       1.07538       1.41181       1.52354       1.65230       1.71050       1.73553       1.71169       1.62201       1.47941       1.33622       1.21267       1.06751      0.893993      0.693340      0.601310      0.496256      0.408810      0.324397
  34  10 2717.8989    2.6715  1.1476 10.8851  0.0001       1.11429  0.0314   0.0401   0.0594    0.1746   0.0000      0.845346   440.2552       2.22934       20.1935      -2.09914      -3.01617      -2.18342      0.683384      -1.09780      0.213071      -1.27108     -0.683184      0.753563     -0.422445      -1.19646      0.286586     -0.668156      0.181082    -0.0586354       1.06383       1.45944       1.60174       1.78656       1.85750       1.80959       1.74998       1.66424       1.55094       1.37374       1.24225       1.04984      0.861325      0.721268      0.590868      0.487787      0.392013      0.311984
  34  11 2882.8438    3.4665  1.0239 11.2633 -0.0023      0.107046  0.0280   0.0532   0.0534    0.1999   0.0000      0.649078   441.3441      -2.25097       16.8751      -1.92378      -1.55466       1.50733     -0.932229      0.195913      -1.09381      0.491363     -0.410905       1.75675     -0.105375       1.45599      0.391571      -1.23587     0.0300407    -0.0554282      0.963767       1.26505       1.33751       1.45834       1.49504       1.49613       1.45836       1.42592       1.29936       1.17841       1.03171      0.963405      0.821091      0.685675      0.538877      0.467183      0.369131      0.292417
  34  12 3044.3787    4.0162  0.9858 11.8325 -0.0010       1.92905  0.0275   0.0633   0.0526    0.1628   0.0000      0.633142   438.8156      -1.38240       17.2341     -0.197343      -4.67663       3.15044       1.09609      -1.58611      -3.07096     -0.166736       1.30686      0.595962     -0.308038     -0.800819       1.41852    -0.0130605      0.286233      0.181113       1.05385       1.41428       1.50331       1.63060       1.63710       1.69776       1.70287       1.60930       1.42313       1.25360       1.07801      0.957510      0.824434      0.701227      0.606610      0.479522      0.366871      0.281386
  34  13 3202.6754    3.9949  1.2413 11.8320 -0.0025      0.379854  0.0335   0.0577   0.0606    0.1692   0.0000      0.618586   438.2639      0.907937       15.8372       1.92653      -3.82996     -0.910466       1.12480    -0.0129462      -2.14127      -1.12536    -0.0319736       1.13915      -1.02579     -0.216591      0.503509      0.554467     0.0148435     -0.414697       1.12042       1.45812       1.62533       1.81325       1.87254       1.78815       1.79342       1.63596       1.54202       1.41495       1.23071       1.06607      0.901380      0.766891      0.632216      0.537708      0.412782      0.324941
  34  14 3359.1394    3.5160  1.8314 11.5297 -0.0017       1.22338  0.0439   0.0428   0.0724    0.1059   0.0000      0.344905   439.4612      -1.42816       12.9940      -1.35334      0.278112      0.994548      -2.54596      0.763964       1.84905      0.409154     -0.588641      0.350254      -2.28983      -2.00719      0.419438       1.13932      -1.01142      0.471943       1.39295       1.89321       2.06992       2.20784       2.20517       2.27677       2.26926       2.15773       1.97288       1.77884       1.52988       1.30206       1.12451      0.947886      0.806943      0.637161      0.515431      0.412803
  34  15 3514.4888    2.7838  3.2982 10.9436 -0.0004      0.943236  0.0591   0.0258   0.1020    0.0614   0.0000      0.178671   439.4372      -2.54453       23.8348       4.25368       4.42796      -1.38598       3.09990       3.87526     -0.885222      -1.05731       1.32242      0.209229      -2.65646       3.25989      0.474371      0.534325     -0.500192     -0.240361       1.84459       2.54403       2.76594       3.02628       3.09239       3.11170       3.00347       2.84339       2.65541       2.32100       2.11254       1.82822       1.57095       1.36226       1.07286      0.891002      0.716574      0.557407
  34  16 3668.7496    2.2871  4.7530 10.4786 -0.0013      0.692419  0.0726   0.0179   0.1281    0.0482   0.0000      0.115137   442.5756      -2.11676       10.2834       3.87112    -0.0533410       9.09859      -4.76942       1.31664       1.97444      -3.45974      -4.43810      -4.37132      -1.56189      -1.01327      0.946588      -2.79052     -0.361265     -0.508140       2.35034       3.07324       3.50179       3.59085       3.77510       3.73170       3.63918       3.53668       3.29239       2.92081       2.61388       2.28943       1.95750       1.63175       1.35336       1.14853      0.905248      0.707330
  34  17 3821.8103    1.8814  7.0448 10.0752 -0.0004      0.321431  0.0984   0.0127   0.1758    0.0423   0.0000     0.0812669   444.9071      -5.93008       11.6979      -1.17797       1.68284       1.59667       4.67652      -4.63120      -4.22864      -2.62685       1.24632      -1.64441      0.267938       3.14764       1.84699       2.25163      -1.27772       1.01660       3.02951       3.96165       4.40423       4.66428       4.87006       4.81732       4.75349       4.47095       4.14246       3.82463       3.36306       3.00746       2.56359       2.17191       1.82185       1.45996       1.17497      0.941974
  34  18 3974.4621    1.5591  9.5821  9.9181 -0.0011      0.281517  0.1377   0.0095   0.2373    0.0352   0.0000     0.0751313   445.8040     -0.415321       19.5125       3.60525       9.04240       5.97062      -9.29913       10.6075      -2.57830      -2.25115     -0.917282       2.36799       1.47276      -1.72341       4.36706      -3.86634    -0.0510697      0.241491       3.89764       5.25292       5.75420       6.23766       6.40334       6.47422       6.15121       6.00699       5.50233       5.08283       4.38453       3.87636       3.28990       2.82229       2.36161       1.92837       1.50835       1.18936
  34  19 4126.1104    1.3051 12.6383  9.6376 -0.0001     0.0670070  0.1956   0.0069   0.3051    0.0336   0.0000     0.0800408   444.5460      -2.39816       31.1616      -7.76890      -2.52136       11.8503      -1.03960       5.65801       4.62353       1.69271       7.65501      -4.09462       4.28502       1.66838       9.06884       3.17062       1.74328       1.30944       5.07344       6.60927       7.45731       8.08935       8.21350       8.34062       8.04407       7.52017       7.00365       6.39606       5.73244       5.03263       4.22447       3.67207       2.98586       2.45626       1.95318       1.55830
  35   5 1858.4636    0.4727  0.5330  8.8158 -0.0044       4.29388  0.0224   0.0109   0.0401    0.0683   0.0000       1.41185   440.5574      0.148583       22.0676      -1.96664      -3.81281       2.17737     -0.918979      -2.13482     -0.794268      0.157270    -0.0701214      -1.01879      0.901295     -0.360564      0.508564      0.527978     -0.659528     -0.198085      0.745957       1.12981       1.13353       1.25625       1.42082       1.29333       1.33750       1.19319       1.21153      0.991991      0.962945      0.805899      0.760390      0.579772      0.519187      0.415268      0.320942      0.256428
  35   6 2044.9088    0.7004  0.7780  8.7720 -0.0014       6.86325  0.0265   0.0125   0.0449    0.1084   0.0000       1.01160   441.2963      0.112431       19.2819     -0.731037      -1.74704     -0.430169     -0.516085     -0.345296     -0.816538      0.835922      0.880768      0.697299     0.0180987     -0.282682      0.613626    -0.0329467     -0.600157      0.142727      0.970689       1.20127       1.32220       1.37064       1.56900       1.48294       1.43507       1.36029       1.22230       1.20195       1.03958      0.917124      0.814151      0.668783      0.567448      0.470294      0.392454      0.301424
  35   7 2226.4451    1.0284  1.0174  9.2787  0.0010       4.44110  0.0289   0.0165   0.0560    0.1352   0.0000      0.897471   439.4509      -1.11747       22.8800      0.250202      -3.46008      0.846503      -2.04775      0.264446       1.41321    -0.0194927       1.17401       1.02441     -0.565959      0.152344      0.661827      0.537024     -0.546367     -0.114939      0.945612       1.24605       1.40191       1.54394       1.54196       1.54782       1.49889       1.46024       1.33937       1.21712       1.10680      0.941646      0.843935      0.696481      0.579532      0.493564      0.392637      0.303156
  35   8 2401.3610    1.5091  1.1559  9.3658 -0.0016       1.80198  0.0317   0.0224   0.0593    0.2396   0.0000      0.710190   439.8197      0.432306       19.6704       4.11928     -0.602860      -2.08783    -0.0532312     -0.866769      -2.02235     -0.215652     -0.342076      0.390142      0.974980      -1.24617     -0.799297     -0.278716      0.626291     -0.707822       1.01217       1.38796       1.54732       1.68803       1.71107       1.64246       1.71301       1.52205       1.46699       1.32465       1.17892       1.03746      0.922108      0.746586      0.644940      0.504125      0.429290      0.329872
  35   9 2571.9160    2.0322  1.3808  9.9112  0.0005       3.60266  0.0397   0.0275   0.0637    0.1772   0.0000      0.649130   439.5378     -0.143802       19.5038       1.09767      -2.11011      -1.13594      -3.15443     -0.506876      -1.73085       2.15655      0.571306      0.826058      -1.92207      -1.71508     -0.129260     0.0197740     -0.284949     -0.587526       1.60160       2.39040       2.90808       3.39471       3.54674       3.57819       3.44147       3.15081       2.81177       2.42768       2.03806       1.62109       1.29821       1.03454      0.777585      0.629500      0.477031      0.365061
  35  10 2740.4319    2.8241  1.1351 10.7838 -0.0002      0.369426  0.0313   0.0414   0.0555    0.2026   0.0000      0.703820   440.5725     -0.378194       15.1666     -0.888038      -3.82461     -0.657254     -0.607107       1.85932      0.211811      0.395381      0.546871       1.91679     -0.505009    -0.0834817      0.243545      0.817769      0.221130      0.406244       1.04424       1.35896       1.51807       1.61797       1.57234       1.61935       1.48580       1.48343       1.40157       1.30919       1.15432       1.03183      0.911528      0.791627      0.638687      0.531728      0.430345      0.337709
  35  11 2906.7737    3.6748  1.0948 11.0404 -0.0019       1.63650  0.0294   0.0541   0.0559    0.2590   0.0000      0.663475   441.1911     -0.977299       16.2323       1.60828      -2.99706      -2.83881      0.213087       2.15297      0.678338      0.989414     -0.392561     -0.539984     -0.972704     0.0221349     -0.359697      0.208227    0.00178854      0.312594      0.952339       1.22329       1.40945       1.45832       1.61317       1.50328       1.48471       1.49335       1.32613       1.21226       1.04852      0.945867      0.852766      0.710999      0.579979      0.448448      0.379844      0.298672
  35  12 3069.4856    4.1231  1.1660 11.5283 -0.0027      0.162721  0.0314   0.0603   0.0577    0.2229   0.0000      0.694149   441.0241      -2.31776       17.8141      0.860089     -0.984327      -1.78517     0.0576909      -2.34103      -2.35733       1.52569      -1.22708     -0.353535     0.0178123     -0.951402     -0.533555     -0.803455      0.596234    -0.0294517      0.999406       1.33030       1.52637       1.58546       1.71556       1.67542       1.63769       1.58289       1.44088       1.32081       1.15163      0.993300      0.864486      0.703094      0.596580      0.488825      0.396333      0.307073
  35  13 3229.0914    4.0481  1.3955 11.8541 -0.0000      0.884832  0.0366   0.0539   0.0636    0.1266   0.0000      0.484433   436.9748      -1.79965       15.8560      0.254865      -2.31441      -1.26880     0.0410536      0.753134       1.53491      0.685520     -0.861867      0.603990      0.420565      -1.73217      -1.62310      0.523066     -0.397726     -0.263059       1.08123       1.51459       1.63730       1.75148       1.84670       1.73992       1.84428       1.67160       1.61231       1.41312       1.22694       1.13747      0.947588      0.811119      0.684437      0.549443      0.437800      0.354127
  35  14 3386.5484    3.3251  2.1586 11.3932 -0.0015       1.04250  0.0435   0.0364   0.0787    0.0765   0.0000      0.287593   440.1245     -0.186038       13.4127      -2.88032     -0.336614      -1.25652      -2.22730      0.667474      -6.37611       3.19557     0.0976013      -1.72396     -0.785345       2.40964    -0.0906143      0.655623     -0.602170     -0.148194       1.38647       1.77618       2.03828       2.18035       2.27373       2.24492       2.16788       2.09692       1.97957       1.75502       1.59498       1.35772       1.17943       1.00876      0.826066      0.701184      0.553996      0.435549
  35  15 3542.7041    2.7763  3.4060 10.9219 -0.0003      0.565796  0.0572   0.0246   0.1040    0.0573   0.0000      0.165221   437.8325      -4.59155       11.4758     -0.710802      -4.95224      -1.63257      -1.78641     -0.835125      0.755773      -1.87527      -5.73047     -0.230469    -0.0926464     -0.116439     -0.204608       1.07761     -0.228323      0.267614       1.79596       2.36012       2.60382       2.72608       2.87186       3.00369       2.84537       2.72851       2.50212       2.27050       2.04038       1.76070       1.55900       1.30845       1.09252      0.878049      0.713524      0.573693
  35  16 3697.8790    2.2384  5.3028 10.3401 -0.0000      0.613536  0.0761   0.0164   0.1363    0.0467   0.0000     0.0953044   438.0645       2.06864       9.69460      0.167517      -1.74730     -0.398308      -7.38218      -1.22190       1.41687       1.25130     -0.405616     -0.514390       1.64587     -0.559521      -1.56636     -0.155248      0.290230       1.57216       2.37220       3.14816       3.48747       3.77969       3.80418       3.89342       3.69519       3.62874       3.33874       3.05830       2.72176       2.41369       2.07490       1.77082       1.48113       1.19629      0.993072      0.776537
  35  17 3851.9901    1.8306  7.7031 10.0442 -0.0006      0.403985  0.1067   0.0119   0.1881    0.0404   0.0000     0.0763984   438.9010      -1.45038       20.9085      -1.32394      -2.88639      -3.81845    -0.0437135       2.37422      -5.17598       7.80518     -0.139528      -1.06490       1.11485       2.45921      -2.99713      -1.40246       2.07956      -3.11022       3.08806       4.10882       4.59970       4.86388       5.15083       5.07094       5.02240       4.68888       4.44105       4.00653       3.63287       3.16159       2.78371       2.32294       1.94344       1.61993       1.25438       1.01140
  35  18 4005.5298    1.5150 10.4688  9.8343 -0.0006      0.432537  0.1498   0.0087   0.2513    0.0348   0.0000     0.0705756   444.4785      -6.09968       14.7701       9.44920      -8.04200      -11.5754      0.587983       1.41914      -6.47280       4.43862       1.79084       2.55798     -0.328872     -0.642543     -0.559582       4.97346     -0.340787     -0.185462       4.08822       5.40417       6.01426       6.52440       6.71159       6.61054       6.50892       6.21210       5.65349       5.24273       4.70350       4.19649       3.68009       3.14060       2.60030       2.15039       1.71338       1.35849
  35  19 4158.1253    1.2729 13.6527  9.5827 -0.0003      0.412994  0.2044   0.0065   0.3208    0.0323   0.0000     0.0795387   433.3743      0.554114       23.9767       24.6012       1.22429      -6.37102      -6.35202      -2.79927       5.50043      -5.54949      -7.89093      -1.85278      -3.07273       4.79686      -6.70879      -3.64709       2.08976    -0.0200817       4.94468       6.66173       7.30402       7.86542       8.17926       8.11049       7.96312       7.63678       7.09399       6.47366       5.77786       5.05906       4.41323       3.76995       3.15127       2.57619       2.05842       1.64795
  36   5 1875.4876    0.4778  0.5606  8.8723 -0.0030       8.26065  0.0222   0.0106   0.0398    0.0662   0.0000       1.49795   440.4894     0.0878332       21.8167     -0.918864      -4.08538     -0.681606     -0.124848       2.48795      0.968736     -0.322626      0.155464     -0.337318      -1.01812      0.767279      0.366526     -0.374444     -0.169684    -0.0228241      0.832692       1.07116       1.21243       1.23872       1.39232       1.26938       1.32254       1.20266       1.05142       1.13286      0.942850      0.863430      0.702042      0.628932      0.533149      0.416192      0.354861      0.269480
  36   6 2063.1777    0.7221  0.8235  8.8637 -0.0037       7.66812  0.0247   0.0125   0.0480    0.1086   0.0000       1.01187   440.7609      -1.13082       20.9786       1.29577      -2.81008      -1.42374       1.16677     0.0127214   -0.00979413      0.359732      0.339296     -0.530988      -1.62077      0.334179     -0.698595     0.0534105     -0.402443     -0.131278      0.862737       1.09075       1.16920       1.29597       1.32754       1.38268       1.29147       1.20897       1.15717       1.09636      0.984916      0.889171      0.766669      0.617025      0.546785      0.452648      0.367700      0.290147
  36   7 2245.6530    1.0324  1.0393  9.5130 -0.0037       5.46923  0.0308   0.0165   0.0551    0.1232   0.0000      0.888661   441.2465      0.713979       20.9600       1.01155      -3.57852       1.61977     -0.497771       1.13751      -1.14619    -0.0224522     -0.616780       1.17227      0.975381      0.918787       1.14069     -0.294459     -0.392590      0.313238      0.963784       1.21549       1.36874       1.50271       1.57633       1.56914       1.51717       1.41212       1.37914       1.23428       1.14219      0.990611      0.884255      0.729474      0.626419      0.507637      0.414569      0.336185
  36   8 2421.2007    1.5764  1.2881  9.5380 -0.0003       3.46209  0.0336   0.0216   0.0601    0.1753   0.0000      0.669721   440.7759      -1.69454       20.9144       3.02483      -3.69729       1.82198     -0.743385     -0.381779       1.44863       2.69333      0.174918    -0.0999928      0.363619      0.636519     -0.303036      0.157379     -0.312303      0.143848       1.03005       1.29548       1.44865       1.61294       1.56936       1.57276       1.57963       1.56094       1.42494       1.31576       1.15334       1.02550      0.901141      0.759594      0.638782      0.545182      0.437420      0.346877
  36   9 2592.7439    2.2629  1.2574 10.3643 -0.0002       1.76127  0.0332   0.0320   0.0589    0.1947   0.0000      0.681604   441.3548     -0.691755       16.9398       1.12990      -3.31293      -2.83752      -1.52120    -0.0872144    -0.0751070     -0.407701      0.917456     -0.502407      0.461317      0.658476      0.772708    -0.0702566     -0.597770    -0.0497223       1.03047       1.36341       1.44765       1.60632       1.68268       1.59969       1.62360       1.56968       1.46377       1.35361       1.14356       1.08666      0.942650      0.787214      0.657306      0.544975      0.465259      0.353395
  36  10 2762.6413    2.9598  1.0646 11.2829 -0.0010      0.834431  0.0296   0.0444   0.0526    0.1604   0.0000      0.801723   442.5241     -0.882683       17.3917      0.638450      -1.30352      0.485794       1.33370       1.82859    -0.0324749       1.34212     -0.842000       1.28210      0.856760      0.538454      0.150972      0.110245      0.301049      0.575756      0.957559       1.26661       1.37615       1.55565       1.51606       1.53240       1.45224       1.41160       1.35393       1.25097       1.09280       1.03396      0.854416      0.731756      0.624853      0.506218      0.405104      0.333717
  36  11 2930.1524    3.7969  1.0169 11.4824 -0.0007      0.100556  0.0271   0.0568   0.0509    0.1968   0.0000      0.634522   438.4363      -1.60060       17.9428      0.559181      -3.56034      0.131074       3.29411       1.07426      0.407270     -0.309974     -0.703892     -0.254270      0.160859     -0.643039      0.110794     0.0554521    -0.0447021      0.434916      0.912898       1.16403       1.30265       1.47383       1.51776       1.51369       1.43205       1.34279       1.32830       1.20939       1.01736      0.916886      0.794551      0.684061      0.577165      0.469150      0.379503      0.309439
  36  12 3094.1989    4.1682  1.2096 11.5919 -0.0029      0.999417  0.0318   0.0584   0.0580    0.2106   0.0000      0.594757   440.3758      0.745657       17.0075      -1.87188      -3.00662       1.17898      0.785349      -2.54517       1.67389      0.551342    -0.0956971     -0.490145     -0.417315      0.625533    -0.0184782      0.240616      0.101554     -0.340191       1.01527       1.34402       1.45423       1.60340       1.65525       1.67688       1.66090       1.52279       1.46580       1.27507       1.18181       1.00181      0.911717      0.761462      0.641657      0.521442      0.403325      0.330238
  36  13 3254.8701    3.8032  1.6024 11.8507 -0.0015      0.428044  0.0382   0.0473   0.0677    0.1040   0.0000      0.454920   438.3008      0.476480       18.3587     -0.434413      -4.28603    -0.0988618      0.661413       1.52482     -0.782868       1.06912      0.258122      -3.22724     -0.536261      -1.07816       1.45092      0.822055    0.00862935    -0.0738547       1.16583       1.50054       1.68598       1.82052       1.87273       2.00499       1.83729       1.69785       1.63443       1.49765       1.31958       1.20198       1.02139      0.917727      0.751979      0.619220      0.504651      0.403020
  36  14 3413.5425    3.2179  2.4738 11.4036 -0.0007      0.452499  0.0470   0.0320   0.0852    0.0617   0.0000      0.230589   440.4075      -3.26307       15.4916      -1.95468      -2.36631      -6.04053       1.44486      -3.52091      -1.67941       1.03265      0.754175       1.49127      -2.25768      0.642617      0.316219      0.144962      0.676426      0.726324       1.41802       1.91000       2.14437       2.32008       2.39488       2.34817       2.32136       2.20314       2.02288       1.87523       1.68757       1.49349       1.31153       1.12724      0.944859      0.760321      0.630804      0.505877
  36  15 3570.8124    2.6375  3.7476 10.8330 -0.0008      0.656563  0.0610   0.0222   0.1068    0.0555   0.0000      0.140835   442.3136       5.14305       20.3361      -2.94000      -4.05055      -2.93013      -3.96606      -3.35975       7.71635      -1.72176      -3.79551      -2.17359       1.31129       2.37532      -1.48935      0.689660       1.01664      0.662565       1.81966       2.34866       2.64249       2.84907       2.99382       2.99425       2.84798       2.76071       2.56614       2.36964       2.11971       1.91903       1.65698       1.40015       1.17325      0.957298      0.790545      0.632566
  36  16 3726.6818    2.1447  5.7671 10.3361 -0.0005      0.494819  0.0819   0.0150   0.1427    0.0433   0.0000     0.0896644   440.5704      -4.53610       13.4804     -0.223642      -2.71905      -1.59240       5.02063       1.16877       7.77089    -0.0659238       2.33419       4.94236       3.09286      -1.28755    -0.0971201       1.82615      -2.27963      -1.10273       2.43097       3.23502       3.57045       3.84384       3.91340       3.97965       3.81245       3.71503       3.48429       3.25072       2.90897       2.53869       2.18507       1.87424       1.61553       1.29987       1.06074      0.859787
  36  17 3881.5414    1.7742  7.9761 10.0983 -0.0011      0.446092  0.1095   0.0113   0.1941    0.0386   0.0000     0.0761058   439.4082       1.84210       13.1601      -8.81831      -9.95332      -10.0876      -3.45340       4.54224       6.87651       10.2802      -2.56443     -0.219123      0.809709      0.268185      -1.94596       2.51826      -1.08088      -2.97501       3.07964       4.07990       4.50155       4.97662       5.05101       5.16771       5.01087       4.77415       4.42979       4.19245       3.74238       3.24030       2.75906       2.35343       2.03167       1.64924       1.33454       1.08544
  36  18 4035.4457    1.4680 11.2978  9.8389  0.0008      0.315111  0.1624   0.0079   0.2630    0.0339   0.0000     0.0788222   439.0734       6.53258       24.8482       10.5738      -4.20188      -7.61825      -4.63673       3.22418     -0.468634      -8.10670      -2.02262     -0.685283       4.52819       4.85640      -2.32778      -2.07518     -0.930463       1.71142       4.16302       5.48895       6.21258       6.66902       6.88314       6.94150       6.76215       6.42827       6.02405       5.54414       4.99840       4.31205       3.80393       3.25864       2.69208       2.22358       1.79614       1.44696
  37   4 1697.6021    0.3081  0.3008  8.9527 -0.0076       13.3779  0.0156   0.0091   0.0290    0.0389   0.0000       3.60841   441.1875     -0.643871       20.9379      -1.47890      -3.10991      -1.20190     -0.555074      0.702162     -0.979295      0.488141      0.778776     -0.790532     -0.115728   -0.00640999     0.0797031      0.206150     -0.145382    -0.0609318      0.654057      0.781290      0.830625      0.930272      0.875283      0.926847      0.951536      0.942070      0.860586      0.807163      0.705982      0.652928      0.552240      0.452173      0.358429      0.307576      0.274749      0.236487
  37   5 1892.2209    0.5344  0.5112  8.9247 -0.0013       8.72644  0.0194   0.0112   0.0350    0.0644   0.0000       1.59835   440.5739     -0.819104       21.7413      0.265392      -5.27211     -0.961790      -1.14262      0.140871       1.28430      -1.21923      0.847653      0.588046     -0.269285      0.217268     -0.148072     -0.600116     -0.122085     0.0835759      0.710183      0.935636       1.18536       1.21822       1.33186       1.34485       1.26099       1.21236       1.10287      0.990167      0.898177      0.766591      0.655189      0.532988      0.477463      0.383889      0.292990      0.246168
  37   6 2081.1838    0.7703  0.7409  8.8364  0.0027       5.55057  0.0235   0.0136   0.0444    0.1089   0.0000       1.03727   439.4798     0.0172115       22.1931      0.538562      -2.13642     -0.287533       2.03199      0.152304       1.04033      0.157337       1.26569      0.169292       1.20149     -0.694658       1.57543      0.249644    -0.0643327     -0.156685      0.932614       1.27340       1.50270       1.58116       1.73538       1.70147       1.61356       1.46048       1.32848       1.23483       1.11566      0.943532      0.828223      0.723167      0.597943      0.482548      0.387397      0.312174
  37   7 2264.3831    1.1084  1.0540  9.4523 -0.0031       2.48660  0.0297   0.0171   0.0542    0.1383   0.0000      0.808250   440.3393      0.896187       19.1042       1.23826      -4.13840      0.859848     -0.475150      -1.24386       1.42160       3.94650     -0.460600     -0.177595      0.873754     0.0292035       1.26093      0.559877      0.393716      0.167855      0.939510       1.26662       1.39202       1.57128       1.54375       1.60012       1.52748       1.50703       1.38569       1.30103       1.11459      0.996449      0.903879      0.730099      0.625485      0.527000      0.438803      0.339175
  37   8 2440.6793    1.6492  1.2863  9.6324 -0.0006       2.73929  0.0328   0.0224   0.0595    0.1736   0.0000      0.627742   441.0114     -0.597332       20.8423      0.861569      -4.23745      -1.71976       2.34432      -1.13300     -0.314608      0.182660      -1.70468      0.126937      0.292677       1.05756     -0.641265     -0.132732    -0.0768625      0.388506      0.983849       1.26099       1.36452       1.54100       1.63281       1.61358       1.56806       1.50807       1.42606       1.27933       1.15319       1.02184      0.885638      0.740844      0.646989      0.519888      0.429038      0.343644
  37   9 2613.3075    2.3320  1.2114 10.4002 -0.0035       1.82220  0.0315   0.0328   0.0572    0.1905   0.0000      0.742927   441.5476       1.22807       20.3579      -2.64111      -3.47841     -0.985443      0.928732      0.810010      -2.90772       1.11529     -0.682745       1.94781     -0.301716       1.87803     -0.501515       1.16921      0.161863     0.0837899      0.958896       1.26052       1.38009       1.49778       1.55236       1.53123       1.50510       1.43560       1.39026       1.26549       1.11942      0.997933      0.882945      0.773989      0.640143      0.526729      0.433100      0.358939
  37  10 2784.4526    2.9963  1.1829 10.8581  0.0003      0.537603  0.0310   0.0422   0.0572    0.2154   0.0000      0.764840   440.1035      -1.03771       18.5353      0.100697      -1.34999     -0.134296      -2.55931      -3.19462      0.561601      0.660066    -0.0200391      0.876182     0.0539765      0.533701      0.524512      0.193960      0.257695      0.402205      0.892334       1.18563       1.27052       1.45684       1.44922       1.50989       1.44084       1.37613       1.30696       1.18075       1.09417      0.978032      0.858482      0.718144      0.597591      0.499103      0.410144      0.344091
  37  11 2953.1816    3.9426  0.9897 11.3325 -0.0003      0.341034  0.0266   0.0587   0.0501    0.2268   0.0000      0.613453   440.0367       1.50368       18.5566      -2.62818      -2.46652       2.43117     -0.464329       2.15502       2.39570       1.80979     -0.903649   -0.00275188      0.921217     -0.782213      0.367892     -0.315356     0.0897263      0.431539      0.914586       1.27561       1.37783       1.50714       1.47694       1.51015       1.46401       1.45215       1.39578       1.28529       1.12744      0.965843      0.820090      0.659903      0.558229      0.460200      0.383397      0.318022
  37  12 3118.4449    4.2926  1.2178 11.5768 -0.0034      0.869739  0.0298   0.0593   0.0579    0.2060   0.0000      0.552335   439.3323      0.374033       17.6322       3.11947      -4.99981    -0.0155260    -0.0940056     -0.203068      0.601860      -2.82297       1.33653     -0.424315      -1.05003     -0.252869      0.919711      0.393392     -0.101430     -0.443639      0.894750       1.17747       1.38524       1.42952       1.49166       1.50113       1.43882       1.38678       1.27727       1.19879       1.09782      0.979716      0.844235      0.719165      0.613817      0.514231      0.422589      0.341031
  37  13 3280.5366    3.8592  1.6875 11.2769 -0.0018      0.890193  0.0383   0.0444   0.0653    0.1331   0.0000      0.384425   441.9737     -0.357061       11.3155      -2.63589      -2.49941      -1.75215      0.177111     -0.441287      0.116573     -0.349026      -2.88159       1.37694      0.883676      0.738592       1.24680      0.714035     -0.671753    -0.0468876       1.10304       1.46976       1.65338       1.80471       1.84846       1.86946       1.84608       1.75018       1.65432       1.48958       1.34484       1.21133       1.01909      0.870701      0.739251      0.614126      0.511860      0.400319
  37  14 3440.2981    3.1296  2.5514 11.3415 -0.0005      0.872684  0.0459   0.0307   0.0855    0.0621   0.0000      0.216758   440.4936      0.975919       13.1584      0.126916     -0.621884    -0.0581057      0.938701      -1.01699       3.58188       1.36499      -1.51197      -1.48826     -0.103061       2.55432      0.667702      -1.06135      -1.25556       1.32589       1.36667       1.81296       2.00746       2.18322       2.21881       2.28823       2.23085       2.12706       1.98022       1.84346       1.65601       1.47324       1.27118       1.10938      0.956805      0.804244      0.644729      0.503679
  37  15 3598.3906    2.5695  4.0864 10.7109 -0.0004      0.645172  0.0616   0.0203   0.1107    0.0514   0.0000      0.128595   437.2680      -2.11319       16.1938      0.837048      -6.98347      -2.48020       3.63001       5.41610       2.93515      -2.32127      0.785982      -1.17574       1.89532      -1.12979      0.374353     -0.136011      0.706469      0.308444       1.83862       2.43962       2.72287       2.87728       2.97257       3.04289       2.97701       2.80510       2.66425       2.44099       2.25408       1.98276       1.71845       1.49657       1.26774       1.02691      0.860319      0.681042
  37  16 3755.1585    2.1080  5.8325 10.2739 -0.0003      0.410193  0.0802   0.0142   0.1444    0.0431   0.0000     0.0904861   439.1309      -2.75222       12.7127       7.24497      -2.59023      0.318277      -8.36717      -1.30677       1.83111     -0.552968     -0.511450      -2.93548     -0.741530       3.04698      0.332136      -1.06950      -2.02815     -0.690962       2.34413       3.05735       3.44375       3.73104       3.84254       3.90391       3.79388       3.68702       3.41367       3.14072       2.83345       2.48153       2.12769       1.88663       1.57965       1.32112       1.07288      0.861329
  37  17 3911.0241    1.7157  8.8125  9.9486  0.0001      0.438769  0.1185   0.0100   0.2051    0.0372   0.0000     0.0718463   438.8188      -8.94095       12.6303      -2.50932    -0.0816298      -3.93611      0.458693      -1.66385      -1.39426     -0.838960      0.795767      -1.79372      -2.51506       3.91325     0.0153611      -2.57394     -0.338941      0.444917       3.17156       4.19169       4.75980       5.10670       5.38291       5.38179       5.25407       5.01235       4.67893       4.36028       3.88392       3.45281       2.97358       2.57850       2.17045       1.82699       1.44670       1.17822
  37  18 4065.4166    1.3821 11.8135  9.8264 -0.0018      0.284122  0.1768   0.0073   0.2830    0.0327   0.0000     0.0846089   435.2064      -1.70956       11.3184      -6.67067      -12.4079      -8.07941      -4.62558       10.8834      -5.91278      -6.44540       9.42716      -5.45556      -6.96094       5.90354       2.51457       1.41447      0.204141     -0.735771       4.21621       5.58193       6.26016       6.88624       7.03487       7.09924       6.95451       6.61755       6.22812       5.70958       5.14897       4.54789       4.01242       3.46335       2.91932       2.45674       1.97255       1.59245
  38   3 1501.5663    0.1547  0.1920  8.8772 -0.0055       36.0521  0.0162   0.0067   0.0306    0.0299   0.0000       14.0137   440.6760     -0.111866       20.8321      0.654500      -2.74740     -0.326869     -0.564512     -0.826244     -0.574439     -0.106064      0.224168     -0.901055     -0.470026      0.407597     -0.129786    -0.0384972     -0.151609     0.0122764      0.617603      0.796232      0.871806      0.937113      0.799179       1.14104       1.01858      0.948208      0.824785      0.790227      0.634042      0.642502      0.548397      0.473247      0.469939      0.376509      0.297906      0.222233
  38   4 1713.0747    0.2994  0.4187  8.8529 -0.0015       11.1364  0.0202   0.0081   0.0379    0.0437   0.0000       3.03437   440.0909     -0.336147       21.5144      0.831241      -4.30264       1.31789     -0.783179      0.101434     -0.808615     -0.314567     -0.596118      0.643914     -0.674729     -0.360059     -0.918534     -0.127035    -0.0519747     -0.165241      0.896085       1.28933       1.57084       1.75157       1.87570       1.90922       1.86087       1.74242       1.59360       1.38976       1.19481       1.02764      0.857713      0.693000      0.561567      0.439436      0.345226      0.269066
  38   6 2099.0587    0.7722  0.8466  8.8142 -0.0018       6.53832  0.0251   0.0126   0.0460    0.1181   0.0000      0.979873   440.8854      0.330611       21.2996      0.978254      -4.15128     0.0452468      0.762510      -1.42196     0.0143798       2.03980    -0.0441626      0.953372     -0.353122     -0.590644      0.526628    -0.0902769    -0.0973414     -0.156788      0.804572       1.03327       1.14343       1.24367       1.25995       1.26256       1.27928       1.19956       1.12809       1.05445      0.978807      0.905073      0.762116      0.673936      0.567747      0.476286      0.382966      0.336726
  38   7 2283.0065    1.2104  1.0997  9.1013  0.0012       3.44584  0.0299   0.0175   0.0523    0.1814   0.0000      0.768039   440.3681    -0.0913064       19.9586     -0.799707      -3.94926       1.79832      0.440559     -0.749711      0.248243      0.571395     -0.870043      0.767602      0.779007      -1.15838     -0.435386      0.217513      0.143369     -0.392139      0.897830       1.20314       1.34344       1.54614       1.55080       1.56739       1.51666       1.48104       1.38445       1.25885       1.11931       1.00845      0.864804      0.737683      0.618992      0.510909      0.428437      0.337257
  38   8 2460.0305    1.7395  1.3168  9.6762 -0.0033       2.10620  0.0326   0.0231   0.0612    0.1758   0.0000      0.650131   441.3872     -0.333997       21.4627      -2.91767     -0.591014      0.977669       1.66756      -1.20202      -3.31778      -1.12864      0.830688     -0.439401     -0.403914     -0.701179      0.399651     -0.348445     -0.866053     -0.112126      0.962064       1.26449       1.41494       1.53754       1.52917       1.55281       1.50976       1.48686       1.40544       1.30984       1.19336       1.01444      0.918352      0.783493      0.687647      0.569592      0.475755      0.374495
  38   9 2633.6587    2.3234  1.2077 10.7583 -0.0006       1.09935  0.0330   0.0333   0.0597    0.1613   0.0000      0.738418   441.9979     -0.728909       19.8128      0.973325      -3.29711      -1.01392      0.203321      -1.73249      -1.69907     -0.986280    -0.0536671      0.706332     -0.282159     -0.103627     -0.376044     0.0973614      0.108397     -0.158599      0.996990       1.33550       1.43168       1.49612       1.53837       1.51418       1.58256       1.55717       1.48882       1.29819       1.18783       1.07149      0.928368      0.793252      0.672094      0.552798      0.476946      0.372820
  38  10 2806.0332    3.1824  1.1569 10.7875 -0.0027       1.98649  0.0299   0.0457   0.0567    0.2642   0.0000      0.619647   439.0722      0.239530       16.7216       2.62999      -2.15682      -1.15749       1.57460      -1.19972       1.14289       1.65754       1.17047      -1.91807      0.494949     -0.130758       1.91066      0.269925      0.763310      0.437753      0.923107       1.21864       1.35597       1.52820       1.49364       1.50182       1.46529       1.38297       1.26603       1.22723       1.12325      0.988708      0.886186      0.767017      0.679380      0.550379      0.452467      0.354494
  38  11 2975.8417    4.0305  1.0477 11.2722 -0.0016       1.89334  0.0279   0.0573   0.0502    0.2486   0.0000      0.692649   440.5682      -1.88090       18.8801      -1.30722      -1.73326      -1.19944      0.907658      0.728246      0.152380      0.713503       1.12571       1.09050      -1.11208      -1.14286     -0.543242     -0.323150     -0.220050      0.121528      0.863771       1.09290       1.23654       1.40017       1.37137       1.40740       1.34455       1.31749       1.19923       1.11338       1.02113      0.925893      0.819932      0.713118      0.607793      0.520778      0.425531      0.334322
  38  12 3142.2394    4.1399  1.2964 11.5857 -0.0006      0.855215  0.0326   0.0546   0.0580    0.1745   0.0000      0.557632   441.4256     -0.498038       18.2413     -0.845675      -6.18237      0.702709     -0.635689      0.130745       2.34923       1.71778     -0.389277     0.0994578     -0.315700      0.778711     0.0265989      0.441081     -0.332458     -0.122278       1.01236       1.37013       1.57440       1.77019       1.77021       1.82085       1.75832       1.65249       1.51519       1.38223       1.23503       1.09623      0.982221      0.849612      0.685199      0.582141      0.478892      0.389112
  38  13 3305.6477    3.7986  1.7728 11.5458  0.0040       1.11912  0.0374   0.0436   0.0694    0.1031   0.0000      0.374219   438.8592     -0.489379       17.2531       1.22865      -2.32707      0.835007      -1.26176       1.83056      0.512257     -0.324443      -1.32335       4.51196     -0.605254      0.611511      0.900380      0.599747     -0.330813     0.0643039       1.05688       1.36350       1.55117       1.67263       1.77469       1.75055       1.77818       1.66812       1.57081       1.44388       1.30594       1.18161       1.02407      0.855342      0.744250      0.613330      0.499549      0.409841
  38  14 3466.5579    3.0036  2.6578 11.4388 -0.0013      0.506094  0.0487   0.0292   0.0886    0.0548   0.0000      0.238049   438.4721      -1.53578       16.6719       2.28727      0.142407      -2.20432      0.879203      -1.12048    -0.0101343       1.56626    -0.0882854   -0.00599253       3.42023     -0.549402      -2.04118    0.00807546     -0.976021      0.891972       1.37939       1.94825       2.09851       2.33726       2.40286       2.46170       2.37994       2.31437       2.06552       1.98098       1.72100       1.58812       1.38747       1.17114      0.977914      0.827540      0.670604      0.553690
  38  15 3625.6844    2.4110  4.2811 10.8196 -0.0007      0.483552  0.0652   0.0190   0.1164    0.0437   0.0000      0.123792   439.8156      -1.74964       18.2171     -0.580793       1.79075      -1.22257      -5.22014      -4.47888      -2.60565       1.08829      -4.63285     -0.807094      -2.38086       2.85336      0.105238     -0.848428      -1.90883      -1.10863       1.87827       2.48858       2.78117       3.05859       3.08776       3.14944       3.06487       2.96752       2.78741       2.56389       2.31814       2.05623       1.80986       1.56608       1.33655       1.12001      0.911822      0.729462
  38  16 3783.4339    2.0288  6.8399 10.1601 -0.0005      0.481262  0.0916   0.0127   0.1605    0.0390   0.0000     0.0804293   438.5638       2.83784       19.2504      -4.99050      -6.10123      -2.41920       5.21908       6.33242      -3.61839     -0.290189      -1.58537      -4.78091      -2.00115      -1.20808      0.109619      0.687765      -1.07263    -0.0418698       2.51761       3.32289       3.75986       4.04328       4.25581       4.29188       4.14811       3.98402       3.77363       3.44293       3.12929       2.78528       2.39792       2.14903       1.78448       1.50887       1.22482      0.987163
  38  17 3939.6033    1.6596  9.9326  9.9210  0.0002      0.260296  0.1350   0.0089   0.2260    0.0349   0.0000     0.0718895   443.6384       3.27834       8.47589       4.63936       4.41399       7.24803       6.12830      -2.57296       1.32472      -3.28226       2.88002      -3.05287      -4.88034       1.53118      0.389358      -2.47413     -0.697700      -1.78638       3.36146       4.45283       5.00150       5.36388       5.52314       5.70572       5.49647       5.31251       4.90607       4.60462       4.15216       3.72035       3.31214       2.87773       2.41065       2.01474       1.63639       1.33545
  38  18 4095.4638    1.3615 12.2479  9.7355 -0.0009      0.406385  0.1813   0.0069   0.2832    0.0320   0.0000     0.0833363   428.9516      -11.8873       21.5260       12.8984       4.36363      -12.4586      -1.20673      0.650598      -1.10706       6.06902       3.44820      -4.03920      -4.61920       2.34956      0.924518      -4.67457       1.26195       1.21296       4.12952       5.50180       6.17632       6.63453       6.97473       6.93144       6.88004       6.54512       6.16824       5.74614       5.17206       4.67373       4.06483       3.52819       2.99621       2.51772       2.04594       1.66452
  39   3 1516.0784    0.1747  0.1831  8.8578 -0.0350       25.0125  0.0159   0.0080   0.0256    0.0315   0.0000       10.9922   441.2066      0.262419       20.4345    -0.0523748      -3.75278      0.281764      0.900705      0.218887      -1.17330     -0.369536     -0.581851      -1.10321     0.0790553      0.739913    -0.0910687      0.588928    -0.0858627    -0.0373145      0.711182      0.897007       1.00594       1.00241      0.926940      0.894958      0.990078      0.923236      0.782368      0.724951      0.658607      0.633170      0.600017      0.613096      0.490222      0.419218      0.313184      0.227844
  39   4 1728.3004    0.3313  0.3766  8.8664 -0.0050       15.5071  0.0173   0.0087   0.0338    0.0430   0.0000       2.84340   440.8311      0.706137       21.5252      -1.25614      -3.07832      0.902517  -0.000718768      -1.11047      0.899637      0.304173     -0.273956      -1.25235     -0.151184       1.35780     -0.436796     -0.253529    -0.0772170     0.0412108      0.565088      0.728122      0.863298      0.913838      0.893053      0.994693      0.946498      0.861454      0.842260      0.836836      0.720858      0.610328      0.607743      0.520120      0.417195      0.377004      0.269724      0.237413
  39   5 1925.2618    0.5345  0.5829  8.9829 -0.0012       11.0227  0.0204   0.0106   0.0381    0.0630   0.0000       1.52735   440.4541      -1.15050       20.8869      -1.72174      -3.39606      -2.53800     -0.835320      0.751568     -0.418346     0.0651923     -0.507693     -0.318762      0.451738     -0.453523      0.637492    -0.0762813     -0.314073     0.0642276      0.709974      0.975727       1.18030       1.27465       1.37581       1.38096       1.35212       1.24924       1.18154       1.05926      0.945732      0.813584      0.687484      0.604332      0.505772      0.410412      0.335601      0.271431
  39   6 2116.6508    0.8027  0.9267  9.0538 -0.0017       7.40231  0.0277   0.0130   0.0499    0.1072   0.0000       1.03308   440.6621     -0.479061       23.0028       2.16315      -1.17642     -0.832760      -1.57533     -0.366610      0.413455      -1.02622      0.667392     -0.203127      0.812910      0.474580       1.58951      0.595861      0.219422      0.635017      0.854651       1.21401       1.32128       1.47144       1.44823       1.50956       1.41757       1.30492       1.23341       1.15357       1.05884      0.987998      0.930052      0.847173      0.697660      0.585237      0.485523      0.403119
  39   7 2301.2520    1.2192  1.1930  9.3066 -0.0008       2.64770  0.0309   0.0176   0.0597    0.1728   0.0000      0.795664   441.4847     -0.284890       24.7637      -3.32993      -2.95606     -0.668141      0.724783     -0.305896     -0.510379     -0.845097   -0.00223008     -0.394693     0.0541747      0.184592      0.787808     0.0741704      0.123508    -0.0646397      0.920234       1.23018       1.34498       1.49531       1.55044       1.61533       1.55522       1.49880       1.43021       1.27781       1.14856       1.02788      0.874378      0.765227      0.639886      0.537044      0.444880      0.364752
  39   8 2479.0522    1.7522  1.3593  9.9428  0.0012       1.92424  0.0358   0.0230   0.0601    0.1588   0.0000      0.638576   442.1637     0.0791773       20.7021     -0.130633      -4.39719      0.551542     0.0866812      -2.02400      -1.77149      -1.52242      -2.09573    -0.0794103    -0.0348964     -0.607648       1.43555     -0.788116      0.103326      0.379874      0.969428       1.30066       1.46174       1.63944       1.58249       1.68304       1.58858       1.56971       1.49266       1.37452       1.22173       1.08407      0.990505      0.837456      0.703772      0.597405      0.498488      0.402648
  39   9 2653.8628    2.4383  1.2684 10.8378  0.0006       1.64843  0.0330   0.0337   0.0587    0.1441   0.0000      0.704081   440.4162      -2.82459       21.6005       1.10272      -4.02699      -2.05772     -0.481455      -2.29027   -0.00482464     -0.549008    -0.0827159     -0.342821      0.258386    -0.0984433      0.639005      0.817384     -0.844408     -0.138529      0.972495       1.31786       1.50297       1.68265       1.72403       1.75078       1.70729       1.66892       1.53909       1.37924       1.27610       1.09488      0.953994      0.829422      0.683372      0.598144      0.478958      0.389730
  39  10 2827.2465    3.2922  1.1013 11.0844  0.0008       1.03870  0.0277   0.0468   0.0539    0.1907   0.0000      0.669301   440.6023      -2.95289       21.8986     -0.147527      -1.95689    -0.0896354     -0.858028      -3.08770       2.43365      -3.08311     -0.945686      -1.71507      0.236412     0.0858121      0.764432      0.172955      0.229568      0.781249      0.811496       1.10868       1.26584       1.43150       1.47955       1.45737       1.44947       1.33795       1.28679       1.18448       1.10419      0.935088      0.792294      0.691748      0.570880      0.488297      0.411266      0.328257
  39  11 2998.1159    4.0051  1.1783 10.9717 -0.0005       2.18423  0.0294   0.0545   0.0542    0.3233   0.0000      0.605371   440.8430      -1.93932       19.2972      0.300631      -4.41898     -0.917564     -0.294171      -1.14074      -2.19027      0.815060     -0.428965    -0.0776223      0.858629      0.751899      0.267207      0.271825    0.00346890     -0.462221      0.866471       1.11034       1.22416       1.40154       1.41074       1.46238       1.38958       1.38814       1.31403       1.17738       1.08466      0.940902      0.813738      0.701326      0.611633      0.498679      0.431209      0.343968
  39  12 3165.5978    4.1629  1.4161 11.6317 -0.0001       1.03263  0.0343   0.0520   0.0602    0.1518   0.0000      0.554483   438.8366      0.896379       15.7821      -1.73568      -4.54372      -1.84409      -1.56847       1.47504     -0.395649      -1.00181      -1.42787     -0.541995      0.237204      -1.14177      0.330407     -0.317498     -0.206906     -0.162349      0.994616       1.29529       1.42972       1.54215       1.60981       1.62912       1.61155       1.54208       1.45247       1.29735       1.22334       1.06200      0.957437      0.846420      0.693371      0.577417      0.491731      0.417566
  39  13 3330.3054    3.5918  1.9036 11.7054  0.0003      0.895106  0.0402   0.0393   0.0706    0.0799   0.0000      0.359256   440.3508      -2.50241       16.4503       4.50502      -2.97770   -0.00290561      0.993229       1.89666     -0.705717     -0.162268       2.18764      0.297839    -0.0318664       1.27653      0.646180     -0.568851     -0.784065      0.165918       1.16060       1.52328       1.69188       1.85930       1.91871       1.95879       1.93005       1.76651       1.69718       1.58881       1.45122       1.29962       1.14131      0.981896      0.829344      0.686195      0.581399      0.458886
  39  14 3492.5333    2.9604  3.0623 11.1357 -0.0005      0.561437  0.0518   0.0257   0.0896    0.0529   0.0000      0.183438   440.2237       2.95096       16.8050      -3.42172      -2.17815      -1.45700      -4.52298       1.51995      0.291459      -2.48689       3.01549      -1.15264      0.467112      -1.55286      0.980643     -0.951956      -1.13955      0.138727       1.46330       1.93360       2.12986       2.31350       2.42525       2.42065       2.33456       2.29390       2.19905       2.04643       1.85208       1.62117       1.43874       1.23374       1.04440      0.898986      0.754304      0.605321
  39  15 3652.7260    2.3731  4.7444 10.6275 -0.0004      0.492237  0.0682   0.0171   0.1227    0.0424   0.0000      0.113200   435.4783      -4.50947       15.4195       5.09212      0.462155     -0.189692       2.85881      0.869090       3.13115     -0.532815      -1.75940       2.36699      -2.31663      0.923723       2.83363      -1.74816      0.975709      0.916080       1.89675       2.47074       2.80301       3.00113       3.14733       3.11337       3.05030       2.97957       2.81683       2.59140       2.37944       2.13376       1.86716       1.64441       1.40632       1.19531      0.980126      0.801127
  39  16 3811.1911    1.9386  7.0656 10.1756 -0.0004      0.339279  0.0951   0.0120   0.1652    0.0379   0.0000     0.0818542   436.2837      -7.07639       14.2507      0.587796       5.06681      -4.36461       2.66791      -1.66931       3.69469       2.73351      0.655040       5.85079      0.458347      0.129459      -1.06543       1.50841     -0.802420      0.843132       2.49386       3.31794       3.68811       4.04162       4.13216       4.14578       4.09131       3.91897       3.79103       3.48115       3.17211       2.83270       2.51418       2.19211       1.83074       1.56382       1.27451       1.06615
  39  17 3968.2528    1.5740  9.9174  9.9208 -0.0007      0.277854  0.1401   0.0084   0.2321    0.0341   0.0000     0.0760363   432.3206     -0.120246       9.79369       5.29984      -7.22186       8.07230       1.05094       2.60226      -4.66142       7.37639      0.305117       2.35952      0.982064       3.74366      -1.66191      0.502740     -0.842191      0.867342       3.39745       4.56866       5.02112       5.45300       5.70389       5.74602       5.69398       5.40168       5.08689       4.73378       4.31078       3.87256       3.44675       2.97808       2.53629       2.17764       1.75786       1.43120
  39  18 4125.0538    1.3282 13.6586  9.7127  0.0002      0.398594  0.2065   0.0063   0.3036    0.0296   0.0000     0.0786203   440.5763       4.89879       19.8744       4.27207     0.0939518      -2.94150      -12.7939       6.29575      -5.49472      -4.69400       4.80974       4.04254      -12.1731       1.15061       7.20606      -2.78921       3.11547     -0.401418       4.33979       5.79653       6.38639       6.88280       7.18004       7.30817       7.15573       6.89815       6.41295       6.02873       5.50567       4.96256       4.39909       3.81078       3.25777       2.76431       2.30714       1.87991
  40   4 1743.3030    0.3254  0.4831  8.7865 -0.0048       13.3047  0.0206   0.0080   0.0392    0.0475   0.0000       2.52644   441.6299      0.877439       20.8512      0.550745      -2.58167     -0.858249     -0.568236     -0.403802      -1.17437     -0.429517      0.783278      0.605948      0.111709     -0.359050      0.258391     -0.372836      0.121009      0.147678      0.763452      0.959281      0.980597       1.09158       1.22684       1.24604       1.20256       1.09762       1.04829       1.01480      0.942146      0.825724      0.701289      0.616453      0.505438      0.441787      0.345562      0.300438
  40   5 1941.4513    0.5545  0.6428  8.8502 -0.0023       7.23529  0.0208   0.0103   0.0397    0.0742   0.0000       1.27820   441.4306     -0.352656       21.2020      -1.43780      -2.35321     -0.115075     -0.400805      0.615406     -0.712810     -0.877917    -0.0561413       1.55108      0.836461     -0.408710    -0.0147523      0.551084     -0.367483     -0.390491      0.653085      0.872565      0.915840       1.06530       1.09961       1.07757       1.06580       1.00601      0.972380      0.922481      0.824593      0.773403      0.670431      0.584793      0.529141      0.427733      0.342925      0.313650
  40   6 2133.9963    0.8677  0.8940  9.0896 -0.0018       5.31508  0.0250   0.0137   0.0477    0.1137   0.0000      0.891777   442.3031     -0.392304       20.6884     -0.192268      -2.54926     -0.560093     0.0629142      -1.11956     -0.862521      0.425521      0.788597      -1.01761      0.257518     -0.381517       1.11028      0.282139     -0.466376      0.199963      0.730195      0.969673       1.09825       1.21041       1.21136       1.25716       1.28285       1.16767       1.11440       1.05901       1.00682      0.881951      0.742008      0.624296      0.568383      0.474939      0.396908      0.318223
  40   7 2319.3182    1.2811  1.1627  9.3716 -0.0009       2.69022  0.0317   0.0178   0.0553    0.1710   0.0000      0.783591   441.0086     -0.318121       22.0592      -2.44718      -5.69887      0.906840      0.118749       1.19823     -0.540213     0.0304806       2.35318      0.422503      0.263952     -0.365745     -0.398781      0.715397     -0.276891    -0.0783893      0.906011       1.19776       1.33567       1.45245       1.50285       1.48404       1.50561       1.36747       1.39385       1.25414       1.15025       1.04126      0.911658      0.776716      0.663187      0.563253      0.459603      0.375252
  40   8 2497.9225    1.8366  1.2876 10.0189 -0.0004       2.87820  0.0323   0.0240   0.0568    0.1488   0.0000      0.660299   440.1646     -0.191426       20.3756     0.0113530      -3.68404       2.10181      -3.37177     -0.698669       1.85103     -0.126395     -0.245585     -0.246818      0.670583      -1.09242      -1.26225       1.05673     -0.992774      0.485854      0.879589       1.16365       1.31714       1.41436       1.46819       1.46680       1.48658       1.41361       1.31379       1.21467       1.14758       1.04346      0.919562      0.778252      0.673120      0.572012      0.458570      0.380331
  40   9 2673.7452    2.5874  1.1923 10.4327 -0.0017       1.01733  0.0307   0.0350   0.0545    0.2478   0.0000      0.711703   441.4210       1.93293       23.4851       2.63304      -2.27499      -1.95048       1.30732      -1.76387      -1.00348      -1.91870    -0.0614359       1.22962   -0.00307307     -0.585562     -0.372755     -0.247964     -0.143142     -0.562646      0.886017       1.12675       1.27075       1.39753       1.50213       1.45377       1.43184       1.41004       1.32618       1.23894       1.12800      0.998518      0.847307      0.735122      0.636313      0.549013      0.442553      0.381025
  40  10 2848.1858    3.4106  1.0634 11.2247 -0.0026       1.03394  0.0265   0.0484   0.0511    0.2017   0.0000      0.625752   442.0390      -1.33519       20.2991      0.344285      -4.06802     -0.232252      0.885767       4.16064     -0.586803      0.488120     -0.285634    -0.0444641      0.559602       1.73700      0.979042      0.130903      0.408001     0.0247504      0.766800       1.01435       1.14651       1.24655       1.29698       1.24606       1.27648       1.21743       1.15737       1.07875      0.996056      0.897474      0.782265      0.674759      0.579479      0.482635      0.394945      0.334135
  40  11 3019.9934    4.0519  1.2017 11.6457 -0.0017       1.66058  0.0300   0.0545   0.0560    0.1987   0.0000      0.687968   440.7698     -0.390853       21.7722      -1.76453      -1.54722      -1.19717     -0.178738     -0.692408     -0.411463     0.0231395      0.113714      0.452507     -0.655790      0.459576      0.660701     -0.190992      0.106305      0.253255      0.866182       1.11185       1.22600       1.31187       1.37499       1.31160       1.31069       1.28614       1.23033       1.14697       1.08925      0.980574      0.854564      0.725233      0.634697      0.536798      0.452105      0.371254
  40  12 3188.6108    4.1152  1.4039 11.7905 -0.0003      0.542153  0.0343   0.0517   0.0587    0.1480   0.0000      0.509833   441.9044      -2.78739       17.5110       1.56536      -4.61172     -0.514400     -0.679313     -0.560583       2.49856      -1.82266       2.17601     -0.124875     -0.126117      0.784434     -0.112152      0.590945     -0.464366      0.533050      0.960921       1.25298       1.36804       1.45332       1.57945       1.51883       1.56065       1.49900       1.43004       1.30881       1.19204       1.10908      0.936131      0.815832      0.704406      0.596437      0.498264      0.408664
  40  13 3354.5984    3.5502  2.1398 11.4258 -0.0007      0.942948  0.0410   0.0354   0.0712    0.0762   0.0000      0.266766   439.6249      -1.58031       18.0512    -0.0718047      -6.65410     -0.652473      -1.04818      -3.92617      -1.86125       1.27407       1.71347     -0.765653       1.45478      0.528756      0.294872       1.25296     -0.928512      0.525953       1.13216       1.50019       1.68040       1.81325       1.88888       1.89206       1.85134       1.80485       1.72359       1.59827       1.44978       1.29258       1.16048       1.01696      0.852853      0.744226      0.609981      0.505820
  40  14 3518.0117    2.8890  3.1692 11.1899 -0.0007      0.613798  0.0517   0.0248   0.0949    0.0520   0.0000      0.177668   439.8298       2.29955       17.7969       1.95259      -1.28441      -3.16446       2.05516       6.43691      0.642548       4.46420       2.30652     -0.693740      -2.65939      0.204301     -0.805943     -0.817417     -0.841926      -1.32711       1.50454       1.98776       2.18190       2.32882       2.33272       2.35542       2.34163       2.30775       2.14748       2.03178       1.86564       1.68159       1.52366       1.33348       1.16736      0.992080      0.817978      0.672446
  40  15 3679.4596    2.3060  5.1334 10.6360 -0.0009      0.696052  0.0719   0.0160   0.1277    0.0400   0.0000      0.107513   441.0930       3.99918       18.3144       3.72502       2.56685      -2.88182     -0.466169       2.69889       2.05979     0.0397081      -7.55028       3.79010      -1.49074     -0.988539      -2.40266      -1.99284      -1.06612     0.0542925       1.95023       2.59997       2.87432       3.19956       3.27798       3.39579       3.26786       3.19749       2.97226       2.77423       2.51770       2.23332       1.99617       1.76831       1.51094       1.24835       1.03752      0.846282
  40  16 3838.6560    1.8771  8.0206 10.2562 -0.0002      0.176329  0.1076   0.0110   0.1837    0.0348   0.0000     0.0786284   440.2447      -8.18438       19.7908      -1.34212      -4.58083      -12.1852      -5.88778      -2.71583       2.97868      -4.22980       2.18295      -3.22492      -2.04081      0.812694     -0.919427     -0.166091      0.605037       2.30837       2.69414       3.52492       3.97696       4.28066       4.54634       4.55686       4.47713       4.40773       4.13182       3.81067       3.45665       3.11530       2.75875       2.44543       2.05139       1.72604       1.43488       1.19250
  40  17 3997.0596    1.5669 10.7697  9.8822 -0.0001      0.495395  0.1460   0.0080   0.2412    0.0340   0.0000     0.0770990   433.0122       1.30468       23.8453      -7.75560       8.78612       2.47513      -9.40281       1.92736       6.40116      -10.9066     -0.450459       1.72577       1.97516      -1.81827      -6.80786      -2.86113     -0.719856       2.27921       3.30493       4.46757       5.03239       5.43905       5.69312       5.64991       5.64197       5.44506       5.12207       4.72446       4.36059       3.94194       3.43032       3.05701       2.60782       2.21972       1.81496       1.50880
  41   3 1544.3627    0.2032  0.1850  8.9352  0.0012       14.5695  0.0173   0.0077   0.0226    0.0292   0.0000       9.49306   441.6302     -0.172709       20.8992      0.212938      -2.46376     -0.858049     -0.163316      0.778844     -0.566935     -0.513060      0.366599      0.146460     -0.264241     0.0637210      0.235007     -0.499984     -0.119390     0.0228559      0.642725      0.721817      0.890305       1.01821       1.20441       1.21252       1.45234       1.03294      0.851365      0.962364      0.887430      0.664255      0.621571      0.466459      0.387325      0.484676      0.401218      0.375889
  41   4 1758.0798    0.3669  0.3783  8.9606 -0.0073       13.9616  0.0148   0.0093   0.0326    0.0448   0.0000       2.50617   441.5807     -0.465678       22.3134     -0.622219      -4.47943      0.190452     -0.220144     -0.590840      0.824047      0.325035       1.42635     -0.332624     -0.138832      0.196981      0.352712     -0.170191    -0.0740459    -0.0342502      0.514230      0.678756      0.764954      0.842795      0.821836      0.829939      0.824317      0.833139      0.769244      0.736742      0.712374      0.619808      0.532644      0.459989      0.411381      0.342692      0.288145      0.243935
  41   5 1957.5349    0.5787  0.6462  8.9498 -0.0052       9.89925  0.0202   0.0109   0.0400    0.0735   0.0000       1.34164   441.9931       1.07376       21.8608      0.520348      -2.81951     -0.993747     0.0490865       2.52828     -0.652496     -0.892453     -0.279951      -1.53178     -0.164817     -0.943855     -0.163261      0.597250     -0.120057      0.159835      0.642233      0.861087      0.938817       1.01117       1.03879       1.02997       1.06781      0.979255      0.962440      0.891338      0.842507      0.773685      0.649238      0.622714      0.508579      0.433649      0.367790      0.294076
  41   6 2151.1845    0.8830  1.0000  9.0103 -0.0007       3.92974  0.0272   0.0134   0.0510    0.1313   0.0000      0.824821   441.9167     -0.838458       19.7893     -0.570160     -0.944689     -0.674796     -0.135732      -1.00409     -0.143706     -0.682188     -0.358656     -0.810814      -1.35449     -0.503135      0.275628     0.0548985      0.186031     -0.137287      0.767355       1.02076       1.08161       1.23353       1.30336       1.30264       1.28798       1.26578       1.16854       1.11807       1.01258      0.890706      0.814456      0.702614      0.615989      0.501461      0.437338      0.367633
  41   7 2337.2474    1.3071  1.1180  9.8831  0.0004       3.82097  0.0300   0.0193   0.0549    0.1225   0.0000      0.848463   440.3836     -0.833865       19.4131      -1.64506      -5.04291       1.04724       2.10129      -1.43316      -1.80715      -1.38108     -0.976243     -0.804917       1.75268       1.90886     -0.145142    -0.0859216     -0.863014      0.209948      0.878844       1.11132       1.19364       1.28121       1.40860       1.39634       1.35756       1.31970       1.27263       1.21229       1.10118      0.960346      0.839433      0.758546      0.668781      0.578085      0.472531      0.393848
  41   8 2516.5863    1.9549  1.3562  9.9265 -0.0011       2.41042  0.0328   0.0242   0.0575    0.1588   0.0000      0.579268   441.8672     -0.884757       21.2931     -0.921631      -3.22649    -0.0148500     -0.893348      -1.64624      0.891351      -2.32813     -0.910329      -1.04389     -0.581952     -0.169383      0.830657     -0.157412      0.411951     -0.356414      0.889507       1.20839       1.42585       1.55163       1.60515       1.65630       1.57139       1.57296       1.45459       1.35321       1.21490       1.06555      0.920963      0.813686      0.694227      0.579488      0.481348      0.396287
  41   9 2693.4966    2.6902  1.2669 10.2468  0.0007       2.20616  0.0310   0.0345   0.0560    0.2451   0.0000      0.620766   441.0253      -1.93734       18.1382     -0.274764      -5.92958    -0.0438837      -1.13065      0.180151      -1.29994      -1.25394     -0.112730     -0.743103      -1.20775      0.751762       1.04209     -0.505027      0.956728     0.0889234      0.895832       1.20562       1.38286       1.57536       1.65680       1.63550       1.65095       1.57135       1.45555       1.34019       1.21037       1.04105      0.927831      0.778136      0.645835      0.567848      0.476861      0.383114
  41  10 2868.8940    3.4905  1.1610 11.3206 -0.0008       1.49400  0.0292   0.0479   0.0550    0.1943   0.0000      0.789833   441.3676     -0.500844       21.4466    -0.0492014      -5.36109      -1.08922      -1.63432       2.56825      -1.09157       1.01746      0.594485     -0.562052      0.609100      0.729380      0.279672     -0.802287     -0.798651     -0.217304      0.820620       1.13822       1.23997       1.41202       1.42845       1.46806       1.44602       1.41401       1.33281       1.21822       1.10773      0.991203      0.836801      0.726319      0.614337      0.529262      0.445691      0.358350
  41  11 3041.5309    4.2126  1.2070 11.5416 -0.0014      0.303572  0.0289   0.0552   0.0549    0.2013   0.0000      0.589811   441.0230      0.999275       20.8278     -0.629985      -4.33745      -2.55404     -0.173522      -1.36645      0.204256      0.679335      0.869255     -0.593356      0.391014     -0.119245     -0.293588     -0.322185     0.0924540     -0.599734      0.803349       1.11093       1.21636       1.33698       1.40410       1.37340       1.43758       1.36719       1.32838       1.21846       1.09094      0.961187      0.845798      0.727237      0.611197      0.521065      0.438944      0.366014
  41  13 3378.4866    3.4324  2.1648 11.6593  0.0001      0.854415  0.0419   0.0345   0.0732    0.0670   0.0000      0.282125   440.9646      -2.48952       16.0187      -1.29783      -4.09938       1.29847      0.257053      -1.32106      -1.18109     0.0545682     0.0849556     -0.700456      0.473900      0.605117      0.818547     -0.495951      0.642685      0.471546       1.11058       1.47798       1.68157       1.79123       1.87489       1.88954       1.87677       1.78406       1.69530       1.60483       1.45391       1.34884       1.16504       1.04148      0.883055      0.758497      0.628935      0.519198
  41  14 3543.2223    2.7843  3.5731 10.9656  0.0001      0.759166  0.0551   0.0220   0.0984    0.0497   0.0000      0.153357   443.0440     -0.561555       16.5971     -0.483772      -4.97872      -4.67130      -1.41702     -0.407107       2.63718      0.358712      0.462801      0.282599      -1.54489       1.17790      0.895976    -0.0173369      0.729059     0.0335317       1.45199       1.93662       2.19401       2.31183       2.45051       2.43097       2.42228       2.33063       2.26920       2.07356       1.93310       1.70662       1.56192       1.33582       1.16639      0.986105      0.818829      0.671765
  41  15 3705.5725    2.2442  5.7159 10.4856 -0.0001      0.490588  0.0756   0.0145   0.1378    0.0380   0.0000     0.0971299   440.2557      0.650337       20.2217       2.59006      -2.62755       1.83110     -0.161803       2.72834       5.45734     -0.289882       1.18466       3.14483       1.40972      -1.84686     -0.550793       1.52765      0.915694      0.170263       1.94289       2.64042       2.92423       3.17637       3.32219       3.35173       3.31396       3.17788       3.03193       2.81081       2.59696       2.34614       2.10472       1.83458       1.55169       1.33587       1.10347      0.918361
  41  16 3866.0076    1.8177  7.9409 10.2462  0.0001      0.261234  0.1072   0.0106   0.1853    0.0344   0.0000     0.0851721   440.4696      -2.65602       19.5160       8.21403      -3.89035      -6.03809      0.821413      0.299430      -5.81289      -11.1531      -2.55387       3.16530       2.34376      -5.02268      -5.91444      0.280470       2.21318      0.114152       2.59501       3.50842       3.83651       4.24713       4.38121       4.46712       4.34246       4.27138       4.08525       3.80264       3.40224       3.12150       2.76004       2.42144       2.08434       1.79418       1.50284       1.23165
  41  17 4024.4014    1.5147 11.5622  9.8418  0.0005     0.0688808  0.1642   0.0071   0.2543    0.0330   0.0000     0.0820410   437.3223      -5.79077       19.4046      -6.46191       3.10118      -3.14671       5.79312      -6.48951      -7.91984       8.15618      -3.15017       1.98730       4.02109     -0.245147       1.76079       4.76496       4.81931     -0.314005       3.57118       4.69989       5.31540       5.67363       5.98882       6.02043       5.95558       5.79946       5.45765       5.16078       4.67685       4.22363       3.81603       3.29030       2.83742       2.45595       2.00565       1.66234
  42   3 1558.1973    0.1966  0.2013  8.9127 -0.0062       29.1188  0.0139   0.0072   0.0245    0.0287   0.0000       9.21650   441.6662     -0.121957       21.8864     -0.180121      -2.95909      0.426278      0.802618      0.713969     -0.473297     -0.207290      0.687069      0.176009     0.0495209      0.500881      0.308436     -0.189664    0.00565657     0.0811592      0.484370      0.735045      0.803487      0.910760      0.911339      0.934614      0.936938      0.921192      0.895447      0.820921      0.814148      0.607087      0.565995      0.476162      0.365714      0.335761      0.273095      0.233122
  42   4 1772.6657    0.3721  0.4025  8.8669 -0.0049       11.1642  0.0162   0.0090   0.0328    0.0480   0.0000       2.32739   440.9416      0.174407       21.4886      0.734653      -2.92532      -1.08719      0.318849     0.0755408     -0.673999     -0.803673    -0.0485426     -0.188010      0.304525      0.816933      0.523404      0.321302      0.310131     0.0486732      0.528740      0.646198      0.811872      0.797693      0.900553      0.912390      0.873345      0.868296      0.835485      0.698043      0.701218      0.614096      0.583891      0.508134      0.437824      0.370190      0.301518      0.257625
  42   5 1973.3985    0.5983  0.6950  8.8519 -0.0026       8.30889  0.0208   0.0104   0.0407    0.0795   0.0000       1.27402   440.6455     -0.443115       19.8744     -0.396267      -4.34821     -0.180428      0.123996     -0.176053       1.44010     -0.208839      -1.19837      0.358892     -0.160594     -0.348726      0.177240     -0.150519    -0.0669644      0.213032      0.629560      0.801428      0.886304      0.942158       1.03234       1.06171       1.02346      0.990264      0.948678      0.885040      0.834331      0.778424      0.630025      0.597285      0.500852      0.418430      0.373425      0.302530
  42   6 2168.0554    0.9243  0.9817  9.0732 -0.0023       2.28747  0.0259   0.0137   0.0495    0.1252   0.0000      0.911452   441.8380     -0.462495       22.4618      -1.40516      -3.77158     0.0322139     -0.502745      0.370991       2.69066     -0.364831      0.984129     -0.895750      0.418137     -0.940418       1.41305      0.508733     -0.309457     -0.281590      0.726152      0.964719       1.07685       1.16843       1.21157       1.21235       1.25639       1.13839       1.12296       1.02015       1.01089      0.851189      0.803150      0.674651      0.595370      0.506420      0.413316      0.344979
  42   7 2354.7427    1.4295  1.2228  9.4162 -0.0007       1.18038  0.0308   0.0190   0.0546    0.1814   0.0000      0.628528   439.9352      -2.50694       20.4708     -0.367130      -4.58571     -0.609145      0.495585     -0.244867      0.274416      0.926441       2.05926      0.544333       1.48035     0.0419328     -0.181135     -0.874022      0.142384     -0.594938      0.840537       1.09277       1.17529       1.31862       1.41327       1.40791       1.41139       1.32458       1.25991       1.17741       1.07777      0.970766      0.889112      0.765373      0.680249      0.584854      0.499781      0.402347
  42   8 2535.0795    1.9762  1.3205 10.1873 -0.0001       2.72602  0.0314   0.0256   0.0593    0.1498   0.0000      0.594011   441.5496       1.19164       22.6154       2.46463      -3.47310       1.24031       1.07993     0.0637612     -0.220563      -1.56498      -2.00306       1.92804      0.936583     -0.752159       1.19232     -0.301357     0.0301783      0.133486      0.820434       1.08742       1.21632       1.30765       1.31364       1.34445       1.36323       1.33193       1.26349       1.19199       1.09363      0.972186      0.872777      0.759344      0.655658      0.554345      0.486406      0.400934
  42   9 2713.0339    2.7795  1.2240 10.4401 -0.0002       2.02160  0.0291   0.0359   0.0549    0.2215   0.0000      0.668122   441.1243       1.09207       21.6270       2.54032      -1.59615     -0.218452      -1.03126       2.16400    -0.0836018       1.16472      0.865679     -0.401572      0.901334     0.0157530      0.405122     -0.462877     -0.527932      0.819221      0.791092       1.06207       1.14507       1.29164       1.33142       1.34588       1.36476       1.27932       1.24999       1.11720       1.05545      0.932661      0.846158      0.724774      0.619998      0.534403      0.453309      0.379884
  42  10 2889.3390    3.6372  1.0358 11.5946 -0.0013      0.662980  0.0255   0.0513   0.0498    0.1607   0.0000      0.735359   443.2702       1.08245       21.1582    0.00381711      -1.93620      -1.94051      0.555613      -2.33609      0.700706     -0.126292       1.12142     0.0416871     -0.594185      0.680122     -0.152032     -0.330169     -0.735470      0.249101      0.684902      0.937545       1.04089       1.15557       1.21733       1.24372       1.21142       1.21930       1.11533       1.07057      0.931671      0.886256      0.725882      0.659340      0.571457      0.495254      0.384560      0.340632
  42  11 3062.8370    4.2807  1.1875 11.3864 -0.0035      0.438547  0.0295   0.0576   0.0525    0.2707   0.0000      0.597734   440.8651      0.246875       19.0086       2.13407      -1.92321      0.581189      0.250876      -2.29935     -0.600425      -1.05080       3.07742      0.699955      0.936619       1.96966    -0.0587857     -0.671432      0.221216     -0.241005      0.777242       1.06033       1.15415       1.36462       1.40844       1.42500       1.40191       1.37699       1.31387       1.23895       1.06317      0.955456      0.835451      0.746496      0.604478      0.513351      0.441950      0.361984
  42  12 3233.6094    4.0974  1.5450 11.6666 -0.0073       1.33950  0.0339   0.0463   0.0601    0.1093   0.0000      0.389937   441.4183     0.0746525       17.7633      0.309077      -1.69571      -2.58717     -0.215103      0.611647       2.08466       1.10482     -0.738900     -0.901121      -1.10727      0.363262     -0.106291    0.00728684      -1.23484      0.161489      0.895861       1.22038       1.29221       1.39815       1.44915       1.46977       1.51265       1.44808       1.34131       1.24969       1.16795       1.06239      0.955104      0.850610      0.732849      0.629323      0.534747      0.430585
  42  13 3401.9721    3.3995  2.3588 11.4842 -0.0001       1.01911  0.0428   0.0320   0.0756    0.0632   0.0000      0.252235   439.8818      0.131900       19.6822       1.39957      -2.20347    -0.0548733     -0.733414     -0.591235      0.516576    -0.0994822     -0.676780       2.09227      -2.48396    -0.0517023     -0.948023     0.0590958     -0.287881      0.106140       1.11477       1.46732       1.66007       1.77572       1.85628       1.89560       1.89627       1.80904       1.75740       1.62603       1.49048       1.37128       1.19352       1.01834      0.903531      0.780099      0.655074      0.543920
  42  14 3568.0314    2.7288  3.8493 10.8019 -0.0002      0.885436  0.0579   0.0204   0.0994    0.0487   0.0000      0.140169   439.3093     -0.651292       18.0294      -4.07041      -4.35870       3.74854     -0.785499       1.26225      -2.19612     -0.798358       1.60316      0.166997      0.743193       1.09107     -0.145643      0.720200     -0.125373      -1.02843       1.50297       2.02186       2.23099       2.42910       2.54944       2.53167       2.52838       2.45759       2.33171       2.18896       2.00660       1.81641       1.62554       1.43606       1.27888       1.04955      0.895121      0.749929
  42  15 3731.5619    2.1216  5.6586 10.5126 -0.0006      0.534779  0.0783   0.0138   0.1381    0.0370   0.0000      0.105098   440.1810      -4.52974       13.1982      -6.93673      -4.64986       6.56130     -0.895450      -2.00032      -3.10565       5.77399       1.39115     0.0817409      0.249763       1.46658       1.00580     -0.664754      0.515687      0.413648       1.95980       2.63205       2.94898       3.20188       3.32095       3.33356       3.31960       3.20130       3.06661       2.89095       2.67274       2.39953       2.17536       1.88129       1.62661       1.39330       1.14248      0.955215
  42  16 3892.9855    1.7603  8.6300 10.0440 -0.0008      0.408285  0.1162   0.0094   0.1933    0.0351   0.0000     0.0822571   438.7086       2.71127       8.06600      -4.76581      0.998017      -1.11355      -5.89303      -7.66932      -6.25110      -2.62071      0.707367       5.74681       3.66690       6.52865       4.10715       2.53180       1.13290      -1.46574       2.72574       3.69094       4.20759       4.48980       4.69469       4.74213       4.63641       4.50520       4.36418       4.00133       3.73462       3.39492       2.99462       2.67731       2.28080       1.93268       1.62622       1.35172
  42  17 4052.3663    1.4393 11.4158  9.7974 -0.0027     0.0902442  0.1678   0.0066   0.2581    0.0315   0.0000     0.0935461   445.1863      -3.19423       16.1621       4.35246      -13.2076       7.56353      -12.6762      -9.63588       8.31701      -11.1033     -0.375318      -6.27873       6.72169     -0.283760       2.09671      -3.93625     -0.939538      -4.32147       3.54618       4.68700       5.23316       5.66461       5.91431       5.97684       5.99007       5.70370       5.51437       5.14872       4.70158       4.33098       3.84104       3.42294       2.92935       2.51668       2.07331       1.74221
  43   4 1787.0671    0.3828  0.4695  8.9866  0.0001       15.9574  0.0178   0.0086   0.0349    0.0442   0.0000       2.40127   441.1697     -0.433064       21.1262      0.229822      -3.74038      0.691147       1.68097     -0.318785     -0.844007     -0.461610      0.966712      0.400637     -0.941501     -0.288179     0.0486243      0.343054      0.158702    -0.0407279      0.566075      0.777011      0.869724      0.939439      0.954798      0.980674      0.939059      0.916590      0.882310      0.821884      0.756100      0.681832      0.684285      0.591988      0.505390      0.443217      0.364862      0.324426
  43   5 1989.1417    0.6173  0.7069  8.9495 -0.0003       9.27542  0.0204   0.0109   0.0443    0.0790   0.0000       1.23372   441.6975    -0.0957648       22.3665     -0.264905      -4.32311      0.315326       1.78763      0.865531      -1.32742       1.27914       1.48010      0.181918     -0.333480      0.816866     0.0394613     -0.224753     -0.362149     -0.767028      0.627566      0.820364      0.976504       1.01416       1.02642       1.05845       1.00225       1.01478      0.983041      0.881768      0.860042      0.784810      0.701850      0.584664      0.532055      0.452584      0.388805      0.329018
  43   6 2184.9615    0.9769  1.0065  8.9911 -0.0023       6.22028  0.0256   0.0141   0.0508    0.1443   0.0000      0.904576   441.8946      -1.38632       20.3032     0.0744297      -2.78141    -0.0803306       1.61075       1.02680      0.844678      -1.17187     -0.151126       1.22549      0.292008     -0.943549    -0.0134659      0.402947      0.622189      0.252983      0.706328      0.885101      0.973349       1.10982       1.14440       1.13187       1.16987       1.12943       1.07810      0.999708      0.941950      0.836150      0.734780      0.678563      0.572454      0.484561      0.425524      0.350408
  43   7 2372.2657    1.4377  1.3344  9.1048 -0.0023       2.30944  0.0313   0.0176   0.0581    0.1987   0.0000      0.628928   440.4698      -1.08130       22.3342       2.03032      -2.63576       1.08956      0.679447      -1.35195      -1.15921      0.809133       1.47185      0.583766     -0.921374     0.0864310     0.0112976     -0.323645     -0.447091     -0.168512      0.794222       1.10464       1.18460       1.36410       1.40586       1.42508       1.43107       1.35915       1.25766       1.20538       1.10074      0.999596      0.878720      0.771110      0.653663      0.568664      0.485979      0.416499
  43   8 2553.3519    2.1129  1.3420  9.9101 -0.0019       2.13830  0.0311   0.0259   0.0573    0.1973   0.0000      0.572956   441.3469       1.75770       22.4622      0.739837      -2.52161      0.248156      0.938416      -1.67120      0.137456      0.826425      0.202581      0.340380       1.01132     -0.842383       1.40372      0.182055    -0.0659294      0.382056      0.787268       1.06328       1.19599       1.35078       1.35674       1.42583       1.40450       1.35608       1.27441       1.20245       1.10513      0.984774      0.890084      0.758561      0.656028      0.567700      0.463151      0.384573
  43   9 2732.4141    2.8707  1.2876 10.2799 -0.0014       2.41904  0.0290   0.0350   0.0535    0.2352   0.0000      0.570535   442.1297     -0.316492       18.9916       1.96682      -1.43448      0.173950     -0.410572       1.05576     -0.305225      0.118365     -0.359563      0.598943     -0.710901     -0.739902     -0.785439      0.186414    -0.0683659      0.659346      0.758558      0.979346       1.06446       1.20830       1.24014       1.28330       1.27381       1.19774       1.16322       1.10070       1.02244      0.897427      0.790010      0.721026      0.616488      0.556755      0.460608      0.377479
  43  10 2909.5455    3.7455  1.0795 11.1361 -0.0015      0.981082  0.0261   0.0506   0.0495    0.2367   0.0000      0.695926   441.0383      0.465946       21.5397      0.137208      -4.87022      -1.63706      0.570442      -2.53421      0.202107     -0.583897       1.03693     -0.757748     -0.921397      0.327441       1.00035      0.570777     0.0957147     0.0654360      0.771484       1.00750       1.10207       1.19466       1.25775       1.32978       1.29929       1.27047       1.18649       1.12679       1.00495      0.898599      0.776404      0.715031      0.617379      0.513147      0.436832      0.357759
  43  11 3083.9019    4.1972  1.3229 11.3744 -0.0006      0.865546  0.0302   0.0506   0.0553    0.1898   0.0000      0.552261   440.9819      -1.73995       18.7197     -0.652251      -3.76303      -1.36259      0.576978      0.137412     -0.742116      0.412573      0.812450       2.06778     -0.244726      -1.31264      0.424406     -0.133866      0.318742      0.229284      0.789667       1.04490       1.21256       1.36923       1.40472       1.40118       1.38584       1.34883       1.26533       1.20151       1.06298      0.994154      0.874528      0.761325      0.644072      0.561904      0.467090      0.399313
  43  12 3255.5364    4.0641  1.6322 11.5675 -0.0068      0.588647  0.0337   0.0433   0.0586    0.1091   0.0000      0.350553   441.3256      -1.05392       18.4677      -3.66454      -3.17916      -1.63052      0.273228      -1.09860      0.469176      -1.45077       1.17778      0.602835      -1.26009     -0.415594     -0.626326      0.576720     -0.140885     -0.404110      0.869952       1.15269       1.30167       1.41805       1.46112       1.46910       1.47394       1.40916       1.31516       1.26268       1.16938       1.07654      0.968837      0.866286      0.744129      0.636094      0.542661      0.444721
  43  13 3425.1652    3.2641  2.6447 11.3834 -0.0005       1.13112  0.0444   0.0289   0.0806    0.0566   0.0000      0.203072   442.9609     -0.449776       17.3356       1.79797      -3.68532       3.23549     -0.187219      -1.06730       1.36775     -0.155546      0.184178     -0.729943      -3.00140     -0.557291      0.738099      -1.67577     -0.319904     -0.133279       1.12750       1.50943       1.69038       1.86316       1.95395       1.91521       1.94146       1.87721       1.79415       1.66009       1.57942       1.37374       1.25960       1.09887      0.974354      0.829454      0.706405      0.597018
  43  14 3592.4487    2.5964  4.3387 10.8167 -0.0006      0.839058  0.0613   0.0185   0.1093    0.0431   0.0000      0.126516   438.8061      -1.94166       15.2691     -0.570760      -2.24530      -3.64428      -5.78474      -1.05517      0.925351      -1.03739      0.947683      0.622377      -2.42085      -2.31206     -0.735342      -1.14101      -2.14653    -0.0130480       1.54982       2.03094       2.28518       2.51303       2.61270       2.62010       2.61990       2.53873       2.46355       2.25938       2.11532       1.90834       1.71891       1.50055       1.31699       1.09465      0.949090      0.775871
  43  15 3757.3361    2.1065  6.4511 10.4179 -0.0017      0.744623  0.0853   0.0128   0.1490    0.0363   0.0000     0.0951453   442.8327       5.36972       15.0050       2.09271      -6.15065       1.65071       4.16975      -3.80310      -3.32602       1.23403       2.34030      -2.15046      0.751444      -1.49708      -2.31272     -0.216708      -2.67279     0.0481234       2.06042       2.72855       3.10949       3.39023       3.52277       3.52708       3.54178       3.42222       3.27099       3.02352       2.81827       2.58880       2.27655       2.02375       1.80244       1.52947       1.26513       1.07472
  43  16 3919.5683    1.7375  9.6612  9.9534  0.0006      0.253436  0.1291   0.0083   0.2096    0.0350   0.0000     0.0793232   446.7810      -1.32986       20.1917       2.24900       4.17072      -6.10085       5.02168       2.63418       2.05839       6.43946      -1.48343      -4.05402      -1.05524     0.0151097      -3.12677      -1.27096       1.78318     -0.152353       2.79726       3.74697       4.15632       4.62272       4.71741       4.84206       4.74328       4.59545       4.44189       4.14162       3.80121       3.53516       3.16674       2.82203       2.40115       2.09092       1.71088       1.43276
  43  17 4080.3057    1.4363 12.4980  9.8537 -0.0004      0.423998  0.1777   0.0065   0.2695    0.0287   0.0000     0.0860012   441.4838      -6.04877       5.28440       7.95054      -1.19706      -7.50549       2.07665       10.5772      -3.65542       5.15074       7.82803       4.20180      -9.87785       3.71274       2.29382      -5.51140      -1.60680       1.02294       3.50757       4.72217       5.21437       5.71220       6.01001       6.10327       5.99240       5.87011       5.62688       5.18195       4.86365       4.39598       3.95972       3.48334       3.03016       2.57655       2.18389       1.80469
  44   4 1801.2949    0.4167  0.5014  8.7695 -0.0021       10.4882  0.0187   0.0086   0.0333    0.0527   0.0000       1.82421   441.3930      -1.79771       22.3731     -0.412088      -4.45813      0.611195     -0.239490     0.0985617     -0.743340     -0.385666     -0.291822     -0.525206      0.224923     -0.316926      0.263320     0.0311876     -0.338893     0.0917804      0.619210      0.793718      0.879678      0.907634      0.923050      0.962420      0.967259       1.01275      0.984644      0.912362      0.821839      0.687898      0.662896      0.569411      0.476737      0.412231      0.363254      0.285132
  44   5 2004.6815    0.6687  0.7487  8.8062 -0.0015       8.50433  0.0223   0.0109   0.0400    0.0884   0.0000       1.09490   440.8713     -0.586641       21.7367       1.15621      -4.46180     -0.282249      0.152727      -1.01614      0.109314    -0.0454448       2.10299    -0.0831574      0.605889     -0.861207      0.589834     0.0330689     0.0331393      0.289428      0.639286      0.831208      0.933307       1.04028       1.09350       1.05748       1.09522       1.01187      0.952851      0.946384      0.856043      0.808984      0.701983      0.642487      0.540452      0.465898      0.406130      0.359431
  44   6 2201.5639    1.0224  1.0900  8.8826 -0.0037       5.95060  0.0279   0.0144   0.0517    0.1704   0.0000      0.828363   441.2175     -0.211826       22.4736       1.64428      -5.07794      -1.68341       2.51230      -1.25116      -2.28707     0.0309345      0.575624     -0.628024      0.353687      -1.03051     -0.429388      0.596548   -0.00966379      0.901919      0.766750      0.980046       1.13962       1.22078       1.25948       1.30954       1.29803       1.20345       1.17370       1.11277       1.00774      0.946690      0.857993      0.750551      0.659741      0.538247      0.470211      0.398536
  44   7 2389.5234    1.4748  1.2930  9.5828 -0.0034       3.65313  0.0315   0.0190   0.0568    0.1460   0.0000      0.650251   441.0444     -0.704731       19.3241       1.54895      -4.49970      -2.20037       2.23936       1.98942      -1.44913     -0.685855      -1.56181     -0.499682      0.117144     -0.211114       1.61597     -0.486575      0.117743     -0.456926      0.809331       1.08155       1.15766       1.23856       1.30809       1.34277       1.41717       1.23226       1.23365       1.15993       1.05649       1.00474      0.874922      0.819425      0.701655      0.603455      0.515011      0.419739
  44   8 2571.4727    2.1710  1.3217 10.1293 -0.0031       2.80111  0.0319   0.0270   0.0551    0.1747   0.0000      0.632082   441.6158     -0.949759       22.8763      0.381298      -3.41090      -1.47111       3.33280       1.32113      0.386061       1.09260      0.192409      0.736861      0.829399       1.26356      0.606285     -0.400313      0.495801     -0.129896      0.789621       1.00995       1.14034       1.25482       1.33869       1.31698       1.33785       1.30802       1.22743       1.13874       1.09075      0.993236      0.859939      0.773130      0.657218      0.577873      0.490767      0.408286
  44   9 2751.4984    2.9533  1.1814 10.7864 -0.0005       1.14377  0.0291   0.0386   0.0515    0.2007   0.0000      0.700783   440.4016       1.45504       23.1970      0.885032      -2.88027      -2.70778     -0.254027       1.47629     -0.209297      -1.49612      -2.09553      0.567856     -0.502512     -0.706029      0.266727     -0.158746     0.0525238     -0.235022      0.741537       1.00830       1.09280       1.20450       1.24376       1.25423       1.26568       1.19559       1.16874       1.10745      0.996347      0.936988      0.827673      0.750675      0.647448      0.551083      0.468837      0.388308
  44  10 2929.5862    3.9186  1.0968 11.1813 -0.0014       1.04809  0.0268   0.0520   0.0484    0.2288   0.0000      0.637381   440.2865      -1.21207       19.7229       1.26000      -5.38629     -0.922818      0.150720      0.617155      0.178263     -0.571326      0.831114      -1.95991     -0.784536     -0.222138      0.402161     0.0313903    -0.0260128     -0.230964      0.781368       1.00321       1.16487       1.23702       1.28071       1.25857       1.20444       1.12904       1.09751       1.07084      0.985239      0.937605      0.858575      0.752524      0.658457      0.576499      0.493941      0.415675
  44  11 3104.6895    4.4665  1.1272 11.6017  0.0003       1.39831  0.0267   0.0579   0.0507    0.2133   0.0000      0.649434   440.4230      -1.07243       20.6553     -0.598685      -1.57110      0.220781    -0.0253473       1.33316     -0.549862      0.771907     -0.945335      0.429389      0.836807     -0.584832     -0.213943      0.826881     -0.342197     0.0107951      0.700090      0.921699       1.02541       1.12479       1.14625       1.17932       1.10881       1.11402       1.05727       1.00786      0.959838      0.880476      0.803033      0.717500      0.611624      0.524571      0.451328      0.372632
  44  12 3277.2222    3.9655  1.7944 11.5443 -0.0006      0.455196  0.0358   0.0412   0.0619    0.0960   0.0000      0.349704   441.2714      -1.16116       20.7679      -2.85534      -4.09145      0.925759      -1.82000       1.13137     -0.218977     -0.643394     -0.404388    0.00228723       1.02808     -0.117698       1.73608      0.876023     -0.434661     -0.310421      0.914114       1.20787       1.31758       1.46161       1.47011       1.52252       1.54813       1.46670       1.40946       1.29927       1.25134       1.10254       1.01745      0.914258      0.803904      0.714337      0.619161      0.515949
  44  13 3447.7781    3.1832  2.8810 11.2182 -0.0000      0.605046  0.0471   0.0265   0.0823    0.0537   0.0000      0.189058   440.2477       1.21685       21.5223       2.52957      -4.37779      -3.18389      -1.13245     -0.596869      -1.11788       3.10617      0.202446      -1.84343       1.11328      -1.14559      -1.74307     -0.702247    -0.0550782     -0.451340       1.15128       1.56291       1.73543       1.87014       1.98954       1.99396       1.99584       1.94016       1.87671       1.73982       1.59445       1.47876       1.31881       1.17128       1.03231      0.866406      0.729260      0.609356
  44  14 3616.4054    2.5554  4.7782 10.6478 -0.0005      0.493195  0.0649   0.0169   0.1159    0.0413   0.0000      0.112451   440.1626      0.962686       14.7534      -3.31095      -5.19057      0.576740       2.35815      0.725909      0.351973      0.388782       1.42129       4.20233      -1.27321      -4.14952     -0.866404     -0.687367     -0.778057       1.17952       1.58148       2.13972       2.37966       2.59983       2.71879       2.76812       2.78413       2.64994       2.59226       2.36948       2.23813       2.03227       1.82942       1.58673       1.40516       1.19905       1.01561      0.852101
  44  15 3782.1340    2.0709  7.2821 10.1646 -0.0001      0.373903  0.0932   0.0112   0.1628    0.0365   0.0000     0.0813323   441.3807      0.614133       12.7684       1.52448      -5.07012      -2.38674       4.52688       4.40300      -4.40024       1.28621       3.55974       1.99417      -1.35048       4.75763       2.61979      0.750239      -1.24670      0.836763       2.22011       2.99124       3.33907       3.62628       3.82357       3.87033       3.80624       3.73503       3.55882       3.35637       3.04998       2.80166       2.51800       2.23847       1.94082       1.68481       1.42349       1.18541
  44  16 3945.9530    1.6524  9.9564 10.0003 -0.0008      0.492372  0.1388   0.0080   0.2207    0.0319   0.0000     0.0948943   444.4691       1.53457       11.7935       2.50998       5.22894       6.53209      0.214432      -10.5198      -2.95849      -4.89558      -2.03069      0.163172       5.20292      -3.78319       3.01880      -1.96188      -3.47618     -0.456594       2.89517       3.87977       4.34815       4.73687       4.99879       5.02181       4.94339       4.88029       4.67480       4.40739       4.08895       3.73515       3.30496       2.94002       2.54817       2.16147       1.85044       1.56778
  45   2 1351.2884    0.1060  0.1159  8.8539 -0.0162       88.2751  0.0164   0.0066   0.0221    0.0283   0.0000       36.9072   441.6493     -0.441127       21.1524      0.972103      -2.14182      -1.01131     -0.315056      0.907096     -0.637073     -0.186754      0.260805      0.195595     -0.313721    -0.0438660      0.734249      0.827621     0.0229479     -0.112436      0.512584      0.682905      0.788644      0.865376      0.807397      0.786022      0.863679      0.809971      0.730748      0.771996      0.741360      0.645048      0.581457      0.577766      0.449074      0.427698      0.300360      0.299447
  45   3 1598.4211    0.2244  0.3205  8.8310 -0.0151       11.5926  0.0186   0.0067   0.0313    0.0313   0.0000       5.15300   441.0497      -1.14666       21.0818       2.08763      -3.82832     -0.333139     -0.335244      0.551896     -0.303062     -0.421050      0.442432      0.850285     -0.939763     -0.466288      0.801894      0.718220     -0.104717      0.410009      0.538345      0.776231      0.699518      0.943856      0.864401       1.09851      0.932551      0.927853      0.792382      0.870935      0.740125      0.748615      0.585309      0.566468      0.475572      0.390867      0.328175      0.293975
  45   4 1815.3342    0.4520  0.4266  8.8378 -0.0042       11.8167  0.0172   0.0098   0.0297    0.0502   0.0000       1.83300   441.1872      0.669147       22.0089     -0.109184      -3.55009      0.585992     -0.761455     -0.332312     -0.613997      0.404825       1.18739    -0.0406178     -0.676702      -1.30152      0.531044      0.630805      0.246451      0.174037      0.655037      0.949739       1.18572       1.34942       1.42869       1.44988       1.36338       1.24426       1.15549      0.984152      0.827406      0.731028      0.610769      0.536953      0.452840      0.401045      0.363599      0.318828
  45   5 2020.0924    0.6658  0.7778  9.0096 -0.0006       8.40255  0.0232   0.0108   0.0429    0.0796   0.0000       1.13415   441.7046      -1.86984       21.7710      0.122817      -4.24478     -0.449254       1.64626     -0.283397       1.17005     -0.613089      0.526191      0.378892     -0.898728      0.703060      0.336384     -0.464278     -0.279885     -0.106594      0.702902      0.817899      0.932249       1.04702       1.12064       1.03437      0.991875       1.06419       1.06024      0.917487      0.879545      0.822032      0.733398      0.642380      0.575306      0.474543      0.419798      0.346742
  45   6 2217.8829    1.0480  1.0645  9.1273 -0.0017       5.64816  0.0275   0.0146   0.0507    0.1388   0.0000      0.854006   441.8585      0.562452       23.0321     -0.980424      -3.96802     -0.946819      0.102004       1.77519     -0.895462     -0.834374     -0.910597     -0.825046      0.729500      0.287042     -0.460265     -0.180071    -0.0978160      -1.07911      0.747037       1.02414       1.12765       1.27710       1.33581       1.34849       1.29732       1.28872       1.26033       1.18400       1.06890       1.00608      0.884297      0.767939      0.664592      0.554527      0.450660      0.403854
  45   7 2406.5032    1.5784  1.3421  9.4439 -0.0007       2.74337  0.0315   0.0192   0.0560    0.1745   0.0000      0.620662   441.0682      0.181409       20.1238     0.0923597      -3.07217      -2.40043      -2.79124     -0.518675      0.117403       1.21716       1.50815     -0.573349   -0.00255921      0.819322      0.492559      0.137144     0.0412672      0.532628      0.772320       1.01657       1.14385       1.23201       1.29854       1.26841       1.30359       1.23139       1.18898       1.13924       1.04683      0.968836      0.910106      0.794741      0.716092      0.595649      0.500560      0.413035
  45   8 2589.4758    2.2780  1.3185  9.7199 -0.0021       2.76236  0.0296   0.0271   0.0540    0.2314   0.0000      0.582396   441.9502      -1.09247       21.3370      0.932195      -3.17354      -1.43837      -2.78199       1.05757      0.685526     -0.462810      0.731963      -2.07734      0.987093      0.245826      -1.31323     -0.732967      -1.19720      0.442727      0.716154      0.949327       1.07348       1.15225       1.19850       1.23068       1.25491       1.23403       1.16824       1.06888      0.985431      0.907434      0.802100      0.743282      0.639121      0.555651      0.456026      0.386951
  45   9 2770.4794    3.0115  1.2719 10.7178 -0.0034       1.70755  0.0297   0.0366   0.0527    0.1777   0.0000      0.597320   442.4936      0.499940       21.6175       1.27095      -4.03568      0.139165     -0.886836       1.05417     0.0246670     -0.264854       1.20126      0.610850      0.484580      0.637673       1.10014    -0.0769210     -0.177661     -0.314291      0.737190      0.982243       1.05598       1.12116       1.20242       1.24549       1.28955       1.23317       1.15577       1.05811       1.01274      0.953260      0.832231      0.745807      0.628628      0.558269      0.469585      0.403973
  45  10 2949.4309    3.9966  1.1431 10.9828 -0.0036       1.62611  0.0268   0.0514   0.0495    0.3045   0.0000      0.610487   440.7237     -0.805905       22.8491     -0.770195      -3.86667      -2.65827      -1.10882       1.25909      -2.17307       4.00206     -0.540167     -0.697002      -1.69160      0.172285     -0.764653      0.192869     -0.232756     -0.335927      0.693137      0.877396       1.02034       1.09924       1.13414       1.18541       1.16140       1.15541       1.10525       1.03406      0.958495      0.884353      0.791440      0.664917      0.602316      0.517675      0.431242      0.370320
  45  11 3125.3067    4.3109  1.2904 11.4308 -0.0027       2.20965  0.0285   0.0526   0.0539    0.1890   0.0000      0.588021   439.7429     0.0179295       19.4327     -0.211214      -1.00036      -1.80691     -0.510526      0.112647      0.292068       3.85351     -0.195792      -2.32603      -1.16726       1.02247     -0.782215     -0.337010     -0.588609      0.391187      0.691726      0.939451       1.00189       1.13271       1.15640       1.23483       1.17576       1.16708       1.09240       1.05628      0.939022      0.900288      0.791016      0.726966      0.636476      0.527646      0.458265      0.396847
  45  12 3298.6772    3.9718  1.7792 11.6540  0.0020      0.362375  0.0347   0.0420   0.0653    0.0954   0.0000      0.403123   441.2495     -0.306264       20.9276     -0.849446      -2.27620    -0.0757642      -1.86195       2.11499     -0.768384      0.457997      -1.29273      -2.35791      0.800650     -0.534215      0.213336      -1.21182     -0.779376   -0.00138717      0.829354       1.13187       1.27431       1.35474       1.42207       1.43165       1.40856       1.41418       1.33541       1.28545       1.15677       1.08821      0.995595      0.864493      0.763789      0.644703      0.556853      0.475737
  45  13 3470.3000    3.1441  2.9378 11.2108 -0.0011      0.578165  0.0474   0.0258   0.0827    0.0542   0.0000      0.180407   442.3768     -0.866004       21.7050      -1.71895      0.513504      -1.32099      -3.02003      -1.81342       3.62199       2.27717      0.910189      -2.24245     -0.944178     -0.619214     -0.801028       1.17808       1.31288       1.20309       1.12589       1.47640       1.68634       1.85835       1.90722       1.97118       1.96269       1.89381       1.86972       1.75016       1.59913       1.43765       1.30540       1.16795       1.00132      0.870971      0.725857      0.625194
  45  14 3640.0374    2.4815  4.9485 10.7449 -0.0004      0.744471  0.0663   0.0164   0.1231    0.0397   0.0000      0.112043   440.4367     -0.564776       20.3265      -3.33912      -5.09577      0.443225       3.78715       5.21517      -1.63041       3.08286      0.977841     -0.495689      -2.13362      0.685804     0.0593169      -2.42715      -1.39315     -0.790479       1.62166       2.17859       2.44687       2.63148       2.71839       2.75819       2.76017       2.75503       2.58814       2.46608       2.29950       2.09446       1.87383       1.67792       1.42982       1.25816       1.07207      0.910799
  45  15 3807.1451    2.0104  7.8966 10.1551 -0.0000      0.509054  0.1004   0.0104   0.1753    0.0364   0.0000     0.0845058   444.0237      -7.74804       14.3668      -1.53383       1.29578     0.0948787       4.59834       2.56530      -3.70243      -1.94532       1.37974      -4.16579       1.21762      0.677030      -2.25780      -1.65858      -1.44627       1.47810       2.21773       2.91554       3.22678       3.56078       3.75315       3.86249       3.80075       3.75857       3.57792       3.32058       3.11167       2.87598       2.55577       2.31064       1.98282       1.71090       1.43236       1.20639
  45  16 3971.9020    1.6190 10.0071  9.9930  0.0001      0.428375  0.1383   0.0077   0.2233    0.0319   0.0000     0.0972189   443.4333      -5.38528       11.4743     -0.547401      -1.60133       11.6366      -7.95249      -4.07842      -2.16249       2.89095       5.55988      -3.87725       2.57964     -0.702620      -2.95427      -3.13376       2.64131      -1.01251       2.83686       3.77118       4.28358       4.58299       4.91607       4.95261       4.92865       4.81429       4.58750       4.33966       4.05020       3.63584       3.27057       2.94606       2.61606       2.22966       1.89227       1.59555
[truncated: 696,598 more chars]
