# Supplementary material for: Global-Mode Analysis of Full-Disk Data from the Michelson Doppler Imager and the Helioseismic and Magnetic Imager
Source: Sol Phys. 2018 Jan 31;293(2):29. doi: 10.1007/s11207-017-1201-5 (PMC6566312; doi:10.1007/s11207-017-1201-5)
Supplement: Supplementary file 3 — (TAR 230.0 MB) [file 11207_2017_1201_MOESM3_ESM.tar › MDI/mdifdvwap.5540]

   0  12 1822.1562    0.4352  0.4188  9.4938  0.0000  0.1346   0.1040   0.3297    0.3325   0.0000     0.0000       0.00000       0.00000       0.00000       0.00000       0.00000       0.00000       0.00000       0.00000       0.00000       0.00000       0.00000
   0  16 2362.8035    1.5020  0.6846 10.8136  0.0000  0.2299   0.3080   0.3329    0.8928   0.0000     0.0000       0.00000       0.00000       0.00000       0.00000       0.00000       0.00000       0.00000       0.00000       0.00000       0.00000       0.00000
   0  21 3033.8774    3.9328  1.2098  4.3321  0.0000  0.1591   0.6615   0.7646 1000.0000   0.0000     0.0000       0.00000       0.00000       0.00000       0.00000       0.00000       0.00000       0.00000       0.00000       0.00000       0.00000       0.00000
   0  25 3574.5362    2.1722  2.1241 11.1693  0.0320  0.3079   0.3338   1.0305    1.4287   0.0000     0.0000       0.00000       0.00000       0.00000       0.00000       0.00000       0.00000       0.00000       0.00000       0.00000       0.00000       0.00000
   1  12 1885.0427    0.5406  0.4079  9.9713  0.0000  0.0948   0.0798   0.1953    0.2271   0.0000   400.6186       13.4322       0.00000       0.00000       0.00000       0.00000       106.923       51.3105       0.00000       0.00000       0.00000       0.00000
   1  13 2020.8318    0.6428  0.9696  9.6748  0.0000  0.1598   0.0648   0.2512    0.3821   0.0000   420.7253       6.29216       0.00000       0.00000       0.00000       0.00000       223.974       95.9673       0.00000       0.00000       0.00000       0.00000
   1  14 2156.5286    0.9244  2.1388  9.2044  0.0626  0.2019   0.0753   0.4401    0.4460   0.0000   391.2030      -34.1760       0.00000       0.00000       0.00000       0.00000       272.399       122.973       0.00000       0.00000       0.00000       0.00000
   1  15 2291.7088    1.3476  1.5718 -4.0442  0.0000  0.1537   0.0996   0.3386 1000.0000   0.0000   393.0233      -52.3567       0.00000       0.00000       0.00000       0.00000       174.039       82.6643       0.00000       0.00000       0.00000       0.00000
   1  19 2828.1564    3.2290  0.9416  7.6365  0.0000  0.0839   0.2495   0.2360   48.0902   0.0000   194.7925      -38.3277       0.00000       0.00000       0.00000       0.00000       103.475       60.9041       0.00000       0.00000       0.00000       0.00000
   1  20 2963.2370    4.2651  0.8092 -3.8488  0.0000  0.0832   0.3682   0.2325 1000.0000   0.0000   485.4509      -5.45333       0.00000       0.00000       0.00000       0.00000       98.7462       60.0951       0.00000       0.00000       0.00000       0.00000
   1  21 3098.1000    4.1814  1.0375 -2.5750  0.0000  0.1072   0.3016   0.2591 1000.0000   0.0000   417.8290       32.5190       0.00000       0.00000       0.00000       0.00000       129.901       77.6942       0.00000       0.00000       0.00000       0.00000
   1  23 3368.3854    3.8157  1.5722  9.7089  0.0000  0.1516   0.2515   0.3342    8.3846   0.0000   371.3277      -61.7739       0.00000       0.00000       0.00000       0.00000       188.958       98.6167       0.00000       0.00000       0.00000       0.00000
   2  13 2081.9874    0.8855  1.0410  8.4807  0.0000  0.1277   0.0510   0.1963    0.8563   0.0000   420.5118    -0.0675232      -9.91612      -1.36749       0.00000       0.00000       114.080       84.6384       36.4900       8.90785       0.00000       0.00000
   2  14 2217.5098    1.0877  0.8374  8.2438  0.0000  0.1073   0.0751   0.1569    1.7050   0.0000   371.8443      -40.6602      0.592209       5.91498       0.00000       0.00000       74.3400       61.1588       34.9120       9.93319       0.00000       0.00000
   2  15 2352.2235    1.5081  1.1437  3.0115  0.0000  0.0947   0.0944   0.2402  792.4655   0.0000   437.3113       31.7805       28.6336       2.60790       0.00000       0.00000       81.1946       60.3777       28.7249       8.80037       0.00000       0.00000
   2  16 2485.8211    1.7329  1.6281  9.1962  0.0000  0.1073   0.0859   0.2518    1.4738   0.0000   440.6954       60.7017       4.03800       5.42084       0.00000       0.00000       87.8924       68.6857       33.8333       11.1441       0.00000       0.00000
   2  19 2889.6018    3.8963  0.7384 11.8526  0.0000  0.0724   0.2514   0.1412    0.6595   0.0000   373.1158      -1.02820     -0.869080     -0.798265       0.00000       0.00000       62.5669       49.0317       20.8587       8.33454       0.00000       0.00000
   2  22 3294.9019    4.3284  1.8471  3.1143  0.0000  0.1006   0.1927   0.2345 1000.0000   0.0000   431.9051       84.1933      -16.1368      -5.18157       0.00000       0.00000       69.2737       54.8794       38.2974       12.6289       0.00000       0.00000
   2  23 3430.5892    3.5662  2.3359  9.3556  0.0038  0.1182   0.1506   0.2797    3.5444   0.0000   314.3910      -15.2599      -52.0990       20.6604       0.00000       0.00000       89.4999       70.7537       42.9600       14.5087       0.00000       0.00000
   3  13 2137.5807    0.7106  0.7475 10.1674  0.0020  0.0873   0.0553   0.1742    0.2590   0.0000   493.3806       32.8801      -52.2921       3.22294       3.63942      -2.28960       51.9644       49.1086       32.7093       15.6489       6.89917       1.96336
   3  14 2273.3063    1.0385  0.9548 10.4768  0.0000  0.0773   0.0670   0.1787    0.2747   0.0000   414.8029      -11.2888       5.46418      -9.53457       6.75571      0.268753       31.3689       38.8221       23.9061       16.2389       6.46494       2.79462
   3  15 2407.6452    1.4183  0.9246 10.6801  0.0000  0.0847   0.0928   0.1572    0.4406   0.0000   366.8020      -60.4040       37.3915       6.67047      -14.9561       1.77395       52.4046       50.0982       32.0239       14.5131       7.00405       2.06446
   3  19 2946.8809    3.5958  1.0634 12.0458  0.0000  0.0795   0.1923   0.1942    0.6254   0.0000   456.3408       12.1182       8.42892      -2.51310       4.59129     -0.474138       33.2759       37.6655       30.2956       11.5329       9.62425       2.62809
   3  20 3082.3156    4.5847  1.0721  1.3041  0.0000  0.0621   0.2394   0.1645 1000.0000   0.0000   353.9635      -3.49153      -7.15935       13.7233      -5.32919      0.268952       37.1119       34.8351       23.1227       12.8115       4.91620       1.50076
   3  21 3217.5618    4.2712  1.2969 11.7578  0.0000  0.0640   0.2143   0.2198    1.0221   0.0000   475.9047       10.6465       6.99359      0.189028      -8.55235      -3.25560       35.6542       31.2502       23.4062       13.5303       6.08996       1.65620
   3  22 3353.4717    3.5405  0.8338 13.2238  0.0000  0.0679   0.2424   0.1788    0.2667   0.0000   410.8721       29.7078       37.8273       6.97727     0.0633681     -0.649832       38.4756       38.7518       24.1212       11.9849       5.49064       1.50078
   3  23 3489.3802    2.9921  2.0315 12.2392  0.0000  0.1141   0.1414   0.2638    0.2791   0.0000   558.0469       53.7811      -34.7380      -27.5490       11.6630      0.257429       67.7993       64.8388       39.7773       22.9127       8.19949       3.12669
   3  25 3762.5812    1.8930  4.4886 11.4666 -0.0063  0.1894   0.0747   0.4993    0.1735   0.0000   695.5723       45.6670      -159.696      -14.7406      0.368004       6.36130       97.3743       92.9343       67.6480       41.1816       17.5032       5.47563
   4  12 2051.5653    0.5476  0.7489  9.5325  0.0000  0.0638   0.0346   0.1445    0.1533   0.0000   428.3262      -13.6010      -27.1764      -2.61306      -3.62701       3.70517       21.6897       26.7968       21.0006       14.6734       8.34178       4.32369
   4  13 2188.2797    0.7594  0.6394  9.8642  0.0000  0.0557   0.0449   0.1108    0.1996   0.0000   413.2824      -2.91519       26.7208       10.2206       12.8037       2.08490       18.5186       22.3011       18.1598       12.6426       7.16139       3.58566
   4  15 2458.5873    1.5195  0.9092 10.7284  0.0184  0.0762   0.0834   0.1910    0.4598   0.0000   382.2626      -45.4544       3.77639       18.9500      0.477591      -2.86849       30.4385       33.1563       28.8101       17.4244       10.4972       5.52125
   4  18 2864.1091    3.3477  0.9729 11.3766  0.0000  0.0595   0.1650   0.1554    0.7059   0.0000   419.5946    -0.0807416       41.5700      -1.51213      -9.73820      -2.90440       21.4436       19.4322       22.4533       11.8047       7.89674       4.46024
   4  19 3000.1410    4.0582  0.6420 12.5952  0.0000  0.0451   0.2445   0.1137    0.3202   0.0000   420.2610       27.0979      -10.5561       11.2478       10.9539      -2.05677       14.3779       18.4818       13.9887       10.7899       6.17681       3.05907
   4  21 3271.7253    3.7130  1.3286 12.0322 -0.0018  0.0699   0.1850   0.1905    0.6035   0.0000   432.7704      -11.7788       17.5527      -12.0084       2.01319      -2.07974       28.6014       25.9279       23.6372       17.8963       10.7820       5.55889
   4  22 3407.9324    3.5152  1.8974 11.3161  0.0054  0.0810   0.1414   0.2369    0.5977   0.0000   440.1276     -0.634415       55.3925      -16.9578       2.73371      -10.7630       32.6033       32.9925       28.0813       19.1565       12.5331       5.33597
   4  23 3544.6117    2.6705  2.4491 11.9911  0.0000  0.1075   0.1106   0.3126    0.2138   0.0000   515.7625      -28.5071       51.3469      -19.0004       1.96977       3.85981       39.9932       42.5167       32.0281       27.8814       17.6888       7.14414
   5  10 1823.3670    0.3747  0.3260  9.3061  0.0000  0.0456   0.0302   0.0839    0.0832   0.0000   432.5015      -21.9741       8.87826      -4.24898       2.40210      0.727668       14.8240       17.8569       11.4717       11.2706       6.74869       3.63279
   5  11 1960.5138    0.5409  0.4456  9.4418  0.0000  0.0696   0.0345   0.0895    0.1125   0.0000   434.9337       1.95358       13.3486      -1.88132       17.1191       4.86500       32.8238       33.7737       25.7802       15.9347       9.03440       4.64588
   5  12 2098.4098    0.6658  0.4780  9.6057  0.0000  0.0419   0.0424   0.0892    0.1153   0.0000   427.2330      -25.3687       2.02712       6.10499       8.59381      -6.40947       16.7149       18.0360       17.3953       10.4172       6.10337       3.26451
   5  13 2235.3599    0.8869  0.5437 10.3244  0.0000  0.0527   0.0559   0.1069    0.1179   0.0000   435.4424      -16.7210       21.0694      0.511187      0.594714     -0.192524       25.0987       15.3867       13.8862       14.0902       12.8080       8.13238
   5  14 2371.0171    1.3397  0.7454 10.6764  0.0000  0.0569   0.0695   0.1157    0.1653   0.0000   413.8510      -12.4980       2.18653      -24.7139      -5.59491       1.99585       22.8744       26.2320       21.4044       14.3485       8.29932       3.89306
   5  15 2505.9747    1.8240  0.7097 11.3752  0.0000  0.0457   0.0942   0.0980    0.1699   0.0000   445.5319       38.3814      -15.7665      -8.41778       11.6291     -0.501416       13.6865       16.0647       13.0718       12.2064       6.52236       4.49123
   5  16 2641.0667    2.1729  0.9540 11.2759  0.0000  0.0514   0.1026   0.1297    0.3438   0.0000   458.9143      -3.20085       6.22678      -22.9375       4.36172      0.872074       17.4250       19.7891       15.9024       12.6423       8.23209       4.88148
   5  19 3049.9302    4.5139  0.8418 11.1903  0.0000  0.0652   0.2311   0.1518    2.0751   0.0000   438.6405      -26.3889       26.7529       6.03940      -3.28044       3.95766       15.5239       23.5748       14.9430       15.0863       8.91981       5.40643
   5  23 3596.4485    2.8320  2.9266 11.2829  0.0000  0.1141   0.0854   0.2854    0.3374   0.0000   489.1714      -25.3620       35.5237      -17.9106       3.88493       20.7762       30.2502       38.1816       33.0181       24.8668       17.8919       10.1916
   5  26 4009.0253    1.5811  7.9702  9.9427  0.0000  0.2116   0.0306   0.5814    0.1436   0.0000   500.4976      -10.4493      -15.0911      -22.0737       26.0111      -14.6282       61.2643       74.8716       65.5614       52.7717       31.4428       20.3032
   6  10 1866.1142    0.3807  0.2824  9.2203  0.0000  0.0364   0.0306   0.0860    0.0825   0.0000   447.3990      -21.1347       22.4445       9.83471       7.26396     -0.565489       8.38857       9.47850       8.11984       7.28861       5.33315       3.19898
   6  13 2279.7400    1.0724  0.7982 10.0510  0.0000  0.0421   0.0499   0.1177    0.1503   0.0000   426.2929      -4.54519       32.5477      -4.18640      0.569802      -4.39399       11.4518       13.6977       11.9133       9.13150       7.52509       4.72202
   6  14 2415.4876    1.3283  0.7081 10.5936 -0.0007  0.0505   0.0651   0.1154    0.1601   0.0000   448.6359       29.6533       16.6973      -5.92537      -14.2537       3.15575       15.5065       17.0714       14.4060       10.1237       7.36391       5.29413
   6  15 2551.0496    1.8815  0.8388 11.5407  0.0000  0.0477   0.0868   0.1104    0.1437   0.0000   438.1629       6.39449     -0.224550      -11.7417       4.33366      -5.46709       13.0097       15.8841       13.1878       10.5629       8.40746       4.78822
   6  16 2687.0529    2.3278  0.8461 11.8277  0.0000  0.0459   0.1041   0.1072    0.1591   0.0000   449.9755      -5.43531       12.3146       13.2410       1.81965       5.29957       11.0556       12.2426       11.9947       10.5136       6.81806       5.03657
   6  17 2823.6706    3.0512  0.5987 12.2551  0.0000  0.0478   0.1554   0.0871    0.1557   0.0000   438.4437      -14.7349       9.39399       10.9322       6.03365      -3.84437       16.9676       20.2442       16.9744       12.2723       7.56571       4.31481
   6  18 2960.6283    3.9232  0.7135 12.3170  0.0000  0.0376   0.1800   0.0872    0.2179   0.0000   435.3354      -9.33698       10.3672      -2.17963      -5.55313      -1.05683       10.0683       11.6239       10.9216       8.97018       6.17520       3.91118
   6  19 3097.1117    4.1872  0.7660 12.9072  0.0000  0.0412   0.1859   0.1033    0.1909   0.0000   440.2498       14.4091       25.5620       10.7683       15.4691       6.73831       9.98108       12.2765       11.1655       8.82811       6.49344       4.04678
   6  20 3233.9434    4.0488  0.8887 12.5552  0.0000  0.0474   0.1868   0.1233    0.3170   0.0000   418.9794      -6.62341       32.2424      -6.01886      -21.3125      0.261303       14.3712       17.6856       14.9349       12.0350       8.11274       5.12037
   6  21 3370.8537    3.5369  1.5547 12.0346 -0.0021  0.0648   0.1317   0.1756    0.4009   0.0000   433.7562      -10.3679       40.9022       14.7140      -30.2008       3.57494       18.1825       19.6769       18.0308       14.8217       11.9493       8.16129
   6  22 3508.3448    2.9867  2.1620 11.6000  0.0000  0.0854   0.0953   0.2380    0.3330   0.0000   413.4735      -40.6987      -14.2749       24.4190      -15.3689       6.46555       21.8057       25.4228       24.7822       19.9164       14.0816       9.64477
   6  23 3645.9286    2.3846  3.2819 11.3005  0.0000  0.1069   0.0656   0.3120    0.1908   0.0000   438.1790      -35.6007      -20.1829       22.1592       12.1385      -8.48745       26.5869       32.1049       31.2274       24.5070       18.3593       11.6823
   6  24 3783.6572    2.0144  4.8700 10.6829  0.0000  0.1434   0.0502   0.4086    0.1824   0.0000   435.3399       61.2025       37.1209      -41.8911       25.7651       11.5551       35.4889       42.5306       39.4006       32.7878       25.0283       16.0452
   6  25 3921.8601    1.5830  6.0186 10.5027  0.0000  0.1724   0.0383   0.4948    0.1304   0.0000   417.3668       4.98564       4.37903     -0.853431      -13.3602       14.3418       41.4088       51.8893       45.9454       41.1578       29.5960       20.1158
   7  10 1906.7926    0.4170  0.4262  9.1152  0.0000  0.0493   0.0243   0.0816    0.0825   0.0000   433.1744      -8.69709       1.55449      -7.24834      -1.96763      0.305682       7.13975       11.5631       10.3765       7.21359       6.33912       3.45938
   7  11 2045.8164    0.5532  0.4265  9.6393  0.0000  0.0302   0.0314   0.0750    0.0820   0.0000   437.9370       23.5542       14.6181      -1.44164      0.803121       4.47076       6.63127       8.13336       7.90657       6.60043       4.84871       3.49356
   7  12 2184.5513    0.8530  0.5836  9.9117  0.0000  0.0359   0.0393   0.0769    0.1117   0.0000   442.8768      0.309757       10.3441      -3.90573       2.38805       4.67279       8.22856       9.53624       7.82946       7.32313       6.52574       5.07243
   7  13 2322.1171    1.1408  0.6737 10.4216  0.0000  0.0427   0.0491   0.0890    0.1290   0.0000   410.8943      -7.11297       28.2237      -5.92083      -7.41119      -7.17834       11.0759       13.7150       12.9506       10.4622       7.76868       4.79335
   7  14 2458.1209    1.5616  0.9553 10.6328  0.0000  0.0446   0.0610   0.1151    0.1670   0.0000   433.5316       6.63314       15.7253      -9.69456      -9.45564      0.728572       10.4970       11.8080       12.1033       10.1937       7.98265       5.56819
   7  15 2594.2433    2.0778  0.7333 11.3043  0.0000  0.0370   0.0889   0.1017    0.1414   0.0000   431.0059      -7.10263       13.2439      -6.40547       7.04157       8.89600       7.99157       9.61037       8.51446       7.57292       5.84588       5.33092
   7  16 2731.1040    2.8341  0.7287 11.7546  0.0000  0.0374   0.1171   0.0931    0.1578   0.0000   444.9002       13.0164       2.87042      -11.6849      -1.39535      -4.15374       9.75161       10.9958       10.4282       8.35956       6.56590       4.50633
   7  17 2868.3017    3.1551  0.7445 12.5562  0.0000  0.0387   0.1369   0.1011    0.1214   0.0000   438.0478      -6.15574       18.8460      -6.60995      -14.3894       6.54017       8.50479       11.2995       9.57482       8.21194       6.15396       4.76010
   7  18 3005.5791    3.9901  0.6422 12.7737  0.0000  0.0330   0.1867   0.0895    0.1276   0.0000   451.1278      -3.31777       8.86600      -17.6461      -3.96117     -0.589178       7.64961       8.64082       7.65632       7.20301       5.83182       3.90243
   7  19 3142.6581    4.2178  0.7521 12.7917  0.0000  0.0374   0.1773   0.0851    0.1612   0.0000   442.3360      -10.7304       26.5530      -20.6115       4.45362       4.73827       8.85620       10.9049       9.95502       8.60449       6.30998       4.53305
   7  20 3279.7421    3.7837  1.2705 12.5882  0.0000  0.0513   0.1322   0.1399    0.1729   0.0000   425.2160       17.9190       5.17685      -12.4875       9.37525      -3.86056       10.8554       13.5745       12.4619       10.7178       8.23514       6.20449
   7  21 3417.4869    3.2041  2.0511 11.8128  0.0000  0.0664   0.0914   0.1866    0.1619   0.0000   432.0734      -18.7107      -4.20542      -20.1914       8.50274       3.40190       13.4791       17.0084       15.4023       14.2026       10.7124       7.71263
   7  22 3555.1639    2.6740  2.5206 11.5492  0.0000  0.0805   0.0765   0.2117    0.1790   0.0000   427.5091       36.8225      -4.29597       7.91114      -4.06657       11.0829       17.3459       19.8484       19.0212       17.8607       13.3491       10.2243
   7  23 3693.1178    2.2174  3.9761 10.8620  0.0000  0.1029   0.0486   0.3053    0.1450   0.0000   420.8294      -26.2972      -33.3267     -0.832386       17.7980       11.6159       24.1404       27.6119       27.8501       23.4987       18.2154       13.0138
   7  24 3831.7146    1.9465  4.7873 10.5488  0.0000  0.1240   0.0416   0.3544    0.1397   0.0000   429.3631      -16.1257       18.2665       7.86821      -18.7061       19.1230       28.4811       33.7121       33.0827       28.5473       21.4584       16.0183
   7  25 3970.6159    1.4905  6.1311 10.4354  0.0000  0.1525   0.0317   0.4533    0.0979   0.0000   403.2989       32.7089       27.2391      -21.8982      -37.3648       9.50152       33.7774       41.2559       40.8186       36.7907       25.6510       19.0170
   8   9 1806.1971    0.3544  0.2381  9.3735  0.0000  0.0263   0.0250   0.0526    0.0667   0.0000   426.2296     -0.891080       12.0432      -7.26354       1.06716       1.97834       5.70234       6.36312       6.14113       6.15462       5.08079       3.80649
   8  10 1946.0213    0.4873  0.5153  9.3544  0.0000  0.0355   0.0261   0.0898    0.0898   0.0000   436.0352      -4.23925       21.6301     -0.778201       1.90792       2.68366       7.72459       7.04907       6.52952       7.37644       6.09027       4.43770
   8  11 2086.1569    0.6537  0.4476  9.6980  0.0000  0.0361   0.0328   0.0638    0.0841   0.0000   437.2246      -1.40522       11.4495      -3.11829       5.56977      -5.58616       6.12004       9.82726       7.48981       7.75104       5.45738       3.87605
   8  12 2225.1355    0.9555  0.6194 10.1670  0.0000  0.0306   0.0428   0.0867    0.0997   0.0000   429.5228       20.1092       23.0933     0.0349179      -6.71232       4.06678       6.13870       7.75224       7.41909       6.58464       5.02024       3.92740
   8  13 2362.8180    1.2024  0.8380 10.4718  0.0000  0.0406   0.0476   0.1013    0.1282   0.0000   446.6479      -8.40202       18.1125       5.90649       4.21488     -0.154804       6.88722       9.48725       7.62854       8.09296       6.06773       5.16397
   8  14 2499.5466    1.8466  0.7259 11.0846  0.0000  0.0351   0.0767   0.0893    0.1254   0.0000   419.9948       2.69643       16.1558      -7.33736       3.04024       4.89878       6.25140       7.90750       7.14295       6.88765       5.28268       4.14355
   8  15 2636.1769    2.3572  0.8337 11.4186  0.0000  0.0403   0.0863   0.0878    0.1504   0.0000   425.7873      -15.7512       16.5732     -0.945166       2.97433      -1.37460       7.47566       9.91815       8.58299       7.39389       6.19655       5.55234
   8  16 2773.7055    2.7066  0.7709 11.8538  0.0000  0.0368   0.1006   0.0878    0.1386   0.0000   432.6267      -4.40407       17.2987      -7.89399      -4.52743      -4.99505       6.78574       9.23528       8.22151       7.70433       5.95132       4.22908
   8  17 2911.5304    3.5596  0.7831 12.5832  0.0000  0.0374   0.1360   0.0884    0.1352   0.0000   429.9943       2.98061       13.0935       14.1232     -0.999892      0.723831       6.66288       8.66121       8.41920       7.55815       5.83051       4.48453
   8  18 3049.0546    3.9607  0.6929 13.0317  0.0000  0.0352   0.1604   0.0822    0.1251   0.0000   443.5430       11.1546       13.3048       12.7179       10.0722      -2.23184       6.79949       8.34679       8.61463       7.57334       5.69285       4.15107
   8  19 3186.7426    3.9897  1.0144 12.9941  0.0000  0.0437   0.1466   0.1229    0.1489   0.0000   430.9030       9.39687       5.52741      -5.41945      -3.87241      -5.16671       8.87718       11.5826       10.5644       9.72731       7.50083       5.43951
   8  20 3324.0992    3.2973  1.3985 12.9329  0.0000  0.0542   0.1154   0.1789    0.1188   0.0000   422.1368       17.4136       10.9755      -10.3052       16.3714      -9.70247       10.2815       13.5301       12.0255       11.7354       9.11898       6.42730
   8  21 3462.2965    2.7824  1.8811 12.2465  0.0000  0.0707   0.0805   0.1799    0.1078   0.0000   418.7933       23.5447       32.9914      -1.27957     -0.853241       3.53125       12.0736       16.5134       14.6899       13.6753       10.9645       8.68283
   8  22 3600.8308    2.2924  2.7015 11.8959  0.0000  0.0854   0.0610   0.2351    0.0921   0.0000   430.1630       1.16761       35.9648      -16.2675       18.0973      -8.85789       15.8811       20.6848       19.0219       17.7843       13.9352       11.1491
   8  23 3739.0615    2.0216  4.3404 11.0196  0.0059  0.1109   0.0413   0.3099    0.0977   0.0000   449.8131      -30.9755       2.69816       46.3562       24.5621      -15.7057       20.7173       25.8107       24.4980       22.5704       18.6621       14.2969
   8  24 3877.9826    1.7279  5.4964 10.6655  0.0000  0.1316   0.0328   0.3595    0.0896   0.0000   404.1412      -68.2439       23.8228      0.180216      -24.8555       15.8844       24.4541       29.4064       30.5385       26.6759       21.5096       17.1278
   8  26 4156.3604    1.1578  8.8155 10.0643 -0.0001  0.2028   0.0205   0.5787    0.0649   0.0000   445.6236      -94.9471       91.0276      -1.26466      -22.2504       5.49417       37.5094       45.0472       45.6503       42.5218       33.2637       25.8391
   9   8 1702.4029    0.2457  0.2702  9.0498  0.0000  0.0288   0.0169   0.0643    0.0548   0.0000   437.4568    -0.0586530       12.3180      -2.83822      -6.53695      -2.84485       6.24372       7.05765       6.71643       5.82601       4.81376       2.91128
   9   9 1843.6491    0.3490  0.3651  9.1763  0.0000  0.0284   0.0192   0.0596    0.0664   0.0000   434.7910      0.314547       11.6682      -2.93237      -1.18011       1.93498       4.62549       5.82199       6.54150       5.27781       4.27053       3.51813
   9  10 1984.1503    0.5202  0.5005  9.2403  0.0000  0.0315   0.0248   0.0710    0.1063   0.0000   442.0252      -2.11916       14.5989       8.54780      -4.06705    -0.0860329       5.75688       6.99766       7.18184       5.96014       4.79846       4.21123
   9  11 2125.0917    0.7583  0.6916  9.4781  0.0000  0.0341   0.0319   0.0866    0.1328   0.0000   434.7275      -13.3580       19.4694       5.61457      -5.92881      -2.66896       5.74176       7.96674       7.94999       7.31803       5.69724       4.28781
   9  12 2264.5644    0.9629  0.7466 10.0906  0.0000  0.0377   0.0373   0.0860    0.1147   0.0000   451.5689       3.85157      0.104882      -3.95470     -0.658844       6.33867       6.35395       7.59139       8.20587       7.34338       5.71851       4.48982
   9  13 2402.3356    1.3956  0.7366 10.5871  0.0000  0.0355   0.0513   0.0787    0.1177   0.0000   438.1186      -4.74969       13.1944      -5.53347      -1.14533      -1.32772       6.07358       7.16005       7.69272       7.66014       5.34471       4.35369
   9  14 2539.5460    1.7978  0.9787 10.9692  0.0000  0.0399   0.0608   0.0979    0.1370   0.0000   444.8545      -2.80549       7.45166       5.02343       1.42715       5.98409       7.43705       9.09835       9.41108       8.35566       6.55769       5.11238
   9  15 2677.0238    2.4633  0.8191 11.6354  0.0000  0.0353   0.0886   0.0856    0.1274   0.0000   432.7446      -5.82835       13.7947       2.23711      -4.10937       1.19417       5.59858       7.19475       6.58176       6.77605       5.46692       4.22939
   9  16 2815.1533    2.9388  0.7566 12.3409  0.0000  0.0365   0.1140   0.0891    0.1143   0.0000   438.5524       8.13128       16.2188      -15.2184      -5.38825      -1.27007       8.02243       9.95993       9.66961       8.39267       6.35814       5.02315
   9  17 2953.4784    3.7721  0.8002 12.1949  0.0000  0.0354   0.1336   0.0797    0.1541   0.0000   431.1808      -3.38877       8.02104       6.05955       1.06719      -1.11766       5.88458       7.02589       7.06934       6.02698       5.60524       4.59690
   9  18 3091.3373    3.8778  0.8537 12.7206  0.0000  0.0351   0.1384   0.0934    0.1294   0.0000   437.9688       17.7135       9.12505       1.31962       11.5233       6.34075       6.00219       7.90046       7.08487       6.74958       5.51051       4.41133
   9  19 3229.5046    3.8936  1.1866 12.8671  0.0000  0.0462   0.1246   0.1281    0.1362   0.0000   427.0431       7.61196       9.30891      -4.57630      -1.05655       3.00776       7.95656       9.33580       8.43596       8.56340       8.06913       5.67486
   9  20 3367.7200    3.2340  1.5347 12.7934  0.0014  0.0580   0.0957   0.1471    0.0978   0.0000   434.2157     -0.907767       14.2295       11.8461       8.75767      -2.37412       9.63524       12.0173       12.3045       10.4349       9.41597       7.25996
   9  21 3506.1023    2.7076  2.2485 12.1206  0.0000  0.0715   0.0696   0.1788    0.0850   0.0000   423.1015       3.74114       45.4892      -15.2215       16.9091      -5.41720       12.5428       15.7822       15.2823       13.8693       12.1775       9.29025
   9  22 3644.9898    2.1986  3.3783 11.5681  0.0000  0.0905   0.0500   0.2422    0.0730   0.0000   442.5747      -26.4732      -3.16915       23.4488      -4.02517       3.28221       15.0578       18.1390       18.9735       17.1401       14.7187       11.2167
   9  23 3784.0440    1.8689  4.5739 11.1595  0.0000  0.1103   0.0383   0.3095    0.0718   0.0000   470.0496      -6.08647      -3.72190       28.2579      -12.6488      -16.8524       18.7686       23.1686       23.7803       21.5220       18.5204       14.1609
   9  24 3923.1243    1.5482  5.4490 10.8966  0.0000  0.1308   0.0316   0.3718    0.0672   0.0000   438.3325       4.80528       18.1544      -28.3931       3.09476      -7.82493       21.9387       28.7830       27.6208       25.6026       22.0318       16.5218
   9  25 4063.2099    1.2771  6.6742 10.4869  0.0000  0.1540   0.0245   0.4292    0.0611   0.0000   452.2729       26.4927      -17.0861      -14.3180       22.1759       16.2339       25.9506       32.2869       30.3657       30.7301       25.4117       20.0796
   9  27 4342.3178    0.8664 10.2265 10.0095  0.0000  0.2422   0.0181   0.7101    0.0502   0.0000   427.9529       35.5239      -7.33889      -45.5751      0.614583      -5.10160       39.7177       48.3872       49.7038       47.3371       38.7797       31.1885
  10   7 1592.8770    0.1711  0.1325  8.9629  0.0000  0.0217   0.0169   0.0385    0.0450   0.0000   435.3621       6.08480       12.6114      0.260209      -1.64460       3.12588       3.58368       3.72037       4.60906       5.10199       3.93271       2.97720
  10   8 1737.8083    0.3072  0.2627  9.0647  0.0000  0.0275   0.0192   0.0498    0.0573   0.0000   436.0110       1.25012       9.82446       7.23248      -6.06651      -4.33672       5.60196       8.51884       8.98074       7.82097       5.72813       4.28265
  10  10 2021.5011    0.6046  0.4720  9.3478  0.0000  0.0268   0.0265   0.0575    0.0926   0.0000   436.6740      -3.16320       12.5594      -2.65944      -2.54626      -2.07283       4.50351       5.88997       5.79962       4.94456       4.56191       3.58892
  10  11 2162.8983    0.8488  0.6483  9.5392  0.0000  0.0286   0.0342   0.0762    0.1511   0.0000   434.2228       1.59722       14.0940       1.72851       5.81689       3.05665       4.71351       5.75545       5.50834       5.38253       4.55822       3.58960
  10  12 2302.7771    1.0298  0.8050 10.2538  0.0000  0.0346   0.0380   0.0894    0.1382   0.0000   432.7299       7.21066       12.2186       7.03071      -5.30877      0.978279       5.48412       6.32019       6.82836       6.56596       5.36845       4.40060
  10  13 2440.7699    1.5640  0.8039 10.7059  0.0000  0.0329   0.0551   0.0813    0.1291   0.0000   432.2035       8.02722       25.1497       5.40160       4.29078      0.500284       5.57594       6.61516       6.29363       5.93640       5.19328       4.54139
  10  14 2578.5500    1.9564  0.8311 11.2885  0.0000  0.0332   0.0679   0.0865    0.1151   0.0000   443.5654       1.71264       4.96966      -5.08609       9.07783      -7.26779       5.16223       6.90006       6.56043       6.28007       5.44693       4.51239
  10  15 2716.8356    2.6326  0.8546 11.5427  0.0000  0.0325   0.0890   0.0812    0.1363   0.0000   429.6250      -5.04726       8.82677      -1.83626       5.43275     -0.402057       5.10210       6.49225       6.11238       5.91566       5.17621       3.97897
  10  16 2855.6125    3.3237  0.7190 11.8956  0.0000  0.0290   0.1182   0.0729    0.1319   0.0000   436.1258       7.51984       5.76311       2.66242      -2.48482      -12.4397       4.39806       5.16454       5.20444       5.41551       4.13250       3.69644
  10  17 2994.4981    3.9557  0.6766 12.5138  0.0000  0.0278   0.1453   0.0698    0.1146   0.0000   430.1165      -1.44522       9.52433       4.17891      -4.16042      0.993293       4.39808       5.38629       4.92071       5.01419       4.48265       3.35453
  10  18 3132.8027    3.8378  0.9128 12.7229  0.0000  0.0350   0.1266   0.0970    0.1210   0.0000   449.0253      -1.70486       8.48447      -2.45035       13.9264       2.56589       5.08079       6.57787       6.28482       5.66776       5.46689       4.69899
  10  19 3271.1915    3.4846  1.2004 12.8120  0.0000  0.0447   0.1120   0.1145    0.1236   0.0000   426.7989      -5.00957       28.5762       10.1163      -9.54729      -8.87251       6.69381       8.53126       8.51730       8.51808       6.74217       5.84425
  10  20 3409.8820    3.2261  1.7439 12.3418 -0.0053  0.0511   0.0851   0.1459    0.0967   0.0000   431.0669       11.8210       23.3690      -8.28848      -11.1171       5.38315       8.00805       9.86740       9.74843       9.60524       8.11957       6.48293
  10  21 3549.0364    2.4630  2.4566 11.8354  0.0000  0.0680   0.0570   0.1776    0.0781   0.0000   439.6572       10.9187       17.3743       6.23288      -7.86563       7.38474       10.0313       12.6735       12.4488       11.9414       10.3441       8.95020
  10  22 3688.1634    2.0007  3.9607 11.4727  0.0010  0.0938   0.0413   0.2819    0.0579   0.0000   426.2298       19.5013       50.8860       9.26543       3.50436      -10.0407       14.5603       18.2905       18.2363       17.2243       15.4665       12.1998
  10  23 3827.7311    1.7271  4.7914 11.0365  0.0000  0.1176   0.0333   0.2935    0.0607   0.0000   424.8615       22.5715       21.5218      -22.7090      -6.24671      -7.64209       16.1679       21.6382       21.9866       20.3389       17.1825       14.4649
  10  24 3967.5916    1.4283  6.1765 10.6853  0.0000  0.1344   0.0268   0.3767    0.0575   0.0000   415.7379      -55.1616       89.4840      -35.2066      -11.1550      -18.8772       20.2358       24.5709       26.2265       25.3068       20.9260       17.0748
  11   8 1772.1755    0.3006  0.3467  9.0001  0.0000  0.0257   0.0163   0.0650    0.0556   0.0000   443.0052       2.83280       6.50773      -3.89432      -3.80509      -2.16272       3.74604       5.94030       5.58253       5.70069       5.25452       4.02284
  11   9 1915.4213    0.4734  0.3412  9.2468  0.0000  0.0226   0.0232   0.0464    0.0607   0.0000   433.6139      -8.29732       14.3218      -6.03040      0.856109     -0.240129       3.56545       4.89741       4.62586       4.71917       4.17779       3.00090
  11  10 2058.0048    0.6459  0.5604  9.4381  0.0000  0.0309   0.0254   0.0642    0.0834   0.0000   432.5024      -3.35163       13.3444      -2.88436      -7.04793       2.12545       4.12101       5.56410       5.48238       4.99403       4.53905       3.51312
  11  11 2199.7084    0.8785  0.7337  9.6682  0.0000  0.0318   0.0308   0.0736    0.1309   0.0000   438.6150       7.44764       10.1180       3.37899      -4.02912      -1.40498       4.19229       5.44138       5.74686       5.14462       4.73556       3.97745
  11  12 2340.0022    1.2937  0.6684 10.4882  0.0000  0.0320   0.0519   0.0727    0.1476   0.0000   438.8506      -1.29377       3.56362     -0.552835       1.76463      -4.35689       4.95734       5.44571       5.08359       4.91953       5.22917       4.46707
  11  13 2478.4753    1.6997  0.7933 10.7137  0.0000  0.0315   0.0604   0.0806    0.1786   0.0000   439.9630       10.5582       8.25075      -6.37517       2.15615       3.18617       4.46692       6.09947       5.86890       5.44515       4.46060       4.04206
  11  14 2616.8314    1.9787  0.7732 11.7535  0.0000  0.0309   0.0714   0.0860    0.1072   0.0000   440.8947       1.69748       11.2366       6.91431       2.87917       3.25837       4.90533       5.97033       6.22714       5.47665       4.70817       3.99500
  11  15 2756.0449    2.6804  0.9267 11.9700  0.0000  0.0350   0.0869   0.0899    0.1152   0.0000   437.0830       8.94722       2.59075      -15.7136       7.31012       5.22818       4.39958       6.29319       5.89551       6.04639       4.78731       4.24812
  11  16 2895.3716    3.4235  0.7502 12.3334  0.0000  0.0286   0.1167   0.0726    0.1086   0.0000   446.7912       6.38136       9.82649     -0.635727       5.68012       6.92014       4.13218       5.53164       5.70272       5.83059       4.39865       3.68394
  11  17 3034.3913    4.0817  0.7612 12.6961  0.0000  0.0296   0.1350   0.0701    0.1140   0.0000   434.5272     -0.745516       17.7990     -0.123434       6.53538       6.28891       4.11368       5.17965       4.87107       5.01146       4.49787       3.72955
  11  18 3173.3957    3.9392  0.9936 12.9763  0.0000  0.0372   0.1257   0.0943    0.1120   0.0000   434.7827       10.8574      -1.38478       3.14207      -12.9207       14.2999       5.13854       6.54541       6.88426       6.46934       5.60595       4.51635
  11  19 3312.2037    3.4887  1.2168 12.5844  0.0000  0.0433   0.1017   0.1084    0.1315   0.0000   437.0389       16.6927       17.4292      -18.0055       13.3558      -7.92099       5.77627       8.04317       7.63979       7.83604       6.29047       5.33135
  11  20 3451.4317    2.9454  2.0980 11.9919  0.0000  0.0598   0.0684   0.1452    0.0858   0.0000   441.4477     -0.193893      -12.5813      -3.59599       15.3861      -1.04443       7.57850       10.6843       10.2478       10.3722       8.44958       7.36696
  11  21 3591.0450    2.3995  2.9659 11.6500  0.0000  0.0747   0.0495   0.1915    0.0667   0.0000   433.5504       2.51018      -1.44027       7.31720       17.2255       2.99349       9.49125       13.1274       12.5970       12.2321       10.8596       9.00099
  11  22 3730.8459    2.0244  4.0854 11.2360  0.0000  0.0898   0.0374   0.2342    0.0602   0.0000   462.8379       4.55040      -15.7258       6.90106      -1.79633       7.31337       12.4809       15.5356       16.0622       15.6439       13.3553       11.5212
  11  23 3870.8735    1.6588  5.4629 10.8444  0.0000  0.1053   0.0284   0.3211    0.0547   0.0000   428.4193       1.11064       45.8317      -14.8580      -20.8723      -6.46730       14.8264       17.9028       19.1871       18.4473       16.3710       13.3410
  11  24 4010.8505    1.3147  6.2082 10.6062  0.0019  0.1317   0.0238   0.3634    0.0530   0.0000   427.4785       6.90850       13.9025      -26.6390      -8.82480      -5.15212       18.1638       22.3780       23.5967       22.8730       20.3987       16.6534
  11  25 4151.0203    1.1137  8.1978 10.2633  0.0000  0.1686   0.0196   0.4744    0.0503   0.0000   416.4262       21.9113       61.0714       23.6628       18.4598       14.0500       22.0305       28.7422       28.7498       28.1129       25.1051       20.3793
  11  27 4432.3157    0.7852 11.6354  9.8804  0.0000  0.2544   0.0161   0.7251    0.0445   0.0000   383.3206      -1.37946       5.40845       19.9289      -5.91772      -21.2052       34.0854       42.6472       44.3084       44.4932       37.0161       31.7116
  11  28 4571.9800    0.6778 16.8477  9.7138 -0.0026  0.3986   0.0127   1.0503    0.0377   0.0000   500.5477       26.3235       32.3729       7.14254      -1.81986       33.3929       51.0366       66.7236       67.5311       67.5978       57.7424       49.0282
  12   7 1660.2336    0.2576  0.2513  8.9593  0.0000  0.0229   0.0152   0.0429    0.0485   0.0000   434.5472      -1.30879       8.46174      -1.12055      -3.21150       3.59182       3.67294       4.62271       4.75839       3.82839       3.20704       2.80015
  12   9 1950.0133    0.4742  0.4483  9.2072  0.0000  0.0235   0.0206   0.0619    0.0649   0.0000   439.2667      -13.5088       12.0310      0.877141      -1.80495      0.335042       2.77683       3.87413       3.86523       3.60734       3.31247       2.75808
  12  10 2093.6234    0.7155  0.5212  9.5505  0.0000  0.0261   0.0279   0.0615    0.0763   0.0000   438.0393      0.637314       9.57559     -0.678259       2.72489       4.92530       2.99615       4.44479       3.98367       4.32972       3.47096       3.10789
  12  11 2235.8246    0.8677  0.7461 10.2206  0.0000  0.0372   0.0311   0.0775    0.0849   0.0000   436.4904      -2.88417       18.1948      -4.75690      -5.15722       3.56345       5.11994       6.70267       5.93536       5.75590       5.27066       4.26064
  12  12 2376.2764    1.3051  0.8370 10.3574  0.0000  0.0318   0.0424   0.0781    0.1492   0.0000   440.2355       10.3435       9.69422      -2.27193      0.916599      0.933387       4.10158       5.20599       5.36125       5.56846       4.99396       4.05821
  12  13 2515.4007    1.7445  1.1566 10.1686  0.0000  0.0381   0.0547   0.0966    0.3963   0.0000   436.3316      -3.96564       17.2353      -2.87158      0.105295      -1.30589       5.08752       6.35530       6.77033       6.17869       5.78779       4.96257
  12  14 2654.5828    2.3259  0.8190 11.5942  0.0000  0.0375   0.0769   0.0771    0.1592   0.0000   433.2665       8.91860       13.6673      -2.29287       7.48760       1.99520       3.62804       6.08690       5.30714       5.61373       4.42365       3.69678
  12  15 2794.4465    2.7172  0.7969 12.2519  0.0000  0.0319   0.0878   0.0720    0.1174   0.0000   438.5132       7.57674       7.32622       4.90920    -0.0202973      -3.18572       3.85507       5.09118       4.88491       5.01912       4.88356       3.77198
  12  16 2934.1906    3.5939  0.8318 12.4072 -0.0013  0.0299   0.1125   0.0772    0.1115   0.0000   438.1970       4.07500       12.5589      -6.51574      -9.97351       6.84738       4.05671       5.12455       4.81265       4.97819       4.30688       3.92783
  12  17 3073.7382    3.8296  0.7598 12.8986  0.0000  0.0303   0.1240   0.0702    0.0997   0.0000   434.5653      -5.93488       12.8033       4.17395       7.40133      -1.63552       4.32648       5.51011       5.48688       5.20802       4.46778       3.74006
  12  18 3213.1293    3.8136  1.0071 12.6940  0.0000  0.0348   0.1137   0.0883    0.1171   0.0000   438.6056      -4.55777       6.16798       6.90754      -7.18066      -2.80261       4.47920       5.79903       5.21239       5.37239       5.22508       4.33670
  12  19 3352.4078    3.3178  1.6430 12.4035  0.0000  0.0466   0.0827   0.1233    0.0910   0.0000   436.6913       19.7829       12.8118      -11.0443      -2.86477      -3.26724       6.01191       7.59847       7.85008       7.49962       7.06761       5.59994
  12  20 3492.2673    2.9344  2.1467 11.8086  0.0000  0.0524   0.0642   0.1444    0.0849   0.0000   436.9649      -18.9191       16.5483     -0.921307      0.165700       11.1362       6.75096       8.52445       8.80223       8.91655       7.57717       6.64916
  12  21 3632.1010    2.3032  3.3182 11.4787  0.0000  0.0723   0.0443   0.1943    0.0620   0.0000   420.4949      0.247113       21.1031       9.52502       6.26511       3.44298       9.04696       11.5738       12.0052       11.7389       10.3271       9.18807
  12  22 3772.5925    1.8492  4.4108 11.2403  0.0000  0.0959   0.0336   0.2416    0.0536   0.0000   426.1359      -4.99326       5.86100      -18.1040       1.52849      -4.76444       11.7650       15.0645       15.7494       15.3568       13.6333       11.8483
  12  23 3912.7367    1.5099  5.8850 10.8458  0.0000  0.1135   0.0259   0.3228    0.0491   0.0000   443.6323      -27.5765      -7.89835       7.18482       27.5347      -15.4825       13.9640       18.2062       18.9910       17.8514       16.5808       14.2484
  12  24 4053.2729    1.2205  7.3347 10.5033  0.0000  0.1447   0.0214   0.3997    0.0495   0.0000   458.7179       34.0094       38.3501       12.4181      -53.1944      -10.8617       17.9403       23.5707       24.5216       23.9223       20.6422       17.9852
  12  26 4335.3468    0.8282 10.3126 10.1377  0.0000  0.2162   0.0175   0.6438    0.0428   0.0000   456.5620       7.60427       52.6660       40.2887       26.1867      0.514051       28.1200       34.7238       37.7994       35.3047       32.3421       27.6518
  13   6 1541.1163    0.1668  0.1497  8.8338  0.0000  0.0238   0.0137   0.0472    0.0408   0.0000   436.2231      -1.90213       11.1396       1.29360      0.427280      -2.32646       2.17839       3.19248       3.66782       2.57303       2.74650       2.38966
  13   7 1692.3478    0.2515  0.2391  8.9652  0.0000  0.0195   0.0143   0.0406    0.0441   0.0000   439.1763    -0.0870538       13.0864      -1.46967      -1.23521      0.741005       2.34170       3.32551       3.14278       3.36124       3.02934       2.39535
  13   8 1838.6160    0.4197  0.3452  9.2120  0.0000  0.0187   0.0204   0.0558    0.0566   0.0000   434.2206      -5.70260       15.4052       10.5058      0.854672     -0.435028       2.34014       2.62532       2.81391       3.25225       2.36715       2.18570
  13  10 2128.4684    0.7702  0.5750  9.6349  0.0000  0.0275   0.0279   0.0612    0.0795   0.0000   441.0229      -1.56118       10.8818       2.30268      -2.01113      -3.82082       3.48545       3.76855       4.13117       4.09243       3.97160       3.14272
  13  11 2271.1020    1.0036  0.9164  9.9591  0.0000  0.0336   0.0303   0.0862    0.0945   0.0000   437.1395       1.04896       16.3275      -1.61141      -1.28685       7.30649       3.41688       5.04212       4.47171       4.91966       3.99460       3.81225
  13  12 2411.8552    1.4096  0.7601 10.6542  0.0000  0.0277   0.0452   0.0739    0.0975   0.0000   439.5778      -1.23374       17.5075      -1.37726       5.98240      -3.28986       3.41199       4.39629       4.28017       4.19561       3.98499       3.59944
  13  13 2551.6529    1.8346  0.9352 11.2622  0.0000  0.0326   0.0566   0.0847    0.1361   0.0000   434.9503      -4.32152       6.38544      -1.42747   5.93487e-05      0.714438       3.73510       5.10994       4.97986       4.81713       4.51539       3.64239
  13  14 2691.6424    2.4920  0.7831 11.8151  0.0000  0.0318   0.0855   0.0739    0.1442   0.0000   432.3256       4.49286       14.5829      0.584745      0.182707      -1.20350       3.34938       4.83128       4.45339       4.82083       4.59043       3.67839
  13  15 2832.1553    3.0862  0.7180 12.0617  0.0000  0.0291   0.1035   0.0707    0.1663   0.0000   436.6334      -3.85044       10.1408       7.79042      -5.34023      0.346214       3.48732       4.61446       4.54025       4.69817       4.49504       3.71897
  13  16 2972.5265    3.6196  0.7486 12.6008  0.0000  0.0263   0.1152   0.0696    0.1184   0.0000   439.0492      -12.7525       13.7839      0.488814      -4.73422      -1.88341       3.20459       4.00445       4.62432       4.73819       4.53302       3.57779
  13  17 3112.3966    4.0814  0.9706 12.5701  0.0000  0.0318   0.1138   0.0794    0.1281   0.0000   438.2636    -0.0347884       10.9756       4.90477      -1.07120      -1.22523       3.73552       4.86088       4.97188       4.94501       4.18381       4.03529
  13  18 3252.2233    3.5980  1.0951 13.0496  0.0000  0.0391   0.1058   0.0963    0.1002   0.0000   439.7151       8.47178       10.1841       9.97978      -4.62735       3.58645       4.98671       6.81385       7.18840       7.55315       6.94874       5.64650
  13  19 3392.2354    3.2216  1.7828 12.2694  0.0000  0.0483   0.0740   0.1226    0.0867   0.0000   428.0672      -19.0401       12.4106      -7.20881      -5.21452       9.84912       5.50482       7.03987       7.08225       7.67784       6.45548       5.58945
  13  20 3532.4647    2.6041  2.4627 11.7932  0.0000  0.0598   0.0533   0.1510    0.0698   0.0000   422.9310       9.73676       19.0801       9.01144      0.939959       4.15565       6.91413       9.07694       8.69028       9.73068       8.35497       7.29178
  13  21 3672.9639    2.1585  3.8434 11.1123  0.0000  0.0781   0.0365   0.1981    0.0612   0.0000   433.6416       1.85842       20.0687      -8.64031      -25.8232       8.38621       8.56107       11.5601       11.7689       12.2079       10.4477       8.99375
  13  22 3813.6061    1.7599  5.0951 10.8591  0.0000  0.0928   0.0278   0.2535    0.0522   0.0000   454.8668       27.5574       22.9716      -1.42902      -5.57992       9.82281       10.7285       13.4252       14.3640       14.1428       12.8183       11.1587
  13  23 3954.2084    1.4545  6.6768 10.5554  0.0000  0.1185   0.0232   0.3229    0.0520   0.0000   415.1706      -19.7923       9.54863       43.3842      -1.54941      -5.41840       13.5547       17.2110       18.8718       18.0895       16.3146       14.4662
  13  24 4095.2198    1.1937  8.0077 10.3968  0.0000  0.1392   0.0197   0.4164    0.0465   0.0000   415.6157       38.7962       98.6765      -23.8501      -6.42352       24.1225       16.5364       20.8919       22.2348       21.8465       19.6910       17.4338
  13  25 4236.6292    0.9519  9.5919 10.1516  0.0000  0.1752   0.0171   0.5290    0.0444   0.0000   463.8745       10.0379      -21.4939       33.5330       25.8000      -29.4727       20.8264       26.7998       27.9076       27.9353       24.9678       21.9235
  13  26 4377.0559    0.7920 11.2599 10.0138  0.0000  0.2269   0.0161   0.6695    0.0419   0.0000   444.4248       71.6788      -26.1712      -27.9433       38.9936       38.2615       25.7975       32.7959       35.6006       34.9501       31.7589       27.6382
  14   7 1723.5279    0.2705  0.2329  8.9630  0.0000  0.0202   0.0155   0.0444    0.0459   0.0000   439.0072      -3.67626       11.9632      0.922035     -0.871166      0.574069       2.27498       2.64158       3.13045       3.07366       3.24865       2.41812
  14   9 2017.0006    0.5626  0.5452  9.3110  0.0000  0.0239   0.0201   0.0606    0.0732   0.0000   435.8137      -6.50390       19.5113       1.64808      -2.48847      -6.55062       2.57294       3.20687       3.54258       3.40660       2.94940       2.81913
  14  10 2162.5342    0.7971  0.6164  9.7308  0.0000  0.0235   0.0275   0.0667    0.0730   0.0000   440.1362      -1.01579       17.1410       2.09439       3.68241      0.295334       2.72277       3.32207       3.57816       3.50756       3.44622       2.83567
  14  11 2305.6684    1.1207  0.8305 10.0260 -0.0001  0.0297   0.0327   0.0706    0.0986   0.0000   435.2046     -0.189251      -3.43306       3.41235       4.18178      0.623522       3.61121       4.39281       4.71990       4.61595       4.11258       3.68192
  14  12 2446.7397    1.5220  0.8267 10.7260  0.0000  0.0307   0.0448   0.0739    0.0984   0.0000   441.3222      0.254185       10.8202      -1.87889     -0.692138       1.86634       3.34998       4.55330       4.76978       4.42444       4.15101       3.38166
  14  13 2587.2014    1.9368  0.8817 11.2790  0.0000  0.0298   0.0559   0.0753    0.1029   0.0000   444.0282      -16.0345       19.1621      -3.99058      -1.04499     -0.344103       3.64808       4.51881       4.57805       4.70025       4.63609       3.76753
  14  14 2728.0874    2.5503  0.9834 11.5869  0.0000  0.0323   0.0720   0.0802    0.1639   0.0000   434.4570      -2.65222       11.0746       3.41721      -6.02436       1.61198       3.32797       4.83014       4.49966       4.65277       4.47655       3.63473
  14  15 2869.1401    3.1972  0.7940 12.1172  0.0000  0.0286   0.1041   0.0739    0.1677   0.0000   435.9010      0.767445       4.49999       2.34655       3.17820      -5.80045       3.12976       4.19054       4.56288       4.12192       3.84874       3.53742
  14  16 3010.0197    4.2098  0.6426 12.5711  0.0000  0.0251   0.1452   0.0588    0.1540   0.0000   445.7699       5.62164       9.94074      -3.32809      -3.57663       5.40314       2.82796       3.36567       3.43085       3.68472       3.27732       2.73967
  14  17 3150.4807    3.8394  1.0582 12.9999  0.0000  0.0358   0.1126   0.0889    0.1309   0.0000   433.8949      -3.61207       13.4024      0.188822       3.27940      -2.84311       3.73707       5.22663       5.08113       5.25495       4.88931       4.04026
  14  18 3290.7012    3.6134  1.2946 12.7080  0.0000  0.0385   0.0946   0.1012    0.1157   0.0000   451.8731      -1.11159       2.87230       16.9290       2.11443      -5.22959       4.26210       5.38888       5.35658       5.61235       5.23984       4.52857
  14  19 3431.3070    2.9280  1.8499 12.2799  0.0000  0.0502   0.0668   0.1259    0.0825   0.0000   433.6179       5.95250       20.1844       6.55180      -4.52870      0.205190       5.25941       7.00363       7.58151       7.19193       6.75547       5.93387
  14  20 3572.0270    2.4883  2.9968 11.6917  0.0000  0.0639   0.0465   0.1686    0.0638   0.0000   446.2752      -5.37941       18.9351      -6.70428      -6.22609      -1.14072       6.91772       8.52178       9.65175       8.96091       8.76188       7.31695
  14  21 3712.8656    1.9886  3.9794 11.3270  0.0035  0.0790   0.0355   0.2141    0.0551   0.0000   441.8101      -14.9863       19.6543       15.3370      -15.6802       11.7207       8.65675       11.4046       11.8395       11.3401       10.9935       9.56613
  14  23 3995.0875    1.3488  7.5129 10.5424  0.0000  0.1283   0.0214   0.3652    0.0475   0.0000   426.1079       16.4656       9.83197      -9.92629       5.84518      -23.2617       13.5490       18.3097       18.3374       18.7054       17.5851       14.8187
  14  24 4136.7244    1.1018  8.5253 10.3120  0.0000  0.1447   0.0184   0.4313    0.0458   0.0000   435.3592       31.8725       12.3826      -16.5868       27.7341       15.7875       15.8540       19.8644       21.5506       21.4521       19.7309       17.3528
  14  27 4560.9434    0.6555 14.7743  9.7639  0.0024  0.2977   0.0130   0.8618    0.0356   0.0000   471.8953      -33.6831       14.3158       57.7539       36.4032      -13.2753       32.4674       40.1419       44.5629       42.5392       39.8064       35.5498
  15   6 1601.0007    0.2170  0.1766  8.8829  0.0000  0.0311   0.0138   0.0353    0.0387   0.0000   436.6854      0.853629       13.5051      -1.08682      -2.22943       1.90745       2.81307       2.38990       4.36679       2.98817       2.59733       2.60274
  15   7 1753.8099    0.3090  0.3506  8.8284  0.0000  0.0211   0.0138   0.0487    0.0514   0.0000   435.4375      -7.17743       13.6115      0.432873      -5.69311      -1.56633       1.92915       2.67702       2.83910       2.67171       2.71128       2.14132
  15   8 1902.2971    0.4197  0.4043  9.1790  0.0000  0.0218   0.0170   0.0499    0.0548   0.0000   438.2517     -0.960066       7.81553       1.78649       4.15808      -1.53157       2.63885       3.42650       3.22773       3.27556       3.20895       2.82885
  15   9 2049.5951    0.6490  0.4668  9.5307  0.0000  0.0212   0.0255   0.0556    0.0674   0.0000   435.0814      -6.50278       16.5176      -2.25032     -0.431944     -0.335231       2.14503       2.84609       2.70497       3.00451       2.51429       2.33940
  15  10 2195.7743    0.9039  0.6566  9.9403  0.0000  0.0246   0.0291   0.0630    0.0783   0.0000   437.0273      -4.56522       12.1388       1.37563      -2.60315       3.65807       2.54058       3.48857       3.48960       3.53539       3.52993       2.87577
  15  11 2339.4831    1.2051  0.7773 10.6069  0.0000  0.0290   0.0363   0.0684    0.0789   0.0000   437.7203       4.93990       8.52315      -2.59089      -16.4413      -3.26134       2.74216       3.77862       3.60125       3.98095       3.67795       3.33083
  15  12 2481.0681    1.5676  0.9784 10.7862  0.0000  0.0307   0.0420   0.0797    0.1002   0.0000   437.5069      -1.08421       12.1596       2.61691      0.679226      -8.17851       3.33481       4.09847       4.52149       4.34564       4.29962       3.82117
  15  13 2622.2444    2.0764  0.9136 11.3483  0.0000  0.0303   0.0562   0.0697    0.0968   0.0000   429.5291      -5.56124       8.23515       3.98807       4.98498      0.870610       3.21085       3.90498       4.55459       4.51124       4.30041       3.96899
  15  14 2764.0869    2.7449  0.6886 12.0069 -0.0006  0.0256   0.0818   0.0559    0.0953   0.0000   438.0117      -9.47770       13.2243       1.17287       9.68721       4.03056       2.58672       3.60605       3.49850       3.75707       3.39977       3.12936
  15  15 2905.7146    3.4047  0.7236 12.3098 -0.0006  0.0258   0.1011   0.0615    0.1357   0.0000   438.0563      -2.68544       11.7997      -3.68150       4.85077      -3.81588       2.79313       3.37185       3.46923       3.60946       3.35234       2.83500
  15  16 3046.9357    3.9227  0.7721 12.7859  0.0000  0.0277   0.1240   0.0687    0.1446   0.0000   436.0117     -0.240520       8.90523       8.72479      -5.98743       6.25940       3.12968       3.74138       4.18725       4.23843       3.70398       3.16263
  15  17 3187.8810    3.8764  1.0151 12.9086  0.0000  0.0332   0.1172   0.0878    0.1499   0.0000   443.4763       2.12216       20.4452      -7.63741      -1.96820      -7.85596       3.53101       4.68383       4.83643       4.98426       4.60785       4.26026
  15  18 3328.6645    3.4051  1.3723 12.7172  0.0000  0.0395   0.0893   0.1088    0.1323   0.0000   435.8285       3.84461     -0.490610      -7.57003     -0.684545       1.90748       3.93624       5.23959       5.24122       5.53869       5.30739       4.40493
  15  19 3469.8998    2.6890  2.1601 12.3056  0.0000  0.0530   0.0604   0.1474    0.0771   0.0000   440.9245      -5.41513       6.26095       16.0542       1.78905      -1.21734       5.68178       7.43407       8.22728       7.46477       7.04013       6.48759
  15  20 3611.1163    2.3213  3.1121 11.5412  0.0000  0.0625   0.0415   0.1671    0.0677   0.0000   444.7622      -3.27601       21.9972       12.7203      -20.0454      -7.16199       6.38588       8.44592       8.83399       8.96028       8.10466       7.42194
  15  21 3752.4374    1.9998  4.7501 10.9223  0.0000  0.0795   0.0295   0.2187    0.0582   0.0000   445.2476      -6.70382       28.4284       3.27402      -7.82421      -5.06632       8.24017       10.0492       10.9681       11.0811       10.2554       9.04606
  15  22 3894.0252    1.6237  6.1919 10.6843  0.0000  0.1018   0.0241   0.2846    0.0515   0.0000   418.9177      -17.6781       5.17481       4.29525      -7.85772      -14.9212       10.0396       13.4994       14.1502       14.0311       13.4339       11.7156
  15  23 4035.3191    1.3389  7.9014 10.3561  0.0000  0.1228   0.0197   0.3478    0.0492   0.0000   446.1208      -18.5871       10.1084       7.89445      -26.6514      -4.55066       12.4023       16.0700       17.3254       16.9564       16.0481       14.7931
  15  24 4177.3301    1.0533  9.7314 10.2045  0.0000  0.1590   0.0171   0.4612    0.0440   0.0000   464.7467      -22.5281      -37.0053      -7.12593       30.9258      -9.58439       15.8286       20.2659       21.7935       22.1578       20.4817       18.3855
  15  25 4319.0538    0.8375 10.9086 10.1528  0.0000  0.2044   0.0162   0.5939    0.0399   0.0000   446.6306      -5.65006       53.0164      -88.7843       38.6580      -17.6560       20.2441       26.3359       29.1455       28.2235       26.7729       23.6074
  16   4 1293.7734    0.0983  0.0580  8.8139  0.0000  0.0194   0.0139   0.0240    0.0324   0.0000   438.6180      -4.58106       13.2307       3.08838      -2.57339     -0.778099       1.58965       2.23001       2.70371       2.37196       2.19534       1.73086
  16   5 1467.2821    0.1355  0.1033  8.8334  0.0000  0.0185   0.0125   0.0284    0.0348   0.0000   440.1084      -1.60235       18.5334      0.675189      0.316204     -0.477262       2.19070       2.34287       2.25056       2.82650       2.54902       2.11840
  16   6 1629.5237    0.2180  0.1357  8.9421  0.0000  0.0175   0.0144   0.0241    0.0376   0.0000   435.8938      -4.41791       10.2457      -1.12445      -1.03619       2.22349       2.25599       2.97355       3.16402       3.28167       2.81179       2.70607
  16   7 1783.2675    0.3339  0.2559  9.0538  0.0002  0.0162   0.0165   0.0400    0.0454   0.0000   437.8084      -2.68039       15.6247       4.34022      -3.36406       1.85168       1.84019       2.54713       2.57723       2.93524       2.73476       2.43830
  16   8 1933.1335    0.4643  0.3775  9.3427  0.0000  0.0191   0.0190   0.0459    0.0525   0.0000   439.4608      -2.90521       18.3765       2.32567      -2.43791      -1.06052       1.80721       2.65467       2.56688       3.16679       3.05478       2.78963
  16   9 2081.6188    0.6458  0.6228  9.4405  0.0000  0.0250   0.0214   0.0647    0.0744   0.0000   436.0354      -4.78707       14.3753      -1.57008      -14.0906      -1.83841       2.31025       2.73142       3.14550       3.35653       2.94015       2.62988
  16  10 2228.3866    0.8531  0.6632 10.3047  0.0000  0.0276   0.0276   0.0660    0.0739   0.0000   440.3911      -3.92013       14.0502      -3.12779       1.13979       3.79516       2.62743       3.93677       3.93020       4.12184       3.77297       3.51199
  16  11 2372.4942    1.2399  0.7838 10.6244  0.0000  0.0269   0.0363   0.0719    0.0758   0.0000   440.3473       2.92230       19.3370      -8.34539      -1.24839       2.66382       2.59200       3.23608       3.25344       3.47020       3.23459       2.84459
  16  12 2514.7865    1.7606  1.0405 10.9970  0.0000  0.0311   0.0449   0.0799    0.0957   0.0000   438.6533      -2.57545       13.7973     0.0481229      -3.20906      -3.17599       3.00858       4.19442       4.17547       4.44300       4.12751       3.46868
  16  13 2656.8500    2.2504  0.8784 11.5111  0.0000  0.0285   0.0598   0.0709    0.0904   0.0000   439.6424     -0.288517       18.5575     -0.959094       6.38985      -3.44087       2.54494       3.49766       3.68475       3.70578       3.69226       3.04873
  16  14 2799.3901    2.8514  0.8489 11.9373  0.0000  0.0275   0.0752   0.0652    0.0980   0.0000   435.9139       5.43431       17.1765     -0.494144       2.28125      0.684401       2.68781       3.17272       3.56399       3.52463       3.39728       2.95508
  16  15 2941.7166    3.4951  0.7145 12.6880  0.0000  0.0236   0.1037   0.0622    0.0878   0.0000   436.6964      -1.61024       12.2678       8.14637      -4.17992      -1.23028       2.35450       3.03858       3.08262       3.37978       3.25572       2.81164
  16  16 3083.3639    4.0943  0.8361 12.7315  0.0000  0.0291   0.1150   0.0677    0.1451   0.0000   438.2582      -1.46806       9.16826       2.29088      -8.04815      -2.96124       2.54360       3.46645       3.78006       3.66899       3.59085       3.15918
  16  17 3224.8295    3.7194  1.1635 12.8070  0.0000  0.0361   0.1072   0.0912    0.1641   0.0000   437.5402      -10.1070       4.36948       1.71370      0.384590      -4.22177       3.40826       4.56498       4.75144       4.77722       4.25355       4.17756
  16  18 3366.2246    3.2530  1.3742 12.8637  0.0153  0.0409   0.0927   0.1114    0.1169   0.0000   440.7354       2.18336       8.54101       2.22158      -2.36622      -1.35727       4.38401       5.45955       5.70101       5.43814       5.56665       4.73770
  16  19 3507.7493    2.6617  2.2755 12.0279  0.0000  0.0527   0.0547   0.1400    0.0859   0.0000   433.2746       7.29235       17.5097       3.08756      -3.18541       1.26535       4.85568       6.49763       6.62695       7.07952       6.62447       5.80878
  16  20 3649.6773    2.2167  3.6980 11.3203  0.0000  0.0676   0.0358   0.1852    0.0650   0.0000   437.2333      -15.9258      -1.06099      -6.12354       3.39407      -4.02180       6.29822       8.05850       9.01351       8.41620       8.32284       7.49039
  16  21 3791.5116    1.8430  4.8340 10.9960  0.0000  0.0856   0.0286   0.2308    0.0564   0.0000   455.9951       23.6956       4.37192       19.0366       2.54132     -0.214787       7.94227       10.5472       10.9562       11.2766       10.3092       9.55617
  16  22 3933.4169    1.4912  6.4972 10.6339  0.0000  0.1045   0.0224   0.3007    0.0494   0.0000   429.3678      -8.24854       34.2366       1.83345      -16.5733       12.5052       9.84301       12.9092       14.0683       14.0506       13.1995       11.9443
  16  23 4075.5140    1.1956  8.1299 10.3643  0.0000  0.1331   0.0184   0.3695    0.0459   0.0000   421.9091       3.60888       2.23129      -19.1878      -30.7174       9.59619       12.2615       15.8487       16.8846       17.1697       16.2681       14.5195
  16  25 4359.7383    0.8382 12.1444 10.0097  0.0000  0.2059   0.0147   0.6078    0.0395   0.0000   482.4948      -22.0222      -59.6135      -20.6904       40.5377       15.4545       19.0904       25.6255       26.7902       27.5582       25.0927       23.0862
  17   6 1657.0541    0.2381  0.1852  8.9487  0.0000  0.0192   0.0132   0.0291    0.0381   0.0000   438.5766     -0.253077       13.1488      -4.94057      -1.25609     -0.126268       1.86968       2.42937       2.00271       2.19122       2.38611       3.27059
  17   7 1811.9854    0.4084  0.3024  8.9305  0.0000  0.0177   0.0172   0.0369    0.0498   0.0000   437.0194     -0.522121       12.6177       1.78550     -0.410660      0.426505       1.45753       1.87291       2.14912       2.04898       2.01597       1.99795
  17   8 1963.2747    0.5112  0.5323  9.2353  0.0000  0.0223   0.0172   0.0532    0.0576   0.0000   441.8239      -6.92409       13.0542       2.88375       1.08478     -0.367761       2.02889       2.66901       2.72323       3.07603       3.05092       2.59358
  17   9 2112.9115    0.6477  0.8069  9.6412  0.0000  0.0288   0.0190   0.0764    0.0666   0.0000   439.5434      0.683665       11.5036      -3.98201      -1.14293      0.303104       2.51957       3.16894       3.28820       3.52552       3.18725       2.92416
  17  10 2260.2782    0.9490  0.7908  9.9764  0.0000  0.0290   0.0264   0.0677    0.0919   0.0000   436.5448       1.92219       14.8349      0.411935      -3.34914     -0.730224       2.39458       3.66500       3.63128       3.74589       3.67108       3.32392
  17  11 2404.9576    1.4254  0.9070 10.5359  0.0000  0.0290   0.0359   0.0685    0.0913   0.0000   439.8395     -0.130049       14.6245      0.266165     0.0826282     -0.848855       2.51029       3.29297       3.79664       3.52093       3.54005       3.33205
  17  12 2548.0367    1.9163  0.8148 11.2670 -0.0015  0.0256   0.0512   0.0670    0.0812   0.0000   435.1013       3.96025       13.7935       3.27928      0.456792       2.67662       2.34537       3.24093       3.16066       3.34113       3.28206       3.10615
  17  13 2690.9752    2.3493  0.8401 11.7537  0.0005  0.0264   0.0627   0.0707    0.0870   0.0000   443.2994      -5.67704       8.91871      -6.80931       2.87611      -2.47309       2.37564       3.05886       3.23877       3.26487       3.18710       2.80901
  17  14 2834.2976    3.1116  0.7806 12.1918  0.0000  0.0239   0.0846   0.0626    0.0856   0.0000   437.1058       3.97286       14.8082       4.51306      -4.45782      -1.15017       2.23307       2.89041       3.14553       3.18632       3.23717       2.77805
  17  15 2977.1348    3.6679  0.7169 12.6191  0.0000  0.0236   0.1032   0.0571    0.0842   0.0000   439.4928       5.96131       14.8710      -1.01037      -3.42989       3.61298       2.09556       3.02769       2.99277       3.15344       2.99373       2.67783
  17  16 3119.2872    4.0243  0.8753 12.8227 -0.0004  0.0265   0.1027   0.0665    0.1029   0.0000   438.5515       5.09422       9.16253       1.31263     -0.575123       4.17215       2.27741       3.18587       3.27827       3.43660       3.01416       2.89342
  17  17 3261.2191    3.7668  1.3649 12.3235 -0.0011  0.0366   0.0886   0.0920    0.1817   0.0000   440.4663       4.97723       7.83602       5.44734       2.51195       6.47253       3.11247       4.27066       4.19401       4.48742       4.07669       3.74170
  17  18 3403.2782    3.0519  1.9694 12.3292  0.0000  0.0470   0.0715   0.1365    0.1084   0.0000   437.8478      -6.98326       24.1041       1.76629      -5.34472     -0.607286       4.24848       5.31279       5.95837       5.75840       5.56673       5.21252
  17  19 3545.3057    2.6008  2.9049 11.4469  0.0000  0.0589   0.0460   0.1518    0.1002   0.0000   427.5865      -4.68455       13.8557       4.12179       10.7480      -5.68607       4.84157       6.91329       7.17307       7.26521       6.97120       6.20078
  17  20 3687.7900    2.1619  3.9387 11.2324  0.0000  0.0725   0.0361   0.1915    0.0711   0.0000   425.5348      -6.10185       21.9421      -2.69576      -3.36421       8.11220       6.30314       8.41617       9.24170       9.00049       8.66434       7.99913
  17  21 3829.7956    1.7673  5.6137 10.8119  0.0000  0.0877   0.0251   0.2468    0.0527   0.0000   448.2927       3.78578       1.22842       4.60956      -15.9013       2.68994       7.82560       10.2626       10.9041       11.3214       10.5666       9.63172
  17  22 3972.2346    1.4334  7.5844 10.4474  0.0000  0.1126   0.0195   0.3214    0.0458   0.0000   443.9052     -0.271578       1.58579       16.1550       54.1708      -16.3106       9.88385       13.2586       14.2742       14.7489       13.3581       12.4811
  17  23 4114.7439    1.1919  9.4015 10.2641  0.0000  0.1405   0.0171   0.4010    0.0425   0.0000   455.5182       54.3855       29.7662      -12.0254      -7.29490      -8.41254       12.3212       16.3139       17.7885       17.5796       17.0406       15.7388
  17  24 4257.4398    0.9811 10.1114 10.0877  0.0000  0.1608   0.0156   0.4599    0.0408   0.0000   463.4907       44.4697      -11.2634       1.91997       12.8590     -0.543438       13.9135       18.3606       19.9844       20.2906       18.2948       17.2146
  17  25 4399.8117    0.7818 13.3589  9.9354  0.0000  0.2339   0.0133   0.6621    0.0371   0.0000   453.9758      -51.5953       3.64420       19.8861      -19.7522      -17.6573       19.8583       26.3274       28.7671       28.9110       27.1289       24.6138
  18   5 1518.7191    0.1527  0.1877  8.8469  0.0000  0.0209   0.0098   0.0417    0.0344   0.0000   439.5688     -0.989709       17.2505     -0.291182      -3.59746      -1.99118       1.41423       2.17243       1.99267       2.38189       1.96426       2.11127
  18   6 1683.6738    0.2661  0.2585  8.8859  0.0000  0.0152   0.0129   0.0413    0.0409   0.0000   438.1243      -3.50147       14.0108       3.33652      -7.07913       2.93021       1.39500       1.89600       2.18358       2.28103       2.16696       1.82891
  18   7 1839.9485    0.4098  0.4038  9.0763  0.0000  0.0209   0.0156   0.0487    0.0510   0.0000   437.3118      -4.39261       12.8912       1.60159     -0.321293       3.68507       2.26239       2.67613       3.35420       3.32677       3.08235       2.71940
  18   8 1992.8155    0.5617  0.4577  9.3206  0.0000  0.0202   0.0190   0.0449    0.0585   0.0000   436.4859      -3.28497       14.2647       1.95548      -5.17366      0.602407       1.79008       2.27523       2.48216       2.49655       2.40304       2.29190
  18   9 2143.6746    0.7906  0.6877  9.6338  0.0000  0.0253   0.0219   0.0548    0.0707   0.0000   437.0754      -1.39268       15.6940       1.30863     -0.753248      0.335449       2.21993       3.11093       3.23685       3.34611       3.31512       3.07144
  18  10 2291.6700    1.0787  0.7156 10.3057  0.0000  0.0263   0.0302   0.0565    0.0838   0.0000   434.6076       2.52262       17.1505      0.429922      -5.23643      -3.43223       2.16806       2.69773       2.96229       2.95279       3.01665       2.61001
  18  11 2436.8142    1.4536  0.9867 10.6903  0.0000  0.0300   0.0366   0.0727    0.1060   0.0000   434.6724      0.338898       11.3711      -3.61327      -5.37840     -0.302142       2.43843       3.17701       3.46683       3.56394       3.44800       3.16456
  18  12 2580.8131    1.9266  0.8682 11.4211  0.0008  0.0259   0.0502   0.0703    0.0809   0.0000   433.3242      -10.1747       10.0645      -2.56969      -4.66371       2.64639       2.29287       3.04768       3.19290       3.27992       3.20480       2.96009
  18  13 2724.6425    2.5306  0.7390 11.9203  0.0003  0.0226   0.0685   0.0604    0.0767   0.0000   436.7751     -0.966357       13.9503      -2.01103      -2.84039     -0.417224       1.91248       2.54187       2.65576       2.70674       2.73636       2.52103
  18  14 2868.6104    3.2515  0.6831 12.4449  0.0000  0.0210   0.0904   0.0565    0.0741   0.0000   437.2601      -2.77420       14.7677       2.38610      -4.40235     -0.512017       1.81219       2.34501       2.49192       2.44934       2.46411       2.22293
  18  15 3012.0602    3.8087  0.8200 12.7334  0.0000  0.0242   0.0996   0.0659    0.0878   0.0000   440.5516      -2.39219       10.1442       4.77036      -1.10579       1.94445       2.07238       2.87543       2.86856       3.22491       2.93064       2.71393
  18  16 3154.7355    3.7881  0.8808 13.0969  0.0000  0.0281   0.1002   0.0714    0.0824   0.0000   432.1451      -2.04306       14.4007       5.79152     -0.789870      -2.59841       2.25370       3.25485       3.09556       3.43215       3.23270       3.00522
  18  17 3297.3267    3.4757  1.3247 12.7600  0.0000  0.0365   0.0831   0.0904    0.1072   0.0000   438.2770      -5.69418       15.9680       4.94107       2.19410       1.92932       2.94660       4.10830       4.13090       4.61755       3.93874       3.87535
  18  18 3439.9138    3.0093  1.8834 12.2951  0.0000  0.0430   0.0650   0.1206    0.1011   0.0000   435.6853      -5.07354       9.82851      -5.05627       1.43715       11.6928       3.60929       4.80236       5.12195       5.34634       4.99149       4.58624
  18  19 3582.3998    2.5201  2.9983 11.4676  0.0000  0.0567   0.0456   0.1574    0.1048   0.0000   436.7429      -6.16908       8.93000      0.230204       2.51384       6.64219       4.89325       6.37415       6.61373       7.08736       6.37031       6.04713
  18  20 3725.0829    2.0250  3.9877 11.1343  0.0000  0.0680   0.0323   0.1968    0.0705   0.0000   431.9255       3.72459       17.5175       13.7281     -0.611774       13.4580       5.69172       7.70941       8.21209       8.46651       8.16073       7.46577
  18  21 3867.9857    1.7433  6.0424 10.6436  0.0000  0.0871   0.0234   0.2500    0.0557   0.0000   431.8327      -17.7054       19.9026      -5.40424       14.7541       7.53032       7.63235       9.80741       10.6459       10.9116       10.5785       10.0959
  18  23 4153.4349    1.1291  9.4473 10.1528  0.0000  0.1369   0.0153   0.4002    0.0418   0.0000   442.2767      -22.4830      -4.07701      -20.8682       11.9504      -4.60214       11.2002       14.4743       16.1724       16.5837       15.4091       14.3813
  18  26 4582.4690    0.5904 16.9888  9.7940  0.0058  0.3421   0.0091   0.8864    0.0278   0.0000   475.4632       56.7502      -12.4670      -31.4034       44.9458      -7.72584       27.4556       36.3253       40.2044       40.2856       38.1843       35.3603
  19   6 1709.3519    0.2907  0.2622  8.9982  0.0000  0.0162   0.0135   0.0401    0.0396   0.0000   437.4241     -0.816740       20.1217     -0.805210       2.29228     -0.652562       1.36922       1.96961       2.62190       2.82497       2.94583       2.56587
  19   7 1867.2980    0.4338  0.3883  9.1282  0.0000  0.0191   0.0154   0.0399    0.0496   0.0000   439.4812     -0.475591       15.8653      0.973993      0.105790       1.91804       1.66736       1.91113       2.06091       2.19715       2.14353       2.11130
  19   8 2021.7439    0.5876  0.6656  9.4213  0.0000  0.0282   0.0172   0.0596    0.0656   0.0000   440.0292      -4.05213       16.3754      0.700591      -2.30921       7.39003       2.49093       3.71701       3.58686       3.76529       3.46059       3.02445
  19   9 2173.6969    0.8572  0.7123  9.8126  0.0000  0.0232   0.0233   0.0567    0.0685   0.0000   437.1138      -4.75776       16.4921      0.855695      -5.73300       2.80528       1.90200       2.37061       2.73541       2.79866       2.76962       2.53777
  19  10 2322.3075    1.1734  0.8388 10.4387  0.0000  0.0269   0.0302   0.0631    0.0763   0.0000   441.8863     -0.546940       13.1186      -2.73070      -2.83984      -3.87742       2.19363       2.90519       3.10380       3.05987       2.98645       2.76217
  19  11 2468.0729    1.5646  1.0268 10.8393  0.0000  0.0280   0.0382   0.0810    0.1016   0.0000   439.3024      -1.52252       13.2061       4.10355      -1.12006    -0.0218967       2.26161       2.89982       3.12539       3.19838       3.02354       2.77007
  19  12 2613.0623    2.1389  0.8816 11.4323  0.0000  0.0257   0.0525   0.0636    0.0952   0.0000   436.6765      -2.09838       10.4059      -1.61134       1.49242      -1.09917       2.06899       2.78490       2.91743       2.96909       2.83428       2.61887
  19  13 2757.8910    2.6923  0.8402 12.0335  0.0000  0.0252   0.0685   0.0646    0.0818   0.0000   435.5424       2.98679       12.8676      -3.55026     -0.930346       3.46659       2.03093       2.93546       2.87810       3.27184       3.12309       2.97013
  19  14 2902.4387    3.3514  0.6984 12.5661  0.0000  0.0228   0.0891   0.0536    0.0735   0.0000   437.0803      0.992284       9.64699       4.23247      -2.10018     -0.861123       2.00250       2.81774       2.87878       3.02784       2.96163       2.65738
  19  15 3046.4479    3.8985  0.7677 12.7134  0.0000  0.0232   0.0999   0.0563    0.0840   0.0000   438.0849      -3.37209       13.7819      0.396142      -5.53211       1.65747       1.88028       2.58162       2.71790       2.86930       2.90171       2.56617
  19  16 3189.7654    3.8879  0.9855 12.8392  0.0000  0.0282   0.0932   0.0702    0.0881   0.0000   439.1709      -5.24093       15.2689      0.333729      -5.70331      -4.97079       2.34906       2.91251       3.39884       3.36819       3.47152       3.19764
  19  17 3332.7724    3.4896  1.3066 12.6052  0.0000  0.0333   0.0763   0.0907    0.0926   0.0000   436.5210     -0.102156       11.0422       2.02934      -9.93520      -2.57304       2.62058       3.65783       3.85129       3.84227       3.81400       3.58268
  19  18 3476.0871    2.8418  2.3153 11.9357  0.0007  0.0472   0.0507   0.1248    0.0801   0.0000   436.4911       3.16055       7.18997      -1.82884       3.92419   -0.00499989       3.48587       4.91003       4.87356       5.22815       5.06151       4.63745
  19  19 3619.1166    2.3532  3.5725 11.2835  0.0000  0.0609   0.0363   0.1656    0.0776   0.0000   432.5393       5.86238       1.40527      -1.34701      -5.70421       4.70985       4.78715       6.36075       6.59401       7.02895       6.58243       6.13989
  19  20 3762.2303    1.9410  5.0115 10.8731  0.0000  0.0773   0.0269   0.2092    0.0606   0.0000   437.3868      -16.5745       45.2375       5.94450       3.68068     -0.155815       6.10525       8.31412       9.03451       8.80267       8.90595       8.09136
  19  21 3905.4670    1.6407  6.9141 10.4504  0.0006  0.0927   0.0200   0.2720    0.0498   0.0000   440.7337      -15.3533       19.5658      -2.20142      -4.02610       12.5158       7.89285       9.79336       10.6234       11.3094       11.2235       10.3683
  19  22 4048.7892    1.3526  9.0802 10.1039  0.0000  0.1181   0.0157   0.3381    0.0447   0.0000   440.2757      -38.1932       21.6396       33.8113      -4.73003      0.553670       9.28613       12.3693       13.6043       13.6966       13.1758       12.1242
  19  24 4335.4041    0.8721 12.4420 10.0481  0.0014  0.1950   0.0136   0.5645    0.0362   0.0000   411.4284      -3.20477       35.1787      0.984392      -8.46777       8.03662       15.1770       20.3410       21.5871       22.3316       21.4807       20.2843
  19  25 4479.0145    0.7222 15.0511  9.8519 -0.0011  0.2562   0.0105   0.6889    0.0311   0.0000   431.1412      -22.5697       22.1435       46.0955       35.7083       39.3542       19.8764       26.3078       28.1382       29.1760       27.0957       25.7968
  20   6 1734.2034    0.3008  0.2565  9.0008  0.0000  0.0151   0.0132   0.0341    0.0394   0.0000   440.0491      -2.40861       16.7252      -1.58170      -4.24005      0.973650       1.35663       1.44316       1.67078       2.06245       1.57175       1.90994
  20   7 1893.9034    0.4239  0.3766  9.2669  0.0000  0.0177   0.0152   0.0404    0.0447   0.0000   437.7979      -1.86289       13.8891       2.60429      -3.14863     -0.633978       1.24260       1.80054       1.79677       1.82367       1.94982       1.65376
  20   8 2049.9879    0.6216  0.5961  9.4337  0.0000  0.0212   0.0178   0.0537    0.0596   0.0000   440.5037     -0.462451       11.5368      0.136345     -0.175490      -2.41505       1.55757       2.12605       2.28996       2.28607       2.24917       1.95615
  20   9 2203.1293    0.8862  0.7121 10.0032  0.0000  0.0242   0.0236   0.0567    0.0718   0.0000   437.3149      -4.26501       13.5181     -0.334213      -7.20910      -2.08352       1.94220       2.62380       2.63078       2.63224       2.71790       2.47806
  20  10 2352.4286    1.2299  0.8681 10.4533  0.0000  0.0266   0.0301   0.0647    0.0760   0.0000   436.3018      -2.10412       16.8390       3.20894      -4.36904       1.07825       1.87149       2.68875       2.68216       3.02816       3.02250       2.52122
  20  11 2498.8893    1.7096  0.9364 11.0092  0.0000  0.0265   0.0406   0.0681    0.0904   0.0000   438.3616       2.95002       13.8423       1.68145      -2.03447      -2.88168       1.93678       2.75786       2.80722       2.90681       2.77319       2.53742
  20  12 2644.7582    2.1052  0.9785 11.6843  0.0000  0.0285   0.0517   0.0711    0.0952   0.0000   442.0716       3.96171       10.9329      -3.38153    0.00616844      0.176309       2.25494       3.05194       3.28192       3.47272       3.33974       2.90504
  20  13 2790.6458    2.6622  0.8879 12.1494  0.0000  0.0268   0.0643   0.0618    0.0790   0.0000   441.3168     -0.912272       11.1896     -0.715172      -1.18550      -3.55042       2.03597       2.67418       2.79482       2.92099       2.84954       2.63494
  20  14 2935.8174    3.5653  0.7927 12.5134  0.0006  0.0251   0.0884   0.0575    0.0793   0.0000   438.0118     -0.479974       8.98818      0.521563       1.85002     -0.852620       1.80755       2.75909       2.69039       2.76685       2.66056       2.39546
  20  15 3080.3402    4.0941  0.8644 12.7664  0.0000  0.0245   0.0978   0.0605    0.0853   0.0000   435.7612      -1.01943       10.8084      -1.56663      -1.31782      -2.30773       1.92084       2.47200       2.57981       2.73231       2.77757       2.53091
  20  16 3224.2848    3.7608  1.1702 12.6961 -0.0000  0.0327   0.0814   0.0778    0.0954   0.0000   441.6474       1.82729       11.4113      0.532945      -2.04987       3.91174       2.29168       3.46867       3.42347       3.71289       3.63926       3.35501
  20  17 3367.9145    3.2215  1.4137 12.8276  0.0000  0.0361   0.0707   0.1008    0.0721   0.0000   438.6430       4.99902       19.0013      -2.10200       2.93620       2.32697       2.71918       3.75490       3.79166       4.24296       3.89614       3.56680
  20  18 3511.6892    2.5882  2.5312 11.9939 -0.0012  0.0502   0.0452   0.1334    0.0656   0.0000   442.2635     -0.796306       7.99658      -1.70589      -10.3075       11.4062       3.75367       4.93381       5.45293       5.41587       5.38895       4.94543
  20  19 3655.5548    2.1377  3.8432 11.2451 -0.0007  0.0623   0.0314   0.1731    0.0632   0.0000   419.1579       1.39298       18.0107       10.5006     -0.876392       5.01902       4.93338       6.33415       7.01038       7.30044       6.97080       6.79277
  20  20 3799.0428    1.8000  5.5140 10.8270  0.0000  0.0821   0.0241   0.2269    0.0534   0.0000   435.7754       13.8508       2.24450       15.4999       8.48584       4.50935       6.14911       8.33014       8.93887       9.39117       8.78985       8.67215
  20  21 3942.8053    1.5050  7.6959 10.4228  0.0000  0.1020   0.0181   0.2983    0.0446   0.0000   435.0134       4.36023       15.2839       10.8007      -17.8615      -12.2995       7.67843       10.1313       11.0725       11.5090       11.2505       10.4826
  20  22 4086.5145    1.2607  9.0265 10.0896  0.0000  0.1163   0.0147   0.3329    0.0432   0.0000   442.3011       3.07358       39.6595       7.51565      -18.3194       10.9203       8.93156       11.6630       12.7589       13.1637       12.5246       11.9050
  20  23 4230.0870    0.9859 11.2909 10.1528  0.0000  0.1642   0.0139   0.4800    0.0360   0.0000   421.7519       9.35588      -13.3224      -13.9625       39.0006       19.1002       11.9748       16.0253       17.4579       17.7743       17.1621       16.2641
  20  24 4373.6989    0.8160 13.0831 10.0074  0.0039  0.2052   0.0122   0.5913    0.0339   0.0000   413.9501      -12.1794       22.8559       55.8326      -2.93269       1.12809       15.6256       19.5470       22.5471       23.2826       21.9589       21.1205
  20  25 4518.0489    0.6518 14.1384  9.8568  0.0000  0.2559   0.0105   0.6831    0.0311   0.0000   421.0701      -20.0837      -10.7394      -62.0043       57.0147      -5.82062       18.7800       24.9933       27.3566       28.4943       26.8602       26.0517
  21   5 1589.2518    0.2053  0.2148  8.8748  0.0000  0.0175   0.0105   0.0358    0.0342   0.0000   438.7817       1.16001       17.4274      0.939283      -3.70051      0.401970       1.32435       1.60932       1.80958       1.64800       1.83494       1.71109
  21   6 1758.2132    0.3224  0.3240  8.9740  0.0000  0.0177   0.0126   0.0382    0.0414   0.0000   439.7033      -2.64647       17.8442       1.95483      -2.04541      -2.92512       1.34767       1.71939       1.96640       1.86373       2.14270       1.97005
  21   7 1919.7847    0.4755  0.5148  9.1144  0.0000  0.0212   0.0143   0.0459    0.0513   0.0000   440.5392      -1.86444       17.0535      0.361368      -4.85257      -1.70266       1.33012       1.99926       1.97388       2.30487       1.87216       2.04011
  21   8 2077.6939    0.6703  0.7054  9.5400  0.0000  0.0237   0.0177   0.0557    0.0636   0.0000   438.3535      -2.71100       13.6286      0.958052      -3.74812      0.263919       1.68421       2.34491       2.42375       2.60281       2.52113       2.48262
  21   9 2231.8595    0.9604  0.7932  9.9896  0.0013  0.0237   0.0240   0.0609    0.0772   0.0000   439.2582       2.78392       10.0855      -1.51707       2.83000       1.22960       1.77399       2.36017       2.54865       2.56238       2.44668       2.20859
  21  10 2381.8655    1.2935  0.8651 10.6505  0.0000  0.0246   0.0316   0.0626    0.0692   0.0000   435.6612      -5.69127       14.7558      -1.16819      -1.93858       4.21832       1.83396       2.37466       2.51146       2.66262       2.49673       2.37345
  21  11 2529.2380    1.6777  0.9118 11.1534  0.0000  0.0265   0.0394   0.0664    0.0770   0.0000   440.5374      0.855546       10.3293     0.0395543      -3.34241      -1.52488       1.92429       2.53336       2.93144       2.80490       2.75572       2.74605
  21  12 2676.0809    2.3307  0.8130 11.6733  0.0000  0.0239   0.0586   0.0585    0.0956   0.0000   437.3404       4.24034       12.7148      -4.85178   -0.00490923       1.45243       1.84084       2.35887       2.41095       2.52785       2.49115       2.36843
  21  13 2822.8618    2.9717  0.8985 12.1503  0.0000  0.0249   0.0694   0.0633    0.0960   0.0000   434.8172      -2.25715       15.3664      -2.63338      -7.73531      -2.67353       1.83438       2.50626       2.72886       2.85522       2.86284       2.39983
  21  14 2968.8315    3.7203  0.8076 12.5689  0.0000  0.0227   0.0891   0.0564    0.0778   0.0000   439.3461      -1.74272       10.8696       4.50910     -0.782298      0.238329       1.59579       2.19826       2.33707       2.32448       2.31032       2.18412
  21  15 3113.8176    4.0845  0.9378 12.8088  0.0000  0.0248   0.0929   0.0639    0.0858   0.0000   437.0266      -1.06868       13.4908       5.65862       2.56808      0.563061       1.91084       2.60892       2.65913       2.74095       2.84663       2.62097
  21  16 3258.3695    3.6780  1.3510 12.3980  0.0000  0.0315   0.0723   0.0831    0.0904   0.0000   435.4627      -2.12660       17.4060       1.18859      -2.59758      0.273952       2.29274       3.00805       3.45073       3.50080       3.42721       3.35187
  21  17 3402.6756    3.0508  1.7057 12.4795  0.0000  0.0392   0.0584   0.0995    0.0653   0.0000   442.2820      -2.22549       7.41794       2.35067       2.94871      0.851907       2.87469       3.76037       4.00410       4.35431       4.04918       3.81713
  21  18 3547.0213    2.5015  2.6825 11.8468  0.0000  0.0512   0.0394   0.1312    0.0555   0.0000   439.7134       4.56389       1.28323       8.07155       4.14533       3.70548       3.49701       4.81476       5.24132       5.28872       5.25103       4.94546
  21  19 3691.3557    2.0276  4.2959 11.1135  0.0000  0.0652   0.0276   0.1813    0.0552   0.0000   444.8758       6.89797      0.828016       2.88885      -15.2480       7.20251       4.68500       6.21572       6.79714       6.94798       6.81358       6.39317
  21  20 3835.5157    1.7501  5.6817 10.7466 -0.0003  0.0822   0.0225   0.2209    0.0511   0.0000   427.8764       5.02175       17.5556       4.50746       10.5305       6.01819       5.82743       7.79504       8.63423       8.62545       8.71726       8.13313
  21  21 3979.5557    1.4160  7.7038 10.4576  0.0000  0.1035   0.0171   0.2959    0.0400   0.0000   434.6729      -18.5786      -11.6434       26.7978      -7.88240       3.83641       7.42545       9.59266       10.8308       11.1113       10.6481       10.3508
  21  22 4123.8724    1.1698  9.4429 10.1872  0.0000  0.1303   0.0146   0.3660    0.0388   0.0000   454.6498      -4.32734       1.83033       14.7109      -21.4108      -19.0907       9.20605       12.4762       13.5935       13.8685       13.9991       13.2106
  21  23 4267.6646    0.9190 11.3261 10.0809  0.0000  0.1692   0.0130   0.4764    0.0355   0.0000   470.3831       21.4925       2.64241      -20.8828      -7.35100       15.4160       12.0429       15.7247       17.5809       17.9770       17.0675       16.6306
  21  25 4555.9885    0.6148 15.8056  9.8632  0.0028  0.2860   0.0094   0.7704    0.0270   0.0000   417.2129       33.6365       20.3250       56.5378       34.6663      -26.1595       19.9382       26.3262       28.9231       30.2949       29.2160       27.7272
  22   3 1233.0948    0.0900  0.0778  8.8414  0.0000  0.0190   0.0103   0.0323    0.0281   0.0000   439.3230     -0.583336       19.7609       2.61781      -5.03476     -0.783402       1.26361       1.67072       1.96177       1.80239       1.91558       1.88446
  22   4 1429.1156    0.1072  0.1031  8.8353  0.0000  0.0164   0.0090   0.0359    0.0293   0.0000   439.1794      0.922929       19.9663      -1.76361      -1.58762      0.713171       1.18029       1.71645       1.47255       1.58578       1.94952       1.73743
  22   5 1611.3374    0.1973  0.1984  8.9193  0.0000  0.0152   0.0102   0.0340    0.0319   0.0000   440.2073      -1.04722       19.2806      0.838624      -3.69094      -1.77984      0.971070       1.42016       1.58244       1.69779       1.35680       1.42033
  22   6 1781.5263    0.3587  0.3180  9.0543  0.0000  0.0165   0.0135   0.0375    0.0407   0.0000   439.4671      -2.83478       16.3536       2.05730      -3.05399       1.04278       1.08117       1.39645       1.66232       1.56618       1.57492       1.43871
  22   7 1945.0486    0.5300  0.5724  9.1759  0.0000  0.0197   0.0151   0.0484    0.0553   0.0000   439.1201      -2.74042       15.1877       3.96763      -3.60723      -1.28256       1.51059       1.90077       2.13251       2.27876       2.28589       2.06574
  22   8 2104.7472    0.7189  0.6521  9.5482  0.0000  0.0212   0.0195   0.0560    0.0613   0.0000   440.5692      -2.33674       14.9204      -2.04955      -3.29728      -2.07602       1.62749       2.23192       2.44343       2.34876       2.21675       2.15009
  22   9 2259.9559    1.0120  0.9060 10.1525  0.0000  0.0259   0.0234   0.0638    0.0711   0.0000   439.7387      -1.90476       10.7668      -1.81456      -3.06858       4.51141       1.82464       2.36889       2.47872       2.62407       2.69761       2.48026
  22  10 2410.7726    1.4375  0.8938 10.8326  0.0000  0.0252   0.0334   0.0618    0.0775   0.0000   438.4334      -3.72906       17.1705      -2.91964      -5.11056      -1.56023       1.63862       2.31655       2.36433       2.65307       2.57775       2.29149
  22  11 2559.1202    1.8854  0.9558 11.2186  0.0001  0.0277   0.0422   0.0635    0.0812   0.0000   437.5035      -2.84629       11.9927       1.16630       2.25575       2.20460       1.76966       2.56159       2.69879       2.83676       2.69494       2.44729
  22  12 2707.0227    2.5038  0.8633 11.8058  0.0000  0.0233   0.0573   0.0580    0.0817   0.0000   438.7884      0.663981       10.1678       6.10140      -2.71963       2.87092       1.68189       2.24183       2.51026       2.47041       2.54853       2.46832
  22  13 2854.6403    3.1975  0.8486 12.4075  0.0000  0.0235   0.0751   0.0584    0.0914   0.0000   438.5638       3.42367       14.0854       4.10866      -4.30568      -1.45053       1.77753       2.24213       2.42371       2.52374       2.59066       2.47337
  22  14 3001.2653    3.7165  0.8467 12.6218  0.0000  0.0224   0.0863   0.0587    0.0847   0.0000   441.2828      -1.17338       14.4178     -0.675520     -0.259249      -3.98999       1.76455       2.45665       2.66271       3.01251       2.79116       2.96123
  22  15 3146.8952    3.8691  0.9121 12.9446  0.0000  0.0261   0.0882   0.0617    0.0770   0.0000   439.9266     -0.438027       17.3720       4.09805       1.69376       1.43897       1.70429       2.52587       2.56707       2.68176       2.45222       2.47963
  22  16 3292.0844    3.5547  1.3820 12.6360  0.0000  0.0313   0.0712   0.0881    0.0752   0.0000   436.3987     -0.525146       15.7517       7.06028      0.361547      -5.43066       2.16876       3.02896       3.05859       3.37325       3.21792       3.14688
  22  17 3437.1082    2.9044  2.0611 12.1159 -0.0000  0.0426   0.0479   0.1058    0.0607   0.0000   438.8586     0.0891998       20.2275       1.17115      -2.49563      -1.75841       2.76943       3.96636       4.16518       4.28038       4.10593       3.96597
  22  18 3582.0056    2.4165  3.0818 11.7556  0.0002  0.0520   0.0355   0.1429    0.0490   0.0000   440.9421       2.89196       1.63903      -2.69313     -0.997632       2.25268       3.60710       4.76060       5.17578       5.52934       5.36200       5.15887
  22  19 3726.7469    1.9357  4.4044 11.2511  0.0000  0.0673   0.0262   0.1891    0.0470   0.0000   442.3655      -10.4475       20.3511      -2.20685       3.96197      -3.53219       4.58544       5.97847       6.72396       6.83962       6.64129       6.34448
  22  20 3871.5983    1.6479  6.4637 10.6561  0.0000  0.0845   0.0193   0.2390    0.0433   0.0000   445.8511      -4.03084       6.70791       18.2395      -3.47720      -1.77399       5.94551       7.69451       8.60864       8.73809       8.53997       8.31527
  22  21 4016.0397    1.2970  8.3574 10.3880  0.0000  0.1118   0.0156   0.3207    0.0382   0.0000   428.3453     -0.212773       13.2553       14.5597      -15.6375       9.37026       7.73191       9.73739       11.1967       11.6713       11.0812       10.9116
  22  22 4160.4733    1.0986 10.6198 10.2083  0.0000  0.1423   0.0136   0.4039    0.0346   0.0000   434.5246      -12.3015       14.9120      0.659424      -5.44258      -5.89685       9.74715       12.8417       14.3166       14.6176       14.4289       13.8447
  22  23 4305.0652    0.9325 12.4567 10.0752  0.0000  0.1704   0.0119   0.4921    0.0321   0.0000   431.6284       29.1083       21.0124      -23.2675       23.0907       12.3391       12.0993       15.6644       17.3941       18.1041       17.8506       16.7633
  23   3 1252.2596    0.0799  0.0946  8.8403  0.0000  0.0420   0.0093   0.0291    0.0276   0.0000   439.5894     -0.431963       18.2805      -1.12233      -1.50433       2.31918       2.96134       2.22112       3.57980       3.56350       2.68583       2.23713
  23   4 1449.7041    0.1297  0.0951  8.8471  0.0000  0.0143   0.0100   0.0248    0.0287   0.0000   440.0795     -0.485093       18.4394     -0.465161      -3.53803     -0.774235       1.00679       1.37242       1.56506       1.34500       1.53958       1.46966
  23   5 1632.7941    0.2288  0.2161  8.8681  0.0000  0.0139   0.0106   0.0316    0.0329   0.0000   438.5533      0.395229       19.2992       1.12853      -4.44329      0.210301      0.980639       1.17999       1.28296       1.38349       1.53128       1.31887
  23   6 1804.1723    0.3697  0.3769  9.1245  0.0000  0.0173   0.0127   0.0399    0.0411   0.0000   440.7640      -4.44295       17.5766       3.16468      -2.56103       2.04641       1.17419       1.58958       1.81268       1.72397       1.90671       1.80586
  23   7 1969.6110    0.5341  0.5070  9.3488  0.0000  0.0177   0.0156   0.0449    0.0497   0.0000   439.2955      0.620400       16.0198     -0.922341      -1.42116     -0.178278       1.25341       1.62406       1.77858       1.86428       1.88165       1.76469
  23   8 2131.0619    0.7450  0.7074  9.7888  0.0000  0.0229   0.0190   0.0540    0.0594   0.0000   438.0858      0.841709       19.4960     -0.916112      -3.10709       3.76283       1.52289       2.03223       2.17643       2.46512       2.28884       2.20706
  23   9 2287.4079    1.1378  0.7711 10.2873  0.0000  0.0219   0.0266   0.0541    0.0681   0.0000   437.6362      -2.18769       16.5791       3.08714     -0.853334      -3.91747       1.55266       1.91212       2.21861       2.24659       2.21864       2.21224
  23  10 2439.1732    1.5170  0.8476 10.9946  0.0000  0.0272   0.0352   0.0614    0.0740   0.0000   439.2962     -0.824825       12.4443       1.29309      -3.58073     -0.986017       2.15273       3.10060       3.17254       3.39503       3.21444       2.83500
  23  11 2588.5786    1.9722  0.9491 11.3946  0.0000  0.0242   0.0433   0.0652    0.0741   0.0000   440.8915    -0.0782246       17.2696       4.99077      -4.35319      -1.33682       1.74813       2.21901       2.40725       2.44586       2.45544       2.47657
  23  12 2737.4820    2.6063  0.7916 12.1254  0.0000  0.0222   0.0613   0.0549    0.0661   0.0000   439.3508       3.02919       13.5341      -1.14080     -0.727232      -3.32846       1.60317       2.08362       2.15684       2.40330       2.17950       2.15903
  23  13 2886.0108    3.5217  0.6647 12.5899  0.0012  0.0194   0.0932   0.0516    0.0775   0.0000   438.9262      -3.41571       14.2967       3.39324      -4.73873      -2.96160       1.30018       1.63891       1.80101       1.95599       1.93620       1.77503
  23  14 3033.3483    3.7315  0.8731 12.7085  0.0000  0.0232   0.0838   0.0593    0.0864   0.0000   437.4744      -4.60792       16.1065       3.38026      -4.75732     -0.963752       1.50450       2.08540       2.15234       2.33132       2.40524       2.15107
  23  15 3179.5985    3.7618  1.0330 12.7719  0.0000  0.0262   0.0796   0.0681    0.0789   0.0000   438.5365       1.76381       14.6633      -1.19885      -3.70896      0.278436       1.68870       2.37344       2.45035       2.57750       2.56427       2.41386
  23  16 3325.3686    3.4717  1.4206 12.4492 -0.0001  0.0314   0.0653   0.0817    0.0792   0.0000   438.2206       1.60014       9.12421       2.17323       4.30702      -2.65353       2.13604       2.86038       3.12566       3.11804       3.26433       2.99225
  23  17 3471.0893    2.6487  2.2388 12.1962 -0.0048  0.0441   0.0435   0.1156    0.0499   0.0000   438.3350      -1.70169       14.0500       4.62741      -1.43194       1.34251       2.96337       3.75704       4.32839       4.55641       4.31809       4.07445
  23  18 3616.5798    2.2453  3.3618 11.4906  0.0000  0.0534   0.0300   0.1435    0.0450   0.0000   441.2240      0.448009       10.6304       4.78364      -5.71590       3.97318       3.53553       4.47356       5.07275       5.10888       5.08526       4.85508
  23  19 3761.7598    1.8696  4.9546 11.0396  0.0000  0.0686   0.0234   0.1930    0.0437   0.0000   433.9564      -2.09499       25.3311       1.22448     -0.179856      -9.09507       4.67139       6.09902       6.93344       6.99217       7.01869       6.77398
  23  20 3907.1128    1.5338  6.6672 10.6325  0.0000  0.0874   0.0180   0.2469    0.0396   0.0000   436.5947      -20.1476       20.5308       15.0939       2.41820      -15.9777       5.89488       7.65478       8.68077       8.96903       8.88203       8.41460
  23  21 4052.3097    1.3061  9.5690 10.2229  0.0000  0.1170   0.0142   0.3313    0.0363   0.0000   406.3989      -4.05217       22.7760      -4.07455      0.482138       11.7779       7.76062       10.0183       11.2328       11.5452       11.4246       10.9536
  23  22 4197.2686    1.0377 10.8419 10.1525  0.0000  0.1468   0.0130   0.4192    0.0338   0.0000   447.8010      -1.33291      -17.9333       15.1027       29.3722      -13.7542       9.55746       12.6347       14.1528       14.3655       14.3078       13.4214
  23  23 4342.1555    0.8616 13.1691 10.0292  0.0009  0.1935   0.0108   0.5256    0.0301   0.0000   450.2936       37.9409      -12.7862       18.8897       13.9868      -15.2353       12.5186       16.6959       18.3829       19.2109       18.2618       18.2062
  23  25 4632.4778    0.5398 17.2199  9.7438 -0.0003  0.3209   0.0079   0.8326    0.0242   0.0000   452.7627       43.1686       2.28513      -84.2462       7.81405       43.8257       21.0107       27.4885       30.9465       31.9204       31.3633       30.0365
  24   4 1469.7728    0.1374  0.1376  8.8064  0.0000  0.0140   0.0086   0.0279    0.0288   0.0000   439.4192      0.710959       20.0558     -0.802566      -4.74060      0.997894      0.804666       1.17045       1.19532       1.22317       1.43188       1.18790
  24   5 1653.6882    0.2507  0.2307  8.9319  0.0000  0.0139   0.0109   0.0309    0.0333   0.0000   439.4574     -0.116545       19.0959     -0.884269      -1.00136     -0.805080      0.883692       1.23125       1.47476       1.23650       1.43693       1.16267
  24   6 1826.2757    0.3969  0.4160  9.1154  0.0000  0.0171   0.0130   0.0436    0.0417   0.0000   438.7166       1.35300       17.0113      -2.25969      -1.33373       2.73773       1.13660       1.39628       1.38582       1.66874       1.59991       1.38983
  24   7 1993.5673    0.5732  0.5603  9.3523  0.0000  0.0202   0.0159   0.0462    0.0544   0.0000   439.1400      0.104600       20.2899       1.68227      -4.20586      -1.12631       1.33633       1.68120       1.76924       2.00708       2.13156       1.94466
  24   8 2156.7285    0.8475  0.7506  9.7353  0.0000  0.0218   0.0200   0.0533    0.0651   0.0000   440.7506      -2.20200       16.1314      -1.93038   0.000299383       1.14056       1.41900       1.97886       2.02727       2.11333       2.03002       1.97845
  24   9 2314.3058    1.1609  0.8772 10.3661  0.0000  0.0240   0.0259   0.0592    0.0661   0.0000   441.7922       2.08828       12.5090       5.37344      0.139254      -1.95001       1.61811       2.24582       2.50199       2.49157       2.33755       2.23568
  24  10 2466.9972    1.5750  0.8884 11.0684  0.0000  0.0237   0.0356   0.0615    0.0764   0.0000   440.0878      -1.48679       15.3115     -0.732493       1.67464       4.21076       1.55035       2.04328       2.26426       2.45013       2.56405       2.38762
  24  11 2617.5913    2.1162  0.9916 11.3584  0.0000  0.0250   0.0448   0.0645    0.0869   0.0000   437.4183     -0.760326       16.6435       3.15528      -1.54021      -2.03756       1.56613       2.29486       2.30963       2.59118       2.70455       2.55639
  24  12 2767.6230    2.7456  0.8926 11.9920  0.0000  0.0233   0.0601   0.0580    0.0760   0.0000   436.9369      0.490234       15.3095      0.279237      0.577099       2.40413       1.48703       2.02524       2.03871       2.27441       2.20043       2.20716
  24  13 2916.8664    3.2967  0.8091 12.5964  0.0004  0.0235   0.0753   0.0527    0.0717   0.0000   438.8197     -0.560258       15.4205       2.04332      -1.09943      0.274525       1.55928       2.31571       2.22695       2.37560       2.37454       2.16498
  24  14 3064.9877    3.8401  0.9217 12.8606  0.0000  0.0243   0.0840   0.0616    0.0846   0.0000   438.0196     -0.548268       14.6347       2.63958      -3.07930    -0.0390647       1.56114       2.14745       2.17013       2.28360       2.29127       2.20536
  24  15 3211.8341    3.7379  1.0893 13.0505 -0.0009  0.0298   0.0803   0.0694    0.0790   0.0000   435.4990       2.45990       17.8229      -1.61496      -3.98200       1.89332       1.83195       2.70184       2.60673       2.82436       2.80133       2.69011
  24  16 3358.3605    3.2669  1.4822 12.6279  0.0000  0.0331   0.0615   0.0863    0.0678   0.0000   439.7123      -2.35473       15.3870    -0.0385680       3.59496      0.940071       2.19465       2.74319       2.97473       3.45246       3.10985       3.02453
  24  17 3504.8258    2.6296  2.7906 11.8209  0.0000  0.0452   0.0363   0.1236    0.0480   0.0000   439.6570       5.10499       9.93841     -0.714274      0.565243       3.40352       2.91958       3.87127       4.26961       4.37696       4.44070       4.06168
  24  18 3650.7320    2.1642  3.8329 11.4226  0.0000  0.0571   0.0272   0.1536    0.0412   0.0000   434.7655       8.80434       12.0553       7.61672      -7.60807      0.673732       3.58074       4.85064       5.38090       5.64087       5.29518       5.10480
  24  19 3796.5325    1.7897  5.3212 10.9971  0.0000  0.0733   0.0212   0.1938    0.0395   0.0000   437.0586      -2.99191       3.75402      -3.60017       17.5042       8.61160       4.52121       6.19334       6.59172       7.05161       7.03391       6.71642
  24  20 3942.3860    1.4791  7.8008 10.4640  0.0000  0.0935   0.0160   0.2674    0.0378   0.0000   437.3548       3.21210       7.28478       33.3608      -2.62176      -20.1355       6.02096       7.68446       8.72615       8.94372       8.96514       8.71974
  24  21 4087.9807    1.2077  9.5895 10.2912  0.0000  0.1201   0.0138   0.3476    0.0348   0.0000   448.2556       10.8907       3.92563      -4.20383       6.49851       14.5481       7.51691       9.99033       11.1066       11.4968       11.2771       10.9990
  24  22 4233.6508    0.9951 12.3566 10.1070 -0.0017  0.1672   0.0114   0.4542    0.0319   0.0000   422.0953      -16.0581     -0.120159      0.261237      -4.59916      -1.29605       10.1992       13.9187       15.5538       15.5798       15.5535       15.0736
  24  23 4379.0364    0.8119 13.7522 10.0159  0.0000  0.2008   0.0097   0.5492    0.0278   0.0000   464.6472       4.52428       11.6401       1.46645      -4.47675      -17.1232       12.4046       16.3391       18.4839       19.3025       18.5764       18.1957
  25   4 1489.4459    0.1511  0.1493  8.8334  0.0000  0.0346   0.0098   0.0344    0.0286   0.0000   440.0737       2.04624       21.8225      -1.56634      -5.28392     -0.711937       1.04114       2.86944       3.24037       1.16472       3.16999       2.22057
  25   5 1674.0693    0.2724  0.2825  8.9636  0.0000  0.0156   0.0106   0.0326    0.0349   0.0000   439.7373      -1.83251       19.3584      -1.22968      -1.46135      0.841369      0.928149       1.27517       1.26649       1.41536       1.34570       1.47930
  25   6 1847.8471    0.4120  0.4766  9.0982  0.0000  0.0200   0.0124   0.0451    0.0440   0.0000   437.7382      -1.10306       21.7771       2.04815      -8.18248       3.70904       1.71733       2.29156       2.71631       2.70468       2.75280       2.51277
  25   7 2016.9032    0.6109  0.5560  9.5112  0.0000  0.0196   0.0165   0.0462    0.0502   0.0000   437.3670      -1.20498       17.9938       2.48992      -3.81033     -0.220503       1.41196       1.84140       2.05673       2.05756       1.96829       1.77653
  25   8 2181.6888    0.9063  0.7593  9.8431 -0.0001  0.0231   0.0208   0.0522    0.0650   0.0000   439.5141     0.0534061       18.9148       2.04260      -2.88417      -3.77913       1.27662       1.93866       1.90827       2.13547       2.00383       2.00190
  25   9 2340.4988    1.2326  0.8418 10.5493  0.0000  0.0229   0.0276   0.0571    0.0655   0.0000   439.3250     -0.674912       18.1094       4.48797      -3.73366       3.43719       1.35685       1.84473       1.95109       2.04348       2.08278       1.89804
  25  10 2494.3203    1.6886  0.9736 10.9709  0.0000  0.0247   0.0349   0.0604    0.0797   0.0000   439.3595      -4.30730       15.5676       5.43007      -1.01809       5.56505       1.47680       1.87457       2.16929       2.19245       2.28685       2.13681
  25  11 2646.2106    2.2596  0.8883 11.6503 -0.0034  0.0227   0.0482   0.0589    0.0760   0.0000   439.3087       2.57890       15.8142      -4.32771     -0.747204       4.27844       1.50310       1.98082       2.14245       2.19929       2.30106       2.15519
  25  12 2797.3284    2.9634  0.8382 12.2029  0.0000  0.0219   0.0646   0.0534    0.0702   0.0000   438.8172      -2.64004       15.8550      -3.28147      0.675996       1.01693       1.39451       1.96119       1.98462       2.17065       2.15158       2.08039
  25  13 2947.3276    3.7833  0.7338 12.6267  0.0000  0.0199   0.0868   0.0499    0.0698   0.0000   438.0214       1.35177       17.2767      -1.50467     0.0673985       2.45009       1.15874       1.72023       1.67172       1.89164       1.78931       1.75443
  25  14 3096.0584    3.8775  0.8442 12.9826  0.0000  0.0216   0.0854   0.0568    0.0766   0.0000   438.0934     -0.356101       11.2265      -6.07092      -4.51626      -4.08167       1.41354       1.86275       2.06384       2.14755       2.11994       1.98267
  25  15 3243.7741    3.7597  1.1625 12.9433  0.0000  0.0290   0.0785   0.0774    0.0884   0.0000   440.1107      -1.40676       15.6430       2.90024      -1.86771       1.06997       1.59696       2.38406       2.38481       2.62798       2.59205       2.44490
  25  16 3390.9358    3.1762  1.7464 12.4207 -0.0000  0.0341   0.0536   0.0924    0.0625   0.0000   436.8009       2.71580       19.5279      -8.99060      -1.18671       2.11276       2.12985       2.79882       3.11663       3.20752       3.19690       3.09152
  25  17 3537.9345    2.4825  2.7165 11.8467  0.0000  0.0464   0.0348   0.1211    0.0473   0.0000   439.8519       2.79592       8.80023      -2.63939      -6.41311       3.63320       2.69188       3.72152       4.04994       4.24372       4.24215       4.07002
  25  18 3684.7308    1.9702  4.3443 11.4094 -0.0007  0.0617   0.0246   0.1745    0.0370   0.0000   439.5698      -12.8200       7.32225     0.0685459       7.83699       1.06777       3.85470       5.00217       5.58289       5.82002       5.85857       5.68662
  25  19 3831.0983    1.6881  5.9589 10.9200  0.0000  0.0756   0.0189   0.2141    0.0359   0.0000   437.1552      -3.47172       3.69166       1.53447       4.33641       3.75970       4.61845       6.02315       6.68521       7.19692       6.94252       6.77182
  25  20 3977.3449    1.3391  7.8923 10.5804  0.0000  0.1010   0.0157   0.2879    0.0351   0.0000   444.5393       5.98981       37.0770       5.43290       2.69085      -13.2851       6.12759       8.10783       9.17196       9.57557       9.30008       9.10097
  25  21 4123.6075    1.1449  9.9671 10.3059  0.0000  0.1242   0.0133   0.3590    0.0335   0.0000   429.4022      -6.65490       19.9614      -6.84667       18.1642      -7.33488       7.63273       9.79225       11.4832       11.5041       11.8033       11.3475
  25  22 4269.2412    0.9287 12.3906 10.1219 -0.0011  0.1698   0.0108   0.4602    0.0302   0.0000   413.8381      -11.9755       27.6748      -1.68262      -24.9450      -5.78939       10.1652       13.3525       15.3666       15.7532       15.6988       15.4252
  25  24 4561.1710    0.6077 16.4539  9.8627  0.0023  0.2723   0.0079   0.7194    0.0241   0.0000   445.6925      -12.6369       65.9390       13.5443      -1.70331      -43.1189       16.7539       21.7328       24.7329       25.1498       25.2168       24.5185
  26   3 1307.4849    0.0791  0.0407  8.7731  0.0019  0.0259   0.0109   0.0193    0.0256   0.0000   439.5903      -2.88571       18.0165      -1.21320      -1.04446     0.0299445       2.07276       3.52246       2.85687       2.42679       2.06674       3.18461
  26   4 1508.7043    0.1522  0.1915  8.7906  0.0000  0.0151   0.0082   0.0306    0.0290   0.0000   439.9816      -1.21141       18.1147     -0.929975      -1.31270      0.687010      0.909353       1.11419       1.43977       1.32163       1.29195       1.41671
  26   5 1694.0321    0.2813  0.2919  8.8586  0.0000  0.0151   0.0103   0.0321    0.0348   0.0000   438.6922      -3.05939       19.7932     -0.706528      -3.27835     0.0201246      0.874508       1.11630       1.40905       1.43162       1.55484       1.46089
  26   6 1869.0322    0.4476  0.4275  9.1130  0.0000  0.0163   0.0131   0.0366    0.0419   0.0000   438.3600      -1.16720       20.4913      0.311967      -4.43325       1.86718       1.12328       1.35312       1.63945       1.59976       1.72525       1.73748
  26   7 2039.7730    0.6446  0.6089  9.4904  0.0000  0.0191   0.0163   0.0469    0.0505   0.0000   441.1094      -2.64950       19.9761       3.20701      -3.16575      -2.61095       1.34389       1.74233       1.96406       2.10337       2.12917       1.95726
  26   8 2206.0494    0.9340  0.8431  9.9170  0.0000  0.0234   0.0201   0.0542    0.0611   0.0000   439.9444       4.11299       17.4276      -4.70641    -0.0184321      -1.25196       1.27946       1.80703       1.84591       2.07232       1.88566       1.77921
  26   9 2365.9854    1.3204  0.8396 10.7099  0.0000  0.0219   0.0292   0.0571    0.0636   0.0000   439.8859      0.999457       17.4612       3.18294      -2.40852       2.64853       1.33502       1.72463       1.90107       1.96274       2.00315       1.90245
  26  10 2521.1427    1.8485  1.0073 11.1150  0.0004  0.0259   0.0369   0.0609    0.0727   0.0000   439.7838     -0.733528       14.6467     -0.269024       1.62981       2.33641       1.39531       2.14820       2.08523       2.41813       2.25436       2.24240
  26  11 2674.3030    2.3880  0.9664 11.6522  0.0000  0.0246   0.0485   0.0584    0.0825   0.0000   440.6167      -2.13026       12.8550     -0.418961      0.792874       2.40848       1.42977       2.06933       2.09346       2.32089       2.30291       2.16352
  26  12 2826.4951    3.1986  0.8036 12.2687  0.0000  0.0202   0.0682   0.0506    0.0701   0.0000   439.5036     -0.576414       13.6154       1.21392      -1.25490     -0.866808       1.20271       1.56854       1.68466       1.77439       1.70429       1.67873
  26  13 2977.3533    3.6718  0.8005 12.5924  0.0001  0.0214   0.0797   0.0498    0.0717   0.0000   438.1495      -1.41286       14.7891     -0.742079      -2.80721      -3.11896       1.27284       1.71202       1.87961       1.88835       1.96342       1.83289
  26  14 3126.8402    3.9289  0.9042 13.1351  0.0000  0.0235   0.0854   0.0590    0.0682   0.0000   441.9951      -2.16958       15.1221       2.40731      -3.11006      -4.58724       1.37024       1.95348       1.98248       2.12694       2.17315       2.04784
  26  15 3275.1980    3.7899  1.2634 12.7946  0.0000  0.0286   0.0730   0.0762    0.0864   0.0000   440.6659       3.36626       12.7354     0.0621918      0.882440      -3.20151       1.69483       2.36206       2.54776       2.65424       2.76717       2.71707
  26  16 3423.2714    2.9518  1.9339 12.3158 -0.0000  0.0375   0.0491   0.1015    0.0625   0.0000   440.5677      -2.71364       11.4708     -0.842109      -2.31883       7.95871       2.17391       3.06490       3.20300       3.48914       3.39521       3.24622
  26  17 3570.8488    2.4462  3.1392 11.6613  0.0001  0.0466   0.0317   0.1357    0.0445   0.0000   439.8395      -5.94790       5.18635       11.0872       5.84307       4.47626       2.68627       3.66018       3.94671       4.19175       4.26287       4.09482
  26  18 3718.0889    1.9510  4.7422 11.1982  0.0000  0.0645   0.0230   0.1735    0.0380   0.0000   427.5648      -6.02051       22.3564       2.07041      -10.6940      -3.55064       3.90830       5.11367       5.71683       5.89578       5.80288       5.80687
  26  19 3865.0724    1.6036  6.6423 10.6926  0.0000  0.0814   0.0172   0.2275    0.0360   0.0000   437.7440      -1.93244      0.936193      -9.41928       12.7651       13.5376       4.72952       6.20939       6.92937       7.14194       7.15101       6.77367
  26  20 4011.8241    1.3381  8.2745 10.4232  0.0000  0.0978   0.0144   0.2806    0.0333   0.0000   440.5055      -1.97437      -2.33918       20.4550       3.55408      -7.55496       5.66031       7.52147       8.36392       8.67847       8.52311       8.26406
  26  21 4158.4597    1.0837 10.5363 10.2135  0.0000  0.1334   0.0123   0.3757    0.0314   0.0000   437.0149       14.3646       13.7130       3.08881       1.90198       23.2456       7.55496       10.1466       11.4151       11.9674       11.6354       11.5206
  27   4 1527.5533    0.1835  0.1653  8.8069  0.0000  0.0130   0.0091   0.0247    0.0285   0.0000   439.8608     -0.680744       19.4733      -1.17851      -1.47716       1.57161      0.755496       1.04291       1.05040       1.21378      0.999427       1.01999
  27   5 1713.5551    0.2951  0.3302  8.9081  0.0000  0.0156   0.0103   0.0341    0.0358   0.0000   439.8472      -2.36360       20.7290      -1.20053      -1.14037     -0.160190       1.00280       1.27945       1.37953       1.43298       1.34350       1.37121
  27   6 1889.7469    0.4847  0.4347  9.2143  0.0000  0.0151   0.0140   0.0384    0.0432   0.0000   439.4796     -0.474379       18.6087     -0.368301      -3.90255     0.0267331      0.849873       1.08531       1.25905       1.33101       1.37673       1.22875
  27   7 2062.0224    0.6780  0.6817  9.5495  0.0000  0.0204   0.0160   0.0485    0.0532   0.0000   438.6036      -3.98811       16.1556       3.03921      -1.02053      -1.00782       1.12374       1.47221       1.64373       1.69690       1.79173       1.72273
  27   8 2229.7338    1.0206  0.7914 10.1612  0.0000  0.0204   0.0227   0.0561    0.0602   0.0000   439.5754      -3.27172       19.7486       2.10726     -0.936112     -0.314909       1.17628       1.57467       1.58447       1.80773       1.72742       1.73503
  27   9 2390.9369    1.4155  0.8945 10.6376  0.0000  0.0226   0.0289   0.0554    0.0647   0.0000   439.9644      -3.19311       13.8250      -1.74363      -2.85096       1.98589       1.21339       1.74810       1.84244       2.04852       1.92912       1.89427
  27  10 2547.4993    1.9358  0.9492 11.2400  0.0000  0.0228   0.0388   0.0587    0.0679   0.0000   439.5279      -1.67253       15.0985       2.28735      -2.55523       3.53240       1.21227       1.71748       1.80194       1.87683       1.99116       1.89575
  27  11 2701.9731    2.4523  0.9352 11.6117  0.0000  0.0219   0.0488   0.0548    0.0790   0.0000   437.1850     -0.180905       12.6845      -2.33848      -2.09359     -0.740966       1.33965       1.75510       1.86648       2.05122       2.17502       2.04013
  27  12 2855.2740    3.2863  0.8239 12.4680  0.0000  0.0206   0.0698   0.0559    0.0730   0.0000   439.5838      0.112425       14.9063     -0.531240      -3.15811      -1.53411       1.21680       1.76303       1.78889       1.90598       1.95800       1.96530
  27  13 3006.8708    3.8618  0.8698 12.6326  0.0000  0.0204   0.0790   0.0540    0.0702   0.0000   439.3385       2.39810       14.3761     0.0179928      -2.95552      -1.72604       1.15323       1.57975       1.73901       1.80840       1.76952       1.67970
  27  14 3157.1539    3.9417  0.8926 13.0129  0.0000  0.0220   0.0818   0.0583    0.0650   0.0000   438.9796    -0.0269589       11.5382      0.106035       2.47056      -3.36787       1.18753       1.74109       1.74404       1.95530       2.04531       1.90661
  27  15 3306.4156    3.5202  1.4757 12.6533  0.0000  0.0319   0.0632   0.0802    0.0780   0.0000   438.7911      0.750467       16.8087       1.89451      -2.11410      -1.84908       1.71480       2.28892       2.51293       2.69719       2.67729       2.52203
  27  16 3455.1168    2.8399  2.1303 12.2878  0.0000  0.0398   0.0464   0.1073    0.0600   0.0000   436.5542      -1.12845       14.7498      -4.02708       1.27267      -2.01445       2.21311       2.90862       3.16455       3.40789       3.39039       3.36129
  27  17 3603.3457    2.2053  3.2283 11.8066 -0.0001  0.0513   0.0301   0.1406    0.0415   0.0000   442.4245       1.39724       1.23523       7.01942       1.52200      -11.5443       2.85904       3.83257       4.23416       4.36848       4.48551       4.28335
  27  18 3751.4389    1.8612  5.0249 11.1351  0.0000  0.0662   0.0208   0.1761    0.0360   0.0000   437.7894      -7.04175       20.7954      -6.78349      -3.94620      0.437492       3.75487       5.06137       5.59210       5.83317       5.86096       5.71240
  27  19 3898.8844    1.5047  6.7984 10.8385  0.0000  0.0834   0.0167   0.2409    0.0319   0.0000   440.8620       8.97126       8.61915       8.43492       2.70362      -2.82283       4.73700       6.34463       7.08285       7.38581       7.64002       7.38110
  27  20 4046.3069    1.2291  8.6424 10.4725  0.0000  0.1087   0.0140   0.2970    0.0324   0.0000   441.7886      -7.28497       1.66469       13.3373      -1.37553      -10.6901       6.01705       8.08093       9.04347       9.38002       9.47256       9.05259
  27  21 4193.2523    1.0359 11.0013 10.2610 -0.0004  0.1401   0.0119   0.3890    0.0301   0.0000   436.5787      -9.27733       13.7545      -16.4895      -6.57874      -5.48009       7.85053       10.3752       11.7551       12.1378       12.0584       11.9795
  28   3 1342.6499    0.0992  0.0970  8.8179  0.0000  0.0305   0.0081   0.0275    0.0255   0.0000   439.6499       1.14796       21.2214      0.352623      -1.02907      -1.45486       1.35260       1.94650       1.93064       2.34158       2.67533       1.56429
  28   4 1546.0304    0.1753  0.1760  8.8060  0.0007  0.0142   0.0085   0.0243    0.0281   0.0000   440.2245      0.155926       19.7260    -0.0298008      -1.30811      0.362687      0.670604       1.00693       1.01859       1.16713      0.991090       1.01730
  28   5 1732.7425    0.3281  0.2722  9.0012  0.0000  0.0133   0.0116   0.0278    0.0339   0.0000   439.3465      -1.02350       20.8704       1.19238      -1.59549      -1.23750      0.652062      0.998420      0.974932       1.19069      0.979543      0.996036
  28   6 1910.1423    0.5012  0.5512  9.1933  0.0000  0.0185   0.0129   0.0433    0.0453   0.0000   439.6456     -0.442864       22.5232      0.856352      -2.04273       1.61784       1.04133       1.44763       1.52200       1.56846       1.54258       1.52123
  28   7 2083.8571    0.7162  0.7065  9.6558  0.0006  0.0201   0.0166   0.0500    0.0552   0.0000   443.6797       1.24955       18.2733    0.00804845      -2.27594     -0.450779       1.10784       1.37061       1.58563       1.69925       1.69587       1.66277
  28   8 2252.7260    1.0659  0.7457 10.2997  0.0000  0.0199   0.0235   0.0492    0.0570   0.0000   439.9416       4.57560       17.9664     -0.629903      -5.18095      -2.49189       1.04955       1.45763       1.48911       1.66714       1.57796       1.54225
  28   9 2415.3006    1.4685  0.8918 10.8180  0.0000  0.0222   0.0301   0.0557    0.0658   0.0000   442.3322      0.711526       16.5367     -0.404226     -0.509687      0.700080       1.20185       1.64899       1.85238       1.83154       1.88336       1.80570
  28  10 2573.2803    1.9840  0.9980 11.4754  0.0000  0.0237   0.0396   0.0621    0.0673   0.0000   442.1541     -0.396185       12.9876   0.000598661      0.504448      -5.14753       1.28473       1.75717       1.84433       1.96523       2.02668       1.95292
  28  11 2729.2788    2.6156  1.0077 11.8295  0.0000  0.0243   0.0498   0.0574    0.0737   0.0000   441.1246      0.304000       14.4485      0.856534      -1.13724      0.536548       1.22603       1.76070       1.82951       2.01166       1.99995       1.98123
  28  12 2883.6338    3.3117  0.8397 12.4925 -0.0007  0.0213   0.0674   0.0521    0.0710   0.0000   438.7173      -2.31573       14.8929      0.662257      -2.51739       2.16173       1.09511       1.55619       1.59839       1.73948       1.71336       1.69337
  28  13 3036.1327    3.8350  0.8751 12.9107  0.0000  0.0206   0.0780   0.0559    0.0631   0.0000   438.7553     -0.799514       15.0381       2.36101      -3.39833      0.426956       1.17130       1.65103       1.75002       1.90526       1.95381       1.89490
  28  14 3187.0746    4.0176  1.0144 12.9286  0.0000  0.0230   0.0770   0.0598    0.0694   0.0000   438.3159      -2.45376       13.2250      -1.78556      -1.38150     -0.743314       1.28794       1.66992       1.84840       1.93029       1.87249       1.91898
  28  15 3337.0911    3.3706  1.5053 12.6607  0.0000  0.0305   0.0592   0.0850    0.0668   0.0000   437.1937       4.12870       16.3300      -4.83586      -1.23536       4.59751       1.58063       2.23290       2.33139       2.53986       2.64688       2.53552
  28  16 3486.5322    2.6895  2.5918 12.1045  0.0000  0.0434   0.0393   0.1187    0.0524   0.0000   439.9181       1.46857       14.8992     -0.917997      -4.17811      0.316021       2.31735       3.20186       3.46212       3.60990       3.63412       3.60156
  28  17 3635.5763    2.2349  3.7660 11.4773  0.0000  0.0509   0.0267   0.1463    0.0420   0.0000   438.7645      -2.38467       21.3002       8.79419       5.13208       1.63503       2.82917       3.75304       4.17657       4.41827       4.47207       4.25690
  28  18 3784.0931    1.8094  5.6682 10.8977  0.0000  0.0673   0.0184   0.1869    0.0357   0.0000   439.8963      -2.21908       19.3504       4.97685       5.65615      -1.01073       3.71803       4.77554       5.48072       5.65013       5.66625       5.52544
  28  19 3932.5106    1.4703  7.1053 10.6784  0.0000  0.0863   0.0156   0.2366    0.0327   0.0000   441.4555      0.447386     -0.519569      -8.54818      -7.00843       9.95033       4.65492       6.10072       6.97564       7.31168       7.32105       7.21734
  28  20 4080.0224    1.2085  9.8750 10.4336  0.0000  0.1189   0.0134   0.3364    0.0314   0.0000   442.4304       7.36073       8.81951       11.2512       2.41590       22.8907       6.34535       8.56658       9.55408       9.88047       10.1006       9.89304
  28  21 4227.7653    1.0009 12.0838 10.2299  0.0008  0.1540   0.0111   0.4200    0.0292   0.0000   442.5728       8.94678       37.7102      -22.8654      -12.6706       20.9470       8.22497       11.0241       12.4915       12.9746       13.0536       12.9363
  28  22 4375.2075    0.7543 13.4603 10.1059 -0.0003  0.1974   0.0089   0.5302    0.0252   0.0000   437.1024      0.737174       40.8124      -16.2615      -12.0750      -1.18182       10.6944       13.7393       15.6458       16.4683       16.4187       16.0999
  29   4 1564.1297    0.1965  0.2310  8.8629  0.0000  0.0146   0.0084   0.0331    0.0288   0.0000   440.1051      -1.02199       19.7333     -0.557583      -1.64596       2.36831      0.693397      0.941418       1.13563       1.17822       1.05400       1.23940
  29   5 1751.5366    0.3554  0.3437  9.0087 -0.0001  0.0152   0.0114   0.0352    0.0363   0.0000   438.2545     -0.520196       19.6157      0.918836      -2.15311      -1.04350      0.935394       1.66963       1.47325       2.03223       1.72493       2.06962
  29   6 1930.1836    0.5018  0.6336  9.2105  0.0000  0.0193   0.0123   0.0501    0.0474   0.0000   441.8336      0.270321       19.4013       1.91815      -3.59637      0.552320      0.986423       1.31789       1.46041       1.50587       1.72792       1.54982
  29   7 2105.2906    0.7672  0.6789  9.7784  0.0000  0.0196   0.0173   0.0458    0.0511   0.0000   439.1689      -1.19251       18.8474       1.30286      -5.34068     -0.113654      0.955798       1.31236       1.46202       1.53107       1.54596       1.54279
  29   8 2275.2867    1.1001  0.9641 10.1830  0.0000  0.0224   0.0216   0.0609    0.0628   0.0000   440.2359      -1.47896       16.2996       1.76657       2.35015     -0.830761       1.24559       1.66084       1.91411       1.90887       1.98886       1.92532
  29   9 2439.0054    1.5317  1.0267 10.9105  0.0000  0.0241   0.0293   0.0607    0.0673   0.0000   441.4976       1.85257       16.9481      -1.52401     -0.969599       1.17105       1.33378       1.76681       1.87272       2.06307       2.06120       2.00754
  29  10 2598.5728    2.0976  0.9841 11.5457  0.0000  0.0227   0.0404   0.0598    0.0658   0.0000   440.2194      -2.22415       17.5406       1.45886      -2.66025       2.20310       1.15592       1.55514       1.70961       1.88739       1.93550       1.74880
  29  11 2756.0986    2.6209  0.8982 12.1106  0.0001  0.0208   0.0524   0.0545    0.0615   0.0000   438.5448     -0.351644       16.9137      0.438329      -2.73728       1.15716       1.15392       1.52226       1.68701       1.79509       1.81792       1.71777
  29  12 2911.4873    3.4598  0.8912 12.4766  0.0000  0.0206   0.0667   0.0516    0.0746   0.0000   437.6551      0.178049       15.9130       4.84289      -4.97694      -2.64696       1.17033       1.62494       1.75088       1.82017       1.84347       1.84516
  29  13 3064.8817    4.0029  0.9031 12.8844  0.0000  0.0211   0.0785   0.0545    0.0763   0.0000   438.0922      0.910190       14.4208     -0.225326       1.68929      -1.78835       1.14165       1.52867       1.68524       1.76232       1.70292       1.85079
  29  14 3216.6617    3.7977  1.1613 12.9038  0.0008  0.0250   0.0706   0.0679    0.0740   0.0000   437.1368      0.301734       16.1645       2.37696      -3.21354       1.88769       1.39378       1.73543       2.00131       2.07536       2.12800       1.99700
  29  15 3367.4557    3.2713  1.5926 12.6077  0.0000  0.0316   0.0546   0.0814    0.0581   0.0000   440.1684       1.16340       7.73767      -4.85137      -4.85099       2.12352       1.67649       2.30030       2.55272       2.72145       2.75874       2.68571
  29  16 3517.8205    2.5552  2.6939 12.0666  0.0000  0.0444   0.0361   0.1159    0.0470   0.0000   438.2614     -0.157296       6.04155       1.81642       2.07735      -1.24951       2.30931       3.12327       3.43921       3.73899       3.73502       3.65694
  29  17 3667.4047    2.1589  3.9873 11.3400  0.0000  0.0534   0.0249   0.1466    0.0423   0.0000   436.7948       1.80575       14.6835       4.78043     -0.132366      -6.20342       2.80533       3.69207       4.29660       4.37882       4.58103       4.45023
  29  18 3816.5092    1.7398  6.0410 10.8662  0.0002  0.0719   0.0179   0.2008    0.0349   0.0000   438.4784       5.25441       20.3677      -10.6850       1.08332       14.1408       3.73254       5.06292       5.60012       5.96201       5.83375       5.95940
  29  19 3965.3117    1.3834  7.6988 10.6707  0.0000  0.0939   0.0150   0.2606    0.0311   0.0000   438.3352      0.105149       26.6125       3.06999       6.98795      -15.9439       4.83315       6.49736       7.12136       7.74210       7.59936       7.54633
  29  20 4113.6829    1.1527 10.2397 10.3930  0.0000  0.1206   0.0127   0.3475    0.0307   0.0000   434.4127      -7.82139       17.9817      0.258691      -25.8793       1.33079       6.53538       8.28676       9.60200       9.88393       10.1771       10.0035
  29  21 4261.9680    0.9248 12.2197 10.2353  0.0039  0.1590   0.0105   0.4434    0.0276   0.0000   456.0931      -7.30600       7.05950      -4.17091       11.5993       23.8818       8.16383       11.0327       12.4401       13.1560       12.8986       12.7520
  29  22 4409.7327    0.7553 14.2472 10.0645  0.0000  0.2044   0.0085   0.5349    0.0244   0.0000   408.7228       5.87705       15.2380      -32.4521       26.2029       1.70549       10.4705       14.0626       15.7235       16.8689       16.4666       16.2874
  29  23 4557.8703    0.6279 16.6768  9.8457  0.0042  0.2540   0.0073   0.6458    0.0220   0.0000   456.7884      -10.8038     0.0893030       13.4981       41.4972     -0.315476       13.0484       17.1816       19.6059       20.9046       20.4283       19.9739
  30   5 1770.0568    0.3672  0.3603  8.9681  0.0000  0.0134   0.0111   0.0337    0.0367   0.0000   440.8363      -1.63125       21.2319     -0.441467      -3.14923      -1.25843      0.675560      0.913223       1.03312       1.07288       1.20056       1.13472
  30   6 1949.9339    0.5536  0.5678  9.3045  0.0000  0.0178   0.0136   0.0413    0.0476   0.0000   442.2762      -2.02571       22.0061      0.348631      -2.52325       1.01260       1.00241       1.31463       1.45403       1.38942       1.53427       1.51923
  30   7 2126.3507    0.8181  0.7465  9.7909  0.0000  0.0201   0.0175   0.0477    0.0543   0.0000   441.5004      -2.84872       19.4779     -0.670104     0.0550266      0.929129       1.00378       1.34488       1.52083       1.67240       1.56422       1.60439
  30   8 2297.3382    1.1791  0.9034 10.3591  0.0006  0.0216   0.0233   0.0541    0.0636   0.0000   439.1036      0.806242       15.6959       1.34562      -1.22974       5.35598       1.16401       1.57298       1.77681       1.88464       1.94421       1.87357
  30   9 2462.2166    1.6035  0.9830 11.0724  0.0000  0.0233   0.0309   0.0611    0.0628   0.0000   440.5938       1.09671       15.7820      -1.67222     -0.525007     -0.661807       1.11670       1.59247       1.66775       1.83630       1.79973       1.80896
  30  10 2623.4144    2.2221  0.9727 11.6265  0.0000  0.0224   0.0421   0.0569    0.0660   0.0000   440.8690      0.797526       19.8576     -0.507178      -1.53438       1.79415       1.16032       1.71365       1.73648       1.93396       1.90662       1.75822
  30  11 2782.3933    2.9537  0.8779 12.2486  0.0000  0.0202   0.0582   0.0530    0.0625   0.0000   439.5523       1.36508       16.2336       1.87087      -5.15937     -0.330042       1.04239       1.42492       1.50737       1.62110       1.62750       1.59686
  30  12 2938.9741    3.6694  0.8039 12.6192  0.0000  0.0189   0.0741   0.0486    0.0637   0.0000   440.4764       1.06023       13.7457     -0.964411      -1.50308       3.96797      0.919103       1.31327       1.35832       1.53025       1.41924       1.46429
  30  13 3093.2701    4.0229  0.9286 12.8904  0.0000  0.0210   0.0762   0.0543    0.0728   0.0000   439.8078       1.15357       14.8072      -1.12988      -5.48330       4.10840       1.09305       1.48631       1.59932       1.71153       1.75980       1.67934
  30  14 3245.8338    3.8233  1.2663 12.8308  0.0001  0.0261   0.0671   0.0721    0.0715   0.0000   439.1568     -0.351736       18.3644       2.45036      -2.39603       1.87518       1.31891       1.80973       1.95888       2.13038       2.09374       2.13872
  30  15 3397.5071    3.1175  1.9179 12.3399  0.0000  0.0332   0.0458   0.0898    0.0525   0.0000   439.7953      0.592296       11.2928      -2.71136      -5.03563       5.19644       1.70168       2.33919       2.54071       2.67479       2.82736       2.81807
  30  16 3548.6046    2.4597  2.8029 11.9492  0.0000  0.0442   0.0325   0.1166    0.0445   0.0000   444.7778      -4.90306       6.34410       4.24224       4.64698      -1.92768       2.22681       3.12020       3.41085       3.60637       3.79373       3.61754
  30  17 3698.9225    2.0576  4.7442 11.1784  0.0000  0.0576   0.0216   0.1641    0.0383   0.0000   433.2697       1.99156       21.2529      -7.82985      -4.80630      -4.69056       2.93269       3.91141       4.36402       4.62816       4.66656       4.54153
  30  18 3848.9295    1.6470  6.1712 10.8759  0.0000  0.0732   0.0170   0.2048    0.0329   0.0000   441.2864      -11.4715       20.0646      -16.4297       20.7981       17.3013       3.79352       4.91678       5.72581       5.72878       6.09025       5.85886
  30  19 3998.1749    1.3608  8.0923 10.5104  0.0000  0.0927   0.0136   0.2553    0.0311   0.0000   446.6553       1.77809       8.83002       6.45092      -3.47420       2.64162       4.67574       6.32105       7.19610       7.31064       7.63287       7.27673
  30  20 4147.1125    1.0842 10.4920 10.4017  0.0006  0.1262   0.0119   0.3622    0.0289   0.0000   451.9875       7.03926       10.1560       6.27162      -7.34282      0.138411       6.41540       8.59156       9.63760       10.1809       10.0623       9.96528
  30  21 4295.8390    0.8815 12.8130 10.2137  0.0015  0.1726   0.0095   0.4566    0.0259   0.0000   439.9552      -4.18043       25.5079       5.40223      -3.97765      -16.8019       8.40295       11.1194       12.7374       13.6870       13.2696       12.9027
  30  22 4444.0135    0.7321 15.6727 10.0458 -0.0005  0.2199   0.0078   0.5821    0.0226   0.0000   444.1995       5.49580       20.8622      -1.61754     -0.481141       3.47119       10.7988       14.7091       16.3344       17.7213       17.0226       17.0816
  31   3 1393.1400    0.1105  0.1331  8.8326  0.0000  0.0153   0.0072   0.0288    0.0247   0.0000   440.1545     -0.911257       20.2422       1.22169     -0.640386     -0.807932      0.681559       1.04594       1.11096       1.22235       1.17817       1.11444
  31   4 1599.3114    0.2302  0.1807  8.8459  0.0000  0.0100   0.0098   0.0237    0.0277   0.0000   440.2634      -1.36473       20.6929      0.297317      -2.66114     -0.805910      0.534727      0.598457      0.686316      0.783993      0.775909      0.758796
  31   5 1788.2149    0.3785  0.3500  9.0607  0.0000  0.0132   0.0116   0.0329    0.0363   0.0000   441.2191      -2.45559       20.7368       2.39152      -3.73216    -0.0583118      0.705312      0.884479       1.06619       1.07021      0.991002      0.994098
  31   6 1969.3996    0.5559  0.5468  9.3963  0.0000  0.0174   0.0135   0.0387    0.0455   0.0000   440.6862      0.434528       18.7918     -0.739789      -3.09056       1.99708      0.890425       1.19877       1.37651       1.45248       1.41562       1.44273
  31   7 2147.0261    0.8881  0.7444  9.7798 -0.0000  0.0189   0.0185   0.0474    0.0587   0.0000   439.8597     0.0985855       19.1487       1.40489      -2.66805      -2.22453      0.906196       1.22570       1.36818       1.38158       1.41499       1.35663
  31   8 2318.8596    1.2586  0.9137 10.5361 -0.0000  0.0218   0.0244   0.0547    0.0601   0.0000   438.3281     -0.565538       14.9269       2.16841      -5.35011      -1.86805       1.03541       1.42421       1.47478       1.72787       1.65237       1.64409
  31   9 2484.9527    1.6915  0.9301 11.2304  0.0000  0.0219   0.0328   0.0563    0.0607   0.0000   441.6597      -1.46083       12.4755      0.300657     -0.928977      -2.31668       1.14360       1.61196       1.65741       1.77989       1.82587       1.72905
  31  10 2647.6838    2.2994  0.9905 11.7383  0.0000  0.0230   0.0429   0.0561    0.0656   0.0000   441.6573     -0.560847       17.4467      -1.36874      -5.00302      -1.84098       1.05558       1.51659       1.55905       1.74846       1.73901       1.68051
  31  11 2808.1974    3.1003  0.8458 12.3076  0.0000  0.0198   0.0596   0.0471    0.0624   0.0000   441.6461       1.94480       12.6657      -1.71774     -0.490071     -0.115404      0.993025       1.31876       1.45908       1.53643       1.60657       1.54669
  31  12 2966.0016    3.7946  0.8210 12.6468  0.0000  0.0190   0.0736   0.0470    0.0663   0.0000   439.2935      0.377872       13.2252     -0.707060      -3.28509      -3.10696      0.985871       1.33415       1.43450       1.52469       1.67005       1.50899
  31  13 3121.2262    4.0115  0.9780 12.9686  0.0000  0.0215   0.0748   0.0555    0.0699   0.0000   439.2282      -1.33660       15.2965       3.82793      -3.07920       2.83668       1.06211       1.38188       1.59924       1.70892       1.76091       1.68316
  31  14 3274.7074    3.4490  1.2601 13.0706  0.0000  0.0264   0.0625   0.0767    0.0619   0.0000   438.8580      -1.63828       16.4082       1.27016      -4.19942      0.546205       1.38418       1.73066       1.95881       2.12646       2.37117       2.28661
  31  15 3427.1688    3.0385  2.1388 12.1278  0.0000  0.0343   0.0404   0.0922    0.0496   0.0000   441.0848       5.38249       15.5576      -3.88899       5.08848       3.87672       1.64590       2.28077       2.46820       2.63980       2.71639       2.69346
  31  16 3579.0262    2.3645  3.2853 11.7641  0.0000  0.0459   0.0280   0.1271    0.0397   0.0000   441.5541     -0.162981       18.2545       3.50061      -7.32155       1.13000       2.29471       3.12479       3.40489       3.69703       3.68763       3.68667
  31  17 3730.1798    1.9377  4.7806 11.2569 -0.0000  0.0605   0.0207   0.1636    0.0349   0.0000   437.9003      -5.82095       17.6362      -2.77981      -9.21871       8.87649       2.91881       3.98426       4.45815       4.72246       4.82373       4.78990
  31  18 3880.6515    1.6141  6.8293 10.6987  0.0002  0.0761   0.0152   0.2111    0.0324   0.0000   446.3795       4.47480     0.0793966       10.8921       6.07761       3.76251       3.75977       4.99659       5.73363       5.93784       6.10172       6.01237
  31  19 4030.4445    1.2451  8.6805 10.5585 -0.0001  0.1030   0.0128   0.2871    0.0286   0.0000   447.4230       5.95824       22.2237      -3.54894       13.0124       19.1279       4.92954       6.70918       7.47552       7.99349       7.87112       7.83579
  31  20 4179.7475    1.0297 11.8570 10.3882 -0.0016  0.1467   0.0106   0.4059    0.0270   0.0000   437.4541      -9.97664       5.06121      -2.68234       2.15395       8.72411       7.25421       9.57923       10.8539       11.2947       11.6867       11.4108
  31  21 4329.2444    0.8608 14.1812 10.1557  0.0009  0.1812   0.0083   0.4838    0.0241   0.0000   429.6937      -19.4495       1.32824       4.77858       10.1701       27.9567       8.90415       11.6596       13.2073       14.1191       14.0133       13.8900
  32   3 1409.3958    0.1274  0.1496  8.7673  0.0000  0.0179   0.0073   0.0260    0.0250   0.0000   441.4199     -0.595689       19.7242      0.978006      -4.24472     -0.370241       1.11594       1.17341       1.43944       1.60218       1.78327       1.49038
  32   4 1616.4214    0.2148  0.2282  8.9080  0.0000  0.0120   0.0086   0.0287    0.0286   0.0000   440.5824      -1.33105       21.0600     -0.431441      -1.61488     -0.468311      0.600663      0.777103      0.940601      0.979034      0.980071      0.978277
  32   5 1806.1659    0.4007  0.4532  9.0295  0.0000  0.0169   0.0108   0.0383    0.0393   0.0000   440.3422    -0.0460851       20.7235     0.0285353      -2.11726      0.364016       1.02926       1.49307       1.65884       2.06565       2.32376       2.29873
  32   6 1988.6244    0.6197  0.5751  9.4186  0.0000  0.0170   0.0144   0.0404    0.0467   0.0000   439.2447     -0.972842       18.5331      0.106146      -2.79807       2.59154      0.894008       1.28211       1.32333       1.44745       1.52496       1.39308
  32   7 2167.3100    0.8992  0.8022  9.8929  0.0000  0.0193   0.0180   0.0499    0.0565   0.0000   440.7614     -0.698937       20.5859      -4.33728      -2.25832      0.551135      0.917926       1.20888       1.37308       1.42588       1.55546       1.49114
  32   8 2340.0154    1.3141  0.9173 10.4918  0.0000  0.0214   0.0245   0.0534    0.0616   0.0000   440.5976      -1.73762       23.0216    -0.0668210      -6.26579      -1.55821      0.932511       1.38346       1.41108       1.60010       1.52465       1.56322
  32   9 2507.1942    1.7723  1.1432 11.2169  0.0000  0.0245   0.0318   0.0640    0.0665   0.0000   437.2890      -2.25540       21.9515     -0.966378      -4.12795      0.641051       1.19490       1.60864       1.73688       1.84637       1.86222       1.96908
  32  10 2671.5575    2.4611  0.9805 11.8094  0.0000  0.0213   0.0450   0.0553    0.0653   0.0000   439.7413      -1.80295       16.7812       1.72351      -3.77225       3.72179       1.04417       1.33445       1.45894       1.59307       1.56306       1.54637
  32  11 2833.5933    3.1386  0.9341 12.3951  0.0000  0.0206   0.0586   0.0548    0.0621   0.0000   439.3805     -0.690822       14.7487      0.149385      -3.88086      -1.10556      0.958348       1.37944       1.46077       1.67207       1.72152       1.65678
  32  12 2992.6010    3.8045  0.8988 12.8220  0.0000  0.0202   0.0719   0.0513    0.0616   0.0000   440.0389      -2.44715       17.1620       5.28601      -4.31705      0.884120      0.982663       1.35006       1.39714       1.61261       1.60371       1.63060
  32  13 3148.7231    3.9829  1.0033 12.9949 -0.0001  0.0219   0.0730   0.0558    0.0657   0.0000   440.6222      -2.15438       16.7662     -0.118731     -0.525949      -4.08472       1.05943       1.45921       1.60401       1.70065       1.79154       1.80914
  32  14 3303.1286    3.5249  1.5134 12.6892  0.0000  0.0290   0.0562   0.0775    0.0650   0.0000   440.6126      -2.48351       15.0841       4.64100      -2.53380      -3.45219       1.33172       1.90513       2.02817       2.21403       2.35511       2.15240
  32  15 3456.6349    2.9296  2.2048 12.1712  0.0000  0.0346   0.0388   0.0971    0.0471   0.0000   440.0672       1.62489       10.1862      0.520140      -2.39892       5.70440       1.65588       2.18080       2.48886       2.63095       2.69371       2.60010
  32  16 3609.0829    2.3303  3.5679 11.5999  0.0000  0.0455   0.0249   0.1302    0.0363   0.0000   439.4474       4.75087       17.4708     -0.995212      -2.05711      -1.74989       2.17704       2.97514       3.31361       3.47303       3.53396       3.53801
  32  17 3761.0272    1.8459  5.2540 11.1041  0.0000  0.0625   0.0188   0.1785    0.0339   0.0000   438.6768      0.730925       18.3948      -6.52142      0.358879       5.40655       2.96075       4.01508       4.48963       4.76074       4.92934       4.90214
  32  18 3912.1817    1.5312  7.2453 10.7452  0.0001  0.0805   0.0146   0.2289    0.0294   0.0000   432.7455      0.564588       24.3283       4.87867      -17.7036      0.410807       3.88456       5.08003       5.77379       6.06211       6.21627       6.12146
  32  19 4062.4858    1.2211  9.8029 10.5011  0.0000  0.1129   0.0121   0.3134    0.0273   0.0000   441.1401      0.336438       18.0367       5.80806       15.0858       6.11421       5.39092       7.14299       7.87145       8.53033       8.60575       8.51290
  32  20 4212.8943    1.0269 12.6751 10.2776  0.0017  0.1506   0.0095   0.4067    0.0263   0.0000   453.5063      -13.1012       10.1116      -8.72518       15.8021      -3.99478       7.13400       9.24608       10.7370       11.3036       11.5325       11.3690
  32  21 4362.6454    0.8030 14.5537 10.1215 -0.0010  0.1975   0.0077   0.5066    0.0230   0.0000   452.1364       4.27648       5.54877      -1.76924      -9.87804       19.7370       9.21830       12.3044       13.8680       14.9220       14.6400       14.6543
  33   2 1193.8787    0.0677  0.0890  8.7967  0.0000  0.0173   0.0073   0.0404    0.0230   0.0000   440.6146     -0.999093       17.9341     -0.427794      -1.98164     -0.917968      0.822859       1.03203       1.23312       1.35167       1.32373       1.33496
  33   3 1425.4087    0.1271  0.1461  8.7840  0.0000  0.0129   0.0071   0.0291    0.0244   0.0000   440.8531      0.746888       19.9593      -1.64347      -1.91802     -0.632717      0.627666      0.741310      0.925404      0.986995      0.900685      0.967627
  33   4 1633.2054    0.2340  0.2682  8.8691  0.0000  0.0131   0.0085   0.0322    0.0292   0.0000   440.4695      0.184287       21.7067     -0.187798      -3.04671       1.70929      0.603883      0.862258      0.959445      0.959709       1.06891       1.05521
  33   5 1823.8148    0.3992  0.4240  9.0842  0.0000  0.0156   0.0108   0.0343    0.0378   0.0000   439.3847      -1.16057       19.4434       1.43947      -3.85042      -1.58040      0.791389       1.05608       1.11172       1.25575       1.29801       1.26166
  33   6 2007.6117    0.6341  0.6412  9.4294  0.0000  0.0171   0.0140   0.0445    0.0470   0.0000   440.7781     -0.219954       20.5495      -1.00989      -2.99014    -0.0703346      0.802697       1.09498       1.19232       1.24864       1.29797       1.26482
  33   7 2187.2905    0.9345  0.7899 10.0582  0.0002  0.0194   0.0190   0.0501    0.0532   0.0000   442.2581       1.21672       19.4320      0.421928      -2.63499       1.61891      0.869056       1.19809       1.25563       1.40263       1.45299       1.39937
  33   8 2360.7456    1.4111  0.9016 10.7601 -0.0001  0.0211   0.0269   0.0522    0.0581   0.0000   440.6166     -0.808335       22.5389      0.803483      -5.40578      0.406215      0.981650       1.45740       1.48480       1.70487       1.69506       1.68475
  33   9 2529.0965    1.8997  1.0951 11.2209  0.0000  0.0224   0.0331   0.0605    0.0642   0.0000   440.5829       1.01920       17.8637       2.45742      -2.16732     -0.172354       1.02304       1.43876       1.56251       1.75783       1.78337       1.77883
  33  10 2694.9165    2.5686  0.9637 11.7665 -0.0003  0.0204   0.0457   0.0529    0.0660   0.0000   440.2963       2.92286       17.7379      -1.42979      -2.29794      0.322958      0.964442       1.29137       1.45577       1.51648       1.56906       1.54571
  33  11 2858.4665    3.2927  0.8659 12.3264  0.0000  0.0187   0.0608   0.0488    0.0640   0.0000   439.1940     -0.639627       15.9061       2.13033    -0.0113077       1.93594      0.904454       1.19199       1.29916       1.38593       1.48553       1.44850
  33  12 3018.6801    4.1245  0.8330 12.7280  0.0000  0.0183   0.0762   0.0448    0.0637   0.0000   438.3649      0.897643       14.2977      -1.60980      -2.49770       1.73660      0.903176       1.25198       1.35872       1.48977       1.50235       1.53129
  33  13 3175.9251    4.0146  1.1295 12.7764  0.0000  0.0233   0.0683   0.0588    0.0725   0.0000   438.9645      -2.30547       13.4992       3.88509      -1.71170      -2.99811       1.03554       1.43446       1.57307       1.65383       1.72922       1.63807
  33  14 3331.3016    3.4471  1.5638 12.6909  0.0000  0.0287   0.0533   0.0769    0.0586   0.0000   439.3487      -1.08044       17.1460      0.455319      -2.13925       1.65369       1.32472       1.74882       2.02182       2.11619       2.14064       2.12882
  33  15 3485.5580    2.7532  2.3907 12.2407  0.0000  0.0383   0.0361   0.1003    0.0423   0.0000   440.8690     -0.596205       11.8865    -0.0873604      0.515266     -0.979527       1.73818       2.32259       2.68278       2.80257       2.79906       2.84954
  33  16 3638.9308    2.2025  3.9156 11.4000  0.0000  0.0484   0.0225   0.1333    0.0356   0.0000   438.3075       3.92031       17.1812      -5.68805      -4.45718      0.313152       2.22696       2.97088       3.43189       3.53168       3.59320       3.50571
  33  17 3791.5971    1.8049  6.0166 10.9002  0.0002  0.0648   0.0165   0.1862    0.0317   0.0000   428.1866      -4.72521       14.3308      -1.23997      -8.23045      -1.91105       3.08823       4.01063       4.59061       4.92005       5.01933       5.01476
  33  18 3943.3086    1.4518  7.7026 10.6553 -0.0000  0.0855   0.0135   0.2350    0.0283   0.0000   435.1259       3.05983       17.3072       3.07574      -7.32104       6.32993       3.99719       5.20665       5.97588       6.24342       6.33504       6.33232
  33  19 4094.6352    1.1984 10.3245 10.4117  0.0000  0.1168   0.0110   0.3171    0.0266   0.0000   438.3759      -15.5968       33.5382       9.52787      -16.6913       13.4824       5.36892       7.07005       8.09917       8.53080       8.59455       8.62325
  33  21 4395.7363    0.7876 14.9249 10.0499  0.0000  0.1970   0.0074   0.5035    0.0225   0.0000   453.0587       23.6854       9.88982       13.5405      -8.81470      -16.3168       8.82127       12.0650       13.3003       14.5387       14.6532       14.7057
  34   4 1649.7416    0.2479  0.2160  8.9464  0.0000  0.0115   0.0092   0.0235    0.0279   0.0000   439.9860     -0.959394       22.1508      0.121921      -3.63859      0.288233      0.538652      0.650705      0.805984      0.794893      0.951670      0.856962
  34   5 1841.2049    0.4471  0.5022  8.9831  0.0000  0.0158   0.0109   0.0376    0.0415   0.0000   440.2259    -0.0848221       21.0917      -2.22151      -2.14164      0.198335      0.738026      0.936228       1.14427       1.17065       1.15339       1.18435
  34   6 2026.2852    0.6397  0.6895  9.5025  0.0000  0.0194   0.0136   0.0446    0.0486   0.0000   440.9994      0.733430       20.1974     -0.354678      -3.04239       1.11367      0.863699       1.20950       1.27654       1.39965       1.38650       1.38002
  34   7 2206.9751    0.9670  0.9246 10.0081 -0.0000  0.0206   0.0181   0.0540    0.0572   0.0000   439.3382     -0.360348       19.9413       2.85809      -1.82603      0.702695       1.02421       1.42062       1.56891       1.75339       1.77885       1.77087
  34   8 2381.1745    1.4394  1.0966 10.4948 -0.0000  0.0221   0.0244   0.0589    0.0702   0.0000   440.7140       1.26312       19.8854      -2.69217     -0.547233     -0.836263       1.02066       1.36505       1.47578       1.57082       1.62462       1.56405
  34   9 2550.5982    2.0019  1.0082 11.3734  0.0000  0.0212   0.0354   0.0560    0.0648   0.0000   439.9722      0.847954       19.8751       2.98079      -3.62488      0.526153      0.967140       1.35965       1.45562       1.59503       1.72384       1.60544
  34  10 2717.9018    2.7925  1.0300 11.7495 -0.0002  0.0210   0.0473   0.0530    0.0722   0.0000   439.6966     -0.808278       18.5035     -0.847791      -3.35821       1.32592      0.973319       1.29387       1.42325       1.55824       1.64952       1.57783
  34  11 2882.8084    3.4666  0.8608 12.6228  0.0000  0.0209   0.0632   0.0469    0.0595   0.0000   440.9464      -1.51052       18.0439     -0.781515      0.443307      0.318980      0.862243       1.33081       1.33533       1.49734       1.47600       1.51922
  34  12 3044.3367    3.9484  0.9067 12.9105 -0.0001  0.0202   0.0723   0.0504    0.0605   0.0000   439.8091      -4.32671       17.8293      0.283456      -2.73956       1.92635      0.869511       1.24261       1.33542       1.44753       1.46456       1.50282
  34  13 3202.6632    3.9016  1.0943 13.2126 -0.0003  0.0240   0.0712   0.0612    0.0595   0.0000   438.3370     -0.963525       18.7846      -2.57589      -1.07660       4.49932       1.04412       1.51029       1.55677       1.73827       1.67710       1.68808
  34  14 3359.0866    3.2937  1.7293 12.6699 -0.0004  0.0314   0.0501   0.0819    0.0544   0.0000   441.3468     -0.920725       16.1818       2.42185       3.15559     -0.284901       1.34787       1.94741       2.09154       2.21721       2.21507       2.25165
  34  15 3514.1933    2.5921  2.9012 11.9439  0.0000  0.0411   0.0301   0.1094    0.0405   0.0000   440.7064       2.35898       6.41853       3.43635      0.808378      -1.48228       1.80942       2.51763       2.72681       2.95400       3.06214       2.98297
  34  16 3668.4887    2.0912  4.2283 11.4479  0.0000  0.0521   0.0213   0.1398    0.0321   0.0000   437.5089     -0.830726       3.46559     -0.810019      0.355688       1.70017       2.30377       3.16960       3.48440       3.69037       3.82920       3.73445
  34  17 3821.6025    1.7069  6.0714 10.9829 -0.0000  0.0683   0.0161   0.1891    0.0299   0.0000   433.4052       2.04832       20.0667      -4.01429       2.03504       1.94010       3.06605       4.13002       4.66067       4.95000       5.13303       5.08515
  34  18 3974.1077    1.4049  8.3171 10.6202  0.0000  0.0907   0.0128   0.2489    0.0277   0.0000   437.6965       2.91776       14.5657       3.22084       2.07398       5.37596       4.05518       5.48205       6.11960       6.53080       6.56876       6.60245
  34  19 4125.8398    1.1405 10.2300 10.4248 -0.0008  0.1163   0.0105   0.3204    0.0255   0.0000   435.9520       16.3310       9.16471      -12.0270      -12.4967       8.69291       5.25770       6.92078       7.92841       8.49076       8.55995       8.74242
  34  20 4277.7555    0.9042 12.6802 10.2502 -0.0001  0.1589   0.0084   0.4240    0.0236   0.0000   427.3456      -13.0941       33.3425       12.4197       8.56555      -4.85122       7.06394       9.37946       10.5760       11.2930       11.4394       11.3926
  35   2 1221.9058    0.0665  0.0561  8.7931  0.0001  0.0221   0.0076   0.0228    0.0218   0.0000   440.2373       1.02063       19.8484    -0.0581892      -2.97635     -0.502370      0.845085       1.12943       1.31504       1.93494       1.05129       1.51463
  35   3 1456.6190    0.1526  0.1728  8.7535  0.0000  0.0141   0.0073   0.0239    0.0246   0.0000   440.9688     -0.618242       22.0432    -0.0163270      -3.20152     -0.401414      0.845135       1.00212       1.05591       1.15312       1.54119       1.70495
  35   4 1665.9357    0.2855  0.3536  8.7777  0.0000  0.0149   0.0086   0.0311    0.0323   0.0000   440.9625     -0.393484       20.7258       1.23274     -0.422698    0.00462324      0.710957      0.892600      0.874019       1.00088       1.00381      0.995361
  35   5 1858.4087    0.4471  0.4929  9.1137  0.0000  0.0155   0.0111   0.0379    0.0396   0.0000   441.6170     -0.742445       21.6327     0.0359111      -4.71525     -0.442083      0.762446       1.06675       1.15130       1.19418       1.18143       1.23162
  35   6 2044.7851    0.7057  0.6722  9.4994  0.0000  0.0177   0.0147   0.0407    0.0490   0.0000   441.5320     -0.603907       21.8374     -0.745071      -3.56360       1.73944      0.745669       1.06285       1.07212       1.18855       1.23391       1.14592
  35   7 2226.3903    1.0348  0.8972 10.0517  0.0000  0.0195   0.0192   0.0534    0.0581   0.0000   440.3822     -0.840155       19.8883      -2.05952      -2.66448       1.80088      0.875163       1.19977       1.29700       1.42147       1.37287       1.44988
  35   8 2401.2685    1.5187  1.0497 10.7062  0.0000  0.0212   0.0261   0.0587    0.0634   0.0000   440.0596       2.30030       23.1742      -1.11430      -3.91158      -2.67234      0.951819       1.27524       1.44575       1.57661       1.60388       1.54272
  35   9 2571.7625    2.1311  1.0701 11.4174  0.0000  0.0219   0.0361   0.0552    0.0634   0.0000   440.8488      0.905937       20.3575       1.70725      -2.88561     0.0950336      0.992785       1.37869       1.50145       1.60328       1.69691       1.65912
  35  10 2740.4059    2.8084  1.0283 11.9135 -0.0001  0.0208   0.0475   0.0530    0.0654   0.0000   441.7324       1.32754       18.8180       1.62923      -2.77540     0.0495101      0.911560       1.22664       1.32898       1.40416       1.49449       1.42743
  35  11 2906.7340    3.5902  0.8954 12.6233  0.0003  0.0198   0.0646   0.0481    0.0613   0.0000   439.6355    -0.0200435       16.0486      0.924617      -2.65161      -1.19039      0.828772       1.18909       1.19548       1.35864       1.35725       1.35302
  35  12 3069.4286    4.1567  0.9231 12.8382  0.0000  0.0192   0.0735   0.0489    0.0647   0.0000   439.7554     -0.662300       15.2762       1.44544      -2.07321      0.494182      0.879430       1.14890       1.31672       1.35768       1.44531       1.44627
  35  13 3229.0165    4.0623  1.2745 12.8264  0.0000  0.0241   0.0643   0.0627    0.0638   0.0000   439.4432     -0.932592       17.7799      0.875942      -7.48841     -0.284148       1.04984       1.44322       1.56480       1.68275       1.74079       1.69915
  35  14 3386.4052    3.2387  1.8023 12.4388  0.0000  0.0306   0.0455   0.0784    0.0512   0.0000   438.3198     -0.309286       17.8028       1.87920      0.976238       2.11148       1.34578       1.83244       2.03358       2.18832       2.19678       2.12393
  35  15 3542.5482    2.6066  3.0180 11.7642  0.0000  0.0396   0.0286   0.1089    0.0414   0.0000   437.9674      -5.35825       9.98426       4.39845     -0.658462      -3.82103       1.72005       2.33701       2.67794       2.76664       2.85870       2.93142
  35  16 3697.4376    2.0762  4.6426 11.2213  0.0000  0.0532   0.0195   0.1429    0.0319   0.0000   439.9024       3.07161       17.9487      -7.35184      0.148867     -0.221693       2.33062       3.12961       3.59573       3.71197       3.91703       3.87712
  35  17 3851.5539    1.6563  6.5933 10.8785  0.0000  0.0713   0.0149   0.1952    0.0280   0.0000   443.0860       2.54613       20.4150       5.60102     -0.274727     -0.786054       3.14653       4.07810       4.78811       4.94104       5.18602       5.05686
  35  18 4004.9753    1.3732  8.9750 10.5226  0.0002  0.0952   0.0119   0.2619    0.0267   0.0000   442.3245      -5.70739       22.7376       6.90936       2.64631      -3.40115       4.12858       5.44146       6.35677       6.58264       6.83385       6.77860
  35  19 4157.3303    1.0865 11.2750 10.3778  0.0001  0.1296   0.0097   0.3562    0.0243   0.0000   440.2816       8.83302      0.688137      -13.7885      -12.8257       10.0299       5.63369       7.38377       8.50886       9.07518       9.05887       9.23693
  36   2 1235.6376    0.0741  0.0815  8.8439  0.0000  0.0219   0.0071   0.0316    0.0219   0.0000   441.6633     -0.656731       18.7409       1.92956      -1.30444      -1.51829       1.15213       1.09172       1.29086       1.44608       1.71388       1.69720
  36   4 1681.8851    0.2732  0.3264  8.9746  0.0000  0.0146   0.0085   0.0311    0.0299   0.0000   440.1312      0.267916       19.8033     -0.362835      -2.36149       1.24240      0.625495      0.882461      0.928155      0.939282       1.00238       1.03893
  36   5 1875.3973    0.4684  0.4887  9.1623  0.0000  0.0163   0.0113   0.0352    0.0404   0.0000   442.4080      -2.05319       21.5008      0.199584      -1.59175      -3.03113      0.633851      0.945510      0.941793       1.08137       1.03529       1.04901
  36   6 2063.0478    0.6888  0.7752  9.6000  0.0006  0.0193   0.0138   0.0470    0.0513   0.0000   442.7156      -1.06391       20.6112      0.486341      -2.98995      -2.27275      0.847914       1.09857       1.26681       1.38047       1.40078       1.38949
  36   7 2245.4690    1.0523  0.9162 10.2091  0.0000  0.0200   0.0191   0.0524    0.0577   0.0000   441.1633     -0.907074       20.6958      -1.84051      -3.41079     -0.149007      0.820657       1.14506       1.25430       1.32760       1.37559       1.35719
  36   8 2421.0873    1.5563  1.0998 10.8722  0.0000  0.0223   0.0266   0.0609    0.0643   0.0000   440.8594      -1.64241       23.2891       2.77095      -4.69788   -0.00982105      0.944995       1.31947       1.41967       1.49044       1.63044       1.57800
  36   9 2592.6575    2.0972  1.0413 11.6722  0.0000  0.0216   0.0365   0.0581    0.0576   0.0000   441.2267       1.70777       21.3712      -1.72108      -2.23389     -0.191631      0.902459       1.25482       1.38033       1.47513       1.49595       1.51895
  36  10 2762.6640    2.9386  0.9236 12.1659  0.0002  0.0192   0.0512   0.0492    0.0598   0.0000   441.6608     -0.133332       18.1741      -1.31822      -1.03754      -1.30894      0.821447       1.12536       1.21232       1.30539       1.35650       1.37330
  36  11 2930.1634    3.5456  0.8784 12.7377  0.0000  0.0193   0.0634   0.0480    0.0556   0.0000   441.2021      0.238027       20.2682       3.30915     -0.662685      0.561826      0.839466       1.19587       1.23480       1.34727       1.34170       1.35101
  36  12 3094.1302    4.1600  1.0137 12.8077  0.0000  0.0207   0.0689   0.0512    0.0668   0.0000   441.5260     -0.870096       13.1720       2.69664      -2.50058     -0.581562      0.853485       1.13469       1.27778       1.44306       1.42466       1.41381
  36  13 3254.9557    3.8274  1.3597 12.8494  0.0000  0.0248   0.0593   0.0685    0.0593   0.0000   439.8993      0.874043       15.1030      0.626120      -2.74785     0.0728571       1.05352       1.42740       1.59170       1.71683       1.84637       1.85420
  36  14 3413.5005    3.0476  2.1705 12.2304  0.0000  0.0323   0.0382   0.0878    0.0440   0.0000   438.9692      -4.11723       14.5532       2.27135     -0.815193       1.18068       1.37641       1.85795       2.10788       2.13249       2.33156       2.26780
  36  15 3570.6318    2.4385  3.2739 11.7999  0.0000  0.0426   0.0261   0.1139    0.0367   0.0000   442.8071      -2.55138       12.3415       3.17933       1.60903       3.75910       1.74577       2.38862       2.71975       2.83068       2.93944       2.93815
  36  16 3726.3735    1.9188  5.0569 11.2443  0.0000  0.0571   0.0178   0.1585    0.0295   0.0000   434.0562      -2.48300       26.8481     -0.758410      -6.12773       1.12096       2.37444       3.21684       3.69765       3.85649       3.96633       3.81888
  36  17 3881.1093    1.5531  6.9732 10.8921  0.0000  0.0746   0.0141   0.2115    0.0271   0.0000   435.5748      0.103646       8.86466     -0.215966       6.74420       1.70240       3.22295       4.24141       4.80116       5.16177       5.27574       5.19336
  36  18 4034.9949    1.2787  9.3020 10.6124  0.0000  0.1043   0.0115   0.2835    0.0256   0.0000   432.8216       19.8589       17.8969      -8.20967      -16.1221      -10.6310       4.28479       5.96198       6.76792       7.06773       7.29647       7.30978
  36  19 4188.2521    1.0610 12.3862 10.3685  0.0026  0.1421   0.0086   0.3776    0.0232   0.0000   439.8277       3.78971     -0.687389       7.47110       7.30654       15.4431       5.93730       7.95091       9.22082       9.54864       10.0476       9.87268
  36  20 4340.8353    0.8186 13.5022 10.2322 -0.0008  0.1767   0.0074   0.4530    0.0213   0.0000   426.0725      -6.12276       20.4652       13.9434      -5.78066      -10.7313       7.34534       9.79084       11.2645       12.1550       12.0817       12.1078
  37   3 1486.8065    0.1572  0.1504  8.8239  0.0000  0.0101   0.0076   0.0258    0.0238   0.0000   440.9481     -0.363538       22.1279     -0.802401      -4.49975      0.113145      0.462067      0.508635      0.626623      0.678077      0.715552      0.673727
  37   4 1697.5909    0.3054  0.2902  8.9243  0.0000  0.0128   0.0095   0.0288    0.0300   0.0000   440.7650      -1.21473       20.7863       1.10902      -4.01453       1.74216      0.643168      0.887215      0.978516      0.983681       1.03009      0.938461
  37   5 1892.2057    0.5011  0.5338  9.1731  0.0000  0.0157   0.0114   0.0359    0.0405   0.0000   440.4789      -1.26552       19.7963     -0.235488      -3.18025       1.05399      0.609658      0.839136      0.932303       1.01971       1.07202      0.982075
  37   6 2081.1114    0.7546  0.7440  9.5983 -0.0002  0.0172   0.0147   0.0450    0.0496   0.0000   440.1780     -0.513908       21.5970   -0.00604305      -1.93167     -0.757725      0.719464      0.941830       1.07831       1.16443       1.21420       1.17372
  37   7 2264.3269    1.1522  0.9129 10.2533  0.0000  0.0195   0.0205   0.0501    0.0595   0.0000   442.1489     -0.535078       19.7757      -3.14601      -2.63106       2.35228      0.876840       1.19670       1.28123       1.35696       1.50135       1.41979
  37   8 2440.6114    1.6547  1.0796 10.9500  0.0005  0.0210   0.0277   0.0566    0.0629   0.0000   439.2881     -0.604777       17.7066     -0.991575      -1.23330      -1.02603      0.884128       1.19483       1.29511       1.43799       1.47560       1.44806
  37   9 2613.2955    2.1963  0.9325 11.8497 -0.0000  0.0202   0.0391   0.0520    0.0543   0.0000   439.9856      0.148560       20.9507     -0.151581      -2.27954      -1.08777      0.829469       1.11329       1.22166       1.37628       1.45328       1.44046
  37  10 2784.4656    3.1178  0.8984 12.3774  0.0000  0.0189   0.0546   0.0470    0.0564   0.0000   442.3147      0.770184       20.3911     -0.708961      0.543722       1.69017      0.817822       1.12163       1.20134       1.34337       1.40158       1.34960
  37  11 2953.1697    3.8959  0.8131 12.8938  0.0000  0.0182   0.0697   0.0434    0.0535   0.0000   441.3139     -0.788530       17.6491     -0.444337      -3.20725     -0.889681      0.708622       1.02740       1.08486       1.15659       1.25061       1.25313
  37  12 3118.3871    4.2064  1.0558 12.8802  0.0000  0.0202   0.0691   0.0536    0.0674   0.0000   441.1786     -0.390573       15.3705      0.798300      -1.03839      -3.22579      0.850774       1.15066       1.23045       1.37337       1.46621       1.41134
  37  13 3280.5147    3.6886  1.3474 12.8444  0.0000  0.0251   0.0573   0.0654    0.0584   0.0000   439.8771      -4.65006       16.2785       1.32795     -0.690114       1.02951       1.04668       1.48695       1.60423       1.71567       1.76712       1.74894
  37  14 3440.1250    2.9838  2.1525 12.3070  0.0000  0.0326   0.0377   0.0895    0.0424   0.0000   441.5557       4.75624       13.3985      -2.69073      -3.94198      -1.78112       1.29745       1.80783       1.95755       2.19878       2.31509       2.19456
  37  15 3598.2965    2.3932  3.8089 11.5186  0.0000  0.0443   0.0230   0.1184    0.0357   0.0000   438.1301      -1.63596       20.1855     -0.802626      0.677856      -2.51284       1.82052       2.48453       2.77910       2.88834       2.96076       3.00913
  37  16 3754.8707    1.8794  5.4713 11.1499  0.0000  0.0602   0.0169   0.1645    0.0289   0.0000   440.4525       5.73511       15.9016       3.07772     -0.400677      -4.24930       2.43049       3.36298       3.68087       3.86478       4.04676       3.95680
  37  17 3910.4457    1.5379  7.6280 10.8064  0.0000  0.0788   0.0132   0.2230    0.0262   0.0000   444.9212      -10.0132       9.65038      0.473306     -0.688800       3.13320       3.26061       4.34755       4.99389       5.10997       5.26914       5.27556
  37  18 4065.3036    1.2568  9.9093 10.5711  0.0011  0.1071   0.0109   0.2892    0.0246   0.0000   431.2454      -4.35952       23.0620      -14.3762       9.14382     -0.754885       4.42530       5.85074       6.73575       7.05293       7.53432       7.36112
  37  19 4219.0655    1.0021 12.3181 10.3603  0.0021  0.1433   0.0082   0.3852    0.0224   0.0000   445.1216      -3.98531       27.8869       13.2906      -15.2536       6.59138       5.81597       7.78517       8.96798       9.36459       9.84377       9.77245
  37  20 4371.8439    0.8095 14.5296 10.1726  0.0000  0.1837   0.0071   0.4733    0.0206   0.0000   435.1111       5.01592       8.38012      -39.4410       19.6873       18.8365       7.46305       10.0375       11.5378       12.2266       12.3422       12.5054
  38   2 1262.5456    0.0918  0.1012  8.8385  0.0000  0.0137   0.0067   0.0240    0.0215   0.0000   440.5506     -0.270082       20.4337      0.333336      -1.49634     0.0411772      0.542763      0.748144      0.826966      0.986853       1.00829      0.919142
  38   3 1501.5375    0.1618  0.1552  8.8727  0.0001  0.0129   0.0074   0.0198    0.0239   0.0000   442.0074     -0.395310       21.0625      0.871295      -2.74737       1.05213      0.624106      0.886658      0.959914       1.03166      0.987452      0.897774
  38   4 1713.0175    0.3167  0.3380  8.9698  0.0000  0.0128   0.0090   0.0285    0.0305   0.0000   441.3767      0.258092       19.2459      0.142595      -2.19958    -0.0976999      0.508776      0.741427      0.801224      0.961647      0.995284       1.03990
  38   5 1908.7752    0.5123  0.5370  9.3194  0.0000  0.0158   0.0116   0.0370    0.0395   0.0000   440.2505      -1.96272       21.0631      -1.20002      -4.76838      -1.11884      0.628837      0.866289       1.01195       1.04779       1.02920       1.01980
  38   6 2098.9410    0.7732  0.7907  9.6786  0.0000  0.0182   0.0144   0.0467    0.0491   0.0000   440.3471      -1.59583       20.3441       1.72103      -1.83204       1.17402      0.678784      0.959026       1.05064       1.14637       1.11233       1.10212
  38   7 2282.8816    1.1432  0.9757 10.2946  0.0000  0.0205   0.0196   0.0529    0.0604   0.0000   441.7765      0.121351       23.3149      -1.53405      -5.34164       1.36283      0.832144       1.17284       1.29691       1.37262       1.45253       1.40994
  38   8 2459.8988    1.7001  1.1219 11.0201 -0.0002  0.0213   0.0278   0.0573    0.0637   0.0000   440.4996      0.227071       19.9973      -1.20608      -2.52016      0.192943      0.904442       1.16499       1.33071       1.41901       1.48117       1.48810
  38   9 2633.6618    2.3406  1.0511 11.7413  0.0000  0.0209   0.0387   0.0543    0.0607   0.0000   440.2809       1.03932       18.5277     -0.146196      -5.02471       2.95727      0.858371       1.20243       1.27214       1.42631       1.44448       1.43462
  38  10 2805.9913    3.1181  1.0014 12.3516  0.0000  0.0196   0.0522   0.0520    0.0618   0.0000   440.9669      0.857116       19.5335      0.202051      -2.45059     -0.729116      0.844775       1.10410       1.23494       1.29980       1.32375       1.34529
  38  11 2975.8417    3.9274  0.9530 12.7348  0.0000  0.0186   0.0667   0.0496    0.0621   0.0000   441.9762      0.135766       18.9808      0.226717      -3.71354       1.22996      0.781939       1.06759       1.12891       1.24982       1.29972       1.28526
  38  12 3142.1793    4.1959  1.1251 12.8762 -0.0001  0.0209   0.0666   0.0559    0.0664   0.0000   439.9089      0.454603       17.5876     -0.331835      -1.55167      -2.26860      0.885589       1.19003       1.33011       1.43614       1.43951       1.43941
  38  13 3305.5587    3.7067  1.5502 12.7439  0.0000  0.0266   0.0525   0.0695    0.0533   0.0000   440.5288       1.18238       15.6653      0.812952      -2.01911     -0.705676       1.07508       1.50246       1.61456       1.71249       1.87474       1.81702
  38  14 3466.5114    2.9848  2.3715 12.2281  0.0000  0.0341   0.0351   0.0873    0.0407   0.0000   440.5518      0.549777       12.7189       2.74501       2.81679       4.01764       1.36956       1.86736       2.03011       2.23671       2.28865       2.23572
  38  15 3625.5935    2.2472  3.9637 11.5782  0.0000  0.0456   0.0216   0.1262    0.0316   0.0000   437.1042      -3.21617       17.1267      -1.57931       4.27121      -2.70793       1.83999       2.46720       2.73965       2.91576       3.08315       3.00397
  38  16 3783.1786    1.8220  5.7831 11.0621  0.0000  0.0605   0.0157   0.1676    0.0282   0.0000   438.9709      -6.20751       12.2938       10.2283      -3.28228       1.67765       2.46948       3.21999       3.78140       3.91896       4.14639       4.09212
  38  17 3939.5333    1.4821  8.2544 10.7404 -0.0002  0.0846   0.0124   0.2350    0.0261   0.0000   436.4456       2.55389       19.9715      -5.91137      -3.57770       4.16293       3.40647       4.57451       5.14947       5.50511       5.71175       5.72921
  38  18 4094.7804    1.1390 10.0276 10.6440 -0.0013  0.1166   0.0105   0.3173    0.0236   0.0000   442.2458      -2.24892       9.02697       15.6481       2.44708      -2.00729       4.62360       6.16301       7.01918       7.69066       7.57911       7.79110
  38  20 4402.6341    0.7863 15.4005 10.1410  0.0011  0.1956   0.0067   0.4885    0.0198   0.0000   430.5976      -3.11784       27.5273       13.8529      -16.6409      -11.5625       7.73874       10.2930       11.7712       12.6749       12.8812       12.9161
  39   2 1275.7426    0.0831  0.1051  8.8398  0.0000  0.0187   0.0066   0.0262    0.0214   0.0000   441.5436      0.147494       21.3117      -1.97030      -4.18963       1.81648      0.687485      0.737058       1.07121       1.19164      0.868506       1.25595
  39   3 1516.0288    0.1666  0.2097  8.8557  0.0001  0.0130   0.0069   0.0278    0.0243   0.0000   441.6709    -0.0938120       21.8564     -0.818917      -4.24387       1.01778      0.567935      0.729088      0.721061      0.850975       1.04159       1.04492
  39   4 1728.2172    0.3299  0.4031  8.9362  0.0005  0.0132   0.0088   0.0340    0.0326   0.0000   441.2470      -1.90407       20.6345       1.01571      -4.30655      0.704311      0.566472      0.729077      0.869470      0.952778      0.953809      0.933193
  39   5 1925.1605    0.5477  0.5593  9.2970 -0.0000  0.0150   0.0118   0.0361    0.0411   0.0000   440.4234      -1.34005       19.6496      0.681602      -2.75060     0.0934426      0.606743      0.809466      0.891052      0.983189      0.990957      0.938986
  39   6 2116.5687    0.8416  0.7481  9.6265  0.0000  0.0168   0.0155   0.0422    0.0529   0.0000   441.4855      -1.73317       20.7408      0.113282      -4.28017      0.694097      0.651060      0.934813       1.00873       1.07072       1.17277       1.19972
  39   7 2301.1915    1.2221  0.9815 10.3902  0.0000  0.0202   0.0206   0.0537    0.0578   0.0000   440.8128       2.03228       20.0768       2.19503      -2.92311     -0.610467      0.763265       1.09884       1.19488       1.33648       1.33262       1.33431
  39   8 2478.9946    1.7778  1.0917 11.0269 -0.0001  0.0218   0.0286   0.0530    0.0669   0.0000   439.4684      0.243143       20.8541      0.414555      -2.46434       2.11658      0.864602       1.23528       1.33219       1.41918       1.57352       1.46003
  39   9 2653.7940    2.4011  1.1346 11.8161  0.0000  0.0227   0.0387   0.0553    0.0622   0.0000   440.3825      -3.29151       21.0329      -2.19947      -2.68751       1.10117      0.876413       1.25238       1.29706       1.47134       1.47443       1.49664
  39  10 2827.1773    3.2439  0.9554 12.4638  0.0000  0.0190   0.0543   0.0479    0.0576   0.0000   440.6634     -0.958587       20.2689       2.86891      -1.35222      0.910584      0.787613       1.02783       1.13524       1.23015       1.29872       1.25814
  39  11 2998.0030    4.0159  0.9339 12.9139  0.0000  0.0187   0.0677   0.0474    0.0573   0.0000   440.2751      0.358699       17.6312       1.29384      0.598505      -1.02092      0.739554       1.04022       1.12694       1.23792       1.23964       1.26429
  39  12 3165.5742    4.2348  1.1569 13.0317  0.0000  0.0219   0.0670   0.0592    0.0625   0.0000   439.7713     -0.736470       18.7720      0.829376     -0.433803      -3.99103      0.849407       1.21151       1.32954       1.37536       1.48083       1.44021
  39  13 3330.2253    3.4990  1.7378 12.6316  0.0000  0.0276   0.0463   0.0737    0.0460   0.0000   440.5941       3.52162       17.1699    -0.0581971      -1.29493       1.41134       1.11919       1.48495       1.70704       1.82328       1.87299       1.86137
  39  14 3492.3553    2.8400  2.6189 12.0499  0.0000  0.0346   0.0313   0.0929    0.0391   0.0000   441.3743      -1.14791       10.7570      0.798725       5.11417       4.80613       1.38494       1.80600       2.09970       2.18415       2.37973       2.33110
  39  15 3652.4860    2.2013  4.4705 11.4474  0.0000  0.0483   0.0197   0.1342    0.0295   0.0000   438.8110       2.20156       14.5335      -4.13300      -5.65596       1.09248       1.87362       2.53724       2.86653       3.07832       3.10431       3.11778
  39  16 3811.0368    1.7433  6.1074 11.0489  0.0000  0.0637   0.0150   0.1748    0.0270   0.0000   433.1035       4.38462       24.4202      -4.75327      -8.30474       1.88072       2.49802       3.35716       3.78935       4.05364       4.23225       4.20215
  39  17 3968.0300    1.4280  8.4780 10.7308  0.0000  0.0893   0.0119   0.2404    0.0250   0.0000   440.2835      -1.37644       13.3084      -19.9095       10.3398       3.94918       3.42443       4.66777       5.26710       5.65264       5.83775       5.86058
  39  18 4124.2090    1.1141 10.2374 10.5883  0.0008  0.1192   0.0099   0.3164    0.0230   0.0000   426.9667      -6.28838       8.36487      -9.34924      -5.20865       9.91165       4.54902       6.15775       7.05146       7.46768       7.65084       7.67286
  39  19 4279.0345    0.9154 13.1406 10.3068  0.0000  0.1552   0.0074   0.4070    0.0212   0.0000   442.7084       19.0242       17.4860       15.4840       1.33230      -9.28229       6.03585       8.03761       9.25292       9.86500       10.2873       10.4268
  40   3 1530.2988    0.1922  0.2094  8.7440  0.0000  0.0103   0.0072   0.0247    0.0246   0.0000   441.6528     -0.332100       19.9117     -0.272809      -2.61531      0.386086      0.447137      0.591642      0.693992      0.773685      0.801412      0.834513
  40   4 1743.2710    0.3348  0.3477  9.0049  0.0000  0.0123   0.0092   0.0289    0.0311   0.0000   440.8305      -1.27976       20.9762       1.13632      -1.22011    -0.0640852      0.472153      0.637381      0.739951      0.749999      0.786076      0.800275
  40   5 1941.3884    0.5769  0.6140  9.2492  0.0001  0.0159   0.0118   0.0379    0.0434   0.0000   440.1171     0.0686107       20.8536      -1.70015      -5.49404       2.06628      0.572541      0.804804      0.898252      0.966534      0.937025      0.969751
  40   6 2133.9504    0.8727  0.7549  9.7800  0.0000  0.0175   0.0160   0.0411    0.0514   0.0000   441.7572     -0.774064       21.8227     -0.751062     -0.336188      -2.42022      0.650725      0.930733      0.938494       1.07040       1.13099       1.13328
  40   7 2319.2546    1.3013  1.0391 10.5811 -0.0006  0.0211   0.0214   0.0537    0.0560   0.0000   440.8956      0.558008       20.6483       1.43454      -2.95023       1.09196      0.784342       1.11803       1.13918       1.27150       1.40331       1.35744
  40   8 2497.8623    1.7986  1.1922 11.2487  0.0000  0.0230   0.0286   0.0585    0.0609   0.0000   440.9625       1.09306       17.1902       1.22685      -3.59145     -0.147630      0.885658       1.22287       1.33365       1.48282       1.49633       1.52488
  40   9 2673.7193    2.5048  1.1076 11.8017  0.0000  0.0213   0.0395   0.0557    0.0621   0.0000   441.1586       1.01763       22.1929     -0.925164      -3.94908      0.930243      0.766881       1.11101       1.13654       1.28076       1.34317       1.30534
  40  10 2848.1290    3.3836  0.8791 12.5083  0.0000  0.0182   0.0574   0.0437    0.0570   0.0000   440.2928      -2.63981       20.8202     0.0915458      -1.64812      0.771165      0.717854      0.992063       1.05406       1.14391       1.26534       1.23567
  40  11 3019.9444    4.1504  0.9778 12.8555 -0.0005  0.0187   0.0670   0.0487    0.0593   0.0000   440.4860     -0.132575       19.7362     -0.799670      -3.52671     0.0268019      0.715431      0.973536       1.05370       1.18238       1.25490       1.24130
  40  12 3188.5394    3.9838  1.2094 13.1508  0.0000  0.0231   0.0639   0.0629    0.0588   0.0000   441.6394     0.0934526       19.4712     -0.367802      -5.23621       1.69364      0.898385       1.22072       1.38409       1.51612       1.58016       1.53853
  40  13 3354.5267    3.3811  1.6421 12.6574  0.0000  0.0285   0.0468   0.0709    0.0498   0.0000   441.0822       2.75585       13.8442       2.28299      0.337271      -1.00904       1.04878       1.51250       1.56907       1.75355       1.76580       1.75457
  40  14 3517.9674    2.6670  2.9240 12.0379  0.0000  0.0375   0.0282   0.1038    0.0336   0.0000   441.0969       1.05440       11.8952     -0.430345      0.852103       2.07793       1.42513       1.93034       2.22071       2.30977       2.43505       2.38509
  40  15 3679.1077    2.1166  4.7418 11.3403 -0.0000  0.0496   0.0184   0.1393    0.0281   0.0000   447.8581       1.84629       15.7579      -3.80462      -5.24537       3.49265       1.94643       2.61292       2.96365       3.14422       3.33218       3.27940
  40  16 3838.5601    1.7058  6.9551 10.9183  0.0002  0.0693   0.0136   0.1893    0.0254   0.0000   437.6547      0.779245       14.5885      -7.66482       6.15849      -3.88501       2.61601       3.55888       4.00868       4.32116       4.44216       4.50735
  40  17 3996.3951    1.3442  8.4466 10.7248  0.0000  0.0913   0.0115   0.2456    0.0241   0.0000   438.8893       1.99905       18.1597      -2.99181      -18.5760       14.2758       3.47365       4.63197       5.35630       5.61844       5.94343       5.93288
  40  18 4153.1297    1.1024 11.9884 10.4735  0.0000  0.1321   0.0083   0.3513    0.0213   0.0000   436.5470      -6.25723       20.8961      -5.33567       4.85974       11.4089       5.01223       6.68035       7.65199       8.03643       8.63007       8.47437
  40  19 4308.8769    0.8852 14.1528 10.2488  0.0007  0.1701   0.0069   0.4338    0.0197   0.0000   426.9932       10.3797       10.5873      -5.31373      -16.1002      -14.2995       6.27848       8.57109       9.68915       10.3281       10.5261       10.5778
  41   3 1544.3491    0.2019  0.2186  8.8225  0.0000  0.0114   0.0073   0.0241    0.0250   0.0000   441.4405     -0.292642       22.2697      0.806347      -4.37769     -0.571928      0.450695      0.609752      0.581090      0.738225      0.792400      0.696265
  41   4 1758.0325    0.3640  0.3593  9.0773  0.0000  0.0133   0.0095   0.0264    0.0314   0.0000   441.1806     -0.904224       20.7830     -0.492140      -4.94709       1.58768      0.517634      0.678030      0.755403      0.780241      0.906562      0.915614
  41   5 1957.4696    0.5879  0.5657  9.3484  0.0000  0.0146   0.0122   0.0358    0.0416   0.0000   441.3293      -1.77333       21.8672    -0.0913973      -3.36113     0.0676862      0.532568      0.747235      0.786260      0.880510      0.835825      0.887658
  41   6 2151.0973    0.8817  0.7397  9.8829  0.0000  0.0166   0.0160   0.0396    0.0496   0.0000   441.1229      -2.49137       21.0899      0.501096      -2.89283     -0.187686      0.647028      0.844258      0.953216       1.03900       1.06917       1.08514
  41   7 2337.1522    1.3065  1.1020 10.7015 -0.0001  0.0221   0.0214   0.0561    0.0567   0.0000   441.1278      0.273470       20.7503      0.956523      -2.75463      -1.02083      0.799476       1.13782       1.19784       1.29354       1.34630       1.31723
  41   8 2516.5177    1.8978  1.1338 11.2723 -0.0000  0.0217   0.0296   0.0540    0.0623   0.0000   439.4259     -0.562580       21.4448      0.652346      -1.01047       1.00842      0.808765       1.10271       1.20951       1.33884       1.40916       1.36415
  41   9 2693.3963    2.5685  1.0378 11.9267 -0.0002  0.0197   0.0410   0.0518    0.0595   0.0000   442.1528     -0.453083       20.7379       1.87460      -2.52421      0.632484      0.768536       1.05708       1.13443       1.21677       1.28178       1.28965
  41  10 2868.8660    3.5019  0.9250 12.4809  0.0000  0.0180   0.0571   0.0462    0.0601   0.0000   440.2957      -1.23090       19.6853       2.60596      -1.58701     -0.949219      0.682213      0.937319       1.02856       1.16295       1.13837       1.19640
  41  11 3041.5262    4.1372  0.8828 13.1975  0.0000  0.0180   0.0708   0.0465    0.0518   0.0000   440.9417       2.80954       20.0864       2.40939      -2.56701      -1.85578      0.687619      0.982198       1.01626       1.14087       1.18936       1.18982
  41  12 3211.1888    4.1736  1.2850 12.9455  0.0000  0.0224   0.0618   0.0605    0.0614   0.0000   442.4373     -0.806163       17.7439      0.143676      -4.18270      -2.85424      0.874592       1.17265       1.33114       1.42167       1.51919       1.54481
  41  13 3378.3273    3.3484  1.8535 12.5516  0.0000  0.0288   0.0423   0.0752    0.0434   0.0000   442.6019      0.931963       17.3968       2.12027    -0.0972762      -1.09454       1.05102       1.44991       1.62213       1.74710       1.76821       1.82651
  41  14 3543.1646    2.5375  3.0751 11.9581  0.0000  0.0393   0.0261   0.1027    0.0324   0.0000   439.6243      0.274727       12.4068      -2.65912       5.48786      -3.61046       1.41971       1.95505       2.19492       2.32728       2.47590       2.46599
  41  15 3705.4570    2.0367  4.9900 11.3433  0.0000  0.0523   0.0174   0.1447    0.0267   0.0000   441.0848      -2.76309       10.0592       2.29006      -1.05784      -1.20828       1.96864       2.60520       3.01873       3.19378       3.32966       3.34590
  41  16 3865.6517    1.6195  7.1765 10.9409 -0.0000  0.0722   0.0130   0.1973    0.0247   0.0000   436.3734      -1.00262       28.7357      -2.48637      -2.96153      -7.71446       2.66785       3.62089       4.13015       4.27139       4.60251       4.48161
  41  17 4024.3985    1.3116  9.7157 10.7111  0.0000  0.1036   0.0104   0.2767    0.0230   0.0000   441.7181       1.03018       17.5684       3.14468      0.229406       9.39023       3.82098       5.10857       5.82930       6.38627       6.38694       6.47447
  41  18 4182.2803    1.0408 12.3384 10.5040  0.0000  0.1422   0.0079   0.3718    0.0206   0.0000   438.9506      -12.5848       8.64986      -3.63527      -1.42257       14.0512       5.17656       7.05080       7.97120       8.71535       8.72610       8.99529
  41  19 4338.6854    0.8405 13.7292 10.2506  0.0009  0.1674   0.0068   0.4304    0.0195   0.0000   431.3653      -9.04618       23.5674      -9.80818       2.60153      -8.72429       6.07086       8.15870       9.42840       10.0522       10.3375       10.3909
  42   2 1314.2396    0.0920  0.1348  8.7673 -0.0001  0.0138   0.0059   0.0377    0.0211   0.0000   441.5141     -0.443832       22.1652      -1.20193      -4.04916      0.468987      0.550106      0.610590      0.619801      0.885598      0.738018      0.798418
  42   3 1558.1765    0.2019  0.2513  8.8059  0.0000  0.0120   0.0070   0.0267    0.0253   0.0000   442.1158     -0.508816       20.6998       1.23082      -4.77074     -0.444317      0.462492      0.603958      0.730366      0.826151      0.869333      0.938061
  42   4 1772.6130    0.3832  0.4459  8.9845  0.0000  0.0132   0.0091   0.0343    0.0339   0.0000   440.5685      0.136611       22.5573      0.188048      -4.07401     -0.275555      0.508338      0.652722      0.760638      0.807316      0.853143      0.827638
  42   5 1973.3312    0.6052  0.6284  9.4034  0.0000  0.0161   0.0119   0.0364    0.0425   0.0000   440.2173      0.721571       20.6076      0.939205      -2.99792      -2.22063      0.585151      0.788147      0.897096      0.984657       1.01427       1.06181
  42   6 2168.0476    0.9434  0.8704  9.8120 -0.0000  0.0186   0.0160   0.0438    0.0558   0.0000   441.6767       2.44829       18.8304     -0.285309      -4.19878       1.43826      0.659145      0.923513       1.02462       1.10588       1.17757       1.21154
  42   7 2354.7539    1.3397  1.0140 10.6834  0.0000  0.0208   0.0220   0.0507    0.0562   0.0000   441.2524      -1.20293       18.7816       1.94458      -4.22659      -1.77730      0.736555       1.05200       1.09735       1.28041       1.29066       1.28024
  42   8 2534.9583    2.0077  1.1298 11.2483  0.0000  0.0206   0.0309   0.0536    0.0635   0.0000   441.3978   0.000227107       20.9504     -0.141803     -0.535286     -0.179689      0.770037       1.03663       1.14198       1.25688       1.31706       1.33119
  42   9 2712.9867    2.7505  0.9900 12.0239  0.0000  0.0186   0.0439   0.0492    0.0567   0.0000   441.2546      0.358637       20.5853     0.0226517      0.181547      0.882440      0.689419      0.929391       1.06681       1.13541       1.18921       1.15739
  42  10 2889.3133    3.6282  0.9525 12.5226  0.0000  0.0186   0.0577   0.0456    0.0583   0.0000   441.2645      -1.12718       20.9112     -0.691820      -3.40294      0.942494      0.648635      0.971556      0.987768       1.13668       1.23906       1.24341
  42  11 3062.7812    4.1779  0.9861 12.9113  0.0000  0.0185   0.0661   0.0482    0.0576   0.0000   441.0499      0.280491       21.9366      -1.40465      -2.04770      -2.22436      0.662316      0.908184      0.982571       1.11991       1.19715       1.13427
  42  12 3233.5122    4.0371  1.3531 12.8401  0.0000  0.0243   0.0575   0.0598    0.0590   0.0000   441.5130      0.802717       19.2807       2.57599      -1.46852      0.574438      0.824293       1.18822       1.27317       1.38628       1.45237       1.45506
  42  13 3401.8219    3.3288  1.9842 12.3705  0.0000  0.0285   0.0404   0.0756    0.0447   0.0000   440.8750      -1.42080       17.2450     -0.405191   -0.00302381       1.94755       1.08560       1.46272       1.60162       1.71894       1.79347       1.83620
  42  14 3567.9242    2.4666  3.4460 11.8270 -0.0000  0.0402   0.0239   0.1119    0.0306   0.0000   443.2016     -0.157192       15.1091      0.586678       5.24074       3.38956       1.47480       1.98158       2.23004       2.37966       2.52944       2.50176
  42  15 3731.2662    2.0142  5.4729 11.1969  0.0000  0.0546   0.0163   0.1517    0.0262   0.0000   440.1901      0.330152       17.7897      -1.23380      -8.16954       2.00057       2.00202       2.67721       3.07866       3.24525       3.43111       3.40266
  42  16 3892.6643    1.5876  7.6774 10.9056  0.0006  0.0760   0.0126   0.2119    0.0239   0.0000   437.6654      -1.17241       14.1951       5.10001      0.387990       2.27469       2.72737       3.68053       4.21519       4.51794       4.66877       4.67591
  42  17 4052.1607    1.2719  9.9657 10.6131  0.0000  0.1041   0.0096   0.2794    0.0229   0.0000   442.6939       5.03310       24.0791      -5.04932      -10.7265       7.33422       3.77369       5.04929       5.75302       6.24832       6.48072       6.52250
  42  18 4210.4763    0.9926 12.0496 10.4512 -0.0005  0.1407   0.0077   0.3647    0.0206   0.0000   429.2186      -6.06366       15.3166       3.53918      -3.50623       21.4798       4.99376       6.74861       7.63364       8.29905       8.33667       8.59910
  43   2 1326.7408    0.0932  0.1119  8.7779  0.0000  0.0129   0.0061   0.0250    0.0206   0.0000   441.0378      -1.14234       21.8299       1.51201      -3.36546     -0.197647      0.459642      0.650718      0.789444      0.773991      0.732492      0.744431
  43   3 1571.7721    0.2165  0.2531  8.8512  0.0000  0.0125   0.0072   0.0253    0.0251   0.0000   442.2310      0.268090       20.9399      0.460782      -3.75691     -0.571783      0.439095      0.601769      0.676356      0.718117      0.830980      0.825392
  43   4 1787.0235    0.3955  0.4652  9.0038  0.0000  0.0141   0.0092   0.0332    0.0342   0.0000   441.4128      -2.33595       21.9530      0.250254      -1.62242      0.122562      0.496650      0.674675      0.760006      0.801098      0.875400      0.839359
  43   5 1989.0455    0.6266  0.6333  9.4113  0.0000  0.0153   0.0121   0.0385    0.0431   0.0000   441.5289      -1.48375       20.9118      0.378847      -3.48040       1.31224      0.603970      0.851126      0.949705       1.08432       1.12229       1.12939
  43   6 2184.8290    0.9513  0.9371  9.9812  0.0000  0.0190   0.0158   0.0479    0.0538   0.0000   441.0007     -0.160129       20.3390    -0.0811756      -3.70208       1.51570      0.701838      0.927302       1.09238       1.16017       1.21626       1.22167
  43   7 2372.1581    1.4721  1.1474 10.4612  0.0004  0.0204   0.0219   0.0536    0.0646   0.0000   442.1489       1.26106       18.9365     -0.441174      -3.44132     -0.706859      0.733417       1.03325       1.11432       1.22682       1.27790       1.28512
  43   8 2553.2922    2.1209  1.1102 11.2799  0.0007  0.0201   0.0319   0.0522    0.0646   0.0000   441.5861     -0.478507       21.4950       1.37502      -3.83882      0.608237      0.722398      0.985884       1.12148       1.23383       1.27527       1.31106
  43   9 2732.3058    2.8800  1.0461 11.9399  0.0000  0.0191   0.0441   0.0489    0.0635   0.0000   441.7157      -1.06112       22.5930      0.437124      -5.03766       1.22151      0.687800      0.970367       1.04215       1.19400       1.27253       1.22509
  43  10 2909.5317    3.6413  0.9357 12.6174  0.0000  0.0183   0.0579   0.0442    0.0567   0.0000   440.4149    -0.0503403       20.7175       1.21136      -3.31278     -0.842028      0.648706      0.867854      0.988790       1.03635       1.09393       1.07107
  43  11 3083.8530    4.1684  1.1280 12.8907  0.0000  0.0200   0.0629   0.0537    0.0606   0.0000   441.2680    -0.0192598       18.7092       2.03477      -4.08276     -0.372211      0.725889      0.984356       1.12728       1.21488       1.25052       1.26431
  43  12 3255.5085    3.9206  1.4166 12.8841  0.0000  0.0237   0.0548   0.0624    0.0525   0.0000   439.8181       2.35957       17.7004       3.08068      -4.81737      -1.81348      0.896709       1.22849       1.35154       1.47525       1.54780       1.52861
  43  13 3425.0025    3.1072  2.2435 12.2528  0.0000  0.0309   0.0348   0.0803    0.0392   0.0000   441.2369     -0.662442       19.7128       2.43759       1.40618     -0.894034       1.08122       1.48649       1.64792       1.80361       1.85512       1.87846
  43  14 3592.2103    2.4554  3.9422 11.6103  0.0000  0.0430   0.0212   0.1154    0.0291   0.0000   438.8881     -0.499289       18.4650       4.05955      -3.63017      -2.33207       1.48451       2.05079       2.33798       2.49797       2.63799       2.60002
  43  15 3756.7963    1.9592  5.8432 11.1446  0.0001  0.0592   0.0153   0.1554    0.0250   0.0000   439.6867       2.95539       17.9148     -0.253983      -8.96119      -4.42643       2.07214       2.83865       3.27123       3.42038       3.65934       3.76848
  43  16 3919.1337    1.5069  8.0690 10.8625 -0.0014  0.0817   0.0117   0.2209    0.0234   0.0000   436.5179       5.82631       27.1812     -0.250154      -10.2215       1.60506       2.89896       3.89636       4.39614       4.71740       4.99531       5.05246
  43  17 4079.6776    1.2482 11.1117 10.5460  0.0000  0.1156   0.0084   0.3023    0.0215   0.0000   437.3954      -9.54954       19.5550       9.00963      -14.2911       11.6431       4.04194       5.47553       6.19340       6.75852       6.93017       7.18335
  43  18 4238.7434    1.0100 13.5570 10.3701  0.0004  0.1508   0.0070   0.3871    0.0194   0.0000   441.9132      -1.39009       24.0273      -12.2922      -17.1163      -5.27022       5.21136       7.12358       8.03042       8.78584       8.93745       9.04039
  44   3 1585.1872    0.2185  0.2492  8.9149  0.0000  0.0117   0.0072   0.0242    0.0245   0.0000   441.6859      -1.25075       20.9866    -0.0949697      -2.94582      0.765786      0.423380      0.532431      0.628019      0.657008      0.755348      0.722279
  44   4 1801.2513    0.3883  0.4946  9.0744  0.0000  0.0150   0.0089   0.0355    0.0351   0.0000   440.8692     -0.457534       21.4788       1.08417     -0.980274      0.498409      0.515118      0.711267      0.766557      0.814007      0.882955      0.907654
  44   5 2004.5831    0.6590  0.6643  9.3902  0.0000  0.0150   0.0123   0.0389    0.0452   0.0000   442.0020    -0.0932175       19.8317      0.539302      -2.64256      0.547969      0.524521      0.710426      0.777673      0.856396      0.878063      0.891745
  44   6 2201.4259    0.9907  0.9392  9.9428  0.0000  0.0180   0.0159   0.0472    0.0533   0.0000   441.5242      -1.07557       21.7697      0.774599      -1.42020     -0.209836      0.620154      0.852818      0.949131      0.995233       1.07077       1.03008
  44   7 2389.3573    1.4902  1.1864 10.7415  0.0000  0.0223   0.0224   0.0550    0.0615   0.0000   440.2048       1.06477       19.3514      -1.42776     -0.177443      0.266170      0.745487       1.05419       1.14704       1.28767       1.27824       1.30202
  44   8 2571.4102    2.1837  1.2088 11.1824  0.0000  0.0205   0.0311   0.0550    0.0698   0.0000   442.8804     -0.954009       20.9579       1.96251      -2.00505    0.00641519      0.713283       1.00242       1.08400       1.17732       1.25206       1.27365
  44   9 2751.4614    2.8723  1.0133 12.2206  0.0000  0.0191   0.0450   0.0484    0.0566   0.0000   441.1390     -0.307243       20.3243      0.361621      -3.25754       3.35783      0.704166      0.914050      0.995012       1.13271       1.11474       1.15872
  44  10 2929.5400    3.8502  0.9631 12.6938  0.0000  0.0182   0.0603   0.0460    0.0589   0.0000   440.3109     -0.778835       19.8203     -0.611845      -2.08335      0.892453      0.632848      0.912023      0.954687       1.05259       1.12250       1.08968
  44  11 3104.6298    4.2553  1.1386 12.9362  0.0000  0.0202   0.0630   0.0526    0.0604   0.0000   442.9520     -0.896109       21.2299      -1.92245      -4.02869     -0.391547      0.709032      0.991212       1.09964       1.21120       1.24907       1.26321
  44  12 3277.2399    3.9342  1.3868 12.9502  0.0000  0.0232   0.0545   0.0610    0.0486   0.0000   440.1346     -0.106546       19.1124      -1.80865      0.122553    -0.0683223      0.788280       1.10177       1.20691       1.31832       1.33026       1.35727
  44  13 3447.8396    3.0679  2.3979 12.2991  0.0001  0.0309   0.0333   0.0866    0.0363   0.0000   438.6945     -0.618339       17.0208     -0.158631      0.738953       1.13951       1.07253       1.46801       1.64231       1.72533       1.87033       1.85349
  44  14 3616.2042    2.3816  4.2823 11.5401  0.0000  0.0447   0.0198   0.1199    0.0280   0.0000   443.2936      -3.16549       15.9455       4.95521     -0.939871      -1.32304       1.52375       2.07371       2.37799       2.48864       2.59399       2.63165
  44  15 3782.1176    1.8686  6.0861 11.1658 -0.0000  0.0611   0.0148   0.1628    0.0244   0.0000   444.7845      -1.43368       17.4986       2.91979      -1.46333       8.30796       2.13377       2.87233       3.29958       3.43910       3.68720       3.67816
  44  16 3945.2184    1.5342  8.7515 10.8141  0.0015  0.0861   0.0109   0.2301    0.0228   0.0000   440.9960       3.14835       6.14785      -5.34393       3.65323      -1.75191       2.96316       4.03457       4.54255       4.94263       5.08468       5.16406
  44  17 4106.8372    1.2003 11.3972 10.5863  0.0015  0.1191   0.0081   0.3135    0.0206   0.0000   437.9044       5.99094       23.7261      -20.7712      -19.0250       12.8956       4.10100       5.44099       6.27129       6.71595       6.97740       7.07211
  45   2 1351.2524    0.1103  0.1370  8.7324  0.0000  0.0126   0.0059   0.0268    0.0206   0.0000   441.5342     -0.166541       20.7671  -0.000955664      -3.51196    -0.0688901      0.403737      0.631139      0.600074      0.690534      0.777605      0.823904
  45   4 1815.2899    0.4307  0.4732  9.1217  0.0011  0.0131   0.0096   0.0324    0.0339   0.0000   441.8548     -0.755404       21.0607      0.650241      -4.23001      0.250100      0.471065      0.647679      0.716674      0.808996      0.797376      0.846951
  45   5 2019.9763    0.6827  0.6538  9.5063  0.0000  0.0147   0.0127   0.0383    0.0407   0.0000   440.9719     -0.597899       21.5196      0.149977      -3.56744      0.493916      0.498192      0.695717      0.786044      0.803528      0.901200      0.906158
  45   6 2217.7710    1.0494  0.9409 10.0806  0.0004  0.0193   0.0167   0.0461    0.0519   0.0000   441.5018     -0.480821       21.7559       2.00932      -4.32567      0.351902      0.689353      0.992338       1.06623       1.22025       1.35404       1.36173
  45   7 2406.4173    1.5682  1.1597 10.7672  0.0000  0.0204   0.0234   0.0545    0.0620   0.0000   441.3130      0.889740       22.8571    0.00854804      -1.49321     -0.576482      0.721265       1.00617       1.09657       1.20186       1.30457       1.23107
  45   8 2589.3709    2.2268  1.1184 11.6285  0.0000  0.0200   0.0332   0.0518    0.0561   0.0000   442.0838     0.0238787       19.2690     -0.978731      -2.87580      0.468411      0.696874      0.922672       1.03079       1.11569       1.16289       1.15828
  45   9 2770.4293    3.0662  1.0104 12.2212  0.0000  0.0185   0.0468   0.0477    0.0566   0.0000   441.0124     -0.763698       22.1834      -1.25154      -2.79365      0.579296      0.630150      0.908985      0.965923       1.07422       1.19495       1.13693
  45  10 2949.3354    3.8405  0.9703 12.8281  0.0000  0.0174   0.0601   0.0497    0.0512   0.0000   441.0139      -1.82408       20.3273       1.24665      -3.21988       1.40772      0.590091      0.817012      0.871136      0.967143      0.995829      0.984560
  45  11 3125.2101    4.1575  1.1017 13.0182  0.0000  0.0198   0.0624   0.0518    0.0562   0.0000   441.2857     -0.100745       20.0310      0.501524     -0.889316      -1.91772      0.656603      0.940053      0.990228       1.11319       1.18163       1.18498
  45  12 3298.6880    3.8375  1.4936 12.8262  0.0000  0.0252   0.0511   0.0627    0.0498   0.0000   442.9030      0.400289       22.5387       4.56601      -4.20646      -1.42857      0.793516       1.18923       1.26179       1.37365       1.46793       1.41289
  45  13 3470.2625    2.9910  2.8398 12.0449  0.0000  0.0346   0.0287   0.0896    0.0339   0.0000   440.5788      0.328433       16.9507      -1.54566     -0.274358       3.09365       1.10644       1.59865       1.76152       1.90689       1.98233       2.02390
  45  14 3639.8030    2.2516  4.2149 11.5429 -0.0000  0.0449   0.0191   0.1223    0.0274   0.0000   447.1872      -4.39646       18.9553       1.46204      0.781198       1.92140       1.49756       2.08643       2.31090       2.51654       2.63260       2.61591
  45  15 3806.7456    1.7926  6.4901 11.1477  0.0000  0.0645   0.0140   0.1780    0.0232   0.0000   440.3896       2.21149       18.8995      0.120948      -1.03981      -3.31648       2.20149       2.99742       3.35977       3.70809       3.82960       3.90190
  45  16 3971.4180    1.4518  9.2620 10.7614  0.0000  0.0935   0.0100   0.2474    0.0223   0.0000   435.8802       2.88922       12.6459      -2.48364       7.07687      -18.5277       3.13230       4.28758       4.79844       5.32856       5.43144       5.50684
  45  17 4133.7193    1.1138 11.4475 10.6091 -0.0030  0.1259   0.0078   0.3328    0.0196   0.0000   444.3725     -0.573818       22.2979       5.50235      -14.3125      -5.52364       4.14415       5.70731       6.43314       6.95666       7.09132       7.34298
  46   2 1363.2823    0.1147  0.1270  8.7479  0.0000  0.0104   0.0060   0.0232    0.0203   0.0000   441.9521      0.324747       22.0790      0.209814      -3.66697     0.0218502      0.326091      0.430643      0.509541      0.559631      0.549292      0.527689
  46   3 1611.4067    0.2730  0.2647  8.8642  0.0000  0.0106   0.0081   0.0240    0.0261   0.0000   440.9200     -0.679001       20.8481      -1.12425      -3.78337     -0.604860      0.359030      0.534510      0.592323      0.677132      0.679070      0.661333
  46   4 1829.1811    0.4605  0.4817  9.1032  0.0002  0.0132   0.0099   0.0314    0.0355   0.0000   440.7511      0.106759       21.5746     -0.244419      -2.53443      0.984105      0.449509      0.639251      0.684294      0.749498      0.806672      0.807960
  46   5 2035.2025    0.6832  0.7108  9.5715  0.0000  0.0160   0.0122   0.0393    0.0425   0.0000   440.9193      0.555537       18.9318     -0.543190      -2.95339      -1.52977      0.562238      0.773840      0.838051      0.885330      0.964313      0.976081
  46   6 2233.9495    1.0460  0.9788 10.1481  0.0000  0.0189   0.0166   0.0478    0.0523   0.0000   441.9734      0.437883       18.8291     -0.565752     -0.586731     -0.706775      0.620206      0.856864      0.948467       1.01714       1.09789       1.06689
  46   7 2423.2996    1.6230  1.0988 10.9258  0.0000  0.0199   0.0242   0.0523    0.0582   0.0000   441.5000     -0.966597       22.5658       1.09254      -3.54131     -0.234590      0.661765      0.939739       1.03228       1.11012       1.12051       1.17532
  46   8 2607.1597    2.2716  1.0953 11.7662  0.0000  0.0194   0.0346   0.0537    0.0526   0.0000   442.6791      0.509237       20.9271      0.119494      -1.17871      -1.49118      0.641004      0.908605      0.978939       1.09722       1.13151       1.14575
  46   9 2789.2714    3.0901  0.9651 12.3937  0.0000  0.0181   0.0477   0.0461    0.0514   0.0000   441.8543      -1.54952       20.6062       1.31157      -3.10672      -1.41989      0.586211      0.827831      0.885454      0.982612       1.04532      0.993282
  46  10 2968.9689    3.9537  0.9573 12.6711 -0.0002  0.0169   0.0597   0.0450    0.0550   0.0000   441.3947     -0.631488       19.8584       1.14661      -3.34499     -0.984363      0.565202      0.773985      0.831355      0.937211      0.970860      0.979868
  46  11 3145.5739    4.2183  1.0914 13.1370  0.0000  0.0203   0.0644   0.0513    0.0568   0.0000   441.4280    0.00186587       19.5090     -0.856413      -4.22646      0.954469      0.644672      0.916665       1.00211       1.11047       1.13941       1.13553
  46  12 3319.8935    3.6520  1.6354 12.7323  0.0000  0.0260   0.0467   0.0659    0.0466   0.0000   439.9435     -0.288984       20.6439      -1.25449      -5.11575       4.86220      0.852006       1.20730       1.33609       1.45736       1.51830       1.59011
  46  13 3492.4129    2.8474  2.8573 12.1052 -0.0000  0.0357   0.0279   0.0920    0.0325   0.0000   442.3431       1.87752       17.9417     -0.692593       3.68733       2.64569       1.11173       1.60647       1.75923       1.90425       1.97215       1.96831
  46  14 3663.0842    2.1960  4.9963 11.4101  0.0000  0.0510   0.0173   0.1332    0.0255   0.0000   440.3657       1.14153       22.6923      -7.59318      -4.56843       4.53050       1.66997       2.30941       2.61538       2.82714       2.88063       2.97258
  46  15 3831.3958    1.7380  7.2840 11.0698  0.0003  0.0720   0.0129   0.1942    0.0228   0.0000   435.6093      -2.88715       25.8735       10.5676      -13.7006      -8.68232       2.36247       3.22794       3.70476       3.99903       4.11671       4.23120
  46  16 3996.8980    1.3991  9.6879 10.7567  0.0016  0.1005   0.0093   0.2591    0.0216   0.0000   438.3594     -0.467703       28.3864       3.24026      -3.00724      0.766239       3.27649       4.45575       5.06233       5.52111       5.67202       5.83999
  46  17 4159.9531    1.0999 11.9295 10.5330  0.0015  0.1318   0.0074   0.3324    0.0195   0.0000   437.9164       6.54730       23.7452      -4.07151       5.25120       9.63435       4.26950       5.73792       6.64075       7.12104       7.26925       7.40877
  47   3 1624.2301    0.2555  0.3230  8.8758  0.0000  0.0119   0.0071   0.0279    0.0262   0.0000   441.4618     -0.342235       21.3546      0.233490      -3.00333     -0.421397      0.425481      0.536161      0.618593      0.709854      0.732943      0.773727
  47   4 1842.8922    0.4566  0.5037  9.1247  0.0000  0.0138   0.0096   0.0331    0.0357   0.0000   441.1698      0.276183       21.4398    -0.0656891      -2.43731    -0.0871125      0.458635      0.620427      0.752581      0.760155      0.861566      0.896870
  47   5 2050.3290    0.7596  0.6885  9.5302  0.0000  0.0144   0.0135   0.0384    0.0453   0.0000   441.4043      -1.60721       21.0183      0.115216      -3.34896      0.640489      0.462380      0.632977      0.740038      0.799844      0.810214      0.828632
  47   6 2249.8828    1.1324  1.0227 10.1789  0.0000  0.0190   0.0172   0.0481    0.0547   0.0000   440.4158     -0.998262       19.7183    -0.0662927      -2.92296     -0.799849      0.622355      0.850217      0.954410      0.998559       1.08756       1.09659
  47   7 2439.8710    1.6802  1.1860 10.9776  0.0000  0.0206   0.0244   0.0553    0.0589   0.0000   441.9581      0.676450       21.5706     -0.569820      -4.68385     -0.169700      0.674024      0.949673       1.05365       1.15581       1.21172       1.21055
  47   8 2624.8232    2.3441  1.1162 11.7614  0.0000  0.0199   0.0345   0.0517    0.0559   0.0000   439.5847     -0.958545       19.9378      -1.89349     -0.999270    -0.0573845      0.653458      0.898984      0.944334       1.05799       1.12470       1.12020
  47   9 2807.9172    3.2636  1.0574 12.2762  0.0000  0.0185   0.0478   0.0481    0.0589   0.0000   441.6014      0.865697       20.2532     0.0197103      -2.79959      0.522325      0.588605      0.843856      0.907861       1.00208       1.10600       1.11131
  47  10 2988.3260    4.0301  0.9575 12.8896 -0.0003  0.0177   0.0608   0.0430    0.0528   0.0000   441.5987      0.499413       20.0637       2.53998     -0.925742      -2.48413      0.580880      0.811784      0.875364      0.981288      0.986468      0.990725
  47  11 3165.6797    4.1941  1.2663 12.9121  0.0000  0.0209   0.0579   0.0554    0.0571   0.0000   441.5805      0.102144       21.6327      0.136671      -1.45573     -0.694613      0.676446      0.915458       1.05065       1.15311       1.19908       1.22944
  47  12 3340.9062    3.5524  1.8383 12.5506  0.0001  0.0259   0.0417   0.0699    0.0424   0.0000   442.5896      -1.02466       17.2513     -0.129838      0.771006      -2.62051      0.847369       1.15077       1.33823       1.41513       1.50084       1.53455
  47  13 3514.4378    2.8300  3.2301 11.9732  0.0000  0.0356   0.0255   0.0964    0.0311   0.0000   443.9976      0.717019       15.7385      -1.68193    -0.0595299      -1.08870       1.18078       1.59503       1.80990       1.94789       1.97486       2.05851
  47  14 3685.9285    2.1776  5.0338 11.4434  0.0000  0.0508   0.0172   0.1340    0.0255   0.0000   437.6353       1.68235       16.6668       2.24078      -2.54729       2.08081       1.65131       2.23990       2.58137       2.70054       2.90144       2.87037
  47  15 3855.3133    1.6955  7.2148 11.0668 -0.0012  0.0714   0.0124   0.1935    0.0231   0.0000   441.2665       4.69916       16.6180      -4.59516      -6.14253       4.83497       2.29671       3.14259       3.55810       3.84536       3.96146       4.07166
  47  16 4021.8504    1.3790 10.5016 10.7685  0.0018  0.1058   0.0085   0.2753    0.0202   0.0000   444.3944       1.32493       11.1947      0.844661      -1.93731      -7.89238       3.39766       4.54041       5.21640       5.63049       5.69883       5.89385
  47  17 4186.4550    1.0990 12.9633 10.4932  0.0002  0.1350   0.0069   0.3471    0.0186   0.0000   435.0930      -1.49894       17.4843      -11.4178       3.31042      -3.18791       4.33218       5.87770       6.76411       7.28643       7.40374       7.58328
  48   2 1386.8913    0.1305  0.1114  8.7989  0.0000  0.0090   0.0063   0.0180    0.0200   0.0000   441.5895     -0.202848       21.1338     -0.767032      -3.97465     -0.875287      0.318073      0.454117      0.514500      0.598646      0.619380      0.569412
  48   3 1636.8564    0.2691  0.3077  8.8336  0.0000  0.0111   0.0073   0.0265    0.0262   0.0000   441.6819     -0.401853       21.2876      0.271529      -2.71793     -0.543407      0.354752      0.469922      0.567720      0.613848      0.613726      0.641584
  48   4 1856.5052    0.4864  0.5446  9.1337  0.0000  0.0146   0.0096   0.0323    0.0364   0.0000   441.2597     -0.374095       21.7591      0.242882      -3.99071     -0.624768      0.441679      0.648643      0.693352      0.736722      0.796692      0.753680
  48   5 2065.2306    0.7603  0.7800  9.6738  0.0000  0.0177   0.0128   0.0392    0.0451   0.0000   441.3085      -1.28072       22.1560    0.00384114      -2.83461       1.31475      0.520789      0.755631      0.805588      0.949984      0.951898      0.976962
  48   6 2265.6740    1.1475  0.9556 10.5006 -0.0001  0.0182   0.0182   0.0493    0.0482   0.0000   442.2646      0.331349       20.5992     0.0699309      -1.50816      0.294812      0.570970      0.790300      0.859315      0.926055      0.959177      0.954294
  48   7 2456.4253    1.7464  1.1759 11.1774  0.0000  0.0214   0.0259   0.0530    0.0585   0.0000   440.3605      -1.50527       21.5889       1.01482      -3.32839     -0.526909      0.682798      0.944550       1.04978       1.10947       1.17244       1.18241
  48   8 2642.3533    2.4491  1.1532 11.7341  0.0000  0.0196   0.0347   0.0519    0.0576   0.0000   441.2332     -0.544569       20.1659      0.117828      -1.85736      0.613736      0.631006      0.888388      0.981715       1.06301       1.14853       1.12593
  48   9 2826.3685    3.2191  1.0219 12.4325  0.0000  0.0181   0.0480   0.0469    0.0546   0.0000   440.5697     0.0493862       20.2159       2.62869      -4.01785      -1.12494      0.595786      0.814628      0.893945      0.989570       1.01998       1.06834
  48  10 3007.5811    4.0856  1.0042 12.9320  0.0000  0.0179   0.0613   0.0469    0.0526   0.0000   441.5459      0.263557       20.8062      -1.25882      -3.06796      0.672299      0.552196      0.804779      0.825250      0.957717      0.979332       1.00877
  48  11 3185.6900    4.2122  1.2195 13.0990 -0.0000  0.0200   0.0602   0.0567    0.0556   0.0000   442.3216      0.483733       21.1983       1.95377      -3.08087       1.21144      0.652679      0.899448       1.01213       1.07942       1.20512       1.20077
  48  12 3361.7195    3.5473  1.8517 12.6180  0.0000  0.0262   0.0418   0.0702    0.0422   0.0000   440.7077       1.36311       21.2325      0.147290      -1.09883     -0.546802      0.848109       1.15459       1.28413       1.40479       1.49666       1.54004
  48  13 3536.1201    2.6802  3.3033 11.9875  0.0000  0.0372   0.0242   0.1009    0.0293   0.0000   440.7008      -1.61230       14.0914      0.395560       3.87303     -0.579152       1.15069       1.60500       1.80516       1.96009       2.10782       2.14166
  48  14 3708.6348    2.1605  5.3349 11.3136  0.0000  0.0518   0.0160   0.1387    0.0256   0.0000   442.1601      -1.74103       19.5275       4.31384      0.634645      -4.06357       1.62124       2.24132       2.55139       2.78579       2.90854       2.95975
  48  15 3879.0826    1.7105  8.4253 11.0056  0.0021  0.0812   0.0111   0.2180    0.0221   0.0000   441.8630     -0.181020       20.6168       2.32675      -1.97765     -0.876503       2.52174       3.49059       3.96968       4.28526       4.49957       4.56734
  48  16 4046.6505    1.3200 11.2436 10.7439 -0.0014  0.1175   0.0078   0.2974    0.0191   0.0000   440.6397       2.46651       27.9055       2.16133       1.62703      -5.74653       3.62542       4.98146       5.55657       6.19758       6.32169       6.54783
  49   1 1101.2424    0.0553  0.0518  8.8849 -0.0042  0.0162   0.0071   0.0253    0.0183   0.0000   440.2364    -0.0160343       20.8933     -0.597925      -2.20971     -0.446952      0.694334      0.826968      0.967723       1.05356      0.915313       1.05291
  49   2 1398.5227    0.1290  0.1668  8.7818  0.0000  0.0107   0.0059   0.0238    0.0206   0.0000   441.7253    -0.0481428       21.3254    -0.0469976      -3.39790     0.0228545      0.366468      0.452521      0.513823      0.535169      0.630224      0.584989
  49   3 1649.3264    0.2830  0.3588  8.8786  0.0000  0.0121   0.0072   0.0295    0.0271   0.0000   442.1478      -1.07059       20.7794       1.26604      -2.91979     -0.509578      0.384722      0.535787      0.548950      0.635714      0.626090      0.632648
  49   4 1869.9642    0.5069  0.4960  9.2016  0.0000  0.0130   0.0101   0.0289    0.0351   0.0000   442.5288    -0.0662930       21.0246      -1.31236      -3.16981       1.40757      0.407967      0.533501      0.597793      0.688398      0.698754      0.738831
  49   5 2080.0196    0.7739  0.8223  9.7135  0.0000  0.0165   0.0127   0.0432    0.0446   0.0000   441.2891      -1.05843       21.6072    -0.0805959      -1.58267      -1.18415      0.513706      0.702046      0.766945      0.861835      0.886322      0.910235
  49   6 2281.2608    1.2218  1.0745 10.3399  0.0000  0.0192   0.0179   0.0505    0.0568   0.0000   442.2561      -1.15896       21.4680       1.90837      -3.51688     -0.916460      0.613587      0.860183      0.956351       1.02256       1.04430       1.07400
  49   7 2472.7299    1.7829  1.2174 11.1799 -0.0001  0.0216   0.0252   0.0539    0.0556   0.0000   440.9978     -0.652407       22.6951      0.216903      -2.16674     -0.476699      0.633907      0.933954      0.989611       1.10394       1.11239       1.12114
  49   8 2659.6969    2.5030  1.1839 11.7861  0.0005  0.0200   0.0343   0.0519    0.0546   0.0000   440.6205      0.623227       21.3473      0.702885     -0.500459    -0.0806757      0.601721      0.825612      0.937999       1.04804       1.05813       1.07994
  49   9 2844.7045    3.3223  0.9873 12.5681 -0.0000  0.0176   0.0497   0.0458    0.0514   0.0000   441.5729      0.214325       20.6194      0.630557      -3.98119      0.614879      0.570027      0.795279      0.879474      0.959664      0.999863      0.985913
  49  10 3026.6591    4.2162  1.0371 12.8783  0.0000  0.0179   0.0608   0.0458    0.0571   0.0000   441.0238      -1.71475       20.9638       1.67000      -3.65424      0.224422      0.568638      0.775492      0.860437      0.930054       1.02501       1.03621
  49  11 3205.4681    4.0699  1.3111 12.9835  0.0000  0.0215   0.0550   0.0557    0.0506   0.0000   440.8444     -0.743022       20.8007     -0.803020     -0.430350       1.00093      0.680742      0.943545       1.03543       1.11961       1.19439       1.20905
  49  12 3382.2860    3.4095  2.0172 12.5401  0.0000  0.0273   0.0383   0.0739    0.0394   0.0000   442.4183      0.843139       18.7039      -1.99152      0.576638      0.566787      0.841408       1.18328       1.33347       1.42440       1.47711       1.49588
  49  13 3557.6025    2.6280  3.7655 11.7741  0.0000  0.0387   0.0217   0.1049    0.0283   0.0000   441.8758       1.19920       20.9123      0.884862     -0.189575     -0.914744       1.22852       1.63269       1.87988       2.04102       2.17487       2.19787
  49  14 3730.9771    2.0667  6.0296 11.2720  0.0003  0.0577   0.0149   0.1536    0.0246   0.0000   442.4887       2.30449       23.4719      0.427942      -3.23759       1.08000       1.77863       2.44718       2.78402       2.97223       3.13207       3.15770
  49  15 3902.4435    1.6277  8.3932 10.9976 -0.0015  0.0823   0.0105   0.2229    0.0220   0.0000   440.2601       1.96324       29.2511       3.42962      -10.0874       5.80355       2.53657       3.46368       3.95489       4.28510       4.42161       4.55891
  49  16 4071.1980    1.2900 11.3080 10.6708  0.0006  0.1153   0.0075   0.2952    0.0193   0.0000   437.5015       4.85546       21.0112      -4.85324      -2.54385      0.213189       3.57431       4.84447       5.38282       6.01884       6.22640       6.41478
  50   2 1409.9681    0.1356  0.1340  8.8273  0.0000  0.0103   0.0062   0.0196    0.0200   0.0000   441.3795     -0.546040       21.5257      0.688747      -3.66417      0.177999      0.373277      0.429169      0.406719      0.521787      0.617056      0.582142
  50   3 1661.6100    0.2926  0.3156  8.9213  0.0000  0.0109   0.0076   0.0249    0.0264   0.0000   441.5512     -0.400766       21.1102     -0.306152      -3.01665      0.622200      0.343443      0.449512      0.498597      0.536341      0.590242      0.569520
  50   4 1883.2558    0.5163  0.6357  9.1898  0.0000  0.0147   0.0096   0.0368    0.0378   0.0000   441.6302      0.245444       21.9939     0.0901642      -4.17474      0.868638      0.503666      0.689089      0.771095      0.864085      0.918205      0.869956
  50   5 2094.6617    0.7970  0.8432  9.8149  0.0000  0.0173   0.0129   0.0414    0.0444   0.0000   441.2045      0.362541       22.0441      0.181571      -2.09097    -0.0434923      0.509590      0.725198      0.787887      0.903765      0.887065      0.920609
  50   6 2296.7425    1.2860  1.1540 10.3785  0.0000  0.0201   0.0181   0.0514    0.0581   0.0000   441.4314     -0.125037       22.0805      0.368975      -3.11775       1.64573      0.601960      0.830645      0.924242       1.01862       1.06677       1.07436
  50   7 2488.9885    1.8236  1.1700 11.2684  0.0000  0.0203   0.0261   0.0525    0.0558   0.0000   441.6486      0.167105       20.2954    -0.0915202      -3.23398       3.15539      0.614013      0.861802      0.941698       1.01338       1.03618       1.08174
  50   8 2676.9734    2.5467  1.1453 11.9207  0.0000  0.0192   0.0361   0.0520    0.0549   0.0000   442.3523      0.544740       21.3750     -0.908964      -3.90056       1.73742      0.575799      0.818168      0.863133      0.986249       1.03132       1.00949
  50   9 2862.8848    3.4849  1.0216 12.3883  0.0000  0.0176   0.0490   0.0449    0.0563   0.0000   440.8329       1.60821       21.5407     -0.326796      -2.33250       1.44463      0.515001      0.727607      0.821299      0.894969      0.935554      0.935340
  50  10 3045.5204    4.1599  1.0089 13.0674  0.0000  0.0175   0.0611   0.0466    0.0515   0.0000   441.9344      0.832946       22.3699      -1.45153      -2.28670       1.06084      0.544231      0.755512      0.837543      0.888650      0.945394      0.943912
  50  11 3225.0870    4.1079  1.3768 12.9799  0.0000  0.0214   0.0536   0.0580    0.0479   0.0000   441.8076       1.32713       19.5383       1.17197      -3.01878      -1.20805      0.650564      0.923102      0.991541       1.10769       1.18895       1.17152
  50  12 3402.7448    3.3494  2.1225 12.4354  0.0000  0.0272   0.0353   0.0733    0.0376   0.0000   441.3215     0.0266995       17.4684       2.27851      -2.61634       3.80287      0.823151       1.15339       1.26692       1.35009       1.45302       1.50846
  50  13 3578.8254    2.5783  4.0829 11.6842  0.0000  0.0413   0.0205   0.1094    0.0285   0.0000   445.1283     -0.151228       17.0048       2.44097      -6.04017      -1.91771       1.24406       1.70790       1.92926       2.04204       2.17084       2.17010
  50  14 3753.2418    1.9786  6.2940 11.3162  0.0004  0.0612   0.0140   0.1615    0.0234   0.0000   443.4529      0.189553       22.1786      0.510570       2.54104      0.489163       1.82819       2.50330       2.84967       3.09898       3.24061       3.32249
  50  15 3925.3555    1.5783  9.1407 10.9841  0.0000  0.0894   0.0096   0.2379    0.0214   0.0000   440.1760      -1.11233       13.1047      -7.34518      -6.00853      -3.15166       2.67463       3.65913       4.19905       4.53175       4.71884       4.87456
  50  16 4095.4400    1.2546 11.5721 10.6703 -0.0006  0.1178   0.0073   0.3026    0.0190   0.0000   444.0976       8.11772       17.1381       2.59385       1.16660      -9.02413       3.55365       4.80239       5.50193       5.93241       6.30729       6.47095
  51   2 1421.2642    0.1387  0.1484  8.7877  0.0000  0.0102   0.0060   0.0188    0.0201   0.0000   441.1893      0.457684       21.1710      0.562919      -3.28506     -0.583972      0.361331      0.465468      0.586432      0.749032      0.770424      0.765933
  51   3 1673.7139    0.2959  0.3221  8.9455  0.0011  0.0112   0.0076   0.0260    0.0259   0.0000   442.4067     -0.181193       21.5309     -0.556420      -4.25544      0.976894      0.348678      0.445889      0.496433      0.507098      0.561933      0.590751
  51   4 1896.4589    0.5438  0.5941  9.1903  0.0000  0.0139   0.0101   0.0351    0.0389   0.0000   441.8497     -0.754580       21.3419     -0.899282      -2.70838      0.251887      0.399220      0.591786      0.605622      0.712426      0.748802      0.761476
  51   5 2109.1561    0.8422  0.8844  9.7795  0.0000  0.0167   0.0132   0.0449    0.0469   0.0000   442.2771      -1.71054       21.1880      0.462291      -3.32428     0.0520666      0.501133      0.675494      0.777252      0.844835      0.895827      0.886909
  51   6 2311.9673    1.3016  1.1092 10.4571  0.0000  0.0194   0.0186   0.0486    0.0571   0.0000   442.7968     -0.320522       20.8339     0.0819834      -3.89891     -0.775846      0.579114      0.810631      0.885343      0.968639       1.03318       1.07281
  51   7 2504.9771    1.9282  1.2863 11.1085  0.0000  0.0207   0.0253   0.0541    0.0569   0.0000   441.4644     -0.216550       20.8129      0.900244      -2.71468      0.496907      0.609535      0.860962      0.964639       1.04617       1.10058       1.09537
  51   8 2694.0199    2.6875  1.1616 11.8331  0.0000  0.0193   0.0366   0.0486    0.0596   0.0000   441.5410       1.61236       22.2454     -0.295954      -2.98135     0.0755764      0.572984      0.808337      0.888025      0.970897      0.974570       1.01411
  51   9 2880.8369    3.5370  1.0639 12.6343 -0.0001  0.0183   0.0497   0.0460    0.0518   0.0000   442.3228      -1.24304       20.4321      0.346370      -1.36446       1.84876      0.546580      0.758394      0.827270      0.913550      0.953175      0.981773
  51  10 3064.2165    4.2378  1.0791 12.9062  0.0005  0.0181   0.0588   0.0462    0.0562   0.0000   441.7888     -0.724872       19.7774      0.833140      -1.81250     -0.447452      0.541111      0.747667      0.798528      0.884077      0.937820      0.941492
  51  11 3244.5328    4.0913  1.4180 12.9199  0.0000  0.0222   0.0518   0.0558    0.0486   0.0000   441.9443      0.992245       21.5535     0.0158718      0.551590      0.179820      0.650315      0.925331       1.03077       1.14769       1.18669       1.22189
  51  12 3422.9041    3.2057  2.5018 12.2171 -0.0000  0.0291   0.0306   0.0788    0.0358   0.0000   442.9818     -0.854697       19.0845      0.630437     -0.470906      0.719470      0.889356       1.19910       1.38659       1.47408       1.57472       1.60030
  51  13 3599.8411    2.4440  4.2637 11.6789  0.0000  0.0425   0.0191   0.1149    0.0265   0.0000   442.8585      -3.56810       18.6226       1.76730      -3.86648       1.38383       1.28228       1.76077       1.97559       2.15743       2.28246       2.31719
  51  14 3774.9765    1.9706  6.9822 11.2214  0.0002  0.0672   0.0131   0.1752    0.0235   0.0000   438.1916     -0.460629       19.8337       7.74707      -3.00999       2.06022       1.95217       2.71633       3.04479       3.36213       3.41949       3.54438
  51  15 3948.0350    1.5382  9.5023 10.9483  0.0004  0.0938   0.0090   0.2481    0.0207   0.0000   436.9087       4.57625       20.9193      -1.44531      -4.83501      -6.80204       2.77129       3.79037       4.31383       4.65705       4.79290       4.99868
  52   2 1432.4244    0.1555  0.1808  8.8082  0.0000  0.0099   0.0059   0.0225    0.0204   0.0000   441.7458     -0.906949       21.5898     -0.254752      -2.59077      0.410401      0.292462      0.386293      0.436289      0.494280      0.533224      0.556655
  52   3 1685.6529    0.3103  0.3874  8.9960  0.0000  0.0124   0.0074   0.0282    0.0269   0.0000   441.4828     -0.605519       21.4494     -0.842056      -2.63175      0.317089      0.374595      0.483860      0.555682      0.657463      0.649772      0.643955
  52   4 1909.5306    0.5310  0.6781  9.2848  0.0000  0.0151   0.0094   0.0383    0.0380   0.0000   441.5691     -0.593466       21.5969       1.58994      -3.61616      0.713715      0.441538      0.624959      0.701438      0.750139      0.811742      0.838376
  52   5 2123.4964    0.8820  0.9198  9.7210  0.0000  0.0165   0.0131   0.0434    0.0498   0.0000   441.9771     0.0323018       21.6739     -0.335509      -2.26703      0.369257      0.506806      0.689557      0.788771      0.853323      0.918666      0.907641
  52   6 2327.0225    1.3475  1.1213 10.5592  0.0000  0.0190   0.0188   0.0492    0.0545   0.0000   441.2045     -0.610310       21.0280      0.428261      -3.17024      -2.15681      0.577741      0.768378      0.906480      0.948360      0.998784       1.01918
  52   7 2520.8941    1.9148  1.2832 11.3455  0.0000  0.0209   0.0256   0.0558    0.0524   0.0000   441.9425      -1.26675       20.9023       1.67799      -2.33212     -0.151417      0.617382      0.856500      0.955175       1.05796       1.13622       1.13447
  52   8 2711.0027    2.7875  1.1693 11.9899  0.0000  0.0193   0.0377   0.0488    0.0584   0.0000   441.1468    -0.0780776       21.3371      0.520414      -3.89043      0.123584      0.570478      0.759817      0.859479      0.925589      0.964366      0.976645
  52   9 2898.6732    3.7227  1.0911 12.4896 -0.0002  0.0178   0.0505   0.0458    0.0580   0.0000   441.7808      0.890864       22.9423       1.36259      -2.55734      0.492535      0.519972      0.710597      0.803169      0.869975      0.909829      0.898227
  52  10 3082.7963    4.4347  1.0722 12.8709  0.0000  0.0180   0.0602   0.0452    0.0575   0.0000   441.4687     -0.775155       20.2344       1.36651      -3.09699      0.587821      0.501871      0.749062      0.792233      0.872154      0.903839      0.907133
  52  11 3263.8606    3.9660  1.5379 12.8213  0.0000  0.0224   0.0478   0.0595    0.0454   0.0000   440.2442    -0.0395769       19.3917     -0.562562      -3.80483     -0.226390      0.655897      0.909505       1.03782       1.12398       1.24017       1.24023
  52  12 3443.1104    3.1730  2.7284 12.1886 -0.0000  0.0307   0.0288   0.0822    0.0336   0.0000   442.0192      0.563183       14.9608     -0.170002       3.26504     -0.380145      0.893571       1.23414       1.36826       1.52235       1.58370       1.63684
  52  13 3620.6879    2.4225  4.6504 11.5729  0.0002  0.0447   0.0179   0.1193    0.0261   0.0000   442.2753     -0.867466       21.4359      -3.18300      -1.31234       3.61391       1.29604       1.83777       2.02521       2.23354       2.31675       2.36691
  52  14 3796.7490    1.8889  7.4054 11.2191  0.0000  0.0710   0.0122   0.1923    0.0230   0.0000   442.8795      -2.48841       26.4542      -3.90243      -10.5774       10.0005       2.05268       2.83021       3.17067       3.43593       3.62840       3.66985
  52  15 3970.8234    1.5312  9.9074 10.9167 -0.0012  0.0972   0.0085   0.2485    0.0200   0.0000   438.7021       1.01934       21.2142      -2.66166      -7.33782      -10.1848       2.79109       3.87110       4.39313       4.79800       4.94743       5.09847
  53   1 1138.7632    0.0504  0.0280  8.8720  0.0000  0.0121   0.0066   0.0104    0.0174   0.0000   439.8670     -0.373673       22.0365   -0.00851791      -3.02080      -1.06743      0.420274      0.466856      0.503727      0.603788      0.637423      0.712471
  53   2 1443.4769    0.1479  0.1442  8.7797  0.0000  0.0096   0.0061   0.0200    0.0199   0.0000   441.9127     -0.295228       22.0803     -0.434974      -3.82353    -0.0501208      0.304618      0.383292      0.412459      0.414559      0.489928      0.451416
  53   3 1697.4791    0.3239  0.3690  8.9796  0.0000  0.0124   0.0076   0.0247    0.0275   0.0000   442.1335      -1.00863       21.7023      0.440245      -4.37145      0.175370      0.368599      0.505864      0.542872      0.627850      0.665543      0.639000
  53   4 1922.4761    0.5743  0.6521  9.2323 -0.0000  0.0144   0.0100   0.0350    0.0399   0.0000   441.7973      -1.15715       20.6026    0.00128723      -2.65643     -0.381241      0.404340      0.553839      0.624267      0.676633      0.713857      0.752536
  53   5 2137.7224    0.8959  0.8619  9.9773  0.0000  0.0166   0.0139   0.0424    0.0451   0.0000   441.0437     -0.945930       21.0913     -0.714388      -3.84883       1.28316      0.467402      0.654599      0.743083      0.817048      0.853119      0.866391
  53   6 2341.9429    1.3691  1.0848 10.7586  0.0000  0.0189   0.0197   0.0498    0.0508   0.0000   442.3326      0.424246       21.8024      -1.30322      -4.32961      -1.07681      0.559429      0.765722      0.830100      0.936780      0.999157       1.01795
  53   7 2536.6597    2.0114  1.1869 11.3545  0.0000  0.0192   0.0274   0.0512    0.0562   0.0000   441.6922     -0.428145       21.6587     -0.585190      -3.70117      0.362380      0.561783      0.786331      0.865668      0.942705       1.03047       1.05477
  53   8 2727.8331    2.8173  1.1412 12.1100  0.0000  0.0186   0.0386   0.0497    0.0527   0.0000   441.1897     -0.416643       22.2965      0.872952      -3.00269     -0.602599      0.521554      0.729833      0.806727      0.877869      0.933622      0.949321
  53   9 2916.3777    3.7258  1.0221 12.7448  0.0000  0.0179   0.0524   0.0439    0.0524   0.0000   441.4401     -0.970532       19.2308      0.901411      -3.04168     -0.216715      0.504390      0.710620      0.764012      0.873259      0.903650      0.938728
  53  10 3101.2213    4.2194  1.1809 13.1588  0.0000  0.0200   0.0576   0.0501    0.0512   0.0000   441.8322     -0.421955       20.3861      0.874013      -1.90719      -1.32590      0.560291      0.813051      0.857797      0.976802       1.01951       1.00968
  53  11 3283.0388    3.8437  1.5304 12.9199 -0.0000  0.0226   0.0470   0.0596    0.0425   0.0000   440.7328      -1.96550       21.4166       1.15689      -1.32859      -1.77838      0.671405      0.932177       1.02120       1.11539       1.19378       1.19237
  53  12 3463.0294    3.0269  2.7588 12.1255  0.0000  0.0309   0.0272   0.0827    0.0325   0.0000   443.1589     -0.412883       18.5019      -3.80137      -3.08186       2.17294      0.883033       1.22746       1.37546       1.48008       1.60550       1.60557
  53  13 3641.4004    2.3330  4.9792 11.5446 -0.0001  0.0474   0.0171   0.1287    0.0252   0.0000   438.9546       1.60250       20.6168      0.476295      -2.46446      -2.55244       1.33779       1.88255       2.07256       2.28877       2.42348       2.43685
  53  14 3818.1196    1.8186  7.4995 11.2229 -0.0007  0.0727   0.0118   0.1941    0.0224   0.0000   442.1308      0.519331       21.1506       3.60538      -10.5865      -1.79715       2.07089       2.85241       3.26901       3.52235       3.69389       3.72619
  53  15 3992.9528    1.4396 10.2664 10.9132 -0.0025  0.1047   0.0082   0.2675    0.0195   0.0000   437.6171       1.04343       19.9512       1.40670      -18.3920       6.52113       2.92656       4.07271       4.59978       4.99414       5.12927       5.27645
  54   1 1147.8858    0.0553  0.0552  8.8611 -0.0033  0.0189   0.0065   0.0196    0.0175   0.0000   440.5573      0.362838       20.7291      0.605781      -3.98176      0.933538      0.831890      0.908084       1.39321      0.852305      0.987249       1.96468
  54   2 1454.3713    0.1504  0.1689  8.7880  0.0000  0.0093   0.0058   0.0211    0.0199   0.0000   442.2156     -0.359026       21.8757     0.0825812      -3.79210     -0.394293      0.315071      0.346911      0.412881      0.451150      0.508132      0.550546
  54   3 1709.1239    0.3227  0.3732  9.0132  0.0000  0.0113   0.0075   0.0270    0.0266   0.0000   442.0226     0.0447454       21.7585      0.170174      -3.35292      0.831958      0.324549      0.448816      0.475950      0.522230      0.577762      0.592966
  54   4 1935.3183    0.6068  0.6376  9.2793  0.0000  0.0135   0.0105   0.0346    0.0383   0.0000   441.7364     0.0134941       21.3851     -0.606968      -4.48425     -0.593025      0.377290      0.511353      0.574202      0.590266      0.661494      0.660356
  54   5 2151.7603    0.9131  0.8945 10.0004  0.0000  0.0172   0.0137   0.0411    0.0450   0.0000   442.2384     -0.728003       21.3716      -1.45496      -3.49290      0.364715      0.480883      0.687842      0.740906      0.824546      0.885880      0.892573
  54   6 2356.7035    1.3974  1.1433 10.8847  0.0000  0.0198   0.0198   0.0521    0.0486   0.0000   441.7194     -0.635382       19.5392      0.853354      -3.03353       1.43651      0.562231      0.792256      0.871581      0.958648       1.03254      0.993862
  54   7 2552.3550    2.0799  1.1452 11.6276 -0.0000  0.0193   0.0288   0.0493    0.0505   0.0000   441.1170     -0.143297       22.7250      0.341710      -4.48157     -0.173492      0.544748      0.769596      0.836991      0.966758       1.01944       1.00467
  54   8 2744.5107    2.8908  1.1000 12.1680  0.0000  0.0182   0.0396   0.0465    0.0527   0.0000   442.7035      -1.93079       21.1264     0.0444069      -2.82970      0.299064      0.514242      0.716969      0.800459      0.859210      0.925733      0.909171
  54   9 2933.9271    3.8427  1.1294 12.6224 -0.0000  0.0183   0.0509   0.0466    0.0567   0.0000   441.7857       1.11550       22.1797     -0.422948      -1.57078       1.80750      0.511571      0.741255      0.800708      0.901193      0.942561      0.954188
  54  10 3119.4315    4.3561  1.1714 13.1112  0.0000  0.0188   0.0592   0.0499    0.0542   0.0000   441.6394     -0.649863       20.7524     -0.206314      -3.39479      -1.02298      0.532350      0.755195      0.815043      0.931647      0.948306      0.960430
  54  11 3301.9971    3.7863  1.8162 12.5596 -0.0001  0.0240   0.0408   0.0641    0.0410   0.0000   441.8879      0.255898       19.0116       1.33962     -0.579000      -2.25666      0.648462      0.938598       1.01703       1.12633       1.16052       1.17969
  54  12 3482.8009    2.9390  3.1785 11.9546  0.0000  0.0326   0.0245   0.0901    0.0311   0.0000   443.1786       2.03176       19.8775      0.906048       1.29639       3.12385      0.926465       1.24915       1.43487       1.55946       1.65707       1.65649
  54  13 3662.1178    2.2933  5.0994 11.5384  0.0000  0.0497   0.0166   0.1290    0.0247   0.0000   443.0460      -2.71271       18.9799      0.423572      0.512328       6.33166       1.35253       1.95341       2.12100       2.37766       2.45598       2.49936
  54  14 3839.3954    1.8056  7.9196 11.2085  0.0013  0.0772   0.0113   0.2047    0.0221   0.0000   437.7270       5.10758       18.6827       8.23775       4.01122      -2.06845       2.11828       2.99215       3.31294       3.69639       3.82542       3.92221
  54  15 4015.2406    1.4040 10.6700 10.9061  0.0009  0.1105   0.0080   0.2742    0.0188   0.0000   442.7890      -2.75694       18.8633       1.83309      -4.58001       6.03152       3.05444       4.25067       4.76364       5.24745       5.37060       5.56370
  55   1 1156.9282    0.0643  0.0627  8.8577  0.0000  0.0140   0.0060   0.0199    0.0175   0.0000   440.3129      0.188198       20.5055      0.791273      -2.26918     -0.577008      0.420634      0.608343      0.661495      0.737731      0.638203      0.676110
  55   2 1465.1446    0.1655  0.2061  8.7985  0.0000  0.0095   0.0058   0.0243    0.0204   0.0000   441.4709    -0.0941654       22.2641     -0.348270      -3.43336      0.633696      0.283511      0.351474      0.425141      0.448057      0.491007      0.539964
  55   3 1720.5904    0.3430  0.3947  8.9528  0.0000  0.0112   0.0076   0.0268    0.0278   0.0000   442.1246     0.0882215       21.7048     -0.317879      -2.76583     -0.994213      0.323019      0.411947      0.483181      0.547082      0.574713      0.565081
  55   4 1948.0385    0.6022  0.6334  9.4974  0.0001  0.0134   0.0106   0.0345    0.0364   0.0000   441.9837      0.323688       22.2418      -1.26887      -4.42637      0.952318      0.397649      0.520878      0.596250      0.674782      0.703704      0.693615
  55   5 2165.6124    0.9680  0.9494 10.0513  0.0000  0.0169   0.0142   0.0442    0.0474   0.0000   442.2689      0.928543       21.4147      0.177026      -4.18023      0.430513      0.475258      0.657255      0.739604      0.808151      0.893451      0.903682
  55   6 2371.3261    1.4745  1.1725 10.8280  0.0001  0.0194   0.0200   0.0510    0.0518   0.0000   441.2432      0.676095       23.1094      -1.05702      -2.49122       2.73917      0.533277      0.746029      0.840403      0.896721      0.965408      0.962885
  55   7 2567.8456    2.1282  1.2914 11.6411  0.0000  0.0208   0.0279   0.0554    0.0481   0.0000   440.9151      0.233853       21.8246     -0.225113      -3.04531      0.709460      0.556950      0.799574      0.861357      0.971191       1.00154       1.01559
  55   8 2761.1297    2.9649  1.1134 12.2977  0.0000  0.0191   0.0404   0.0468    0.0521   0.0000   441.5640     -0.598301       20.9378      0.272799      -1.55198     0.0813011      0.493841      0.722481      0.769654      0.863415      0.921813      0.892776
  55   9 2951.2780    3.9781  1.0991 12.6825  0.0000  0.0181   0.0523   0.0439    0.0570   0.0000   442.2040     -0.297775       20.1426     0.0334599      -1.43930     -0.269524      0.492187      0.697173      0.763104      0.856100      0.916730      0.935401
  55  10 3137.5475    4.3621  1.1925 13.1265  0.0000  0.0192   0.0579   0.0496    0.0537   0.0000   441.4226     -0.400169       22.6013     0.0325631      -2.67296      0.572868      0.525354      0.752890      0.800168      0.930395      0.938999      0.960585
  55  11 3320.8737    3.7365  1.8386 12.5603  0.0000  0.0238   0.0395   0.0629    0.0410   0.0000   439.9635      -1.30859       18.0436       2.30656      -1.18388      0.415378      0.653369      0.897601       1.02475       1.10749       1.17701       1.20745
  55  12 3502.4509    2.8772  3.1533 12.0125  0.0000  0.0335   0.0242   0.0897    0.0307   0.0000   443.1053      0.877162       18.9914      -1.06056       1.76789     -0.355989      0.909408       1.25716       1.45079       1.58759       1.61627       1.66724
  55  13 3682.3516    2.2107  5.5554 11.5013 -0.0002  0.0529   0.0157   0.1393    0.0246   0.0000   441.8814      0.290968       20.6558     -0.323853      -3.65210       2.15142       1.45370       1.97337       2.29897       2.45209       2.59435       2.63683
  55  14 3860.3813    1.7294  7.9335 11.2041 -0.0016  0.0773   0.0106   0.2058    0.0217   0.0000   439.6458      -2.97235       19.7087      -3.50675       3.43782      -2.23775       2.13071       2.95774       3.29925       3.65246       3.83234       3.93320
  56   1 1165.8696    0.0751  0.1302  8.8263  0.0000  0.0161   0.0055   0.0356    0.0178   0.0000   440.2616      0.481236       22.0963     -0.166241      -3.86834      0.520080      0.380352      0.567517      0.685446      0.687606      0.769032      0.712640
  56   2 1475.7791    0.1560  0.1899  8.8117  0.0000  0.0088   0.0057   0.0235    0.0201   0.0000   442.1460     -0.311992       21.6069      0.169260      -3.55934      0.310117      0.261833      0.305924      0.374194      0.412294      0.398375      0.419792
  56   3 1731.9709    0.3638  0.4301  8.9927  0.0000  0.0115   0.0077   0.0287    0.0283   0.0000   441.4508     -0.555395       20.9999     -0.431343      -2.90283     0.0786967      0.347245      0.448144      0.524846      0.560056      0.625484      0.633007
  56   4 1960.6225    0.6231  0.6631  9.4406 -0.0000  0.0142   0.0104   0.0341    0.0384   0.0000   442.5838     -0.566440       22.9644      0.746698      -5.46661      0.149232      0.385691      0.550347      0.599480      0.633667      0.730120      0.734265
  56   5 2179.3893    0.9925  0.9945 10.0677  0.0000  0.0174   0.0140   0.0449    0.0466   0.0000   441.1707     -0.907130       21.0231     0.0236399      -2.37029       2.03187      0.463150      0.627424      0.734076      0.800158      0.836063      0.840016
  56   6 2385.7845    1.5511  1.1936 10.8705  0.0001  0.0190   0.0209   0.0511    0.0546   0.0000   441.2119     -0.951793       22.6241     -0.385992      -2.63467      0.577938      0.534683      0.717642      0.843865      0.863985      0.996552      0.985611
  56   7 2583.2237    2.2000  1.2619 11.5789  0.0000  0.0195   0.0283   0.0517    0.0516   0.0000   442.5447      0.605855       22.5389      0.548395      -3.11429      -1.30692      0.554994      0.747700      0.835255      0.929339      0.966946       1.00078
  56   8 2777.5732    3.0834  1.1281 12.2214  0.0000  0.0180   0.0408   0.0465    0.0549   0.0000   441.1334      -1.30237       20.7010     -0.705125      -2.53802      0.658395      0.485159      0.692698      0.750476      0.809918      0.900738      0.913660
  56   9 2968.5343    4.0618  1.0822 12.8604  0.0000  0.0174   0.0540   0.0444    0.0521   0.0000   441.9479    -0.0821263       20.1757       1.30797      -2.80796       1.84021      0.472773      0.655673      0.719010      0.812132      0.836965      0.842329
  56  10 3155.5210    4.1963  1.2661 13.0871 -0.0000  0.0199   0.0540   0.0517    0.0496   0.0000   442.7104     0.0371655       21.8272      0.369300      -3.67504     0.0677343      0.536346      0.769893      0.824882      0.918468      0.965273       1.01372
  56  11 3339.6147    3.6959  1.9304 12.6579  0.0000  0.0245   0.0382   0.0647    0.0370   0.0000   442.4227     -0.789671       19.7068       1.16871      -1.42385      -2.11651      0.675828      0.918836       1.03355       1.13163       1.21237       1.24448
  56  12 3521.8694    2.8069  3.5636 11.8608  0.0000  0.0364   0.0217   0.0928    0.0287   0.0000   442.4037      -2.14912       20.4464    -0.0427148    -0.0351853     -0.878425      0.949489       1.37474       1.52320       1.64217       1.80628       1.82091
  56  13 3702.5529    2.1873  5.9088 11.4349  0.0001  0.0561   0.0148   0.1452    0.0245   0.0000   441.7308      -2.31001       22.6300       1.70107      -3.33861      -1.61677       1.48580       2.06525       2.36694       2.55329       2.65620       2.73873
  56  14 3881.2700    1.7442  8.8427 11.1100  0.0022  0.0849   0.0096   0.2180    0.0212   0.0000   442.1749      -4.58841       27.5074      0.427307      -2.67217       3.57901       2.27226       3.10560       3.55424       3.81068       4.06338       4.16989
  57   1 1174.7695    0.0638  0.0988  8.8754  0.0000  0.0174   0.0059   0.0315    0.0175   0.0000   440.5006      0.322836       21.7166     0.0576831      -3.38672     -0.769617      0.422530      0.681855      0.618833      0.775562      0.691024      0.727127
  57   2 1486.2956    0.1655  0.2167  8.8671  0.0000  0.0096   0.0057   0.0250    0.0204   0.0000   441.4561     -0.635575       21.6147     0.0488650      -3.48431    -0.0527851      0.282946      0.360116      0.434336      0.430793      0.439340      0.477989
  57   3 1743.2232    0.3819  0.4143  9.0516 -0.0005  0.0117   0.0081   0.0267    0.0289   0.0000   441.8327     -0.824479       21.7447     0.0873951      -3.44695    -0.0296463      0.338666      0.474772      0.503791      0.567081      0.580993      0.610895
  57   4 1973.1415    0.6410  0.7467  9.4260  0.0000  0.0150   0.0102   0.0373    0.0409   0.0000   441.5754     -0.700630       22.5653      0.133401      -3.21413     -0.304956      0.407845      0.552779      0.612426      0.693931      0.727212      0.737046
  57   5 2193.0337    1.0275  0.9847 10.1714  0.0000  0.0178   0.0144   0.0438    0.0468   0.0000   442.2056      -1.00998       21.2153      0.318860      -2.26443      0.120788      0.453419      0.671501      0.697900      0.803022      0.835181      0.889653
  57   6 2400.0602    1.5657  1.2854 10.8422  0.0000  0.0197   0.0198   0.0529    0.0510   0.0000   442.0568       1.28088       21.4840     -0.745842      -3.82792       1.87447      0.526941      0.727903      0.830102      0.892407      0.972240      0.991621
  57   7 2598.5020    2.3195  1.2943 11.6330  0.0000  0.0191   0.0291   0.0528    0.0518   0.0000   441.7537      0.508158       20.6101      0.273278      -2.88895      0.178501      0.536886      0.709246      0.830163      0.886331      0.979901      0.962119
  57   8 2793.8943    3.2248  1.0755 12.2505  0.0000  0.0171   0.0420   0.0432    0.0542   0.0000   442.1516     -0.654781       21.5056      0.304514      -2.28782      0.822047      0.471355      0.656060      0.741431      0.795567      0.834740      0.844865
  57   9 2985.6819    4.1345  1.0046 12.8685  0.0000  0.0164   0.0560   0.0425    0.0527   0.0000   441.1846     -0.846837       22.9537       1.18309      -3.29042    -0.0859885      0.429762      0.609864      0.651835      0.733417      0.788648      0.793493
  57  10 3173.3210    4.1621  1.2402 13.1876 -0.0001  0.0193   0.0543   0.0526    0.0478   0.0000   442.0297      0.829627       22.3090      0.692770      -3.04862      0.257517      0.522131      0.723524      0.806785      0.902428      0.963861      0.971789
  57  11 3358.2594    3.5510  1.9980 12.6625 -0.0001  0.0248   0.0364   0.0683    0.0363   0.0000   441.9006     -0.135999       18.6000      -1.46933      -3.72892       1.26429      0.668357      0.929046       1.04853       1.13709       1.19848       1.23643
  57  12 3541.2643    2.7519  3.8618 11.8374  0.0000  0.0375   0.0206   0.0998    0.0276   0.0000   441.8027     -0.981757       19.8127       2.52454    -0.0905169     -0.366504      0.980835       1.36218       1.58063       1.68993       1.77943       1.82880
  57  13 3722.5330    2.1206  6.1441 11.4439  0.0000  0.0577   0.0140   0.1511    0.0239   0.0000   440.0588       3.79359       16.0642      -5.25455      -1.92424      -2.48449       1.52371       2.13015       2.39398       2.63179       2.76706       2.80577
  57  14 3901.9309    1.6898  9.2996 11.0828 -0.0006  0.0881   0.0088   0.2286    0.0205   0.0000   440.1983       1.67171       21.0532    -0.0780146      -4.84430       9.51980       2.30941       3.20363       3.61072       4.00652       4.15395       4.28734
  58   1 1183.5400    0.0728  0.0722  8.8510 -0.0002  0.0141   0.0057   0.0174    0.0172   0.0000   440.7529     -0.728232       21.1557    -0.0541249      -3.93392      0.796102      0.363139      0.518579      0.550268      0.679696      0.571313      0.644293
  58   2 1496.6926    0.1797  0.2272  8.8795  0.0000  0.0097   0.0058   0.0233    0.0204   0.0000   441.7566     0.0927272       22.0624     0.0926163      -3.97337     -0.464327      0.256812      0.362392      0.378972      0.443012      0.460570      0.483492
  58   3 1754.2945    0.3937  0.4980  9.0294  0.0000  0.0127   0.0077   0.0313    0.0315   0.0000   441.1916     -0.678410       21.9646     -0.106010      -3.61897      -1.09548      0.339953      0.469631      0.548584      0.588856      0.639724      0.638466
  58   4 1985.5312    0.6523  0.7736  9.5222 -0.0005  0.0156   0.0103   0.0388    0.0399   0.0000   442.7138     -0.772728       21.5424       1.15450      -3.25790      -1.53461      0.396646      0.570749      0.633671      0.700087      0.730747      0.730635
  58   5 2206.4878    1.0529  1.0319 10.2077  0.0000  0.0176   0.0145   0.0450    0.0480   0.0000   442.7758      -1.11215       21.6931     -0.869895      -3.51688     -0.189669      0.463845      0.649499      0.708346      0.787312      0.850025      0.860968
  58   6 2414.2484    1.6296  1.3017 10.9788  0.0000  0.0197   0.0207   0.0542    0.0515   0.0000   442.5903       1.04150       19.7387       1.33628      -3.12400      -1.33306      0.525528      0.712488      0.828010      0.866044      0.970200      0.975446
  58   7 2613.6731    2.3317  1.3924 11.4578  0.0000  0.0205   0.0269   0.0513    0.0491   0.0000   442.1306      0.964198       21.0682      0.343818      -3.53226      0.591593      0.508152      0.741904      0.796459      0.887825      0.933043      0.953374
  58   8 2810.0608    3.2785  1.1300 12.4638  0.0000  0.0180   0.0430   0.0464    0.0540   0.0000   441.1763       1.44267       21.5208      0.353179      -4.16857       1.53964      0.478679      0.660609      0.713812      0.813095      0.859235      0.892651
  58   9 3002.6025    4.1603  1.0617 12.9734  0.0000  0.0173   0.0551   0.0428    0.0517   0.0000   441.1645      0.559658       20.5643     -0.291861      -1.97092      0.480171      0.443039      0.635348      0.662737      0.767086      0.795605      0.770534
  58  10 3191.0387    4.2924  1.4253 12.7841  0.0000  0.0199   0.0496   0.0529    0.0523   0.0000   440.5077      0.141018       20.3183       1.71313      -4.03305     -0.135074      0.519942      0.704312      0.823541      0.885786      0.978919      0.973517
  58  11 3376.7067    3.5073  2.2147 12.4221  0.0000  0.0259   0.0332   0.0689    0.0373   0.0000   443.2562      0.154706       20.1990     -0.996224     -0.425888      -1.69658      0.663357      0.933246       1.03867       1.16230       1.22054       1.23044
  58  12 3560.5568    2.6494  4.2323 11.7364  0.0000  0.0400   0.0189   0.1036    0.0269   0.0000   441.8197      -1.22755       19.6309      0.189269    -0.0504080       1.06316       1.03040       1.44813       1.61245       1.76920       1.88216       1.89758
  58  13 3742.3994    2.0533  6.4609 11.4201 -0.0010  0.0603   0.0131   0.1603    0.0236   0.0000   439.9928       4.46834       22.4754      0.528576      0.562589       2.49497       1.57427       2.18966       2.44545       2.69249       2.81894       2.85670
  58  14 3922.7329    1.6378  9.5549 11.0948 -0.0005  0.0927   0.0086   0.2350    0.0198   0.0000   437.5084     -0.245038       18.8371      -3.24902      -4.79232       1.96780       2.37660       3.30324       3.72863       4.09392       4.25750       4.35249
  59   2 1506.9527    0.1825  0.2141  8.8846  0.0000  0.0093   0.0059   0.0224    0.0202   0.0000   441.6264     -0.174811       21.6846     -0.204484      -2.56332     -0.663639      0.245875      0.322342      0.318716      0.410420      0.412232      0.404334
  59   3 1765.2665    0.4063  0.4651  9.0399  0.0000  0.0116   0.0080   0.0281    0.0301   0.0000   442.0865     -0.516965       22.0085      -1.11741      -2.74195     -0.228693      0.313575      0.420876      0.477850      0.520960      0.600286      0.605175
  59   4 1997.8666    0.6865  0.7835  9.4785  0.0000  0.0153   0.0105   0.0377    0.0428   0.0000   441.4756      -1.43365       22.7126      0.830840      -5.16478      0.103119      0.383561      0.546377      0.598432      0.648720      0.680880      0.701369
  59   5 2219.8074    1.0869  1.1528 10.0994  0.0000  0.0188   0.0142   0.0474    0.0529   0.0000   441.8801      -1.20421       20.9675     -0.313751      -2.44714      0.478769      0.493913      0.663428      0.770558      0.844843      0.896224      0.922313
  59   6 2428.2796    1.6734  1.3200 11.0404  0.0000  0.0201   0.0206   0.0530    0.0471   0.0000   442.5424      -1.37417       21.5983     -0.539016      -2.52622       1.42997      0.510410      0.727914      0.794491      0.879952      0.952908      0.963207
  59   7 2628.7272    2.3613  1.3199 11.6990  0.0000  0.0204   0.0286   0.0501    0.0481   0.0000   442.2622     -0.610361       21.8479     -0.374578      -3.12290      0.255290      0.521432      0.740087      0.839431      0.897046      0.944201      0.983208
  59   8 2826.1030    3.4148  1.1482 12.4344  0.0000  0.0178   0.0432   0.0457    0.0535   0.0000   441.9765     -0.370800       21.5617      0.956508      -3.04605       1.43134      0.451936      0.645120      0.703538      0.791582      0.823053      0.864856
  59   9 3019.4692    4.1951  1.1105 12.9646  0.0000  0.0170   0.0548   0.0468    0.0529   0.0000   441.6242      0.714482       21.1950      -1.46454      -2.19478      0.497899      0.439325      0.632370      0.667053      0.773670      0.811411      0.830376
  59  10 3208.6100    4.2165  1.4032 13.0686  0.0000  0.0205   0.0503   0.0537    0.0447   0.0000   442.6089     -0.371172       21.8020      0.515704      -2.21994      0.858549      0.512039      0.741345      0.810597      0.909503      0.951744      0.994252
  59  11 3395.0511    3.3519  2.1184 12.5818  0.0000  0.0254   0.0335   0.0704    0.0348   0.0000   441.8512     -0.259312       20.6994     -0.197251     -0.219868       1.25084      0.667765      0.911467       1.02495       1.12038       1.19680       1.20602
  59  12 3579.5575    2.6144  4.2929 11.7572  0.0000  0.0403   0.0188   0.1068    0.0266   0.0000   440.3064       1.52204       22.8577       1.35082     -0.146881      -2.73354       1.02969       1.44756       1.61238       1.79303       1.86459       1.90122
  59  13 3762.2138    2.0922  6.9047 11.3016  0.0012  0.0621   0.0123   0.1642    0.0240   0.0000   440.7164      -1.53781       23.9723       2.19086      -6.64299      -1.02774       1.59198       2.23425       2.52065       2.71851       2.90605       2.96664
  60   1 1200.8674    0.0569  0.0619  8.8112 -0.0013  0.0232   0.0058   0.0210    0.0168   0.0000   441.1993     -0.848664       21.6923      0.879987      -4.18171     -0.585714      0.500065      0.466605      0.654011       1.27326      0.587592       1.02533
  60   2 1517.1014    0.1887  0.2475  8.8161  0.0000  0.0099   0.0058   0.0241    0.0208   0.0000   441.3342     -0.219310       21.9857      0.210935      -4.02880     -0.656252      0.279087      0.368736      0.432165      0.461091      0.470676      0.478899
  60   3 1776.1333    0.4316  0.5094  9.0085 -0.0001  0.0122   0.0080   0.0291    0.0315   0.0000   442.1438     -0.612799       21.6402      0.452597      -3.28943     -0.664485      0.319643      0.431929      0.470375      0.535209      0.550531      0.559149
  60   4 2010.0205    0.6911  0.7542  9.5419  0.0000  0.0148   0.0105   0.0356    0.0390   0.0000   442.5359    -0.0650653       22.0670     -0.168165      -3.95857      0.641460      0.366440      0.523958      0.571751      0.624185      0.683461      0.699780
  60   5 2233.0246    1.0998  1.1584 10.3173  0.0000  0.0192   0.0146   0.0485    0.0484   0.0000   442.7583    -0.0959007       19.6155     0.0704464     -0.426284      -1.39101      0.494615      0.672792      0.759807      0.859469      0.873227      0.920664
  60   6 2442.2100    1.7435  1.3067 11.0928 -0.0028  0.0196   0.0216   0.0518    0.0502   0.0000   441.7434     -0.383415       20.3875      0.136104      -1.85977       1.62248      0.490059      0.669136      0.762950      0.832067      0.869865      0.873102
  60   7 2643.7021    2.5314  1.1709 11.8653  0.0010  0.0183   0.0324   0.0464    0.0532   0.0000   442.2982     -0.126587       21.5250      0.981812     -0.985490     -0.580513      0.463727      0.654624      0.731860      0.780763      0.835036      0.863813
  60   8 2842.0847    3.4222  1.0942 12.6288  0.0000  0.0174   0.0446   0.0442    0.0488   0.0000   440.9891     -0.250653       22.1212       1.12602      -2.27136      -1.73677      0.449543      0.617364      0.681453      0.759509      0.806803      0.809352
  60   9 3036.1433    4.1947  1.1663 12.9575  0.0000  0.0174   0.0532   0.0481    0.0517   0.0000   441.8246     -0.115323       21.7972       1.82336      -3.42678      0.359865      0.446275      0.614022      0.668494      0.738512      0.785113      0.802457
  60  10 3226.0265    4.1436  1.5296 12.9160  0.0000  0.0209   0.0469   0.0561    0.0434   0.0000   441.5157     -0.269308       20.6170      0.777320      -2.35502      -1.12630      0.532048      0.732566      0.805715      0.882362      0.948322      0.959598
  60  11 3413.2211    3.3163  2.5643 12.3880  0.0000  0.0287   0.0294   0.0748    0.0321   0.0000   443.1894     -0.978786       16.6429       1.35435      0.160719     -0.804159      0.705435       1.00167       1.12017       1.19523       1.30059       1.31497
  60  12 3598.5564    2.5535  4.4788 11.6899  0.0000  0.0420   0.0178   0.1102    0.0259   0.0000   442.4370     0.0617716       21.0720       1.41155     -0.443144       1.90811       1.02668       1.46407       1.65556       1.81606       1.88439       1.89875
  60  13 3781.8545    1.9861  7.3223 11.3221  0.0005  0.0682   0.0116   0.1781    0.0231   0.0000   438.4942      -3.69304       25.2923       2.27900      -7.37950     -0.322218       1.70053       2.37869       2.66106       2.96120       3.07985       3.18327
  61   1 1209.4146    0.0727  0.0816  8.8330  0.0000  0.0121   0.0053   0.0236    0.0169   0.0000   440.5961     -0.791465       21.2254      0.371531      -4.17755     -0.449621      0.340991      0.495485      0.788995      0.977524      0.958284      0.874871
  61   2 1527.0936    0.1965  0.2594  8.8488  0.0000  0.0098   0.0057   0.0249    0.0208   0.0000   442.1778      0.162904       21.4281    -0.0342199      -3.47395     -0.429700      0.257947      0.346161      0.389168      0.430614      0.479041      0.500210
  61   3 1786.8616    0.4213  0.4862  9.1196  0.0000  0.0121   0.0079   0.0281    0.0299   0.0000   441.7467      0.376186       21.2055      0.351897      -3.57428     -0.515106      0.304423      0.412332      0.474460      0.503303      0.573326      0.611677
  61   4 2022.1035    0.7163  0.8489  9.5582  0.0000  0.0160   0.0104   0.0386    0.0423   0.0000   441.9422      0.119250       22.4239      0.198907      -4.54430      -1.16698      0.400712      0.572827      0.630907      0.729225      0.757222      0.776969
  61   5 2246.0857    1.1795  1.0549 10.3471  0.0000  0.0173   0.0157   0.0447    0.0498   0.0000   442.6087      0.256298       21.4740     -0.379394      -2.79175      0.418161      0.436993      0.612694      0.666216      0.738900      0.814499      0.835380
  61   6 2455.9965    1.7653  1.3750 10.9433  0.0007  0.0199   0.0205   0.0513    0.0501   0.0000   442.1178      0.788745       21.9751       1.48905      -3.10844     -0.630828      0.497067      0.696315      0.760198      0.844668      0.938201      0.922066
  61   7 2658.5872    2.5904  1.2398 11.8708  0.0000  0.0188   0.0318   0.0486    0.0499   0.0000   442.1176     -0.850905       21.1957     -0.630404      -2.30926       1.46815      0.461498      0.667045      0.705748      0.814157      0.835503      0.848303
  61   8 2857.8733    3.5969  1.0780 12.5308  0.0000  0.0170   0.0459   0.0426    0.0533   0.0000   441.9357      0.633209       23.0252    0.00743430     -0.720393      0.389513      0.426404      0.623526      0.648749      0.746558      0.803376      0.824482
  61   9 3052.7372    4.2617  1.1618 13.0702  0.0000  0.0185   0.0540   0.0457    0.0507   0.0000   442.4382     -0.391151       19.8404     -0.108926      -2.27711      0.538308      0.436298      0.658298      0.674279      0.787766      0.822403      0.834335
  61  10 3243.3170    4.0942  1.5168 13.0237  0.0000  0.0212   0.0468   0.0560    0.0426   0.0000   442.3736      0.117407       20.3962      0.329684      -1.38622      0.731564      0.523355      0.735660      0.823077      0.909943      0.974754       1.00236
  61  11 3431.3590    3.2222  2.8856 12.1639  0.0000  0.0295   0.0262   0.0799    0.0319   0.0000   443.6868      -1.64466       20.0180       2.46441      0.274099    -0.0516208      0.725543       1.02533       1.14285       1.25915       1.33413       1.37803
  61  12 3617.4113    2.4600  4.5603 11.6761  0.0000  0.0432   0.0172   0.1124    0.0259   0.0000   445.3920      0.650197       19.2952      -1.89202      -2.06707      -3.19029       1.03557       1.48376       1.64008       1.80888       1.90065       1.94904
  61  13 3801.4657    1.8583  7.0438 11.3623 -0.0028  0.0674   0.0114   0.1780    0.0229   0.0000   439.8096       2.26120       21.0509       9.14001      -4.19967      -7.20716       1.66361       2.27152       2.59359       2.85087       2.99593       3.11540
  62   1 1217.8462    0.0759  0.0749  8.8090 -0.0011  0.0140   0.0055   0.0153    0.0167   0.0000   440.6377     -0.146253       23.0197    -0.0980188      -4.68056      0.334983      0.504142      0.684805      0.782383      0.788501      0.795585      0.739148
  62   2 1537.0105    0.2082  0.2408  8.8546  0.0000  0.0090   0.0060   0.0212    0.0207   0.0000   441.4683     -0.394106       21.4338     -0.255097      -3.83829    -0.0167919      0.237014      0.304736      0.368719      0.373848      0.430593      0.460780
  62   3 1797.5081    0.4465  0.5011  9.1356  0.0000  0.0122   0.0082   0.0279    0.0309   0.0000   442.1744     0.0702570       21.3102     -0.103170      -3.39794      0.809612      0.312084      0.413405      0.483549      0.512387      0.537400      0.550835
  62   4 2034.1258    0.7475  0.8140  9.5520  0.0000  0.0151   0.0109   0.0368    0.0433   0.0000   441.7373     -0.190233       20.9913     -0.466766      -3.36384      0.695084      0.361106      0.514557      0.580878      0.626200      0.644619      0.701604
  62   5 2259.0798    1.1828  1.1023 10.4033  0.0000  0.0184   0.0155   0.0449    0.0496   0.0000   442.6666     -0.129531       20.8815      -1.57566      -3.96805     -0.872160      0.437012      0.615077      0.688511      0.753482      0.804205      0.812231
  62   6 2469.6936    1.8646  1.2539 11.2758  0.0000  0.0194   0.0229   0.0492    0.0483   0.0000   441.7971      0.137385       22.2378       1.02078      -3.72720       1.04212      0.460387      0.660530      0.713755      0.796389      0.871871      0.888613
  62   7 2673.2866    2.7391  1.2480 11.8584  0.0000  0.0180   0.0326   0.0467    0.0514   0.0000   441.8790     -0.910452       21.5484     -0.802161      -2.54000     -0.206889      0.467330      0.645775      0.703617      0.796852      0.845136      0.857207
  62   8 2873.6060    3.6068  1.0709 12.6961 -0.0000  0.0168   0.0462   0.0429    0.0491   0.0000   441.7716     -0.477335       21.2356     -0.467165      -2.87269       1.08667      0.422542      0.591692      0.652627      0.736302      0.782823      0.802947
  62   9 3069.1358    4.2531  1.1579 13.1872  0.0000  0.0179   0.0545   0.0459    0.0482   0.0000   442.0279     -0.742225       21.1744     0.0179926      -1.53596      -1.87411      0.449988      0.639269      0.698234      0.807504      0.846840      0.879740
  62  10 3260.5253    4.0719  1.6335 12.7902 -0.0001  0.0213   0.0428   0.0557    0.0407   0.0000   440.6169    -0.0308054       20.4496       1.62038     -0.751804    -0.0333467      0.513425      0.715744      0.806275      0.882461      0.916779      0.959916
  62  11 3449.3928    3.1683  2.9497 12.1068 -0.0000  0.0294   0.0253   0.0798    0.0317   0.0000   442.9565      -2.01589       18.0123       2.45271      0.721515      -1.76641      0.728449       1.01583       1.14283       1.25592       1.35363       1.38835
  62  12 3636.1516    2.4754  5.2128 11.5817 -0.0001  0.0457   0.0151   0.1213    0.0234   0.0000   444.8930      -3.24152       26.7013       1.22601      -4.11218      0.907009       1.13430       1.55609       1.78662       1.94953       2.06308       2.15886
  62  13 3820.6823    1.9690  8.4363 11.2688  0.0053  0.0750   0.0088   0.1979    0.0179   0.0000   445.2100     -0.836125       22.1566      -1.58495      -5.80487      -1.84929       1.85560       2.55137       2.90169       3.14791       3.40634       3.45030
  63   1 1226.2159    0.0713  0.1089  8.7935  0.0000  0.0145   0.0054   0.0263    0.0171   0.0000   440.1744     -0.208138       20.3100     -0.750786      -4.37138     -0.934091      0.372539      0.529347      0.651772      0.736672      0.666363      0.662565
  63   2 1546.7829    0.2040  0.2706  8.8575  0.0000  0.0102   0.0057   0.0237    0.0208   0.0000   441.7308     -0.298801       21.9300    -0.0627844      -4.12455      0.376324      0.259712      0.362845      0.381777      0.432999      0.470951      0.487429
  63   3 1808.0202    0.4403  0.5844  9.0724  0.0000  0.0132   0.0077   0.0326    0.0327   0.0000   441.7713    -0.0914969       22.3119      0.262008      -4.53560      0.446200      0.337335      0.463061      0.518951      0.544141      0.588299      0.614006
  63   4 2046.0114    0.7441  0.8370  9.7018  0.0000  0.0152   0.0109   0.0399    0.0401   0.0000   442.3080     -0.601503       21.8168     -0.440247      -4.67025      0.158056      0.371078      0.510798      0.556617      0.631907      0.670997      0.671712
  63   5 2271.8617    1.2391  1.2484 10.2959  0.0000  0.0186   0.0150   0.0490    0.0488   0.0000   441.6696      0.391915       20.5389      0.698009      -3.73533       1.19510      0.458546      0.631810      0.733245      0.785936      0.836017      0.888067
  63   6 2483.2727    1.8776  1.2736 11.2885 -0.0000  0.0195   0.0229   0.0497    0.0469   0.0000   441.9058      0.450559       21.7233      0.445851      -3.36737       1.09780      0.448504      0.650203      0.714699      0.787306      0.833990      0.840281
  63   7 2687.9613    2.6770  1.2673 11.9676 -0.0000  0.0186   0.0320   0.0488    0.0489   0.0000   442.1472     -0.221779       21.4107       1.36762      -3.64276      -1.65627      0.456835      0.651477      0.709499      0.784257      0.824944      0.827160
  63   8 2889.1430    3.6389  1.1072 12.8383  0.0000  0.0172   0.0466   0.0452    0.0456   0.0000   442.7755     -0.304986       21.4857     -0.412959      -3.34407     -0.217969      0.405403      0.579034      0.637432      0.705932      0.736440      0.743261
  63   9 3085.4640    4.4152  1.2057 13.0572  0.0000  0.0176   0.0547   0.0472    0.0539   0.0000   442.3836     -0.439406       20.8457     -0.489015      -4.54488     -0.929639      0.442891      0.613463      0.684075      0.746060      0.841621      0.842292
  63  10 3277.6288    3.9714  1.6877 12.7806  0.0000  0.0210   0.0416   0.0587    0.0392   0.0000   442.9397      -1.14533       20.9853       1.62025      -2.63483      -3.73230      0.522740      0.723879      0.809294      0.888338      0.950865      0.985712
  63  11 3467.2097    3.0648  3.1154 12.0716  0.0000  0.0310   0.0238   0.0817    0.0296   0.0000   441.4696     -0.566171       21.7069      -1.26902      -1.79029     -0.440676      0.733902       1.02623       1.16567       1.28705       1.37540       1.38013
  63  12 3654.7296    2.3346  5.2909 11.5908 -0.0003  0.0484   0.0155   0.1284    0.0251   0.0000   443.1193      -1.85801       16.8244       1.11258      -3.59474       1.67726       1.15569       1.60633       1.80215       2.01820       2.09357       2.19253
  63  13 3840.1480    1.7866  8.0206 11.2564 -0.0030  0.0762   0.0096   0.2013    0.0214   0.0000   442.9590       1.77741       19.8459      -6.02569      -4.75664       4.78025       1.80796       2.49565       2.85892       3.14103       3.21594       3.30918
  64   1 1234.5201    0.0847  0.1109  8.7946  0.0000  0.0129   0.0052   0.0231    0.0169   0.0000   440.5053     -0.219776       21.5291      0.440281      -4.48984      -1.13503      0.352053      0.548563      0.584863      0.634577      0.856699       1.10855
  64   2 1556.4576    0.2181  0.2773  8.8364  0.0000  0.0098   0.0059   0.0248    0.0211   0.0000   441.9852     -0.135242       21.6492     -0.367244      -3.89136      0.225121      0.274102      0.374998      0.441681      0.475372      0.481675      0.467238
  64   3 1818.4603    0.4583  0.5880  9.1381 -0.0000  0.0132   0.0079   0.0322    0.0324   0.0000   441.7459     -0.367674       22.4879      0.530357      -3.67021      0.139552      0.316527      0.441741      0.465636      0.537203      0.574163      0.592564
  64   4 2057.8029    0.7572  0.9278  9.6581  0.0000  0.0166   0.0106   0.0411    0.0428   0.0000   442.4597      -1.32703       21.5554     0.0852531      -2.19229      0.207319      0.386058      0.553959      0.604924      0.684644      0.736837      0.762255
  64   5 2284.5123    1.2571  1.2271 10.3896  0.0000  0.0190   0.0156   0.0484    0.0528   0.0000   442.5574     -0.879903       22.2605       2.16484      -3.43845      0.533294      0.450343      0.621677      0.704045      0.780357      0.847805      0.849645
  64   6 2496.7167    1.8726  1.2890 11.4151  0.0000  0.0195   0.0232   0.0523    0.0467   0.0000   442.4453      0.569061       21.0610     -0.134620      -3.76270      0.428598      0.451709      0.629873      0.723134      0.807444      0.838876      0.880502
  64   7 2702.5103    2.7655  1.2237 12.0302 -0.0010  0.0180   0.0334   0.0468    0.0517   0.0000   442.3105     -0.703255       22.4962       1.96075      -3.94872     -0.253551      0.434277      0.582220      0.674809      0.740760      0.791664      0.840959
  64   8 2904.5913    3.8231  1.0777 12.7818  0.0000  0.0163   0.0479   0.0427    0.0483   0.0000   441.8324     -0.769102       22.2010      0.909323      -2.41009     -0.928671      0.395675      0.544777      0.618483      0.678160      0.740329      0.726652
  64   9 3101.6483    4.4239  1.3002 12.8999  0.0000  0.0184   0.0511   0.0471    0.0525   0.0000   441.0152      0.703939       20.5442      0.953092      -3.95562       1.71928      0.433179      0.600717      0.659710      0.741643      0.780077      0.794211
  64  10 3294.5795    3.9745  1.6498 12.8453  0.0000  0.0212   0.0421   0.0577    0.0402   0.0000   441.5459     -0.448219       20.5371      0.909556     -0.990615       1.76077      0.504009      0.714751      0.782699      0.865045      0.897733      0.946642
  64  11 3484.9611    3.0397  3.4175 11.9904 -0.0000  0.0328   0.0224   0.0859    0.0288   0.0000   440.6925      0.501767       19.5801       1.78918      -1.74291      -4.15136      0.756741       1.09191       1.19132       1.32797       1.39790       1.44218
  64  12 3673.1547    2.2959  5.5168 11.6188  0.0013  0.0512   0.0151   0.1322    0.0242   0.0000   442.7221       1.58256       23.0232      -3.71390      -4.93044     -0.858364       1.16887       1.66123       1.87309       2.04810       2.13085       2.19571
  64  13 3859.2399    1.7889  8.5680 11.2523  0.0039  0.0799   0.0093   0.2061    0.0205   0.0000   445.5484      -1.21749       17.9051      -4.54357       3.46515       8.64843       1.89306       2.61759       2.95877       3.29192       3.45157       3.55148
  65   1 1242.7610    0.0971  0.1501  8.8442  0.0000  0.0124   0.0052   0.0272    0.0172   0.0000   440.7395     -0.439549       22.2496      0.501004      -4.25573     -0.557281      0.277018      0.410404      0.447412      0.444057      0.537434      0.573769
  65   2 1566.0035    0.2266  0.2799  8.8630  0.0000  0.0099   0.0059   0.0226    0.0211   0.0000   441.4508     -0.333319       21.5047    -0.0198411      -4.67003     -0.312527      0.243532      0.315751      0.357881      0.394685      0.448033      0.467102
  65   3 1828.7519    0.4544  0.5428  9.2305  0.0000  0.0126   0.0080   0.0297    0.0307   0.0000   441.9951     -0.327877       22.3181    -0.0915603      -4.52825      0.253394      0.302645      0.413330      0.465180      0.519863      0.569586      0.583247
  65   4 2069.5468    0.8131  0.8374  9.7624  0.0001  0.0147   0.0114   0.0371    0.0404   0.0000   441.9174      0.372994       22.9176     -0.611177      -4.91974     -0.821082      0.336386      0.461304      0.529293      0.589055      0.600167      0.617062
  65   5 2297.0911    1.2752  1.2112 10.6221  0.0000  0.0187   0.0163   0.0505    0.0487   0.0000   442.3487      -1.07037       21.4966     -0.318029      -2.19142      0.126337      0.435429      0.587735      0.679138      0.745383      0.788709      0.824949
  65   6 2510.0454    2.0024  1.4240 11.2154  0.0000  0.0197   0.0222   0.0522    0.0459   0.0000   441.6588     0.0597573       21.5076      0.927544      -2.57617     -0.476418      0.455743      0.627569      0.724648      0.770962      0.832093      0.858859
  65   7 2716.9363    2.8518  1.2041 12.0964  0.0000  0.0183   0.0346   0.0456    0.0532   0.0000   441.9919      0.273370       23.3681      0.449881      -4.02426       1.31012      0.433694      0.613606      0.649759      0.732296      0.788678      0.798207
  65   8 2919.9229    3.8532  1.1571 12.7902  0.0000  0.0174   0.0469   0.0440    0.0497   0.0000   442.9755      0.315546       22.1881      0.437428      -3.42639      0.494136      0.402858      0.572054      0.605425      0.701131      0.732487      0.763619
  65   9 3117.7509    4.4158  1.2397 13.0516  0.0000  0.0176   0.0523   0.0469    0.0476   0.0000   441.2678      -1.08597       21.3653       1.41704      -2.55666     -0.521001      0.406638      0.567028      0.638257      0.704756      0.742188      0.737968
  65  10 3311.5235    3.8294  1.8962 12.6158  0.0000  0.0222   0.0369   0.0603    0.0375   0.0000   442.4514     -0.814317       18.6012       1.83943     -0.710609      0.415977      0.525757      0.719341      0.823561      0.890012      0.990374       1.01165
  65  11 3502.6283    2.9547  3.6429 11.9197 -0.0000  0.0337   0.0211   0.0906    0.0283   0.0000   442.1159    -0.0241565       19.8090      -2.48261      -1.36321     0.0621287      0.776752       1.09673       1.22999       1.34792       1.44541       1.50506
  65  12 3691.3474    2.1642  5.7296 11.4761 -0.0067  0.0524   0.0129   0.1400    0.0248   0.0000   440.9982    -0.0217560       23.1418      0.914829      -1.26896       1.78908       1.22559       1.67715       1.91550       2.07918       2.21708       2.30426
  65  13 3878.2518    1.7087  8.6976 11.2270 -0.0029  0.0839   0.0077   0.2130    0.0173   0.0000   443.6445     -0.499396       22.6681      -1.47016     -0.560740     0.0682668       1.88718       2.71797       3.03001       3.36793       3.54956       3.67515
  66   2 1575.4599    0.2461  0.2897  8.8825  0.0000  0.0101   0.0060   0.0217    0.0215   0.0000   441.7534     -0.359358       21.7865     -0.184279      -3.07861     -0.147057      0.220414      0.325273      0.333996      0.392859      0.442544      0.409186
  66   3 1838.9942    0.4967  0.6079  9.1961  0.0000  0.0132   0.0082   0.0301    0.0332   0.0000   441.3392      -1.37835       22.5446     -0.441476      -3.82373      0.263711      0.302476      0.427790      0.469846      0.517229      0.558375      0.565462
  66   4 2081.1645    0.8264  0.9064  9.8450 -0.0000  0.0157   0.0114   0.0397    0.0418   0.0000   442.2183     -0.201197       22.9311      0.652166      -2.77040      0.603617      0.364302      0.533689      0.562755      0.656297      0.702068      0.709609
  66   5 2309.5597    1.3284  1.2569 10.4826  0.0000  0.0186   0.0159   0.0488    0.0515   0.0000   442.3051      0.352825       20.9287     -0.626549      -3.67225      0.674873      0.440654      0.601671      0.671770      0.756241      0.823927      0.833445
  66   6 2523.3664    2.0462  1.3872 11.3548 -0.0000  0.0195   0.0228   0.0503    0.0450   0.0000   442.9921      0.956118       20.7299       1.33941      -4.76575     -0.506738      0.450645      0.633738      0.706846      0.780062      0.839458      0.865520
  66   7 2731.3158    2.8750  1.2229 12.2617  0.0000  0.0179   0.0346   0.0473    0.0487   0.0000   441.6530     -0.361032       21.3754      0.568610      -3.55069      0.126498      0.425480      0.584647      0.653903      0.713229      0.773497      0.778685
  66   8 2935.2023    3.9525  1.1158 12.8647  0.0001  0.0172   0.0484   0.0417    0.0505   0.0000   441.8651     -0.182263       21.8121     -0.147208      -2.86582      0.925154      0.403525      0.579829      0.625454      0.701436      0.742653      0.752819
  66   9 3133.7250    4.4036  1.3095 13.1499 -0.0012  0.0182   0.0507   0.0479    0.0464   0.0000   441.8499      0.576018       22.0985      0.863014      -3.53892     0.0996142      0.423896      0.585734      0.674074      0.730589      0.769871      0.783683
  66  10 3328.1953    3.7821  1.9384 12.7038  0.0000  0.0228   0.0363   0.0619    0.0374   0.0000   441.4032      0.204245       21.0349       2.55102      -2.77511     -0.458132      0.527034      0.735983      0.832862      0.910601      0.973062       1.02029
  66  11 3520.0429    2.8834  3.7313 11.9632  0.0000  0.0343   0.0204   0.0930    0.0275   0.0000   442.9486      0.732904       19.5430     -0.232251      -3.03837      -1.66086      0.784095       1.10359       1.21424       1.36315       1.44492       1.47932
  66  12 3709.7371    2.5137  8.0234 11.3148  0.0094  0.0654   0.0081   0.1672    0.0113   0.0000   442.4055       3.21222       27.6193      -6.62773      -15.6668       3.25108       1.55591       2.07637       2.43548       2.58422       2.79097       2.86159
  67   1 1259.0153    0.0904  0.1309  8.7703  0.0000  0.0110   0.0049   0.0255    0.0168   0.0000   440.7743     0.0750465       21.6955      0.536462      -3.00315     -0.339167      0.279288      0.388176      0.427847      0.457616      0.481433      0.522657
  67   2 1584.7955    0.2390  0.2959  8.8537  0.0000  0.0097   0.0058   0.0227    0.0212   0.0000   441.6213     -0.868602       21.7527     -0.374405      -4.40656      0.243514      0.229356      0.322135      0.368256      0.393275      0.425759      0.447371
  67   3 1849.1520    0.5107  0.6019  9.2265  0.0000  0.0123   0.0083   0.0314    0.0327   0.0000   442.4760     -0.878541       21.1086    -0.0624853      -2.63759       1.15900      0.283899      0.376350      0.427055      0.480292      0.524872      0.526180
  67   4 2092.6550    0.8518  1.0085  9.7484  0.0000  0.0165   0.0111   0.0434    0.0440   0.0000   441.4403     -0.179296       22.1311      0.575694      -3.97961     0.0522440      0.355767      0.515849      0.553505      0.634873      0.665709      0.684578
  67   5 2321.8023    1.3460  1.2932 10.5936  0.0000  0.0186   0.0160   0.0511    0.0478   0.0000   442.1767     0.0829377       21.6699      0.646496      -3.97759      -1.29722      0.450306      0.604416      0.698467      0.742512      0.793240      0.838708
  67   6 2536.5156    2.0947  1.3188 11.4217 -0.0005  0.0186   0.0240   0.0488    0.0462   0.0000   441.5996      -1.18594       22.5279      0.955395      -2.06677      0.555889      0.428686      0.591868      0.679451      0.738267      0.802364      0.819852
  67   7 2745.5475    2.9740  1.2993 12.1805  0.0000  0.0184   0.0343   0.0477    0.0483   0.0000   442.4776     -0.856549       21.1700     -0.227382      -3.30846       1.03288      0.419515      0.588676      0.669538      0.729858      0.786598      0.786977
  67   8 2950.3200    4.1234  1.1256 12.7812 -0.0000  0.0164   0.0495   0.0414    0.0526   0.0000   442.1447      0.331892       21.3317     -0.192685      -2.11720     -0.512634      0.379998      0.540493      0.585161      0.647740      0.711767      0.724506
  67   9 3149.5514    4.5163  1.3539 13.0086  0.0000  0.0184   0.0507   0.0480    0.0485   0.0000   441.9351     0.0993200       21.1547      0.158008     -0.394529       1.84499      0.421683      0.594349      0.653338      0.706057      0.780867      0.774444
  67  10 3344.8337    3.6339  2.0023 12.7011  0.0000  0.0235   0.0348   0.0644    0.0349   0.0000   443.0095     -0.978164       18.7225       1.48955      -4.20105       1.47242      0.527864      0.734359      0.817266      0.921141      0.942862      0.973669
  67  11 3537.5294    2.8232  3.9497 11.8930  0.0000  0.0360   0.0194   0.0958    0.0265   0.0000   442.9397      0.403726       21.1781     -0.889257      -1.77149       3.45883      0.794338       1.12626       1.25214       1.40149       1.47792       1.51496
  67  12 3728.0300    2.0267  6.2468 11.4722 -0.0051  0.0574   0.0118   0.1549    0.0245   0.0000   439.2534      0.133792       21.9506      0.340670     -0.118603      -5.44429       1.30934       1.78495       2.06090       2.23799       2.32392       2.41260
  68   2 1594.0159    0.2518  0.3251  8.9180  0.0000  0.0103   0.0059   0.0233    0.0218   0.0000   441.8025    -0.0453788       22.1920      0.659818      -4.05367     -0.397205      0.253190      0.344374      0.398070      0.413856      0.431886      0.450365
  68   3 1859.1801    0.5292  0.6291  9.2466  0.0000  0.0129   0.0083   0.0309    0.0334   0.0000   441.3747    -0.0584994       22.4656     -0.253033      -3.98904       1.11215      0.295494      0.423866      0.476420      0.516362      0.549825      0.546309
  68   4 2104.1034    0.8781  0.9744  9.9011  0.0000  0.0163   0.0116   0.0402    0.0437   0.0000   441.2721     -0.487506       20.9796      -1.10292      -4.60174      0.488373      0.375024      0.537608      0.591933      0.661499      0.714861      0.735206
  68   5 2334.0241    1.4070  1.3685 10.6826  0.0000  0.0195   0.0159   0.0502    0.0440   0.0000   442.8372     -0.300473       21.5758      0.582682      -3.53879     -0.763300      0.438594      0.612715      0.687487      0.775625      0.815064      0.840991
  68   6 2549.5694    2.1018  1.3691 11.5415  0.0000  0.0192   0.0239   0.0515    0.0449   0.0000   442.1731     -0.672225       21.9440     -0.638306      -4.23621      0.719301      0.430225      0.607726      0.663266      0.743830      0.805864      0.830652
  68   7 2759.6960    3.0895  1.2239 12.2759  0.0000  0.0174   0.0364   0.0461    0.0504   0.0000   442.0944     -0.834624       22.3690     -0.364602      -2.34078     -0.515468      0.389955      0.539812      0.602276      0.672000      0.710651      0.725202
  68   8 2965.3192    4.1028  1.0888 12.9113  0.0000  0.0162   0.0493   0.0406    0.0495   0.0000   442.4682     -0.132287       21.3105     -0.194362      -2.65121      0.112701      0.365817      0.520909      0.577095      0.637275      0.691149      0.721292
  68   9 3165.3411    4.3445  1.4379 12.9931  0.0000  0.0185   0.0468   0.0507    0.0438   0.0000   442.1277     -0.423359       21.3061     -0.774079      -2.57517     -0.696621      0.423644      0.576622      0.674494      0.711270      0.783934      0.797129
  68  10 3361.3635    3.6668  2.2261 12.4513  0.0000  0.0243   0.0315   0.0634    0.0360   0.0000   442.0393      0.846637       20.5781      0.213340      -1.68928       2.77043      0.531280      0.767242      0.836880      0.940182      0.999493       1.04997
  68  11 3554.9212    2.7400  4.3272 11.8649  0.0001  0.0386   0.0184   0.1019    0.0264   0.0000   442.1037      -2.19812       21.7917       1.73973      -1.67421      0.703910      0.868409       1.21644       1.36193       1.51736       1.58189       1.65036
  68  12 3745.7690    2.1326  7.1025 11.4843  0.0016  0.0645   0.0112   0.1650    0.0226   0.0000   442.4301       5.20938       20.6405       1.48148     -0.875173      -1.27683       1.38664       1.99182       2.18401       2.48683       2.55312       2.67770
  69   1 1275.0292    0.0939  0.1079  8.8226  0.0000  0.0113   0.0049   0.0183    0.0163   0.0000   440.4165     -0.367271       21.4209      0.933807      -3.08178     -0.455713      0.211343      0.346043      0.350836      0.399502      0.417865      0.477086
  69   2 1603.1385    0.2594  0.3182  8.9248  0.0000  0.0101   0.0060   0.0224    0.0218   0.0000   441.6047     -0.581928       21.9737      0.462430      -4.30008     0.0270966      0.241483      0.358417      0.384159      0.448397      0.497584      0.528824
  69   3 1869.1520    0.5322  0.6623  9.2945  0.0002  0.0129   0.0082   0.0331    0.0335   0.0000   441.6418      0.556810       22.2913     -0.950453      -4.30050      0.171844      0.283887      0.394836      0.443712      0.485146      0.517083      0.535934
  69   4 2115.4015    0.8938  0.9876  9.9654  0.0000  0.0163   0.0116   0.0417    0.0423   0.0000   441.6206     -0.853042       21.7488       2.03174      -5.26221      0.867022      0.350163      0.510921      0.553316      0.619123      0.648256      0.658849
  69   5 2346.0775    1.4577  1.3662 10.6602 -0.0001  0.0190   0.0163   0.0498    0.0458   0.0000   441.4528     -0.477913       20.9592      0.620997      -2.30957      0.321713      0.424581      0.587422      0.652919      0.721990      0.760209      0.773577
  69   6 2562.5523    2.1722  1.3041 11.6338  0.0000  0.0185   0.0248   0.0494    0.0434   0.0000   442.0856     -0.299438       21.4966     -0.977698      -4.97467       1.69460      0.397620      0.565157      0.632832      0.701761      0.730864      0.752701
  69   7 2773.7786    3.1366  1.2307 12.4140  0.0000  0.0174   0.0365   0.0456    0.0448   0.0000   442.0507      0.740324       21.3600      0.371338      -5.50955     -0.512880      0.390870      0.534285      0.593624      0.674581      0.663755      0.720947
  69   8 2980.1908    4.1222  1.1974 12.9935  0.0000  0.0175   0.0489   0.0449    0.0492   0.0000   442.2445     0.0561675       21.8647      0.538426      -1.61853    -0.0852874      0.373943      0.556146      0.593180      0.677689      0.712190      0.736002
  69   9 3180.9659    4.3754  1.4511 13.0983 -0.0032  0.0186   0.0473   0.0519    0.0417   0.0000   441.8597     -0.903393       23.7568     -0.462929      -2.80906     -0.512496      0.415499      0.593536      0.640614      0.708598      0.737328      0.764056
  69  10 3377.7940    3.5475  2.4249 12.4864 -0.0001  0.0250   0.0294   0.0685    0.0321   0.0000   443.3303     -0.967743       19.1487       1.72848      0.143726     -0.900327      0.549479      0.757491      0.867097      0.936927       1.03181       1.02459
  69  11 3572.0411    2.6604  4.5454 11.8382  0.0000  0.0401   0.0174   0.1090    0.0259   0.0000   439.4369      -1.13673       21.0465      0.305988      -1.59209      -2.32370      0.869892       1.22199       1.38082       1.49753       1.60220       1.64927
  69  12 3763.7779    2.0770  7.0860 11.4887 -0.0005  0.0641   0.0110   0.1668    0.0225   0.0000   440.7511       3.18049       22.6707     -0.301568      -1.88240     -0.888127       1.39785       1.95014       2.23100       2.41572       2.54277       2.61470
  70   1 1282.9227    0.0984  0.1406  8.7951  0.0000  0.0108   0.0048   0.0228    0.0165   0.0000   440.4779     -0.240524       21.4999     0.0331941      -4.05911     0.0587607      0.255724      0.382942      0.402937      0.479385      0.466683      0.501395
  70   2 1612.1269    0.2685  0.4180  8.8414  0.0000  0.0117   0.0056   0.0273    0.0230   0.0000   441.4454     -0.842668       22.5129    -0.0916774      -3.58980    0.00697754      0.257446      0.343135      0.416185      0.436531      0.469667      0.483611
  70   3 1879.0615    0.5361  0.6822  9.2550  0.0000  0.0135   0.0082   0.0325    0.0342   0.0000   441.8687     -0.245111       21.9617      0.846502      -3.15785     -0.867696      0.301712      0.421181      0.481754      0.536992      0.561145      0.596278
  70   4 2126.6307    0.9462  1.0610  9.8005 -0.0000  0.0161   0.0116   0.0422    0.0473   0.0000   441.5546      0.662118       21.8918     -0.150830      -3.31781      0.770463      0.352973      0.499632      0.557711      0.586952      0.656372      0.657914
  70   5 2358.0724    1.4743  1.3602 10.6410  0.0001  0.0187   0.0163   0.0490    0.0459   0.0000   441.7313     -0.251507       22.5393      0.128853      -3.61730      0.130679      0.411431      0.565201      0.654465      0.710935      0.773112      0.785762
  70   6 2575.4336    2.2488  1.3528 11.6556  0.0000  0.0186   0.0252   0.0495    0.0434   0.0000   442.1953      0.134554       22.1494      0.986107      -3.42538     -0.550093      0.409410      0.570165      0.629008      0.681087      0.749314      0.740117
  70   7 2787.7581    3.2054  1.2214 12.4104  0.0000  0.0172   0.0377   0.0463    0.0499   0.0000   442.1263      0.420844       22.1627     -0.354156      -4.67959      0.464204      0.387645      0.520834      0.597872      0.652083      0.707963      0.719449
  70   8 2994.9721    4.2728  1.1650 12.9603  0.0000  0.0164   0.0504   0.0439    0.0499   0.0000   441.9367     -0.184181       22.1196     -0.809163      -2.59520       1.95642      0.362492      0.510586      0.588626      0.653454      0.704293      0.711639
  70   9 3196.4702    4.3407  1.5278 12.7911  0.0000  0.0187   0.0436   0.0501    0.0422   0.0000   442.4167     -0.298090       21.3184       1.55954      -3.10510     -0.673982      0.415399      0.566585      0.657334      0.715696      0.780430      0.811383
  70  10 3394.1642    3.4335  2.5903 12.4299  0.0000  0.0263   0.0278   0.0717    0.0308   0.0000   442.3972       1.08902       19.1023     -0.314111      -1.13686       1.68524      0.561529      0.792853      0.884733      0.985398       1.02885       1.09557
  70  11 3589.1452    2.6624  4.8837 11.7961  0.0003  0.0424   0.0171   0.1127    0.0255   0.0000   440.5059      0.535373       23.7353     -0.206746      -2.57757     0.0604922      0.911833       1.27681       1.43180       1.56901       1.66358       1.72588
  70  12 3781.5343    2.0039  7.5549 11.4761  0.0009  0.0699   0.0104   0.1775    0.0215   0.0000   442.1550       2.86360       20.4605       1.72373      -6.54587      -4.26465       1.46409       2.10169       2.28249       2.60340       2.70365       2.80587
  71   1 1290.7280    0.0999  0.1269  8.7921  0.0000  0.0102   0.0049   0.0191    0.0164   0.0000   440.7321     -0.100637       21.1491     -0.245016      -3.56056     0.0445265      0.236320      0.339366      0.364977      0.398248      0.414892      0.446226
  71   2 1621.0874    0.2592  0.3484  8.9690  0.0000  0.0106   0.0058   0.0251    0.0217   0.0000   441.6127     -0.570566       22.1544     -0.231753      -4.10414      0.556782      0.228198      0.303599      0.348698      0.377497      0.400991      0.420281
  71   3 1888.8589    0.5513  0.7177  9.3249 -0.0005  0.0136   0.0083   0.0349    0.0342   0.0000   442.0337    -0.0626335       21.6475     -0.150451      -4.19455      0.536705      0.285992      0.407337      0.458856      0.497320      0.540851      0.549421
  71   4 2137.7506    0.9449  1.1200  9.9177  0.0004  0.0174   0.0116   0.0439    0.0470   0.0000   441.7638     -0.542937       22.1971      0.728376      -3.59137     -0.619845      0.376278      0.532906      0.570487      0.635242      0.692907      0.691705
  71   5 2369.9431    1.5339  1.3728 10.7274  0.0000  0.0185   0.0167   0.0495    0.0454   0.0000   442.8480     -0.662816       22.2799      -1.94402      -4.61488      0.324514      0.408703      0.547883      0.643669      0.697100      0.733403      0.769027
  71   6 2588.2703    2.2403  1.4110 11.7029  0.0000  0.0191   0.0248   0.0511    0.0414   0.0000   442.4782     -0.132427       21.7530      0.285336      -2.42453      0.499165      0.423062      0.579156      0.663915      0.724200      0.768540      0.765205
  71   7 2801.6116    3.3341  1.2226 12.4646  0.0000  0.0175   0.0383   0.0449    0.0495   0.0000   442.1812      0.521308       22.3310       1.00665      -3.50193      0.269365      0.377666      0.540478      0.590927      0.645669      0.716304      0.726911
  71   8 3009.6880    4.3090  1.1735 13.0756 -0.0000  0.0164   0.0501   0.0434    0.0464   0.0000   442.2344     -0.164300       21.9549       1.97216      -4.15146      -1.45727      0.361527      0.497225      0.562644      0.624322      0.641007      0.687944
  71   9 3211.9305    4.2628  1.5489 12.9553  0.0000  0.0200   0.0434   0.0507    0.0400   0.0000   442.6334    0.00913169       21.8638       1.70872      -3.76401     -0.656642      0.416966      0.602389      0.665787      0.738613      0.771817      0.806113
  71  10 3410.4285    3.3798  2.6507 12.4403 -0.0000  0.0268   0.0272   0.0709    0.0300   0.0000   443.3332       1.43630       18.4957       2.11189      -2.51749      -1.59494      0.581431      0.796380      0.918989       1.01151       1.06961       1.09763
  71  11 3606.1566    2.4145  4.3035 11.8527 -0.0015  0.0407   0.0162   0.1098    0.0262   0.0000   443.4211      -1.38158       21.3321      0.973344      -6.26100      -2.92423      0.852935       1.19166       1.34555       1.48436       1.60210       1.63149
  71  12 3798.9090    1.9012  7.4486 11.4139  0.0004  0.0687   0.0097   0.1804    0.0220   0.0000   443.1969      -3.67864       26.0276       1.48195      -4.59932       7.71689       1.45514       2.00405       2.29793       2.52942       2.69131       2.77909
  72   2 1629.8852    0.2745  0.3048  8.9594  0.0000  0.0089   0.0062   0.0218    0.0214   0.0000   441.7015     -0.775635       21.3799     -0.629742      -4.19677     -0.245986      0.216261      0.288474      0.341761      0.369962      0.413731      0.433201
  72   3 1898.6216    0.5550  0.7158  9.3476  0.0000  0.0136   0.0083   0.0340    0.0340   0.0000   442.2776     -0.283789       21.3853     -0.411492      -3.19096     -0.195399      0.287274      0.388533      0.446735      0.502441      0.520543      0.533251
  72   4 2148.8252    0.9740  1.0056  9.9983 -0.0001  0.0161   0.0121   0.0396    0.0437   0.0000   441.8660     0.0675156       21.6084     -0.142919      -3.68546     -0.217666      0.338324      0.479375      0.502538      0.561851      0.622038      0.666959
  72   5 2381.7140    1.5471  1.3377 10.8699 -0.0001  0.0188   0.0172   0.0487    0.0428   0.0000   441.7637    -0.0353183       21.3893       1.49173      -3.23727      0.372314      0.391015      0.557297      0.619374      0.682288      0.715141      0.757058
  72   6 2600.9727    2.4093  1.4512 11.5763  0.0000  0.0186   0.0248   0.0492    0.0408   0.0000   442.9779      0.916630       21.5984     -0.647130      -2.78447     -0.416198      0.391279      0.538774      0.610514      0.686965      0.714740      0.727104
  72   7 2815.3757    3.4139  1.2344 12.5174  0.0046  0.0166   0.0388   0.0461    0.0463   0.0000   442.1277      0.379445       22.3221      0.231967      -2.91322       1.59562      0.347938      0.494129      0.541629      0.601850      0.630819      0.665756
  72   8 3024.2549    4.3686  1.2374 12.9207  0.0000  0.0169   0.0483   0.0435    0.0466   0.0000   442.2740     -0.491417       22.5422    -0.0526790      -3.39997      0.919837      0.356064      0.505150      0.567680      0.619937      0.654382      0.682054
  72   9 3227.2275    4.2282  1.5922 12.8665  0.0042  0.0193   0.0422   0.0521    0.0407   0.0000   441.6676     -0.190338       21.5348       1.73148      -3.38584      0.892855      0.409113      0.580180      0.635047      0.709338      0.769008      0.787956
  72  10 3426.5454    3.2836  2.9201 12.2457  0.0000  0.0279   0.0245   0.0752    0.0290   0.0000   443.6580      0.926143       21.4006     -0.383144      -1.22837       1.77953      0.583029      0.819821      0.918793       1.01442       1.09289       1.13526
  72  11 3622.9155    2.9360  6.6528 11.1611  0.0017  0.0519   0.0094   0.1358    0.0098   0.0000   437.5898      -4.66642       32.7595       5.32116      -17.5942      -3.25961       1.19520       1.51614       1.79444       1.89911       2.09001       2.13156
  73   1 1306.2115    0.1047  0.1272  8.7728  0.0000  0.0089   0.0047   0.0188    0.0161   0.0000   440.4985     -0.614968       21.6936    -0.0345960      -4.27857     -0.829834      0.214292      0.326202      0.356144      0.433898      0.458177      0.488268
  73   2 1638.6041    0.3063  0.3661  8.8979  0.0000  0.0096   0.0062   0.0240    0.0234   0.0000   441.5503     -0.162702       21.6679    -0.0377596      -3.56889     -0.280578      0.205992      0.266989      0.305449      0.361386      0.342466      0.360797
  73   3 1908.3056    0.6070  0.7166  9.3702  0.0001  0.0131   0.0087   0.0330    0.0352   0.0000   442.0610     -0.672728       22.1287       1.20898      -4.12194    -0.0520364      0.266259      0.386969      0.426158      0.461855      0.493689      0.507699
  73   4 2159.8035    0.9899  1.0550 10.1067  0.0000  0.0161   0.0122   0.0417    0.0430   0.0000   442.3605    -0.0427495       21.6792      0.704389      -3.69903      0.719684      0.346143      0.498774      0.539535      0.619520      0.661109      0.709271
  73   5 2393.3619    1.5774  1.4808 10.8843 -0.0000  0.0195   0.0166   0.0525    0.0403   0.0000   441.9051      0.437003       21.6074     -0.174115      -2.66904       1.21740      0.407756      0.565124      0.639365      0.700087      0.746259      0.765700
  73   6 2613.6514    2.4234  1.4393 11.6729  0.0001  0.0191   0.0254   0.0486    0.0437   0.0000   441.6186      0.591563       22.5596     -0.415130      -3.51695       1.32876      0.404614      0.573860      0.646690      0.708596      0.757590      0.789140
  73   7 2829.0722    3.4417  1.2469 12.4555  0.0000  0.0174   0.0382   0.0434    0.0478   0.0000   443.0431      0.159407       22.2099      0.660549      -4.11032      0.173005      0.364129      0.517665      0.570680      0.634584      0.680800      0.701674
  73   8 3038.7296    4.4232  1.2540 12.9510  0.0002  0.0164   0.0484   0.0451    0.0471   0.0000   442.4514     -0.691527       22.8202    -0.0221124      -1.74095     -0.315019      0.348218      0.486859      0.525940      0.595131      0.640097      0.652294
  73   9 3242.4853    4.2423  1.6453 12.9019  0.0002  0.0192   0.0417   0.0543    0.0391   0.0000   442.1190     -0.557892       21.2205      0.583742      -4.69241      0.133363      0.417555      0.569250      0.652592      0.702694      0.782992      0.782567
  73  10 3442.5836    3.2186  3.0828 12.2539 -0.0000  0.0292   0.0237   0.0775    0.0284   0.0000   442.8041      -1.28284       20.3494       2.13567      -1.60181      -3.10304      0.609652      0.843825      0.968349       1.05032       1.13711       1.18509
  73  11 3640.3457    2.9758  6.8403 11.1482  0.0012  0.0540   0.0093   0.1362    0.0097   0.0000   438.4795      -6.16277       29.0492       4.54852      -13.9152      -2.64859       1.20739       1.52809       1.83032       1.90892       2.15415       2.17989
  74   1 1313.8623    0.1120  0.1435  8.8047  0.0000  0.0087   0.0047   0.0218    0.0162   0.0000   440.2795     -0.729377       22.1370      0.734427      -3.93007     -0.100308      0.181896      0.227151      0.282897      0.326537      0.331598      0.322721
  74   2 1647.2186    0.2996  0.3652  8.9635  0.0000  0.0098   0.0062   0.0235    0.0224   0.0000   441.3551     -0.507538       22.2586      0.380029      -4.31728     -0.217572      0.222512      0.299055      0.342221      0.391765      0.456069      0.421226
  74   3 1917.9205    0.6030  0.7316  9.4032  0.0000  0.0132   0.0086   0.0329    0.0355   0.0000   441.8065     -0.951369       21.8665     -0.301556      -3.79998     -0.296792      0.284859      0.382783      0.438202      0.492948      0.534747      0.536692
  74   4 2170.6544    1.0450  1.1058 10.0740  0.0006  0.0165   0.0124   0.0417    0.0461   0.0000   441.5588     -0.556826       21.6785    -0.0782514      -3.70963      -1.07608      0.342404      0.470452      0.528496      0.585502      0.651594      0.644295
  74   5 2404.8716    1.6630  1.4859 10.9088  0.0000  0.0190   0.0171   0.0515    0.0402   0.0000   441.9897       1.17866       21.2587     -0.976710      -3.18210      0.553551      0.395275      0.551989      0.611941      0.692893      0.750908      0.761475
  74   6 2626.2116    2.4733  1.4142 11.7330  0.0000  0.0189   0.0260   0.0479    0.0439   0.0000   442.2924     -0.293669       21.7257      0.445347      -3.14740       1.10278      0.382159      0.545939      0.584482      0.668327      0.698905      0.714390
  74   7 2842.6621    3.4666  1.2654 12.5409 -0.0000  0.0172   0.0382   0.0450    0.0450   0.0000   442.3881      0.542452       19.8585     -0.228377      -4.41570      0.172846      0.357598      0.509132      0.560815      0.629374      0.657392      0.678390
  74   8 3053.0795    4.4191  1.2548 13.0002  0.0000  0.0165   0.0486   0.0451    0.0469   0.0000   442.7739     -0.125603       21.2505      0.199350      -3.49237    -0.0412413      0.345681      0.478333      0.534871      0.594970      0.628149      0.651464
  74   9 3257.6705    4.1444  1.6839 12.8538  0.0000  0.0195   0.0392   0.0532    0.0366   0.0000   441.5085     -0.924489       20.8419       1.16163      -3.68985       2.23295      0.408910      0.569397      0.643486      0.718275      0.749684      0.783046
  74  10 3458.5564    3.1054  3.3632 12.2136  0.0000  0.0306   0.0220   0.0844    0.0266   0.0000   443.3645       1.56294       21.4981      -1.66795      -3.00977      -1.08767      0.625857      0.868903      0.982362       1.08386       1.16032       1.20160
  74  11 3656.6638    2.1095  4.7662 11.7886 -0.0054  0.0468   0.0136   0.1236    0.0255   0.0000   441.3492      0.363870       20.3519      0.563378      -2.06717      0.451170      0.927836       1.30483       1.48261       1.63655       1.69649       1.77397
  75   1 1321.4167    0.1032  0.1709  8.8204  0.0000  0.0109   0.0047   0.0244    0.0164   0.0000   440.3498   -0.00339149       21.2505      0.376761      -5.32356     -0.357918      0.224114      0.332779      0.375638      0.389042      0.449199      0.507859
  75   2 1655.7568    0.3046  0.4042  8.9985  0.0000  0.0109   0.0060   0.0246    0.0231   0.0000   441.5937     -0.658358       21.5789      0.293473      -3.73545     -0.220866      0.216796      0.299133      0.332704      0.377819      0.401235      0.413826
  75   3 1927.4017    0.6272  0.8151  9.2996  0.0000  0.0141   0.0084   0.0347    0.0389   0.0000   442.0899     -0.309679       21.6801    -0.0998330      -3.31889     -0.322523      0.296225      0.412379      0.476464      0.501153      0.562668      0.579944
  75   4 2181.4190    1.0135  1.1255 10.2404  0.0000  0.0166   0.0122   0.0449    0.0424   0.0000   442.1165     -0.588504       21.6071      0.114694      -3.54540     -0.430873      0.343531      0.473889      0.538667      0.575960      0.639169      0.656725
  75   5 2416.3952    1.6818  1.3980 11.0718 -0.0000  0.0186   0.0179   0.0502    0.0407   0.0000   442.7668     -0.121205       21.8158      0.170871      -3.63870     -0.381799      0.381253      0.523760      0.593831      0.663442      0.710908      0.727834
  75   6 2638.7073    2.5642  1.3864 11.8064  0.0000  0.0179   0.0266   0.0476    0.0425   0.0000   442.5558     0.0982396       21.5886       1.10434      -3.99884     -0.295422      0.366697      0.503703      0.587828      0.627836      0.700639      0.723817
  75   7 2856.1737    3.6483  1.2473 12.5857 -0.0000  0.0167   0.0399   0.0448    0.0475   0.0000   442.8583     -0.242089       21.7636      0.224803      -3.94837      -1.07793      0.336289      0.470608      0.518796      0.582049      0.615312      0.652734
  75   8 3067.4029    4.3950  1.2968 13.1275  0.0000  0.0169   0.0484   0.0468    0.0446   0.0000   442.6236     -0.582659       22.5739       1.19700      -2.26026      0.397709      0.347935      0.486765      0.538858      0.613318      0.639487      0.647843
  75   9 3272.6764    4.0895  1.7242 12.8897  0.0000  0.0205   0.0391   0.0543    0.0378   0.0000   442.4422      0.295423       21.6256       1.33077      -3.35374     -0.168521      0.409583      0.581786      0.645107      0.704485      0.781555      0.795904
  75  10 3474.4459    3.0808  3.4924 12.1750  0.0000  0.0314   0.0213   0.0850    0.0268   0.0000   443.1334      -1.98550       18.2088      -1.67641     -0.611754       1.30751      0.632615      0.884630       1.01089       1.10084       1.15554       1.21219
  75  11 3672.9493    2.4467  6.3420 11.6833  0.0076  0.0566   0.0093   0.1423    0.0138   0.0000   441.1783      -2.80676       21.7586      0.957515      -6.44081       1.09897       1.13541       1.56583       1.78448       1.98489       2.02610       2.13838
  76   1 1328.9336    0.1131  0.1466  8.7944  0.0000  0.0107   0.0047   0.0195    0.0162   0.0000   440.3241      0.142174       21.4416     -0.425367      -4.11735      0.266082      0.234602      0.248106      0.353953      0.375492      0.526773      0.495056
  76   2 1664.1811    0.3261  0.3421  8.9592  0.0000  0.0091   0.0066   0.0209    0.0231   0.0000   441.3917     -0.123939       21.7404     -0.316037      -3.84491     -0.659104      0.198460      0.250298      0.309903      0.306524      0.355440      0.383552
  76   3 1936.8849    0.6155  0.7282  9.4606  0.0000  0.0132   0.0087   0.0325    0.0353   0.0000   441.8290      -1.08533       22.3267     0.0177523      -2.58805     0.0640577      0.265046      0.364577      0.413797      0.467243      0.497207      0.508857
  76   4 2192.1170    1.0503  1.1714 10.2408  0.0002  0.0176   0.0126   0.0455    0.0452   0.0000   442.5507      0.429710       22.5170     -0.581169      -4.14536      0.307853      0.347236      0.489219      0.561115      0.594236      0.639986      0.657538
  76   5 2427.8128    1.7264  1.5000 10.9660  0.0000  0.0193   0.0174   0.0501    0.0410   0.0000   441.9517     -0.579949       20.4552     0.0297114      -2.19571       1.05427      0.383010      0.536359      0.591827      0.664788      0.720343      0.730841
  76   6 2651.1460    2.5518  1.4432 11.7776  0.0000  0.0185   0.0262   0.0492    0.0437   0.0000   441.8148     0.0693124       21.6412     -0.333026      -2.39614     -0.562664      0.365836      0.512309      0.583048      0.638657      0.692758      0.719525
  76   7 2869.5892    3.6315  1.2564 12.6890  0.0000  0.0169   0.0398   0.0453    0.0441   0.0000   442.3335      0.215036       22.1678      0.185312      -3.12907      0.417889      0.334570      0.468528      0.536906      0.573380      0.624250      0.631453
  76   8 3081.5618    4.4515  1.2725 13.0841 -0.0003  0.0167   0.0484   0.0454    0.0453   0.0000   442.3256      0.377022       22.4798      0.744001      -3.20439    -0.0196976      0.332969      0.469540      0.528869      0.587798      0.623011      0.641453
  76   9 3287.6908    3.9782  1.9061 12.7248 -0.0000  0.0210   0.0355   0.0564    0.0358   0.0000   443.0945     -0.777233       20.9357       1.17835      -4.02796      0.465841      0.423986      0.586054      0.664302      0.724205      0.759335      0.809520
  76  10 3490.1211    3.0507  3.7420 12.1059 -0.0000  0.0333   0.0204   0.0872    0.0267   0.0000   442.9880      0.712215       21.4493      0.798261      -4.70286      -2.17149      0.658383      0.934091       1.03568       1.15627       1.21618       1.26008
  77   1 1336.3837    0.1185  0.2116  8.8314  0.0000  0.0108   0.0045   0.0279    0.0165   0.0000   440.5692     -0.218009       22.1858      0.112326      -4.76386    -0.0890739      0.206091      0.266794      0.340026      0.350106      0.400235      0.423108
  77   2 1672.5162    0.3343  0.4267  9.0135  0.0000  0.0105   0.0063   0.0248    0.0239   0.0000   441.2539      0.104756       22.1486      0.252453      -4.16533      0.204075      0.223356      0.299775      0.349285      0.378583      0.405045      0.410491
  77   3 1946.3000    0.6369  0.8476  9.4824  0.0000  0.0141   0.0086   0.0370    0.0374   0.0000   442.3896     -0.656012       22.4321      0.146300      -4.65522      0.176106      0.285912      0.396921      0.445122      0.505083      0.540843      0.546328
  77   4 2202.6646    1.1313  1.2164 10.1509  0.0000  0.0167   0.0127   0.0448    0.0495   0.0000   442.2371     -0.432970       22.0528     -0.192066      -4.45556      -1.28768      0.338508      0.469747      0.523465      0.599390      0.627193      0.659138
  77   5 2439.0806    1.7466  1.4013 11.2029  0.0000  0.0185   0.0184   0.0497    0.0400   0.0000   442.9902    -0.0942218       21.1165     -0.671999      -2.70547      0.364612      0.364873      0.498439      0.566682      0.623991      0.670406      0.694489
  77   6 2663.4905    2.6448  1.3545 12.1121 -0.0001  0.0183   0.0285   0.0475    0.0410   0.0000   442.0834     -0.783432       22.4925     -0.118542      -3.02690      0.525058      0.353663      0.505347      0.563964      0.613545      0.681400      0.683156
  77   7 2882.8939    3.7015  1.2490 12.7760 -0.0000  0.0166   0.0403   0.0448    0.0428   0.0000   443.0292     0.0627709       21.4706       1.74514      -2.68531      -1.10492      0.328930      0.451051      0.517741      0.564208      0.612878      0.641210
  77   8 3095.6045    4.4353  1.3206 13.0295 -0.0000  0.0167   0.0464   0.0446    0.0444   0.0000   442.2590     -0.544762       23.0786      0.407396      -3.30350     0.0493596      0.344964      0.461043      0.546309      0.577975      0.646072      0.665466
  77   9 3302.5609    3.9195  1.9934 12.8171  0.0000  0.0219   0.0343   0.0583    0.0334   0.0000   443.3755      -1.26438       19.8153       1.93364      -1.29371     -0.220085      0.429420      0.610567      0.679388      0.756037      0.818230      0.847352
  77  10 3505.8833    2.9698  3.9825 12.0744  0.0000  0.0342   0.0193   0.0920    0.0262   0.0000   444.7514      0.111608       20.3132       1.03689      -3.14466     0.0284304      0.680766      0.939921       1.06215       1.19664       1.24707       1.32093
  77  11 3705.9657    2.0533  5.3850 11.7126 -0.0008  0.0526   0.0122   0.1376    0.0253   0.0000   440.4178     0.0582212       25.6019      -4.00599      -5.86839       1.43481       1.02681       1.44903       1.65395       1.81574       1.92794       1.98750
  78   1 1343.8094    0.1184  0.1730  8.7899  0.0000  0.0087   0.0045   0.0224    0.0163   0.0000   440.4679    -0.0926217       22.2703     -0.649697      -4.19664      0.884146      0.185524      0.258035      0.299020      0.333584      0.352305      0.352312
  78   2 1680.7346    0.3371  0.4694  8.9877  0.0000  0.0114   0.0062   0.0265    0.0252   0.0000   440.9587     -0.119091       22.1025     -0.297451      -4.07916     0.0299572      0.241280      0.319907      0.384627      0.429571      0.485191      0.473763
  78   3 1955.6101    0.6458  0.8523  9.4768  0.0000  0.0141   0.0085   0.0360    0.0369   0.0000   441.9235      -1.15522       22.2571      0.600419      -4.42419       1.17849      0.283865      0.381156      0.451128      0.483782      0.548530      0.573880
  78   4 2213.1792    1.1170  1.2024 10.3600  0.0001  0.0175   0.0128   0.0449    0.0435   0.0000   441.4249     -0.323842       21.4715       1.37726      -3.77597     -0.734470      0.335302      0.481557      0.533042      0.598250      0.646564      0.665274
  78   5 2450.3020    1.8015  1.4874 11.0696 -0.0000  0.0186   0.0180   0.0498    0.0411   0.0000   442.7612     -0.478128       21.4918      0.260981      -3.06994      0.910427      0.370381      0.505765      0.568531      0.641427      0.681118      0.703025
  78   6 2675.7483    2.7222  1.4037 11.9360 -0.0000  0.0178   0.0276   0.0474    0.0418   0.0000   442.3693      0.794336       22.6427      0.390548      -3.55924      0.275164      0.342986      0.484614      0.548592      0.607873      0.639028      0.658834
  78   7 2896.1997    3.8503  1.2190 12.7889  0.0001  0.0165   0.0426   0.0430    0.0483   0.0000   442.4945     -0.362082       21.6333      0.142009      -2.49117      0.350019      0.316616      0.451867      0.490348      0.547531      0.590720      0.609459
  78   8 3109.6200    4.5051  1.3159 13.1206  0.0000  0.0170   0.0470   0.0445    0.0415   0.0000   442.6990      0.269477       21.2075       1.73385      -2.80134      -1.15360      0.324483      0.461606      0.524284      0.557812      0.599363      0.632413
  78   9 3317.3452    3.8626  1.9755 12.7719  0.0000  0.0218   0.0338   0.0565    0.0338   0.0000   442.6265      0.105954       20.0589       2.24247      -1.86635     -0.197289      0.421315      0.593803      0.662397      0.739051      0.792293      0.835903
  78  10 3521.4844    2.7889  3.8378 12.0797 -0.0000  0.0349   0.0183   0.0923    0.0260   0.0000   442.5236      -1.41555       21.5571      0.883636      -3.28902      -1.81652      0.666212      0.948997       1.04188       1.18861       1.22432       1.27581
  79   1 1351.1531    0.1272  0.1837  8.7803  0.0000  0.0087   0.0046   0.0215    0.0163   0.0000   440.3480     -0.130010       21.8065    -0.0375133      -4.04288     -0.105899      0.193256      0.232422      0.266098      0.296197      0.318426      0.320295
  79   2 1688.9422    0.3522  0.4458  8.9667  0.0000  0.0102   0.0063   0.0247    0.0246   0.0000   441.3857     -0.675733       22.1114      0.495242      -4.07906     -0.128154      0.201724      0.264210      0.307154      0.355162      0.372610      0.395616
  79   3 1964.9157    0.6765  0.7941  9.5458  0.0000  0.0136   0.0090   0.0330    0.0363   0.0000   442.1018     -0.635976       22.0870      0.307694      -3.89058      0.949306      0.265408      0.379660      0.414673      0.468216      0.535158      0.556217
  79   4 2223.6235    1.1208  1.1810 10.4934 -0.0002  0.0176   0.0134   0.0455    0.0428   0.0000   441.4772      -1.31030       21.8266      0.888794      -3.39200    -0.0753921      0.333884      0.469033      0.535011      0.594075      0.654447      0.665062
  79   5 2461.4180    1.8574  1.5081 11.1460  0.0000  0.0190   0.0184   0.0495    0.0401   0.0000   442.0946     -0.654912       20.9860      0.311568      -3.10434       2.15185      0.367455      0.511251      0.576786      0.640068      0.683411      0.707155
  79   6 2687.9497    2.7357  1.4636 11.8702  0.0000  0.0181   0.0266   0.0481    0.0403   0.0000   442.4371     -0.418329       22.7901      0.586428      -3.68551      -1.09388      0.340614      0.496247      0.542648      0.629393      0.620787      0.682771
  79   7 2909.3105    3.9013  1.2109 12.8042 -0.0001  0.0166   0.0430   0.0425    0.0488   0.0000   442.8750     -0.603183       21.9716     0.0399256      -2.14090     -0.110720      0.313709      0.440221      0.499298      0.546187      0.589701      0.622705
  79   8 3123.5124    4.4393  1.3991 13.1410  0.0001  0.0172   0.0454   0.0480    0.0389   0.0000   441.9628   -0.00480924       22.1492     -0.135588      -3.37608      0.592023      0.333930      0.457936      0.517715      0.572488      0.607795      0.629590
  79   9 3332.0416    3.8133  2.3307 12.5688  0.0000  0.0230   0.0298   0.0616    0.0317   0.0000   443.1043    -0.0747642       20.3652       1.44946      -2.20725      -1.05118      0.443643      0.627780      0.698440      0.780525      0.827779      0.856764
  80   1 1358.4541    0.1259  0.1933  8.8005  0.0000  0.0092   0.0045   0.0227    0.0163   0.0000   439.9843    -0.0783845       21.6190     -0.231440      -4.03125     0.0909938      0.165434      0.245492      0.258212      0.302154      0.314055      0.328202
  80   2 1697.0251    0.3581  0.4260  9.0109  0.0000  0.0097   0.0064   0.0237    0.0242   0.0000   441.1799     0.0216550       21.7575     -0.368577      -3.73954     -0.370409      0.193063      0.260670      0.301546      0.324667      0.353246      0.369392
  80   3 1974.1361    0.6855  0.8570  9.5824 -0.0000  0.0142   0.0089   0.0365    0.0377   0.0000   442.0121     -0.805708       21.7394      0.636574      -5.04185     -0.621421      0.266140      0.384944      0.431521      0.463072      0.489922      0.520434
  80   4 2233.8849    1.1549  1.2329 10.4818  0.0000  0.0176   0.0131   0.0456    0.0406   0.0000   442.0904     -0.153195       21.6238      0.536024      -3.56456     -0.191925      0.339447      0.482730      0.529899      0.592260      0.611397      0.668118
  80   5 2472.4439    1.8808  1.4662 11.2159  0.0000  0.0187   0.0189   0.0492    0.0397   0.0000   442.0407     0.0352874       22.5526     -0.791294      -3.80530     -0.158151      0.348453      0.494162      0.545923      0.615934      0.640841      0.672697
  80   6 2700.1075    2.8466  1.4196 12.0563 -0.0000  0.0177   0.0285   0.0465    0.0408   0.0000   442.7075     -0.972812       22.3616     -0.284985      -3.65003      0.158379      0.344460      0.476851      0.537834      0.577385      0.653092      0.670634
  80   7 2922.3508    3.9008  1.2530 12.8879  0.0000  0.0164   0.0419   0.0436    0.0423   0.0000   442.4755      0.150452       21.9386       1.43439      -3.55606     -0.909643      0.317022      0.439429      0.497897      0.551408      0.603509      0.614930
  80   8 3137.3249    4.4082  1.4605 13.0558  0.0000  0.0177   0.0433   0.0471    0.0382   0.0000   442.1948      0.401830       22.5205      0.136156      -3.63288      0.763349      0.337979      0.473837      0.529432      0.584846      0.649351      0.662894
  80   9 3346.6963    3.7356  2.3279 12.6377  0.0000  0.0235   0.0295   0.0631    0.0301   0.0000   443.4140      0.232165       19.5656       2.43632     -0.610131      -1.60044      0.432209      0.621537      0.692315      0.760146      0.811424      0.841231
  81   0  916.6822    0.0324  0.0147  9.0355  0.0000  0.0171   0.0069   0.0101    0.0139   0.0000   437.2234     -0.412481       21.0171      0.252384      -4.23075      0.849338      0.313183      0.411747      0.429112      0.505810      0.429234      0.634111
  81   1 1365.6966    0.1345  0.2123  8.7790  0.0000  0.0092   0.0045   0.0232    0.0166   0.0000   440.1482     -0.131156       21.4275    -0.0923655      -4.08986      0.403158      0.184852      0.238008      0.281526      0.325689      0.317272      0.356504
  81   2 1705.0063    0.3569  0.4758  9.0464  0.0000  0.0108   0.0063   0.0263    0.0249   0.0000   441.0849     -0.606401       22.4806    -0.0559133      -3.46102    -0.0967442      0.224433      0.288978      0.348693      0.367879      0.418945      0.422275
  81   3 1983.2773    0.7078  0.8879  9.5426 -0.0001  0.0141   0.0089   0.0355    0.0381   0.0000   441.6459     -0.280506       22.3612     -0.988853      -5.21478       1.04678      0.271252      0.380364      0.430524      0.483994      0.516563      0.534081
  81   4 2244.1237    1.1961  1.3256 10.3837  0.0000  0.0176   0.0127   0.0474    0.0403   0.0000   442.6545     -0.270179       21.9015     0.0555926      -3.45787      0.481827      0.328074      0.463053      0.524462      0.564615      0.619837      0.633740
  81   5 2483.3855    1.9226  1.5755 11.2366  0.0000  0.0197   0.0187   0.0504    0.0388   0.0000   441.3931     -0.753673       21.7574     -0.340961      -2.93976      0.531046      0.362096      0.507637      0.581766      0.631583      0.681673      0.706667
  81   6 2712.1580    2.8593  1.4325 12.1830  0.0000  0.0178   0.0290   0.0483    0.0388   0.0000   442.5485     -0.132190       21.9183       1.06793      -2.28018      0.184591      0.337939      0.474440      0.523428      0.594589      0.642057      0.653250
  81   7 2935.3491    4.0276  1.2818 12.7904  0.0000  0.0162   0.0419   0.0441    0.0447   0.0000   442.6896     -0.192727       22.0768       1.16188      -2.80180      0.256079      0.302794      0.427267      0.471515      0.542969      0.564339      0.582722
  81   8 3151.0082    4.4614  1.4144 13.1070  0.0000  0.0172   0.0446   0.0467    0.0401   0.0000   442.6223      0.866169       20.5789       1.18401      -2.67321     -0.812753      0.328340      0.455160      0.509353      0.577996      0.615551      0.637929
  81   9 3361.2321    3.6404  2.4680 12.5726  0.0000  0.0237   0.0276   0.0647    0.0287   0.0000   443.3511   0.000788415       21.0388     -0.711231      -1.09895      0.195988      0.443143      0.613060      0.699460      0.757246      0.821139      0.853912
  81  10 3567.7914    2.8002  4.5448 11.9061 -0.0061  0.0393   0.0121   0.0986    0.0143   0.0000   443.0365      0.160419       21.2684       1.83376      -3.52064       1.91494      0.738446       1.04037       1.16445       1.28472       1.37321       1.41510
  82   1 1372.8954    0.1358  0.1753  8.7974  0.0000  0.0093   0.0047   0.0189    0.0163   0.0000   440.1880     -0.479301       21.7397      0.151254      -4.29775     -0.260407      0.204737      0.239720      0.259741      0.302100      0.359648      0.364071
  82   2 1712.9416    0.3660  0.5102  9.0352  0.0000  0.0111   0.0062   0.0272    0.0253   0.0000   441.3709     -0.301588       21.6107    -0.0376639      -4.25919      0.132172      0.210012      0.288629      0.318627      0.357465      0.397401      0.409732
  82   3 1992.3462    0.7224  0.9375  9.5528  0.0000  0.0147   0.0089   0.0374    0.0393   0.0000   441.3640     -0.732395       22.1683      -1.11019      -3.80350       1.02706      0.279440      0.399554      0.445505      0.491504      0.518807      0.549222
  82   4 2254.3114    1.1911  1.3131 10.4475  0.0000  0.0179   0.0127   0.0462    0.0394   0.0000   442.0273      0.298325       21.7728      0.109423      -3.68792     -0.389623      0.335482      0.461584      0.533968      0.580738      0.617981      0.616616
  82   5 2494.3238    1.9628  1.4808 11.3735  0.0000  0.0186   0.0196   0.0497    0.0384   0.0000   442.5558     0.0924784       21.5728      0.633644      -4.23551     -0.601550      0.344391      0.476184      0.549564      0.581958      0.647801      0.649988
  82   6 2724.1642    2.9151  1.3685 12.1582 -0.0000  0.0178   0.0299   0.0454    0.0431   0.0000   441.7526     -0.104958       21.7877      0.794526      -2.89978    -0.0998454      0.326205      0.467278      0.519689      0.574323      0.621128      0.647692
  82   7 2948.2179    4.1011  1.3097 12.7296  0.0000  0.0163   0.0409   0.0423    0.0434   0.0000   442.9072      0.290285       21.3280      0.250169      -2.14899      0.618394      0.305159      0.427805      0.487450      0.526782      0.575386      0.592426
  82   8 3164.7099    4.5022  1.5172 12.9325 -0.0029  0.0177   0.0422   0.0473    0.0387   0.0000   442.6232      0.932302       21.8861     0.0987591      -2.69214      0.140451      0.331699      0.463423      0.515960      0.575953      0.628107      0.653386
  82   9 3375.6879    3.5066  2.5487 12.6456 -0.0000  0.0247   0.0269   0.0678    0.0271   0.0000   443.7625     -0.330115       20.4761       1.01494      -1.33689      0.230818      0.463384      0.646379      0.747148      0.799143      0.862478      0.897400
  82  10 3582.9202    2.6123  4.6565 11.9657 -0.0006  0.0415   0.0143   0.1082    0.0226   0.0000   442.8759       1.41791       21.4150       2.45053      -1.53771      -1.13249      0.739274       1.07072       1.20321       1.32485       1.41047       1.44976
  83   0  927.5872    0.0351  0.0154  9.0391  0.0000  0.0147   0.0066   0.0113    0.0137   0.0000   436.9812     -0.264266       21.1871       1.00766      -4.13046     -0.471409      0.384442      0.381070      0.359664      0.545743      0.519405      0.737632
  83   1 1379.9986    0.1405  0.1922  8.8318  0.0000  0.0083   0.0046   0.0198    0.0162   0.0000   440.5551     -0.314551       21.3303      0.290036      -4.54808     -0.276970      0.172814      0.214286      0.262149      0.292251      0.316793      0.318129
  83   2 1720.8000    0.3840  0.4845  9.0604  0.0000  0.0103   0.0064   0.0255    0.0256   0.0000   441.1618     -0.469078       21.6156    -0.0476858      -3.61120    -0.0287851      0.194716      0.256666      0.310504      0.326635      0.360367      0.369049
  83   3 2001.4383    0.7307  0.8431  9.7124  0.0000  0.0135   0.0094   0.0344    0.0368   0.0000   442.0550     0.0123761       21.9484      0.701462      -3.98137     0.0821747      0.252077      0.346665      0.396219      0.432705      0.475114      0.493904
  83   4 2264.3018    1.2657  1.3516 10.4981  0.0000  0.0180   0.0133   0.0469    0.0416   0.0000   442.3230     -0.354395       21.6402     -0.568050      -4.31847     -0.671812      0.321977      0.449392      0.509466      0.574163      0.597804      0.603854
  83   5 2505.1165    2.0035  1.5400 11.3722 -0.0000  0.0192   0.0193   0.0488    0.0378   0.0000   442.9061      0.545685       21.1114    -0.0541205      -3.71891     -0.261152      0.352851      0.486802      0.555845      0.618082      0.656773      0.679052
  83   6 2736.0615    3.0185  1.4805 12.0428  0.0000  0.0176   0.0285   0.0464    0.0405   0.0000   442.3458     -0.459098       21.5092      0.895603      -3.49258      0.480100      0.317177      0.448944      0.498826      0.553737      0.583465      0.604975
  83   7 2961.0235    4.1591  1.3055 12.9150  0.0009  0.0161   0.0423   0.0433    0.0432   0.0000   442.4630      0.652430       21.1122      0.761127      -2.79192      0.187728      0.299239      0.414568      0.468368      0.523754      0.570753      0.585495
  83   8 3178.2741    4.4710  1.5373 13.0551 -0.0006  0.0178   0.0422   0.0478    0.0375   0.0000   442.6903     -0.430856       20.3531      0.309184      -3.42177     0.0980913      0.337809      0.465385      0.518607      0.580105      0.628508      0.633618
  83   9 3390.0092    3.5165  2.8844 12.4732  0.0000  0.0262   0.0250   0.0710    0.0280   0.0000   443.3358    -0.0128882       21.3793     0.0747795      -3.65166      -1.26373      0.483256      0.668850      0.764980      0.844771      0.914295      0.924294
  83  10 3597.9973    2.7625  5.6309 11.6305  0.0040  0.0461   0.0092   0.1188    0.0105   0.0000   443.0719     -0.928768       24.8204      0.711337      -6.61611      0.369975      0.867878       1.18384       1.36561       1.49738       1.65365       1.69220
  84   1 1387.1006    0.1403  0.1830  8.7934  0.0000  0.0085   0.0046   0.0184    0.0161   0.0000   440.0480   -0.00758413       21.7814     -0.118015      -4.20413      0.689535      0.175481      0.249971      0.303270      0.333581      0.367363      0.351672
  84   2 1728.5627    0.3750  0.5343  9.0551  0.0000  0.0117   0.0062   0.0273    0.0262   0.0000   440.9224     -0.325927       22.0375     -0.792258      -4.21729      0.569222      0.209865      0.287844      0.331827      0.353290      0.381085      0.383632
  84   3 2010.4128    0.7458  0.9889  9.6162  0.0000  0.0150   0.0090   0.0385    0.0402   0.0000   441.7756      0.397146       22.2301     -0.166598      -4.29939     -0.374172      0.272972      0.372758      0.425567      0.461650      0.502772      0.522166
  84   4 2274.3086    1.2571  1.3556 10.6230 -0.0001  0.0180   0.0134   0.0479    0.0390   0.0000   442.4890     -0.674652       22.0666      -1.16996      -4.36243     -0.121427      0.333945      0.452070      0.518053      0.577613      0.619156      0.626767
  84   5 2515.8489    2.0717  1.5096 11.4048  0.0000  0.0185   0.0200   0.0490    0.0390   0.0000   441.6920      0.407559       22.3247     -0.574646      -3.61144       1.22277      0.341142      0.464514      0.535597      0.587400      0.619193      0.638661
  84   6 2747.9711    3.0986  1.4053 12.1845  0.0000  0.0172   0.0300   0.0450    0.0398   0.0000   442.7994     -0.628229       22.2065   0.000548814      -2.92221      0.485286      0.315386      0.432082      0.486908      0.553171      0.603189      0.619439
  84   7 2973.7692    4.1228  1.2834 12.9292 -0.0002  0.0162   0.0424   0.0435    0.0433   0.0000   441.7262     -0.146934       21.1219      0.295830      -4.13375     -0.820556      0.296147      0.417523      0.461912      0.509203      0.552206      0.566886
  84   8 3191.7402    4.4106  1.6575 12.8132  0.0000  0.0181   0.0393   0.0491    0.0391   0.0000   443.0256     -0.264720       21.6143      0.473369      -2.57317       1.31515      0.340814      0.471600      0.542394      0.585062      0.629574      0.666584
  84   9 3404.3898    3.4486  2.8793 12.4892  0.0000  0.0265   0.0246   0.0708    0.0272   0.0000   443.7591      -1.81455       21.3978       2.35063      -2.60669      0.341185      0.484235      0.675237      0.771684      0.851444      0.918599      0.964337
  85   1 1394.1284    0.1427  0.1950  8.8030  0.0000  0.0080   0.0045   0.0194    0.0160   0.0000   440.1220     -0.356639       21.7220      0.379246      -4.10092    -0.0144312      0.154781      0.191205      0.232439      0.257098      0.279571      0.310975
  85   2 1736.2754    0.3870  0.5502  9.0652 -0.0001  0.0112   0.0062   0.0286    0.0268   0.0000   440.7788     -0.541260       22.4777     -0.222507      -4.00630    -0.0531249      0.208081      0.276510      0.332074      0.359878      0.366370      0.399862
  85   3 2019.3400    0.7606  0.9319  9.7146  0.0000  0.0144   0.0092   0.0371    0.0381   0.0000   442.0109     -0.693102       21.5962      0.495993      -3.08015      0.189949      0.247663      0.349054      0.399282      0.428654      0.466663      0.489244
  85   4 2284.1739    1.3112  1.4424 10.5124 -0.0033  0.0184   0.0131   0.0494    0.0383   0.0000   442.3080    -0.0228401       21.9052      0.206641      -3.75426       1.21461      0.325322      0.464944      0.522526      0.577663      0.607420      0.626892
  85   5 2526.5188    2.0818  1.5865 11.5262  0.0000  0.0192   0.0200   0.0516    0.0370   0.0000   441.9837     -0.318805       23.1430      0.936841      -3.58655      0.369182      0.343866      0.479060      0.546876      0.600350      0.645762      0.677441
  85   6 2759.7178    3.1726  1.4104 12.2093 -0.0000  0.0170   0.0306   0.0442    0.0410   0.0000   442.4256      0.351009       21.8470    -0.0750391      -2.03004      0.334498      0.308540      0.428678      0.479300      0.548732      0.592524      0.603902
  85   7 2986.3860    4.2130  1.3346 12.9623  0.0001  0.0168   0.0422   0.0427    0.0408   0.0000   442.3055      0.136491       21.0508     -0.866353      -3.78424    -0.0196209      0.299519      0.416800      0.465757      0.519179      0.547985      0.578639
  85   8 3205.1746    4.3290  1.5581 13.0344  0.0000  0.0179   0.0402   0.0483    0.0364   0.0000   442.8637      0.485241       21.3472       1.42043      -2.86174      0.251724      0.326754      0.448930      0.505927      0.550657      0.607322      0.615993
  85   9 3418.5323    3.3919  2.9340 12.4788  0.0000  0.0272   0.0239   0.0716    0.0268   0.0000   443.5043       1.47160       21.3074       1.44797      -3.02183      -1.70914      0.474146      0.676726      0.756208      0.844597      0.897118      0.923528
  85  10 3628.5423    2.8332  6.6752 11.3981  0.0045  0.0540   0.0081   0.1372    0.0075   0.0000   439.7957      -3.76013       28.8674       6.10549      -8.01339      -5.17055      0.988049       1.35333       1.54003       1.68568       1.87108       1.88496
  86   1 1401.1071    0.1425  0.2003  8.8071  0.0000  0.0080   0.0044   0.0201    0.0161   0.0000   439.8603     -0.329842       21.1859     -0.184531      -4.30458      0.416674      0.159741      0.215255      0.241515      0.283801      0.282706      0.302022
  86   2 1743.8722    0.4004  0.5775  9.0971  0.0000  0.0114   0.0063   0.0287    0.0274   0.0000   441.2604     -0.617389       21.7839     -0.279660      -4.42710     0.0202736      0.215985      0.281969      0.319573      0.367629      0.389511      0.414156
  86   3 2028.2270    0.7691  0.9974  9.7435 -0.0001  0.0152   0.0091   0.0378    0.0394   0.0000   442.0888     0.0972689       22.4046     -0.451395      -3.80559      0.255573      0.270849      0.373127      0.413779      0.456254      0.507557      0.511715
  86   4 2293.9962    1.3276  1.4202 10.6779  0.0000  0.0180   0.0136   0.0490    0.0392   0.0000   442.0942     -0.136266       21.6828     0.0747721      -2.74498    -0.0822393      0.328963      0.455886      0.511308      0.570516      0.619690      0.645318
  86   5 2537.1583    2.1453  1.5701 11.4827  0.0000  0.0185   0.0201   0.0501    0.0382   0.0000   442.5355    -0.0693771       20.6246     -0.128939      -3.02024      0.602281      0.337476      0.460954      0.511599      0.575842      0.603052      0.637703
  86   6 2771.4390    3.2510  1.4451 12.3567 -0.0000  0.0172   0.0311   0.0457    0.0400   0.0000   442.3717       1.00974       21.3469       1.27281      -2.62827     -0.877621      0.314335      0.429301      0.491919      0.538758      0.577467      0.595153
  86   7 2998.9878    4.3332  1.3677 12.9814 -0.0000  0.0164   0.0427   0.0446    0.0418   0.0000   442.6818     -0.714292       22.5398       1.35645      -3.47294      0.211537      0.302193      0.411304      0.459501      0.509631      0.548097      0.561944
  86   8 3218.4860    4.3731  1.7084 12.9742 -0.0000  0.0190   0.0381   0.0500    0.0348   0.0000   442.8686      0.359622       21.3101      -1.06812      -3.49084     -0.357326      0.324971      0.468459      0.515908      0.591507      0.616707      0.663910
  86   9 3432.7361    3.3019  3.2264 12.4406  0.0000  0.0288   0.0227   0.0769    0.0267   0.0000   442.8836      0.475236       20.8183      -1.10874       1.11231       1.76642      0.516507      0.721040      0.817714      0.898690      0.951014       1.00439
  86  10 3643.3671    2.5432  6.1656 11.7567 -0.0033  0.0528   0.0084   0.1329    0.0123   0.0000   442.5616      -1.84271       21.0820       2.37205      -3.23512      0.389280      0.919216       1.28996       1.47120       1.59592       1.75167       1.81795
  87   1 1408.0221    0.1552  0.2188  8.8132  0.0000  0.0084   0.0044   0.0205    0.0163   0.0000   440.0684     0.0108657       21.5729     -0.483674      -3.93077      0.128385      0.154268      0.209517      0.241307      0.277835      0.303429      0.305011
  87   2 1751.4394    0.4124  0.5667  9.1518  0.0000  0.0114   0.0063   0.0274    0.0265   0.0000   441.0072     -0.126085       22.0979      0.183563      -4.63308    -0.0163202      0.200068      0.287696      0.310164      0.367268      0.395825      0.395167
  87   3 2037.0006    0.7803  1.0737  9.8076 -0.0000  0.0159   0.0091   0.0413    0.0388   0.0000   441.3088     -0.238607       21.6522     -0.350538      -3.09962     -0.155469      0.265691      0.383539      0.434132      0.474164      0.515275      0.533956
  87   4 2303.6981    1.3687  1.3858 10.7500  0.0009  0.0176   0.0139   0.0475    0.0383   0.0000   442.4941     0.0489126       20.9624     0.0652355      -3.32132       1.06025      0.310179      0.427630      0.469497      0.528209      0.571044      0.590057
  87   5 2547.6531    2.1991  1.5178 11.6357  0.0000  0.0185   0.0211   0.0486    0.0385   0.0000   442.4576      0.238867       21.9163       1.00556      -4.15056     -0.562685      0.326364      0.467177      0.519438      0.590268      0.627287      0.652216
  87   6 2783.1015    3.2850  1.3848 12.4195  0.0000  0.0168   0.0320   0.0443    0.0397   0.0000   442.5375      0.370392       22.4964    -0.0874601      -3.93582      0.125046      0.294132      0.414138      0.463244      0.513896      0.552125      0.588383
  87   7 3011.4461    4.3578  1.2912 13.1448 -0.0000  0.0162   0.0451   0.0433    0.0433   0.0000   443.1182    0.00895993       21.6094       1.06334      -3.30351     -0.227085      0.290060      0.406801      0.445600      0.502243      0.536665      0.559403
  87   8 3231.6943    4.2754  1.7506 13.0855 -0.0000  0.0192   0.0377   0.0521    0.0327   0.0000   442.3281      0.661394       20.9800     -0.959619      -2.96638      0.304124      0.336866      0.479946      0.520487      0.591848      0.622551      0.649988
  87   9 3446.8325    3.2863  3.6157 12.3187  0.0000  0.0311   0.0210   0.0818    0.0266   0.0000   442.7097      -1.81333       20.9490      0.867361     -0.966908      -1.20017      0.533487      0.761563      0.852314      0.951324       1.01082       1.06726
  87  10 3657.8126    2.3070  5.5942 11.8574 -0.0003  0.0522   0.0089   0.1298    0.0155   0.0000   440.6739     0.0833047       22.0976       4.50619      -5.30970      -1.89858      0.872649       1.25121       1.39937       1.56645       1.63967       1.71878
  88   1 1414.9023    0.1505  0.2141  8.8157  0.0000  0.0086   0.0044   0.0196    0.0161   0.0000   440.2925     -0.154666       21.5170      0.141277      -4.00198    0.00279214      0.149125      0.209179      0.237021      0.261759      0.281671      0.284981
  88   2 1758.8995    0.4300  0.5764  9.1721  0.0000  0.0111   0.0066   0.0281    0.0274   0.0000   440.5934     -0.374138       21.9759      0.593694      -3.96379    -0.0639182      0.198561      0.276281      0.312620      0.342748      0.386066      0.394504
  88   3 2045.8108    0.7881  1.0162  9.9001  0.0000  0.0154   0.0095   0.0391    0.0387   0.0000   441.8761    -0.0921916       21.8959      0.871419      -3.90992    0.00283482      0.268578      0.369020      0.419661      0.469857      0.511092      0.524333
  88   4 2313.3539    1.4117  1.4974 10.6683  0.0000  0.0183   0.0136   0.0480    0.0389   0.0000   442.0564     -0.179350       20.9404     -0.187826      -3.42804      0.437547      0.333947      0.453247      0.517631      0.593551      0.633722      0.660415
  88   5 2558.2331    2.2451  1.5972 11.5793  0.0034  0.0187   0.0207   0.0499    0.0385   0.0000   442.3409    -0.0559774       22.2012      0.508823      -3.98201     -0.350946      0.321891      0.461287      0.516441      0.571293      0.622007      0.662444
  88   6 2794.6948    3.3409  1.3589 12.5285  0.0000  0.0165   0.0328   0.0454    0.0388   0.0000   443.0422     -0.160863       22.1653      0.322317      -3.84209     -0.727624      0.281417      0.399624      0.444481      0.493067      0.536627      0.544467
  88   7 3023.8614    4.3950  1.3073 13.0618 -0.0005  0.0161   0.0432   0.0415    0.0401   0.0000   442.8545    -0.0933945       21.7102      0.677290      -4.41420       1.38250      0.283225      0.393822      0.438447      0.490113      0.539457      0.557669
  88   8 3244.9291    4.2236  1.9083 12.8311  0.0000  0.0200   0.0350   0.0522    0.0346   0.0000   442.4411      0.258493       21.6255     0.0383938      -2.44513       1.55873      0.345718      0.497619      0.537835      0.607981      0.669000      0.687983
  88   9 3460.8480    3.1689  3.5534 12.3596  0.0000  0.0311   0.0207   0.0830    0.0257   0.0000   443.4025     -0.931410       22.0167       1.04883      -2.06253      0.911868      0.528571      0.750453      0.844124      0.934965       1.00404       1.02956
  89   1 1421.7382    0.1567  0.2044  8.8081  0.0000  0.0078   0.0045   0.0187    0.0160   0.0000   440.2057     -0.266209       21.7420      0.428632      -4.18964     -0.525347      0.139538      0.193773      0.219597      0.227503      0.257752      0.249066
  89   2 1766.3191    0.4289  0.5634  9.1247  0.0000  0.0109   0.0065   0.0273    0.0277   0.0000   440.8609     -0.463172       22.2990   -0.00826984      -4.01013      0.318250      0.188468      0.256482      0.290951      0.323206      0.352673      0.362292
  89   3 2054.5042    0.8346  1.0184  9.8445  0.0001  0.0148   0.0096   0.0386    0.0390   0.0000   441.9299     -0.296347       21.9786      0.929825      -4.21174     -0.383517      0.247028      0.351098      0.392928      0.434791      0.465884      0.484921
  89   4 2322.9085    1.3963  1.4426 10.7567  0.0000  0.0184   0.0141   0.0487    0.0399   0.0000   441.9899      0.513042       21.5519     -0.129608      -2.72434      0.137893      0.313875      0.453610      0.496813      0.564940      0.597905      0.622842
  89   5 2568.5951    2.2922  1.6550 11.5059  0.0000  0.0187   0.0203   0.0497    0.0377   0.0000   442.2261      0.218864       21.2525      0.336304      -3.11987      0.113733      0.323938      0.439626      0.521513      0.546597      0.603327      0.625207
  89   6 2806.1799    3.3572  1.4194 12.4222  0.0000  0.0170   0.0319   0.0449    0.0387   0.0000   443.1173     -0.202261       22.6419     -0.381453      -3.70900      0.155966      0.290913      0.410840      0.458351      0.508152      0.542697      0.555481
  89   7 3036.1934    4.3763  1.3451 13.0591  0.0000  0.0166   0.0430   0.0435    0.0400   0.0000   442.3677     -0.480675       21.5557     -0.205091      -2.82662     0.0421985      0.274035      0.399256      0.423679      0.492968      0.523396      0.535821
  89   8 3258.0518    4.1013  1.9618 12.8538  0.0000  0.0203   0.0336   0.0543    0.0322   0.0000   443.0661      0.702377       20.4448      0.824184      -2.69465      0.525450      0.347598      0.483844      0.550973      0.610699      0.629669      0.670397
  89   9 3474.8757    3.1403  3.7007 12.3315 -0.0001  0.0317   0.0202   0.0860    0.0256   0.0000   442.1465     0.0681311       21.5538       2.62975     -0.755451      -2.13229      0.547554      0.771655      0.873151      0.959925       1.03252       1.06905
  90   1 1428.5110    0.1585  0.2074  8.7916  0.0000  0.0077   0.0045   0.0183    0.0162   0.0000   439.9664     -0.272180       21.5586      0.278004      -3.76268     -0.154525      0.153168      0.186759      0.215740      0.256521      0.265064      0.282676
  90   2 1773.6586    0.4394  0.6671  9.1164 -0.0000  0.0119   0.0063   0.0316    0.0286   0.0000   440.7772     -0.269656       21.6996      0.411401      -3.90932    -0.0655320      0.205874      0.287355      0.326917      0.364108      0.387378      0.397660
  90   3 2063.1691    0.8334  1.0124  9.9255  0.0000  0.0147   0.0097   0.0382    0.0388   0.0000   441.6906     -0.301627       22.3863      0.359681      -3.89010     0.0868451      0.254771      0.344410      0.390490      0.446890      0.478484      0.493339
  90   4 2332.4509    1.4556  1.5294 10.7393  0.0000  0.0186   0.0137   0.0479    0.0368   0.0000   442.1910      -1.26185       22.0314      0.305911      -3.98026      0.932450      0.310588      0.430626      0.482033      0.540406      0.574502      0.597652
  90   5 2578.9739    2.3252  1.5601 11.6137  0.0000  0.0184   0.0211   0.0472    0.0377   0.0000   443.0496      0.432192       21.5983      0.336031      -2.50291      -1.19043      0.307863      0.426308      0.483225      0.533174      0.574919      0.599805
  90   6 2817.6155    3.3466  1.3755 12.5728  0.0000  0.0169   0.0323   0.0442    0.0365   0.0000   443.2849      0.441079       21.5530      0.274410      -3.32646     -0.525395      0.283573      0.400687      0.453404      0.504836      0.523381      0.552845
  90   7 3048.4372    4.3722  1.3795 13.1392  0.0000  0.0169   0.0423   0.0434    0.0371   0.0000   442.6988     0.0163198       21.4682      0.459121      -3.66652       1.19433      0.283462      0.407518      0.442057      0.497007      0.541028      0.560570
  90   8 3271.0772    4.1200  2.0026 12.8911  0.0000  0.0207   0.0334   0.0552    0.0319   0.0000   443.0346     -0.635633       21.5416       1.28898      -3.69055     -0.374923      0.343966      0.497133      0.550394      0.626213      0.653277      0.676416
  90   9 3488.6397    3.1057  3.8993 12.2613  0.0008  0.0331   0.0194   0.0897    0.0263   0.0000   443.3844     -0.254330       22.4392       1.36261      -2.50415     -0.571201      0.564002      0.789463      0.890751      0.986171       1.05683       1.10342
  91   1 1435.2495    0.1648  0.2412  8.8223  0.0000  0.0088   0.0044   0.0208    0.0164   0.0000   439.8662     -0.122408       21.9205     -0.253317      -4.39784     0.0874450      0.150504      0.188822      0.240157      0.270801      0.275542      0.308487
  91   2 1780.9458    0.4508  0.6416  9.1275  0.0000  0.0120   0.0064   0.0292    0.0291   0.0000   441.0019     -0.202025       21.5820     0.0527885      -4.03338      0.342700      0.196622      0.281414      0.321418      0.342484      0.374872      0.390765
  91   3 2071.7498    0.8932  1.0768  9.7599  0.0000  0.0148   0.0098   0.0378    0.0436   0.0000   442.1433     -0.618198       21.6589    -0.0196381      -4.58917     -0.297299      0.247253      0.350783      0.397597      0.429438      0.470214      0.478803
  91   4 2341.8528    1.4540  1.4779 10.8277 -0.0001  0.0179   0.0140   0.0487    0.0372   0.0000   442.2355     -0.145367       22.1922       1.59002      -4.16170      -1.34519      0.305226      0.428357      0.480530      0.537900      0.562290      0.585459
  91   5 2589.2741    2.3167  1.6180 11.7278 -0.0008  0.0190   0.0208   0.0486    0.0344   0.0000   442.3075      0.619237       22.4439     0.0858072      -4.44124      0.474230      0.316441      0.435986      0.506098      0.543108      0.581749      0.613492
  91   6 2829.0069    3.4927  1.4306 12.4654 -0.0000  0.0167   0.0327   0.0443    0.0400   0.0000   442.2438       1.04461       22.5388      0.446403      -3.50319      0.144953      0.281357      0.388861      0.445807      0.487442      0.522570      0.544661
  91   7 3060.6171    4.4595  1.3864 12.9992  0.0000  0.0160   0.0419   0.0429    0.0399   0.0000   442.9323     -0.313012       21.5078     -0.342022      -4.96334     -0.369880      0.278896      0.376481      0.424213      0.471552      0.514827      0.530224
  91   8 3284.0675    4.0550  2.1311 12.7422  0.0000  0.0208   0.0309   0.0554    0.0320   0.0000   443.1808     -0.773652       22.7961       1.18888      -2.62206     -0.353511      0.350599      0.490089      0.553187      0.603891      0.654868      0.673846
  91   9 3502.4044    3.0571  4.0363 12.2653 -0.0058  0.0351   0.0159   0.0893    0.0201   0.0000   443.1950     -0.180212       23.1412       1.66118      -2.83054      0.664121      0.572088      0.824235      0.920385       1.02501       1.08938       1.12642
  92   1 1441.9133    0.1690  0.2157  8.8195  0.0000  0.0079   0.0045   0.0174    0.0160   0.0000   439.8109     -0.367737       21.8415      0.405370      -3.89171      0.373284      0.129989      0.173869      0.205423      0.234754      0.229353      0.252385
  92   2 1788.1879    0.4628  0.6438  9.1732  0.0000  0.0123   0.0066   0.0290    0.0297   0.0000   440.5931     -0.279793       21.7310      0.911566      -4.07325     -0.515077      0.196243      0.283650      0.303659      0.349917      0.380213      0.385804
  92   3 2080.3151    0.8690  1.1233  9.9062  0.0000  0.0156   0.0096   0.0402    0.0408   0.0000   441.8118     -0.484602       22.0905     0.0972791      -4.19722      0.454357      0.258080      0.360551      0.401842      0.445889      0.483291      0.505201
  92   4 2351.2084    1.5267  1.6122 10.7482  0.0000  0.0185   0.0138   0.0497    0.0372   0.0000   441.8696     -0.814574       21.8360      0.925106      -3.31913     0.0629723      0.307741      0.427594      0.484134      0.533319      0.575112      0.592089
  92   5 2599.5499    2.4418  1.5939 11.7265 -0.0001  0.0180   0.0218   0.0483    0.0357   0.0000   442.0583     -0.599309       22.9103      0.583929      -3.32051     0.0463095      0.297770      0.425949      0.470507      0.512753      0.561721      0.578667
  92   6 2840.3822    3.5479  1.3475 12.6140 -0.0002  0.0161   0.0343   0.0430    0.0394   0.0000   442.6856     -0.336317       22.1420      0.819099      -3.71458      -1.45939      0.272131      0.369708      0.429292      0.460954      0.513178      0.512868
  92   7 3072.6972    4.4547  1.3759 13.1574  0.0000  0.0163   0.0425   0.0434    0.0370   0.0000   442.7191     -0.272275       22.1815      0.306699      -3.59474      0.289740      0.270453      0.381455      0.417885      0.480714      0.520811      0.540771
  92   8 3296.9640    3.9509  2.1990 12.8600  0.0000  0.0218   0.0306   0.0578    0.0296   0.0000   443.7714     -0.359843       21.1306       1.84415      -2.62577       1.21404      0.357925      0.501706      0.560888      0.641001      0.683302      0.718421
  92   9 3516.1377    2.9788  4.4298 12.1450  0.0054  0.0374   0.0110   0.0967    0.0098   0.0000   442.1834   -0.00671942       22.3983      0.943101      -2.33805       1.22601      0.610158      0.864794      0.960888       1.08992       1.18098       1.21582
  93   1 1448.5556    0.1669  0.2365  8.8134  0.0000  0.0081   0.0044   0.0198    0.0164   0.0000   439.7188     -0.431837       22.1243     -0.156390      -4.23149     -0.142643      0.138741      0.181739      0.214524      0.264254      0.260055      0.262090
  93   2 1795.3353    0.4690  0.6415  9.2183  0.0000  0.0114   0.0066   0.0289    0.0291   0.0000   440.8283     -0.387076       21.6055     -0.388880      -4.19356      0.111952      0.189143      0.260293      0.293382      0.332933      0.357633      0.379984
  93   3 2088.7751    0.8877  1.1263 10.0328  0.0000  0.0159   0.0099   0.0408    0.0397   0.0000   441.7244      0.546027       21.3512      0.191920      -4.31382      0.449964      0.262463      0.349804      0.405849      0.456552      0.479591      0.494636
  93   4 2360.4551    1.5056  1.5497 10.9557  0.0000  0.0188   0.0142   0.0504    0.0357   0.0000   441.7514     0.0934719       23.0053      0.333560      -2.65912      0.471530      0.301838      0.430395      0.473572      0.531556      0.586528      0.607148
  93   5 2609.7083    2.4210  1.6368 11.8136  0.0000  0.0185   0.0216   0.0497    0.0352   0.0000   442.5451      0.499365       22.1102      0.218783      -3.64274     0.0193342      0.307378      0.423225      0.482504      0.529213      0.570648      0.606151
  93   6 2851.6375    3.6269  1.4309 12.6344  0.0000  0.0167   0.0340   0.0441    0.0384   0.0000   442.4722      -1.01516       21.8540     0.0161923      -3.36769     -0.391335      0.283840      0.404412      0.452042      0.505739      0.539887      0.576643
  93   7 3084.7416    4.4595  1.4735 13.1073  0.0000  0.0169   0.0410   0.0450    0.0368   0.0000   443.1442     -0.320316       21.6275     0.0941712      -3.57865      -1.09370      0.276624      0.394420      0.440059      0.489444      0.521540      0.539813
  93   8 3309.7604    3.9301  2.2891 12.8376 -0.0000  0.0221   0.0296   0.0590    0.0291   0.0000   443.5690      0.316318       21.0605     -0.576005      -1.23882      -1.28343      0.359620      0.516683      0.576224      0.646559      0.687005      0.712225
  93   9 3529.8152    3.0979  4.8779 11.9381 -0.0053  0.0400   0.0103   0.1024    0.0080   0.0000   443.5282      -1.27912       22.6347       2.60019      -4.31282     -0.687314      0.658550      0.914659       1.03468       1.14893       1.23183       1.27532
  94   1 1455.1533    0.1813  0.2359  8.7909  0.0000  0.0081   0.0045   0.0193    0.0166   0.0000   440.0138    -0.0353250       21.5664      0.293601      -4.29979   -0.00414118      0.144834      0.210691      0.248693      0.304547      0.315619      0.362608
  94   2 1802.4419    0.4824  0.6379  9.2745 -0.0000  0.0115   0.0068   0.0280    0.0286   0.0000   440.4361      0.268509       21.9989     0.0686132      -3.71464      0.268354      0.185346      0.259727      0.296331      0.319900      0.349416      0.358735
  94   3 2097.2423    0.9190  1.1737  9.9959 -0.0000  0.0161   0.0100   0.0417    0.0416   0.0000   441.8642      0.160971       21.4270    -0.0665462      -3.83561     -0.924007      0.249594      0.362409      0.399781      0.448347      0.460307      0.490797
  94   4 2369.6358    1.5784  1.6445 10.8300 -0.0000  0.0191   0.0141   0.0496    0.0378   0.0000   442.5833    -0.0395253       20.8895      0.644091      -2.93767     -0.147750      0.303769      0.434019      0.478275      0.527581      0.571710      0.605668
  94   5 2619.9206    2.4793  1.6157 11.8614  0.0000  0.0184   0.0221   0.0492    0.0344   0.0000   442.5496     -0.130538       21.3492       1.01448      -3.90611     0.0866909      0.298631      0.417828      0.483902      0.522973      0.550679      0.575595
  94   6 2862.7981    3.6304  1.3789 12.7431  0.0000  0.0165   0.0342   0.0433    0.0356   0.0000   442.8491    -0.0705853       22.8176     -0.902031      -4.26161      0.793462      0.261994      0.370618      0.414439      0.457414      0.494334      0.503939
  94   7 3096.6935    4.5007  1.5276 12.9409  0.0000  0.0170   0.0394   0.0443    0.0374   0.0000   442.2829      0.538284       21.5583      0.733695      -3.93612      -1.04600      0.272913      0.386125      0.430716      0.489787      0.522130      0.545955
  94   8 3322.5579    3.8432  2.4530 12.7822 -0.0000  0.0231   0.0279   0.0617    0.0280   0.0000   443.3522     -0.301360       21.4410      0.414631      -1.53007       1.40896      0.368541      0.518423      0.588104      0.652127      0.700056      0.728065
  95   1 1461.6785    0.1814  0.2891  8.8064  0.0000  0.0090   0.0043   0.0228    0.0168   0.0000   439.6809     -0.329294       21.7042     0.0536179      -4.04633     -0.306699      0.142026      0.193924      0.226933      0.254864      0.258917      0.279548
  95   2 1809.4997    0.4833  0.7274  9.2587  0.0000  0.0124   0.0065   0.0313    0.0297   0.0000   440.9330      0.298659       21.9133     -0.209090      -3.89920     -0.148620      0.205373      0.274734      0.311475      0.339420      0.375144      0.389434
  95   3 2105.6281    0.9152  1.2170 10.0385  0.0000  0.0163   0.0099   0.0430    0.0415   0.0000   441.8624      0.799958       21.9208      0.153877      -4.81321       1.68778      0.264640      0.369100      0.419671      0.481507      0.517065      0.548432
  95   4 2378.7503    1.5975  1.6064 10.9747  0.0000  0.0185   0.0145   0.0498    0.0362   0.0000   442.1311      0.232766       21.6428     -0.760186      -3.27464      0.671720      0.298853      0.409410      0.467463      0.509139      0.554641      0.576932
  95   5 2630.0184    2.5087  1.6353 11.8851 -0.0000  0.0185   0.0220   0.0495    0.0351   0.0000   443.2522     -0.402997       21.7837    0.00936577      -3.25398    -0.0397805      0.294343      0.418168      0.465441      0.516662      0.544540      0.563613
  95   6 2873.9475    3.7666  1.3866 12.7498  0.0001  0.0163   0.0354   0.0427    0.0381   0.0000   442.0543      0.165093       21.8933      0.223886      -4.24939     -0.144527      0.267805      0.370959      0.422906      0.459995      0.498054      0.525918
  95   7 3108.5830    4.5606  1.5613 12.9953  0.0000  0.0171   0.0396   0.0446    0.0370   0.0000   443.1370     -0.481006       21.6083       1.12048      -3.96426     -0.887146      0.272477      0.384952      0.433254      0.473810      0.502671      0.523176
  95   8 3335.2779    3.8260  2.4876 12.7092  0.0001  0.0230   0.0273   0.0607    0.0290   0.0000   443.7770     -0.400422       20.7633     0.0569644      -1.95663      -1.28964      0.368356      0.514816      0.586446      0.641017      0.701891      0.722008
  96   0  995.5782    0.0316  0.0098  8.9316  0.0036  0.0113   0.0059   0.0066    0.0128   0.0000   436.6403     -0.276783       21.3567     -0.349899      -4.06556     -0.615291      0.207522      0.249737      0.266936      0.341539      0.327936      0.317725
  96   1 1468.2011    0.1902  0.3152  8.7310  0.0000  0.0098   0.0043   0.0222    0.0173   0.0000   439.6917     -0.482991       22.2455       1.01635      -4.98155     -0.110497      0.150202      0.212749      0.244471      0.269257      0.300147      0.294414
  96   2 1816.5089    0.4932  0.6819  9.2601  0.0000  0.0116   0.0067   0.0303    0.0299   0.0000   440.7922     0.0904395       21.7511     0.0603962      -4.55260     -0.465430      0.194995      0.262551      0.307060      0.330288      0.362904      0.373128
  96   3 2113.9930    0.9430  1.2103 10.0662 -0.0000  0.0164   0.0102   0.0423    0.0417   0.0000   441.3251     -0.364373       22.7754      0.285767      -3.57064      0.821468      0.255931      0.363350      0.405426      0.455432      0.485275      0.494534
  96   4 2387.8170    1.6110  1.6156 11.0340  0.0000  0.0190   0.0148   0.0498    0.0355   0.0000   441.7208      0.392363       21.9064      0.435535      -3.17392      -1.35076      0.304660      0.424757      0.479908      0.535364      0.569937      0.607310
  96   5 2640.0536    2.5649  1.7105 11.8390 -0.0000  0.0188   0.0218   0.0500    0.0347   0.0000   443.0325      0.221662       21.4229      -1.15579      -4.01723      0.206923      0.294871      0.414290      0.461624      0.508562      0.545122      0.568792
  96   6 2885.0388    3.7510  1.4171 12.7116 -0.0000  0.0167   0.0347   0.0438    0.0379   0.0000   442.2480    -0.0580453       21.6300      0.899910      -2.73668     -0.301120      0.262423      0.368950      0.416779      0.468228      0.497519      0.516687
  96   7 3120.4601    4.5311  1.5975 13.0028  0.0000  0.0176   0.0388   0.0456    0.0347   0.0000   442.7807     -0.355125       22.3551      0.583102      -2.90680      0.196877      0.268161      0.395427      0.428294      0.477135      0.510883      0.530676
  96   8 3347.9792    3.7472  2.4048 12.7629  0.0000  0.0231   0.0274   0.0607    0.0283   0.0000   443.5911      -1.75735       21.1136       1.37550      -1.01285    -0.0529195      0.359484      0.515074      0.577744      0.640047      0.692707      0.722158
  96   9 3570.4141    2.8254  5.2406 12.1696  0.0028  0.0450   0.0151   0.1164    0.0252   0.0000   443.4169      0.415310       21.7728      -1.65771      -3.05621       1.48122      0.682726      0.980214       1.09196       1.23437       1.30074       1.35095
  97   1 1474.6201    0.1848  0.3118  8.8213  0.0000  0.0099   0.0043   0.0228    0.0171   0.0000   439.6870      0.156884       22.1761     0.0418102      -4.44091    -0.0774434      0.151466      0.217370      0.248747      0.267617      0.285462      0.296824
  97   2 1823.4487    0.4916  0.7486  9.3496  0.0000  0.0126   0.0065   0.0320    0.0292   0.0000   440.2428     -0.182189       21.5016     -0.141419      -4.16971     -0.174967      0.200989      0.281531      0.315982      0.357767      0.380515      0.384262
  97   3 2122.2716    0.9355  1.2916 10.0277  0.0000  0.0170   0.0097   0.0439    0.0414   0.0000   442.1279     -0.174466       22.3312     -0.130214      -3.62918      0.187059      0.267282      0.375240      0.426366      0.479018      0.493753      0.522985
  97   4 2396.8422    1.6118  1.6599 11.1267  0.0000  0.0195   0.0147   0.0515    0.0348   0.0000   442.1474      0.559054       22.0975   -0.00716142      -4.07984     -0.170014      0.305201      0.421031      0.481467      0.541976      0.563944      0.593301
  97   5 2650.0319    2.6120  1.5688 12.0379  0.0001  0.0177   0.0232   0.0482    0.0342   0.0000   442.0820     -0.149917       21.9873      0.520660      -3.44872      0.138158      0.278790      0.384462      0.437468      0.485204      0.512451      0.550569
  97   6 2896.0213    3.8322  1.3914 12.8568  0.0000  0.0165   0.0355   0.0417    0.0361   0.0000   442.4939     -0.374946       22.1544      0.820746      -3.02891      0.313768      0.256430      0.359424      0.415312      0.456412      0.495595      0.522770
  97   7 3132.2427    4.5211  1.5797 13.1533 -0.0000  0.0175   0.0399   0.0460    0.0356   0.0000   442.2125      0.319298       22.2457      0.297529      -3.71545       1.67322      0.279935      0.396259      0.440496      0.489491      0.523409      0.553164
  97   8 3360.5147    3.7534  2.9472 12.6122  0.0000  0.0251   0.0249   0.0688    0.0281   0.0000   442.7270     -0.383427       20.9590      0.279478      -3.14827     -0.557362      0.398441      0.552628      0.631567      0.698120      0.757744      0.801500
  97   9 3583.7613    2.6525  5.0525 12.1548 -0.0092  0.0465   0.0099   0.1133    0.0136   0.0000   443.7750       1.68421       22.7122      0.659381     -0.986481       1.17569      0.695979      0.998366       1.11753       1.25888       1.31202       1.37725
  98   0 1005.6183    0.0327  0.0167  8.8954 -0.0051  0.0107   0.0046   0.0088    0.0127   0.0000   436.6434     -0.512398       21.9740      0.801816      -4.53420     -0.409931      0.163860      0.213713      0.298419      0.250390      0.392846      0.331343
  98   1 1481.0503    0.1832  0.2709  8.8230  0.0000  0.0086   0.0044   0.0208    0.0164   0.0000   439.6277     -0.125220       21.7777     0.0900429      -4.25481    -0.0894502      0.131036      0.184110      0.212447      0.244476      0.243304      0.262343
  98   2 1830.3332    0.5123  0.7259  9.3059  0.0000  0.0123   0.0067   0.0307    0.0297   0.0000   440.3956     -0.145192       21.8266     -0.381619      -3.64049      0.697519      0.188172      0.261313      0.304174      0.335978      0.365110      0.374374
  98   3 2130.5139    0.9739  1.2860  9.9696 -0.0001  0.0166   0.0098   0.0426    0.0416   0.0000   441.5922     -0.122281       22.0365      0.194968      -3.51521     -0.283927      0.254693      0.359934      0.404801      0.445251      0.490283      0.513109
  98   4 2405.7358    1.6741  1.6715 11.1025  0.0000  0.0192   0.0149   0.0514    0.0340   0.0000   441.8758     0.0335597       22.0728      0.267356      -4.17130     -0.350189      0.296889      0.425395      0.474782      0.523242      0.568644      0.592057
  98   5 2660.0359    2.7261  1.6531 11.8987  0.0000  0.0182   0.0234   0.0483    0.0369   0.0000   442.6082     -0.116051       21.6408     -0.563338      -3.18560     0.0335872      0.280806      0.392687      0.450353      0.490400      0.538534      0.562888
  98   6 2906.9478    3.9302  1.3995 12.8644  0.0000  0.0160   0.0363   0.0434    0.0356   0.0000   442.0794     -0.246361       22.2385     0.0648113      -2.78320      0.431023      0.252609      0.353623      0.408627      0.434329      0.479640      0.492170
  98   7 3143.9435    4.4858  1.6331 12.9742  0.0000  0.0171   0.0377   0.0462    0.0348   0.0000   442.3809     -0.787765       22.4673      0.741265      -2.97916     -0.632795      0.276491      0.379026      0.428938      0.476838      0.513798      0.537339
  98   8 3373.0351    3.6208  2.9036 12.6517  0.0000  0.0259   0.0243   0.0693    0.0264   0.0000   442.9334      -1.01789       21.8412     -0.617894      -1.16056      0.948318      0.400476      0.574225      0.636708      0.721386      0.751877      0.795843
  98   9 3597.0947    2.9923  6.7352 11.9256  0.0203  0.0512   0.0080   0.1302    0.0070   0.0000   443.3533      -2.74408       23.3995       1.79106      -4.41663      -2.33600      0.829887       1.09832       1.30343       1.38907       1.54862       1.59425
  99   1 1487.4227    0.1823  0.3001  8.8460  0.0000  0.0092   0.0042   0.0236    0.0166   0.0000   439.9478     -0.308772       21.3888     -0.130610      -3.89459      0.763145      0.135697      0.186445      0.213327      0.241155      0.250299      0.261923
  99   2 1837.1589    0.5075  0.7066  9.3881  0.0000  0.0123   0.0067   0.0296    0.0294   0.0000   440.1708     -0.506516       22.3417      0.203371      -5.16889      0.590208      0.189716      0.253295      0.297966      0.322737      0.359889      0.379841
  99   3 2138.7002    0.9961  1.2807 10.1445  0.0000  0.0164   0.0101   0.0435    0.0399   0.0000   441.9152     -0.183544       21.9191     -0.277708      -4.09561     -0.758775      0.251789      0.351611      0.390712      0.442791      0.480246      0.494297
  99   4 2414.6085    1.7118  1.8137 11.0232  0.0000  0.0196   0.0141   0.0522    0.0347   0.0000   441.6807      0.319611       21.8304      0.676855      -3.85757    -0.0545192      0.302178      0.418196      0.475465      0.530569      0.563780      0.595225
  99   5 2669.8878    2.7410  1.6091 12.0457 -0.0000  0.0176   0.0235   0.0475    0.0344   0.0000   442.3525      0.478144       22.5126      0.535169      -4.00704     -0.629862      0.273636      0.384944      0.434689      0.479993      0.515866      0.539096
  99   6 2917.8251    3.9442  1.4021 12.9758  0.0000  0.0164   0.0366   0.0429    0.0351   0.0000   442.7321     -0.159635       21.4256     0.0602545      -4.41672     -0.265980      0.249784      0.355473      0.392715      0.438826      0.468672      0.484961
  99   7 3155.5380    4.4798  1.6466 13.1271  0.0000  0.0179   0.0381   0.0471    0.0340   0.0000   442.6118    -0.0406416       22.2114      0.280479      -2.60012      0.454784      0.277416      0.394827      0.444533      0.490027      0.531829      0.560314
  99   8 3385.4723    3.6228  3.0959 12.5747 -0.0001  0.0266   0.0234   0.0712    0.0277   0.0000   443.1354     -0.304885       23.0076      0.229294      -2.34839     -0.101087      0.404911      0.563843      0.639707      0.716501      0.749890      0.792483
  99   9 3610.5440    2.5592  5.1932 12.1625 -0.0191  0.0480   0.0107   0.1190    0.0174   0.0000   442.4496      -1.46364       20.3071       2.95518      -3.04663     -0.273325      0.708503       1.00977       1.14728       1.27815       1.34199       1.38445
 100   0 1015.5363    0.0427  0.0472  8.8480  0.0000  0.0141   0.0052   0.0187    0.0129   0.0000   437.1501     -0.205475       21.3420      0.877915      -4.28874     -0.201512      0.220018      0.285463      0.302425      0.370051      0.381135      0.430493
 100   1 1493.7286    0.1997  0.2982  8.7501  0.0000  0.0085   0.0044   0.0218    0.0169   0.0000   439.4615    -0.0881237       21.6256     0.0386108      -4.22533    -0.0909347      0.132384      0.187433      0.215862      0.245762      0.257900      0.270785
 100   2 1843.9587    0.5340  0.7800  9.2591  0.0000  0.0123   0.0066   0.0311    0.0305   0.0000   440.2853    -0.0858538       21.7847     -0.493758      -3.46843    -0.0919811      0.189961      0.260037      0.291400      0.327967      0.353639      0.367972
 100   3 2146.8196    0.9978  1.3127 10.0983  0.0000  0.0165   0.0099   0.0440    0.0375   0.0000   441.1285      0.270222       22.0893      0.545569      -4.73666      0.208056      0.255493      0.355622      0.410594      0.439036      0.482729      0.494907
 100   4 2423.4542    1.7607  1.7427 11.0870  0.0001  0.0191   0.0148   0.0514    0.0338   0.0000   442.5257      0.206880       21.1836      0.233375      -3.70489     -0.157299      0.293097      0.404645      0.467010      0.506005      0.548324      0.567415
 100   5 2679.7461    2.8267  1.7123 11.8077  0.0000  0.0176   0.0228   0.0480    0.0365   0.0000   442.2210      0.786219       21.4436     0.0892306      -4.08055     -0.413551      0.272163      0.379933      0.437408      0.470736      0.517525      0.545718
 100   6 2928.6493    4.0235  1.4627 12.7919 -0.0000  0.0162   0.0355   0.0436    0.0354   0.0000   442.5947      0.330669       22.3235    0.00978511      -2.73051      0.433591      0.249945      0.350569      0.392554      0.436361      0.477516      0.507315
 100   7 3167.1373    4.5312  1.6620 12.9919 -0.0000  0.0175   0.0374   0.0461    0.0341   0.0000   442.7449     -0.105439       22.4997     -0.321482      -3.33133      0.530739      0.268595      0.378834      0.426563      0.480247      0.516316      0.543272
 100   8 3397.9019    3.5488  3.4264 12.4502  0.0000  0.0285   0.0217   0.0766    0.0269   0.0000   442.9052      0.637692       20.2340      0.342403      -3.47588      0.343827      0.433743      0.609384      0.683129      0.776428      0.820696      0.859487
 100   9 3623.5130    2.5382  5.7582 12.0731  0.0015  0.0524   0.0105   0.1281    0.0181   0.0000   443.6115      -1.05705       19.1399       4.30035      -2.80744      -1.62010      0.774023       1.10141       1.23421       1.39781       1.49368       1.55408
 101   0 1020.4562    0.0343  0.0319  8.8901  0.0000  0.0169   0.0058   0.0186    0.0127   0.0000   435.6744     -0.327574       23.3978       2.30430      -4.16439      -1.46768      0.259707      0.364328      0.333760      0.478367      0.430921      0.463986
 101   1 1500.0211    0.1985  0.3108  8.7834  0.0000  0.0090   0.0043   0.0209    0.0173   0.0000   439.6210     -0.198416       21.7195      0.395585      -4.36077     -0.289964      0.139995      0.187768      0.219122      0.235339      0.258534      0.277425
 101   2 1850.7463    0.5382  0.8136  9.3289  0.0000  0.0131   0.0067   0.0322    0.0323   0.0000   440.3433     -0.995840       22.0607      0.561629      -4.24995     -0.371669      0.198836      0.285107      0.311225      0.353956      0.382050      0.395700
 101   3 2154.8825    1.0091  1.3886 10.1691  0.0000  0.0172   0.0099   0.0458    0.0371   0.0000   440.9933      0.777952       21.7546     -0.432854      -4.30334       1.12180      0.261997      0.362416      0.420362      0.461250      0.494357      0.506770
 101   4 2432.1627    1.7706  1.7042 11.2258 -0.0001  0.0193   0.0153   0.0516    0.0346   0.0000   441.2984      -1.15656       21.2976      0.682641      -3.82712      -1.02635      0.289325      0.408794      0.459541      0.521825      0.552315      0.586154
 101   5 2689.5616    2.7675  1.6592 12.0985  0.0000  0.0180   0.0235   0.0492    0.0340   0.0000   442.0356      0.331385       22.5761      0.914976      -3.91853     -0.276149      0.274776      0.379828      0.436318      0.473460      0.515207      0.541060
 101   6 2939.4041    4.0543  1.5209 12.7767  0.0000  0.0162   0.0347   0.0444    0.0350   0.0000   443.3598     -0.136134       22.3432     -0.149833      -4.27621     -0.465794      0.244986      0.342824      0.382557      0.424358      0.470667      0.489445
 101   7 3178.6116    4.5303  1.6598 13.1980  0.0000  0.0178   0.0382   0.0476    0.0324   0.0000   442.5442     -0.379981       21.9193      0.974226      -4.05662     -0.255277      0.265893      0.382092      0.422356      0.472300      0.506379      0.522879
 101   8 3410.2021    3.4531  3.3493 12.5642 -0.0003  0.0285   0.0215   0.0777    0.0257   0.0000   443.1697      0.156233       19.7357      0.534615      -1.26482     -0.690893      0.421553      0.597715      0.680060      0.747728      0.813004      0.848815
 102   0 1025.3857    0.0349  0.0285  8.8608  0.0000  0.0156   0.0050   0.0135    0.0126   0.0000   436.7089     -0.824080       21.3742      0.229890      -2.08748      0.707962      0.199547      0.305581      0.354105      0.463336      0.616160      0.523191
 102   1 1506.2392    0.2013  0.3533  8.7665  0.0000  0.0095   0.0042   0.0246    0.0176   0.0000   439.4684      0.189899       22.1378      0.441283      -4.32779     -0.567062      0.144289      0.192003      0.215554      0.245118      0.269524      0.280217
 102   2 1857.3821    0.5536  0.8636  9.2867  0.0000  0.0132   0.0067   0.0341    0.0338   0.0000   440.3722      0.323368       21.2314    -0.0211752      -3.72709    -0.0777851      0.200955      0.280099      0.313386      0.351344      0.393829      0.408062
 102   3 2162.9244    1.0404  1.3726 10.2101  0.0000  0.0171   0.0102   0.0448    0.0378   0.0000   442.4111     -0.554201       21.1269      0.317083      -3.79457      0.985855      0.255219      0.363359      0.400720      0.453686      0.484889      0.511957
 102   4 2440.8344    1.8020  1.8960 11.1559  0.0001  0.0206   0.0147   0.0547    0.0342   0.0000   441.9101      0.481780       22.5016     -0.304550      -2.98661     -0.623031      0.300819      0.432239      0.483893      0.534992      0.574413      0.601589
 102   5 2699.3110    2.8081  1.7210 12.1045  0.0000  0.0181   0.0234   0.0501    0.0329   0.0000   442.6968      0.593480       21.6183      0.376142      -2.95473     -0.268709      0.277292      0.383988      0.431589      0.483784      0.528649      0.551849
 102   6 2950.1062    4.0441  1.4618 12.8537 -0.0000  0.0162   0.0352   0.0433    0.0349   0.0000   442.6362     -0.505680       22.3329      0.900854      -4.41250      0.634768      0.241886      0.341360      0.391722      0.424658      0.468474      0.492432
 102   7 3190.0424    4.4123  1.8116 12.9778 -0.0001  0.0180   0.0349   0.0489    0.0318   0.0000   442.5031      0.324702       21.2578      0.161764      -2.54501      0.156814      0.273620      0.379187      0.431480      0.480012      0.520029      0.553442
 102   8 3422.5650    3.4173  3.5170 12.5343  0.0005  0.0302   0.0213   0.0800    0.0261   0.0000   442.9052       1.01246       20.9842      -1.45668     -0.815943    -0.0841490      0.438752      0.626999      0.698398      0.771519      0.826810      0.869255
 103   0 1030.2716    0.0387  0.0265  8.8816  0.0000  0.0144   0.0052   0.0099    0.0125   0.0000   436.8210      0.281642       21.7537     -0.749538      -4.21156     -0.173490      0.233644      0.268252      0.408549      0.386242      0.396228      0.514610
 103   1 1512.4236    0.2087  0.3827  8.8253 -0.0001  0.0107   0.0043   0.0259    0.0180   0.0000   439.7245    -0.0141696       22.3183      0.176276      -4.33261      0.182560      0.156800      0.233549      0.250360      0.289026      0.325256      0.338976
 103   2 1864.0576    0.5565  0.8440  9.3435  0.0000  0.0128   0.0067   0.0337    0.0329   0.0000   440.0887      0.318289       22.4388    -0.0452709      -3.92465      0.283161      0.189416      0.265012      0.298473      0.340311      0.360132      0.367737
 103   3 2170.9201    1.0546  1.3449 10.2821  0.0000  0.0169   0.0105   0.0452    0.0389   0.0000   440.9913     -0.195281       21.8692      0.108231      -4.42309     -0.156187      0.245964      0.353214      0.393569      0.440257      0.467333      0.487576
 103   4 2449.5073    1.8562  1.8175 11.2428  0.0000  0.0195   0.0153   0.0526    0.0342   0.0000   441.6620     -0.216735       21.5728     -0.276315      -3.38755      0.340135      0.289703      0.404625      0.461389      0.510163      0.553548      0.584255
 103   5 2709.0317    2.9284  1.6768 12.1037  0.0000  0.0176   0.0239   0.0469    0.0338   0.0000   442.5004     -0.999129       22.3573       1.64212      -3.76480     0.0157154      0.265796      0.364247      0.420487      0.462340      0.498959      0.522574
 103   6 2960.7071    4.1235  1.5071 12.9203  0.0000  0.0166   0.0358   0.0441    0.0357   0.0000   442.9003    -0.0364162       22.6161      0.314867      -3.93503      0.296614      0.245844      0.349660      0.390032      0.432873      0.467272      0.492385
 103   7 3201.4938    4.3826  1.9487 12.9067  0.0000  0.0190   0.0334   0.0505    0.0333   0.0000   442.6335   -0.00330853       22.5707     -0.749955      -3.26272      0.341936      0.282474      0.388265      0.446308      0.495935      0.532893      0.548899
 103   8 3434.7798    3.3543  3.6330 12.5887 -0.0001  0.0316   0.0210   0.0834    0.0259   0.0000   443.3795     -0.137167       19.1070      0.127290      -1.46736    -0.0770968      0.458641      0.655047      0.735354      0.823700      0.878734      0.936816
 104   1 1518.5981    0.2169  0.3643  8.7971  0.0000  0.0096   0.0043   0.0233    0.0177   0.0000   439.3519     -0.450613       22.1167      0.471718      -4.16369     -0.229506      0.137939      0.193472      0.220424      0.243403      0.260566      0.281090
 104   2 1870.6738    0.5610  0.8361  9.3679 -0.0003  0.0131   0.0068   0.0323    0.0336   0.0000   440.1267      0.147961       22.1659      0.292655      -3.82759    -0.0234612      0.197236      0.266820      0.309012      0.350906      0.382361      0.394398
 104   3 2178.8394    1.0638  1.4035 10.2000  0.0000  0.0171   0.0100   0.0450    0.0382   0.0000   441.1039     -0.149976       21.9196      0.532234      -4.99321     -0.446901      0.249498      0.343582      0.403285      0.438673      0.474912      0.510580
 104   4 2458.1078    1.8733  1.8199 11.3218  0.0000  0.0196   0.0156   0.0530    0.0334   0.0000   441.8801     -0.535302       21.4807      0.922732      -4.13158    -0.0434216      0.285556      0.390226      0.456670      0.498291      0.536141      0.555938
 104   5 2718.7479    2.9611  1.6585 12.1350 -0.0026  0.0180   0.0244   0.0465    0.0338   0.0000   442.6666     -0.551583       22.0805    -0.0850332      -3.02637     -0.120579      0.260183      0.366904      0.409524      0.460333      0.487785      0.515820
 104   6 2971.2655    4.2121  1.4755 12.8835  0.0000  0.0160   0.0362   0.0424    0.0363   0.0000   442.5700      0.422763       22.1101     -0.533922      -4.16164      0.337684      0.238391      0.323984      0.378364      0.411524      0.453625      0.461821
 104   7 3212.8249    4.3082  1.8773 13.0102  0.0001  0.0186   0.0339   0.0508    0.0316   0.0000   442.8033     -0.291110       21.6837     -0.818017      -2.35536     -0.728414      0.277871      0.386809      0.432589      0.485656      0.524019      0.557123
 104   8 3446.9761    3.3075  3.7835 12.5452 -0.0008  0.0323   0.0198   0.0866    0.0255   0.0000   443.2072      0.272322       21.0843      0.924800      -3.49836     -0.219293      0.464906      0.657464      0.744036      0.834781      0.895486      0.932487
 105   1 1524.7064    0.2192  0.3629  8.7877  0.0000  0.0093   0.0043   0.0239    0.0179   0.0000   439.5188     -0.472656       21.8628    -0.0171224      -4.39358     -0.135674      0.129953      0.190453      0.202437      0.238590      0.257358      0.266515
 105   2 1877.2366    0.5794  0.8526  9.3919  0.0000  0.0130   0.0069   0.0332    0.0332   0.0000   440.3967      0.120285       22.3784      0.382454      -3.65639      0.104676      0.190510      0.276948      0.307795      0.346503      0.370780      0.384848
 105   3 2186.6763    1.1050  1.4646 10.2148  0.0000  0.0175   0.0101   0.0451    0.0370   0.0000   441.2956      0.250667       20.9807      0.170490      -4.07100     -0.929928      0.249931      0.347947      0.395115      0.437409      0.478879      0.490783
 105   4 2466.6126    1.8816  1.7847 11.4160  0.0000  0.0198   0.0161   0.0533    0.0326   0.0000   441.1105     -0.412583       21.4006      0.676244      -3.13625      0.240714      0.282424      0.386870      0.451420      0.494674      0.536608      0.554416
 105   5 2728.3595    2.9341  1.6744 12.2503  0.0000  0.0184   0.0246   0.0478    0.0324   0.0000   442.4064      0.525507       22.3664      0.339750      -2.83926      0.379462      0.263453      0.377953      0.421128      0.471874      0.508134      0.529437
 105   6 2981.7927    4.2225  1.5127 12.9689  0.0000  0.0164   0.0364   0.0441    0.0345   0.0000   442.8648      0.188752       22.6362      0.640372      -4.28737     -0.342583      0.235784      0.332838      0.376299      0.421531      0.451809      0.465326
 105   7 3224.0934    4.2986  1.9112 13.0266  0.0000  0.0191   0.0334   0.0511    0.0303   0.0000   442.4749    -0.0541964       21.9449      0.976145      -3.85697     -0.608786      0.273369      0.388660      0.425776      0.483756      0.516652      0.554053
 105   8 3459.0678    3.3182  4.0779 12.4757  0.0012  0.0353   0.0189   0.0903    0.0256   0.0000   443.5307    -0.0688962       20.3770      0.278188      -3.77716     -0.166163      0.493606      0.709226      0.790382      0.887095      0.928157       1.00471
 106   0 1044.8334    0.0374  0.0436  8.8664  0.0000  0.0194   0.0051   0.0175    0.0125   0.0000   436.9120     -0.568223       21.0797     0.0210198      -3.64510      0.133762      0.263150      0.350630      0.421972      0.472448      0.450374      0.612949
 106   1 1530.7537    0.2210  0.3732  8.8002  0.0000  0.0093   0.0043   0.0242    0.0179   0.0000   439.4505     -0.353463       21.8325      0.319252      -4.63541      0.153307      0.136550      0.186244      0.209468      0.238115      0.244660      0.267139
 106   2 1883.7480    0.5871  0.8623  9.4862  0.0000  0.0132   0.0070   0.0334    0.0319   0.0000   440.1954     -0.333571       21.9770     -0.378157      -3.89455     -0.361270      0.186658      0.264506      0.287318      0.337512      0.355666      0.362358
 106   3 2194.5339    1.0799  1.4593 10.3722 -0.0000  0.0178   0.0103   0.0467    0.0350   0.0000   441.2399    -0.0854202       21.7549    -0.0687495      -4.87421      0.755087      0.257907      0.357097      0.401239      0.458213      0.476864      0.508381
 106   4 2475.0780    1.9126  1.8262 11.4810  0.0000  0.0196   0.0161   0.0545    0.0312   0.0000   442.4717      0.433943       21.6585     -0.614071      -3.20492     -0.276478      0.282040      0.388463      0.455706      0.495416      0.528076      0.543532
 106   5 2737.8982    3.0519  1.7079 12.2014  0.0000  0.0178   0.0247   0.0479    0.0334   0.0000   442.0675     -0.493177       21.9178     -0.338790      -3.22246     -0.845976      0.252528      0.360739      0.401807      0.452103      0.478434      0.501231
 106   6 2992.2230    4.2411  1.4733 13.0111  0.0000  0.0163   0.0367   0.0432    0.0338   0.0000   442.2371    -0.0690586       21.7826      0.439811      -3.90203      0.134845      0.228523      0.333027      0.364570      0.415866      0.443232      0.465738
 106   7 3235.2969    4.3315  1.9237 12.9900  0.0000  0.0191   0.0333   0.0503    0.0312   0.0000   442.9019     0.0658613       22.3009    -0.0949160      -3.97340     -0.436911      0.268066      0.384719      0.428092      0.478200      0.524668      0.544721
 106   8 3471.1109    3.0701  3.9928 12.4718 -0.0016  0.0349   0.0178   0.0933    0.0261   0.0000   443.5036      0.340895       22.2191     -0.745679      -1.60883      0.743976      0.489321      0.699727      0.780061      0.876611      0.929894      0.981416
 107   0 1049.6142    0.0370  0.0436  8.8698  0.0000  0.0169   0.0050   0.0178    0.0124   0.0000   436.6687      0.219642       22.8218     -0.691802      -4.64558     -0.474958      0.279517      0.283707      0.392605      0.510449      0.580686      0.513656
 107   1 1536.7984    0.2259  0.3990  8.8240  0.0000  0.0100   0.0043   0.0248    0.0184   0.0000   439.4932     0.0307074       21.3178      0.202370      -3.68066    -0.0678862      0.138583      0.191329      0.216041      0.252451      0.257153      0.270079
 107   2 1890.2548    0.5829  0.8596  9.4777  0.0001  0.0133   0.0069   0.0330    0.0328   0.0000   440.3314     -0.170633       22.3668    -0.0925542      -4.52482     -0.242109      0.181656      0.262591      0.294009      0.326569      0.360087      0.377919
 107   3 2202.3008    1.0964  1.5289 10.4359  0.0000  0.0181   0.0102   0.0483    0.0338   0.0000   441.4871    0.00614376       21.9202      0.305414      -4.20484    0.00602630      0.263401      0.356615      0.411809      0.463072      0.494465      0.522457
 107   4 2483.5114    1.9543  1.7550 11.5236  0.0000  0.0195   0.0164   0.0524    0.0321   0.0000   442.0881     -0.641028       21.2103      0.766475      -2.46696      0.442595      0.269444      0.386018      0.434687      0.482687      0.515183      0.544374
 107   5 2747.4087    3.1280  1.6356 12.3001  0.0000  0.0177   0.0261   0.0458    0.0354   0.0000   442.4990      0.513399       22.0148      0.110829      -2.88480      0.707504      0.250686      0.354775      0.401409      0.440924      0.482713      0.506275
 107   6 3002.6134    4.2885  1.4857 13.0067 -0.0000  0.0160   0.0370   0.0431    0.0358   0.0000   442.5502      0.751074       21.6157     -0.690507      -3.01097      0.845002      0.229732      0.325736      0.358569      0.405869      0.425107      0.452135
 107   7 3246.4850    4.2570  2.1139 12.9540  0.0000  0.0195   0.0310   0.0533    0.0297   0.0000   442.8308      0.313653       21.7208      0.626013      -1.99742      0.787566      0.283254      0.392537      0.448087      0.491165      0.528893      0.558017
 107   8 3483.1919    3.4768  4.7078 12.1917  0.0003  0.0341   0.0108   0.0940    0.0063   0.0000   443.8866      -1.95094       19.6209      0.787313      -1.52841      -1.67263      0.539464      0.652519      0.857157      0.850253       1.03997       1.01196
 108   0 1054.3796    0.0364  0.0280  8.8733  0.0000  0.0138   0.0047   0.0125    0.0122   0.0000   436.9917     0.0575759       21.3145      0.253133      -3.56743      -1.13124      0.224340      0.318730      0.253618      0.330836      0.402526      0.382901
 108   1 1542.7571    0.2317  0.3521  8.8569  0.0000  0.0091   0.0044   0.0210    0.0177   0.0000   439.5036      0.170262       21.7495     -0.226117      -4.49141     -0.171474      0.134501      0.171779      0.191282      0.223920      0.234291      0.235806
 108   2 1896.6815    0.6011  0.9695  9.4666  0.0001  0.0142   0.0069   0.0367    0.0352   0.0000   440.1644      0.121860       22.0290      0.601883      -4.37403      0.110854      0.196181      0.282851      0.313144      0.353068      0.378523      0.390544
 108   3 2209.9899    1.1500  1.5800 10.3633 -0.0000  0.0180   0.0103   0.0483    0.0362   0.0000   441.2750     -0.484698       21.7236     -0.930615      -4.29761      0.224187      0.259339      0.358550      0.407444      0.456415      0.515170      0.526305
 108   4 2491.8851    2.0057  1.8432 11.5252  0.0000  0.0198   0.0164   0.0534    0.0326   0.0000   441.3644      0.200511       21.6240       1.00818      -4.13802      -1.36329      0.275193      0.391661      0.439069      0.486093      0.526762      0.547260
 108   5 2756.8940    3.1771  1.7196 12.3495  0.0000  0.0181   0.0257   0.0475    0.0331   0.0000   442.5360      0.190207       21.9188      0.131232      -4.65341     0.0597353      0.254850      0.349323      0.405220      0.452289      0.484202      0.511669
 108   6 3012.9520    4.3522  1.5283 12.9737  0.0000  0.0160   0.0359   0.0429    0.0340   0.0000   442.6299       1.02381       21.6301      0.381620      -3.19605      0.141862      0.228179      0.320540      0.358941      0.397937      0.444056      0.468894
 108   7 3257.5935    4.1441  2.2049 12.9347  0.0000  0.0204   0.0297   0.0554    0.0292   0.0000   443.0072       1.35829       20.6727      0.826459      -2.58428      0.170347      0.287361      0.405922      0.451961      0.518226      0.553448      0.576761
 108   8 3495.0868    3.1938  4.4626 12.2096  0.0014  0.0372   0.0104   0.0949    0.0099   0.0000   443.5081      0.602061       20.2875       1.79479      -2.10732     -0.851213      0.522157      0.734513      0.832659      0.921245      0.996017       1.04968
 109   0 1059.1529    0.0403  0.0500  8.8400  0.0000  0.0169   0.0046   0.0180    0.0123   0.0000   436.9593      0.246681       22.2829      0.660670      -3.50794     -0.222897      0.247585      0.306804      0.348942      0.379683      0.418065      0.500788
 109   1 1548.7187    0.2377  0.3632  8.8411  0.0000  0.0088   0.0045   0.0222    0.0180   0.0000   439.4722     -0.181651       22.0627   -0.00901675      -4.59464     -0.115467      0.123040      0.169672      0.195639      0.217367      0.220757      0.239687
 109   2 1903.0957    0.6096  0.9457  9.4540 -0.0005  0.0135   0.0069   0.0359    0.0353   0.0000   440.2930     -0.262748       22.0366    -0.0833598      -4.49857      0.409515      0.188149      0.263115      0.291883      0.332990      0.350942      0.368491
 109   3 2217.6979    1.1652  1.5468 10.4052  0.0000  0.0179   0.0104   0.0473    0.0355   0.0000   441.6241      0.178821       22.1005     0.0474157      -4.00145     -0.156137      0.250281      0.344221      0.400776      0.440438      0.475455      0.515845
 109   4 2500.1815    2.0351  1.8729 11.4817  0.0000  0.0200   0.0163   0.0535    0.0336   0.0000   441.7105     -0.444878       21.6376      0.578012      -3.60163     -0.295364      0.275528      0.395886      0.450068      0.490224      0.530299      0.555820
 109   5 2766.3611    3.1983  1.7242 12.3222  0.0000  0.0181   0.0257   0.0473    0.0339   0.0000   442.9733      0.159604       21.6649    0.00789769      -3.86115     0.0170611      0.247503      0.351854      0.395252      0.446398      0.473503      0.498159
 109   6 3023.2325    4.4220  1.6151 12.8761  0.0000  0.0162   0.0350   0.0437    0.0343   0.0000   442.9088      0.477291       22.1239     -0.139085      -3.69221      0.282860      0.227859      0.316862      0.357356      0.404679      0.433519      0.454985
 109   7 3268.7091    4.1879  2.2807 12.9138  0.0000  0.0206   0.0291   0.0555    0.0285   0.0000   443.0670     -0.389552       20.5791      0.227993      -2.79258     0.0772220      0.287413      0.401372      0.453387      0.504596      0.546574      0.573790
 109   8 3506.9335    3.0569  4.5618 12.2443 -0.0056  0.0386   0.0100   0.1006    0.0105   0.0000   443.0115     -0.624747       21.6952      0.899395      -3.23214      -1.85109      0.535484      0.755459      0.853791      0.954169       1.03429       1.06903
 110   0 1063.9259    0.0392  0.0306  8.8671  0.0000  0.0140   0.0043   0.0116    0.0121   0.0000   436.7456     -0.825481       21.6550       1.04806      -3.72251    -0.0366399      0.152335      0.258378      0.256672      0.298440      0.305115      0.334610
 110   1 1554.6420    0.2440  0.4023  8.8278 -0.0001  0.0095   0.0044   0.0230    0.0185   0.0000   439.5212     -0.214147       21.8198      0.197139      -3.82583    -0.0428537      0.128742      0.186936      0.204987      0.242905      0.252752      0.269251
 110   2 1909.4652    0.6285  1.0421  9.4550  0.0000  0.0146   0.0070   0.0379    0.0369   0.0000   440.0925     -0.853506       21.5891      0.514147      -3.68897    -0.0957466      0.196376      0.281198      0.311405      0.352383      0.373510      0.397740
 110   3 2225.3266    1.1534  1.5211 10.5255  0.0000  0.0180   0.0106   0.0483    0.0346   0.0000   441.3032     -0.714210       21.5637      0.760853      -2.83082     -0.440664      0.244413      0.344867      0.391558      0.425948      0.475360      0.479326
 110   4 2508.4755    2.0412  1.8734 11.5325  0.0000  0.0200   0.0164   0.0534    0.0338   0.0000   441.8376     -0.352110       21.3587      0.399937      -4.51794     -0.368486      0.275885      0.385559      0.449678      0.491834      0.541869      0.568758
 110   5 2775.7504    3.2557  1.5780 12.4641  0.0000  0.0173   0.0273   0.0447    0.0342   0.0000   442.0071      0.653208       22.6795      0.514544      -3.35631    -0.0342116      0.233527      0.338368      0.377158      0.421422      0.453270      0.479697
 110   6 3033.4866    4.3615  1.6106 12.9900 -0.0001  0.0164   0.0349   0.0448    0.0329   0.0000   442.5040    0.00318231       21.4014      0.148171      -4.34828     -0.132719      0.227881      0.320347      0.369143      0.402970      0.435128      0.454807
 110   7 3279.6813    4.1328  2.4411 12.8493  0.0000  0.0215   0.0278   0.0576    0.0289   0.0000   442.6677    0.00338986       21.3713      0.475924      -2.97028     -0.541587      0.298747      0.425234      0.468014      0.528500      0.566808      0.599987
 111   1 1560.4892    0.2320  0.3860  8.8674 -0.0002  0.0091   0.0044   0.0239    0.0185   0.0000   439.4828     -0.351214       21.9370      0.139960      -4.16394    -0.0769795      0.128325      0.171684      0.193155      0.222277      0.233098      0.249373
 111   2 1915.8098    0.6266  0.9090  9.5603 -0.0000  0.0132   0.0071   0.0335    0.0340   0.0000   439.6508    -0.0116486       22.0021      0.546051      -4.34481     -0.460741      0.184652      0.256332      0.291375      0.316164      0.349621      0.353641
 111   3 2232.8620    1.1970  1.6405 10.4833 -0.0002  0.0184   0.0106   0.0504    0.0355   0.0000   441.2021     -0.315140       22.7411      0.609440      -4.45244     -0.209647      0.251482      0.349369      0.397533      0.444604      0.478411      0.496811
 111   4 2516.6879    2.0729  1.9668 11.5776  0.0000  0.0202   0.0163   0.0551    0.0328   0.0000   441.4521     -0.400255       21.0586      0.223895      -4.19909     -0.114147      0.286580      0.395814      0.455334      0.506380      0.541406      0.568170
 111   5 2785.0623    3.3168  1.6562 12.4962 -0.0000  0.0173   0.0271   0.0462    0.0328   0.0000   442.0646      0.400839       21.6343      0.135624      -3.35506      0.469476      0.237594      0.337339      0.373219      0.423114      0.458134      0.474677
 111   6 3043.6229    4.4954  1.6496 12.9521  0.0000  0.0168   0.0357   0.0438    0.0353   0.0000   442.4916      0.348936       21.6055     0.0895786      -3.97355     -0.143663      0.233736      0.328356      0.369660      0.417760      0.451495      0.479457
 111   7 3290.6417    3.9794  2.5398 12.9290 -0.0001  0.0223   0.0270   0.0610    0.0271   0.0000   442.6777     0.0542941       22.2793     0.0655156      -2.46344      0.289984      0.311943      0.429643      0.492617      0.543415      0.595252      0.622817
 111   8 3530.7967    3.1595  5.4615 12.1403  0.0012  0.0362   0.0087   0.0744    0.0056   0.0000   442.6274      -1.04952       22.6931      0.776108      -5.57658      0.195380      0.608917      0.671727      0.882943      0.890187      0.921650       1.02831
 112   0 1073.2868    0.0528  0.0821  8.8641  0.0000  0.0156   0.0047   0.0225    0.0124   0.0000   437.1022     -0.626619       22.0441      0.378572      -4.01080     -0.237734      0.283815      0.426963      0.500681      0.521544      0.563763      0.484070
 112   1 1566.3016    0.2487  0.4739  8.8338  0.0000  0.0107   0.0043   0.0267    0.0196   0.0000   439.6080      0.111367       21.4068    -0.0157279      -4.43557     0.0363271      0.144911      0.194847      0.233584      0.254393      0.267920      0.283307
 112   2 1922.0965    0.6275  0.9733  9.6502  0.0000  0.0140   0.0072   0.0369    0.0337   0.0000   440.2163      0.176703       22.4915     -0.197740      -4.56175     -0.663644      0.185147      0.257873      0.302579      0.333279      0.359967      0.378885
 112   3 2240.3996    1.1892  1.5180 10.6659 -0.0039  0.0182   0.0110   0.0487    0.0338   0.0000   441.0775     -0.410171       22.8888     -0.524518      -3.92930      0.370748      0.242738      0.344417      0.389239      0.426498      0.466770      0.495692
 112   4 2524.8906    2.1491  1.9545 11.5808 -0.0002  0.0199   0.0166   0.0533    0.0336   0.0000   442.0644     -0.478674       22.1211      0.997857      -3.06379     -0.248152      0.272312      0.374574      0.431330      0.477882      0.513271      0.539833
 112   5 2794.3877    3.3348  1.5806 12.6490  0.0000  0.0169   0.0279   0.0458    0.0317   0.0000   442.2073      0.206308       22.0381     -0.194348      -3.60772      0.432215      0.229746      0.320939      0.367647      0.406443      0.454183      0.455602
 112   6 3053.7569    4.4276  1.6190 13.1326  0.0000  0.0170   0.0361   0.0441    0.0325   0.0000   442.5377     0.0468232       22.0007     -0.405616      -4.09757    -0.0392052      0.232197      0.320272      0.369440      0.403077      0.446551      0.468422
 112   7 3301.5999    4.0331  2.6943 12.8557  0.0000  0.0232   0.0263   0.0624    0.0281   0.0000   443.3278      0.608787       21.6309     -0.114636      -1.78342       1.51078      0.317784      0.442117      0.505846      0.562159      0.591616      0.619550
 113   0 1077.9844    0.0382  0.0144  8.8603  0.0000  0.0132   0.0050   0.0050    0.0120   0.0000   436.6792     -0.468911       21.1904      0.337561      -3.64993      0.691630      0.171811      0.256235      0.331277      0.342016      0.322218      0.337233
 113   1 1572.1255    0.2503  0.4306  8.8546  0.0000  0.0100   0.0044   0.0234    0.0193   0.0000   439.5932     -0.281983       21.5989      0.268359      -4.19367   -0.00535848      0.134936      0.184396      0.216085      0.244075      0.254395      0.266451
[truncated: 144,651 more chars]
