# Supplementary material for: Global-Mode Analysis of Full-Disk Data from the Michelson Doppler Imager and the Helioseismic and Magnetic Imager
Source: Sol Phys. 2018 Jan 31;293(2):29. doi: 10.1007/s11207-017-1201-5 (PMC6566312; doi:10.1007/s11207-017-1201-5)
Supplement: Supplementary file 3 — (TAR 230.0 MB) [file 11207_2017_1201_MOESM3_ESM.tar › MDI/mdifdvwap.1563.18]

   0  14 2093.4299    0.7563  0.9288  9.7059  0.0000  0.1518   0.1148   0.4168    0.7777   0.0000    -0.0000       0.00000       0.00000       0.00000       0.00000       0.00000       0.00000       0.00000       0.00000       0.00000       0.00000       0.00000       0.00000       0.00000       0.00000       0.00000       0.00000       0.00000       0.00000       0.00000       0.00000       0.00000       0.00000       0.00000       0.00000       0.00000       0.00000       0.00000       0.00000       0.00000       0.00000       0.00000       0.00000       0.00000       0.00000       0.00000
   0  19 2764.2024    2.6904  0.6987  0.4475  0.0000  0.0871   0.3601   0.3158 1000.0000   0.0000    -0.0000       0.00000       0.00000       0.00000       0.00000       0.00000       0.00000       0.00000       0.00000       0.00000       0.00000       0.00000       0.00000       0.00000       0.00000       0.00000       0.00000       0.00000       0.00000       0.00000       0.00000       0.00000       0.00000       0.00000       0.00000       0.00000       0.00000       0.00000       0.00000       0.00000       0.00000       0.00000       0.00000       0.00000       0.00000       0.00000
   0  20 2899.0615    3.1594  1.1917  9.4267  0.0182  0.1441   0.4393   0.5546    4.4506   0.0000    -0.0000       0.00000       0.00000       0.00000       0.00000       0.00000       0.00000       0.00000       0.00000       0.00000       0.00000       0.00000       0.00000       0.00000       0.00000       0.00000       0.00000       0.00000       0.00000       0.00000       0.00000       0.00000       0.00000       0.00000       0.00000       0.00000       0.00000       0.00000       0.00000       0.00000       0.00000       0.00000       0.00000       0.00000       0.00000       0.00000
   0  21 3033.8076    3.6048  0.6613 12.6339  0.0000  0.1817   0.5359   0.5841    1.3487   0.0000    -0.0000       0.00000       0.00000       0.00000       0.00000       0.00000       0.00000       0.00000       0.00000       0.00000       0.00000       0.00000       0.00000       0.00000       0.00000       0.00000       0.00000       0.00000       0.00000       0.00000       0.00000       0.00000       0.00000       0.00000       0.00000       0.00000       0.00000       0.00000       0.00000       0.00000       0.00000       0.00000       0.00000       0.00000       0.00000       0.00000
   0  22 3168.6798    4.3575  0.7872 12.3699  0.0000  0.0917   0.6593   0.6453    1.8398   0.0000    -0.0000       0.00000       0.00000       0.00000       0.00000       0.00000       0.00000       0.00000       0.00000       0.00000       0.00000       0.00000       0.00000       0.00000       0.00000       0.00000       0.00000       0.00000       0.00000       0.00000       0.00000       0.00000       0.00000       0.00000       0.00000       0.00000       0.00000       0.00000       0.00000       0.00000       0.00000       0.00000       0.00000       0.00000       0.00000       0.00000
   0  24 3438.9221    3.4652  2.1917  3.2078  0.0000  0.2440   0.3172   0.6986 1000.0000   0.0000    -0.0000       0.00000       0.00000       0.00000       0.00000       0.00000       0.00000       0.00000       0.00000       0.00000       0.00000       0.00000       0.00000       0.00000       0.00000       0.00000       0.00000       0.00000       0.00000       0.00000       0.00000       0.00000       0.00000       0.00000       0.00000       0.00000       0.00000       0.00000       0.00000       0.00000       0.00000       0.00000       0.00000       0.00000       0.00000       0.00000
   0  25 3574.9887    2.7504  2.7087  4.2514  0.0000  0.2780   0.2109   0.7636 1000.0000   0.0000    -0.0000       0.00000       0.00000       0.00000       0.00000       0.00000       0.00000       0.00000       0.00000       0.00000       0.00000       0.00000       0.00000       0.00000       0.00000       0.00000       0.00000       0.00000       0.00000       0.00000       0.00000       0.00000       0.00000       0.00000       0.00000       0.00000       0.00000       0.00000       0.00000       0.00000       0.00000       0.00000       0.00000       0.00000       0.00000       0.00000
   1  14 2156.8263    0.7663  1.0866 10.2864  0.0000  0.1030   0.0543   0.2138    0.3017   0.0000   437.5706    -0.0728804       0.00000       0.00000       0.00000       0.00000       0.00000       0.00000       0.00000       0.00000       0.00000       0.00000       0.00000       0.00000       0.00000       0.00000       0.00000       0.00000       140.977       62.6662       0.00000       0.00000       0.00000       0.00000       0.00000       0.00000       0.00000       0.00000       0.00000       0.00000       0.00000       0.00000       0.00000       0.00000       0.00000       0.00000
   1  15 2291.9809    1.3425  0.8386  9.4009  0.0000  0.0721   0.0870   0.1464    0.9908   0.0000   478.8173       41.2742       0.00000       0.00000       0.00000       0.00000       0.00000       0.00000       0.00000       0.00000       0.00000       0.00000       0.00000       0.00000       0.00000       0.00000       0.00000       0.00000       87.7664       50.1996       0.00000       0.00000       0.00000       0.00000       0.00000       0.00000       0.00000       0.00000       0.00000       0.00000       0.00000       0.00000       0.00000       0.00000       0.00000       0.00000
   1  17 2559.0151    2.0112  1.2337 -3.5584  0.0000  0.0775   0.1222   0.2375 1000.0000   0.0000   531.9000       11.5255       0.00000       0.00000       0.00000       0.00000       0.00000       0.00000       0.00000       0.00000       0.00000       0.00000       0.00000       0.00000       0.00000       0.00000       0.00000       0.00000       89.6238       56.7261       0.00000       0.00000       0.00000       0.00000       0.00000       0.00000       0.00000       0.00000       0.00000       0.00000       0.00000       0.00000       0.00000       0.00000       0.00000       0.00000
   1  18 2693.4568    2.5976  0.8357  0.4153  0.0000  0.0720   0.1721   0.1637 1000.0000   0.0000   397.1200      -36.9495       0.00000       0.00000       0.00000       0.00000       0.00000       0.00000       0.00000       0.00000       0.00000       0.00000       0.00000       0.00000       0.00000       0.00000       0.00000       0.00000       90.7345       50.7477       0.00000       0.00000       0.00000       0.00000       0.00000       0.00000       0.00000       0.00000       0.00000       0.00000       0.00000       0.00000       0.00000       0.00000       0.00000       0.00000
   1  19 2828.0387    3.3293  1.2057  5.0576  0.0000  0.0804   0.1893   0.2498  759.8619   0.0000   508.4243      -34.5689       0.00000       0.00000       0.00000       0.00000       0.00000       0.00000       0.00000       0.00000       0.00000       0.00000       0.00000       0.00000       0.00000       0.00000       0.00000       0.00000       104.004       53.6438       0.00000       0.00000       0.00000       0.00000       0.00000       0.00000       0.00000       0.00000       0.00000       0.00000       0.00000       0.00000       0.00000       0.00000       0.00000       0.00000
   1  20 2963.3474    4.0936  0.6122  6.5607  0.0000  0.0726   0.3141   0.1440  151.2421   0.0000   528.1839       29.1199       0.00000       0.00000       0.00000       0.00000       0.00000       0.00000       0.00000       0.00000       0.00000       0.00000       0.00000       0.00000       0.00000       0.00000       0.00000       0.00000       103.825       46.5293       0.00000       0.00000       0.00000       0.00000       0.00000       0.00000       0.00000       0.00000       0.00000       0.00000       0.00000       0.00000       0.00000       0.00000       0.00000       0.00000
   1  22 3232.9599    4.4787  1.0020 -1.6188  0.0000  0.0701   0.2710   0.2551 1000.0000   0.0000   645.6947      -33.9838       0.00000       0.00000       0.00000       0.00000       0.00000       0.00000       0.00000       0.00000       0.00000       0.00000       0.00000       0.00000       0.00000       0.00000       0.00000       0.00000       81.0997       52.0742       0.00000       0.00000       0.00000       0.00000       0.00000       0.00000       0.00000       0.00000       0.00000       0.00000       0.00000       0.00000       0.00000       0.00000       0.00000       0.00000
   1  23 3368.2200    3.6144  1.7414  4.6496  0.0000  0.1312   0.1660   0.2853 1000.0000   0.0000   620.2828       21.9164       0.00000       0.00000       0.00000       0.00000       0.00000       0.00000       0.00000       0.00000       0.00000       0.00000       0.00000       0.00000       0.00000       0.00000       0.00000       0.00000       176.184       76.3945       0.00000       0.00000       0.00000       0.00000       0.00000       0.00000       0.00000       0.00000       0.00000       0.00000       0.00000       0.00000       0.00000       0.00000       0.00000       0.00000
   1  25 3640.1760    2.5943  3.9622 -2.0439  0.0000  0.1828   0.0791   0.5965 1000.0000   0.0000   429.1959       4.72637       0.00000       0.00000       0.00000       0.00000       0.00000       0.00000       0.00000       0.00000       0.00000       0.00000       0.00000       0.00000       0.00000       0.00000       0.00000       0.00000       197.282       137.076       0.00000       0.00000       0.00000       0.00000       0.00000       0.00000       0.00000       0.00000       0.00000       0.00000       0.00000       0.00000       0.00000       0.00000       0.00000       0.00000
   2  12 1945.8198    0.6400  1.1266  8.6507  0.0000  0.0891   0.0316   0.1937    0.6384   0.0000   390.3289      -110.147      -9.22804      -4.56372       0.00000       0.00000       0.00000       0.00000       0.00000       0.00000       0.00000       0.00000       0.00000       0.00000       0.00000       0.00000       0.00000       0.00000       59.5947       48.9303       30.6161       10.7881       0.00000       0.00000       0.00000       0.00000       0.00000       0.00000       0.00000       0.00000       0.00000       0.00000       0.00000       0.00000       0.00000       0.00000
   2  13 2081.9584    0.8006  0.9018  9.3183  0.0000  0.0692   0.0424   0.1496    0.4600   0.0000   376.8343       31.5416       71.3483       8.69560       0.00000       0.00000       0.00000       0.00000       0.00000       0.00000       0.00000       0.00000       0.00000       0.00000       0.00000       0.00000       0.00000       0.00000       44.0206       38.2456       19.9609       8.58141       0.00000       0.00000       0.00000       0.00000       0.00000       0.00000       0.00000       0.00000       0.00000       0.00000       0.00000       0.00000       0.00000       0.00000
   2  14 2217.5822    1.0816  1.1269  7.6304  0.0000  0.0672   0.0518   0.1683    3.7955   0.0000   487.3441       20.7990       4.15889      -12.0832       0.00000       0.00000       0.00000       0.00000       0.00000       0.00000       0.00000       0.00000       0.00000       0.00000       0.00000       0.00000       0.00000       0.00000       50.4048       39.8597       20.7166       7.28605       0.00000       0.00000       0.00000       0.00000       0.00000       0.00000       0.00000       0.00000       0.00000       0.00000       0.00000       0.00000       0.00000       0.00000
   2  15 2352.2455    1.3491  0.6845 10.4127  0.0000  0.0558   0.0783   0.1124    0.4302   0.0000   443.3381       52.0461       23.7892       3.78583       0.00000       0.00000       0.00000       0.00000       0.00000       0.00000       0.00000       0.00000       0.00000       0.00000       0.00000       0.00000       0.00000       0.00000       36.6657       28.9016       23.2384       7.40270       0.00000       0.00000       0.00000       0.00000       0.00000       0.00000       0.00000       0.00000       0.00000       0.00000       0.00000       0.00000       0.00000       0.00000
   2  16 2485.7946    1.7034  1.2539  3.6438  0.0000  0.0620   0.0738   0.1652  483.3641   0.0000   457.1711       53.2584      -23.3269       9.97395       0.00000       0.00000       0.00000       0.00000       0.00000       0.00000       0.00000       0.00000       0.00000       0.00000       0.00000       0.00000       0.00000       0.00000       42.1286       35.4026       23.2550       8.37448       0.00000       0.00000       0.00000       0.00000       0.00000       0.00000       0.00000       0.00000       0.00000       0.00000       0.00000       0.00000       0.00000       0.00000
   2  17 2619.5702    2.3581  1.0156  9.7471  0.0000  0.0546   0.1166   0.1579    2.3594   0.0000   393.8117      -17.2171       15.9325       2.46665       0.00000       0.00000       0.00000       0.00000       0.00000       0.00000       0.00000       0.00000       0.00000       0.00000       0.00000       0.00000       0.00000       0.00000       42.6553       36.2909       17.5737       7.23642       0.00000       0.00000       0.00000       0.00000       0.00000       0.00000       0.00000       0.00000       0.00000       0.00000       0.00000       0.00000       0.00000       0.00000
   2  18 2754.3062    2.9840  1.1292  4.3758  0.0000  0.0649   0.1362   0.1496  856.0109   0.0000   435.4684      -44.9643      -15.7923       12.9257       0.00000       0.00000       0.00000       0.00000       0.00000       0.00000       0.00000       0.00000       0.00000       0.00000       0.00000       0.00000       0.00000       0.00000       47.2841       41.9826       20.5858       8.75943       0.00000       0.00000       0.00000       0.00000       0.00000       0.00000       0.00000       0.00000       0.00000       0.00000       0.00000       0.00000       0.00000       0.00000
   2  19 2889.5719    3.6552  1.0802  8.8673  0.0000  0.0598   0.1673   0.1461   14.4428   0.0000   402.4568      -37.2998      -10.3792       12.0844       0.00000       0.00000       0.00000       0.00000       0.00000       0.00000       0.00000       0.00000       0.00000       0.00000       0.00000       0.00000       0.00000       0.00000       44.7367       36.0088       20.5813       7.20970       0.00000       0.00000       0.00000       0.00000       0.00000       0.00000       0.00000       0.00000       0.00000       0.00000       0.00000       0.00000       0.00000       0.00000
   2  20 3024.6587    4.5804  0.6543 11.0027  0.0000  0.0429   0.2622   0.1048    1.8516   0.0000   445.9187      -31.4819       7.13420       7.99317       0.00000       0.00000       0.00000       0.00000       0.00000       0.00000       0.00000       0.00000       0.00000       0.00000       0.00000       0.00000       0.00000       0.00000       30.4064       27.2616       13.9918       5.93957       0.00000       0.00000       0.00000       0.00000       0.00000       0.00000       0.00000       0.00000       0.00000       0.00000       0.00000       0.00000       0.00000       0.00000
   2  21 3159.7481    3.9557  1.1346  9.7883  0.0000  0.0735   0.1774   0.1510    7.2396   0.0000   429.1674       33.6134      -2.97824       6.38438       0.00000       0.00000       0.00000       0.00000       0.00000       0.00000       0.00000       0.00000       0.00000       0.00000       0.00000       0.00000       0.00000       0.00000       56.0237       42.7237       24.8657       7.59891       0.00000       0.00000       0.00000       0.00000       0.00000       0.00000       0.00000       0.00000       0.00000       0.00000       0.00000       0.00000       0.00000       0.00000
   2  22 3294.8967    3.6974  1.8965 10.9005  0.0001  0.0792   0.1408   0.2567    1.4404   0.0000   422.2051       35.1724       6.86153      -11.6011       0.00000       0.00000       0.00000       0.00000       0.00000       0.00000       0.00000       0.00000       0.00000       0.00000       0.00000       0.00000       0.00000       0.00000       54.1005       44.4769       26.9149       9.81441       0.00000       0.00000       0.00000       0.00000       0.00000       0.00000       0.00000       0.00000       0.00000       0.00000       0.00000       0.00000       0.00000       0.00000
   2  23 3430.7653    3.3955  2.6434  0.7505  0.0000  0.0912   0.1019   0.2598 1000.0000   0.0000   492.3747       87.9003      -8.88003       26.3863       0.00000       0.00000       0.00000       0.00000       0.00000       0.00000       0.00000       0.00000       0.00000       0.00000       0.00000       0.00000       0.00000       0.00000       65.0658       53.8760       32.9361       12.0262       0.00000       0.00000       0.00000       0.00000       0.00000       0.00000       0.00000       0.00000       0.00000       0.00000       0.00000       0.00000       0.00000       0.00000
   2  24 3566.7967    2.9408  3.7279 -3.5950  0.0000  0.1191   0.0756   0.3395 1000.0000   0.0000   474.5129      -96.2372      -10.0675       11.2068       0.00000       0.00000       0.00000       0.00000       0.00000       0.00000       0.00000       0.00000       0.00000       0.00000       0.00000       0.00000       0.00000       0.00000       84.9475       71.3448       40.9567       15.4421       0.00000       0.00000       0.00000       0.00000       0.00000       0.00000       0.00000       0.00000       0.00000       0.00000       0.00000       0.00000       0.00000       0.00000
   3  12 2001.1196    0.6190  0.5147 10.0044  0.0000  0.0473   0.0374   0.1055    0.1944   0.0000   410.8326      -15.9249      -3.38781       3.04393      -2.34808     -0.252273       0.00000       0.00000       0.00000       0.00000       0.00000       0.00000       0.00000       0.00000       0.00000       0.00000       0.00000       0.00000       23.4034       21.8741       17.1842       8.14137       4.83976       1.14175       0.00000       0.00000       0.00000       0.00000       0.00000       0.00000       0.00000       0.00000       0.00000       0.00000       0.00000       0.00000
   3  13 2137.6567    0.8140  0.6920 10.0404  0.0000  0.0457   0.0450   0.1240    0.2730   0.0000   427.7341      -11.3364      -17.1796       4.98004    -0.0547982       3.06116       0.00000       0.00000       0.00000       0.00000       0.00000       0.00000       0.00000       0.00000       0.00000       0.00000       0.00000       0.00000       25.5279       24.0720       16.9013       9.08516       4.09076       1.14441       0.00000       0.00000       0.00000       0.00000       0.00000       0.00000       0.00000       0.00000       0.00000       0.00000       0.00000       0.00000
   3  14 2273.4104    1.1403  1.0804  9.5762 -0.0016  0.0582   0.0510   0.1360    0.7194   0.0000   463.1834      -5.80903       5.89923       2.29242      -3.20409      0.545261       0.00000       0.00000       0.00000       0.00000       0.00000       0.00000       0.00000       0.00000       0.00000       0.00000       0.00000       0.00000       28.9648       25.0889       20.8549       13.6561       5.50630       1.47697       0.00000       0.00000       0.00000       0.00000       0.00000       0.00000       0.00000       0.00000       0.00000       0.00000       0.00000       0.00000
   3  15 2407.5092    1.3995  0.9519 10.9200  0.0000  0.0540   0.0666   0.1418    0.3504   0.0000   398.2071      -57.0982       25.7918      -10.8986      -4.98985      0.810100       0.00000       0.00000       0.00000       0.00000       0.00000       0.00000       0.00000       0.00000       0.00000       0.00000       0.00000       0.00000       27.1228       24.4991       19.8845       12.6329       5.37989       1.46322       0.00000       0.00000       0.00000       0.00000       0.00000       0.00000       0.00000       0.00000       0.00000       0.00000       0.00000       0.00000
   3  16 2541.5169    2.0442  1.0021 10.5785  0.0000  0.0531   0.0983   0.1432    1.0372   0.0000   433.6696      -25.1512       20.4133       14.1112       8.55014      -1.73965       0.00000       0.00000       0.00000       0.00000       0.00000       0.00000       0.00000       0.00000       0.00000       0.00000       0.00000       0.00000       28.1185       26.9420       19.6667       10.7123       5.19099       1.48286       0.00000       0.00000       0.00000       0.00000       0.00000       0.00000       0.00000       0.00000       0.00000       0.00000       0.00000       0.00000
   3  17 2676.0843    2.5786  0.9397 10.8449  0.0000  0.0568   0.1173   0.1305    1.2214   0.0000   446.1884       9.93701       26.9134      -12.1514       3.62699      -1.28552       0.00000       0.00000       0.00000       0.00000       0.00000       0.00000       0.00000       0.00000       0.00000       0.00000       0.00000       0.00000       26.1717       30.4672       18.1567       11.6349       4.78973       1.93464       0.00000       0.00000       0.00000       0.00000       0.00000       0.00000       0.00000       0.00000       0.00000       0.00000       0.00000       0.00000
   3  18 2811.3333    2.9478  0.8937 10.5582 -0.0012  0.0462   0.1251   0.1243    1.4929   0.0000   454.2888       24.6880       20.4711      -20.9762      0.333437       1.20550       0.00000       0.00000       0.00000       0.00000       0.00000       0.00000       0.00000       0.00000       0.00000       0.00000       0.00000       0.00000       22.2377       20.3454       16.9416       9.78026       4.91816       1.29455       0.00000       0.00000       0.00000       0.00000       0.00000       0.00000       0.00000       0.00000       0.00000       0.00000       0.00000       0.00000
   3  19 2946.9428    3.6390  0.9280 12.1955  0.0000  0.0471   0.1698   0.1191    0.5816   0.0000   469.8308       33.3706       19.3714      -10.2015       5.19779       1.21466       0.00000       0.00000       0.00000       0.00000       0.00000       0.00000       0.00000       0.00000       0.00000       0.00000       0.00000       0.00000       24.3588       23.1184       17.6057       9.58447       4.76103       1.30957       0.00000       0.00000       0.00000       0.00000       0.00000       0.00000       0.00000       0.00000       0.00000       0.00000       0.00000       0.00000
   3  20 3082.2848    4.1867  0.8863 10.7869  0.0000  0.0439   0.1910   0.1334    2.3350   0.0000   441.9198       22.4718       2.99527       12.5655     0.0851502      -1.39316       0.00000       0.00000       0.00000       0.00000       0.00000       0.00000       0.00000       0.00000       0.00000       0.00000       0.00000       0.00000       23.1032       22.6276       16.2754       7.84840       3.91910       1.18687       0.00000       0.00000       0.00000       0.00000       0.00000       0.00000       0.00000       0.00000       0.00000       0.00000       0.00000       0.00000
   3  21 3217.6659    3.9786  1.0268 13.1184  0.0000  0.0514   0.1805   0.1467    0.3794   0.0000   448.2490      0.709247      -47.0100       2.16210      -2.18503     -0.780378       0.00000       0.00000       0.00000       0.00000       0.00000       0.00000       0.00000       0.00000       0.00000       0.00000       0.00000       0.00000       23.4912       23.0035       18.5566       12.0984       5.34072       1.62224       0.00000       0.00000       0.00000       0.00000       0.00000       0.00000       0.00000       0.00000       0.00000       0.00000       0.00000       0.00000
   3  22 3353.4788    3.3199  1.6664 12.8822  0.0101  0.0686   0.1331   0.2033    0.2494   0.0000   412.6847       32.8760      -2.61426       16.6932       4.70773      -1.32428       0.00000       0.00000       0.00000       0.00000       0.00000       0.00000       0.00000       0.00000       0.00000       0.00000       0.00000       0.00000       36.3258       33.7554       25.3422       14.4137       6.69893       1.95235       0.00000       0.00000       0.00000       0.00000       0.00000       0.00000       0.00000       0.00000       0.00000       0.00000       0.00000       0.00000
   3  23 3489.4517    2.7875  2.5209 12.2081  0.0000  0.0950   0.0996   0.2372    0.2318   0.0000   381.7614       63.0301       15.5659       34.2358       3.50256      -3.83756       0.00000       0.00000       0.00000       0.00000       0.00000       0.00000       0.00000       0.00000       0.00000       0.00000       0.00000       0.00000       49.8260       46.0420       34.0204       20.3984       8.79636       2.72010       0.00000       0.00000       0.00000       0.00000       0.00000       0.00000       0.00000       0.00000       0.00000       0.00000       0.00000       0.00000
   3  24 3626.1612    2.5174  3.6934 11.5990  0.0011  0.1126   0.0719   0.3055    0.2116   0.0000   410.6710      -63.8548      -36.5485       45.9143      -4.79472       1.33547       0.00000       0.00000       0.00000       0.00000       0.00000       0.00000       0.00000       0.00000       0.00000       0.00000       0.00000       0.00000       61.3359       58.7005       40.9533       22.5090       10.0544       3.06063       0.00000       0.00000       0.00000       0.00000       0.00000       0.00000       0.00000       0.00000       0.00000       0.00000       0.00000       0.00000
   3  25 3762.5455    1.9492  5.0488 11.4296  0.0000  0.1494   0.0552   0.4339    0.1733   0.0000   542.5439      -76.4041       51.9036      -26.6742       9.75680      -2.97838       0.00000       0.00000       0.00000       0.00000       0.00000       0.00000       0.00000       0.00000       0.00000       0.00000       0.00000       0.00000       79.5834       76.3018       55.8074       30.8618       14.5370       4.32893       0.00000       0.00000       0.00000       0.00000       0.00000       0.00000       0.00000       0.00000       0.00000       0.00000       0.00000       0.00000
   4  11 1914.7273    0.4720  0.4948  9.5780  0.0026  0.0375   0.0271   0.0914    0.1075   0.0000   423.9089       3.13649       24.3623      -2.71603      -2.94130       2.24671      0.725998      0.206624       0.00000       0.00000       0.00000       0.00000       0.00000       0.00000       0.00000       0.00000       0.00000       0.00000       12.0882       13.8244       11.5671       7.80151       5.28980       2.26807       1.04545      0.276465       0.00000       0.00000       0.00000       0.00000       0.00000       0.00000       0.00000       0.00000       0.00000       0.00000
   4  12 2051.5776    0.6676  0.6566  9.5464  0.0022  0.0450   0.0335   0.0977    0.1688   0.0000   469.1708       39.0223      -26.6204      -3.95036       7.31830     -0.676718     -0.529188      0.515847       0.00000       0.00000       0.00000       0.00000       0.00000       0.00000       0.00000       0.00000       0.00000       0.00000       15.1492       17.3870       14.1429       9.57409       6.22364       2.58116       1.19832      0.320644       0.00000       0.00000       0.00000       0.00000       0.00000       0.00000       0.00000       0.00000       0.00000       0.00000
   4  13 2188.3440    0.9795  0.6930  9.5045 -0.0032  0.0418   0.0439   0.0996    0.3354   0.0000   433.8619      -4.01543       27.4761       5.99896       1.20890      -3.53489     -0.730039      0.251452       0.00000       0.00000       0.00000       0.00000       0.00000       0.00000       0.00000       0.00000       0.00000       0.00000       17.1411       18.3206       15.4048       9.30069       5.02565       2.82859       1.10161      0.262987       0.00000       0.00000       0.00000       0.00000       0.00000       0.00000       0.00000       0.00000       0.00000       0.00000
   4  16 2592.9650    2.2401  0.7170 10.8073 -0.0066  0.0435   0.0903   0.1053    0.8544   0.0000   452.8673      -16.2120       16.1502       4.97377      -3.82553      -3.65557       1.38275     0.0664278       0.00000       0.00000       0.00000       0.00000       0.00000       0.00000       0.00000       0.00000       0.00000       0.00000       15.6277       18.7982       15.4269       9.90799       6.03514       2.97393       1.26217      0.318500       0.00000       0.00000       0.00000       0.00000       0.00000       0.00000       0.00000       0.00000       0.00000       0.00000
   4  17 2728.3639    3.0446  0.6659 11.3875  0.0083  0.0454   0.1324   0.0911    0.5140   0.0000   427.0114       20.5715      -5.90433      -27.2195      -5.77863     -0.950793      -1.40423     -0.345969       0.00000       0.00000       0.00000       0.00000       0.00000       0.00000       0.00000       0.00000       0.00000       0.00000       18.2188       15.0116       13.6787       11.8695       7.30127       3.00054       1.01440      0.217051       0.00000       0.00000       0.00000       0.00000       0.00000       0.00000       0.00000       0.00000       0.00000       0.00000
   4  18 2864.1295    3.2442  0.8363 12.3056  0.0010  0.0442   0.1367   0.1146    0.3749   0.0000   449.1123       16.9870       1.24848      -1.83512      -9.69162      -2.13839       1.21075     0.0972316       0.00000       0.00000       0.00000       0.00000       0.00000       0.00000       0.00000       0.00000       0.00000       0.00000       17.9089       17.4989       14.6764       10.5226       6.23812       3.05569       1.06764      0.254581       0.00000       0.00000       0.00000       0.00000       0.00000       0.00000       0.00000       0.00000       0.00000       0.00000
   4  19 3000.0576    3.9402  0.8913 11.1549  0.0027  0.0408   0.1610   0.1046    1.4886   0.0000   434.7587      -17.6948       10.5384      -3.25343       9.40380       1.18052     -0.715183     -0.417609       0.00000       0.00000       0.00000       0.00000       0.00000       0.00000       0.00000       0.00000       0.00000       0.00000       14.6974       16.4540       13.0824       9.71178       5.65380       2.80817       1.07274      0.311147       0.00000       0.00000       0.00000       0.00000       0.00000       0.00000       0.00000       0.00000       0.00000       0.00000
   4  20 3135.8270    4.1719  1.0187  0.5659  0.0000  0.0510   0.1679   0.1208 1000.0000   0.0000   435.6111       7.30301      0.771603       3.44906      -3.62410       4.07989       0.00000       0.00000       0.00000       0.00000       0.00000       0.00000       0.00000       0.00000       0.00000       0.00000       0.00000       0.00000       17.6230       18.3702       18.4932       11.4414       7.27161       3.93889       1.66243      0.373316       0.00000       0.00000       0.00000       0.00000       0.00000       0.00000       0.00000       0.00000       0.00000       0.00000
   4  21 3271.6272    3.6475  1.2481 12.3404  0.0049  0.0573   0.1547   0.1425    0.5543   0.0000   441.1481       45.4211       6.05025       19.0063       4.56536       1.56198      -1.31479     -0.592413       0.00000       0.00000       0.00000       0.00000       0.00000       0.00000       0.00000       0.00000       0.00000       0.00000       20.1077       22.2996       18.3431       13.4361       7.93785       4.10797       1.55226      0.425924       0.00000       0.00000       0.00000       0.00000       0.00000       0.00000       0.00000       0.00000       0.00000       0.00000
   4  22 3408.0289    3.1834  2.1270 12.0362 -0.0030  0.0815   0.1034   0.2023    0.3256   0.0000   414.5899       22.8903       45.1691      -9.98306       13.8165      -4.56665      -1.76860      0.135744       0.00000       0.00000       0.00000       0.00000       0.00000       0.00000       0.00000       0.00000       0.00000       0.00000       26.0670       31.0846       26.6731       18.0163       11.5557       5.75335       2.47814      0.645310       0.00000       0.00000       0.00000       0.00000       0.00000       0.00000       0.00000       0.00000       0.00000       0.00000
   4  23 3544.4153    2.8121  2.9066 11.6177  0.0065  0.0924   0.0784   0.2374    0.2381   0.0000   486.3005       70.8157      -21.4711      -32.5704      -8.83090      -10.5256       1.75926      0.848789       0.00000       0.00000       0.00000       0.00000       0.00000       0.00000       0.00000       0.00000       0.00000       0.00000       31.7446       36.6335       28.4391       21.7766       13.0373       6.29697       2.41887      0.706083       0.00000       0.00000       0.00000       0.00000       0.00000       0.00000       0.00000       0.00000       0.00000       0.00000
   4  24 3681.5953    2.3074  3.8396 11.0930 -0.0017  0.1051   0.0531   0.2760    0.2036   0.0000   505.5933       78.7769       46.1603      -22.7200      -27.6457       5.96259      -2.05536     -0.710709       0.00000       0.00000       0.00000       0.00000       0.00000       0.00000       0.00000       0.00000       0.00000       0.00000       38.6219       44.4368       34.9261       25.4807       14.6514       7.64220       2.86413      0.811997       0.00000       0.00000       0.00000       0.00000       0.00000       0.00000       0.00000       0.00000       0.00000       0.00000
   4  25 3818.7377    1.9352  5.8853 10.3762  0.0018  0.1493   0.0372   0.3797    0.2013   0.0000   408.1080       119.517       54.9097       17.2499       5.63528       10.5617       5.44161      -1.29785       0.00000       0.00000       0.00000       0.00000       0.00000       0.00000       0.00000       0.00000       0.00000       0.00000       59.6005       64.2917       51.3598       34.2681       19.6362       9.80100       3.75037      0.966791       0.00000       0.00000       0.00000       0.00000       0.00000       0.00000       0.00000       0.00000       0.00000       0.00000
   4  26 3955.8653    1.5936  7.3202 10.2759  0.0007  0.1685   0.0304   0.4548    0.1650   0.0000   497.5426      0.950211       28.0444       5.24229       35.0992       12.5335      -15.7600     -0.429106       0.00000       0.00000       0.00000       0.00000       0.00000       0.00000       0.00000       0.00000       0.00000       0.00000       60.1626       65.3498       55.6345       40.2521       24.4500       12.3677       4.74675       1.21561       0.00000       0.00000       0.00000       0.00000       0.00000       0.00000       0.00000       0.00000       0.00000       0.00000
   5   9 1685.8411    0.2460  0.2297  9.6877  0.0053  0.0323   0.0209   0.0559    0.0590   0.0000   443.4197       4.46647       14.2112      -4.37836     -0.564876     -0.970279      -2.28462    -0.0566648    -0.0732826    -0.0187775       0.00000       0.00000       0.00000       0.00000       0.00000       0.00000       0.00000       0.00000       11.2935       12.1946       10.1444       7.75378       4.83320       2.65948       1.44667      0.500541      0.163038     0.0399591       0.00000       0.00000       0.00000       0.00000       0.00000       0.00000       0.00000       0.00000
   5  10 1823.3179    0.3713  0.2893  9.7123  0.0067  0.0341   0.0248   0.0505    0.0709   0.0000   430.2796      -3.34545      -4.48708      -6.79806    -0.0649885       5.57701     0.0745791     -0.130195     0.0955074     0.0484803       0.00000       0.00000       0.00000       0.00000       0.00000       0.00000       0.00000       0.00000       11.7477       10.1021       9.23260       8.79495       6.19343       3.63274       1.86996      0.666032      0.194881     0.0411167       0.00000       0.00000       0.00000       0.00000       0.00000       0.00000       0.00000       0.00000
   5  11 1960.5666    0.6012  0.3900  9.5559 -0.0034  0.0384   0.0361   0.0700    0.1031   0.0000   440.7589       1.35910       9.83288      -1.85864     -0.707574       1.54025      0.701573      0.545609    -0.0448600     0.0428439       0.00000       0.00000       0.00000       0.00000       0.00000       0.00000       0.00000       0.00000       9.33048       12.0294       10.2100       8.42713       6.68587       3.04747       2.38774      0.638754      0.337061     0.0828041       0.00000       0.00000       0.00000       0.00000       0.00000       0.00000       0.00000       0.00000
   5  12 2098.4218    0.7085  0.5912  9.9507 -0.0064  0.0569   0.0334   0.0840    0.1245   0.0000   449.6200       4.78934       11.1053       4.06884      -3.72633     -0.858138       1.18750     -0.626544     -0.127632    0.00953714       0.00000       0.00000       0.00000       0.00000       0.00000       0.00000       0.00000       0.00000       25.5299       29.3896       23.3671       15.0572       7.61277       3.61707       1.52457      0.649960      0.216272     0.0487219       0.00000       0.00000       0.00000       0.00000       0.00000       0.00000       0.00000       0.00000
   5  13 2235.3592    1.0102  0.6306 10.4443 -0.0012  0.0320   0.0456   0.0811    0.1308   0.0000   435.2025      -17.8875       7.41414      -4.46280      -1.83341     -0.133020      -1.07520     0.0371912     0.0283739    -0.0551358       0.00000       0.00000       0.00000       0.00000       0.00000       0.00000       0.00000       0.00000       9.87980       11.5733       9.65518       7.55282       5.02635       3.04120       1.39370      0.648640      0.212504     0.0553181       0.00000       0.00000       0.00000       0.00000       0.00000       0.00000       0.00000       0.00000
   5  14 2371.0574    1.3833  0.6693 10.8620  0.0012  0.0343   0.0590   0.0846    0.1652   0.0000   441.3329       10.3410       11.8019      -11.0784      -6.12884       3.37219     -0.648326      0.278669    -0.0741201   -0.00346215       0.00000       0.00000       0.00000       0.00000       0.00000       0.00000       0.00000       0.00000       10.8039       10.7691       10.2335       8.54419       5.16039       3.35213       1.81619      0.767691      0.223689     0.0529901       0.00000       0.00000       0.00000       0.00000       0.00000       0.00000       0.00000       0.00000
   5  15 2506.0331    1.7599  1.0327 10.2633 -0.0013  0.0398   0.0635   0.1092    0.4713   0.0000   455.6294       16.3426       2.44328      0.698108       10.8922       1.24065      -2.25830     0.0547432      0.362877     0.0804626       0.00000       0.00000       0.00000       0.00000       0.00000       0.00000       0.00000       0.00000       12.0479       13.0265       12.4125       9.38662       6.20293       3.72494       1.96786      0.864034      0.286789     0.0629773       0.00000       0.00000       0.00000       0.00000       0.00000       0.00000       0.00000       0.00000
   5  16 2641.1442    2.4473  0.8409 11.1468 -0.0007  0.0385   0.0950   0.0963    0.4391   0.0000   447.5548       20.6193       27.5914     -0.250815      -11.8905      0.363866      0.737125     0.0573659    0.00914981     0.0809651       0.00000       0.00000       0.00000       0.00000       0.00000       0.00000       0.00000       0.00000       12.1088       14.4652       11.9737       9.01992       6.06169       3.52724       1.66054      0.703434      0.251069     0.0663388       0.00000       0.00000       0.00000       0.00000       0.00000       0.00000       0.00000       0.00000
   5  17 2777.3078    2.9075  0.9532  4.7189  0.0000  0.0428   0.1010   0.0985  364.5478   0.0000   420.0385      -21.7383       15.8747       10.1900     -0.344669      -1.54081       0.00000       0.00000       0.00000       0.00000       0.00000       0.00000       0.00000       0.00000       0.00000       0.00000       0.00000       0.00000       12.2069       14.4351       12.7870       10.3105       6.48212       3.80025       2.45683      0.914224      0.306517     0.0788226       0.00000       0.00000       0.00000       0.00000       0.00000       0.00000       0.00000       0.00000
   5  18 2913.6263    3.9648  0.7514 11.4882 -0.0063  0.0757   0.1520   0.1005    2.4247   0.0000   432.8502      -6.59091       25.9333       5.20599      -6.93376      -5.83674       2.87717       1.13385    -0.0493852    -0.0462787       0.00000       0.00000       0.00000       0.00000       0.00000       0.00000       0.00000       0.00000       27.8309       20.7815       14.8012       20.6981       16.6344       9.29180       4.07458       1.29873      0.339102     0.0708550       0.00000       0.00000       0.00000       0.00000       0.00000       0.00000       0.00000       0.00000
   5  21 3322.5189    3.5902  1.4267 12.4058  0.0178  0.0668   0.1228   0.1746    0.5001   0.0000   462.3732       17.4804       4.12234      -10.0280       5.69861       5.65285      -3.50136     0.0704708      0.618991   0.000316240       0.00000       0.00000       0.00000       0.00000       0.00000       0.00000       0.00000       0.00000       19.9640       22.6536       20.0474       16.2277       9.83095       6.73485       3.27737       1.54587      0.452963      0.113637       0.00000       0.00000       0.00000       0.00000       0.00000       0.00000       0.00000       0.00000
   5  22 3459.2625    3.3358  2.1239  3.3573  0.0000  0.0718   0.0868   0.1878 1000.0000   0.0000   430.1424       33.1082       17.7261       32.4870       2.05782     -0.173142       0.00000       0.00000       0.00000       0.00000       0.00000       0.00000       0.00000       0.00000       0.00000       0.00000       0.00000       0.00000       19.5458       24.6068       20.9744       17.6919       11.4973       7.33234       3.74057       1.74230      0.552329      0.139671       0.00000       0.00000       0.00000       0.00000       0.00000       0.00000       0.00000       0.00000
   5  23 3596.5286    2.6438  3.1986 11.1380 -0.0166  0.0923   0.0562   0.2421    0.3991   0.0000   437.7745       3.67408       5.85130      -12.7559       45.8723       5.45113      -6.85469      -3.16370      0.972140      0.289372       0.00000       0.00000       0.00000       0.00000       0.00000       0.00000       0.00000       0.00000       25.3318       30.2525       28.1096       21.5682       15.4603       9.17250       4.88444       2.14911      0.766590      0.169182       0.00000       0.00000       0.00000       0.00000       0.00000       0.00000       0.00000       0.00000
   5  24 3733.6256    2.2084  5.0763 10.1038 -0.0042  0.1189   0.0367   0.3092    0.3361   0.0000   414.6467       7.82585       12.0269       4.54723      -19.3759      -3.43066       4.25665       1.47298      0.408897     0.0886198       0.00000       0.00000       0.00000       0.00000       0.00000       0.00000       0.00000       0.00000       33.5577       40.6720       36.3171       29.0908       20.9846       12.2622       6.71991       2.85656       1.02596      0.226240       0.00000       0.00000       0.00000       0.00000       0.00000       0.00000       0.00000       0.00000
   5  25 3871.1608    1.8234  6.4531 10.3005  0.0020  0.1452   0.0295   0.3690    0.1686   0.0000   357.3602       9.22291       97.2725       60.9943      -3.81622      -3.32109       8.22427       8.09705       2.16931     0.0370772       0.00000       0.00000       0.00000       0.00000       0.00000       0.00000       0.00000       0.00000       40.7672       48.6883       46.0136       35.0913       25.6773       15.0696       8.24952       3.52929       1.29556      0.271212       0.00000       0.00000       0.00000       0.00000       0.00000       0.00000       0.00000       0.00000
   6  10 1866.1052    0.3928  0.4175  9.5737 -0.0090  0.0404   0.0205   0.0681    0.0770   0.0000   438.7563       1.82965       6.74680      -2.69025       1.94452       2.55194      -2.69673     -0.174529    -0.0448798     0.0278576    0.00619352    -0.0102561       0.00000       0.00000       0.00000       0.00000       0.00000       0.00000       13.8395       16.4475       14.4963       10.8141       7.21750       4.39583       2.11749       1.17824      0.386443      0.201404     0.0568269     0.0122782       0.00000       0.00000       0.00000       0.00000       0.00000       0.00000
   6  11 2004.0209    0.6012  0.4312  9.6947  0.0027  0.0274   0.0295   0.0639    0.0900   0.0000   439.6834      -17.1600       17.0902       7.78170       4.98138       2.71089      0.615970       1.36176    -0.0847479     -0.126877    -0.0121310     0.0162775       0.00000       0.00000       0.00000       0.00000       0.00000       0.00000       7.52107       8.87486       6.97949       6.51821       4.77290       3.33898       1.74054      0.969794      0.345542      0.153315     0.0416228     0.0112481       0.00000       0.00000       0.00000       0.00000       0.00000       0.00000
   6  12 2142.4193    0.7206  0.7982  9.8492 -0.0019  0.0394   0.0280   0.0922    0.1313   0.0000   422.4574      -9.89663       18.7791       3.63448      -8.54674      -3.07172       1.48970      0.301406     -0.241547     -0.439530    -0.0100050    -0.0106943       0.00000       0.00000       0.00000       0.00000       0.00000       0.00000       9.89959       11.6928       11.7095       8.55547       6.75874       3.93359       2.50833       1.39570      0.596609      0.239719     0.0818065     0.0151298       0.00000       0.00000       0.00000       0.00000       0.00000       0.00000
   6  13 2279.7830    1.0895  0.6870 10.1530 -0.0153  0.0384   0.0435   0.0763    0.1770   0.0000   424.2904      -1.83585       14.4324       3.77472      -7.40427      -8.98392       2.80725       2.09959    -0.0203566    -0.0403777    -0.0590417   -0.00155500       0.00000       0.00000       0.00000       0.00000       0.00000       0.00000       9.73596       13.2930       11.0418       9.05440       6.13339       3.61570       2.57366       1.06256      0.630527      0.185245     0.0724193     0.0174603       0.00000       0.00000       0.00000       0.00000       0.00000       0.00000
   6  14 2415.4977    1.4867  0.8709 10.9661 -0.0023  0.0377   0.0539   0.0951    0.1610   0.0000   445.5436      -4.57542       10.0662       1.33398       10.0144      -2.70024     -0.206949       1.58883      0.721702     -0.120826    -0.0139486   -0.00518196       0.00000       0.00000       0.00000       0.00000       0.00000       0.00000       9.60055       10.6213       9.66092       9.00046       6.21194       3.89364       2.56845       1.30709      0.622896      0.202170     0.0640018     0.0147933       0.00000       0.00000       0.00000       0.00000       0.00000       0.00000
   6  15 2550.9721    1.9412  0.7535 11.6187 -0.0042  0.0357   0.0724   0.0820    0.1369   0.0000   435.1011      -11.1106       32.1685      -11.4915      -4.04602       5.51604      0.735374    -0.0979849     -0.666241     -0.107028     0.0646602    0.00116088       0.00000       0.00000       0.00000       0.00000       0.00000       0.00000       8.34538       10.6405       9.02091       7.90124       5.95671       3.89157       2.50953       1.03822      0.626057      0.195858     0.0706243     0.0159477       0.00000       0.00000       0.00000       0.00000       0.00000       0.00000
   6  16 2687.0283    2.5839  0.7865 11.7332 -0.0052  0.0327   0.0908   0.0810    0.1906   0.0000   427.9988       10.7369       2.65503      -1.06688     -0.485275       2.50138     -0.495039     -0.981209    -0.0626018      0.227321    -0.0400538    -0.0129428       0.00000       0.00000       0.00000       0.00000       0.00000       0.00000       8.21602       9.64880       9.27050       7.26881       5.49474       3.61061       2.19895       1.03551      0.549153      0.198711     0.0655512     0.0132839       0.00000       0.00000       0.00000       0.00000       0.00000       0.00000
   6  17 2823.6945    3.2480  0.8048 11.7927 -0.0009  0.0312   0.1157   0.0774    0.2407   0.0000   434.3120      -10.9027       6.39402      -14.8660       2.15006      -7.86922       1.78247      -1.27353     -0.216521     0.0868731     0.0289894    0.00271936       0.00000       0.00000       0.00000       0.00000       0.00000       0.00000       7.99082       8.88865       8.24880       6.77493       5.50280       3.51221       2.16561       1.07264      0.487641      0.177877     0.0597150     0.0116729       0.00000       0.00000       0.00000       0.00000       0.00000       0.00000
   6  18 2960.6276    4.0310  0.7812 11.4948 -0.0059  0.0344   0.1485   0.0744    0.4982   0.0000   436.6537      -2.34008       3.87365       5.32203       4.28215       4.53167       4.01656       1.05417      0.363054     -0.452652    -0.0879834    -0.0152694       0.00000       0.00000       0.00000       0.00000       0.00000       0.00000       8.14725       10.2368       8.89135       7.63864       5.89099       3.87745       2.37977       1.04132      0.567166      0.203033     0.0701919     0.0154618       0.00000       0.00000       0.00000       0.00000       0.00000       0.00000
   6  19 3097.2502    4.1730  1.0614 11.0067  0.0080  0.0442   0.1358   0.0887    0.9050   0.0000   445.7718      -6.16598       7.51336      -2.57242       22.7950       4.00184      -5.36498      -1.28402      0.612925     -0.249735     0.0137303    -0.0198427       0.00000       0.00000       0.00000       0.00000       0.00000       0.00000       10.6828       12.1319       12.2495       8.62901       8.09901       4.95807       2.88190       1.76405      0.593297      0.301027     0.0989464     0.0166306       0.00000       0.00000       0.00000       0.00000       0.00000       0.00000
   6  20 3233.9461    4.1371  1.0976 12.1072  0.0038  0.0418   0.1352   0.1117    0.5633   0.0000   425.0971      -26.0255      -7.77762      -9.45132      -3.00056      -3.95533      -1.94125     0.0639196     0.0811328      0.108375    -0.0922236   -0.00570543       0.00000       0.00000       0.00000       0.00000       0.00000       0.00000       11.7833       13.6368       12.6419       10.0426       6.75933       4.67467       2.55645       1.40096      0.628699      0.258343     0.0690607     0.0152216       0.00000       0.00000       0.00000       0.00000       0.00000       0.00000
   6  21 3370.9328    3.5388  1.6739 11.8103  0.0015  0.0572   0.0967   0.1449    0.4804   0.0000   440.5782       3.37879       9.36715      -7.11006      -12.4974       1.94217      -4.92202       2.56300      0.801790     -0.577012    -0.0720669     0.0422745       0.00000       0.00000       0.00000       0.00000       0.00000       0.00000       14.1092       16.8410       15.8223       13.3233       9.92135       6.67398       3.94825       2.14388      0.952228      0.379341      0.115182     0.0241255       0.00000       0.00000       0.00000       0.00000       0.00000       0.00000
   6  22 3508.2738    2.9745  2.3832 11.8607  0.0043  0.0726   0.0728   0.1992    0.2529   0.0000   443.5194      -39.8998       35.0734       14.6224       23.2442       5.40246      -7.78921     -0.943085       1.99208     -0.222489    -0.0668205     0.0864812       0.00000       0.00000       0.00000       0.00000       0.00000       0.00000       17.0486       21.6742       19.9303       17.2276       12.9394       8.54451       5.34252       2.87067       1.35535      0.517937      0.161367     0.0337801       0.00000       0.00000       0.00000       0.00000       0.00000       0.00000
   6  23 3645.8024    2.5285  3.8429 10.2407 -0.0089  0.0881   0.0473   0.2380    0.5427   0.0000   458.2950       3.86086       14.2284      -47.9387       8.02056       13.2117       1.14720     -0.783865     -0.743807     0.0270011      0.403908    -0.0482165       0.00000       0.00000       0.00000       0.00000       0.00000       0.00000       21.3650       26.3110       25.6926       20.1972       16.7097       10.7539       6.78282       3.48156       1.69742      0.650118      0.219817     0.0388156       0.00000       0.00000       0.00000       0.00000       0.00000       0.00000
   6  25 3921.7618    1.6757  6.7116 10.4950 -0.0011  0.1421   0.0287   0.3944    0.1325   0.0000   479.8663      -28.8442      -18.7497      -22.6310      -27.3303       33.1588      -8.31760      -5.38379       1.87647     -0.520608    -0.0176923      0.103840       0.00000       0.00000       0.00000       0.00000       0.00000       0.00000       34.3150       40.8949       41.3021       33.6120       25.4581       18.6671       11.0793       5.86535       2.90424       1.14923      0.325317     0.0614094       0.00000       0.00000       0.00000       0.00000       0.00000       0.00000
   6  29 4477.1245    0.8330 15.1725  9.9911  0.0033  0.3020   0.0152   0.8920    0.0656   0.0000   585.0186       245.217       78.5292      -25.6393       6.00187       11.8261       20.6200       1.68070      -7.37467      -5.68214      0.799872     -0.210330       0.00000       0.00000       0.00000       0.00000       0.00000       0.00000       78.3426       94.0476       90.7586       74.7551       56.9783       39.5162       24.8599       13.6554       6.34831       2.40063      0.680502      0.128545       0.00000       0.00000       0.00000       0.00000       0.00000       0.00000
   7  10 1906.8249    0.4579  0.3501  9.6446 -0.0128  0.0296   0.0269   0.0618    0.0705   0.0000   444.4452     -0.467070       2.39127      -7.03309      0.965702       3.44929       3.14333      0.109140     -0.473349     0.0508109    -0.0697394   -0.00194405    -0.0108029    0.00167640       0.00000       0.00000       0.00000       0.00000       7.47863       9.48630       9.05404       7.22497       4.79911       3.21427       2.21564       1.10194      0.516607      0.335748      0.118192     0.0441554     0.0113876    0.00245659       0.00000       0.00000       0.00000       0.00000
   7  12 2184.5518    0.8811  0.6103 10.1758 -0.0050  0.0286   0.0334   0.0731    0.1051   0.0000   438.8125      -9.23492       5.72657      -3.40721      0.976022     0.0391135      -1.75456     -0.772880     0.0828952     -0.215077    -0.0144845    -0.0552688   0.000915291   -0.00274592       0.00000       0.00000       0.00000       0.00000       6.37990       7.43435       6.33562       5.90723       4.78361       3.72226       2.42165       1.34200      0.681302      0.313199      0.132226     0.0456553     0.0127447    0.00287566       0.00000       0.00000       0.00000       0.00000
   7  13 2322.0590    1.2781  0.7996 10.1017  0.0039  0.0322   0.0426   0.0782    0.1837   0.0000   430.5337       3.50164      0.493074       5.78578       4.77061     -0.701615      -4.57010      0.956670       1.72835      0.122457  -0.000545155    -0.0126677   -0.00235777    0.00318585       0.00000       0.00000       0.00000       0.00000       7.31166       8.11597       7.48063       7.05112       5.59748       4.06434       2.69553       1.54654      0.870996      0.365662      0.162636     0.0536172     0.0146671    0.00299626       0.00000       0.00000       0.00000       0.00000
   7  14 2458.1830    1.6065  0.8355 10.6967  0.0038  0.0336   0.0513   0.0825    0.1655   0.0000   424.4260      -9.33848       6.14074      -11.8877     -0.962418       5.31793      -1.26249      -1.00575     -0.651961      0.845109      0.169076    -0.0420121     0.0363904    0.00733593       0.00000       0.00000       0.00000       0.00000       7.29755       8.55307       8.59994       6.61353       5.66030       4.08838       2.48072       1.55312      0.858284      0.360582      0.165640     0.0616717     0.0170271    0.00295457       0.00000       0.00000       0.00000       0.00000
   7  15 2594.2371    2.1015  0.8344 11.0111  0.0031  0.0365   0.0666   0.0763    0.1932   0.0000   428.9353      -10.1027      -1.45131       2.89723      -7.25934      -2.03401     -0.665477      0.400239      0.741682     -0.228722    -0.0366616     0.0569963   -0.00761027    0.00153522       0.00000       0.00000       0.00000       0.00000       8.23304       10.6354       9.20393       8.64496       6.29053       4.17507       2.90727       1.58850       1.01362      0.383997      0.187723     0.0539688     0.0180578    0.00390304       0.00000       0.00000       0.00000       0.00000
   7  16 2731.1387    2.5874  0.7098 12.1365  0.0024  0.0334   0.0918   0.0764    0.1273   0.0000   431.3316       16.2395       12.4538      -4.21029      -1.75416      -2.05282      0.402479     -0.760691       1.37902     -0.301535     0.0499487      0.108577  -0.000536522   0.000257420       0.00000       0.00000       0.00000       0.00000       6.49602       8.45537       7.74664       7.27956       5.28156       3.76490       2.90060       1.33314      0.955501      0.370424      0.205904     0.0528081     0.0179903    0.00369207       0.00000       0.00000       0.00000       0.00000
   7  17 2868.2925    3.4070  0.6843 12.3149  0.0033  0.0314   0.1178   0.0648    0.1556   0.0000   446.9961      -5.41294       5.03157       4.47250      -2.30311       6.00529      0.441816      0.395431       1.52185      0.317107    -0.0643137     0.0819446     0.0319702   -0.00348632       0.00000       0.00000       0.00000       0.00000       7.11215       7.79982       6.77248       6.17843       5.50582       4.11351       2.68547       1.53250      0.766903      0.351614      0.135953     0.0484795     0.0143101    0.00283331       0.00000       0.00000       0.00000       0.00000
   7  18 3005.6260    4.0375  0.7196 12.9012  0.0015  0.0299   0.1414   0.0727    0.1368   0.0000   438.2892       7.99870       21.8509      -2.92579       7.21008       4.37074     -0.737238      -1.48909      0.200230    -0.0200142      0.135461    -0.0158790   -0.00264206   -0.00300252       0.00000       0.00000       0.00000       0.00000       7.39502       8.80666       8.62978       6.75151       5.17694       3.64443       2.31656       1.27406      0.670917      0.312184      0.138508     0.0484448     0.0137295    0.00242671       0.00000       0.00000       0.00000       0.00000
   7  19 3142.7411    4.2618  0.9009 12.5278 -0.0039  0.0357   0.1337   0.0768    0.2072   0.0000   437.2624      -6.05357       13.4379       12.0437      -2.18739      -6.31280       1.90074     -0.604390    -0.0582807    -0.0844860     0.0913034    -0.0564314    0.00378914    0.00289975       0.00000       0.00000       0.00000       0.00000       7.26873       9.64797       8.12353       7.93641       5.75220       4.17656       2.71237       1.60774      0.933190      0.387259      0.180690     0.0592720     0.0170069    0.00407511       0.00000       0.00000       0.00000       0.00000
   7  20 3279.8483    3.6731  1.3928 12.1131  0.0047  0.0456   0.1010   0.1045    0.2259   0.0000   428.6722      -31.8905     -0.540995      -13.8277      -9.88950      -5.57230      -3.12626      -3.35196       1.32931      0.126789     -0.317281     0.0456644    -0.0286613    -0.0151118       0.00000       0.00000       0.00000       0.00000       9.26084       11.1597       11.0390       8.96734       7.75326       5.74446       3.65115       2.18281       1.22209      0.513838      0.242422     0.0874551     0.0248417    0.00457771       0.00000       0.00000       0.00000       0.00000
   7  21 3417.3299    3.1658  1.8294 12.0226 -0.0117  0.0536   0.0810   0.1280    0.2054   0.0000   441.7394      -10.1285       34.9727       6.01497      -7.69858      -3.05885      -3.34368       1.78112       3.27881      0.428650     -0.604351   -0.00785223   -0.00942875   -0.00160620       0.00000       0.00000       0.00000       0.00000       11.4328       13.7065       13.4741       11.5944       9.21651       6.70802       4.39336       2.63305       1.33190      0.697917      0.275670      0.102524     0.0282907    0.00529050       0.00000       0.00000       0.00000       0.00000
   7  22 3555.0360    2.7154  2.7707 11.5065 -0.0023  0.0687   0.0553   0.1841    0.1841   0.0000   469.7354       25.7965       3.69379       5.40033      -2.05704      -1.13667       1.60002      -4.13908      -1.52083      0.226917      0.240187    -0.0297528    -0.0492021   0.000273130       0.00000       0.00000       0.00000       0.00000       15.1091       18.5830       18.1828       15.3003       11.8628       8.56329       5.40377       3.33904       1.80072      0.839531      0.360132      0.132113     0.0367085    0.00688901       0.00000       0.00000       0.00000       0.00000
   7  23 3693.3404    2.2297  3.9882 11.0345 -0.0025  0.0887   0.0386   0.2420    0.1447   0.0000   477.5238      -19.8896       42.3947       5.42458       10.3811       6.29710      -9.03910      -3.03183       1.24697     -0.284350     -0.954076     0.0689550    -0.0255208     0.0165672       0.00000       0.00000       0.00000       0.00000       20.3314       22.0106       21.6657       20.3328       15.9822       11.4552       7.57604       4.80547       2.60743       1.21304      0.486910      0.169481     0.0443863    0.00810749       0.00000       0.00000       0.00000       0.00000
   7  24 3831.6741    1.8899  5.1389 10.7302 -0.0014  0.1115   0.0314   0.2904    0.1266   0.0000   463.0287      -3.26807       4.49507     -0.693559       11.8177      -27.0263      -3.67194       1.10354       5.84968     -0.875698     -0.156974     -0.205930      0.101783   -0.00463200       0.00000       0.00000       0.00000       0.00000       22.1228       28.2091       27.2401       24.5785       18.9416       14.8770       9.47261       5.79925       3.31750       1.46745      0.685354      0.242736     0.0624477     0.0122100       0.00000       0.00000       0.00000       0.00000
   7  25 3970.2765    1.5566  7.5155 10.2616 -0.0001  0.1333   0.0220   0.3785    0.0968   0.0000   426.7693      -3.02946      -39.1794       23.2444      -8.34267      -12.4308       1.53586       2.14393     -0.687187       3.14189     -0.260068     -0.199220     0.0750780    -0.0192524       0.00000       0.00000       0.00000       0.00000       29.3179       35.1786       34.1461       30.1889       24.0256       18.1625       12.1333       7.34695       4.22582       1.87789      0.861870      0.284704     0.0731151     0.0133430       0.00000       0.00000       0.00000       0.00000
   8  12 2225.1377    0.9756  0.5887 10.2967  0.0001  0.0366   0.0386   0.0603    0.0961   0.0000   424.3627      -5.62731       10.8831     -0.240114       1.25577      -1.39820     -0.621900     -0.528857     -0.153485      0.214267    -0.0745495    -0.0183954      0.134804    -0.0123387   -0.00794885    0.00161510       0.00000       0.00000       5.65748       8.94979       6.76794       7.44780       5.83661       4.43201       3.57671       1.78523       1.46982      0.518167      0.410636      0.103359     0.0737418     0.0144608    0.00585949    0.00117108       0.00000       0.00000
   8  13 2362.8296    1.3462  0.8015 10.4038 -0.0105  0.0354   0.0435   0.0721    0.1532   0.0000   432.9318       2.53641       22.9078      -16.8077      -1.25826       10.2239      0.881811      -4.55309     -0.534458     -0.767815     0.0187655    -0.0776555    -0.0784554   -0.00377308   -0.00273881   0.000415884       0.00000       0.00000       6.29683       8.80764       7.65744       7.77130       5.15431       4.55587       2.61012       2.02946       1.01869      0.664082      0.262052      0.145417     0.0469279     0.0181600    0.00364654    0.00102137       0.00000       0.00000
   8  14 2499.3828    1.6990  0.8413 10.9176 -0.0051  0.0348   0.0529   0.0754    0.1459   0.0000   421.4257       3.29464       14.8227      -4.47398      -1.17987      -1.12390       3.11936       2.31510      0.673503      0.235472     -0.215963    -0.0966981    -0.0667224   -0.00487229   -0.00204610  -7.12973e-05       0.00000       0.00000       6.30335       8.11324       7.36155       6.07055       6.06421       4.42696       3.37686       2.08178       1.16010      0.636758      0.287408      0.135956     0.0487879     0.0172353    0.00508475   0.000842698       0.00000       0.00000
   8  15 2636.1036    2.2647  0.9247 11.1891 -0.0036  0.0359   0.0658   0.0780    0.1763   0.0000   443.8064      -13.3740       8.25454       11.7061       3.40209      0.685350      -1.06908      -2.18265      -1.47999     -0.913867     -0.152720     -0.109519     0.0694107     0.0174115    0.00254371  -5.88056e-05       0.00000       0.00000       6.04600       7.75694       7.93672       6.52726       5.94800       3.86610       3.15167       1.92979       1.11175      0.641860      0.315692      0.149618     0.0523687     0.0176904    0.00534032   0.000839619       0.00000       0.00000
   8  16 2773.7849    2.7247  0.8064 12.0133 -0.0055  0.0307   0.0862   0.0765    0.1389   0.0000   448.6526      -6.87896       8.26795       1.59881      -6.77150      -2.56061      -1.25212       3.28773      0.400954      0.175511      0.332135      0.139286    -0.0375392    -0.0197122   -0.00179130  -0.000588216       0.00000       0.00000       6.02017       6.61206       6.39507       6.56958       5.32718       3.60516       2.49372       1.74434       1.17943      0.611504      0.308103      0.117507     0.0457436     0.0130502    0.00370000   0.000683737       0.00000       0.00000
   8  17 2911.4978    3.6287  0.7287 12.4964 -0.0060  0.0276   0.1144   0.0702    0.1359   0.0000   436.1809       2.80359       21.1951       6.73393       1.93885      -2.75307       2.74070       1.42276     0.0599200     -0.290854     0.0473274     0.0470123    -0.0278228    -0.0165989    0.00767033   0.000819786       0.00000       0.00000       5.28974       6.49757       6.70475       5.46285       4.70230       3.28401       2.27882       1.51243      0.855315      0.458201      0.247730     0.0973084     0.0396975     0.0138709    0.00368018   0.000592353       0.00000       0.00000
   8  18 3049.1625    4.0036  0.7109 13.0378 -0.0033  0.0306   0.1333   0.0738    0.1190   0.0000   440.0383       2.53849       1.24634      -7.86174      -5.66212       5.40999      -2.70417     -0.419341      0.416466       1.68783      0.283128   0.000395345    -0.0256848   -0.00390920    0.00118490  -0.000822889       0.00000       0.00000       5.84828       6.87709       6.39088       6.32709       5.35436       3.81141       2.46757       1.70000       1.15998      0.581377      0.296279      0.103012     0.0464048     0.0138645    0.00373809   0.000726497       0.00000       0.00000
   8  19 3186.6671    4.0369  0.9819 13.2454  0.0133  0.0497   0.1249   0.1118    0.1375   0.0000   444.8646       6.16270       6.51743       18.3364      -11.0620      -1.45491      -1.66434      -1.71273      0.614057     -0.176275     -0.814678      0.265264   -0.00648287    -0.0217845   -0.00817837   0.000936845       0.00000       0.00000       10.2466       8.53145       11.6451       12.3784       7.19153       5.26230       5.18116       3.20740       1.36948      0.879292      0.622573      0.248368     0.0817400     0.0187407    0.00497576   0.000805787       0.00000       0.00000
   8  20 3324.2796    3.7222  1.2922 12.7969  0.0113  0.0445   0.1062   0.1066    0.1664   0.0000   439.3374       13.1661       4.92537      -9.44169      -10.2927       5.28837     -0.204552      -1.52053      -2.08220    -0.0482724     0.0291972    -0.0150897     0.0613655     0.0607604    -0.0124297   0.000510303       0.00000       0.00000       8.65892       10.9810       10.8776       9.30549       7.63948       5.45916       3.97768       2.36498       1.48405      0.743582      0.405332      0.164754     0.0707766     0.0215478    0.00619579    0.00103759       0.00000       0.00000
   8  21 3462.3370    3.0787  1.9461 12.1208 -0.0030  0.0617   0.0689   0.1297    0.1300   0.0000   450.0333      -16.8764      -19.1848      -7.06016     -0.858408      0.491825      -1.79730      0.473363      -1.30303      0.609723      0.225847    -0.0227428    -0.0310440    -0.0303258   -0.00510090    0.00155898       0.00000       0.00000       12.3812       13.1839       11.9101       13.5632       11.2196       7.19911       4.84522       3.53521       2.49747       1.38960      0.583428      0.240137     0.0845892     0.0262676    0.00723773    0.00138628       0.00000       0.00000
   8  22 3600.8040    2.4298  3.0102 11.5600 -0.0016  0.0691   0.0457   0.1893    0.1070   0.0000   416.7092      -21.0903       30.9916       12.9415      -8.26678      -8.99856       2.80856      -1.38113      -1.10719     -0.258356      0.479042     0.0679983     -0.150975    -0.0208354   -0.00341911  -6.14745e-05       0.00000       0.00000       12.0783       15.4200       14.8772       14.2331       11.3424       9.04791       5.99188       4.14136       2.37860       1.35892      0.634707      0.293097      0.108172     0.0387917    0.00948713    0.00183438       0.00000       0.00000
   8  23 3739.2759    2.0504  4.2492 11.0050  0.0003  0.0885   0.0327   0.2314    0.1075   0.0000   460.2787       12.4740       26.6570      -22.8266       11.2292       16.1926      0.925201     -0.905989      -1.13314      -1.42893     0.0815734     0.0964778     0.0295484     0.0701282    -0.0164941   0.000556368       0.00000       0.00000       16.8439       20.0948       20.8159       17.5915       15.5285       11.6573       8.08207       5.38161       3.15192       1.69888      0.856767      0.360973      0.144887     0.0495339     0.0126984    0.00198610       0.00000       0.00000
   8  24 3878.1294    1.7030  5.5824 10.7145 -0.0037  0.1075   0.0247   0.2877    0.0878   0.0000   379.1994      -61.8485       38.3063       7.06567       18.1378      -15.3327      -4.57543      -11.1060      -8.01428       1.04909       1.16102      0.957836     -0.219780   -0.00370341     0.0274325    0.00188033       0.00000       0.00000       19.4058       25.2918       24.2699       21.9975       18.7564       13.9224       10.1879       6.51285       3.99422       2.28585       1.02348      0.500950      0.181330     0.0601880     0.0160985    0.00276105       0.00000       0.00000
   8  25 4017.2316    1.4635  7.1138 10.4755 -0.0044  0.1296   0.0204   0.3624    0.0737   0.0000   426.0560       3.52736       6.52668      -5.42047      -36.6671       34.2263       9.52624       6.86988      -11.2543      0.196986     -0.432545      0.543653     -0.231373     0.0586452    -0.0272675   -0.00670379       0.00000       0.00000       23.7202       29.0149       29.7346       26.2798       22.7356       16.8921       12.5233       8.23033       5.05500       2.71700       1.46211      0.605452      0.241325     0.0749352     0.0195874    0.00312554       0.00000       0.00000
   8  27 4296.2492    0.9992 12.0608 10.0410  0.0034  0.2165   0.0150   0.6089    0.0581   0.0000   424.8915      -57.4684       30.9540      -16.7250      -15.9519       41.1424       51.4532      -26.1178      -4.46331       3.18133     -0.676232     -0.317181     -0.315041     -0.132370    -0.0519684   -0.00563553       0.00000       0.00000       38.7895       49.6071       47.8065       45.8233       37.2000       29.9558       21.8224       14.2099       8.77853       4.78318       2.46467       1.06780      0.422464      0.129720     0.0319930    0.00576644       0.00000       0.00000
   9  10 1984.1916    0.5520  0.4917  9.5891 -0.0080  0.0282   0.0216   0.0612    0.0996   0.0000   433.9743      -5.82351       5.29142       3.18673      0.947898      -2.86555     -0.369826      0.506326       2.13024      0.436759    -0.0355193    -0.0232579     0.0120822     0.0221980     0.0201423   0.000237256  -1.09751e-05  -8.56337e-05       3.90426       6.03747       4.91870       5.44584       4.21884       3.42221       2.64223       1.59653       1.15187      0.646587      0.380111      0.150310     0.0887267     0.0305814     0.0132686    0.00346193    0.00104865   0.000210803
   9  11 2125.0348    0.7738  0.6469  9.9167  0.0098  0.0363   0.0263   0.0666    0.1250   0.0000   437.4196       8.50551       4.21766      -7.80171     0.0440084      -1.25348      -4.71863     -0.957807       1.95331     -0.320277     0.0838603      0.281592    -0.0624512    -0.0185126   0.000732460    0.00238870   0.000422347  -0.000137805       4.93840       6.86736       7.24064       5.53790       6.00358       3.65939       3.20816       2.15681       1.25495      0.847355      0.449094      0.203000      0.113546     0.0414809     0.0142841    0.00529133    0.00147913   0.000204251
   9  12 2264.4853    1.0005  0.8136 10.1198  0.0162  0.0350   0.0314   0.0707    0.1226   0.0000   433.2440       12.6742       19.5918       7.72670      -8.29992      -1.49905     -0.137547      0.680171      -2.28661       1.88841       1.49466     -0.552093     -0.198791     0.0183263   -0.00181905    0.00429903   -0.00237298   0.000205831       5.42169       6.93904       7.15424       6.36296       5.08193       4.52166       3.26616       2.06292       1.48661      0.846220      0.479286      0.234146      0.108855     0.0464690     0.0178924    0.00474971    0.00117012   0.000203904
   9  13 2402.2679    1.4022  0.8809 10.9862 -0.0018  0.0355   0.0439   0.0732    0.1175   0.0000   440.7722      -7.82314       16.4884      -7.69085       6.05603      0.576494       2.47894      -2.31239      0.551339       1.12701      0.243072    -0.0328657      0.141845    -0.0669942    0.00593166    0.00785135    0.00104942   6.04426e-05       6.62220       8.31856       8.22673       7.65574       5.94148       4.54204       3.35302       2.18909       1.40002      0.796297      0.449016      0.234715      0.102715     0.0429464     0.0150185    0.00438538    0.00106695   0.000197254
   9  14 2539.4846    1.8836  0.9076 11.1443 -0.0096  0.0326   0.0550   0.0735    0.1513   0.0000   444.5526      -9.70833       7.88357       1.87786       1.03807      -3.53742       2.60504      -3.78676      -2.37531     -0.766723      0.189722      0.172970     -0.111473     0.0108758    0.00727632    0.00381128   0.000990444  -0.000174299       5.94003       6.84589       6.77065       6.39308       5.35428       4.29772       3.10652       2.17254       1.36158      0.810474      0.437010      0.213302     0.0978128     0.0383915     0.0134871    0.00416404   0.000958045   0.000170427
   9  15 2676.9638    2.4328  0.8876 11.3711 -0.0073  0.0317   0.0723   0.0732    0.1690   0.0000   446.9953     -0.700699       9.50876      -6.68260       9.69922       2.48499      -5.53934       1.55768      -2.56836     -0.846611   -0.00420617      0.104977     -0.232564    -0.0540252    -0.0176849    0.00822879  -0.000668538  -1.71978e-05       5.03490       6.59078       6.49736       5.61972       5.08255       3.68167       2.88808       1.94904       1.21352      0.706449      0.380792      0.202658     0.0892142     0.0378380     0.0132765    0.00423149    0.00111022   0.000176849
   9  16 2815.1697    3.2771  0.7621 11.9037  0.0012  0.0289   0.0971   0.0633    0.1562   0.0000   436.9388      -11.2823       3.79759      -2.56814       3.17291      -2.29794     -0.786374      -1.50721     -0.923145      0.612027      0.309687     -0.123988     0.0137392     0.0180390    0.00733153  -0.000800198  -9.30403e-05   4.92507e-05       4.30946       6.19172       5.40879       5.70078       4.38477       3.59898       2.57313       1.79337       1.14483      0.645549      0.388291      0.171264     0.0904974     0.0317433     0.0130688    0.00382164   0.000987179   0.000203659
   9  17 2953.5024    3.6491  0.8714 12.2622  0.0023  0.0308   0.1074   0.0701    0.1608   0.0000   436.1848       4.14215       7.29722      -1.32309       5.06565     -0.180217     -0.792804       1.17728       2.91304     -0.342808      0.444301      0.235782     -0.146702    -0.0625919     0.0126860   -0.00108152  -0.000503011  -0.000172945       4.92830       6.42520       5.92677       5.82750       4.79963       3.87767       3.02857       1.91025       1.34433      0.703014      0.418311      0.202249     0.0942513     0.0378185     0.0142620    0.00372565    0.00109412   0.000196750
   9  18 3091.4568    4.1259  0.9499 12.2173 -0.0049  0.0304   0.1118   0.0754    0.2072   0.0000   444.1729      -3.61476       8.82444      -2.36154      -3.25111      -9.39690       1.69121      -2.23287      0.549873     -0.420883      0.158682      0.129444    -0.0446017    0.00368062    0.00814210    0.00119845  -0.000782750   2.20526e-05       5.18735       6.24639       6.29471       5.84766       4.84162       4.08118       2.94601       1.90543       1.30303      0.764937      0.430436      0.180989     0.0990106     0.0372312     0.0145576    0.00400810   0.000994212   0.000172624
   9  19 3229.4882    3.7700  1.1346 13.0506 -0.0036  0.0432   0.1033   0.0897    0.1363   0.0000   441.8318      -13.5308       5.62616       20.8477      -8.81595      -1.01529       1.97423      -2.29896     -0.102668     -0.169325      0.467163      0.167289      0.174872    0.00487173     0.0133123    0.00678527  -0.000274353   0.000149524       6.43731       9.02401       8.05311       8.00238       6.67806       5.21648       3.97593       2.49811       1.73681       1.06755      0.539654      0.280410      0.119181     0.0546969     0.0183787    0.00551629    0.00153749   0.000289643
   9  20 3367.6264    3.1612  1.6756 12.7096 -0.0060  0.0501   0.0733   0.1202    0.0925   0.0000   433.1088      -17.2071       2.75438       11.6333       4.37722     -0.747187      0.872109      -3.79325      0.667390      -1.12947      -1.45694     -0.194167      0.328912     0.0524774    -0.0138741   -0.00125844    0.00130739  -0.000234072       7.97205       10.9303       10.5233       9.83918       8.02175       6.39671       4.57333       3.10419       2.11029       1.19034      0.697933      0.340007      0.161477     0.0633106     0.0246217    0.00705519    0.00177469   0.000319261
   9  21 3506.1214    2.6657  2.2145 12.4626 -0.0011  0.0613   0.0580   0.1506    0.0764   0.0000   430.8216       15.4830       21.5639       2.00243      -2.83876      -3.52600      -2.37311      0.842070      -2.59562      0.623482     -0.917189      0.279281      0.297554    -0.0876632    0.00859349    0.00991731  -0.000178839  -0.000189912       10.3987       13.2823       13.5899       12.1285       10.3638       7.86900       5.73769       4.00422       2.47784       1.63063      0.833086      0.413794      0.202105     0.0842169     0.0278266    0.00927751    0.00217468   0.000346508
   9  22 3645.0523    2.2952  3.6444 11.6326 -0.0015  0.0730   0.0391   0.2006    0.0692   0.0000   429.3861       3.54518       2.61296       8.62742       4.05882       9.79632       16.7537       2.02156      -6.61167       1.16175      0.584474     -0.394824     -0.142893    -0.0405899    -0.0487623    0.00132432   0.000961978   6.95940e-05       12.6696       15.3007       15.1798       14.3389       12.1905       9.57936       7.36021       5.17185       3.21613       1.96917       1.06719      0.565963      0.251696      0.103819     0.0348509     0.0107724    0.00251095   0.000412364
   9  23 3784.0201    1.9534  4.8731 11.1092 -0.0028  0.0893   0.0288   0.2385    0.0733   0.0000   427.0810      -5.92835      -9.72952       9.79493      -11.3824       5.44525      -5.21998      -7.63321     -0.206164       2.08156       1.17438      -1.02422     -0.308343    -0.0345233    0.00395136     0.0182361   -0.00229587  -0.000489976       14.5657       18.6583       19.0423       17.1048       14.9550       11.9690       8.55953       6.33976       3.96853       2.32338       1.36641      0.672342      0.321531      0.123417     0.0470530     0.0145133    0.00329604   0.000532041
   9  24 3923.2654    1.6082  6.2132 10.8183 -0.0007  0.1114   0.0229   0.2949    0.0657   0.0000   395.8909       43.2892      -6.34690      0.984877      -4.90909      0.241700       8.28731      -2.09126      -1.56690     -0.698602       2.10659      0.343036     -0.392691     -0.223971     0.0481029     0.0171456   -0.00422075  -0.000262393       18.3246       23.2142       23.7897       21.3792       19.0789       14.4286       11.3165       7.50219       5.05397       3.04206       1.68816      0.839863      0.394775      0.161757     0.0584669     0.0170691    0.00433417   0.000651641
  10   9 1879.9470    0.4730  0.3132  9.4761 -0.0110  0.0313   0.0236   0.0448    0.0597   0.0000   438.3467      -4.88257       10.9544      -4.37412       3.89835      -1.57224      -2.02954      -1.43746     0.0589177     0.0950821     -0.456865     -0.170485     -0.100830    -0.0273162    -0.0200798    0.00357589    0.00123920   0.000431540       4.58554       5.94924       7.06761       5.13721       6.61507       2.96173       3.19354       2.16595       1.03436       1.05250      0.399806      0.275116      0.178778     0.0439285     0.0407986     0.0127426    0.00256701    0.00130184
  10  10 2021.4815    0.6227  0.4746  9.7083 -0.0002  0.0262   0.0237   0.0501    0.0836   0.0000   437.2341      -3.57408       14.3480       3.93157      -7.03675      -1.29090      0.472297      0.785883       1.23667      -1.29468     -0.769799      0.261570    -0.0222614     0.0670443   -0.00511421   -0.00742574   0.000353608    0.00100121       3.74397       4.94621       4.59090       4.54063       3.64686       3.30751       2.57516       1.95633       1.07801      0.832828      0.448823      0.247541      0.109053     0.0686915     0.0257259     0.0111778    0.00276745    0.00114105
  10  11 2162.9712    0.8323  0.6790  9.8344 -0.0116  0.0274   0.0285   0.0689    0.1605   0.0000   439.2920      -8.66695       8.94682       5.98403      -2.51270       1.91371      -1.51448       2.87055       1.57308      0.284534     -0.731135     -0.159826      0.122872      0.140941     0.0262848    -0.0127926  -0.000840780   1.37016e-05       4.43460       4.87930       5.30425       4.80098       4.40670       3.44601       2.57315       1.92222       1.30487      0.828957      0.481530      0.279761      0.139650     0.0645716     0.0256890     0.0101464    0.00327358   0.000995196
  10  12 2302.7746    1.1687  0.9000  9.9497 -0.0062  0.0316   0.0327   0.0727    0.2555   0.0000   443.1208      -9.09276       16.2041       1.50435      -2.10165      0.112547       1.15670     -0.118225      -1.95973       1.49312     -0.373943     -0.170237     0.0250639    -0.0284966     0.0294320   -0.00873564   -0.00739331    0.00228064       4.96714       5.71974       5.74718       5.22435       5.06399       4.13762       3.23068       2.37708       1.56672       1.01935      0.577595      0.319512      0.180620     0.0678100     0.0348800     0.0119922    0.00404907    0.00126582
  10  13 2440.7435    1.5545  0.8321 10.8353 -0.0041  0.0302   0.0463   0.0669    0.1440   0.0000   450.2026       8.04027       8.82750       4.60650     -0.586650      -5.88160       1.39857     -0.640353     0.0476126      0.219454      0.718088     -0.250116      0.152459    -0.0146483    -0.0360990   -0.00454035    0.00301219   -0.00215075       4.52139       6.03281       5.48007       5.25361       4.63422       3.82449       3.12807       2.07981       1.48355      0.845143      0.584106      0.254240      0.144007     0.0629437     0.0300158    0.00981377    0.00387023    0.00102016
  10  14 2578.5934    1.9734  0.9627 11.2607 -0.0046  0.0306   0.0551   0.0830    0.1352   0.0000   441.0473       2.08623      0.994359       12.6772       5.09232       6.17001      -3.24896      -1.21101     -0.800197      0.887337       1.01751     -0.485468     0.0742999     0.0404478   -0.00982741    0.00827469   0.000993834   -0.00166896       4.45561       5.92357       5.69593       5.53901       4.86047       3.86286       2.78507       2.05833       1.33184      0.920428      0.523339      0.300740      0.144302     0.0691304     0.0284666     0.0115152    0.00360362    0.00117950
  10  15 2716.9693    2.6234  0.9110 11.3428 -0.0026  0.0296   0.0696   0.0709    0.1636   0.0000   432.9841      -6.55185       23.8347      -2.04438      -2.53589      -3.83706       3.82176      -1.88108     -0.847460      0.171144      0.193472   -0.00225683     -0.160134     0.0524944    0.00516076   -0.00337072   -0.00434639    0.00134975       4.55936       5.74939       5.25636       5.26249       4.88680       3.80980       2.76899       1.85987       1.41915      0.911574      0.574412      0.287415      0.151491     0.0592731     0.0287580    0.00950021    0.00375833   0.000981311
  10  16 2855.6537    3.2433  0.8336 11.7766 -0.0021  0.0260   0.0891   0.0617    0.1531   0.0000   442.2288       1.00550       11.5885     -0.976095       8.61880      -2.60564     -0.281897      0.568553       1.60993     0.0147432     -0.381108    -0.0911659    0.00827552    -0.0971773    -0.0474028   -0.00215755    0.00489513   0.000814383       4.22666       5.00776       5.10457       4.81704       4.18329       3.44864       2.52455       1.77261       1.27631      0.773817      0.459521      0.258267      0.128983     0.0566993     0.0244038    0.00952637    0.00332330   0.000894342
  10  17 2994.4197    3.9639  0.8627 12.1959 -0.0045  0.0277   0.1056   0.0635    0.1561   0.0000   432.9169       1.30529       4.62730       3.39196       6.85948       9.49852      0.855920      0.580968     -0.543376       1.20808     0.0276901      0.145585    -0.0770891     0.0504457    0.00877548    0.00549219    0.00328184  -0.000635069       4.10757       4.92088       5.01569       4.90690       4.11672       3.45801       2.74495       1.93977       1.30484      0.848491      0.487245      0.280915      0.133930     0.0705154     0.0273503     0.0113087    0.00348094    0.00100645
  10  18 3132.8727    4.2075  0.8512 12.6915  0.0000  0.0281   0.1126   0.0652    0.1411   0.0000   434.9306       1.14100       11.3700       5.73616       2.34564     -0.557143      -2.96398     -0.484908     -0.812835     -0.292171     -0.217365      0.157523      0.125948     0.0892199     0.0104516    0.00538927   -0.00360489  -0.000503942       4.52590       5.57872       5.44104       5.19959       4.47301       3.82865       2.90882       2.08147       1.41075      0.840523      0.539268      0.259426      0.138503     0.0638585     0.0282221    0.00985183    0.00379094   0.000984181
  10  19 3271.2448    3.8464  1.3488 11.9182  0.0011  0.0410   0.0846   0.0833    0.1796   0.0000   437.2455      -6.39288       15.2863      -16.0499      -1.21702       2.35785       1.96522     -0.587933     -0.779263      0.335289     -0.138618      0.180395      0.177962    -0.0628663     0.0168269    -0.0126308  -0.000936104  -0.000923767       5.88519       7.32586       7.43695       7.49079       5.58410       5.42537       3.89320       2.83929       1.87918       1.24478      0.694102      0.388171      0.198774     0.0905556     0.0413316     0.0166572    0.00536768    0.00143759
  10  20 3409.9614    3.1999  1.9258 12.3403 -0.0073  0.0485   0.0655   0.1224    0.0860   0.0000   439.8115       2.15734       25.5644      -6.22851      -5.26562      -8.67855       15.3428       1.26773      -1.57566      -1.80922     0.0426529     -0.489507      0.274168    -0.0534418    -0.0319056    0.00238458    0.00846244   -0.00307895       7.23489       8.80187       8.78020       8.22838       7.90952       6.38315       4.73366       3.20651       2.37283       1.64231      0.944836      0.527807      0.260135      0.111065     0.0505410     0.0195784    0.00648925    0.00188640
  10  21 3549.0373    2.6126  2.4979 12.1316 -0.0043  0.0564   0.0491   0.1478    0.0708   0.0000   444.4667      -13.6050      -1.13620       3.59129       1.81071       6.96503      -3.76472       3.31662     -0.458547      -1.48454      -1.75392      0.863315      0.140915    -0.0114637     0.0572244     0.0307161     0.0103466    0.00247229       8.69510       10.7575       11.1806       10.0059       9.08789       7.30454       5.66767       4.01270       2.88466       1.69080       1.08020      0.606119      0.291523      0.156416     0.0566723     0.0241955    0.00807849    0.00220463
  10  22 3688.1855    2.1372  3.7539 11.6303 -0.0005  0.0744   0.0347   0.1921    0.0594   0.0000   422.2446       1.42732       9.40070      -18.6970      -13.7530      -11.4889      0.519099       6.59858      0.391452     0.0509434      0.670232      0.738177     -0.279010     -0.451003     0.0416181     0.0515052    0.00897990   -0.00116979       10.8146       14.1154       14.3615       13.0086       11.9674       9.65640       7.56464       5.55299       3.64745       2.49363       1.44158      0.793879      0.441764      0.185671     0.0906497     0.0326476     0.0106731    0.00321535
  10  23 3827.7998    1.7628  5.1235 11.1405 -0.0003  0.0920   0.0269   0.2431    0.0618   0.0000   445.4977      -22.8920       5.84232      -14.1028      -8.37695       20.5908      -7.37030      -1.15131       1.70665     -0.499014      -1.30229     -0.848560      0.649335    -0.0442677     0.0590303     0.0123342    0.00388562   -0.00125512       14.0539       16.9786       17.8853       16.3868       14.9357       12.1327       9.34531       6.91074       4.57059       3.02936       1.79233      0.978717      0.508693      0.237241      0.104066     0.0386747     0.0130493    0.00381402
  10  24 3967.6047    1.4575  6.6076 10.5805 -0.0059  0.1099   0.0194   0.2918    0.0622   0.0000   450.8703       18.6146       41.8025       30.8965      -22.1556      0.664696      -19.7400      -9.58866       16.6796       1.87872      -9.02008     -0.433142       1.03382      0.806078     -0.146359    -0.0169999    -0.0175664    0.00812754       16.1086       20.5141       21.7744       20.1634       17.8388       14.4249       11.1516       8.18513       5.52731       3.64190       2.16379       1.25085      0.602467      0.320285      0.124209     0.0514759     0.0163633    0.00486278
  10  26 4247.7839    1.0343 10.3132 10.1671 -0.0034  0.1622   0.0146   0.4789    0.0522   0.0000   458.5007      -33.6846       56.5427       51.2598       38.8142      -22.7865      -1.89315      0.321128       11.0943       3.83387     -0.568351      -1.72564      0.589045      0.125413     -0.372706     -0.169725    -0.0132388     0.0106536       24.2011       29.5188       30.2259       29.9939       25.8598       21.6041       16.6972       12.6221       8.66399       5.51139       3.38494       1.93575      0.992111      0.487548      0.197853     0.0763228     0.0247493    0.00679455
  11   9 1915.4108    0.5512  0.3655  9.5346 -0.0089  0.0211   0.0233   0.0414    0.0639   0.0000   437.6395      -3.67845       6.62469       3.27746       1.33556      -1.86672     -0.273922      0.347507       1.03026     0.0185458     -0.134250      0.398139    -0.0914507      0.105384    -0.0424877    0.00962543   -0.00450667    0.00421973       3.29524       4.20673       4.24947       4.05339       3.65407       2.74353       2.17834       1.41762       1.03486      0.683144      0.444089      0.280580      0.127034     0.0681932     0.0344119     0.0131973    0.00534528    0.00210370
  11  10 2057.9374    0.6441  0.6326  9.4009 -0.0023  0.0255   0.0202   0.0611    0.0855   0.0000   437.0227       4.13634       8.40861      -1.29673      -4.09769      -3.89971       3.48088      -1.91470       1.73138      0.208805     -0.206259     -0.326626    -0.0716580    -0.0916786    -0.0137460   0.000858199   -0.00661234   -0.00392020       3.23843       3.92559       4.30049       4.30130       3.57318       2.91918       2.48597       1.82121       1.22972      0.776131      0.594086      0.307968      0.169942     0.0918755     0.0465185     0.0222849    0.00821248    0.00282505
  11  12 2339.9960    1.2695  0.9063 10.1230 -0.0085  0.0310   0.0366   0.0787    0.2724   0.0000   439.2125      -5.80149       13.7595       3.99005      -3.95842      -3.51647      -1.99342       2.27930       1.20699      -1.07810      0.982098     0.0923359      0.124610    -0.0395972     0.0161551   -0.00215182   -0.00630809   -0.00467876       4.43719       5.61058       4.97932       4.76383       4.18354       3.93107       3.27137       2.65858       1.79220       1.13934      0.649073      0.382286      0.203047      0.108876     0.0502507     0.0221682    0.00827778    0.00306890
  11  13 2478.4821    1.7116  1.0589  9.7373 -0.0002  0.0325   0.0449   0.0744    0.6398   0.0000   436.0628      -3.69984       8.64999      -3.61107       13.2751      0.896363      -2.11943      0.605042      0.824059      0.844713      0.629465      0.164116      0.138854     -0.210712    -0.0408482   -0.00632807   -0.00595140   0.000752065       4.39996       5.13040       5.60759       5.41258       4.78395       3.71216       3.15482       2.41503       1.65039       1.12971      0.664667      0.408391      0.233421      0.126684     0.0586700     0.0269847     0.0105691    0.00360439
  11  14 2616.8673    2.1288  0.9791 11.2441 -0.0043  0.0288   0.0540   0.0745    0.1677   0.0000   440.5641       1.34021       14.5476      -1.67206      0.438020      -4.01811      -1.24567      -3.98092     -0.170243     -0.384900    -0.0555576      0.410396    -0.0696552     -0.189853     0.0500285     0.0254062    0.00580538    0.00146855       3.87835       4.87896       4.58850       4.90997       4.18190       3.68697       2.80939       2.10816       1.49347       1.06872      0.622672      0.390868      0.212986      0.107541     0.0506232     0.0207253    0.00947120    0.00316511
  11  15 2756.0549    2.7893  0.7838 11.8038 -0.0042  0.0252   0.0771   0.0621    0.1280   0.0000   444.2922      -1.50069       17.2889      -8.76891      -7.61612      -5.80029       2.84525      0.334433      0.814684     -0.184318     -0.245102    -0.0965130      0.131971    -0.0230120    -0.0361587    -0.0251647   -0.00123657   -0.00269509       3.64204       4.19530       4.33646       4.41331       3.84077       3.06684       2.66055       1.77371       1.30181      0.879338      0.592044      0.341924      0.179618     0.0940247     0.0452217     0.0205069    0.00811736    0.00278175
  11  16 2895.3577    3.4701  0.7981 12.3457 -0.0057  0.0276   0.0953   0.0588    0.1253   0.0000   437.5717     0.0945854       5.61894      -2.28864      0.259698       6.51026      -3.03173     -0.952823    -0.0248143      -1.80311      0.789593      0.206484    -0.0374307    0.00358969    -0.0872142    -0.0521152   -0.00213442   -0.00188828       3.98179       4.78409       4.88993       5.08897       4.31667       3.32262       2.77095       2.10061       1.47461      0.949156      0.583918      0.329305      0.214084      0.107650     0.0511276     0.0220539    0.00907768    0.00287179
  11  17 3034.4824    4.1904  0.7410 12.5541 -0.0008  0.0258   0.1171   0.0538    0.1352   0.0000   435.3656     -0.221849       6.44798     0.0631426       2.95869      -2.30873      0.591777      -3.17593     -0.644012      0.870210    -0.0870814    -0.0750574     -0.229523     0.0679758    -0.0314571     0.0159878    0.00506933   0.000372691       3.81411       4.46080       4.44831       4.25115       4.25721       3.45931       2.61396       1.83744       1.30008       1.00226      0.640598      0.369445      0.208211     0.0926268     0.0473371     0.0184788    0.00828521    0.00276348
  11  18 3173.4209    4.0012  1.0695 12.5108  0.0005  0.0301   0.0965   0.0716    0.1373   0.0000   439.9340     -0.293930       10.3895       3.49366     -0.984635      -2.93349      -6.00848       3.79174       3.38598      0.927434     -0.370195     -0.357544    -0.0975712      0.123410    -0.0248525     0.0406569    0.00571508   -0.00273759       4.20444       5.35171       5.36252       5.22775       4.57496       3.97823       3.05413       2.33962       1.58868       1.10594      0.698167      0.372954      0.237639      0.113226     0.0503538     0.0246219     0.0101323    0.00333628
  11  19 3312.2221    3.6433  1.5344 11.8730  0.0038  0.0364   0.0746   0.0898    0.1406   0.0000   433.7030      -20.4705       5.91928       7.76895      -5.08272       5.52383     -0.120893      -1.37806      0.830928      0.103790      -1.41119     -0.505756     0.0179319     -0.171434    -0.0130856     0.0115772    0.00312295   -0.00255072       5.14540       6.36138       6.60493       6.30243       5.40872       4.86975       3.68797       2.75025       1.99743       1.31864      0.836325      0.473561      0.279523      0.147031     0.0612020     0.0317541     0.0118385    0.00447822
  11  20 3451.5049    3.0537  2.2013 11.8979  0.0002  0.0456   0.0552   0.1159    0.0869   0.0000   447.5631       13.8265       9.51262       6.35490       5.53523      -5.41071      -1.86756       1.11635       5.19255      -1.98768      -2.58238      0.980251      0.141521    -0.0901532      0.109826    -0.0132146    0.00384852    0.00375303       6.55668       8.29052       8.16336       8.00428       7.16555       5.86043       4.89911       3.57169       2.56804       1.67784       1.08235      0.625298      0.348959      0.188109     0.0818828     0.0404600     0.0142776    0.00529627
  11  21 3591.0365    2.5110  3.0784 11.6195 -0.0000  0.0594   0.0401   0.1531    0.0670   0.0000   440.9147      -4.44569       8.86770       20.6063      -9.23237      -12.6472     -0.401396       5.97020       2.13774     -0.573925     -0.966210       1.88838      0.115393     -0.286968     0.0109748     0.0833476    -0.0281863  -0.000367466       7.54377       9.87173       10.1590       9.66872       9.16381       7.35999       6.08142       4.39181       3.19979       2.19681       1.42559      0.864187      0.457784      0.257609      0.109188     0.0572008     0.0192390    0.00766669
  11  22 3730.7147    2.0279  4.2277 11.3031 -0.0027  0.0740   0.0300   0.1915    0.0602   0.0000   429.8385      -4.88683       8.65364      -10.3646      -8.99894       7.71538      -17.9385       10.0716       8.78414      0.714742      -1.82184      0.619718     -0.216695      0.293313     0.0396583     0.0497178    0.00686855    0.00325156       9.75614       12.6419       13.1650       12.5451       11.2339       9.54205       7.55946       5.70149       4.08015       2.76346       1.75297       1.04346      0.591105      0.307650      0.147987     0.0653303     0.0257675    0.00942895
  11  23 3870.5039    1.7142  5.6659 10.7990 -0.0094  0.0887   0.0232   0.2400    0.0618   0.0000   440.1444      -18.5050      -5.60838       8.98975       3.69803       20.4926       33.2947      -27.0753      -20.5628       4.21022      0.578918      -1.90406     -0.547494      0.176052      0.396309      0.155165    -0.0558123   -0.00283478       12.2482       15.6778       16.1940       15.4919       13.9348       11.7843       9.17047       6.82251       4.83030       3.34965       2.10858       1.30776      0.680422      0.360986      0.175834     0.0775389     0.0296625     0.0112807
  11  24 4010.5626    1.4206  7.2596 10.5675 -0.0046  0.1094   0.0185   0.2968    0.0569   0.0000   468.0411       6.53160       13.6230       4.16673       15.4390      -28.7394      -16.2595       7.62897       6.29158       4.62878       3.45335       3.67261      0.287531      -1.15231     0.0435558      0.230560     0.0341579    -0.0188141       14.9671       18.4487       19.5757       18.3799       17.1972       14.1293       11.4037       8.59984       6.16598       4.20633       2.68070       1.62621      0.902929      0.481136      0.227741      0.102770     0.0388109     0.0143833
  11  25 4150.7246    1.1857  8.8608 10.2432 -0.0007  0.1301   0.0155   0.3689    0.0564   0.0000   456.8485      -4.27222      -21.9660       5.97631       11.5328       6.26049       13.6412      -16.1045       2.01639       10.7309      0.821549      -1.77105      0.352515      0.621171    -0.0659317    -0.0505575    -0.0667317    -0.0128337       17.9368       22.7008       23.4322       22.3231       20.9146       16.9455       13.8809       10.4153       7.38754       5.01946       3.25886       1.90012       1.06662      0.554432      0.260920      0.120364     0.0448426     0.0163704
  12   8 1805.7925    0.3633  0.3252  9.3371 -0.0010  0.0215   0.0167   0.0454    0.0504   0.0000   434.8434      0.301133       5.66231      -1.55698       2.54592       1.24517       1.39803     -0.824555      -1.38560      0.494407     -0.204378     -0.479171     -0.355339    -0.0917369     0.0928717     0.0295009    -0.0143884   -0.00873676       2.89431       3.16768       3.16391       3.42364       2.75404       2.60643       2.17920       1.67159       1.30911      0.924024      0.575258      0.305653      0.200934      0.126736     0.0575887     0.0239281     0.0119356    0.00624349
  12   9 1949.9676    0.5475  0.4258  9.3635 -0.0008  0.0199   0.0202   0.0463    0.0633   0.0000   438.1554      -4.97598       15.0241      0.689301      -3.06663     -0.963286       1.43987     -0.377810     -0.328544     -0.692626     -0.698980     0.0705304     -0.119047     -0.115587     0.0812993     0.0171057    0.00697036   0.000663310       2.66217       3.20714       3.34284       3.03101       2.92203       2.41847       2.06975       1.62551       1.07950      0.761288      0.530229      0.328872      0.178673     0.0971547     0.0468200     0.0257994     0.0114192    0.00478562
  12  10 2093.6035    0.6540  0.5933  9.7352  0.0015  0.0264   0.0216   0.0547    0.0787   0.0000   438.7613       5.70691       9.35268      -1.23488      -2.18126      -1.72785     -0.484905      -1.65064      0.251599      -2.02946     -0.996388     -0.188554      0.179951      0.106491    -0.0233335    -0.0558435     0.0187847     0.0116139       3.24162       3.98855       4.02334       4.05876       3.99315       2.99017       2.49973       2.10046       1.54349       1.09874      0.630847      0.416893      0.260632      0.146993     0.0790744     0.0396445     0.0157710    0.00672621
  12  11 2235.8094    1.0356  0.6453 10.0863 -0.0037  0.0254   0.0304   0.0495    0.0977   0.0000   438.9478      -2.25633       11.3850      -1.11217      -3.89853       1.26557      -3.90137       2.57919      -2.46966       1.41429     -0.594437     -0.498346      0.202551    -0.0281331    0.00215031    -0.0181847   -0.00166533    0.00390024       3.12796       4.30278       4.05901       4.17022       3.52577       3.42245       2.42884       2.01135       1.29300       1.01962      0.679997      0.410871      0.259786      0.128025     0.0699356     0.0321703     0.0143666    0.00613982
  12  12 2376.2656    1.3036  0.9126 10.2761 -0.0072  0.0377   0.0334   0.0656    0.1946   0.0000   443.7663      -1.48188       10.7886       2.87576       1.88336      -3.22895     -0.439987       3.80323      -3.09304    -0.0707439      -1.15901      0.586617      0.146377      0.219269    -0.0544686    -0.0304115     0.0131770   -0.00315515       3.55122       6.37261       4.40669       6.36966       3.90367       4.90941       2.78747       3.18806       1.65815       1.54330      0.780950      0.650416      0.284158      0.198017     0.0835794     0.0493432     0.0188194    0.00825346
  12  13 2515.4426    1.7852  0.9772 10.9813 -0.0090  0.0315   0.0503   0.0777    0.2912   0.0000   437.1619      -2.16564       21.8536       3.98504      -4.73628      -3.87956       2.07666       4.32821      -1.94585      -3.21730     -0.333391      0.589590      0.342505     -0.173476    -0.0386289    -0.0379184     0.0129572    0.00713663       4.05024       5.59158       5.14828       5.36167       4.83078       4.01316       3.43536       2.56719       1.82433       1.36348      0.865030      0.624330      0.294887      0.203761     0.0776950     0.0497332     0.0182524    0.00885187
  12  14 2654.5385    2.3839  0.7941 11.6175 -0.0031  0.0263   0.0648   0.0594    0.2089   0.0000   445.3777       1.78720       6.95520      -3.49249      -8.35214       2.25025      -2.86753     -0.909630       1.59003      0.550108      0.253378     -0.349938     -0.213394    -0.0848188     0.0745987    -0.0206067     0.0158537    0.00459772       3.41261       4.01119       4.21094       4.34835       3.70120       3.08348       2.68099       2.24077       1.46409      0.995569      0.714328      0.434671      0.245429      0.128698     0.0719755     0.0366576     0.0180198    0.00695588
  12  15 2794.4325    2.9052  0.9019 11.9693 -0.0077  0.0273   0.0703   0.0585    0.1636   0.0000   438.8487       1.36724       14.7625      -1.05823     -0.165401      0.332806      -2.84562      -1.50155     -0.264561     0.0928000     -0.398251     -0.312921    -0.0433810      0.476455     0.0308664    -0.0611725    0.00797516   -0.00396569       3.43328       4.36262       4.49606       4.20655       3.81223       3.35531       2.71660       2.18883       1.51623       1.08158      0.697945      0.425080      0.250198      0.142850     0.0711329     0.0358903     0.0159621    0.00682361
  12  16 2934.3441    3.7837  0.6833 12.4025 -0.0024  0.0218   0.1083   0.0555    0.1247   0.0000   443.1920      0.477158       11.1163      -3.85074     -0.687687      -1.33608     -0.364694       1.07746     -0.301262       1.00329      0.624260      0.607840      0.243839   -0.00243274   -0.00705086    0.00673253    0.00345474   -0.00153743       3.02561       3.32726       3.62240       3.85295       3.17000       2.53411       2.36434       1.81087       1.17845      0.834139      0.592465      0.373317      0.187151      0.108630     0.0567062     0.0306382     0.0141402    0.00570780
  12  17 3073.7404    4.0407  0.8697 12.5366 -0.0010  0.0257   0.1036   0.0639    0.1315   0.0000   438.9394      -4.91201       12.6603       1.43344     -0.197514       3.42129      -1.30809     -0.255645     -0.956576      0.653572      0.790396     -0.778972     -0.373591    -0.0377591    -0.0154842   0.000388858     0.0117676   -0.00120862       3.65300       4.27916       4.11524       4.28825       4.08027       3.48362       2.68892       1.86859       1.41656      0.987454      0.746400      0.483851      0.271234      0.137674     0.0712115     0.0344530     0.0155127    0.00600160
  12  18 3213.1736    3.9541  1.2023 12.1384 -0.0012  0.0314   0.0858   0.0729    0.1646   0.0000   443.0334      -6.32137       17.6410       8.50632      -2.77312      -2.82278      -2.36702    -0.0395940     -0.715922     -0.731690     -0.909468      0.970155     -0.337225     -0.113857     0.0227005     0.0165783     0.0114601   -0.00805617       4.40505       5.26647       5.38085       4.66742       4.28838       4.24643       3.46822       2.73235       2.07564       1.35423      0.889212      0.546173      0.306090      0.166816     0.0897212     0.0398321     0.0188672    0.00757851
  12  19 3352.5514    3.4963  1.6772 12.0322 -0.0010  0.0376   0.0652   0.0912    0.1101   0.0000   436.2888      -3.34139       13.3586      -3.93934      -7.15691      -2.63422       2.16350      0.864110     0.0501011      -1.27920    -0.0537537     -0.762652    -0.0589151      0.386411     0.0643224    -0.0541848    -0.0287117    0.00863374       4.55246       6.03324       6.11933       5.85573       5.38490       4.65587       3.97661       2.97844       2.27508       1.54285       1.06039      0.627390      0.394751      0.215255      0.111134     0.0579013     0.0228735     0.0110058
  12  20 3492.3313    2.9562  2.3494 11.5108  0.0006  0.0443   0.0475   0.1135    0.0887   0.0000   434.8131      -2.25643       27.0458      -2.44635       1.34226    -0.0533524       5.03250       2.41982       1.29798     -0.934499      -1.77525      0.876914      0.367672   -0.00376985     -0.212907    0.00808555     0.0140531   -0.00318079       5.67604       6.79695       7.34244       7.31579       6.45191       5.43313       4.71855       3.50265       2.53555       1.75306       1.24736      0.746375      0.459651      0.236839      0.131905     0.0654036     0.0302669     0.0126737
  12  21 3632.3483    2.3998  3.7226 11.2659 -0.0029  0.0582   0.0327   0.1521    0.0632   0.0000   430.6763      -4.80868       10.5318       1.25073      -8.42714      -6.29452     -0.832757       5.96054       4.40784      0.240455      -1.98465      -1.49482      0.501305      0.593676    -0.0776556      0.111509     0.0864357    -0.0417908       7.53277       9.46055       10.1043       9.62541       8.87600       7.61526       6.04192       4.70776       3.43685       2.42907       1.63169       1.01431      0.606474      0.346261      0.177933     0.0860123     0.0385045     0.0161963
  12  22 3772.4171    1.9258  5.1264 10.9422 -0.0012  0.0749   0.0242   0.1996    0.0583   0.0000   437.2820     -0.450618       23.5198       1.68009       5.40529       16.9315      -8.78104      -8.68542      -2.70536       1.64905      0.744632      0.648418     -0.128461      0.277402      0.302210    -0.0274573     -0.121045    -0.0394886       9.19111       11.8713       12.5086       11.9933       11.0825       9.50701       7.80880       6.13706       4.49915       3.10940       2.13275       1.36236      0.786626      0.450916      0.226985      0.120647     0.0491518     0.0216090
  12  23 3912.7058    1.5483  6.0720 10.8721  0.0003  0.0921   0.0212   0.2531    0.0547   0.0000   442.5671       22.2719       16.4383       32.4386      -5.79834      -28.2546       5.36542       7.01224    -0.0637767      0.727290      0.141045       2.21316     -0.962773     -0.322435     0.0642887    -0.0772089    -0.0930526    -0.0467377       11.4272       14.7187       15.4816       14.7731       14.0772       11.7009       9.67485       7.55780       5.50190       3.93505       2.57850       1.64236      0.980952      0.534076      0.287292      0.138342     0.0606841     0.0250510
  12  24 4053.2098    1.3401  7.9796 10.4018 -0.0016  0.1082   0.0166   0.3089    0.0581   0.0000   451.8430       40.1775       22.9735      -13.2219       1.40085       33.1138       4.79616      -4.30050       6.60943     -0.968473     -0.310931      -1.08837      0.327868     -0.437187      0.306222    -0.0393188    -0.0170170     0.0392429       13.7357       17.1492       18.4923       17.6211       15.9256       14.2945       11.4145       8.86993       6.61772       4.66948       3.10486       1.96936       1.16589      0.662054      0.343021      0.169436     0.0734265     0.0318836
  12  25 4194.1441    1.1088 10.1836 10.1715  0.0009  0.1378   0.0143   0.4060    0.0544   0.0000   431.7978    -0.0712368       35.8218      -19.1599       20.7248      -26.1885      -9.99272       7.90860       5.21983      -1.12623       2.03400      0.788988     -0.990313     -0.174845    -0.0853857     -0.321047    -0.0161018    -0.0185501       16.9198       21.8283       22.8125       22.4841       20.6506       17.6870       14.5273       11.2877       8.52247       5.92010       3.99961       2.59952       1.53462      0.874470      0.458166      0.227907     0.0966520     0.0403207
  12  26 4334.9819    0.9224 11.8609 10.1194 -0.0050  0.1762   0.0137   0.5030    0.0497   0.0000   474.0625       6.14043      -38.5056       19.1845       22.1268      -18.3304      -21.7274       10.8709       27.0764       10.0016      -1.97598       2.28812      -3.13782     0.0776995       1.38436     -0.158982     0.0136206      0.103792       22.1041       27.5193       29.9491       28.3327       26.3798       23.3337       18.3503       14.5438       10.6710       7.61631       5.23508       3.32235       2.01607       1.11914      0.596406      0.295054      0.124730     0.0539839
  12  28 4617.7438    0.6046 16.8296  9.9218 -0.0054  0.3098   0.0093   0.8491    0.0352   0.0000   465.7735      -29.4386       43.4904      -40.4528      -11.3527       63.3184      -50.6505      -12.4965       20.2872     -0.336762      -12.8233       8.08535      -4.21358       1.25994       2.85937      -1.43509    -0.0121303    0.00748074       37.7244       48.3205       52.3598       50.0120       46.0510       40.5497       32.2423       26.3573       19.3242       13.7822       9.38880       6.07108       3.74840       2.09331       1.14882      0.581457      0.235589      0.100319
  13   8 1838.6304    0.3946  0.4120  9.4025 -0.0109  0.0211   0.0151   0.0505    0.0564   0.0000   437.2579      0.826782       17.2538      0.972910      0.927216      0.223222      0.113404      -2.00748     -0.942388     -0.746484      0.387901      0.347699      0.113681     -0.187350    -0.0424477     0.0298473   -0.00163322    0.00120005       2.63169       3.20330       3.20591       3.27325       2.58724       2.59963       2.30395       1.74175       1.43471      0.953885      0.633602      0.377402      0.243591      0.137297     0.0752724     0.0402282     0.0181187    0.00897511
  13   9 1983.7938    0.5446  0.5237  9.5502 -0.0109  0.0248   0.0177   0.0466    0.0667   0.0000   436.7212      -2.58192       11.3220      -1.62983      -3.44615      -2.63423      -1.78006       1.75768      0.144353       1.47610     -0.443689      0.748100    -0.0644809    -0.0366839    0.00696185     0.0781578     0.0251868   -0.00187055       2.61880       3.50060       3.52051       3.70660       3.22111       2.98414       2.44873       1.91280       1.52080       1.08344      0.727480      0.461665      0.301792      0.178095     0.0958048     0.0559998     0.0251002     0.0112621
  13  10 2128.4677    0.8023  0.6421  9.6069 -0.0046  0.0224   0.0228   0.0504    0.0868   0.0000   437.6668       2.35381       6.85878      -1.02022       4.21952      -1.74414       2.09461      0.527751     -0.307704      0.471923      0.309026      0.192194     -0.174073      0.351952     0.0345451     0.0517866   -0.00946350    -0.0172372       2.80682       3.48404       3.53686       3.40127       3.16330       2.69886       2.40124       1.93247       1.48696      0.999640      0.717022      0.422544      0.255375      0.156608     0.0873427     0.0448582     0.0212723     0.0113186
  13  11 2271.1167    1.0862  0.8309 10.0787 -0.0006  0.0259   0.0274   0.0620    0.1060   0.0000   442.0012      0.209311       6.90256      -1.03944       3.67405     -0.979393      -2.29797      0.352602      0.145356      -1.54613      0.319377     -0.345526     -0.158479      0.209679     0.0402368    -0.0892839     0.0352007     0.0120648       2.95433       3.94630       4.16008       4.01556       3.67565       3.17225       2.46349       2.12503       1.43350       1.06646      0.762414      0.443915      0.306652      0.167159     0.0989061     0.0500784     0.0249764     0.0113660
  13  12 2411.7835    1.4990  0.8568 10.6323 -0.0004  0.0257   0.0370   0.0609    0.1214   0.0000   432.8496       1.06883       9.60041     -0.991640      -6.54669       1.19545      0.513533      0.440974      0.312173      0.690861       1.12066     -0.277883     -0.419396    -0.0264804   -0.00181050    -0.0362048     0.0233586    -0.0105290       3.16379       4.12129       4.05191       4.15578       3.86497       3.16948       2.64264       1.98811       1.56240       1.06849      0.757823      0.481556      0.295026      0.178933      0.103483     0.0494763     0.0252344     0.0115421
  13  13 2551.6982    1.9418  0.9917 10.8887 -0.0092  0.0305   0.0479   0.0661    0.2540   0.0000   440.0979       3.31187       13.0591       4.78950      -7.98156      -1.78003       4.79861       1.47377       3.32405      -1.04132     -0.466782      0.628899     -0.229508      0.131869      0.187402     0.0431897    0.00297933    0.00829412       3.18277       4.38565       4.37889       4.56329       3.99072       3.53819       2.71233       2.34466       1.77332       1.18086      0.858937      0.561256      0.341034      0.201402      0.113273     0.0585809     0.0320884     0.0143414
  13  14 2691.6143    2.4919  0.8770 11.0010 -0.0043  0.0268   0.0631   0.0587    0.4052   0.0000   434.9028     -0.411840       15.1426      0.764565       2.46349      -1.12268       4.88633      -2.03191     -0.313556      0.225364       1.06595      0.690906     -0.202891    -0.0253033    -0.0473240     0.0775528    -0.0406774    0.00720848       3.16933       4.04765       4.03008       4.10035       3.40962       3.25128       2.79421       2.27202       1.76346       1.21139      0.843087      0.508382      0.319380      0.180469      0.106700     0.0535585     0.0269398     0.0124014
  13  15 2832.1206    3.1661  0.8512 11.5579  0.0112  0.0275   0.0785   0.0554    0.2916   0.0000   435.5901       5.21406       14.9099      -1.94347       4.49311      0.481040      -8.75628      0.574068      0.673432      -1.32338      0.766482     -0.230787     -0.246579      0.142034     -0.125658     0.0917253     0.0141162    -0.0342568       3.40177       4.43097       4.12137       4.02500       3.30229       3.47349       3.06695       2.57381       1.90335       1.35397      0.910543      0.531477      0.333669      0.188786      0.112978     0.0512785     0.0259472     0.0128154
  13  16 2972.6016    3.7231  0.8886 12.3331 -0.0024  0.0261   0.0902   0.0562    0.2027   0.0000   446.6363     -0.174775       8.44101       6.52988       5.96381      -1.83293      -6.59260      -2.42183       1.33723       2.17814      0.136974     0.0814680      0.343218      0.369459    -0.0652480     0.0915345   -0.00399238   -0.00719953       3.15070       4.01148       4.01724       4.04928       3.76865       3.20985       2.84176       1.96506       1.63104       1.14056      0.782283      0.511759      0.309243      0.198059      0.100138     0.0554648     0.0255161     0.0115789
  13  17 3112.3958    3.9858  0.8997 12.5298 -0.0010  0.0254   0.0951   0.0607    0.1479   0.0000   444.0321      -4.04448       13.0803       9.09545     0.0649101     -0.104785      -5.50482     -0.949488     -0.376294     0.0853886      0.271253     -0.212239      0.372366    -0.0753072    -0.0175319    -0.0295840     0.0128174    -0.0118251       2.98458       3.80421       3.48488       3.85135       3.44993       3.16360       2.47065       2.03756       1.49066       1.15416      0.741247      0.490302      0.295297      0.191891      0.100275     0.0537552     0.0248281     0.0113220
  13  18 3252.2432    3.8870  1.1958 12.5398 -0.0009  0.0333   0.0848   0.0725    0.1372   0.0000   436.7013      -3.73566       14.1015     -0.522956       3.40914       2.94944      -1.53674       1.55842      0.844009     -0.899714     -0.642325     -0.663151    -0.0898131      0.256805     0.0982687     0.0835068    -0.0415360    0.00834977       4.29231       4.65515       4.94110       5.10168       5.16904       4.22420       3.12402       2.44221       2.20103       1.56917      0.958968      0.619505      0.405718      0.270159      0.153778     0.0838285     0.0390157     0.0167480
  13  19 3392.2856    3.3513  1.5603 12.4213 -0.0050  0.0364   0.0657   0.0888    0.0995   0.0000   440.4457      -9.37650       8.12757       7.62365       2.87047      -5.87609       3.07607       2.32729      -2.03605      -2.22879     -0.466057      0.305218      0.219653      0.244240     -0.102158    0.00167563    0.00895547   -0.00175160       4.45305       5.90679       5.90482       6.30068       5.34217       4.65214       3.76880       3.17099       2.26079       1.65169       1.06381      0.774823      0.448525      0.261650      0.138010     0.0806834     0.0408881     0.0186977
  13  20 3532.4500    2.6750  2.7941 11.6715  0.0007  0.0492   0.0399   0.1244    0.0693   0.0000   443.4533       11.1902       8.60646      -5.24136      -10.7197      -4.34336      -5.01708       1.86692      -1.81005       1.14336     -0.690362     0.0247175      0.578383     -0.119360     0.0269923     0.0390859    -0.0471504     0.0171400       5.71026       7.15606       7.85908       7.21196       7.11313       6.13665       5.10432       4.12874       3.02830       2.24621       1.54514       1.01723      0.647597      0.367228      0.213795      0.108784     0.0526448     0.0252692
  13  21 3672.9370    2.2101  3.9568 11.1919 -0.0019  0.0607   0.0291   0.1533    0.0620   0.0000   443.4905     -0.522081     -0.663208      -2.50184      -3.29367      -3.26870      -1.38123      -5.29226     -0.789853      -1.48497      -2.10224      -1.35446       1.74961     -0.259038   -0.00549660      0.162768     0.0305941    -0.0515184       7.25058       8.76628       9.36363       9.44110       8.63519       7.36467       6.35656       5.20424       3.82367       2.73111       1.91509       1.32488      0.783302      0.465296      0.257237      0.139518     0.0698192     0.0344305
  13  22 3813.4718    1.8065  5.9227 10.7706  0.0005  0.0775   0.0212   0.2106    0.0575   0.0000   428.2166      -7.79502       11.2394       4.57926      -10.2620      -5.92887       3.63725       5.71495      -5.05396      -3.67803      -1.88863       1.43988     -0.914891      0.724489      0.203132    -0.0819202    -0.0985003     0.0115373       9.07803       11.1693       12.4698       11.9787       11.0368       9.84504       7.91704       6.56741       4.88965       3.60080       2.45579       1.61528       1.03046      0.607181      0.347143      0.184759     0.0870731     0.0418064
  13  23 3954.3498    1.4669  7.3260 10.5881 -0.0046  0.0954   0.0182   0.2645    0.0575   0.0000   462.0307      -11.1419       30.9726       15.0101       18.2462      -10.8090       7.74624      0.465585      -1.07432      -4.57691       1.85947     -0.886614     -0.516007       1.11516      0.123425     0.0380476    -0.0261013     -0.166021       11.1685       14.2705       15.1129       14.9022       13.8988       12.0405       10.0762       8.07875       6.04396       4.37565       3.10802       2.03995       1.28466      0.768534      0.426296      0.226837      0.107815     0.0506783
  13  24 4095.5237    1.2422  8.7675 10.4224 -0.0020  0.1125   0.0158   0.3387    0.0537   0.0000   455.5267     -0.473496      -11.0962       11.1390      -7.23203       4.31458       7.45552       5.19975      -3.34747       11.4154       5.35580      -2.72651  -0.000830217       1.03662      0.505181     0.0973721     0.0983361     0.0792640       13.1100       16.3932       17.6296       17.0481       16.2727       14.0001       11.8426       9.53895       7.19052       5.31569       3.65738       2.44476       1.52681      0.931074      0.509402      0.279552      0.130579     0.0610420
  13  25 4236.4189    1.0223 10.3613 10.1854 -0.0042  0.1394   0.0137   0.4061    0.0515   0.0000   418.8925      -13.7382       18.1664       41.3176      -3.85659      -26.4182       14.6046       20.5241       11.6385      -6.93342      -5.27041       1.19526      0.302173     -0.911314     -0.841921      0.329525      0.246860    0.00147071       16.1509       20.7058       21.6991       21.9403       20.2623       17.8439       14.4126       11.6080       8.90300       6.42944       4.57817       2.99336       1.93708       1.14836      0.656280      0.347437      0.163474     0.0772985
  13  26 4377.5131    0.8679 12.9998 10.0748 -0.0020  0.1892   0.0127   0.5250    0.0471   0.0000   408.9748       23.9482       12.1592       19.3994       27.8976      -15.3872       26.1730      -10.6824      -30.7202      -8.75574      -4.47996       6.67901      -4.26166     -0.621215       1.30673      -1.07422     -0.327532      0.121618       21.5015       27.8767       29.2517       29.4055       27.2083       23.9741       19.5925       16.1008       12.3765       8.84543       6.26823       4.27283       2.68830       1.63005      0.900786      0.499497      0.233470      0.109785
  13  27 4518.9317    0.6915 15.0388 10.0015 -0.0038  0.2489   0.0110   0.6869    0.0408   0.0000   426.7636     -0.343993       33.4642       30.5918       10.7216       18.3009      -5.38806      -3.52817      -36.5472      -12.8700       9.72024     -0.674629      -3.81959       3.08960       1.96745      -1.04277     -0.224773    -0.0179014       28.2510       36.4682       39.0018       38.7289       35.8166       31.2508       26.3236       20.9961       16.2257       11.7343       8.24868       5.63715       3.60473       2.14777       1.21257      0.667474      0.308479      0.146150
  14   7 1723.4887    0.2908  0.2444  9.3702 -0.0106  0.0168   0.0141   0.0325    0.0386   0.0000   435.0452      -4.16972       9.27230      -4.84285      -2.44993       2.27899       1.29340     -0.106801      0.935417       1.47165      0.241136      0.440914      0.120828      0.135895    -0.0170068     0.0239565     0.0256819    0.00949515       1.89221       2.28387       2.39131       2.37532       2.50186       1.88186       1.72562       1.34245       1.03277      0.798196      0.586433      0.348638      0.227185      0.135419     0.0950017     0.0519281     0.0235530     0.0127603
  14   8 1870.8354    0.4357  0.3024  9.3970 -0.0074  0.0218   0.0193   0.0339    0.0512   0.0000   433.9373      0.270926       9.56119      -2.84106      0.580702      -1.43682      0.531769      0.348396     -0.691602     -0.492234     -0.175199     -0.439662    -0.0949109      0.305598    -0.0420396     0.0706929     0.0436069     0.0163147       2.09065       2.69553       3.34405       2.79180       3.04544       2.22220       2.23055       1.68397       1.23387       1.00579      0.597115      0.521685      0.259304      0.178437      0.121449     0.0483041     0.0327870     0.0144853
  14   9 2017.0368    0.6036  0.4689  9.6416 -0.0035  0.0192   0.0194   0.0424    0.0639   0.0000   436.2282      -4.04510       18.4715       1.80651      -1.22958       1.00990       1.81159     -0.396450      -3.43576       1.25173   -0.00459293     -0.983237    -0.0948223      0.216582    -0.0776293    0.00238768     0.0566017    0.00753692       2.11539       2.87514       3.01217       2.99841       2.78790       2.33647       1.97625       1.47587       1.19168      0.814099      0.588991      0.420095      0.243346      0.166588     0.0940506     0.0579202     0.0251261     0.0139795
  14  10 2162.4712    0.8058  0.7751  9.7584 -0.0041  0.0258   0.0208   0.0611    0.0849   0.0000   435.5574       4.80644       6.55421      -4.78929      0.193346       2.95860      -2.61428       2.72732      -1.53784       1.48558     -0.261862     -0.277409      0.226589      0.235121     -0.237573    -0.0946417    0.00533069    -0.0283813       2.69337       3.63882       3.69834       3.83667       3.52451       2.96852       2.61777       2.01148       1.60548       1.03481      0.858063      0.527960      0.376983      0.215790      0.127933     0.0715951     0.0374046     0.0187348
  14  11 2305.6391    1.1537  0.8927 10.1742 -0.0042  0.0262   0.0267   0.0600    0.1025   0.0000   440.2801       1.92309       12.4846       1.75754       2.20473       1.49922       2.10009      0.179497      0.569895       1.41855      0.965808       1.08039      0.595707      0.172006      0.131973      0.154508     0.0493434    0.00501268       2.95697       3.63862       3.75459       3.82345       3.56314       3.03089       2.65064       2.22455       1.70950       1.23339      0.882376      0.582297      0.388848      0.232783      0.130867     0.0767407     0.0423683     0.0202512
  14  12 2446.6807    1.5588  0.8692 10.8095 -0.0038  0.0268   0.0364   0.0572    0.1098   0.0000   437.7617       2.52925       15.7263       6.94423      -1.10676       1.07926      0.113894    -0.0304347     0.0485991       2.87853     -0.965779     -0.622442      0.219567    -0.0755709     -0.105382     0.0491690     0.0681024    -0.0159924       2.90129       3.60925       3.95267       4.03719       3.53250       2.92322       2.88607       2.14263       1.57855       1.28975      0.896824      0.583615      0.345045      0.242225      0.139183     0.0771450     0.0376138     0.0200826
  14  13 2587.2351    1.9821  0.9234 11.3871 -0.0024  0.0255   0.0479   0.0653    0.1223   0.0000   444.5378       10.8364       1.42798      -5.75488       5.39027       3.86026      -2.46279      -1.90048       1.41558     -0.978032       1.99107      0.939649     -0.511148     -0.105856      0.107018     0.0728677    -0.0401976     0.0133262       2.98243       3.79734       3.69203       3.84647       3.64195       3.12558       2.66821       2.08751       1.68218       1.22406      0.903994      0.575357      0.366913      0.229195      0.139976     0.0771696     0.0399426     0.0190349
  14  14 2728.1729    2.6442  0.8859 11.2147 -0.0120  0.0245   0.0638   0.0580    0.3061   0.0000   442.7773      -5.07350       8.95966       6.67900     -0.396895     0.0806067      -1.26580      -5.54440      0.674136      -1.37637     -0.256166       1.45761    -0.0406255      0.535222     -0.210750     -0.118917     0.0267780    0.00108200       2.84556       3.66301       3.88104       3.94870       3.67904       3.09851       2.55653       1.99719       1.50691       1.17322      0.791609      0.532113      0.325436      0.217901      0.137147     0.0730212     0.0391349     0.0187327
  14  15 2869.1564    3.3023  0.8282 11.9343 -0.0102  0.0247   0.0875   0.0564    0.3239   0.0000   440.7207       2.35859       16.7781      -2.17428      -1.43214      -2.91442      -2.33153      -1.37265     -0.296771      -1.23695     -0.685238     -0.842184     -0.119121    -0.0459376     0.0328613    0.00570571     0.0102746   -0.00444446       2.77006       3.48572       3.99198       3.60796       3.64173       2.89529       2.61392       2.07202       1.49854       1.18216      0.753263      0.596394      0.359497      0.204115      0.133565     0.0702778     0.0355341     0.0192372
  14  16 3010.1011    4.0037  0.8575 11.9282  0.0018  0.0246   0.0939   0.0548    0.3415   0.0000   436.5876      -3.40638       14.9797      0.127092       1.56511      -3.89172      -3.71506       2.21249      0.983348     -0.821183     -0.766421     -0.466260      0.251362      0.314497    -0.0252648    -0.0168146     0.0148229   -0.00311030       2.70729       3.39734       3.51080       3.40137       3.23364       3.07718       2.46199       1.96817       1.44350       1.09667      0.817858      0.562094      0.376663      0.222089      0.134257     0.0699818     0.0366865     0.0174850
  14  17 3150.4799    4.0234  1.1325 12.7553 -0.0027  0.0285   0.0881   0.0724    0.1775   0.0000   436.3701      -1.92096       14.9391      -2.75031      -6.94434     -0.790103       3.05052       3.37651     -0.320508      0.165254      -1.00848      0.108715     -0.324508     -0.127414      0.104189   -0.00950596     0.0236339  -0.000509709       2.98444       3.87991       3.91332       4.17894       3.79276       3.35507       2.77250       2.32127       1.73400       1.30845      0.953090      0.601015      0.417319      0.245287      0.154262     0.0870071     0.0432923     0.0221759
  14  18 3290.7834    3.6460  1.4374 12.2625 -0.0007  0.0319   0.0703   0.0806    0.1436   0.0000   440.0765      -6.97304       5.83042       8.01471       5.88965      -3.10835      -4.76969       1.53967       3.38896      0.754541      0.551288      0.696681      0.243402     -0.547207     -0.219623     0.0724185     0.0269964    -0.0158526       3.42078       4.37473       4.53036       4.63551       4.42114       3.68006       3.37546       2.58159       2.01667       1.49398       1.10044      0.725347      0.476008      0.302618      0.171814     0.0958729     0.0506063     0.0245664
  14  19 3431.3075    3.1707  2.0029 12.0377 -0.0029  0.0375   0.0536   0.0995    0.0932   0.0000   437.0094      -7.33315       17.2175       4.97478      0.981894      -9.01414       1.04578       3.38395      -1.25924       1.45896      -1.57354     -0.601844      -1.26951    -0.0752376     -0.131392      0.143112     0.0473859    -0.0730361       4.12415       5.05445       5.57055       5.46749       5.09067       4.51019       3.93481       3.03936       2.41763       1.82233       1.25708      0.881270      0.562397      0.358594      0.202884      0.117448     0.0608865     0.0306413
  14  20 3572.0142    2.5010  3.0113 11.5999 -0.0029  0.0496   0.0360   0.1293    0.0694   0.0000   429.6228      -2.96260       14.2345       3.23826       1.91458      -5.29425      -2.00605       1.75036     -0.898261     -0.861194       2.63474     -0.898419    -0.0187895     -0.385097      0.355730    -0.0728054     -0.120163     0.0315294       5.58673       6.67110       7.24510       7.36958       6.90755       6.06109       5.05072       4.24687       3.18369       2.45297       1.70348       1.17559      0.753989      0.477341      0.285075      0.165497     0.0835374     0.0424846
  14  21 3712.9911    2.1100  4.3710 10.9994 -0.0006  0.0604   0.0263   0.1603    0.0654   0.0000   438.6152     -0.691208       9.65517      -15.4059       10.7342       4.88384       1.90249      -3.26457      0.277935      0.908531     -0.615409      -1.60089     -0.401176      0.239005      0.693277    -0.0938124      0.167707    -0.0586031       6.72018       8.55352       9.08908       8.95077       8.35505       7.59942       6.34168       5.14199       4.00025       2.95054       2.11151       1.49764      0.931278      0.602516      0.343528      0.192573     0.0982859     0.0492801
  14  22 3853.9332    1.7372  5.7840 10.7031 -0.0008  0.0758   0.0205   0.2015    0.0595   0.0000   442.7757       17.7075       16.3448      -10.5007      0.216921      -16.4916       8.66668      -1.16583      -1.54000      -2.15537      -1.31915       2.13595       1.54475     -0.379210     -0.603378     0.0232516      0.101803    -0.0839224       8.13110       10.4748       11.3361       11.0378       10.5570       9.14466       8.01783       6.41667       5.06094       3.80057       2.68166       1.81958       1.19709      0.753462      0.436368      0.255755      0.124414     0.0646321
  14  23 3995.2572    1.4108  7.5144 10.5543 -0.0020  0.0978   0.0173   0.2769    0.0548   0.0000   445.3829      -17.4198       4.84803       4.01521       3.19610      -8.21631       12.5054      -9.72480       3.57088       6.86061       1.73785      -3.37572      -1.87371     -0.674068      0.765719      0.504348     -0.222353      0.113660       10.0541       13.3773       14.0398       14.3003       13.3286       12.0092       9.99710       8.22867       6.45806       4.86015       3.41327       2.39738       1.54416      0.987556      0.571800      0.324992      0.166387     0.0829687
  14  24 4136.5536    1.1754  9.5763 10.3032 -0.0016  0.1187   0.0148   0.3514    0.0537   0.0000   452.0159       26.8509      -15.8739       3.40698       7.88950      -15.4892       10.5341       15.7333       8.33810      0.118658      -8.32078      0.848082       1.59107       1.51522     -0.204829     -0.304970     -0.243111    -0.0158831       12.7176       16.6917       17.9161       17.4910       16.5489       14.5793       12.6129       10.1597       7.83303       5.96272       4.23823       2.93216       1.92617       1.21047      0.706134      0.400717      0.199083      0.100002
  14  26 4419.5947    0.8210 14.0190 10.0549  0.0017  0.1949   0.0120   0.5747    0.0439   0.0000   470.4663      -23.9587      -58.6277      -27.6889       33.5266       8.74765    -0.0879252      0.899833       9.10310       4.29039      -7.11754       6.00518       3.96745      -1.30387     -0.848534      0.345754    -0.0693088     -0.130901       20.6221       26.5595       28.4593       28.5899       26.9559       23.9181       20.3684       16.4934       13.0636       9.79131       7.01410       4.91703       3.23163       2.04261       1.21616      0.698604      0.345633      0.178257
  15   7 1753.7554    0.3382  0.2590  9.3267 -0.0069  0.0181   0.0143   0.0303    0.0413   0.0000   438.6192      -4.12317       11.5891       4.55351      0.292506       2.37682      0.583051      0.670547     -0.243682     -0.869735    -0.0808309      0.663990     -0.406166     -0.162158    -0.0217432    -0.0959973    -0.0356065    -0.0122267       2.26394       2.69607       2.36515       1.95669       2.48565       2.63264       2.27405       1.66669       1.03045      0.809176      0.674210      0.635851      0.448857      0.258710      0.152505     0.0773671     0.0427893     0.0180143
  15   8 1902.3323    0.4844  0.3735  9.5049 -0.0051  0.0190   0.0172   0.0386    0.0500   0.0000   438.4167      0.930951       12.9837   -0.00251720      -4.82081      0.175112      0.901935      -1.65989       1.61753     -0.265374     -0.290814     0.0369470      0.286246      0.164660    0.00222768   0.000168819    -0.0372131    0.00957424       2.33097       3.03183       3.03769       2.95477       2.88998       2.48114       2.23399       1.69829       1.26282      0.907226      0.672168      0.504994      0.333647      0.217228      0.120325     0.0670154     0.0358838     0.0176822
  15   9 2049.6050    0.6751  0.4713  9.6783 -0.0064  0.0206   0.0200   0.0393    0.0726   0.0000   437.0002       3.14042       13.5321      -2.81723      -6.29223      -5.83811      0.589463     0.0500411     -0.531787      0.453794     -0.153161      0.292123    -0.0313886     0.0728150    -0.0311948    -0.0664185    -0.0889073   -0.00497439       2.69695       3.42380       3.74166       3.71129       3.59537       3.04468       2.43793       1.79024       1.30892      0.922952      0.668740      0.513161      0.337163      0.219391      0.134924     0.0759014     0.0421232     0.0217158
  15  10 2195.8118    0.8970  0.6780 10.0138 -0.0043  0.0220   0.0232   0.0495    0.0799   0.0000   439.9581      -1.68356       12.7181      -5.40114       1.90104       2.78448       1.84491       1.34921       2.26515     -0.378081      0.664206     -0.490946      -1.03345    -0.0492622     0.0701506    0.00955803    -0.0455721  -3.36527e-05       2.25172       2.90908       3.00875       2.95263       2.94488       2.57903       2.23861       1.75745       1.37756       1.05663      0.790326      0.546827      0.356750      0.237555      0.145406     0.0841824     0.0473236     0.0242748
  15  11 2339.4720    1.2405  0.9474 10.0060 -0.0009  0.0255   0.0264   0.0605    0.1119   0.0000   439.9958      -2.37191       12.1524      -3.24757      -3.49878       5.08949       2.77798     0.0855944     -0.302540      0.182047     -0.415175    -0.0355566     -0.465269      0.242713     -0.121915     0.0109387    0.00686648   -0.00230857       2.84105       3.46003       3.49170       3.53992       3.55910       3.20053       2.58075       2.07822       1.54274       1.27306      0.919665      0.629854      0.438430      0.277102      0.173263      0.105142     0.0579348     0.0287139
  15  12 2480.9587    1.7024  0.9576 10.4710 -0.0030  0.0244   0.0365   0.0621    0.1280   0.0000   440.7743      0.825094       12.1706       5.44545      -1.27633     -0.573564      -2.64768     -0.104795      -1.89758      0.770357     -0.774675      0.245800      0.162170      0.151391    -0.0360289      0.111041    -0.0389261    -0.0134475       2.36977       3.23116       3.22800       3.22560       3.22848       2.82687       2.46804       1.94034       1.52200       1.20748      0.865150      0.602153      0.403509      0.261842      0.158589     0.0934891     0.0511822     0.0280640
  15  13 2622.3606    2.1955  0.7964 11.4860  0.0028  0.0230   0.0520   0.0517    0.0983   0.0000   439.0726      -1.65515       11.4569      -1.69144       4.34531       2.07635      -1.53972      -2.18805     -0.147723      0.697856     -0.423456      0.258400     0.0312673     -0.410489      0.491872     -0.108575    -0.0572900    0.00461837       2.36047       3.00990       3.20773       3.27091       2.97540       2.68026       2.31951       1.97358       1.42905       1.11166      0.822605      0.583177      0.369042      0.255068      0.149196     0.0899250     0.0456746     0.0243417
  15  14 2764.0917    2.7047  0.8090 11.9233  0.0015  0.0220   0.0637   0.0555    0.1167   0.0000   436.0651      -2.86695       9.50117      -1.17349     -0.243953      -2.16038      -3.66608     -0.386807       2.85193      0.347765    -0.0404883      0.416018     -0.424693     -0.421626      0.204124      0.125671    -0.0623065     0.0487987       2.45182       3.04335       3.14643       2.97826       2.85352       2.50708       2.35227       1.90273       1.57271       1.22759      0.841150      0.572437      0.389183      0.227896      0.151068     0.0839053     0.0479176     0.0249805
  15  15 2905.7035    3.4600  0.8651 12.1582 -0.0113  0.0236   0.0806   0.0558    0.2224   0.0000   439.5028       6.04131       11.2430     -0.824438     -0.234050       3.22762      -1.68395     -0.960702       1.93064      -1.78552    -0.0637023     -0.102877      0.645776     -0.239055     -0.506129     -0.196432     0.0515315     0.0423281       2.22099       3.19292       3.07848       3.29352       2.94737       2.65123       2.37997       1.94836       1.56914       1.18622      0.844001      0.581614      0.388195      0.246623      0.158061     0.0842698     0.0487745     0.0260907
  15  16 3047.0649    3.8360  0.8955 12.4422 -0.0039  0.0263   0.0952   0.0597    0.2662   0.0000   438.6681      0.499561       6.11398      -5.96061    -0.0632958      -1.09032      -3.36976    -0.0546294       2.10306    -0.0947455     -0.234528       1.19846     -0.107636     -0.624752     -0.128160    -0.0416983     0.0566283    -0.0499248       2.59609       3.47418       3.87400       3.55088       3.60891       2.96842       2.58654       2.15958       1.61760       1.29306      0.839519      0.610964      0.436046      0.260149      0.165507     0.0933941     0.0525555     0.0299283
  15  17 3187.9432    4.2026  1.1045 11.9556 -0.0040  0.0278   0.0950   0.0671    0.5161   0.0000   439.2744     -0.587749       11.1308     -0.537975     -0.337099      -2.05472      0.374399      -2.05383      0.542810     -0.612059     -0.310638     -0.156378      0.260417     -0.117904     -0.266057   -0.00353835     0.0513465     0.0355298       2.68238       3.54238       3.75132       3.75069       3.65182       3.17972       2.73323       2.30384       1.79022       1.30643      0.984438      0.691333      0.461073      0.300079      0.177232      0.111253     0.0578444     0.0296161
  15  18 3328.8011    3.4122  1.4418 12.7229 -0.0103  0.0333   0.0710   0.0827    0.1343   0.0000   438.6013     0.0465612       9.74959       1.86242      0.703914       3.78928       4.21386       2.04163      -2.56788       1.23252       1.82227      0.283158      0.630195     -0.777749      0.126359      0.242179     0.0181182     0.0467196       3.49345       4.68702       4.87726       4.91142       4.63436       4.01905       3.39614       2.86682       2.12997       1.68561       1.19499      0.830770      0.545139      0.346771      0.216056      0.137150     0.0691098     0.0372078
  15  19 3469.8779    2.9123  2.2741 12.1038 -0.0049  0.0422   0.0470   0.1020    0.0892   0.0000   436.8266      -10.8343       3.89366      -6.74528      -1.78660      -9.20101      0.174854      -6.02158      -4.55214       3.64435       2.09570      -1.80569      0.217030      0.562286     -0.590606    -0.0480468     0.0583615     0.0675068       4.48496       5.87083       6.28387       6.11774       5.74262       5.08150       4.45291       3.70630       2.88832       2.22326       1.58667       1.11359      0.744336      0.481197      0.288140      0.173233     0.0910743     0.0497200
  15  20 3611.0920    2.3966  3.3155 11.5875  0.0010  0.0521   0.0324   0.1354    0.0665   0.0000   440.8529      -18.7940       16.8389       9.21906      -5.94709       5.82879       5.65903     -0.116293      -3.09922      0.501434      0.277600     -0.945625     0.0145737     -0.202779     -0.646414     0.0188823      0.121455     0.0460504       5.11240       6.74244       6.81963       7.20503       6.71204       6.22865       5.28899       4.26724       3.54083       2.63379       1.95080       1.36339      0.976044      0.593447      0.388735      0.214681      0.122389     0.0664007
  15  21 3752.4188    1.9423  5.0719 10.9684 -0.0021  0.0668   0.0230   0.1781    0.0606   0.0000   438.0401       1.16605       20.8443      0.160374      -12.9380       3.42890       1.92641       9.86339       9.48870      -3.87751      -2.55600     -0.757803     0.0435343      0.293691      0.480401      0.218491      0.218447     -0.156528       6.66721       8.48808       9.29446       9.24327       8.69699       7.92551       6.84481       5.64245       4.48556       3.45034       2.50654       1.80697       1.20883      0.773541      0.484876      0.292866      0.149818     0.0827248
  15  22 3893.9298    1.6366  6.6810 10.5126 -0.0020  0.0789   0.0180   0.2203    0.0612   0.0000   441.9045       2.47897       8.92266      -3.76910      -14.8748      -11.9542      -3.23492       3.84200      -3.95025       2.71321      -2.46402      -2.30801       1.21073     -0.163586     -0.168805      0.536813     -0.121663     -0.288644       7.82963       10.2963       11.0694       10.9784       10.5608       9.36736       8.27619       6.63271       5.42816       4.17233       2.99827       2.15102       1.44494      0.920541      0.576367      0.344444      0.178946     0.0982037
  15  23 4035.4926    1.3738  8.2571 10.4779 -0.0037  0.0975   0.0161   0.2827    0.0534   0.0000   446.2174       11.8029      0.811422      -6.58445      -5.45333     -0.793762      -5.04634      -3.33222       3.53660       5.70175      -1.82993       4.07111      0.536595    -0.0540445      -1.61507     -0.471032     -0.111994    -0.0411304       9.73762       12.5203       13.6704       13.2728       12.8343       11.7936       10.1381       8.27264       6.57449       4.96136       3.76098       2.64251       1.83316       1.18241      0.730396      0.424388      0.227139      0.120726
  15  25 4318.8462    0.9131 12.4505 10.1979 -0.0048  0.1608   0.0130   0.4753    0.0452   0.0000   408.8603       36.7128       35.6475      -8.85888      -10.4497      -11.0146      -43.3858       36.3447      0.639455      -7.08254      -12.8409      -6.51012       4.64256      0.503034      -1.13261      0.691511    0.00953750      0.222604       15.8530       20.6031       22.3053       22.2608       21.4535       19.1589       16.7793       13.5384       11.0433       8.35782       6.25204       4.41190       2.99759       1.99432       1.22468      0.743932      0.390057      0.211089
  15  27 4603.0778    0.5777 16.0998  9.9907  0.0078  0.2854   0.0094   0.7509    0.0335   0.0000   472.6003       38.5893       11.6257      -39.9827       39.8143       65.9484      -26.0000      -37.1967      -58.0653       13.7990      -1.24179      -13.0618       3.73068       1.60778       2.02023    -0.0286679      0.415307      0.946899       28.0876       36.0016       39.3261       39.4468       37.2588       34.3668       29.0764       24.7741       19.4028       14.8199       11.3297       8.00079       5.45556       3.62369       2.28094       1.37482      0.709210      0.386411
  16   6 1629.5063    0.2370  0.1701  9.2574 -0.0021  0.0141   0.0148   0.0315    0.0334   0.0000   436.7209    -0.0298768       13.6378      0.107258      -2.58978      -1.72997      0.606299      -1.24404    -0.0560932     -0.436074   -0.00198837      0.261037     -0.356567     0.0207918    -0.0420961    -0.0461460     0.0236779    0.00729076       1.61340       1.92685       2.20819       2.00638       1.82378       1.92900       1.85671       1.42154       1.14527      0.777127      0.525636      0.472151      0.345910      0.228349      0.144664     0.0761471     0.0390740     0.0241703
  16   7 1783.2241    0.3557  0.3093  9.3451 -0.0018  0.0181   0.0136   0.0368    0.0420   0.0000   435.2009      0.187284       11.6682      -1.22614      -4.89575      -2.72010       3.42723      -1.16750      0.632874      0.446108       1.44958     0.0499090      0.327542     -0.119643     0.0649601   -0.00489781    -0.0129311    0.00130147       1.67520       1.89371       1.97769       2.13266       2.20130       1.79290       1.56390       1.53752       1.19863      0.898353      0.617905      0.440273      0.324833      0.202940      0.146146     0.0658480     0.0559385     0.0263582
  16   8 1933.1616    0.5027  0.4358  9.5218 -0.0009  0.0205   0.0158   0.0385    0.0506   0.0000   436.6235      0.640284       15.2209       1.87446      -2.32832      -2.47834       1.16632       1.50122     -0.105716     -0.278384     -0.888648     -0.328917      0.286632      0.437281     0.0816961    -0.0639743     0.0234314    -0.0223049       2.20615       2.94847       3.12283       3.18508       3.13723       2.61822       2.22973       1.63580       1.30176       1.04112      0.691273      0.511062      0.322450      0.240558      0.144720     0.0897407     0.0566580     0.0278900
  16   9 2081.5569    0.7149  0.5686  9.6831 -0.0051  0.0218   0.0200   0.0461    0.0788   0.0000   439.1409       2.27199       11.8367      0.125127      -1.20623       2.47970       2.42312      0.398172    -0.0824772       1.69725      0.363129      0.701400      0.455815     -0.207880      0.187823     0.0483506     -0.128233     0.0412938       1.94856       2.96361       2.83167       3.21828       2.69508       2.75014       2.07643       1.80451       1.30246       1.09160      0.760040      0.566443      0.365474      0.246246      0.150074     0.0995219     0.0555110     0.0323446
  16  10 2228.3720    0.9934  0.6681 10.2063 -0.0005  0.0206   0.0253   0.0499    0.0911   0.0000   436.8460      -1.69138       11.0123      -5.12440    -0.0477187      -1.59603      0.477977      -1.90986     -0.347344     -0.366354      0.503657     -0.137919     -0.742541      0.142080    -0.0121953    -0.0693231    -0.0101982    -0.0130412       2.37791       3.06164       3.26540       3.42994       3.20716       2.85951       2.33166       1.84658       1.43844       1.08666      0.859840      0.591756      0.374904      0.248656      0.163156      0.110705     0.0638892     0.0347923
  16  11 2372.5481    1.3141  0.9003 10.4457 -0.0046  0.0240   0.0282   0.0578    0.0990   0.0000   441.0005      -3.13464       19.3127     -0.255677      -5.13617      0.646094       4.01883    -0.0372573       1.28782      0.847009     -0.503433       1.20855     -0.277203      0.103342     -0.125324      0.128153    0.00171081    -0.0218704       2.47032       3.00374       3.07874       3.00013       2.95510       2.89294       2.65893       2.13042       1.70491       1.21272      0.954102      0.707466      0.557149      0.373911      0.228467      0.128687     0.0712717     0.0405708
  16  12 2514.8218    1.7372  1.0138 11.0089  0.0003  0.0262   0.0361   0.0599    0.1061   0.0000   439.3841     -0.343905       18.0727       3.34402      -6.86822       2.51150       1.74636       3.41059     0.0258176      -1.26514      -1.00220      0.164780      0.108839      0.123303      0.265789     0.0727660    -0.0393914     0.0174098       2.53022       3.34100       3.56853       3.75276       3.52183       2.95741       2.69429       2.18681       1.72221       1.28885       1.01487      0.693213      0.469843      0.328659      0.210539      0.124013     0.0714970     0.0425285
  16  13 2656.8820    2.4241  0.8351 11.3890 -0.0001  0.0222   0.0527   0.0505    0.1129   0.0000   439.8596     0.0108019       15.6293      0.828568     -0.700415      -1.54699      0.564489       2.37587    -0.0127755     -0.731656      0.291213      0.919896     -0.618553     -0.499028    -0.0653262      0.170455     0.0463158    -0.0806324       2.23468       2.80737       3.00249       2.99654       2.79725       2.57473       2.28709       1.88312       1.54780       1.17907      0.853105      0.617295      0.437103      0.298707      0.181185      0.105986     0.0605786     0.0370661
  16  14 2799.4789    2.9505  0.8467 12.0069 -0.0071  0.0230   0.0664   0.0514    0.1136   0.0000   437.1397     -0.353917       11.1026      -1.92907       2.55739      -4.32646      0.812829       1.21939      0.960519      0.183401       1.06408      0.418790      0.392758     -0.329419     -0.243940     0.0112617    -0.0920066    -0.0627914       2.19292       2.85731       2.91853       2.96481       2.79974       2.56011       2.21220       1.93486       1.58979       1.20676      0.900907      0.668613      0.417977      0.306923      0.183037      0.112371     0.0646396     0.0373167
  16  15 2941.6989    3.6957  0.8033 12.0097  0.0008  0.0199   0.0823   0.0496    0.1733   0.0000   439.4040      -5.31250       7.99295      -3.19676      -1.30876      -4.09680      -4.26083       1.00674      0.662327     -0.217281     -0.769230      0.107260      0.148362     0.0406315      0.283097     0.0232090    0.00322111    -0.0106295       2.05418       2.55348       2.78501       2.69849       2.68472       2.37745       2.05098       1.70336       1.32391       1.00312      0.757588      0.545199      0.384509      0.252856      0.162955     0.0983600     0.0562489     0.0313922
  16  16 3083.4412    4.0842  0.9255 12.5340 -0.0046  0.0322   0.0897   0.0593    0.2273   0.0000   436.9483      -4.91183       10.2657     -0.953757      -1.22577       4.33798       1.14273     -0.662861     -0.887892     -0.240232     -0.510938     -0.635063   0.000298527     -0.131752     0.0136222     -0.217734    -0.0650761     0.0429404       4.28126       5.30487       4.87577       3.94357       3.17333       3.01462       3.46090       3.65517       3.18234       2.51052       1.79174       1.20121      0.748770      0.428806      0.240676      0.128069     0.0696723     0.0408343
  16  17 3224.9193    3.9698  1.1310 12.6237  0.0009  0.0294   0.0922   0.0730    0.2697   0.0000   434.5012      0.324382       20.0390      -1.43336       1.95552      -2.07664      0.804502      -2.39715     -0.106228     -0.880514     -0.402115     -0.299250      0.127661     -0.285360    -0.0994642     0.0298715    -0.0563528    -0.0178983       2.56508       3.64932       3.57699       3.80260       3.50961       3.33470       2.89576       2.29814       1.90752       1.52151       1.05243      0.820690      0.544547      0.377149      0.237318      0.143230     0.0781976     0.0481590
  16  18 3366.2517    3.5080  1.8051 11.5677 -0.0023  0.0346   0.0621   0.0849    0.3243   0.0000   441.1747       7.61704       16.9771       3.80361      0.772214       2.19525      -2.84294      -1.19517      -1.37822       1.21475      0.627550      0.240567      0.967761     -0.255820      0.143000    -0.0901148    -0.0346765    -0.0223684       3.38083       4.31450       4.43314       4.52386       4.37783       4.14089       3.49898       2.90357       2.28435       1.83238       1.36732       1.00387      0.676968      0.467184      0.292862      0.180220      0.108794     0.0591596
  16  19 3507.7541    2.6712  2.5391 12.0270 -0.0023  0.0440   0.0430   0.1186    0.0942   0.0000   443.1353       5.24465      0.194849      -2.29003      -10.9429      -9.49822       10.0573      -3.52174      -1.41854       1.37604     -0.295575       1.17825      0.329543     -0.170527      0.222217     -0.135020     0.0584024    -0.0175953       4.20064       5.78191       5.91429       6.11824       5.63155       5.15574       4.54252       3.89212       3.09331       2.37723       1.78081       1.28458      0.885002      0.595771      0.362779      0.231332      0.122547     0.0701890
  16  20 3649.6577    2.2704  3.9535 11.2484  0.0016  0.0537   0.0275   0.1460    0.0722   0.0000   442.6751      -1.84577       9.98296       4.86209      -10.7562      0.277441      -6.60132      -6.57989      -7.25881       1.46669       2.56000      0.361726      -1.24809     -0.398965      0.231840     -0.260825    -0.0402347      0.181869       5.16242       6.55957       7.24562       7.16947       7.05124       6.02225       5.59519       4.61517       3.58861       2.85733       2.15304       1.55804       1.07808      0.718270      0.456959      0.290756      0.161557     0.0883476
  16  21 3791.4017    1.8430  5.1335 10.8780 -0.0016  0.0653   0.0216   0.1785    0.0634   0.0000   455.9221       2.16465       22.9160       6.28824       22.1972     -0.262112      -4.72634     -0.865483      0.968808       7.15681      0.188964      -5.16864      0.273794       2.48300     -0.548545      0.461383   -0.00792518  -0.000529218       6.14675       8.20615       8.66349       8.86813       8.45358       7.78340       6.63310       5.60523       4.57657       3.49494       2.62762       1.90584       1.33726      0.877139      0.561010      0.346487      0.193300      0.108822
  16  22 3933.2287    1.5352  7.2073 10.5607  0.0016  0.0822   0.0172   0.2357    0.0558   0.0000   451.2331       11.1580       2.12660      -16.2519      -21.9648       2.01198       12.5928       8.78506      -1.75227      -9.31985      0.531156       1.80201      -1.15667     -0.228565      0.973811     0.0364123     -0.291027     0.0737498       8.03788       10.3535       11.2221       11.3059       10.7433       9.79258       8.66077       7.12884       5.71591       4.48560       3.31233       2.47852       1.66928       1.15628      0.722489      0.453278      0.248869      0.142266
  16  25 4359.8974    0.8338 12.8589 10.1786 -0.0040  0.1713   0.0123   0.5020    0.0449   0.0000   430.4543       4.53999      -1.57905       3.72105       25.3970      -9.81364      -15.9126      -1.99956      -19.6369      -9.96279       17.4932       3.85461      -1.01343     -0.344403     -0.329801      0.195449      0.944220     -0.106749       15.8223       20.7002       22.4750       22.3875       21.6027       20.0109       17.3741       14.5883       12.1140       9.39960       7.06429       5.16949       3.59549       2.43534       1.56613      0.974290      0.537929      0.308839
  16  27 4644.4148    0.5554 17.0658  9.9834  0.0014  0.3006   0.0086   0.7594    0.0303   0.0000   495.0164      -7.28972       10.5128      -34.1281       9.55051       22.0336       45.4795      -27.3992      -33.0985      -10.1702       13.0816       8.68550      -11.6204      -1.67841      -6.66547       1.26610       1.52017      -2.02012       27.1978       36.2731       39.1236       39.7781       38.2191       35.1516       30.3140       25.9067       20.6350       16.3044       12.3578       9.03454       6.43386       4.43129       2.81601       1.77420      0.961877      0.553805
  17   6 1657.0495    0.2439  0.2020  9.2198 -0.0104  0.0157   0.0114   0.0296    0.0340   0.0000   435.4477      -2.41252       11.6520     0.0708311      -2.46253       3.88390    -0.0111338      0.456095       1.38468       1.46938      0.881081       1.01333      0.396630     -0.110994    -0.0720674   -0.00770203    -0.0188247     0.0228597       1.76891       2.38581       2.81105       2.80242       2.60517       2.31948       1.79645       1.51573       1.17763      0.789186      0.640306      0.457455      0.263732      0.203447      0.129945     0.0706837     0.0519828     0.0272100
  17   8 1963.2669    0.5327  0.5125  9.5247 -0.0020  0.0192   0.0156   0.0470    0.0541   0.0000   436.9453      -3.22868       10.6218      -3.70765      -2.05406      -1.37482   -0.00347769      0.722767       1.26319      0.579839      -1.59478     0.0103384    -0.0317304      0.109582     0.0137878    -0.0875009    -0.0454438    0.00375547       1.91495       2.23826       2.22920       2.31982       2.26870       2.16692       1.99739       1.70363       1.16731       1.23837      0.921252      0.568058      0.418735      0.255711      0.178594      0.111342     0.0921318     0.0472652
  17   9 2112.9732    0.7532  0.6114  9.8599 -0.0042  0.0212   0.0195   0.0446    0.0660   0.0000   438.2131      -1.46619       13.5594       1.15156      -4.42177     -0.776969      0.868358       3.05853      -1.36597     -0.753493      -1.24226      0.388808      0.327280     -0.160339    -0.0287383      0.130535    -0.0249787    -0.0161866       2.12937       2.75837       2.97853       3.04088       2.83425       2.57846       2.28612       1.81874       1.40578       1.11921      0.832073      0.608354      0.424162      0.279723      0.183089      0.124234     0.0725414     0.0417094
  17  10 2260.2957    1.0853  0.8751  9.9603 -0.0018  0.0223   0.0236   0.0572    0.1287   0.0000   441.3354      -1.87196       13.2392      0.559434     -0.893651      -5.77057     -0.231264       1.04653       1.31012     -0.637139     -0.442457      0.478489      0.684041     0.0923223      0.152740     0.0477045    -0.0367770    -0.0104255       2.01516       2.64577       2.71090       2.81848       2.78231       2.55537       2.15798       1.81431       1.44671       1.21049      0.892304      0.637263      0.475220      0.303575      0.213036      0.130606     0.0834969     0.0469972
  17  11 2405.0053    1.4456  0.8946 10.6803  0.0007  0.0231   0.0308   0.0565    0.1062   0.0000   437.5061     -0.455922       8.37808     -0.416103      -2.52371      -3.66823      -2.27910      -1.62894       2.18725     -0.613178    -0.0642668    -0.0673579     -0.250437      0.373718     -0.269643     0.0359108      0.126942     0.0345153       2.17854       2.70362       2.87000       2.99253       2.87053       2.49032       2.19614       1.99337       1.62417       1.22638      0.958768      0.688727      0.490982      0.318487      0.206719      0.133003     0.0852754     0.0477635
  17  12 2548.1042    1.9750  0.9842 10.6860 -0.0027  0.0230   0.0389   0.0570    0.1335   0.0000   439.5111       1.59628       9.91988       4.71087       2.22315     -0.512613       3.36998       1.01617     -0.666573       1.78212     -0.719412     -0.198623     -0.308572      0.192966     0.0509319     -0.184162    -0.0727771     0.0360596       2.12314       2.74123       2.74433       2.82330       2.86415       2.52072       2.31805       1.92943       1.61841       1.23272      0.964918      0.691039      0.513307      0.339916      0.216074      0.141512     0.0869072     0.0505118
  17  13 2690.9947    2.4863  0.9546 11.5322 -0.0017  0.0227   0.0513   0.0569    0.1078   0.0000   438.5084      0.946105       9.72204       2.00699      -1.06746      -4.63858      -2.80724     -0.596808       1.50721      -1.80485      -1.01281     -0.340549     0.0968783     -0.468340     -0.203401     0.0754792     -0.112972     0.0343271       2.06779       2.76712       2.96766       3.00375       2.88197       2.54773       2.35980       1.87462       1.55998       1.21587      0.900674      0.707178      0.451066      0.326221      0.214430      0.138462     0.0784272     0.0482415
  17  14 2834.2775    3.1370  0.8188 12.0053 -0.0018  0.0208   0.0674   0.0493    0.1025   0.0000   437.4831      -1.90336       16.3575      -6.07089      -1.89199       1.79843      0.173525      0.446754       1.27285       1.77990      0.346178      0.173611     -0.734877     -0.282934    -0.0902145    -0.0271840     -0.118209     0.0836798       1.93437       2.42350       2.64240       2.77397       2.56926       2.32692       2.16419       1.75111       1.35161       1.10495      0.820719      0.592195      0.460867      0.298619      0.200204      0.132944     0.0761005     0.0431640
  17  15 2977.1412    3.8304  0.8133 12.1932 -0.0004  0.0211   0.0840   0.0510    0.1273   0.0000   436.6451      0.574912       13.6958     0.0441606      -1.54442      0.186979      -2.68496      -1.27637      -1.56914      0.174908      0.318408    -0.0984847     -0.255073     -0.227658      0.313003    -0.0960739    -0.0872125   -0.00927126       1.86889       2.55231       2.35121       2.58635       2.46769       2.34441       2.06068       1.70172       1.39157       1.17237      0.877212      0.650588      0.424935      0.294579      0.191398      0.120167     0.0804972     0.0474226
  17  16 3119.3130    3.9941  0.9695 12.5274 -0.0024  0.0229   0.0831   0.0561    0.1696   0.0000   440.9419      -3.61974       16.8445       1.21175      -2.89453       2.56676      0.204236       1.46461     -0.370809     -0.653408      -1.06606     -0.172399     -0.352196    -0.0681868     -0.115446    -0.0668087     -0.123465     0.0292495       2.17487       2.95334       3.03350       3.24288       3.01978       2.72141       2.44518       1.93824       1.64145       1.18651       1.01279      0.659035      0.483783      0.324793      0.223567      0.132062     0.0815609     0.0487175
  17  17 3261.3421    3.8041  1.3161 12.3541 -0.0034  0.0277   0.0750   0.0754    0.2350   0.0000   440.5900       2.36523       10.7735       1.14113      -2.57024    -0.0282012      -4.00764     -0.667670       3.90971       1.86164      0.279728     -0.466459      0.149594      0.675066     -0.167696     -0.188063     -0.157896   -0.00531419       2.58465       3.36421       3.63783       3.49646       3.37963       3.13998       2.72708       2.35776       1.94320       1.59222       1.19592      0.844800      0.612713      0.386093      0.265650      0.166925      0.103522     0.0589295
  17  18 3403.2960    3.2351  1.9511 11.7044 -0.0055  0.0355   0.0564   0.0951    0.2504   0.0000   433.8234      -8.54340       15.7362      0.935327     -0.986658      -4.69336       3.15795       5.16295     -0.544911       2.04693     -0.824084      0.344269       1.31095      0.524930      0.138072     -0.170693     0.0264462      0.121260       3.25453       4.26721       4.56748       4.62033       4.45960       4.15534       3.61728       3.00740       2.50836       1.97577       1.51048       1.05658      0.818186      0.514203      0.363126      0.214938      0.135526     0.0774166
  17  19 3545.3738    2.6678  2.9214 11.6429 -0.0008  0.0439   0.0375   0.1205    0.1049   0.0000   441.4624      -2.63267       5.91580      0.202662       7.16379      -4.59917      0.182359      0.424250      -3.27186       1.29604       1.07396     -0.661440      0.730565     -0.483372     -0.135704    0.00941410    -0.0638488     0.0894347       4.03259       5.18678       5.63406       5.64211       5.49568       5.00532       4.54533       3.71723       3.02117       2.41441       1.81526       1.34916      0.991181      0.673327      0.440115      0.284660      0.169268     0.0990576
  17  20 3687.6658    2.1620  4.2067 11.0906  0.0002  0.0557   0.0256   0.1480    0.0765   0.0000   440.0668       9.07391       7.21363      -2.60197     -0.887480      -1.19714      -1.98480      -3.18541       2.11012    0.00443484      -5.74755      0.324368     -0.144348     -0.926550     -0.598568      0.602454    -0.0166826    -0.0472239       4.98012       6.51130       6.87296       7.11419       6.52365       6.34801       5.53791       4.77987       3.86339       3.19454       2.40906       1.79152       1.24826      0.845409      0.560953      0.360745      0.216625      0.125881
  17  21 3829.8605    1.8175  5.8428 10.7093 -0.0009  0.0677   0.0197   0.1899    0.0622   0.0000   436.5355     -0.838583       23.8164      -1.14456       8.00558      -6.95745     -0.922982       8.01123       3.42491      -4.53722      -3.48521     -0.691378      0.933847      0.542532     -0.677645     -0.426792     -0.158913     -0.210729       6.03983       8.02508       8.51353       8.81291       8.32032       7.88385       6.97151       5.75070       4.78909       3.68560       2.94068       2.09399       1.53872       1.06811      0.695309      0.443155      0.260426      0.151884
  17  22 3972.2480    1.4736  7.7378 10.4029 -0.0005  0.0837   0.0155   0.2416    0.0547   0.0000   438.0557      -17.8687       13.2230      -1.12846       2.60743      -16.7448      -3.19987       2.40376       4.02543      -1.95995      -5.49178       2.08756     -0.581516       1.66560      0.105223     -0.887397     -0.225461      0.175624       7.42849       9.55293       10.7876       10.5697       10.2549       9.31198       8.55071       7.09924       5.90298       4.73522       3.55495       2.69401       1.86143       1.29596      0.878788      0.536346      0.317022      0.186987
  17  23 4114.8445    1.2225  9.6056 10.2842 -0.0006  0.1054   0.0137   0.3072    0.0489   0.0000   440.2875      -18.6415       26.3647      -4.94514      -1.09755      -11.4405      -14.5985       1.71723      -2.83049       3.92871      -4.90322      -9.62569      0.786390       4.64756     -0.362096     -0.600642     -0.265778      0.365479       9.44910       12.2961       13.3814       13.2263       13.0801       12.0034       10.7219       9.00254       7.40191       5.94630       4.52830       3.37685       2.40019       1.66368       1.08583      0.706731      0.417193      0.244851
  17  24 4257.2029    1.0201 12.2366 10.1706  0.0000  0.1372   0.0123   0.4081    0.0442   0.0000   441.6399      0.476382       23.3007      -24.0435      -4.51533       14.4535      -1.49968       1.16143       16.4540       7.64284      -4.96976     -0.484344      -1.29689      0.711175       1.71013     0.0979711     -0.163416     0.0259470       12.3134       15.8438       17.4562       17.4597       17.2586       15.2556       13.9836       11.7789       9.77757       7.73474       5.91906       4.43162       3.14004       2.18543       1.43947      0.921930      0.543198      0.315614
  17  25 4399.9259    0.8234 14.5058 10.0901  0.0010  0.1825   0.0106   0.5201    0.0395   0.0000   426.3208      -43.7257       18.5311       1.58603       14.7673      -5.65245      -1.44882       26.8201      -4.87074      -3.97254      -5.51772      -1.82038      -6.61239       4.29122       4.99844      -2.70184     -0.853667     -0.306700       16.1743       20.6851       23.0176       23.4475       22.4372       20.9525       18.0580       15.7679       12.7556       10.1682       7.89149       5.82100       4.17104       2.92349       1.95394       1.24330      0.730141      0.433822
  17  26 4542.8115    0.6333 15.0685 10.0636 -0.0034  0.2350   0.0095   0.6281    0.0324   0.0000   452.2401      -60.7257      -39.2794      -19.2083       59.4773      0.128132       11.2066       2.57123      -17.4522       4.31892       9.52972      -6.96647       8.06746      -4.01045      -5.53531       2.32834       1.65338     -0.221374       20.2070       26.3087       29.1818       29.6818       28.5440       26.4581       23.2890       19.8854       16.5345       13.0349       9.99023       7.59441       5.40995       3.76854       2.52241       1.64641      0.931099      0.560243
  18   7 1839.9725    0.3882  0.4001  9.3681 -0.0066  0.0188   0.0124   0.0385    0.0428   0.0000   437.7707      -3.13658       15.7107     -0.528315      -5.35727       1.35553       3.21564      0.586360      0.465152      0.804107      0.795067      0.255591      0.411828    -0.0748696      0.204117    -0.0697643    0.00185267     0.0843264       1.66692       1.85817       2.13043       2.17784       1.95016       1.91820       1.82028       1.30551       1.15025      0.962747      0.702828      0.631015      0.438511      0.291404      0.162403      0.141608     0.0900241     0.0553581
  18   8 1992.8327    0.5812  0.5074  9.5952 -0.0022  0.0170   0.0163   0.0427    0.0575   0.0000   437.6722      -2.28355       14.0611      0.811482      -2.54749      -2.27508     -0.191182     -0.340355    -0.0320833     -0.264505     -0.458425    -0.0309233     -0.448898     -0.361654     0.0427439    -0.0307798     0.0389114    -0.0239188       1.50601       1.93445       2.10445       2.09349       2.02658       1.97360       1.73458       1.41480       1.20245      0.971781      0.684248      0.594272      0.411410      0.258582      0.187345      0.120311     0.0777374     0.0520099
  18   9 2143.6500    0.8319  0.6978  9.6588 -0.0002  0.0200   0.0188   0.0462    0.0756   0.0000   438.1902      -2.61165       11.2783      0.763521     -0.192996      -1.38384       1.98779       1.10437     -0.545144      -1.09068      0.638479      0.309918     -0.215040     -0.156071     0.0263668    -0.0122545    -0.0303661     0.0414690       1.62752       2.21677       2.35173       2.19648       2.40178       2.05114       1.95582       1.68441       1.29263       1.08154      0.816861      0.614935      0.466680      0.325904      0.208927      0.141081     0.0889343     0.0556472
  18  10 2291.5969    1.1297  0.9062 10.0450 -0.0045  0.0237   0.0240   0.0551    0.1226   0.0000   437.1550      -1.03144       16.2931       1.72713     -0.384635       3.31234       3.11087      -2.64612      0.602476       1.40633     -0.370651     -0.722570     -0.303987     0.0775533      0.304506    -0.0333157    -0.0723044     0.0831669       2.15647       2.83676       2.97373       2.86540       2.82261       2.55432       2.34127       2.08901       1.72823       1.37061       1.05143      0.785913      0.573300      0.412464      0.271200      0.165119      0.105953     0.0632837
  18  11 2436.8062    1.5346  0.9864 10.6146 -0.0054  0.0252   0.0318   0.0583    0.1432   0.0000   441.8775       4.90608       13.1377      -9.27756      0.366499       2.70459      -1.46345      -4.61296     -0.361337       3.48268       1.35020     -0.961411    -0.0827269     -0.181385      0.375108     -0.335677     0.0808225      0.152365       2.12643       2.97619       2.89267       3.08536       2.74188       2.62569       2.28382       2.28305       1.77456       1.64757       1.14095      0.927371      0.589005      0.468733      0.258554      0.186413      0.110317     0.0676672
  18  12 2580.8039    2.1089  0.8614 11.1977 -0.0034  0.0214   0.0428   0.0505    0.1018   0.0000   442.5933      -4.25656       11.8952       2.96626       1.87141      -1.39835     -0.257013      -3.26491     -0.181021     0.0790304      0.664200     -0.177452      0.684925     -0.251792     -0.151611     0.0448011    -0.0212862    -0.0965208       1.79748       2.36185       2.56224       2.72848       2.56194       2.35236       2.07987       1.77044       1.49725       1.15991      0.832744      0.643447      0.486512      0.358005      0.233010      0.142664     0.0949210     0.0548980
  18  13 2724.6717    2.6366  0.9018 11.4474 -0.0027  0.0219   0.0525   0.0499    0.1163   0.0000   437.1121       2.63898       14.8093       4.13935      -6.15404      -1.07778      0.349877     0.0630571      0.189357      -2.14304       1.30522     0.0736048       1.22763      0.779092      0.171174     0.0103505      0.168155     0.0332467       1.91361       2.62566       2.65492       2.82427       2.65623       2.40400       2.20875       1.89366       1.48898       1.24685      0.974613      0.723213      0.497499      0.345862      0.235313      0.151541     0.0935476     0.0600934
  18  14 2868.6158    3.3324  0.9184 11.8244  0.0006  0.0210   0.0658   0.0524    0.1230   0.0000   438.6211      -4.89192       17.4343       4.77464      -4.63564      -1.33235     -0.162055      -1.81833      -2.14412     -0.343406     -0.190700      0.567837     -0.835164     -0.334635      0.129026     -0.158979     -0.246326    -0.0247276       1.81859       2.31689       2.39579       2.57918       2.50781       2.17534       1.97840       1.80336       1.41259       1.17760      0.868318      0.683950      0.474302      0.344619      0.221799      0.146457     0.0949584     0.0568186
  18  15 3012.0811    3.8405  0.7817 12.7694 -0.0002  0.0200   0.0845   0.0501    0.0861   0.0000   438.4676      0.842672       14.6224      0.130838      -1.04260      -5.08401      -3.90194       2.07191    -0.0862179      0.268498       1.13935     -0.814593     -0.939752      0.392140     0.0789502      0.127670      0.107890    0.00714469       1.66329       2.22632       2.31479       2.39865       2.14468       2.20510       1.85391       1.66801       1.36976       1.12331      0.836491      0.649427      0.463589      0.324423      0.215147      0.136610     0.0891085     0.0520683
  18  16 3154.7624    3.9120  1.1654 12.3089 -0.0031  0.0248   0.0738   0.0636    0.1551   0.0000   438.1541      -3.20076       8.74828       3.55885      -1.69752      -1.56707       1.62962       4.00077     0.0545904      0.469110     -0.561862     -0.362588     0.0265506     -0.168891     -0.203942     0.0117303      0.102138      0.144529       2.18229       2.92391       3.00406       3.17115       2.99721       2.75165       2.43668       2.10579       1.74216       1.45225       1.05977      0.816104      0.557561      0.414150      0.264383      0.170910      0.108703     0.0666003
  18  17 3297.2719    3.6690  1.4226 12.2986 -0.0043  0.0278   0.0636   0.0692    0.1560   0.0000   432.6897     -0.761435       14.3356      -7.04631       2.13351       1.08816      -2.08951      -4.33419     -0.913014      -1.51565       2.97553    -0.0475438     0.0859168     -0.549278    -0.0325635     -0.185240    -0.0256970      0.130434       2.53508       3.35111       3.46354       3.71273       3.54689       3.22411       2.79001       2.41896       1.99565       1.61341       1.22879      0.918445      0.637229      0.466357      0.297312      0.200701      0.124455     0.0743984
  18  18 3439.8765    3.0168  2.2710 11.7462 -0.0031  0.0359   0.0455   0.0967    0.1492   0.0000   444.1194      -5.26576       17.2134       1.25526     -0.728078    -0.0715310       2.55252       5.27155      -2.78710      0.237125     -0.444880      -1.28660      -1.39561      0.242264      0.107470      0.142903     0.0708733      0.123228       3.10109       3.99395       4.29694       4.32552       4.35540       3.85661       3.53772       3.05060       2.50645       2.04495       1.57544       1.17043      0.860958      0.594395      0.410167      0.268596      0.161288      0.102313
  18  19 3582.5195    2.4278  3.3361 11.4266 -0.0029  0.0461   0.0316   0.1283    0.0976   0.0000   435.8715      -2.70961       7.34051      -5.38080       7.94091      -3.50098    -0.0944159       1.45563      -1.69765     -0.615719      0.943396       1.38370      -1.11658     -0.317678      0.527442      0.466021      0.117133      0.103241       4.11434       5.20532       5.82321       5.79648       5.69395       5.23849       4.60641       3.99464       3.22990       2.68443       2.09186       1.52745       1.11537      0.769036      0.531800      0.349313      0.211192      0.131042
  18  20 3725.1874    2.0814  4.7279 10.9353 -0.0011  0.0568   0.0229   0.1556    0.0742   0.0000   442.3480      -14.0172       10.0402      -3.61305      -1.37118      -9.06389     -0.428911      -8.51458       4.15962     -0.989169      -1.21837     -0.646905       3.97151     -0.426206      0.100085     -0.283024     -0.145315    -0.0768361       4.77071       6.35430       6.66909       7.06124       6.73688       6.36688       5.60218       4.91221       3.92419       3.16572       2.47157       1.88979       1.37597      0.975041      0.660889      0.443072      0.261300      0.162343
  18  21 3867.9600    1.6890  6.2703 10.6270 -0.0019  0.0690   0.0173   0.1917    0.0571   0.0000   427.5617      -18.0681       38.9110     -0.961660       12.7585      -11.0466      -3.05623       2.22139       8.86469     -0.318250       7.95295       3.36935     -0.578021      0.779638     -0.220537     -0.702925      0.313847      0.197172       5.86823       7.70834       8.24209       8.50986       8.19882       7.67661       6.72910       5.93395       4.90365       4.04593       3.11915       2.33625       1.69458       1.19599      0.789204      0.527305      0.325021      0.197922
  18  22 4010.7655    1.4075  8.1666 10.3690 -0.0004  0.0864   0.0144   0.2476    0.0515   0.0000   432.8595      -3.61548       22.9594      -4.70530       17.7107      -12.5435     -0.377676       2.14703       19.3591       5.49765       1.79193       1.35100      -2.21619      0.201407      0.498886       1.34455     -0.445722      0.153515       7.38990       9.56845       10.6000       10.6105       10.5744       9.45073       8.60203       7.45398       6.26366       4.96587       3.82788       2.88082       2.14332       1.51429       1.00904      0.672874      0.398148      0.244190
  18  23 4153.7158    1.1479 10.3371 10.2624 -0.0006  0.1114   0.0128   0.3224    0.0459   0.0000   435.9355      -30.9525       30.6903      -8.65817      -13.7788       4.29216      -13.3314       6.62069     -0.630177      -8.21040       1.16018       10.1718      -5.88820      -3.47994       1.99302       1.72930     -0.441917      0.492857       9.33951       12.1116       13.2579       13.4131       13.1701       12.1975       11.1631       9.33211       7.94303       6.32938       4.93833       3.79342       2.73992       1.97715       1.31203      0.879765      0.536619      0.326952
  18  24 4296.8498    0.9028 11.5742 10.2350 -0.0018  0.1415   0.0116   0.4079    0.0403   0.0000   442.8169      -45.3309       12.9597     -0.212639      -5.96476      -6.15246       2.07799       24.1170      -17.5491      -12.6500       2.48043      0.983906      -5.65238      0.611174       1.03793     -0.870152      -1.09799     -0.548219       11.5767       15.1390       16.5036       17.3080       16.0076       15.6345       13.2998       12.1104       9.87324       8.27479       6.27228       4.81113       3.49495       2.48887       1.67032       1.10653      0.669659      0.409801
  18  25 4439.8566    0.7505 14.7340 10.1437 -0.0029  0.1956   0.0098   0.5414    0.0349   0.0000   466.0586      -29.4632       14.9630       59.3054       14.3144      -60.8367       21.8972      -1.69167      -7.76874      -3.21048       14.1088       3.84126      -3.12681       2.11108      0.970459     -0.483688      0.807437      0.765739       16.2123       20.6236       23.4890       23.0469       23.0521       21.2349       19.2761       16.4168       13.6383       11.3124       8.68069       6.59376       4.83082       3.45834       2.39574       1.55410      0.945019      0.583663
  19   6 1709.3371    0.3067  0.2235  9.3331 -0.0064  0.0136   0.0130   0.0282    0.0343   0.0000   438.1758     -0.902649       15.2321      0.104772      -1.88341      0.868133       1.13704      0.908550       2.18628     -0.222230      0.204299     -0.767498      0.373000      0.266576    -0.0400810    -0.0473907    -0.0974352    -0.0127546       1.33935       1.63164       1.61261       1.49747       1.40513       1.48682       1.47040       1.28634       1.08409      0.797351      0.632114      0.487984      0.367082      0.288975      0.179984      0.120490     0.0770191     0.0494299
  19   7 1867.2533    0.4174  0.4135  9.4554 -0.0044  0.0183   0.0126   0.0347    0.0439   0.0000   440.1111       1.12353       14.6246      -2.35224      -1.88546       1.45694      -2.43625       2.80474       1.07071     -0.508989      0.338938      0.931212      0.259571     -0.284871      0.183466     -0.118990     -0.159152   0.000947734       1.42117       1.82572       2.12978       1.90378       2.05736       1.88175       1.56724       1.51353       1.24714       1.02979      0.821770      0.611941      0.455528      0.310867      0.216480      0.144209     0.0946036     0.0648667
  19   8 2021.7359    0.6051  0.5471  9.5783 -0.0044  0.0175   0.0157   0.0416    0.0619   0.0000   436.7489     -0.656562       12.9101      -2.77345      -4.33503      -1.50618       1.01682      -1.44569     -0.353598     -0.618756      0.328239      -1.61404      -1.02580     -0.385874      0.280838     0.0515909     0.0542928   -0.00176934       1.43487       1.82921       1.88699       2.01937       1.88271       1.76239       1.60564       1.39813       1.30899      0.967653      0.768435      0.576929      0.457586      0.313969      0.226447      0.136114     0.0915715     0.0582443
  19   9 2173.7198    0.8749  0.7534  9.9107 -0.0021  0.0204   0.0195   0.0478    0.0727   0.0000   438.5503      -2.31327       19.5999     -0.870396      -1.90293      -1.51227      -1.40118      -2.08115       3.20540      0.789699     -0.508239     -0.803240      0.558635      0.464365    -0.0954586     -0.237479     -0.112523     0.0180452       1.59117       2.13343       2.21427       2.38094       2.20843       2.02483       1.94337       1.66859       1.38551       1.09450      0.926567      0.681187      0.488346      0.363993      0.248826      0.160738      0.106272     0.0659089
  19  10 2322.2950    1.2481  0.7845 10.2350 -0.0053  0.0200   0.0270   0.0478    0.0896   0.0000   439.2651      -1.77601       14.5002       1.02146      -1.75934      -1.71551     -0.567098     0.0784057      -1.31250      -2.51366      0.753817      -1.01812     -0.369299     -0.408713     -0.450867     -0.152586     -0.242801     0.0149245       1.54293       2.08726       2.24749       2.21918       2.35856       2.05872       1.89846       1.57160       1.32078       1.13317      0.844537      0.669756      0.468584      0.346483      0.229420      0.157845      0.102348     0.0677079
  19  11 2468.0595    1.6469  0.9499 10.8038 -0.0063  0.0228   0.0341   0.0568    0.1390   0.0000   432.9866      -4.11431       13.2202      -1.38948       2.47273     -0.267562     -0.210299      -2.01831       2.31859       1.65481      -2.92951     -0.390334      0.389598     -0.471956     -0.771133     0.0958004     -0.119731    -0.0915118       1.88468       2.52922       2.56021       2.66890       2.70558       2.49487       2.30676       1.83536       1.55887       1.24258       1.01027      0.745316      0.551374      0.402947      0.274433      0.186723      0.122628     0.0736710
  19  12 2613.0320    2.0973  1.0137 11.1599 -0.0026  0.0224   0.0401   0.0564    0.1410   0.0000   436.3494    -0.0991106       12.8544       8.61379      -2.52634     -0.661101      0.683808       1.24736      -1.29843      0.984410      0.928176    0.00799968      0.388420   -0.00187188     -0.360746    -0.0238849     0.0492643     0.0848706       1.90175       2.46334       2.73596       2.70647       2.69967       2.47733       2.19364       1.84920       1.58130       1.29086       1.00567      0.763691      0.567848      0.396121      0.254790      0.191258      0.117721     0.0715284
  19  13 2757.8945    2.8130  0.8149 11.8014 -0.0012  0.0199   0.0579   0.0479    0.0983   0.0000   440.3408       1.42742       13.0705      0.916669      -2.86395       4.94091       2.32402      -2.28208      -2.76174     -0.646457       1.24387       1.34878     -0.816438     -0.175101     -0.160460   -0.00540499  -0.000856551     -0.115840       1.62490       2.03538       2.14381       2.39942       2.23651       2.04424       1.97899       1.60027       1.37450       1.08184      0.897952      0.674526      0.488440      0.346406      0.233256      0.169326      0.105814     0.0670922
  19  14 2902.4836    3.4912  0.8104 12.1388 -0.0013  0.0194   0.0704   0.0468    0.1053   0.0000   438.7072      0.402599       12.4648       6.38494      -1.64940      -1.78276       1.03519      0.208027     -0.274176      0.683787      0.509920      0.648112     -0.415907     -0.183409     0.0642344     0.0335240     -0.189161    -0.0331970       1.67369       2.22686       2.34239       2.51414       2.43184       2.15359       1.97402       1.64744       1.33519       1.10787      0.866065      0.654528      0.470870      0.323939      0.225345      0.150146      0.100439     0.0627610
  19  15 3046.4600    3.9386  0.8794 12.5112 -0.0018  0.0206   0.0770   0.0495    0.1000   0.0000   437.2269      -5.02284       18.0203     -0.757399      0.668813      0.879643      0.839034      -2.08514      -1.76851       1.41831     -0.385765       1.22992    -0.0572328      0.478739     -0.226066     0.0223295     -0.126195     0.0280851       1.73915       2.33533       2.49060       2.61287       2.55838       2.28753       2.12186       1.72047       1.46421       1.13221      0.945422      0.714441      0.479414      0.370612      0.252003      0.158414      0.111047     0.0691660
  19  16 3189.7770    3.9401  1.0866 12.7310  0.0007  0.0258   0.0744   0.0597    0.1128   0.0000   438.3684      -2.87737       11.2597       5.09056       3.01129     -0.115484     -0.560833      0.908070      -2.20031    -0.0836426     -0.391806      -1.32604      -1.22298      0.827238      0.274335    -0.0695461     0.0373311      0.162017       2.06422       2.87986       3.03316       3.20308       3.02126       2.84780       2.49041       2.16003       1.72260       1.42908       1.09048      0.842430      0.606309      0.432058      0.311523      0.193760      0.129042     0.0805452
  19  17 3332.8259    3.3979  1.6277 12.2296 -0.0102  0.0304   0.0532   0.0732    0.1074   0.0000   434.7435      0.602919       12.7760      -3.65484     0.0905016       2.03249       1.20909     -0.190328      0.428490    -0.0584614       1.45167      0.821211      0.360814   -0.00430368      0.177808     -0.569391     0.0274236     0.0165360       2.48281       3.27129       3.48991       3.44637       3.50945       3.17466       2.94070       2.56299       2.19566       1.77852       1.43538       1.09832      0.797568      0.568108      0.392239      0.264830      0.166800      0.103276
  19  18 3475.9779    2.8712  2.3971 11.8024  0.0019  0.0373   0.0402   0.0961    0.1051   0.0000   437.0745      -8.82223       11.1554       3.15429      -3.25369      -9.53963      -3.38383       1.82644      -4.25259      -2.55397       5.91209     -0.544903      0.979404      0.360442     -0.633393     -0.735340      0.143095      0.156403       2.96713       3.75740       4.31768       4.27267       4.16052       3.95477       3.51020       3.16965       2.59203       2.08716       1.74346       1.28338      0.940138      0.694623      0.471148      0.325395      0.200115      0.125318
  19  19 3619.2087    2.3642  3.7819 11.0545  0.0012  0.0466   0.0272   0.1310    0.0995   0.0000   443.1397       4.01063       17.3885      -6.53692      -2.83457       4.96109       2.51792     -0.870703      0.551910      -2.56599      -2.22140       1.50968       1.35883     -0.896109      -1.02531      0.103252      0.171230   -0.00570820       3.79062       4.89628       5.42277       5.40631       5.50110       5.01348       4.48755       3.96013       3.28646       2.71683       2.13955       1.63510       1.20709      0.867906      0.593781      0.395948      0.257944      0.162958
  19  20 3762.3584    1.9617  5.5432 10.7619 -0.0007  0.0604   0.0196   0.1687    0.0655   0.0000   429.2978       6.10999       4.89534      0.793427      -2.20716      -6.81090       8.40565       2.68665       2.78704      -3.35575      -1.30348       4.00197      -1.43595      -2.54143     -0.325690     -0.308054     -0.555817     -0.196917       4.83351       6.20771       7.08596       7.17738       6.95154       6.52332       6.03395       5.03221       4.24712       3.55207       2.69946       2.10733       1.58855       1.12018      0.794143      0.541518      0.329688      0.209307
  19  21 3905.6456    1.6183  6.9323 10.4960 -0.0019  0.0719   0.0156   0.2012    0.0543   0.0000   443.7501      -3.45233       7.15494       7.05673      -3.30966      -11.9240      -6.98628       3.51380       16.0321      -5.82438      -1.43270      -1.60235      -2.50445      -2.08762     -0.386202    -0.0704146      0.620583    -0.0765220       5.78271       7.50078       8.24840       8.32161       8.30720       7.69139       6.94006       6.11509       5.18601       4.19572       3.28227       2.56237       1.89208       1.37668      0.942531      0.651868      0.399464      0.251231
  19  22 4048.7036    1.3289  9.3300 10.2966 -0.0006  0.0933   0.0130   0.2697    0.0474   0.0000   448.1014       5.10881       46.9744       6.29593      -28.0966       3.67852       6.28929       5.99872      -7.38613      -4.30089      -2.64267       4.65971       2.23638      0.950065     -0.140551    -0.0398326     -0.257583     -0.136361       7.35095       9.60636       10.6344       10.7165       10.7709       9.81953       9.15620       7.82068       6.65949       5.30131       4.22646       3.29257       2.44352       1.76019       1.25057      0.837491      0.522937      0.329794
  19  23 4192.0703    1.0803 10.9873 10.2625 -0.0007  0.1168   0.0121   0.3443    0.0424   0.0000   416.8224       12.7171       26.0737      -2.59079      -6.08463      -11.9453     -0.283735       3.69345       6.38174      -7.05541       2.08026      -3.86535      -1.56488       6.96122     0.0625168      -1.45313      0.541469     -0.191433       9.20956       12.4751       13.3356       13.9656       13.4466       12.6598       11.3051       9.86171       8.42869       6.85746       5.45404       4.18176       3.09000       2.23988       1.53470       1.04557      0.640758      0.412847
  19  24 4335.5505    0.8660 12.7803 10.2210 -0.0033  0.1512   0.0109   0.4443    0.0377   0.0000   439.3097       1.64727       15.7350      -45.2211       7.18780       42.1751       2.31595      -10.6359       8.12440       1.70775      -8.60420       4.77111       1.79112       1.82222     -0.555671       2.19969      0.965782     -0.290744       11.8523       15.2830       17.1815       17.6060       16.9986       16.1382       14.6139       12.2788       10.8793       8.69342       7.05414       5.28441       3.99839       2.89936       2.00610       1.37573      0.841232      0.540308
  19  25 4479.2582    0.7054 14.7984 10.1567  0.0031  0.2002   0.0092   0.5505    0.0306   0.0000   422.6150       5.11054       5.65252      -6.73510       16.7475      -12.1699      -12.5926      -15.3423       14.6950      -5.77814      -13.4213       21.8175       11.2744      -5.97296      -2.39185       6.46747     -0.725932      -1.75647       15.7722       20.5651       22.5316       23.3444       22.7162       21.6775       19.0754       16.9391       14.1012       11.7732       9.30584       7.07744       5.35436       3.90738       2.70185       1.85999       1.14891      0.731604
  19  26 4621.7639    0.5907 18.7423  9.9934  0.0035  0.2791   0.0072   0.7029    0.0248   0.0000   421.0613       39.9789       27.7835       2.96969       15.7526       32.0667      -42.6633      -25.0391       39.2559       10.0220      -14.0104       1.76313       8.16413       1.92471       8.07258      -6.37366     -0.446300      0.935546       21.5215       28.5698       31.7895       31.7603       31.9160       29.1271       27.0761       23.4220       19.8529       16.2346       12.7616       9.93704       7.42165       5.44921       3.78278       2.58412       1.57473      0.994461
  20   7 1893.8753    0.4844  0.4358  9.4646 -0.0023  0.0184   0.0142   0.0380    0.0456   0.0000   439.0859     -0.523290       10.3122       1.33050      -3.75526     -0.327880       1.24744      0.757630      -2.74027      0.290790       2.19586     -0.989154     -0.420447     -0.191844    -0.0668747     0.0802771    -0.0789032    -0.0646910       1.43452       1.55830       1.88343       2.12079       1.81407       1.80924       1.60847       1.47669       1.12536      0.952625      0.730631      0.558548      0.424139      0.323583      0.229833      0.156842      0.101114     0.0684767
  20   8 2050.0313    0.6802  0.5226  9.7018 -0.0022  0.0162   0.0169   0.0389    0.0551   0.0000   438.6768     -0.863581       12.5978       1.02445     -0.818800     -0.144442       1.28481      -1.14969    0.00383450       1.00139       2.00625      0.797273    -0.0352113      0.599816     -0.251010    0.00692501     -0.135058     0.0294765       1.30628       1.69186       1.89922       1.90693       1.91518       1.66616       1.60897       1.40523       1.10267      0.938454      0.718729      0.580443      0.431439      0.288047      0.223491      0.154810     0.0952282     0.0622312
  20   9 2203.1002    0.9761  0.7256  9.8555 -0.0022  0.0199   0.0206   0.0431    0.0867   0.0000   438.7715     -0.207510       10.3054     -0.681915      -3.49741      0.131364      -1.00094      -2.49463       2.68381     -0.355850      0.535910      0.551120    -0.0545478      0.408410      0.123696      0.177959    -0.0717590    -0.0372497       1.49621       1.82296       2.15397       2.19122       2.03206       1.90954       1.86656       1.47938       1.39652       1.09807      0.840615      0.696983      0.548399      0.370721      0.250901      0.182946      0.118872     0.0792771
  20  10 2352.4058    1.3123  0.8188 10.3518 -0.0005  0.0198   0.0262   0.0469    0.0907   0.0000   440.2455       2.07315       12.6199      0.511007      -3.89882      -2.35972      -1.52498    -0.0919840      0.470860      0.371231    -0.0293588     -0.218789      0.105921      0.133090    -0.0877316      0.171876     0.0904306    -0.0273690       1.62632       2.07957       2.09709       2.16267       2.09663       2.07717       1.91571       1.67418       1.42177       1.14301      0.970574      0.761423      0.570537      0.414131      0.275069      0.195197      0.126818     0.0863961
  20  11 2498.9209    1.7743  0.9346 10.8415 -0.0023  0.0215   0.0342   0.0506    0.1249   0.0000   437.9055     -0.787613       11.9136       1.18881      -7.31131     -0.936144      0.484145      -1.13824       1.20636      0.458047     0.0913165      -1.58200    -0.0180952      0.804157     -0.229875      0.115386    -0.0466207     0.0909104       1.83549       2.38557       2.54588       2.58685       2.47046       2.26779       2.15385       1.92790       1.59881       1.30841       1.03644      0.829158      0.600612      0.440530      0.308027      0.209522      0.138848     0.0870616
  20  12 2644.7906    2.2564  0.9589 11.4040 -0.0028  0.0220   0.0442   0.0541    0.1412   0.0000   435.4041       1.15347       15.6657      0.571401       2.86294      -1.93443     -0.240652      0.711488       1.13672       1.55306     -0.176621      0.527880      0.458700     -0.480831     -0.592510      0.221562     0.0412469    -0.0242326       1.72853       2.32756       2.31652       2.56855       2.38598       2.23334       2.00693       1.81917       1.56978       1.34183       1.06642      0.837245      0.602717      0.426595      0.298983      0.207635      0.131855     0.0845555
  20  13 2790.6142    2.8334  0.9526 11.8756  0.0018  0.0215   0.0539   0.0517    0.1055   0.0000   438.2369      -5.25541       10.9111      -2.25079      -2.70839      0.490919       2.15421      -1.49215     -0.467473     0.0325323       1.05529      0.143230      -1.37349      -1.14493      0.734379      0.145413     -0.160874     0.0372667       1.64472       2.19150       2.34456       2.37842       2.40493       2.23817       2.06889       1.83589       1.46518       1.18682      0.956179      0.786192      0.592067      0.414299      0.294850      0.204115      0.132764     0.0955701
  20  14 2935.8490    3.6851  0.8437 11.9576 -0.0045  0.0186   0.0709   0.0450    0.1301   0.0000   437.3615      -1.83552       9.79876      -1.92596       1.67660       4.38855       4.20518      0.618813       1.57539      0.613824     -0.620317      0.331516      -1.59364     0.0107444    -0.0563807      0.174900    -0.0837600     -0.130103       1.52752       1.97802       2.07870       2.11471       2.14516       1.99584       1.86191       1.59770       1.33313       1.09657      0.879404      0.650570      0.532549      0.373694      0.261493      0.182343      0.119619     0.0798106
  20  15 3080.4192    3.9747  0.9728 12.6451 -0.0008  0.0222   0.0736   0.0518    0.1024   0.0000   437.3281       1.09421       11.6282     -0.950194     -0.865633      -2.39954      -1.51152      -1.68331      0.970727     -0.199094      0.966740     -0.314470      0.106103     0.0933458     -0.443883    -0.0252884    -0.0648390     0.0177389       1.78065       2.19570       2.49740       2.60025       2.42849       2.35071       2.11861       1.88911       1.57826       1.22078      0.999090      0.777724      0.616767      0.414400      0.308828      0.208380      0.139440     0.0890241
  20  16 3224.3536    3.9209  1.2120 12.5278 -0.0005  0.0235   0.0678   0.0648    0.1065   0.0000   437.5386     -0.904882       9.29491     -0.433691      0.667034      -1.68325      0.953892     -0.171967     -0.250184      -2.78587      -1.26037      0.879285     0.0626951   -0.00648723      0.497076      0.236646      0.263436     0.0110357       1.89524       2.44963       2.55823       2.62600       2.63333       2.55373       2.28731       1.98715       1.63121       1.40035       1.09213      0.847469      0.621795      0.474809      0.339220      0.227546      0.157953      0.100251
  20  17 3367.9618    3.3837  1.6369 12.2569  0.0016  0.0303   0.0520   0.0743    0.0909   0.0000   438.4728      0.742417       13.2490      -1.01898      0.590925      0.618793      -1.11283       3.48536       3.85959      0.668236       1.38634     -0.425035     -0.686830       1.02782      0.607129     -0.548948     -0.156755     0.0640936       2.18931       3.05919       3.18849       3.28711       3.23647       3.04926       2.84000       2.56075       2.03846       1.74059       1.36291       1.08687      0.804998      0.613763      0.415169      0.295144      0.188493      0.118310
  20  18 3511.7228    2.7321  2.8672 11.5856 -0.0013  0.0395   0.0337   0.1040    0.0853   0.0000   440.8284     -0.669938      0.936336     -0.361909       1.64128      -3.94727       5.91288      0.519966      -1.77314      0.860829      -1.88063      -1.51724      -2.02435       1.62158      0.174713    0.00352599    0.00971647     0.0723921       3.07343       3.94924       4.49065       4.33198       4.35598       4.15136       3.70792       3.29215       2.84795       2.35052       1.95090       1.47581       1.11210      0.796933      0.563557      0.394767      0.245068      0.161739
  20  19 3655.5452    2.2352  4.0798 11.0554 -0.0019  0.0489   0.0241   0.1303    0.0788   0.0000   435.6187      -5.55726       9.95117       4.28814      0.244058       3.77633       5.38085       4.59029       3.73573       3.92974      -2.62915     -0.481634      0.188260     0.0764100      0.732702     -0.841596      -1.08167     -0.183205       3.71868       4.82306       5.37768       5.35356       5.26611       5.05003       4.63284       4.13669       3.46094       2.87751       2.31388       1.78874       1.36997       1.00962      0.702346      0.487261      0.319317      0.206685
  20  20 3799.0837    1.8414  5.9245 10.7528 -0.0010  0.0626   0.0181   0.1781    0.0580   0.0000   432.9814      -8.90236       9.52665       13.9507      -4.28025      -12.3645      -7.72160       7.99150      -2.35032      -7.43724     -0.325583       1.65920      0.522389       2.05675      0.885062     -0.626067     -0.610910      0.534669       4.87029       6.28034       7.09626       7.42594       7.11984       6.69091       6.09378       5.30833       4.48698       3.69643       2.95637       2.33012       1.72321       1.26238      0.888156      0.620004      0.394776      0.257743
  20  21 3942.7363    1.5100  7.9220 10.4343 -0.0018  0.0789   0.0142   0.2237    0.0494   0.0000   441.4474      -1.06125       16.1380       7.10051       16.8956      -4.59626      -4.98232      -5.95618     -0.433497      -4.79606       3.14204      -4.37279       4.56230     -0.173043      0.579465     -0.227216     -0.350857     0.0585746       6.04529       7.93804       8.79142       8.93097       8.73532       8.25711       7.63581       6.58912       5.65274       4.71152       3.77433       2.95847       2.19962       1.61330       1.14269      0.792222      0.508393      0.325731
  20  22 4086.5833    1.2627  9.8081 10.2688 -0.0001  0.0957   0.0121   0.2835    0.0436   0.0000   442.2527      -5.33224       18.6686       9.56401      -14.4391      -8.82636       3.30902      -7.14158      -5.38318      -2.82077       3.55988     -0.452468     -0.832646       1.86602      0.838172     -0.484235     -0.712993     -0.286757       7.26062       9.53736       10.2646       10.8816       10.2684       9.87724       9.12947       7.97707       6.88153       5.64462       4.63117       3.56268       2.71055       1.99858       1.39122      0.974299      0.625137      0.405778
  20  23 4230.2270    0.9940 11.4416 10.3190 -0.0013  0.1243   0.0116   0.3723    0.0382   0.0000   440.1648       7.95948      -13.5547      -15.7718       37.7088      -5.87195      -23.3521       10.4160      -12.0682      -3.79692       10.5070      -5.38190      -2.56122      0.977315      0.181182      0.681974      0.269659     -0.129211       9.25417       12.1953       13.6472       13.8657       13.7465       12.9487       11.7705       10.3869       8.84547       7.34828       5.87802       4.52892       3.55511       2.54004       1.82026       1.28085      0.798794      0.522847
  20  24 4374.3847    0.8524 13.6143 10.1646 -0.0026  0.1577   0.0098   0.4520    0.0350   0.0000   429.9900       12.4093       16.1702      -3.22433       17.0098       6.17287       6.75919       2.25681      -9.62015      -9.20592       19.2489       14.8857      -12.2753      -2.50943       6.35814      0.920311     -0.522499      0.137873       11.6676       15.4857       16.9213       17.7966       17.1660       16.4177       14.7315       13.2363       11.0784       9.27117       7.60969       5.76258       4.41698       3.29952       2.29397       1.63993       1.01542      0.655026
  20  25 4518.0579    0.6200 15.2024 10.1874 -0.0066  0.2238   0.0086   0.6108    0.0281   0.0000   446.4638       27.5015      -22.3104       25.0601      -9.13514      -20.0922      -12.2724      -2.40117       33.7039       9.81973      -18.0515      -4.66415       12.1519       7.95289       1.66814      0.943419     -0.533628      0.508773       16.6257       21.6100       24.2711       24.7001       24.4683       23.1521       20.9908       18.5933       16.0728       13.0556       10.7196       8.34102       6.30309       4.73077       3.34221       2.33812       1.48274      0.955998
  21   6 1758.1825    0.3368  0.3018  9.3807 -0.0018  0.0137   0.0115   0.0328    0.0356   0.0000   438.2389     -0.531580       17.3771      0.736996      -3.91914      0.103181    -0.0547904      0.619189     -0.725477      -1.03340      0.468817     0.0218733      0.196926     -0.148255    -0.0835571     -0.114705     0.0507406    -0.0347528       1.08704       1.30325       1.42104       1.52397       1.39838       1.49654       1.24325       1.11358       1.06938      0.825081      0.592909      0.522879      0.423751      0.291636      0.217143      0.158714      0.105238     0.0713142
  21   7 1919.8051    0.5289  0.4004  9.5691 -0.0020  0.0140   0.0151   0.0321    0.0448   0.0000   438.7882      0.208713       19.7581     -0.668139     -0.529555      0.382073      -2.10322     -0.948045      -2.45957     0.0866629     -0.164266      0.517359   -0.00763167     -0.110147      0.121228    -0.0253941    -0.0907425     0.0199967       1.14821       1.36389       1.49271       1.53348       1.45913       1.36693       1.35495       1.24124      0.995403      0.817722      0.660987      0.558451      0.406084      0.302965      0.219559      0.152828      0.107657     0.0652256
  21   8 2077.7417    0.7140  0.6212  9.7173 -0.0041  0.0178   0.0162   0.0417    0.0614   0.0000   438.0640     -0.270185       13.7484     -0.104248      -4.51899       1.38702       1.66903     -0.674544       1.41712      -1.68599     -0.482677    -0.0260395     -0.237557     -0.203408      0.216741   -0.00849743     -0.223112     -0.113408       1.43914       1.91654       2.10951       2.17270       2.04410       1.86297       1.63338       1.55709       1.36750       1.10908      0.923187      0.714932      0.533368      0.382212      0.270576      0.178636      0.120489     0.0779637
  21   9 2231.8471    1.0192  0.8297 10.0424 -0.0045  0.0220   0.0208   0.0496    0.0922   0.0000   439.4858      -2.67842       16.1055      -1.47862      0.636750      0.103994     -0.850798      0.605680      -1.27504     -0.137932     -0.470018    -0.0577351     0.0653274     -0.741941     -0.787293   -0.00548185     0.0703363     -0.156134       1.88387       2.36099       2.48005       2.32929       2.30140       2.31368       2.22649       2.17669       1.84867       1.35977      0.987474      0.758594      0.620685      0.544444      0.406177      0.290545      0.198608      0.125805
  21  10 2381.8979    1.3868  0.9354 10.2973  0.0011  0.0212   0.0251   0.0498    0.0960   0.0000   438.8155      -5.03987       11.8936       3.97681      -1.99094      -3.80621     -0.933272      0.477884     -0.658962      0.220705      0.369013     -0.171502      0.308122       1.05169     0.0697325    -0.0842112     -0.155838     0.0711647       1.50983       2.01615       2.10277       2.30932       2.21073       2.09796       1.98921       1.68791       1.45790       1.19028      0.996442      0.711318      0.595122      0.435735      0.319681      0.219996      0.148722     0.0988937
  21  11 2529.2714    1.8921  1.0254 10.6862 -0.0012  0.0217   0.0332   0.0510    0.1184   0.0000   437.1859      -5.63355       12.8970       1.10022       2.18162      -1.58568      -2.45975     -0.119721     -0.590741      -1.02855       1.78922       1.08052      -1.12219      0.173641     -0.248932     -0.329046     0.0489930     0.0949440       1.58438       2.12974       2.22729       2.29229       2.35277       2.21858       2.00817       1.72572       1.51505       1.23563       1.05907      0.811416      0.604734      0.458282      0.318265      0.230727      0.155809      0.102393
  21  12 2676.1548    2.4944  0.9650 11.3005  0.0000  0.0211   0.0469   0.0521    0.1757   0.0000   439.4227       1.25721       14.6215      -2.40756      -5.75246     -0.682171      0.393072     -0.947014       1.74864     -0.608820       1.32787      0.524225       1.01894    0.00807280     -0.475912      0.226975     0.0498771    -0.0466386       1.59281       2.00128       2.35677       2.25031       2.36359       2.09905       1.88883       1.79008       1.47980       1.28119       1.04451      0.793978      0.601617      0.458407      0.317403      0.225469      0.147262     0.0929963
  21  13 2822.9006    3.1733  0.8183 12.0266 -0.0042  0.0188   0.0623   0.0458    0.1293   0.0000   440.7155     -0.788644       15.9577     -0.150361     -0.970429      -1.46678     -0.705990    -0.0346890      0.777656      0.491449      0.139229      0.853646      -1.06272    -0.0223838     -0.266085     -0.504562     -0.270446     0.0432586       1.46681       1.74510       1.81044       2.09251       2.04971       1.85808       1.66287       1.49341       1.34166       1.10610      0.870692      0.673406      0.523567      0.393398      0.279017      0.193910      0.130360     0.0866361
  21  14 2968.8443    3.8440  0.8732 12.4141 -0.0038  0.0198   0.0742   0.0480    0.1057   0.0000   439.0866    -0.0542596       10.5333      0.401547     -0.484622      -1.83145      -2.05109      -3.67166      0.606884     -0.842768       1.35579     -0.800276       1.09051      0.663231     0.0707556      0.112218     -0.105905     -0.179004       1.48584       2.09904       2.29988       2.35485       2.35294       2.09343       2.00762       1.68221       1.43200       1.13785      0.931943      0.746939      0.537473      0.412862      0.277673      0.194456      0.132583     0.0881377
  21  15 3113.8635    4.0003  1.0115 12.4732 -0.0030  0.0215   0.0715   0.0537    0.1179   0.0000   438.7452      -3.10631       11.3457      0.133363      -5.58858      0.967242      0.307774      0.493608       1.11300       1.74900       2.32307       1.03982      0.909190     -0.451552     -0.196855     0.0568473     0.0755527    -0.0639766       1.60433       2.00192       2.16379       2.24104       2.31530       2.14912       1.80806       1.71558       1.50401       1.24658       1.01680      0.758164      0.603359      0.450331      0.314529      0.232975      0.151432     0.0950098
  21  16 3258.4950    3.7785  1.2303 12.6730 -0.0015  0.0248   0.0646   0.0618    0.0996   0.0000   439.7912      -2.36035       17.7519       4.38573      -2.99115      -3.43031      -2.84270       3.56432     -0.449323      0.715043      -1.27742       1.88788      0.297498    -0.0777113     -0.214847      0.193435      0.362076    -0.0769708       1.78640       2.39674       2.59618       2.64818       2.63737       2.45918       2.31538       2.01306       1.75256       1.39552       1.17714      0.957285      0.709284      0.529029      0.356445      0.256253      0.179916      0.113192
  21  17 3402.6932    3.2165  1.9545 12.0364 -0.0005  0.0306   0.0432   0.0813    0.0750   0.0000   440.5130      -1.53917       12.6092     -0.851849      -3.54787      -2.92280       4.23222       3.15735    0.00883403     -0.730342       1.89647     -0.117164     -0.836367      0.744518      0.799837     -0.290954      0.112106     -0.107085       2.32623       3.07672       3.43746       3.45677       3.51425       3.19722       2.93291       2.59939       2.18901       1.83696       1.51043       1.16739      0.876218      0.659565      0.467901      0.329537      0.218348      0.143543
  21  18 3547.0728    2.5772  2.8725 11.7788 -0.0018  0.0395   0.0317   0.1054    0.0638   0.0000   441.5262      0.795197      0.736270     -0.585072       6.18551       3.30596     -0.492962       4.24351       3.50198     -0.171339     -0.578723      -2.20437       1.36336      -1.02237     -0.104699      0.697398     -0.224164    -0.0709425       2.86823       3.81302       4.16841       4.28624       4.31318       4.01204       3.76682       3.20494       2.82710       2.27297       1.85486       1.48395       1.11958      0.834190      0.608843      0.426190      0.287174      0.188866
  21  19 3691.3289    2.1366  4.5168 11.0948 -0.0004  0.0512   0.0223   0.1396    0.0647   0.0000   443.4882      -2.53899       9.37276       6.25817      -3.47872      -3.79025      -1.84704      0.374175      -5.10273     -0.764928      -1.38943      -1.74418      0.541689     -0.737675    -0.0733321      0.639060     -0.427785     -0.407554       3.75431       4.99292       5.48820       5.68575       5.67247       5.26739       4.89720       4.26296       3.61623       3.07726       2.48025       1.94611       1.49988       1.09739      0.797160      0.561144      0.367886      0.246628
  21  20 3835.5052    1.7229  6.0803 10.7659 -0.0010  0.0639   0.0171   0.1780    0.0535   0.0000   442.3998       4.47728       10.6084      -18.3246       8.25786       9.31145      -7.54879      -10.1087       7.42406      -5.70260      0.376770      -1.06769      -1.17036       2.49074       1.16838      0.441450     -0.690778     0.0997753       4.67487       6.00455       6.82922       6.93485       6.90316       6.62711       5.94242       5.33838       4.51534       3.84120       3.10665       2.44600       1.87382       1.36276       1.03423      0.711474      0.467637      0.309363
  21  21 3979.6462    1.4536  8.5307 10.4082 -0.0002  0.0815   0.0131   0.2310    0.0449   0.0000   445.9806       1.47449       22.2736       11.4577      -1.31092      -15.0165      -7.45154       6.95387      -2.42626      -1.43748       8.36171       2.60340      -1.49286      -4.12812       1.63428   -0.00661081     -0.387343    0.00578262       5.91616       7.72899       8.52232       8.83897       8.60017       8.23915       7.55051       6.80405       5.76022       4.89642       3.96911       3.13554       2.39420       1.80421       1.30336      0.920485      0.596952      0.408416
  21  22 4123.7225    1.1326  9.8350 10.4044 -0.0033  0.0997   0.0119   0.2987    0.0390   0.0000   434.7970      -11.9937       22.8104       3.12090       3.24723       5.92981      -1.16863      -5.19940      -6.02249      -2.49941       3.37838       4.76354      -4.82229      -1.87372       1.08165      -3.39898     -0.455148      0.953152       7.37364       9.62008       10.7922       10.9932       10.7753       10.1882       9.43079       8.42451       7.21479       6.04399       4.89495       3.89841       2.99868       2.20916       1.60392       1.12514      0.745012      0.500653
  21  23 4268.0790    0.9283 11.7031 10.3850 -0.0031  0.1289   0.0114   0.3919    0.0351   0.0000   450.8698       4.67700      -10.0640       22.1231       30.9894      -7.40437       19.3190      -1.94071       13.5490       7.90724      -1.93025      -2.20773      -1.07228     -0.210560      0.906659      0.491401     -0.922394      0.179621       9.45240       12.0337       13.5692       13.9130       13.4097       13.2790       12.0231       10.7193       9.13623       7.66282       6.28524       4.96417       3.85495       2.84093       2.08028       1.46994      0.981756      0.651579
  21  24 4412.5060    0.7545 14.0101 10.2209 -0.0025  0.1740   0.0092   0.4951    0.0319   0.0000   458.4762      -31.4561       15.2591      -5.26627      -13.9124       20.5522       2.84540      -15.7643      -10.0056      -2.51076      -7.04913       10.7535     -0.839698      -4.02946      -2.50688     -0.372947      0.380803       1.93678       12.4814       16.1750       18.1857       18.5585       18.2582       17.5703       16.1268       14.4466       12.4819       10.3455       8.43712       6.69315       5.19077       3.93990       2.78382       2.01874       1.31943      0.876611
  21  26 4701.0289    0.4239 15.2854 10.0426  0.0010  0.3033   0.0081   0.7788    0.0270   0.0000   486.1987      -26.5504      -25.1949      -4.30693       66.5237      0.312686     -0.931343      -23.2074      -30.7586      -12.5433       29.9366       32.9835      -15.0868      -19.6605      -1.00259       4.99486      -1.80113      -2.88385       21.0935       27.7782       31.2132       31.9559       31.8747       30.1439       27.9657       24.6585       21.6913       18.0363       14.7797       11.5862       9.07473       6.93737       4.93566       3.54500       2.28193       1.54617
  22   4 1429.1267    0.0990  0.0805  9.2651 -0.1184  0.0139   0.0108   0.0205    0.0247   0.0000   438.4497      -1.07104       17.0181     -0.794266      -3.75123      -1.09148      0.642532       1.41834       1.23316     -0.782076     -0.502707      0.479140      0.456764      0.110635     -0.199423      0.122004     0.0842583     -0.232524       1.09188       1.38708       1.53519       1.35839       1.35427       1.65741       1.18082       1.42124       1.13127      0.892156      0.819106      0.516019      0.554359      0.341799      0.286509      0.213395      0.121869      0.106381
  22   6 1781.5365    0.3641  0.3019  9.4523 -0.0084  0.0158   0.0125   0.0288    0.0358   0.0000   439.7704      -4.40192       17.4347      -2.92123      -2.83144      -1.05706    -0.0123233      0.588089    -0.0521517     -0.960975      0.538650      0.121376      0.257586     0.0279538     -0.213999     0.0820716     -0.145966      0.103331       1.12881       1.46318       1.69837       1.69648       1.81520       1.39320       1.47520       1.33055       1.07341      0.880096      0.772886      0.618848      0.449443      0.314132      0.234024      0.186595      0.116711     0.0793287
  22   7 1945.0413    0.5438  0.4783  9.5468 -0.0035  0.0165   0.0138   0.0343    0.0477   0.0000   438.7985      -4.30091       17.2606      0.426300      -2.72185       1.77877      0.593213      0.489123      -1.04035      -1.56608    0.00544217     0.0247956      0.376299     -0.724743      0.275385    -0.0364910      0.121044    -0.0659879       1.28908       1.67512       1.92682       2.02111       1.98131       1.84131       1.72121       1.50610       1.21604      0.980934      0.790032      0.618716      0.456942      0.353311      0.269941      0.186078      0.129374     0.0883082
  22   8 2104.7404    0.7652  0.6532  9.7612 -0.0001  0.0170   0.0165   0.0420    0.0617   0.0000   439.5011       2.49233       16.2862     -0.632809     -0.579677       1.04701      0.221179       1.74961      -1.10977      -1.05295      0.762860     -0.385147     0.0133934     0.0522819     -0.294420     -0.118258     -0.194137    -0.0628008       1.16500       1.58545       1.66832       1.70660       1.76345       1.63566       1.52272       1.36618       1.19246      0.979048      0.817247      0.626130      0.484503      0.376670      0.278029      0.194929      0.143405     0.0907265
  22   9 2259.9366    1.1126  0.7615 10.0819 -0.0046  0.0188   0.0222   0.0455    0.0806   0.0000   436.4588      -3.55692       15.3479       1.21026      -2.30321      0.889528       2.85344     -0.299041      -1.55766      -2.05031       1.58468     -0.481270     -0.682045    -0.0611282      0.374807      0.465922      0.163684      0.221617       1.43014       1.95012       2.10763       2.32764       2.25762       2.13450       1.93667       1.59128       1.36079       1.11076      0.965057      0.686080      0.553440      0.397163      0.295074      0.202412      0.139778     0.0992076
  22  10 2410.7516    1.4255  0.9875 10.5863 -0.0012  0.0212   0.0263   0.0529    0.1127   0.0000   437.3875      -2.96157       13.8810      0.645722      0.273602      -1.48917      0.360153      -1.89483    -0.0579179     -0.848657      0.203655      0.544710     -0.806951      0.267104      0.115577     0.0888330     -0.245763    0.00602948       1.58407       2.15802       2.27970       2.41336       2.39453       2.26529       2.11559       1.87487       1.52732       1.26618       1.00925      0.801457      0.650912      0.460826      0.353185      0.248949      0.175225      0.115924
  22  11 2559.1482    2.0155  1.0323 10.7617  0.0001  0.0209   0.0344   0.0508    0.1168   0.0000   441.5039     -0.148043       16.1173       1.27852     -0.959855       2.28923       1.18562     -0.681297       2.72030       1.19909       2.58468      -1.86175      -1.20176      0.205327     -0.185204     -0.147044      0.154016    -0.0249540       1.54104       2.11308       2.28711       2.39618       2.31736       2.19728       2.00748       1.72289       1.56637       1.29007       1.10767      0.811171      0.639199      0.490545      0.346408      0.237235      0.166536      0.111386
  22  12 2707.0432    2.6390  0.8976 11.6123 -0.0014  0.0197   0.0492   0.0458    0.1206   0.0000   439.2868     -0.806931       13.5317      0.803114     -0.334511       1.12669     -0.214954       1.40375      0.547007       1.31798      0.908983     -0.272122      -1.32781     -0.469735      0.158488     0.0771231      0.115950     -0.162909       1.39195       1.76852       1.99063       2.05227       2.03418       1.94677       1.75056       1.55095       1.38034       1.15371      0.927912      0.743942      0.565732      0.446257      0.320424      0.223119      0.149346      0.108145
  22  13 2854.6918    3.2115  0.9476 11.8154 -0.0009  0.0199   0.0584   0.0487    0.1749   0.0000   438.6653      -2.10947       11.8731     -0.720742      -4.14706      -6.62771       1.85978      -1.07427     -0.930006      -1.66554       1.10157     -0.161318      0.166051      0.355676      0.318019    -0.0208901     0.0957465    -0.0398793       1.49743       1.88400       2.05222       2.14614       2.06559       2.03352       1.85830       1.69899       1.43815       1.21349      0.966557      0.808383      0.584267      0.462953      0.345276      0.245793      0.165378      0.114215
  22  14 3001.3337    3.8083  0.8756 12.5381  0.0002  0.0197   0.0707   0.0464    0.1062   0.0000   437.7133      0.549230       11.5147       1.35132     -0.978888      -1.69312       1.23946      -1.40497      -2.70511      -1.28600    -0.0133793     -0.182817      -1.01219      0.782219      0.128544     -0.238224      0.144484     -0.116248       1.42230       1.80792       1.90029       2.04186       2.05850       2.02067       1.69330       1.62276       1.33363       1.12869      0.909306      0.712243      0.561997      0.435830      0.309772      0.221828      0.154300      0.103803
  22  15 3146.9375    4.1818  1.0379 12.3686  0.0002  0.0209   0.0719   0.0516    0.1288   0.0000   441.0455      -2.24895       12.1686      0.733916     -0.795007      -3.60284      -2.64494       1.67906      -1.31184     -0.539079    0.00782310      0.401089      0.239390     0.0923713      0.432599     0.0807355    -0.0877171     0.0953770       1.51328       2.08930       2.21872       2.29374       2.30159       2.14594       1.93053       1.76025       1.52102       1.27406       1.02414      0.779632      0.624830      0.464692      0.345433      0.244463      0.163012      0.111836
  22  16 3292.1279    3.7217  1.4936 11.8765  0.0045  0.0255   0.0544   0.0639    0.1284   0.0000   440.0559      -2.28181       13.7222       2.73611      0.730778       2.94769       3.32643      -1.88798       1.59633      0.748001     -0.508092       1.26203      0.204958     0.0462447     -0.209521      0.172304      0.404350     -0.202411       1.91449       2.52550       2.66003       2.69824       2.64223       2.53767       2.38915       2.14046       1.86786       1.54986       1.28059       1.01904      0.792424      0.607081      0.445151      0.304703      0.206892      0.142945
  22  17 3437.1087    3.0478  2.1430 11.9684 -0.0018  0.0317   0.0383   0.0830    0.0658   0.0000   444.5731       4.83654       6.94456      -1.64319      -1.03493      -3.02582       1.89864       2.75956      -1.41135      -2.98261      0.514719       2.00829      0.552596     -0.855953      0.806727      0.113417     -0.419072     -0.326275       2.19400       2.89429       3.15872       3.32307       3.27363       3.04417       2.83813       2.56547       2.25816       1.88425       1.52050       1.24116      0.953892      0.731840      0.521770      0.376186      0.260197      0.173197
  22  18 3581.9377    2.4228  3.4170 11.5371 -0.0002  0.0429   0.0270   0.1117    0.0575   0.0000   437.6790      -6.52229       11.0288       4.20525      -2.69937       2.35532       1.16495       7.10450      -9.02120      -2.02033       1.26074     0.0456554      -1.49560     -0.506837     -0.535013      0.790341      0.210931     -0.138467       2.99948       3.99681       4.38173       4.53776       4.46782       4.38665       3.92037       3.52153       3.10742       2.53295       2.06529       1.69511       1.29178      0.990576      0.713971      0.519160      0.351409      0.237788
  22  19 3726.8422    2.0090  5.1184 10.9993 -0.0026  0.0551   0.0196   0.1489    0.0560   0.0000   435.4927      -2.26038       18.1936       3.36676     -0.360869     -0.303123      -5.48445      -4.96229      -4.67863       3.03745      -1.06092      -2.80543       2.14235     -0.805568      -1.51467      -1.26716     -0.602786    -0.0843447       3.76389       5.11030       5.47039       5.71536       5.66259       5.39617       5.06596       4.51231       3.95798       3.26807       2.77404       2.16594       1.72149       1.28415      0.944071      0.671183      0.456975      0.310648
  22  20 3871.6291    1.6255  6.6358 10.7020 -0.0005  0.0656   0.0151   0.1871    0.0463   0.0000   439.4907     -0.850273       13.3489     -0.646860       1.27474      -3.00931      -2.97011      -2.97791     -0.965444       3.33982      -1.69023       1.71966     -0.652980     0.0231252       1.55106     0.0401085      0.516061     -0.364713       4.62021       6.02104       6.55465       6.93287       6.71859       6.67267       6.00642       5.34120       4.73256       3.96852       3.14326       2.62359       1.99786       1.54561       1.11008      0.814776      0.557582      0.378254
  22  21 4016.0813    1.3434  8.8651 10.4780 -0.0005  0.0850   0.0127   0.2467    0.0408   0.0000   434.0060      -2.06637       23.6606       2.23626       9.98339       7.12948     -0.778216       2.82544      -2.56448      -9.06461       4.20408       2.39680       2.67729      -2.52592      0.788534       1.49734      0.704070     -0.613843       5.98913       7.67613       8.45568       8.83062       8.77032       8.29990       7.66930       7.08230       6.00776       5.14431       4.17342       3.37771       2.62222       1.99898       1.47280       1.06538      0.719477      0.494183
  22  22 4160.6553    1.0900 10.4677 10.4609 -0.0007  0.1083   0.0117   0.3209    0.0350   0.0000   434.8966       6.83929       17.4643      0.619017       17.7848       9.18998       12.6933      -5.39706      -2.52287       6.38008      0.970133      0.858207       5.74844      0.875308      0.872245      0.216519     -0.917799      0.456778       7.41997       9.76851       10.7402       11.0942       11.0352       10.6813       9.70261       8.91255       7.57691       6.51626       5.36107       4.29240       3.34828       2.54447       1.85734       1.34678      0.915686      0.615202
  22  23 4305.5382    0.8777 12.2693 10.3597 -0.0011  0.1419   0.0108   0.4110    0.0335   0.0000   449.6783       6.43594       36.2214       6.42152      -14.9702      -13.5548     -0.398935       1.09952       14.0630      -21.4590      -10.7355      -11.2423       3.89167       5.18600      -8.24292     -0.389684       2.60288      0.531757       9.38818       12.6243       13.9895       14.3929       14.4538       13.9549       12.8753       11.5143       9.95825       8.32552       6.97828       5.47249       4.38186       3.29369       2.45698       1.77427       1.16183      0.812579
  22  24 4450.1891    0.7117 14.6568 10.2659  0.0021  0.1858   0.0094   0.5255    0.0295   0.0000   450.2731      -15.8206       15.1639      -2.38458       24.7359      -36.5830       29.4316       1.29725       4.51754      -11.8880      -17.6366      -6.40567       5.34261       2.73110     -0.512331       2.72133       1.73344      -1.95904       12.4925       16.6491       18.3016       19.3214       18.8825       18.4070       16.5881       15.0706       13.0794       11.1493       9.12336       7.39197       5.72298       4.37566       3.21791       2.32735       1.52902       1.05241
  22  25 4594.9257    0.5331 15.6589 10.1510 -0.0049  0.2488   0.0083   0.6525    0.0264   0.0000   449.9060      -54.4366       36.2400       12.7110      -2.42910       22.3652      -56.2406      -21.4506       18.3130       18.8909       18.2429      -23.3326      -8.91450       11.1828       6.07311      -2.24021      -1.01953      0.633620       16.7144       22.2098       24.6061       25.6964       25.4721       24.4083       22.5857       20.4026       17.7125       14.7982       12.2322       9.90095       7.61282       5.95504       4.36503       3.18950       2.11140       1.44744
  23   5 1632.7853    0.2513  0.1897  9.3265 -0.0108  0.0111   0.0111   0.0233    0.0279   0.0000   439.4951     -0.227654       19.6994     -0.644658      -1.79373       1.21644      0.518168     -0.230829     -0.252173       1.22303     -0.690878     -0.628268      0.381074     -0.197270    -0.0253501    -0.0583300     0.0536717     0.0888677      0.764453      0.940832       1.03235       1.08010       1.20005       1.03200      0.983740      0.845160      0.752173      0.678804      0.537288      0.489097      0.348910      0.270288      0.188134      0.141726     0.0882111     0.0777064
  23   6 1804.1955    0.3984  0.3494  9.4002 -0.0049  0.0138   0.0121   0.0299    0.0369   0.0000   440.1457     -0.957105       15.5930    -0.0330486      -1.84855      0.412846      -1.12872       2.55658     -0.189197    -0.0656653      0.415100      0.466343       1.04765     0.0496630      0.214502     0.0415510     0.0214517     0.0227613      0.957748       1.20759       1.33358       1.32842       1.34285       1.39064       1.23788       1.09158      0.963146      0.878685      0.666263      0.556674      0.416097      0.338927      0.244440      0.186147      0.142505     0.0867964
  23   7 1969.6285    0.6111  0.5447  9.5432 -0.0009  0.0164   0.0143   0.0375    0.0520   0.0000   439.1755     -0.981904       17.6379     -0.663189      -2.10744       2.00230     -0.372786     -0.748366     -0.614780     0.0334823      0.808923     -0.619913      0.412091      0.603818      0.367831     -0.216310      0.104670     0.0926923       1.26931       1.72246       1.84406       1.74345       1.71291       1.65302       1.48604       1.38735       1.24916       1.08513      0.963544      0.794565      0.601980      0.456765      0.323162      0.216890      0.148192      0.100883
  23   8 2131.0711    0.8199  0.7042  9.8175 -0.0002  0.0178   0.0168   0.0438    0.0655   0.0000   439.2438      -1.70141       16.0997      -2.35918      -2.55333      -1.08447     -0.826099      -2.41570     -0.181455     -0.318678    -0.0886883     -0.659318      0.120005     -0.161931     -0.135230      0.159702     0.0473397     0.0247890       1.25531       1.69717       1.77675       1.85689       1.76235       1.70312       1.54623       1.47599       1.29807       1.11795      0.875893      0.716044      0.564566      0.440655      0.304493      0.234157      0.170823      0.112564
  23   9 2287.4453    1.1354  0.9779  9.9821 -0.0022  0.0206   0.0198   0.0505    0.0960   0.0000   439.2422      -1.71459       15.1020       1.82095     -0.225342      0.516983      0.671146      -2.07440      0.783401       1.00057       1.44522      -1.05216      0.241460     -0.137380      0.301646     -0.397240      0.163742    -0.0714762       1.39534       1.83701       1.92993       2.07903       2.08129       1.95959       1.73238       1.63066       1.43683       1.21268       1.00608      0.802172      0.626181      0.497161      0.353009      0.256205      0.182835      0.122427
  23  10 2439.1346    1.6219  1.0255 10.3341  0.0002  0.0211   0.0276   0.0522    0.1343   0.0000   438.4706       2.16073       15.8147      0.649114      -1.48298      -1.85536      -3.61879      -2.00290    0.00877030      0.452291     -0.277640      0.761630     -0.934594     -0.324236      0.261905     0.0804549      0.239739      0.116246       1.41115       1.87922       2.14324       2.22587       2.11642       2.12727       1.94543       1.72898       1.48500       1.23031       1.05323      0.802786      0.632980      0.502917      0.365059      0.263982      0.184578      0.131254
  23  12 2737.5089    2.7565  0.9230 11.5796 -0.0007  0.0190   0.0480   0.0470    0.0986   0.0000   438.5457       2.31812       15.2293       1.29957      -4.00809      0.766747       1.12119      0.772541     0.0481050       1.41847       1.09318      0.461087      0.184536    -0.0868581      0.402776     -0.208695    0.00315220    -0.0111470       1.28344       1.79347       1.84895       2.02295       1.93972       1.85384       1.64132       1.53191       1.33533       1.15417      0.972759      0.781650      0.623588      0.459888      0.329016      0.244002      0.157739      0.114883
  23  13 2886.0421    3.4114  0.8830 12.1449 -0.0009  0.0191   0.0618   0.0461    0.1353   0.0000   440.2687      -1.11911       15.7925      -2.15693      -3.08687      -1.64539      -1.61237       2.26373     0.0340232     -0.599024      -1.38243      0.959150      0.577223    -0.0117018    0.00466694    -0.0471585     0.0994294     -0.110572       1.30971       1.73144       1.74840       1.88722       1.92543       1.87389       1.72919       1.52062       1.32808       1.12498      0.925891      0.773760      0.593793      0.432003      0.342753      0.244948      0.174837      0.121843
  23  14 3033.3566    3.9363  0.8744 12.5423 -0.0029  0.0188   0.0717   0.0469    0.1321   0.0000   439.3618     -0.658182       13.2770       3.72587      0.659904       2.67914      -3.91197       1.22818       1.03839      0.288967      0.635768      0.923795      0.293142      0.436239     -0.322293     -0.476169      0.137428     0.0206034       1.28614       1.70406       1.85522       2.00259       1.93429       1.82678       1.81026       1.47901       1.35927       1.09669      0.918353      0.694736      0.565342      0.430697      0.325701      0.241926      0.172264      0.117172
  23  15 3179.6045    3.9226  1.1388 12.6940 -0.0024  0.0229   0.0666   0.0578    0.1081   0.0000   441.2897      -3.37904       14.7111     0.0786547      -7.27243       1.28905       2.96000      -2.59336      -1.45843     -0.768618      0.255583     -0.335157      0.447496      0.420771    -0.0685544    -0.0576908    -0.0117926    0.00889578       1.50027       2.10711       2.12566       2.29539       2.35027       2.15191       2.07209       1.78871       1.60831       1.30561       1.09989      0.888558      0.689947      0.534778      0.384518      0.282395      0.199150      0.137952
  23  16 3325.4641    3.5742  1.5542 12.1975 -0.0006  0.0267   0.0514   0.0642    0.0932   0.0000   437.5479      -4.22397       10.7625       1.78394      0.779878      -2.01672      -2.31067      -2.52393      -1.02209     -0.260258       1.07931      0.262999     -0.340743     -0.607369     -0.766575     -0.128878      0.354122      0.131696       1.75470       2.32850       2.53226       2.62024       2.72000       2.47237       2.33780       2.15309       1.78769       1.59652       1.32836       1.05311      0.872550      0.631439      0.469929      0.333946      0.237131      0.162762
  23  17 3471.1680    2.8746  2.6052 11.8332 -0.0021  0.0347   0.0323   0.0925    0.0572   0.0000   443.0934      -7.41824       9.88654      -1.80378       6.69210       2.65895      -4.49617      -2.02550      -3.53768       2.08586     -0.649877     -0.784442      0.982555       2.35276      0.628061     -0.298298      0.116309    -0.0832886       2.33920       3.14252       3.45848       3.53384       3.57109       3.42729       3.10216       2.84295       2.47135       2.10911       1.70708       1.39607       1.09837      0.843647      0.615543      0.457173      0.312879      0.219069
  23  18 3616.5016    2.3373  3.9017 11.3623 -0.0014  0.0447   0.0236   0.1181    0.0515   0.0000   445.8270     -0.833107       5.43167      -12.7472       11.5792      -3.58486      0.825145       1.14545      -3.18005       5.23650       2.30883       4.01919       2.12594     -0.250435   -0.00841828      0.295104     0.0730316     -0.111822       2.92584       3.90126       4.19416       4.41987       4.46079       4.22431       3.99827       3.53064       3.15405       2.65884       2.19300       1.78171       1.42214       1.06812      0.803987      0.584806      0.407285      0.282053
  23  19 3761.8336    1.9170  5.5018 10.8850 -0.0006  0.0556   0.0176   0.1541    0.0520   0.0000   430.8491       9.05910       18.5205      -11.1709      -12.5585      -2.19047       3.77688       1.19382      -3.81891       1.55533       3.19487     -0.992281      -2.46852     -0.801740      0.679289      0.336872      -1.24770     -0.301280       3.59868       4.77847       5.31405       5.54954       5.48235       5.30829       4.88546       4.42283       3.95148       3.26149       2.79142       2.23948       1.76678       1.35525       1.01614      0.725028      0.504294      0.347668
  23  20 3907.2351    1.5747  7.3315 10.6121 -0.0004  0.0701   0.0142   0.1958    0.0448   0.0000   442.3849      -9.94392       14.8079       1.41566       12.4166      -11.2460      -9.54121      -8.17470       9.47184      -5.27832      -2.53636       2.48919       1.47720       1.46244      -1.87715     -0.528652      0.844976      0.168494       4.54237       6.11739       6.64627       7.13876       6.93266       6.69750       6.21501       5.63536       4.96668       4.15152       3.48190       2.81225       2.22154       1.71073       1.26217      0.926485      0.637645      0.436853
  23  21 4052.2241    1.3037  9.6961 10.4396  0.0005  0.0900   0.0119   0.2652    0.0380   0.0000   440.7312       2.87471       4.70041       2.22775      -8.17623       3.72651       6.21648      -8.07830      -8.78856       4.10280      -1.16155       4.21040       3.48111     -0.352070       1.52136     -0.497437      0.200091     -0.104175       5.82126       7.74793       8.61508       9.01425       9.02884       8.51949       7.90205       7.25196       6.26238       5.43104       4.47518       3.66765       2.87321       2.21004       1.64658       1.19057      0.809614      0.555438
  23  22 4197.3675    1.0516 11.3700 10.4385 -0.0010  0.1151   0.0111   0.3396    0.0331   0.0000   416.8854       3.32950       28.8929      -6.96240      -8.59391      -14.2015      -14.6377       12.7556      -1.61228      -8.58459      -3.47306       8.74187      -3.09827      -2.57757     -0.485041     -0.969055       1.73333     -0.275947       7.59863       9.82367       11.1366       11.4409       11.5110       10.9964       10.2726       9.11247       8.21941       6.90282       5.77947       4.71964       3.69011       2.85491       2.12594       1.56645       1.05859      0.729831
  23  23 4342.2017    0.8545 13.6425 10.3201  0.0004  0.1513   0.0095   0.4350    0.0307   0.0000   448.8931       23.5754       4.59893      -50.9899       10.4614       11.0518       1.45651      -10.1594      -25.9221       3.53123       9.25881       4.20021       2.69157      -5.52016       5.00663       1.59560      0.280921      -2.48222       9.83669       13.1047       14.3989       15.0656       14.8008       14.4498       13.3381       12.3043       10.6216       9.06350       7.59835       6.21187       4.90883       3.73325       2.83312       2.03882       1.41758      0.976301
  23  24 4487.5625    0.6296 15.0528 10.3017 -0.0015  0.2074   0.0088   0.5774    0.0269   0.0000   410.2057       14.8983       46.0591      -23.9723      -10.0638      -2.49438       13.0057       13.3666       9.57930       1.30384       12.0838      -8.12019      -5.08847       1.95485      -5.97646       1.82337      -2.44631      0.612622       13.3040       17.9298       19.5597       20.4888       20.4890       19.6659       18.3332       16.4407       14.6732       12.5489       10.4760       8.58692       6.80964       5.19632       3.91433       2.84657       1.90414       1.34071
  23  25 4632.1741    0.5094 16.2550 10.1140  0.0053  0.2530   0.0081   0.6819    0.0252   0.0000   454.6642      -28.8277       40.1174      -1.32259       43.4973      -15.0656       23.8205       15.9981      -4.65618       37.6619      -26.8809       2.86457      -1.90484     -0.729281      -4.15453       11.8523       1.23475     -0.455632       16.3890       21.4251       24.1044       24.9609       25.1240       23.9798       22.5090       20.0876       17.9808       15.1714       12.7918       10.4173       8.07335       6.39541       4.73071       3.51040       2.37343       1.64875
  24   6 1826.2876    0.4441  0.3797  9.3501 -0.0019  0.0150   0.0123   0.0314    0.0392   0.0000   439.9686     -0.275010       19.3462      0.531770     -0.159146      0.877418       1.31875       1.05821     0.0195872     -0.665536     -0.420857      0.282322      0.297414    -0.0516925    -0.0614989    -0.0122491     0.0486573    -0.0367172       1.14244       1.60757       1.83194       1.86207       1.82587       1.62478       1.55426       1.34418       1.27233       1.03812      0.862625      0.655137      0.491465      0.361780      0.263060      0.201139      0.137405     0.0897264
  24   7 1993.5491    0.5956  0.5894  9.6566 -0.0041  0.0164   0.0133   0.0392    0.0493   0.0000   439.7856      -3.39732       17.7863      0.517062      -2.70963       1.47846    -0.0493966    -0.0675448     -0.907642     -0.266222     -0.147786      0.900756      0.521955      0.863648      0.268416      0.129533     -0.107848      0.158348       1.07368       1.43712       1.59040       1.63965       1.65837       1.51600       1.42215       1.31073       1.11240       1.00881      0.841705      0.689469      0.536153      0.405279      0.316068      0.223235      0.159738      0.112535
  24   8 2156.7215    0.8751  0.7666  9.8194 -0.0027  0.0182   0.0169   0.0439    0.0669   0.0000   439.3344      -1.04649       15.5564      -2.61900      -4.81150      0.952701       1.69202      -2.94025       1.17531     -0.510567     -0.646013     -0.380907     -0.418190    -0.0908602      0.332828      0.156923     -0.285289      0.180708       1.18254       1.60696       1.68030       1.84530       1.77092       1.74756       1.62482       1.45131       1.23009       1.07808      0.913540      0.749440      0.575935      0.447019      0.346616      0.240804      0.170696      0.121933
  24   9 2314.2457    1.2447  0.8754 10.3279  0.0007  0.0187   0.0225   0.0473    0.0815   0.0000   439.5685       2.43622       15.8789      -2.51273     -0.382373     -0.560269     -0.113227      -1.57566      -1.75366      0.879116      0.454861      0.657949     -0.700881     -0.253332    -0.0314059      0.104622     -0.189699    -0.0322300       1.30496       1.65615       1.80867       1.90755       1.90860       1.76008       1.63675       1.52370       1.33955       1.14843      0.982305      0.794784      0.628936      0.481379      0.361582      0.265361      0.185789      0.126468
  24  10 2466.9923    1.6488  1.0421 10.7795  0.0004  0.0210   0.0276   0.0525    0.1096   0.0000   441.6438     -0.877219       18.6209      0.973593      -2.58454       2.07566      -1.58441      -1.56683    -0.0449209     -0.215011      0.756613     -0.126473    -0.0764451     -0.557856     -0.151509     0.0909197      0.222334     0.0269662       1.35895       1.75290       1.94066       2.09832       2.06063       2.03165       1.80282       1.71854       1.40954       1.24158       1.04708      0.835137      0.647397      0.515622      0.386535      0.295961      0.204219      0.144894
  24  11 2617.6006    2.2185  0.9905 11.2109 -0.0040  0.0202   0.0382   0.0474    0.1228   0.0000   437.6788      -1.29085       14.7156      -1.56811      -4.06792     0.0509042      -1.63921      -1.92818      -2.58146       1.13773       1.88905       1.57357      0.835109     -0.724785    -0.0119106   -0.00677174    -0.0550990      0.549920       1.30246       1.73951       1.85674       1.88589       1.98311       1.84590       1.71345       1.59883       1.34674       1.24461       1.01681      0.834559      0.650765      0.519845      0.379089      0.286664      0.197171      0.143998
  24  12 2767.6380    2.9192  0.9555 11.5771  0.0009  0.0190   0.0494   0.0471    0.1120   0.0000   437.9643       1.23884       13.1503       1.25431     -0.644467       1.13305      -3.27716      0.422415       1.41079       2.92616      0.150723    -0.0329478      0.157069     0.0348423     0.0843052      0.211991      0.231268     -0.130141       1.25657       1.73980       1.80725       1.90330       1.93746       1.82416       1.68261       1.59628       1.35851       1.17180      0.915365      0.770404      0.597988      0.479165      0.347847      0.272667      0.188428      0.139415
  24  13 2916.9306    3.5269  0.8933 12.3680 -0.0016  0.0186   0.0636   0.0460    0.1068   0.0000   439.2189      -1.72739       12.5575       3.65039   -0.00304979      -2.53383      0.484011    0.00777903       1.57931       1.74345     -0.437361      0.216755      0.241559      0.538530    -0.0588027    -0.0865200    -0.0178515     -0.159267       1.22931       1.64933       1.75201       1.85775       1.89296       1.76807       1.71059       1.49603       1.36769       1.10789      0.902745      0.721847      0.578315      0.449761      0.349351      0.264170      0.193911      0.132661
  24  14 3064.9819    4.1132  0.8740 12.5684 -0.0006  0.0191   0.0743   0.0452    0.1428   0.0000   437.8797     -0.413944       14.1787     -0.519168     -0.680572     -0.439341      0.608551      -1.31305    -0.0273656       1.76285       2.28528     -0.267254     -0.118776     -0.574075     -0.162474     0.0497145     -0.302654     -0.123148       1.20548       1.64912       1.74141       1.91706       1.88124       1.77744       1.60929       1.50707       1.35602       1.13182      0.959789      0.773747      0.599525      0.476014      0.347178      0.276563      0.184586      0.132000
  24  15 3211.9002    3.9322  1.1454 12.6375 -0.0022  0.0219   0.0648   0.0564    0.1298   0.0000   438.6527       2.19688       15.8224      -2.26119       2.30396      -1.99219      0.271285     -0.419883      -1.68465    -0.0880505      -2.11783       1.13333     0.0142585     -0.166671     -0.229236      0.481058   0.000837420      0.151124       1.46601       1.88508       2.10217       2.19916       2.13735       1.93065       1.99412       1.73046       1.51462       1.32878       1.14164      0.946642      0.717827      0.574402      0.430737      0.309378      0.213016      0.150573
  24  16 3358.3601    3.5173  1.6662 12.2868 -0.0009  0.0262   0.0483   0.0705    0.0781   0.0000   441.7944      -5.41749       11.0931       1.43891       2.36924      -6.08685      0.745892      -1.37407       2.30833     -0.834812      -1.48505      0.299792      -2.11629     -0.805798    -0.0130486      0.346677     -0.116239     -0.411967       1.78017       2.37569       2.52328       2.73950       2.84521       2.62264       2.39542       2.17203       1.89213       1.64121       1.31882       1.07212      0.832626      0.659520      0.484690      0.370496      0.266125      0.182789
  24  17 3504.7383    2.7245  2.7121 11.7744  0.0007  0.0352   0.0299   0.0911    0.0553   0.0000   446.1070      -1.80577       9.40069      -4.42287       4.89358       3.54568      -1.92268     -0.738622       1.58895      -3.71273       1.40930      -1.22765     -0.714883       1.28474     -0.680267     -0.176239      0.628579     -0.188651       2.25369       2.99464       3.21652       3.40901       3.41310       3.35215       3.07814       2.79979       2.46153       2.10715       1.75831       1.43564       1.15831      0.904838      0.654234      0.498665      0.365349      0.245309
  24  18 3650.7297    2.2233  4.1794 11.2226 -0.0007  0.0453   0.0211   0.1192    0.0493   0.0000   437.1782       3.35544       17.6065      -6.64502       3.36671       11.6984     -0.688273      -3.67371       4.11272       1.53633      -3.36424      -1.38851       2.62310      0.616947      -1.24849     -0.356629      0.245032     0.0635037       2.91305       3.80647       4.36033       4.50081       4.49176       4.44904       4.02113       3.64818       3.14510       2.70194       2.29823       1.85828       1.44912       1.17912      0.846537      0.631766      0.444333      0.315886
  24  19 3796.5793    1.8140  5.7304 10.8825 -0.0013  0.0565   0.0169   0.1575    0.0487   0.0000   434.9096       1.00753       13.1075       1.59511      -5.47867      -11.8221      0.112662       6.55913      -2.15059      -4.18650       2.40853      -3.24160      -2.18295     -0.267484      0.544856      0.676698      -1.87721     -0.442828       3.56534       4.66510       5.28127       5.42455       5.53991       5.29509       4.84657       4.42568       3.97195       3.35683       2.91977       2.30493       1.86625       1.43654       1.10334      0.810216      0.552613      0.393062
  24  20 3942.4425    1.4995  7.9904 10.5720  0.0008  0.0730   0.0134   0.2099    0.0420   0.0000   435.5342      -10.3579       7.09119      -13.0054      0.307924      -13.4950     -0.147953      0.310868       5.93564      -3.29583       4.59736       2.09124      -1.64191     -0.336438     -0.781298      0.218063      0.287946     -0.156524       4.58698       6.05104       6.86863       6.96322       7.02651       6.84935       6.32435       5.90251       5.10282       4.37322       3.69201       2.99312       2.39964       1.87022       1.41107       1.05144      0.735354      0.518615
  24  21 4088.2277    1.2028  9.6313 10.4483 -0.0013  0.0915   0.0116   0.2642    0.0376   0.0000   426.0765      -5.34117       7.69145       17.6870     -0.327290      -7.49568      -2.56458       9.89587      -2.42176       11.3657      -1.06580      -2.95284     0.0624673      -2.02215       1.15113     -0.650410     -0.734095      0.694542       5.78793       7.45771       8.51557       8.78042       8.79367       8.52239       7.88804       7.29715       6.41368       5.49694       4.60405       3.79362       3.04177       2.34241       1.77941       1.34064      0.920522      0.653194
  24  22 4233.4352    0.9671 11.9556 10.4219 -0.0003  0.1249   0.0104   0.3655    0.0323   0.0000   442.2785     0.0552760       11.5508      -15.1605      -10.4578      -8.95915      -15.6976      0.345234       18.1250       15.0717      -18.4947      -3.66613       2.32411      -4.03417      -1.91300      -1.35191       1.68476     -0.542336       7.71774       10.2789       11.5401       11.9388       12.0045       11.7022       10.8644       9.85108       8.69507       7.48309       6.29774       5.15842       4.12022       3.23101       2.42243       1.82251       1.24807      0.887776
  24  23 4379.4395    0.7813 13.4252 10.3048 -0.0040  0.1561   0.0091   0.4423    0.0296   0.0000   421.9178      -6.68482       44.7197      -7.01652      0.554893       6.03506      -8.11773      -12.6377       6.17158      -2.99071      -6.90765       2.52190       6.33219       4.56875      -2.38166      -2.24985      0.966513      -1.86329       9.68160       12.7892       14.4850       14.9925       15.0156       14.6853       13.2835       12.5807       10.8019       9.33802       7.98161       6.40982       5.17496       4.07784       3.07967       2.24610       1.57542       1.10464
  24  24 4524.6470    0.5965 15.2658 10.2655  0.0002  0.2149   0.0084   0.5883    0.0255   0.0000   410.7604      -14.5937       10.1538      -22.8049      -17.5162      -8.87768       24.4419       9.28630       2.85893      -32.5795       2.77490       6.72992       9.92379       2.64323       10.1085      -3.25254      -1.18729       1.77026       13.3992       17.5958       19.4205       20.4612       20.5948       19.7008       18.6175       16.9067       15.0295       12.8825       11.0418       8.99430       7.23533       5.67124       4.23562       3.19113       2.23306       1.55685
  25   4 1489.4487    0.1605  0.1233  9.2210 -0.0200  0.0102   0.0084   0.0195    0.0241   0.0000   440.2459     0.0575106       19.7930     0.0237669      -2.04053      0.618950     0.0452509     -0.709145     -0.899445      0.666647      0.723355     -0.525086      0.824446     -0.282062     0.0429084     -0.117233    -0.0462888     0.0374974      0.606666      0.831759      0.814443      0.965119      0.964037      0.945491      0.885573      0.784877      0.699711      0.589384      0.519557      0.452019      0.316181      0.252865      0.193195      0.162610     0.0983665     0.0642788
  25   6 1847.8020    0.4255  0.4213  9.4778 -0.0034  0.0146   0.0112   0.0332    0.0374   0.0000   438.6369      0.895267       18.6943      -1.06364      -2.65785      0.679893       1.23327     -0.710180      -1.49791      0.455940     -0.995371       1.41436     -0.395441    -0.0787214     -0.411246    -0.0743170     0.0117103    -0.0609710      0.994886       1.21103       1.33265       1.47052       1.46122       1.29421       1.30500       1.22601       1.05310      0.823735      0.731110      0.612430      0.475592      0.369805      0.290854      0.213755      0.158435      0.111384
  25   7 2016.9132    0.6553  0.5988  9.5329 -0.0032  0.0163   0.0142   0.0370    0.0556   0.0000   439.3629      0.304593       18.5141      0.127739      -1.57526     -0.500203      -2.76886     -0.819488      -1.45993     0.0804951     -0.112040     -0.396863      0.887145    -0.0398769     0.0757128      0.132736     -0.171304     -0.204391       1.04641       1.38165       1.56859       1.64826       1.63420       1.54564       1.52702       1.27514       1.17820      0.995788      0.815455      0.686687      0.514586      0.434073      0.308438      0.244745      0.178483      0.125752
  25   8 2181.7011    0.9194  0.8261  9.8849 -0.0021  0.0190   0.0172   0.0458    0.0720   0.0000   438.1191     -0.474097       18.7190     -0.849103      -4.38252     0.0745907       3.68212     -0.757530     -0.996292     -0.127478      0.823028     -0.116167     0.0445167     -0.650625      0.180381     -0.154802      0.398159    -0.0725764       1.22857       1.57165       1.74104       1.95426       1.95263       1.69136       1.69836       1.53580       1.35493       1.08641      0.941344      0.805366      0.630090      0.478997      0.375712      0.265455      0.200437      0.140936
  25   9 2340.4736    1.3177  0.8942 10.4199  0.0002  0.0195   0.0235   0.0462    0.0806   0.0000   439.7872       1.52891       13.1550      -2.29868      -3.48631      -1.67401    -0.0185888       2.47845      -1.10899     -0.608215       1.23886     -0.834061      0.710499      0.594707     -0.419979     -0.647945      0.592494     0.0873481       1.17101       1.60851       1.76440       1.76107       1.88056       1.68950       1.72204       1.52970       1.32480       1.14272      0.948999      0.790635      0.623213      0.488841      0.386385      0.287986      0.205122      0.146098
  25  10 2494.2479    1.7597  1.1377 10.6032 -0.0033  0.0222   0.0277   0.0524    0.1181   0.0000   437.8579      -3.17205       16.6576      0.566659      -2.11160     -0.481130      -1.52027    -0.0111673      -2.02198      0.871058       1.15581      -1.35649     -0.444318       1.10523      0.575909    -0.0649607      0.391561     -0.169303       1.38627       1.88523       1.93453       2.12580       2.23413       2.10936       1.97778       1.65191       1.54588       1.31986       1.13235      0.920256      0.701735      0.577151      0.415925      0.322475      0.234839      0.165165
  25  11 2646.1731    2.4073  0.9664 11.2734 -0.0039  0.0197   0.0401   0.0481    0.1228   0.0000   438.9567     -0.650903       16.6856      0.484536      -4.16739       1.19119       3.19907     -0.169254      -3.05743      -1.51907       1.15473      0.502391     -0.111202     -0.218123      0.234842      0.604171      0.113545     -0.153960       1.21917       1.69677       1.88333       2.00742       2.02549       1.87030       1.80547       1.60161       1.37714       1.17963       1.00558      0.821120      0.658145      0.490790      0.385180      0.285051      0.198668      0.140289
  25  12 2797.2734    2.9812  0.9035 11.8248  0.0007  0.0178   0.0503   0.0445    0.0932   0.0000   438.5625      -2.35778       13.6478     -0.145166      -1.46652     -0.933901      -1.79259       1.13112      0.402161       1.06790       1.06216      0.391464     -0.741883     -0.745244      0.469342     0.0455220      0.111471    -0.0920327       1.13296       1.47223       1.60545       1.74614       1.60994       1.62359       1.51591       1.42711       1.22498       1.07934      0.897789      0.760574      0.595994      0.459381      0.368805      0.266857      0.194561      0.142228
  25  13 2947.3422    3.7019  0.8819 12.1829  0.0002  0.0179   0.0626   0.0425    0.1060   0.0000   439.9599      0.935603       15.7720      -1.80665     -0.829554       2.44314       1.26030      -1.73397      0.889712       1.81519       1.33541    0.00563442     -0.870318    -0.0838508    -0.0618916      0.136874    -0.0980356     -0.181328       1.16503       1.53868       1.78536       1.78241       1.90674       1.76146       1.62531       1.51517       1.26867       1.13683      0.902620      0.736425      0.620625      0.452410      0.350357      0.269601      0.190952      0.137595
  25  14 3096.1151    3.9665  0.9814 12.8578 -0.0034  0.0202   0.0700   0.0519    0.1124   0.0000   437.7932       2.35889       10.2871       2.92715      -1.50445      -3.77099      0.323838     0.0567365       1.04206       1.98565      -1.79781     -0.990271     -0.408182     -0.667086     -0.371927     0.0391467     -0.102404    -0.0567670       1.22364       1.67904       1.75702       1.83473       1.96602       1.80541       1.70345       1.59713       1.38695       1.18591      0.995780      0.807005      0.675575      0.515726      0.414560      0.285172      0.209009      0.154041
  25  15 3243.7931    3.7679  1.3942 12.3799 -0.0050  0.0245   0.0569   0.0605    0.1372   0.0000   439.2275     -0.474267       16.7384       1.50878      -4.21749      0.618109       3.73489      -2.55999       1.45468      -1.01509       1.28109      0.648291      0.787241     -0.326150     -0.908335      0.234602    -0.0468036      0.313201       1.54847       2.01819       2.16968       2.18996       2.37255       2.25332       2.11166       1.93177       1.69482       1.43571       1.22582       1.03130      0.809207      0.648006      0.496644      0.368036      0.267373      0.185022
  25  16 3390.9538    3.2039  1.9322 12.1466 -0.0002  0.0285   0.0404   0.0744    0.0741   0.0000   441.3247    -0.0165690       12.2343      -3.55827       2.39893      -5.14304       1.61765      0.293687     -0.927854      0.714318      0.175497      0.311626      -1.04206      0.164523    -0.0325784     -0.122679     -0.376668      0.163109       1.76482       2.37368       2.63697       2.70100       2.75687       2.63710       2.37707       2.23450       1.97962       1.76729       1.46432       1.22496      0.988262      0.773044      0.581976      0.428593      0.313487      0.216151
  25  17 3537.9078    2.5585  3.1992 11.7033 -0.0000  0.0379   0.0263   0.1022    0.0492   0.0000   440.8406      0.465572       12.2796       8.00887       4.77322     -0.417271      0.343963      -1.26602      -4.87423       1.94912       1.58928      0.266027       1.78596      0.384216      0.502524      0.115459      0.451872      0.176384       2.33348       3.12665       3.39861       3.59093       3.60706       3.44537       3.17698       3.03844       2.67520       2.35467       1.93155       1.58676       1.26197       1.02573      0.765720      0.580542      0.432125      0.300899
  25  18 3684.6331    2.1077  4.4971 11.1814 -0.0003  0.0464   0.0194   0.1276    0.0465   0.0000   440.1524      -3.06108       11.6383      0.769945     -0.179608      -8.32769      -6.12930      -1.38769       7.83731      0.841686     -0.543613      -2.83191     -0.696068      0.430409      0.690680     -0.204755    -0.0178850     -0.283827       2.88409       3.70909       4.21323       4.22909       4.28186       4.20887       3.89815       3.65616       3.25564       2.81101       2.39974       1.91708       1.56049       1.25503      0.952662      0.716810      0.523166      0.372317
  25  19 3831.0621    1.6901  6.3821 10.8937 -0.0032  0.0618   0.0156   0.1704    0.0425   0.0000   441.2415      -8.10223       9.46216      -6.56694       11.9272       2.00065      -13.5828      -1.20646      0.944100       6.62801      -4.56389       2.78062      -1.10882      -1.07336      -2.67410      -1.78548      0.367592     -0.448127       3.72675       4.90538       5.57196       5.70731       5.82860       5.59922       5.35883       4.76040       4.31910       3.72644       3.09615       2.60965       2.06798       1.69430       1.24160      0.939924      0.671318      0.477388
  25  20 3977.4483    1.3792  7.9600 10.6209 -0.0014  0.0742   0.0129   0.2137    0.0399   0.0000   434.3237      -2.80123       25.6649      -4.27618       1.04381      -6.69569      -1.86146     -0.701826      -9.57445      -4.42868      -4.42823       2.94477      -1.82075       2.53071      -1.30618     -0.120962      0.141657      0.197099       4.50675       6.04580       6.70965       6.98254       7.02337       6.75143       6.39300       5.88658       5.22132       4.54184       3.79409       3.12670       2.55420       1.98721       1.51311       1.16514      0.823529      0.585870
  25  21 4123.6772    1.1581 10.4492 10.4710 -0.0007  0.0967   0.0113   0.2849    0.0345   0.0000   447.0235       12.8632       16.1726      -11.8025      -7.60521      -2.26572       3.53921       5.13137      -6.03996      -10.9027       2.31046      -1.19040      -3.99759      -2.32033      0.980318      -2.03435      -1.59644       1.91789       6.01998       7.80195       8.64148       9.05433       9.20067       8.96265       8.33008       7.57157       6.85647       5.95987       4.94764       4.09661       3.29102       2.61536       2.00512       1.53066       1.09447      0.785508
  25  22 4269.4256    0.9465 12.3321 10.4016  0.0006  0.1259   0.0101   0.3696    0.0308   0.0000   448.5738       9.50716       19.2738      -16.8549       8.85591       8.65998     -0.899541       19.5492       18.1533       7.81684       5.22656       2.07847      -1.31117       3.78631       2.52692      -1.12204      -1.93456       1.40862       7.65625       9.90400       11.3610       11.6620       11.8723       11.5266       10.7943       9.94843       8.73148       7.66370       6.33045       5.36519       4.26515       3.38644       2.61493       1.97117       1.38141      0.995035
  25  23 4415.5375    0.7434 14.8141 10.2816  0.0006  0.1736   0.0080   0.4728    0.0261   0.0000   442.7926      -17.3750       19.5639      -23.1442      -7.53150       15.2272      -19.6356      -2.11077       22.9892       15.8578       2.78058       11.9360     -0.617937      -13.6704      -6.09142       2.41484     -0.925480       2.93190       10.4137       13.3759       15.3236       16.0143       16.0666       15.7298       14.5498       13.5513       12.0328       10.3682       8.79013       7.38079       5.94418       4.67416       3.58276       2.74111       1.91391       1.37710
  26   6 1869.0189    0.4935  0.4091  9.4042 -0.0003  0.0138   0.0123   0.0297    0.0406   0.0000   439.6575      -1.42041       17.3502      0.882973      -1.98654     -0.725802      0.576502       1.08190      0.457241      -1.18723     -0.724367     -0.268889     -0.298548      0.242180    -0.0910562    -0.0204720     0.0516505    -0.0395485      0.791065       1.06894       1.19162       1.27106       1.30508       1.21068       1.17625       1.07828      0.908267      0.802720      0.696309      0.512098      0.463495      0.353777      0.276371      0.206797      0.141394      0.104605
  26   7 2039.6654    0.6608  0.7162  9.6176 -0.0053  0.0176   0.0134   0.0435    0.0557   0.0000   439.0601      -1.51106       16.9431      0.174398      -1.51559      0.924869      -1.53081     -0.555576       1.10383       1.15005      0.961947      -1.11630       1.42962     -0.662335     -0.146615      0.857391      0.452246      0.282417      0.990054       1.33209       1.44143       1.55628       1.49840       1.52832       1.44017       1.29975       1.13752       1.00328      0.854144      0.715523      0.592950      0.466756      0.353132      0.261193      0.200433      0.141535
  26   8 2206.0315    0.9912  0.8155  9.9825 -0.0025  0.0173   0.0180   0.0443    0.0699   0.0000   440.4906      0.251051       17.4219      0.384363      -1.66307      -2.19290      -1.81076      -1.45912       2.83829      0.192107       1.17286     -0.974919      0.711404     0.0255442     -0.414186     0.0657501      0.122338    -0.0423907       1.04653       1.35076       1.52070       1.54272       1.57673       1.50563       1.49050       1.33337       1.20245       1.00603      0.872846      0.717424      0.605036      0.466633      0.379503      0.276037      0.195296      0.140981
  26   9 2366.0200    1.3619  1.0154 10.4315  0.0019  0.0198   0.0224   0.0495    0.0842   0.0000   439.8922      -1.04371       17.7780     -0.557235      -1.23529       1.29695     -0.828506      -2.16408      -2.77917    -0.0824735       2.38529     -0.927220      -1.23830     -0.229374     -0.284675      0.391735     0.0912391      0.403706       1.22747       1.68387       1.79979       1.91620       1.86953       1.86207       1.70012       1.58329       1.43964       1.24040       1.06936      0.891784      0.698552      0.566625      0.415976      0.321650      0.244741      0.181629
  26  10 2521.1382    1.8275  1.0723 11.1583 -0.0033  0.0204   0.0295   0.0518    0.0829   0.0000   438.9908       3.11836       15.5870    -0.0446290      -1.95260      -4.53916       2.97162     -0.896298      0.408451     -0.356496     -0.400727      0.471469      0.297073     -0.308567     -0.262140      0.331884     -0.266872      0.139715       1.25478       1.60523       1.76917       1.86730       1.90735       1.85156       1.75396       1.61049       1.41489       1.20741       1.05921      0.852896      0.683969      0.568910      0.450314      0.320905      0.240759      0.171024
  26  11 2674.3269    2.5442  0.9695 11.3571 -0.0048  0.0191   0.0420   0.0466    0.1323   0.0000   440.5404      -2.04514       14.8332     -0.855745     -0.671927       2.11681      -1.26570      -1.53672      -2.05822      0.510860      0.418875     -0.849201       1.87306     -0.484882   -0.00161625     -0.421150     -0.304980    -0.0292960       1.19973       1.59908       1.68927       1.71276       1.81103       1.65947       1.61073       1.47781       1.35592       1.20073      0.989275      0.824853      0.700425      0.549787      0.408580      0.319612      0.230758      0.161802
  26  12 2826.5100    3.2247  0.9842 11.6581  0.0007  0.0188   0.0507   0.0450    0.1346   0.0000   438.9482       2.65157       12.9345     -0.727151     -0.147264     -0.773143     -0.963856      -1.99061     -0.200691     -0.324545       1.02723    -0.0623012    -0.0868163      0.132192     -0.124697    -0.0504162     0.0749372    -0.0424973       1.20319       1.51375       1.65228       1.70915       1.85791       1.84766       1.63200       1.48995       1.28970       1.15794      0.987475      0.812039      0.646062      0.496577      0.395431      0.302698      0.227663      0.164964
  26  13 2977.3749    3.8669  0.9453 11.8641 -0.0009  0.0175   0.0620   0.0430    0.1297   0.0000   438.2604      -1.41162       10.3546      -1.44818      -2.69448     -0.354418    -0.0180889       1.92552       1.19206     -0.671779     -0.473751      0.114440      0.445640       1.02709     -0.129998     -0.179745     0.0956136     -0.125485       1.11486       1.41198       1.62833       1.65113       1.69813       1.65450       1.56989       1.44122       1.22587       1.05783      0.893892      0.738946      0.606078      0.484391      0.362042      0.277737      0.208461      0.144711
  26  14 3126.8258    4.2029  1.0284 12.6113 -0.0006  0.0191   0.0683   0.0498    0.1177   0.0000   436.5244      -1.31610       17.2906       1.21950      0.504382      -1.12711      0.773578      -2.03819      0.498058     -0.647221      0.917553      0.113497     -0.721035      0.485098     -0.249445     -0.363997     -0.194086      0.127599       1.14281       1.55619       1.63425       1.76348       1.73235       1.68685       1.59549       1.43414       1.28470       1.17646      0.980488      0.825997      0.684949      0.521720      0.398128      0.303512      0.226853      0.162795
  26  15 3275.2920    3.7075  1.3849 12.5372 -0.0007  0.0246   0.0577   0.0614    0.1255   0.0000   441.7311      -4.04655       16.4525      -1.99650     -0.199885      -1.18385      -1.58865     -0.475697      0.784526      -1.72426      0.650175      0.746599     -0.142645      -1.45449      0.109504      0.180138      0.142427     -0.235319       1.44852       1.93546       2.06932       2.27794       2.19828       2.22288       2.03727       1.89393       1.69482       1.46604       1.21895       1.06438      0.830815      0.691627      0.520714      0.394708      0.283323      0.205650
  26  16 3423.1675    3.0620  2.0541 12.2261  0.0001  0.0302   0.0388   0.0784    0.0723   0.0000   439.7629      -3.74094       3.89206      -3.19799       7.85251      -1.69070      -6.61920      -5.13689      -1.27683       2.02866       2.14775      -1.32654      -1.80344       1.23406       1.04162     -0.125981      0.180795     -0.227040       1.73306       2.36670       2.61884       2.74092       2.82508       2.69278       2.61669       2.26220       2.10917       1.84720       1.50926       1.26515       1.03272      0.830001      0.641044      0.479286      0.344664      0.247435
  26  17 3570.8398    2.4446  3.2878 11.6004 -0.0015  0.0376   0.0246   0.1011    0.0508   0.0000   442.4487      -4.67416       11.3887      -7.80363       2.92085       2.24389      -4.43548       1.96582      -1.97433      -2.86771      -1.31324       2.05655     -0.232560      -1.03107       1.37944      0.854263     -0.326658     -0.580988       2.28542       3.02066       3.33929       3.49021       3.56936       3.39520       3.22562       2.96816       2.62107       2.27778       1.98151       1.63008       1.35028       1.04369      0.823950      0.611482      0.447315      0.323420
  26  18 3718.2112    2.0299  5.2700 11.0490 -0.0024  0.0508   0.0175   0.1370    0.0446   0.0000   436.3162       1.10179       14.4256       1.36921      0.104965      -1.95570     -0.947724       9.74880       1.39613      -7.39459       2.60004       3.57658      -3.24892     -0.871875      0.320719      0.625548      -1.13298      0.337901       2.97873       3.95562       4.45495       4.57068       4.69876       4.48129       4.23209       3.87732       3.50935       3.03874       2.66153       2.18642       1.79731       1.41040       1.09728      0.822694      0.599062      0.425339
  26  19 3865.1922    1.6384  6.6532 10.8163 -0.0014  0.0614   0.0147   0.1730    0.0417   0.0000   437.7124       2.60499       12.9611      -4.95516      -7.79478       8.58829      0.182578      -5.56100       5.75653       3.26396      -4.44769      0.441786      -3.43670      0.424012       1.65072      0.655924      0.150878      0.515894       3.61396       4.77882       5.27723       5.52701       5.67967       5.50117       5.22164       4.68240       4.28008       3.68648       3.16845       2.64384       2.12621       1.69439       1.30667       1.01897      0.727365      0.526196
  26  20 4011.9507    1.3500  8.8683 10.5927  0.0004  0.0791   0.0125   0.2300    0.0376   0.0000   442.1128      -9.71056       27.3697       2.64696      0.542890      -5.83335      -5.99342       7.43590       6.75038      -5.38837      -2.22597      -4.46873      -6.21750      -5.95120       1.91461       1.53890     0.0245278     -0.547974       4.57219       6.20855       6.80592       7.14431       7.29207       7.05701       6.64303       6.04054       5.47652       4.81083       4.05693       3.41455       2.78508       2.21149       1.70289       1.29621      0.929764      0.674264
  26  21 4158.5950    1.0460 10.6509 10.5527 -0.0011  0.1075   0.0115   0.3166    0.0328   0.0000   433.8338      -6.69882       25.6409       11.3561      -4.92166       3.69239      -2.38442      0.117778       4.85209       7.66559      0.295270      -5.78576       4.52156      -2.48145       1.02426       2.13014      -2.17497       1.83042       6.09119       8.20837       9.34440       9.51823       9.84663       9.56821       8.92858       8.23350       7.43320       6.45879       5.46091       4.59314       3.74157       2.97021       2.32396       1.74828       1.25535      0.901934
  26  22 4305.2017    0.8710 12.1981 10.4216 -0.0004  0.1320   0.0099   0.3821    0.0297   0.0000   456.1330       23.0772      -22.2311      -8.47605       21.1583      -15.3661      -30.8247       13.7834       13.2381      -11.3294     -0.240707      -7.92508       7.70412       3.98751      -1.84499      -2.32166      0.748195       1.16207       7.54226       10.0691       11.2602       11.7496       11.8420       11.7584       10.8472       10.3128       8.99988       7.96893       6.66620       5.66457       4.59762       3.67352       2.85326       2.18008       1.56213       1.14945
  26  23 4451.3073    0.6860 14.6620 10.2986 -0.0071  0.1795   0.0079   0.4895    0.0252   0.0000   423.4610      -24.1062     -0.258480      -40.4506       2.76574       1.36142       8.73679      -18.2019       11.1152       13.0653      -23.5949       5.33956       21.0309      -3.49258      -4.57281      -3.28479       2.83555      -2.54420       10.4196       13.6730       15.6670       16.5007       16.4692       16.2086       15.2976       13.8951       12.5277       10.8307       9.23814       7.76537       6.26465       4.98094       3.88132       3.00818       2.11761       1.55310
  26  24 4597.6679    0.5647 17.0488 10.1217  0.0073  0.2309   0.0069   0.6021    0.0218   0.0000   428.9646       18.5874       44.4595      -8.28205       8.48477      -31.8213       6.11611       31.9743       6.72945       18.4473       11.9961      -18.1673       16.8299      -1.29737      -12.6232      -3.36750       3.42527     -0.603094       13.1736       17.5876       19.5986       20.5300       20.6532       20.4462       19.1590       17.7808       15.8187       13.9516       11.6943       10.0639       8.08925       6.55884       4.99609       3.86823       2.76196       2.01046
  27   5 1713.5932    0.3041  0.2968  9.3234 -0.0058  0.0128   0.0094   0.0270    0.0299   0.0000   440.5979      -2.47317       21.7940       1.89050      -2.13960      0.834294      -1.21569      -1.64276     -0.897465     -0.119645       1.06623     -0.853970      0.218194      0.237093     0.0980669      0.142655     -0.268620     0.0192901      0.690609       1.03433       1.10491       1.14110       1.21444       1.16952       1.13753      0.976421      0.902998      0.687332      0.650197      0.537429      0.436898      0.344360      0.256968      0.202843      0.140546      0.102890
  27   6 1889.7681    0.4780  0.4213  9.4441 -0.0025  0.0135   0.0120   0.0307    0.0402   0.0000   438.7587     -0.523952       17.8348     -0.730764      -3.45767       2.32742      -1.11905      0.164436     -0.851093     -0.278366   -0.00989130      0.197384      0.985999     -0.260572      0.138827     0.0125212      0.323814     0.0961609      0.787007       1.06010       1.15745       1.26145       1.22126       1.19615       1.13338       1.04061      0.951476      0.801740      0.718186      0.547328      0.502670      0.378868      0.296173      0.218115      0.173602      0.116174
  27   7 2062.0287    0.7374  0.6554  9.7235  0.0000  0.0164   0.0143   0.0372    0.0556   0.0000   439.5971      -1.42123       16.8349       1.02509      -3.97790      -1.13282     -0.344505      0.224739      0.372924       1.32229      0.123945      0.653438     -0.784942    -0.0897668      0.606390      0.241849     0.0858375    -0.0451393      0.925081       1.26426       1.37985       1.46176       1.49364       1.42866       1.34202       1.31814       1.05587      0.993592      0.803946      0.702078      0.585741      0.455673      0.337771      0.262802      0.202977      0.146849
  27   8 2229.7232    1.0596  0.8476 10.2142 -0.0041  0.0187   0.0189   0.0449    0.0681   0.0000   440.0941      -3.22657       17.0211       3.29999     -0.384311     -0.151630       1.16367     -0.540253      0.661168      0.429118      0.434977     -0.375967     -0.348063      0.838494      0.233475     -0.161767     -0.531640    -0.0924118       1.07845       1.49382       1.65120       1.64146       1.69927       1.51668       1.47450       1.41762       1.22414       1.19384       1.00414      0.857761      0.735225      0.544644      0.430416      0.321488      0.246420      0.169336
  27   9 2390.9536    1.4690  0.9822 10.7045  0.0014  0.0200   0.0240   0.0466    0.0788   0.0000   439.2560     -0.928486       15.9492      -1.40128      -2.20029      0.768333     -0.885629      0.347946      -1.18627     -0.681929      0.440426      0.486031      -1.14399      0.121676      0.569083      0.489098     -0.269864     0.0883008       1.15916       1.57463       1.60418       1.72991       1.73459       1.77437       1.63607       1.49549       1.30991       1.21121       1.00136      0.882244      0.696804      0.551825      0.434977      0.326639      0.264781      0.180455
  27  10 2547.4890    1.9916  1.0245 11.2669 -0.0016  0.0198   0.0320   0.0488    0.0826   0.0000   438.5783     -0.587174       13.2660      0.625642     -0.924800    -0.0109043       1.37983      0.928143      -1.02594     -0.388105      -1.18785     0.0287610     -0.214681    -0.0180695     -0.137119    -0.0429327      0.170520    -0.0564728       1.13671       1.58927       1.69071       1.78074       1.80772       1.70317       1.70020       1.49273       1.38518       1.20965       1.03798      0.845586      0.722133      0.522724      0.432192      0.338991      0.249288      0.184876
  27  11 2702.0074    2.5650  0.9570 11.6445 -0.0018  0.0178   0.0417   0.0469    0.0968   0.0000   438.7982       2.01055       12.7866      -2.91509      -1.39800      -2.31123      0.309148     -0.156561      -2.86492      0.195981     -0.602799    -0.0133456     -0.814528      0.421390      0.481824     0.0685339     -0.134172     0.0302792       1.01039       1.35549       1.43605       1.57038       1.60011       1.56324       1.43112       1.36286       1.17604       1.05693      0.897859      0.762429      0.610911      0.479191      0.389755      0.290212      0.220149      0.160170
  27  12 2855.2519    3.1914  0.9595 11.9636 -0.0016  0.0182   0.0513   0.0463    0.1190   0.0000   437.1587      0.508060       11.9152      -2.95363      -2.95192       1.46035      0.330830      -2.86579      0.839468      -1.42108      0.494800      -1.12196      0.318185      0.626422     -0.127310     -0.244831      0.175427    -0.0656531       1.08031       1.46771       1.46779       1.58059       1.54242       1.63373       1.48965       1.44716       1.24747       1.10656      0.914374      0.794824      0.647715      0.520823      0.418471      0.309233      0.232605      0.176651
  27  13 3006.9984    4.0457  0.8889 12.3192 -0.0002  0.0178   0.0657   0.0410    0.1073   0.0000   438.1098      -1.49234       14.2451     0.0514952      -1.63243     -0.839960      -1.03362       1.25640      0.526872      0.326121       2.12141      0.319914     -0.526468      0.326484      0.647950     -0.355907     -0.175068     -0.123699      0.985528       1.33723       1.55071       1.50054       1.65708       1.51299       1.42955       1.34153       1.18540       1.04773      0.899860      0.748280      0.620513      0.485985      0.373967      0.296582      0.216651      0.153856
  27  14 3157.1690    4.1308  1.1207 12.4179 -0.0017  0.0200   0.0627   0.0524    0.1203   0.0000   440.6810      -3.26241       13.9785       3.92767     -0.944624     -0.434934      0.404158     -0.292657      0.972250     -0.169846       1.63341      0.712841      0.400904    -0.0376565     -0.117455      0.496140     -0.110217     0.0155396       1.14624       1.53373       1.72655       1.82362       1.89986       1.79335       1.62497       1.59524       1.34197       1.23245       1.00412      0.834951      0.689650      0.536903      0.416988      0.326876      0.253849      0.185203
  27  15 3306.4117    3.6630  1.5672 12.5067  0.0005  0.0252   0.0513   0.0646    0.0976   0.0000   439.0145       1.06972       12.3922     -0.903027     -0.308682      -1.94962     -0.453934     0.0806769       1.21502      0.486823       1.01469       1.12915      0.316945     -0.617642     -0.424846      0.828767      0.509564    -0.0812760       1.42367       1.95887       2.13738       2.25288       2.28933       2.20329       2.06450       1.86502       1.76749       1.49037       1.35151       1.09098      0.908261      0.716630      0.553811      0.428755      0.321830      0.229838
  27  16 3455.1342    2.9136  2.3438 12.0330 -0.0008  0.0318   0.0354   0.0845    0.0781   0.0000   440.1964      -1.20231       7.77060     -0.265861       8.66392      -1.64818      -5.85247      -6.27363       1.40724      0.975759       4.25707      -1.53832      -1.04690     -0.503947      0.520904       1.22758     -0.163585      0.349347       1.86163       2.49328       2.77101       2.91089       2.97536       2.86618       2.62557       2.51574       2.16440       1.96391       1.68092       1.43016       1.15426      0.910413      0.718219      0.547637      0.404369      0.297431
  27  17 3603.3307    2.3372  3.8341 11.5200 -0.0006  0.0405   0.0223   0.1144    0.0476   0.0000   440.5716       4.39683       15.0583      0.397538      -6.85628     -0.961867       2.87022       3.41899      -3.16960      0.456072      0.169535       3.19765     -0.100338       1.50194      0.500727       1.10545     -0.437903      0.447030       2.34552       3.07796       3.44921       3.55730       3.66641       3.51761       3.36821       3.13672       2.78348       2.45191       2.07634       1.80124       1.43549       1.16225      0.920925      0.691320      0.514561      0.386212
  27  18 3751.4031    1.9601  5.3566 11.0236 -0.0009  0.0510   0.0166   0.1389    0.0440   0.0000   441.0597      -4.90806       8.86338      -1.11082      -1.27661      -3.33190       6.86980      -3.84648       2.41976       3.59693     -0.646383      -3.20800      -1.43511       3.11473     -0.414259     0.0900681    -0.0751459      0.124514       2.81444       3.73451       4.23456       4.36602       4.54722       4.32771       4.15993       3.80398       3.47892       3.01301       2.60250       2.17311       1.78871       1.42492       1.10781      0.867712      0.640597      0.478209
  27  19 3899.1306    1.5308  7.2705 10.8506 -0.0010  0.0660   0.0138   0.1897    0.0376   0.0000   438.8392      -9.90094       17.5913       8.66525      -3.97533      -6.23899      -7.33585       1.41955      -1.13941       2.17528       4.04858       4.01537       1.65462       1.88626      0.109651      0.395041     -0.424235      0.101075       3.74937       4.86182       5.58218       5.66090       5.92979       5.75937       5.49862       5.07939       4.45816       3.94696       3.36529       2.87174       2.34775       1.86634       1.47330       1.14441      0.817803      0.612046
  27  20 4046.2930    1.2325  9.3594 10.6310 -0.0011  0.0856   0.0121   0.2516    0.0362   0.0000   439.1723      -3.16075       19.8529       4.35322      -4.56586      -3.17921      -18.1281      -7.29008       3.73216       4.47121      -5.78115       4.21743      -4.80554      -1.29417      -2.06893      0.247504     -0.949577       1.72613       4.75943       6.44559       7.25360       7.54302       7.61614       7.57955       6.97597       6.52753       5.87051       5.19299       4.46768       3.77082       3.09646       2.46356       1.92454       1.48177       1.09078      0.801440
  27  21 4193.4119    0.9772 10.8813 10.5868 -0.0005  0.1100   0.0114   0.3338    0.0320   0.0000   428.5800      -10.3426       33.9450    -0.0312324      -20.5827       2.49099       25.0055      -5.88728       6.67315       15.2406       3.18496       8.65118      -6.32263      0.785629     -0.544507      0.380115       1.19882     -0.158482       6.13105       8.16219       9.13999       9.70349       9.62886       9.61739       8.97824       8.24787       7.56773       6.64293       5.70373       4.83376       3.93740       3.17321       2.50991       1.91801       1.39732       1.02497
  27  22 4340.2973    0.8430 13.6189 10.4042  0.0021  0.1447   0.0086   0.4084    0.0268   0.0000   439.8465       16.0677       22.2668      0.623483      0.513128      -6.60771      -6.53857      -6.91872       1.64976       4.32198    -0.0202695      -7.26893      -4.39600     -0.397594       2.53165       4.99835     -0.566954      -3.01194       8.02397       10.6293       12.1491       12.3689       12.9879       12.6486       11.8733       10.9226       9.95450       8.59023       7.50734       6.23267       5.13523       4.14657       3.25986       2.51335       1.82475       1.33065
  28   4 1546.0173    0.1973  0.1211  9.2901  0.0117  0.0098   0.0095   0.0171    0.0233   0.0000   441.2525     -0.725190       20.3195      0.574727      -1.81040     -0.923504     -0.971421      -1.31320      0.335891      0.839887      0.331972      0.373157     0.0576030     -0.220731     -0.121771    -0.0314652      0.199129    0.00928138      0.550774      0.690848      0.756985      0.829948      0.733156      0.807095      0.841127      0.775784      0.674037      0.572818      0.404725      0.370366      0.353639      0.270098      0.221609      0.158842      0.118421     0.0803485
  28   5 1732.7120    0.3438  0.3401  9.3104 -0.0031  0.0128   0.0096   0.0264    0.0320   0.0000   440.0062     -0.669765       19.6463     -0.441395      -2.01975     -0.536120     -0.720576       1.78942     -0.365254      -1.85453      0.369677     0.0342010     0.0987166    -0.0423378      0.581490   -0.00249054    -0.0562699   -0.00485421      0.790355       1.02075       1.17512       1.26068       1.26884       1.21417       1.12060       1.04184      0.976510      0.805613      0.689333      0.591541      0.499550      0.391131      0.298844      0.241037      0.172890      0.131270
  28   6 1910.0976    0.5248  0.5185  9.4644 -0.0034  0.0139   0.0115   0.0338    0.0427   0.0000   439.0278      0.867227       20.9637     -0.123965      -4.34371      -2.10073       1.67163       1.50133     -0.276788      0.863621      0.409103    -0.0918866      0.305311     0.0375530     -0.465161    -0.0436353      0.191033      0.105305      0.763164      0.987684       1.07276       1.16227       1.13784       1.15733       1.14183       1.01814      0.928652      0.794855      0.674592      0.608437      0.480614      0.430316      0.297817      0.247255      0.178438      0.131377
  28   7 2083.9032    0.7852  0.6506  9.8080 -0.0010  0.0156   0.0150   0.0364    0.0557   0.0000   441.1611     -0.197612       17.6653      -1.65741      -1.74113       1.48768      0.821724     0.0589950      0.453019      0.137540       1.24832      0.394575     0.0251840    -0.0912862     -0.110168     -0.174226     -0.273017      0.226971      0.934247       1.17887       1.30728       1.41477       1.54630       1.40094       1.31665       1.18522       1.08753      0.981308      0.801652      0.704712      0.551212      0.460568      0.348645      0.277972      0.211828      0.148511
  28   8 2252.7719    1.0892  0.8730 10.1444  0.0001  0.0174   0.0182   0.0434    0.0721   0.0000   441.7680       1.61630       18.9233      0.717566      -1.35479     -0.348939      -2.08074     -0.546771     -0.526611       1.02184      -1.11724     -0.875994     -0.835140      0.416942     -0.285315    -0.0590169      0.151697     -0.244856      0.988429       1.29981       1.44707       1.52126       1.53034       1.54159       1.43916       1.31132       1.22990       1.02811      0.898142      0.777213      0.629827      0.515585      0.402001      0.301545      0.236761      0.181831
  28   9 2415.2503    1.5908  0.9991 10.7384  0.0000  0.0188   0.0250   0.0471    0.0858   0.0000   439.6813       1.91474       17.8973     -0.153134     -0.379423     -0.621192       2.16760     -0.548099       1.12827      -1.34683       1.78636     -0.829758     -0.646716     -0.319029      0.373925    -0.0541442      0.199153    -0.0623138       1.08627       1.42994       1.57182       1.67439       1.77495       1.64592       1.55430       1.44243       1.30594       1.14102      0.983373      0.808764      0.679365      0.534848      0.431311      0.316545      0.255170      0.188422
  28  10 2573.3135    2.1125  1.0619 11.0734 -0.0010  0.0191   0.0322   0.0488    0.1028   0.0000   440.2731      -2.34566       14.7704       1.88817      -2.19687       1.94806       2.02499     -0.275442     -0.810059      0.142014     -0.351692     -0.109198     -0.655080     0.0920175      0.290271     -0.168451      0.685040     0.0580424       1.04781       1.43044       1.56967       1.65612       1.68527       1.62019       1.58073       1.44320       1.27396       1.14113      0.973801      0.816011      0.677782      0.546890      0.449965      0.328653      0.253127      0.180650
  28  11 2729.2621    2.7774  0.9518 11.6708 -0.0011  0.0180   0.0437   0.0438    0.0967   0.0000   437.9541      0.439081       17.1364     -0.802053      -3.73599      -1.69588      0.235744      -2.33536      0.494600       2.27325     0.0308464     -0.215777      0.371469      0.948003    -0.0321878     -0.140728    -0.0842202     -0.100100       1.01024       1.38738       1.51496       1.69148       1.66703       1.60961       1.54043       1.38539       1.22784       1.12776      0.912287      0.803910      0.645512      0.521743      0.402962      0.318723      0.232623      0.168856
  28  12 2883.6574    3.4721  0.9631 12.1096  0.0015  0.0177   0.0546   0.0442    0.1195   0.0000   438.5245     -0.768499       15.8669     -0.210076     -0.577466       1.11940     -0.933406     -0.876484      -1.37963       1.90230       1.23772      0.395216      0.118210      0.622379      0.888227     -0.132076     -0.251655     0.0267362       1.00472       1.31138       1.45281       1.60334       1.56265       1.54509       1.47439       1.35686       1.21821       1.13474      0.955038      0.742688      0.637459      0.536695      0.410591      0.307035      0.253373      0.189580
  28  13 3036.1751    4.0471  0.9584 12.5183 -0.0013  0.0178   0.0630   0.0435    0.1062   0.0000   437.6700     -0.797929       16.1546      -2.05038      -2.40474      -1.97534       1.36271     -0.763436      -1.13187     -0.593184      -1.46025      0.433528    -0.0931401     -0.310466      0.228903     -0.172299     -0.111718     0.0842192       1.00073       1.33061       1.42679       1.59554       1.56065       1.54656       1.47317       1.36470       1.20560       1.06877      0.933043      0.787932      0.647128      0.517414      0.381292      0.324227      0.246950      0.184716
  28  14 3187.0870    4.1653  1.0901 12.5976 -0.0071  0.0192   0.0634   0.0478    0.1108   0.0000   438.7246     -0.372604       14.7894     -0.681025      0.457795       1.84496      0.451718     0.0882716     -0.520129      0.719691      -1.90051      0.742318       1.21587      0.406314      -1.02112      0.270377      0.481538     -0.260514       1.17931       1.56316       1.68743       1.80004       1.79951       1.69717       1.65529       1.48760       1.34167       1.21650       1.09112      0.921663      0.781555      0.620050      0.487938      0.375714      0.277500      0.197212
  28  15 3337.1283    3.4655  1.5433 12.4803 -0.0006  0.0246   0.0468   0.0618    0.0828   0.0000   441.1677       1.22742       11.1556       1.92240       1.69153      -2.23614      0.562113       1.13752       1.02890     -0.307984       1.16824     -0.129250      -2.98582     -0.960872      0.775220      0.557484     -0.786667    -0.0935127       1.38503       1.87591       2.05092       2.19435       2.21300       2.17887       1.95765       1.92548       1.68041       1.50221       1.28424       1.09572      0.882892      0.729782      0.553823      0.436068      0.336098      0.245813
  28  16 3486.5904    2.8145  2.5686 12.0104 -0.0014  0.0324   0.0321   0.0881    0.0697   0.0000   442.8349     -0.179658       5.59313       2.27611       2.63707      -3.81535       1.50400       3.71344      -2.32786      -1.72472       3.14172       1.22827      -1.59759      -2.30857      0.660299      0.551762      0.261768      0.331698       1.82258       2.38580       2.74838       2.78804       2.90277       2.77215       2.68385       2.45081       2.25332       1.93821       1.72575       1.44172       1.17827      0.974031      0.750780      0.584227      0.450328      0.333517
  28  17 3635.5331    2.2996  4.0919 11.4049 -0.0002  0.0415   0.0209   0.1140    0.0491   0.0000   441.8955      -2.77955       15.2718       3.55740     -0.608908      0.741392       4.71803       2.21522      -6.10710      -2.14654       1.14170       1.27659       2.24839    -0.0189660       1.62464      0.618338     -0.564240      0.110804       2.29049       3.01591       3.39441       3.48662       3.60434       3.53639       3.29579       3.14126       2.82937       2.50629       2.13184       1.82743       1.54496       1.23040      0.985733      0.752723      0.563636      0.417612
  28  18 3784.1521    1.8501  5.7020 11.0657 -0.0021  0.0526   0.0157   0.1482    0.0404   0.0000   441.0987     -0.806123       12.7630      -2.37624       7.99057       5.17212       2.68093     0.0446639      -1.62433      -4.09999       1.97673       4.33733       2.33495      0.186436       1.27312     -0.685636     -0.743773      0.905182       2.85743       3.86020       4.35197       4.49101       4.58949       4.45041       4.27621       3.96716       3.57823       3.24632       2.71795       2.32974       1.92565       1.56047       1.21953      0.966470      0.709908      0.533715
  28  19 3932.4808    1.4594  7.8130 10.8620 -0.0014  0.0689   0.0130   0.2012    0.0349   0.0000   444.2127      -8.55215       15.4421      -4.86851      -2.94076     -0.841602       3.14096       6.30296      -7.68029      0.548454       2.81543     -0.359616     -0.877378      0.342358     -0.820354       1.32048       1.36695    -0.0421813       3.72779       4.91333       5.56026       5.82693       5.97759       5.84473       5.57009       5.15199       4.70850       4.10913       3.54910       3.04099       2.48941       2.04669       1.58427       1.25023      0.926387      0.687696
  28  20 4080.2806    1.1992  9.7293 10.6848  0.0001  0.0876   0.0118   0.2579    0.0334   0.0000   427.7102       2.00620       25.3346      -8.77943      0.484066       3.11440      -8.12903       4.54238       1.15885      -6.80775       2.45102      -1.91626       3.49757       1.60956     0.0854112      -2.25762     -0.217613      0.526272       4.71342       6.24233       7.07938       7.42523       7.59936       7.39215       7.05959       6.56004       5.95275       5.25348       4.53492       3.81852       3.20605       2.56963       2.01714       1.59737       1.18436      0.886673
  28  21 4227.6709    0.9598 11.6338 10.6123 -0.0011  0.1147   0.0107   0.3485    0.0301   0.0000   443.1302       2.41429       1.64799       9.41159       14.9070      -19.9676      -2.84239      -15.4566       7.62855      -5.27036      -1.06493      -2.62507       4.08917       5.09792      -1.89457       1.76188      0.672971      -1.05788       6.26114       8.14581       9.30222       9.81505       9.97416       9.76644       9.24101       8.54748       7.79480       6.92374       5.99201       5.10182       4.20425       3.37180       2.70603       2.11273       1.56086       1.16357
  28  22 4375.6438    0.7994 14.8241 10.4270 -0.0021  0.1591   0.0078   0.4308    0.0244   0.0000   432.4140       11.9499       27.7011       3.26597      -9.12412      -6.94569       12.4085       15.4085      -7.18415       15.2127     -0.404849    -0.0266606       2.99367       10.9532      -3.23178      -2.05155      0.701357     -0.178905       8.62637       11.3156       13.0570       13.5454       13.7436       13.5841       12.9079       11.8773       10.8783       9.64803       8.27462       7.09339       5.87611       4.72024       3.73823       2.93343       2.19985       1.61557
  28  23 4522.3365    0.6127 15.9861 10.3273 -0.0007  0.2053   0.0072   0.5378    0.0219   0.0000   442.8526       19.7968       12.7055      -1.38011       33.6654      -49.4753      -4.09042      -14.2118      -19.3150     -0.566263       18.2827      -12.5833      -1.02920      -6.82530       6.18410    -0.0364275       1.29074      -2.53127       11.0205       14.5207       16.5782       17.4594       17.9235       17.2933       16.5944       15.2273       13.9477       12.5118       10.6753       9.02409       7.53088       6.03322       4.86963       3.79270       2.78019       2.09050
  29   5 1751.5401    0.3612  0.3095  9.3692 -0.0036  0.0118   0.0100   0.0255    0.0316   0.0000   438.7644      -1.38635       19.8433      0.398486      -1.57317      0.712180       1.25757    -0.0807710     -0.482385       1.45554     0.0549994    -0.0578460      0.189444     -0.166327     -0.232893     -0.140452    -0.0456273      0.125047      0.643140      0.860771      0.901849       1.05588      0.959433      0.962194      0.962588      0.851645      0.753675      0.718820      0.636273      0.512574      0.468876      0.374464      0.320870      0.217666      0.172864      0.132393
  29   6 1930.1335    0.5527  0.5758  9.4442 -0.0013  0.0148   0.0114   0.0366    0.0445   0.0000   439.2622      0.202732       18.8715     -0.228946      -1.06675      0.478859       1.05105     -0.433136    -0.0742507      0.800741     -0.452168     0.0491350      0.724452      0.491283      0.516815     -0.426576      0.222502    -0.0518318      0.752913       1.05655       1.11703       1.21813       1.21290       1.19014       1.14359       1.06107       1.00308      0.832653      0.712936      0.620618      0.524183      0.428335      0.325591      0.260877      0.206198      0.149988
  29   7 2105.2814    0.8074  0.7724  9.7427  0.0001  0.0167   0.0143   0.0391    0.0586   0.0000   440.0218      -2.72529       18.9073      0.412913      -3.86337      0.209702      -2.66458      -1.32456      -1.07168      0.277748     -0.165529      0.611298     -0.596383     -0.482695      0.400114     -0.695022    -0.0330796      0.150736      0.922059       1.18108       1.36221       1.48753       1.46814       1.40258       1.37389       1.26560       1.11974       1.00405      0.878379      0.723460      0.613438      0.503133      0.400847      0.304968      0.233832      0.173271
  29   8 2275.2954    1.1703  0.9072 10.2371 -0.0008  0.0184   0.0190   0.0425    0.0744   0.0000   439.6977     -0.124418       19.5428      -1.13202      -1.27181       1.45070    -0.0615398       1.04970     -0.187311      -1.51482      -1.86354      0.898765     0.0703800     0.0739870    -0.0742185      0.503165      0.148314    0.00613601      0.991952       1.34715       1.41865       1.53076       1.65971       1.51456       1.47833       1.37589       1.21436       1.13675      0.927506      0.823999      0.656195      0.535585      0.424514      0.341574      0.261047      0.194277
  29   9 2438.9853    1.6343  1.0867 10.7095 -0.0034  0.0196   0.0246   0.0495    0.0902   0.0000   441.5809      -2.31888       14.9292     -0.356149      -1.14897      -6.14309       2.44778      -1.08165      0.200167     -0.287184      -2.22918     -0.934440       1.37480      -1.07853      0.542945    -0.0571543    -0.0724626     0.0444039       1.03203       1.40697       1.47367       1.68238       1.59526       1.62929       1.56341       1.45163       1.27733       1.15844      0.992097      0.873175      0.726996      0.568128      0.471659      0.369127      0.269591      0.204284
  29  10 2598.6172    2.2447  1.0502 11.4920 -0.0022  0.0191   0.0342   0.0481    0.0805   0.0000   439.2143      0.685197       16.8578      0.143116      -2.17050     -0.844906       1.40076      -2.99337     -0.221711     -0.426181      -1.45508      0.370204      0.245609     -0.366963      0.140684      0.816011    -0.0364104      0.136439       1.01564       1.36752       1.45714       1.60119       1.60510       1.51768       1.53292       1.41996       1.29871       1.11588      0.986445      0.811144      0.675646      0.563574      0.445962      0.355710      0.269273      0.205141
  29  11 2756.0924    2.9000  0.9213 11.9730 -0.0013  0.0171   0.0457   0.0438    0.0792   0.0000   438.6676      -2.40655       17.8055      -1.48739      -2.86431      -1.04679     -0.798460    -0.0178267     -0.730262      -1.87387     -0.585923     0.0549522      0.549894     -0.154633      0.196948     -0.197151     -0.155824     -0.201532      0.892097       1.22097       1.27502       1.37909       1.36979       1.42556       1.28597       1.27112       1.10152      0.999431      0.862475      0.735378      0.630752      0.495661      0.396374      0.313378      0.244665      0.178134
  29  12 2911.5557    3.6106  0.8833 12.2184 -0.0011  0.0163   0.0564   0.0393    0.1104   0.0000   440.6613     0.0664631       15.0584      -1.56976     -0.417742     -0.691929      -2.29406       1.00746       1.07874     -0.824778      0.752425       1.45961     -0.548238     -0.228834      0.681319      0.116611      0.350214     -0.115056      0.908603       1.16746       1.30818       1.34216       1.41587       1.35519       1.34176       1.22985       1.11201      0.949943      0.843049      0.725375      0.617799      0.481532      0.393446      0.314031      0.225672      0.171964
  29  13 3064.9062    4.1503  0.9537 12.4680 -0.0003  0.0181   0.0629   0.0420    0.1176   0.0000   438.9618      -1.22049       14.8923      0.202993      -1.21074     0.0350939      -1.60998      -1.07649      -2.09769      -1.15125      0.786855     -0.245117      -1.00660      0.299779     -0.130793     0.0865804      0.546340      0.193604      0.930005       1.30441       1.41270       1.55507       1.55446       1.48169       1.43860       1.33057       1.18803       1.07146      0.935235      0.778587      0.677413      0.546008      0.419642      0.339289      0.249075      0.185767
  29  14 3216.6830    4.1054  1.2423 12.2649 -0.0007  0.0198   0.0569   0.0517    0.1200   0.0000   439.3063       1.60756       14.2863      0.561050      -2.99318      -4.86927      -1.13610      -2.63379     -0.524658      0.941842     -0.751513      0.469841     -0.115443     -0.181450      0.712821     -0.684022     -0.107438     -0.262144       1.07154       1.48081       1.56105       1.66769       1.69720       1.66237       1.59637       1.48680       1.33793       1.19379       1.04219      0.883002      0.759423      0.601372      0.482513      0.370870      0.281545      0.217432
  29  15 3367.5191    3.4211  1.7824 12.1995 -0.0004  0.0251   0.0414   0.0647    0.0741   0.0000   441.4506    -0.0105593       12.2040    -0.0559784      -1.66602       1.76991       1.27577      -1.31489       1.25007       1.75165      -1.08291     -0.237197      0.906295      0.102784     -0.705105     0.0119268    -0.0542417      0.158708       1.38430       1.83828       2.03455       2.16529       2.15297       2.08814       2.01653       1.86107       1.75199       1.54467       1.33066       1.12403      0.962318      0.779324      0.613830      0.482198      0.371815      0.273572
  29  16 3517.7408    2.6521  2.8747 11.9063 -0.0006  0.0340   0.0276   0.0927    0.0546   0.0000   442.0448     -0.677120       4.43204      -1.02008       4.99840       1.93488      -4.68081       1.08962      0.766798       4.60720       1.18736     -0.834359     -0.999182       1.66189      -1.09376     -0.767207     -0.513287      0.523046       1.82675       2.48886       2.79674       2.86939       3.00599       2.92081       2.74105       2.57556       2.34144       2.06484       1.81195       1.53400       1.28362       1.02165      0.825231      0.643955      0.484958      0.370625
  29  17 3667.4790    2.1368  4.4469 11.3428 -0.0002  0.0446   0.0194   0.1224    0.0451   0.0000   439.1519      -3.46277       14.7851      -3.55284       3.46030       1.28409       1.02066       2.12610      -2.55721       4.45003      0.795124      -1.20853      0.933690      -1.12315     -0.586633       1.06215     -0.892400     -0.858182       2.33962       3.10682       3.53933       3.62478       3.74962       3.73304       3.53494       3.30113       3.00758       2.61835       2.33329       1.96543       1.64554       1.35656       1.07839      0.845294      0.627754      0.476183
  29  18 3816.6279    1.7606  6.1772 10.9394 -0.0002  0.0556   0.0147   0.1565    0.0390   0.0000   435.5436      -5.75988       16.6027      -9.74883       1.25329       6.41958      -6.58227      -7.06996       2.63043       3.05535      -1.88239       6.09244       1.09576      -2.77428       1.17427     -0.590064     -0.454672     -0.398010       2.93718       3.82658       4.35014       4.66504       4.68257       4.55306       4.35163       4.11713       3.77375       3.31319       2.89764       2.44803       2.04247       1.68523       1.35031       1.05650      0.787485      0.591762
  29  19 3965.5387    1.3880  8.0221 10.7737 -0.0010  0.0717   0.0124   0.2019    0.0340   0.0000   440.0297       5.37760       16.1230      -6.81736       2.24483      0.269770     -0.193884      0.905450      -2.03079     -0.286908      -1.91123       2.92301       3.52052       3.68432       1.04457      0.108408     -0.487743     -0.503276       3.74713       4.98326       5.60993       5.87292       6.04626       6.00190       5.55884       5.30150       4.81016       4.24357       3.79057       3.14012       2.68313       2.17526       1.73338       1.36665       1.01781      0.769005
  29  20 4113.8928    1.0815  9.9373 10.7203 -0.0017  0.0953   0.0119   0.2906    0.0322   0.0000   436.2308      0.847898       13.1212      -2.93293       3.05291      -13.2666      -1.31835      -3.91734       8.50818      -3.89040      -12.2423       4.02000      -7.14171      -2.11563      -4.41534       1.04970       1.32583     -0.566826       5.00466       6.50918       7.60513       7.81655       8.02710       7.92328       7.51191       7.02965       6.41648       5.68474       5.00324       4.26935       3.53373       2.88972       2.35058       1.80966       1.36172       1.03923
  29  21 4262.1300    0.9065 12.1449 10.5372 -0.0040  0.1247   0.0099   0.3577    0.0293   0.0000   445.8667      0.754793       2.79641       15.8076       13.6050      -15.2510      -19.4146       7.39006       16.5938      -3.75251      -2.53569      -2.50922      -5.35156       1.94552      -1.28167      -5.02374     -0.706611       3.88201       6.41462       8.47926       9.68378       10.1727       10.1943       10.2171       9.67108       9.21574       8.27166       7.38279       6.52371       5.46128       4.62190       3.78349       3.04195       2.39953       1.76091       1.34626
  29  22 4410.1799    0.6970 13.7368 10.4271 -0.0005  0.1670   0.0081   0.4495    0.0247   0.0000   436.3259      -19.5202      -1.31246      -7.58999       5.66682     -0.503149       6.99884       20.2173       15.9777      0.757506      -15.9213      -5.48598     -0.744246      -6.75523      0.853632      -5.38742      -7.81615      0.102207       8.53771       11.3339       12.7778       13.7214       13.7441       13.6678       13.2399       12.1118       11.0670       9.98393       8.61114       7.32617       6.23532       5.04750       4.04728       3.16156       2.37632       1.80140
  30   5 1770.0402    0.3735  0.3485  9.3353 -0.0041  0.0128   0.0100   0.0253    0.0318   0.0000   441.0595     -0.307229       20.3226      0.853997      -2.12665     -0.350631    -0.0777850      0.314099      -2.77046       1.16231      0.801014     -0.114268      0.416539     -0.336256     -0.247757    -0.0614198      0.250345    -0.0218373      0.712283      0.912097       1.01856       1.09175       1.06644       1.09209       1.08171       1.03560      0.934370      0.792391      0.653709      0.528988      0.454281      0.369650      0.302339      0.257927      0.200276      0.141704
  30   6 1949.9347    0.5751  0.5634  9.5083 -0.0010  0.0146   0.0116   0.0341    0.0435   0.0000   440.3594      -1.06879       16.7338     -0.165723      -4.66891      -2.55598      -1.13466     -0.218699     -0.742217     -0.669776     0.0868233      0.703154     0.0302255      0.389259      0.215789  -0.000182479      0.283788     -0.106899      0.716737       1.04143       1.15950       1.24784       1.24159       1.23866       1.15410       1.07025      0.982584      0.851275      0.759691      0.657277      0.520602      0.463545      0.341938      0.284082      0.203465      0.149292
  30   7 2126.3018    0.8504  0.8131  9.7653 -0.0013  0.0169   0.0143   0.0399    0.0636   0.0000   439.4814     -0.998195       19.7818     0.0284897      -2.07220       1.34337      -1.27326       1.21566     -0.409729      0.384563     -0.405836      -1.23778      -1.06905      0.967917      0.198837     -0.679237      0.102856    -0.0630742      0.930332       1.20855       1.35709       1.34958       1.41040       1.42744       1.30595       1.27658       1.14511       1.03900      0.889498      0.811188      0.664437      0.540896      0.452553      0.348168      0.264987      0.199175
  30   8 2297.3190    1.2320  0.9934 10.3624  0.0001  0.0189   0.0193   0.0480    0.0753   0.0000   440.4699     -0.637361       19.2012     -0.433497      -4.59188     0.0418413      -1.25003      -2.78245     -0.351068      0.756915       1.40912     -0.798537     -0.711909      0.602814     0.0783314   -0.00961689     -0.300741     -0.248878      0.934008       1.27256       1.41597       1.49411       1.53250       1.49533       1.42171       1.34826       1.24020       1.07836      0.981862      0.805775      0.709472      0.558551      0.440038      0.362838      0.280563      0.205769
  30   9 2462.2198    1.7438  1.0860 10.7660 -0.0005  0.0187   0.0257   0.0484    0.0926   0.0000   439.2956     -0.709751       18.6096       1.59339      -3.15630     -0.452966     -0.333573       3.48269      0.610942     -0.220494     -0.470852     -0.248680      0.507264       1.16422     -0.428443     -0.636175      0.400183     -0.364048       1.05529       1.39511       1.49712       1.57677       1.56647       1.50745       1.45371       1.36317       1.27919       1.16780       1.02816      0.910817      0.776009      0.637995      0.502911      0.394583      0.299920      0.228903
  30  10 2623.4219    2.3226  1.1188 11.2667 -0.0015  0.0193   0.0332   0.0472    0.0995   0.0000   439.3428       1.19668       18.6429      -1.07997      -2.28035      0.567332      -1.01044      0.202960       1.15573      -1.13768      0.353453      0.221970      0.839121      0.617507      0.259234      0.123337    -0.0719170     0.0185523      0.962619       1.35812       1.46598       1.58289       1.54886       1.53994       1.45001       1.42199       1.25678       1.19486      0.975930      0.905368      0.722112      0.597740      0.479748      0.370030      0.297889      0.222236
  30  11 2782.4285    3.0719  0.9607 11.9995 -0.0017  0.0171   0.0468   0.0429    0.0859   0.0000   438.9038      -2.62089       16.3243     0.0384993      -1.86277      -1.24379      0.736416    -0.0787357     -0.820893      0.231123     -0.854060     -0.358208     -0.474369      0.351758      0.592081     -0.103566      0.242685     0.0525262      0.905975       1.25354       1.32899       1.43638       1.42940       1.43335       1.38295       1.29693       1.15798       1.04222      0.938149      0.770579      0.641360      0.554450      0.433937      0.338237      0.267442      0.199437
  30  12 2939.0219    3.7997  0.9354 12.4266 -0.0010  0.0165   0.0585   0.0427    0.0879   0.0000   438.3901      -1.32975       15.4691      -2.87561      -2.16491       1.76317     -0.495587      -1.00229      -1.41318     0.0777474      0.133711      0.727720      0.819907      0.353478     -0.354046     -0.499285      0.305401    -0.0761938      0.845499       1.14194       1.22672       1.29710       1.36440       1.30165       1.24658       1.21973       1.09410      0.997259      0.839264      0.724554      0.609580      0.516643      0.415512      0.325423      0.248588      0.190257
  30  13 3093.2738    4.1159  0.9688 12.7034 -0.0010  0.0176   0.0632   0.0440    0.1043   0.0000   439.5116      -2.95892       15.6793       1.74747      -5.31773      -1.22100       2.85238      0.425141      -1.27221     -0.485805      0.763344     0.0719230     0.0206106     -0.704643      0.397186      0.227430      0.158704    -0.0227682      0.913056       1.23533       1.35840       1.50274       1.53743       1.50190       1.45772       1.35626       1.19145       1.09484      0.890439      0.787689      0.631251      0.535165      0.418639      0.334978      0.255196      0.188863
  30  14 3245.8990    3.8960  1.3616 12.4938 -0.0027  0.0220   0.0518   0.0547    0.0901   0.0000   438.8073       1.68324       14.9121       1.00124      -3.50953     -0.387773      0.929776       1.77835      0.807843       3.08279     -0.196708      0.517735      0.863839     0.0610339     -0.488778     -0.438242     -0.598586     0.0786514       1.12022       1.53551       1.60490       1.76914       1.77022       1.74223       1.71964       1.53434       1.41882       1.28984       1.15416      0.965756      0.819294      0.692579      0.530842      0.446383      0.326729      0.247269
  30  15 3397.5779    3.2804  1.9655 12.1233 -0.0026  0.0262   0.0369   0.0686    0.0653   0.0000   440.8766      -2.20496       10.5369       1.91347    -0.0194424       3.43212       1.05703      -1.61470       1.90921       1.02401      -1.47748      0.768237       1.33104      0.407038     -0.826231     -0.883938     -0.358941     -0.355248       1.30198       1.79213       1.95454       2.06544       2.14344       2.05728       2.02118       1.83449       1.72826       1.53038       1.36695       1.15822      0.962096      0.803636      0.636475      0.507306      0.389119      0.297274
  30  16 3548.6012    2.5412  3.1763 11.7484 -0.0017  0.0348   0.0244   0.0956    0.0501   0.0000   439.9398     -0.672576       7.17943      -2.32764       3.94158      -1.68330      -5.95864      -3.80188       7.14993       1.27237      -3.81655     -0.364478       1.41705       2.20343      0.300572    -0.0662703      0.584429     -0.264006       1.75443       2.34787       2.63847       2.78211       2.87365       2.82902       2.65543       2.55032       2.30371       2.06173       1.81620       1.52879       1.30323       1.06042      0.842234      0.682141      0.516048      0.396737
  30  17 3698.9320    2.0964  5.0119 11.1039 -0.0001  0.0457   0.0173   0.1258    0.0459   0.0000   440.0457      0.355710       13.3179       5.47624      -7.86309      -4.66979     -0.286920      0.813085       3.02393     -0.186003       1.30757      0.929630      -3.57032     -0.622318    -0.0178930     0.0471280      -1.20522      0.810903       2.35619       3.10667       3.48431       3.72127       3.73788       3.73320       3.50002       3.33932       3.08978       2.72130       2.39666       2.03708       1.72597       1.43393       1.14824      0.910727      0.692614      0.526049
  30  18 3848.7801    1.6619  6.8354 10.8658 -0.0010  0.0592   0.0133   0.1657    0.0367   0.0000   434.0508      -2.21005       28.0639      -3.65767      -6.80993      -3.56644      -10.4660      -6.03620      0.363175    -0.0182603      -5.13794     -0.127412     0.0771334       1.53012       2.00721      -1.15340     -0.166995     0.0650013       3.00498       3.94854       4.56973       4.76673       4.83103       4.74177       4.60120       4.26639       3.94932       3.50124       3.11616       2.64694       2.25445       1.84691       1.47753       1.17250      0.890207      0.678031
  30  19 3998.1839    1.3392  8.1114 10.7685 -0.0018  0.0728   0.0118   0.2031    0.0327   0.0000   436.1833      -11.5170       25.7163       1.74900      -16.0117      0.200124       1.25933       3.49446       13.2560       9.53074      -2.41655     0.0284348      -8.21066      0.876405       2.24851      -1.97652     0.0953630     0.0847657       3.64115       4.79845       5.51697       5.71951       5.89713       5.82336       5.59472       5.19692       4.83912       4.30160       3.76068       3.25424       2.71952       2.23694       1.83949       1.42883       1.08781      0.829194
  30  20 4147.1678    1.0517 10.5100 10.7140 -0.0026  0.0996   0.0113   0.3001    0.0305   0.0000   451.6665      -9.83025       12.5715       16.0457      -9.86273      -3.91281      -29.4758      -2.09644      -3.91593      -3.29490       9.76421       2.54383      -3.31832      0.632259    0.00362729      0.327335       1.62432       1.98300       5.00432       6.63726       7.55947       8.00066       8.10280       8.01201       7.73051       7.21864       6.69701       5.88586       5.17139       4.43665       3.76164       3.10655       2.49304       1.98451       1.48824       1.14434
  30  21 4295.8443    0.8642 13.1329 10.5300 -0.0008  0.1362   0.0086   0.3752    0.0263   0.0000   448.9982      -14.5546      -8.02864       15.1137      -6.30413      -10.0310      -4.15148      -6.71732      -2.23748      -2.88947       5.80048      -12.2640      -7.86630       6.25958       4.61433      -6.37832      -2.98182      -1.93037       6.80085       9.02487       10.3669       10.9494       11.1276       10.9540       10.4990       9.77089       9.07215       8.01432       7.15127       6.11405       5.22506       4.21480       3.45065       2.74606       2.02928       1.56737
  30  22 4444.3380    0.6859 15.0263 10.4182 -0.0004  0.1801   0.0077   0.4720    0.0227   0.0000   438.8387      -12.6119      -12.8615       40.2339       20.5442      -16.9791       18.6684      -4.43147      -1.30794      -17.8245       26.1834      -1.09125      -10.3285       7.39085       12.5107      -2.68300      -2.59224      0.280356       8.78037       11.8763       13.4212       14.2152       14.5605       14.2793       13.8511       12.9469       11.7782       10.6724       9.24876       8.05522       6.78035       5.61997       4.52780       3.56701       2.67161       2.05738
  30  23 4592.7805    0.5057 14.6352 10.3167 -0.0081  0.2185   0.0075   0.5797    0.0213   0.0000   422.3681      -12.3513       3.21017      -17.7349       46.8855       17.3953     -0.659173       38.3584     -0.953284       29.1387       3.51303      -8.41775       21.7781      -5.89972       3.53051       3.01142      -4.34144      -2.78275       10.8767       14.2256       16.5657       17.2897       17.6132       17.6133       16.7380       15.7544       14.3812       12.9479       11.4540       9.71066       8.26663       6.81088       5.50073       4.41015       3.26684       2.50653
  31   5 1788.2660    0.3933  0.3694  9.3651 -0.0025  0.0121   0.0096   0.0256    0.0318   0.0000   440.6565     -0.589509       20.7186      -1.23745      -3.89594      0.147474      0.930453      0.534070      -1.26975    -0.0318756      0.429315     -0.518558     -0.255104      0.337201      0.165837    0.00822343     -0.188865    -0.0603304      0.630576      0.849134      0.956601       1.02173       1.04307       1.03848       1.00521      0.922463      0.814000      0.750020      0.640388      0.550052      0.456937      0.382716      0.314982      0.240388      0.183551      0.146224
  31   6 1969.3987    0.6167  0.5497  9.5751 -0.0054  0.0148   0.0127   0.0324    0.0453   0.0000   440.1632      -1.67862       21.5461      0.608102      -4.60834     -0.434278       3.42522       1.06282      0.139339      -1.01431      0.465253     -0.103025      -1.29172     -0.157466      0.749026      0.531553     0.0542958      0.176491      0.711169       1.00775       1.05172       1.14691       1.21883       1.09760       1.12698       1.00317      0.934242      0.873669      0.763528      0.632816      0.599115      0.459069      0.379010      0.309169      0.240114      0.173106
  31   7 2147.0024    0.9006  0.7716  9.7965 -0.0013  0.0164   0.0148   0.0370    0.0619   0.0000   441.6085      -1.52025       19.0932       1.89044      -2.19032    -0.0929122       1.22447       1.69701     -0.507933     -0.812342     -0.688034     -0.341306      0.648426     -0.143232     -0.698307      0.101942      0.320671     -0.136507      0.800653       1.08536       1.15468       1.26375       1.35982       1.31676       1.22971       1.14930       1.07628      0.951593      0.850002      0.704688      0.599695      0.478341      0.400414      0.313710      0.252312      0.186933
  31   8 2318.8757    1.2933  1.0296 10.3119 -0.0003  0.0189   0.0194   0.0457    0.0822   0.0000   440.7720     -0.542051       18.3844       2.77294      -1.44674      -1.22191      0.263913      0.339941      0.140969     -0.110903      0.857392      0.315792      0.380675     -0.292088    -0.0532750      0.314418    -0.0973361      0.519309      0.929149       1.26735       1.39237       1.51151       1.54477       1.53301       1.48582       1.35873       1.21029       1.12665      0.951210      0.840876      0.723985      0.574507      0.478847      0.374261      0.284874      0.217898
  31   9 2484.9189    1.8456  1.0963 10.8043 -0.0023  0.0189   0.0266   0.0486    0.0965   0.0000   439.3541      0.615030       18.1681      -3.73716      -3.50865     0.0576418      0.297803       1.02734      0.125714       1.00609       1.23835       1.24760      0.535551      0.853517     -0.165559      0.153167     -0.126506     0.0907470      0.907526       1.27622       1.31903       1.49452       1.50996       1.48291       1.44757       1.31502       1.22605       1.08201      0.977295      0.816559      0.693142      0.585979      0.469200      0.365866      0.286971      0.213865
  31  10 2647.7583    2.4289  1.1300 11.3362  0.0011  0.0191   0.0342   0.0484    0.0996   0.0000   439.0686     -0.798649       16.5521     0.0714318      -4.22879      0.434630      -1.73646     -0.895325       1.16514      0.254442     -0.502716      -1.05247     -0.764210     -0.114998      0.457014    -0.0269674     -0.446837      0.302163       1.00725       1.36667       1.50568       1.61031       1.55365       1.49631       1.44954       1.38340       1.29460       1.19756       1.05061      0.891845      0.775978      0.618845      0.511739      0.398741      0.303810      0.233888
  31  11 2808.2631    3.2112  0.9127 11.9340  0.0004  0.0160   0.0487   0.0403    0.0905   0.0000   440.8943     -0.428235       18.9463      0.182231      -1.17160      -3.37511      -1.93593      -2.06750     -0.984917      0.353247     -0.190377     -0.213070      -1.31348     0.0823909      0.183547     -0.151409     -0.231126      0.173453      0.834317       1.13126       1.24296       1.34067       1.39433       1.35717       1.29905       1.22564       1.08891      0.963742      0.878109      0.728099      0.622898      0.505678      0.407126      0.325437      0.251927      0.191730
  31  12 2966.0393    3.9969  0.9018 12.3886 -0.0005  0.0160   0.0607   0.0391    0.0914   0.0000   440.0146       1.07810       16.6896     -0.666964      -2.16584     -0.792383      0.164755      0.168392     -0.326658    0.00831106     -0.298014      0.436726     -0.882077     -0.134534      0.334309      0.502324      0.209534     0.0396851      0.821886       1.11254       1.17229       1.24286       1.27028       1.31560       1.23006       1.18742       1.08477      0.974974      0.831465      0.698933      0.600976      0.498235      0.403204      0.329009      0.251946      0.202811
  31  13 3121.1951    4.1787  1.1632 12.1942 -0.0018  0.0188   0.0581   0.0482    0.1579   0.0000   439.2384      -1.10602       18.4113       1.62607      -5.69588      -3.54916      0.646857      -1.51942    -0.0362768       1.12765       1.35382      0.382840      0.368959      0.446893      0.435427     -0.132928     -0.527277      0.205037      0.927008       1.27405       1.41969       1.49082       1.51870       1.48851       1.49188       1.33824       1.24529       1.10176      0.993362      0.820465      0.739454      0.584354      0.481157      0.379540      0.291816      0.222449
  31  14 3274.7227    3.8002  1.5626 12.4985 -0.0017  0.0229   0.0469   0.0595    0.0782   0.0000   437.8721      -2.95513       14.5229      -1.17046       1.75480     -0.555400     -0.157367      -2.05484     -0.176549      -1.48943      0.809430       1.49698      -1.13133     -0.199780       1.85154      0.309740      0.543305      0.136082       1.14017       1.53041       1.63108       1.77104       1.83220       1.81619       1.69316       1.64701       1.48871       1.33815       1.18062       1.01882      0.882537      0.700038      0.588542      0.464607      0.358819      0.276322
  31  15 3427.1903    3.1360  2.3000 11.8484  0.0005  0.0276   0.0310   0.0714    0.0593   0.0000   441.6497     -0.349118       7.22133       1.38679       6.59029      -2.04563      -2.67625      -5.04727       1.74975       1.50247     -0.160959      -2.97882     0.0954273     -0.117986      0.868123       1.56791     -0.298649     -0.131692       1.37320       1.79210       2.08708       2.07417       2.21082       2.18892       2.05812       2.00470       1.82906       1.60265       1.44235       1.23711       1.02814      0.871549      0.699807      0.554715      0.436509      0.333357
  31  16 3579.1548    2.4631  3.3816 11.6995 -0.0021  0.0364   0.0224   0.0960    0.0438   0.0000   443.4236      -3.31621       10.9217     -0.643199       6.36102       5.43284       2.27877      -8.74495      -6.68566       5.74889       4.26277      0.693418      -1.97235     -0.868311       1.39430      0.938629      -1.30696     -0.151466       1.74667       2.36822       2.64664       2.82604       2.91696       2.90428       2.70595       2.64838       2.33728       2.11689       1.88819       1.61912       1.36773       1.12284      0.901246      0.720344      0.571131      0.419042
  31  17 3730.2154    2.0162  5.3815 11.0322 -0.0009  0.0466   0.0159   0.1314    0.0419   0.0000   435.7842      -5.60343       21.1128       12.5613      -4.48673      -4.84233      -11.7825       2.84391       6.36492       1.57736       1.95480       1.69071      -5.63870      0.369362      0.334977      -1.14918     -0.577078     0.0831374       2.40854       3.13751       3.55131       3.78545       3.81834       3.80075       3.69441       3.43635       3.13215       2.82599       2.47021       2.13390       1.82240       1.51022       1.21818      0.969782      0.747686      0.581141
  31  18 3880.5770    1.6399  7.3414 10.7265 -0.0004  0.0599   0.0125   0.1706    0.0368   0.0000   428.1185     -0.788467       28.0670      -6.65612      -3.32470      -1.42110      -4.99125       1.19486       6.04305      -1.02563      -10.5095     0.0328892       1.00782     -0.368946     -0.225737     -0.597744     -0.563711      0.986880       2.98299       3.90990       4.44353       4.70918       4.90216       4.87819       4.60256       4.36883       3.99932       3.52675       3.12525       2.69012       2.30839       1.88013       1.52738       1.22492      0.931579      0.721446
  31  19 4030.6175    1.3058  9.2707 10.7035  0.0000  0.0789   0.0112   0.2273    0.0314   0.0000   434.2110       1.18598       7.44533       4.14326      -10.0458      -7.56827       2.85274      -3.60252       2.28950     -0.424855     -0.407565      -1.51557       3.40116      0.293913      -1.81895    -0.0145407     -0.116886      -1.09121       3.83796       5.14264       5.81520       6.19478       6.30730       6.23724       5.97717       5.60598       5.16390       4.69244       4.11872       3.56831       2.99972       2.50479       2.03456       1.62051       1.23918      0.955330
  31  20 4180.3813    1.0189 11.2809 10.6512 -0.0004  0.1087   0.0105   0.3147    0.0292   0.0000   437.3665       5.75153       17.4499      -2.94833      -2.85216      -2.39189       3.29232      -6.63403       1.97298      -9.24351      -3.05122       1.82355       3.11569      0.851414       3.44125      -1.96686     -0.323039       1.34370       5.25503       6.89838       7.94131       8.33913       8.69909       8.49114       8.22817       7.69581       7.00797       6.46905       5.64205       4.84842       4.13069       3.38440       2.80183       2.25139       1.67897       1.30665
  31  21 4329.6189    0.8256 13.5567 10.5071 -0.0012  0.1420   0.0085   0.3921    0.0253   0.0000   442.3778      -6.07401       26.1052      -6.01034      -4.04198       7.87315       14.4127      -14.2203       2.03135      -1.48127      -8.55116       9.91217       1.46828      -8.94752       7.16806       3.30913      -2.33580       1.94963       6.84891       9.11143       10.5907       11.1570       11.4609       11.2954       10.9531       10.1008       9.41775       8.38420       7.44499       6.31409       5.48284       4.46421       3.67167       2.92846       2.20103       1.68360
  31  22 4478.1077    0.6243 14.8489 10.3923 -0.0049  0.1883   0.0076   0.4941    0.0224   0.0000   425.8951      -6.07192       6.67757      -8.26373       24.8295       5.32205       11.8268      -9.88617       17.6754       2.92670      -17.0163       16.2516       2.54366      -4.92671      -5.47045      -1.83504       4.95605      -1.84324       9.08999       12.1618       13.6760       14.3677       15.1528       14.7121       14.3709       13.5899       12.3952       11.0619       9.78547       8.43367       7.16927       5.94774       4.86099       3.91325       2.96729       2.24070
  32   4 1616.4325    0.2509  0.1777  9.2853 -0.0123  0.0102   0.0095   0.0180    0.0242   0.0000   441.5865     -0.874889       19.9463      -1.12280      -3.26797     0.0949645      0.561067     -0.573821      0.604979      0.477077      0.830126     -0.503846     0.0852194      0.265321      0.522318     0.0165748      0.257410     0.0472730      0.442468      0.630793      0.776064      0.716795      0.894054      0.737414      0.851046      0.737370      0.642302      0.640764      0.586734      0.403852      0.512437      0.347651      0.293230      0.251221      0.156507      0.124844
  32   5 1806.1350    0.4086  0.4458  9.3813 -0.0037  0.0144   0.0094   0.0304    0.0341   0.0000   441.6454      0.223557       18.8291       1.67043      -2.30612      0.314257       2.08298       1.05788      -1.72797      0.998944     -0.154498     -0.795378      0.528418     -0.132094     -0.387449      0.217459      0.230769     -0.250804      0.701733      0.973080       1.03436       1.15462       1.05932       1.09682       1.07510       1.06705      0.958804      0.846212      0.732124      0.635808      0.516905      0.459978      0.363592      0.295456      0.233723      0.182266
  32   6 1988.6287    0.6276  0.6631  9.5606 -0.0014  0.0152   0.0114   0.0357    0.0511   0.0000   439.5659      -1.71834       18.9520      -1.84845      -2.15826    -0.0419156      -1.00814       1.30341     -0.886900      -1.83000      0.423128      0.345231     -0.153004      0.316590     0.0659876      0.192389   -0.00846536     -0.465787      0.731603      0.958492       1.07905       1.18604       1.20157       1.18967       1.16538       1.07224      0.985815      0.924888      0.755962      0.665457      0.580930      0.481771      0.369659      0.303445      0.245828      0.188721
  32   7 2167.3409    0.9090  0.8987 10.0218 -0.0023  0.0172   0.0148   0.0439    0.0623   0.0000   440.7752      -1.13974       21.5987    -0.0638650      -3.66541     -0.992517       3.10161      0.705117      0.206351    -0.0353458     0.0399670     -0.260660      -1.14421     -0.382506     -0.557516     -0.214446      0.163568     0.0129975      0.853171       1.14651       1.21610       1.31150       1.36697       1.29662       1.30693       1.18872       1.15988       1.05676      0.909638      0.755163      0.650062      0.545364      0.458146      0.369314      0.292374      0.220464
  32   8 2340.0414    1.3745  1.0071 10.4102  0.0023  0.0183   0.0203   0.0451    0.0825   0.0000   440.4941      0.164533       16.8594      -1.40084      -1.79883      0.320367      -4.74561     -0.827928       2.54318      0.545960      -1.45765     -0.353493       1.22343      0.509517     0.0201108      0.224233    -0.0432120     -0.104562      0.900989       1.23124       1.36086       1.47969       1.53166       1.45308       1.46618       1.33355       1.23512       1.07009      0.955346      0.813071      0.707646      0.583087      0.476672      0.393379      0.288712      0.225132
  32   9 2507.2281    1.8359  1.1561 11.1541 -0.0003  0.0199   0.0265   0.0505    0.0821   0.0000   440.3247      0.260010       18.5801     -0.892681      -1.57656      -1.75045       1.19394    -0.0881764       1.44791      -1.55785     -0.228060      0.255468     -0.452987    -0.0148808     -0.471653      0.162933      0.606425    -0.0497749      0.968272       1.30440       1.42637       1.50686       1.65087       1.51304       1.48982       1.39314       1.24832       1.21787       1.01337      0.922113      0.759875      0.657599      0.525122      0.428338      0.327191      0.254392
  32  10 2671.6073    2.5797  1.0572 11.4723  0.0001  0.0176   0.0365   0.0441    0.0985   0.0000   440.5373     -0.293024       17.6852      -1.33831      -2.43660      -2.77025     0.0372370      -1.10699     -0.161486      0.529160     -0.549565       2.02850     -0.115631      0.172941      0.333966      0.239219     0.0373035      0.143763      0.838698       1.15837       1.24827       1.38361       1.40625       1.41027       1.28742       1.27432       1.13074       1.05151      0.910695      0.810167      0.653302      0.561412      0.448819      0.367639      0.281020      0.219910
  32  11 2833.6395    3.3622  0.9508 12.0777 -0.0042  0.0162   0.0499   0.0418    0.0891   0.0000   439.4884    -0.0909115       16.8029      0.312226      -2.56283     -0.133307      0.210637      -1.31652      -2.82191      -1.47296      -1.15301      0.652767     -0.907370      0.345901      0.256619    -0.0949652     -0.471857      0.456048      0.783656       1.10684       1.17297       1.28087       1.25044       1.25981       1.23119       1.18036       1.08501      0.982951      0.822746      0.769163      0.617802      0.530573      0.421447      0.349867      0.273283      0.208129
  32  12 2992.6164    4.0257  0.8864 12.4834 -0.0003  0.0157   0.0598   0.0384    0.0862   0.0000   439.3770      -1.21890       18.4207       2.24102      -4.53642      -2.44221      0.683501      0.264437      0.227809     -0.913935      0.689732     -0.777910     -0.439670      0.852484      0.550934     0.0733351     0.0742672     -0.203770      0.779244       1.04425       1.15948       1.19713       1.28571       1.23135       1.20025       1.12024       1.03970      0.913228      0.826910      0.718345      0.608266      0.509051      0.416724      0.329935      0.266147      0.194660
  32  13 3148.7978    4.1897  1.1327 12.6423 -0.0017  0.0185   0.0591   0.0479    0.1036   0.0000   438.5962     -0.335215       15.1242       1.23205      -2.22195     -0.543869       1.26686      0.521814      -1.40994     -0.527016     -0.278786    -0.0139602       1.03388     -0.272141     -0.309150     -0.203537      0.220287      0.291858      0.904463       1.21141       1.33054       1.42529       1.44055       1.39750       1.35985       1.34219       1.20106       1.09472      0.923440      0.848660      0.694353      0.597401      0.482558      0.388121      0.304995      0.237420
  32  14 3303.2144    3.5898  1.5594 12.5865 -0.0017  0.0238   0.0444   0.0580    0.0782   0.0000   438.2546     -0.153366       11.1797       2.28060      -2.72825      -3.18342       2.29802      0.711329      0.996745      -1.48491     -0.972568      -1.02201      -1.28891      0.801757     -0.451787      0.626704      0.976420     -0.709527       1.15131       1.59009       1.76535       1.85848       1.90377       1.78236       1.81177       1.61429       1.59735       1.42894       1.25388       1.10635      0.933474      0.782661      0.621194      0.506504      0.394219      0.309769
  32  15 3456.5655    2.9985  2.3510 11.9532  0.0005  0.0275   0.0298   0.0721    0.0554   0.0000   442.1210       2.14481       9.92851      -2.52674       5.18653      -1.97821      -1.97262      -3.72614       2.81742      -3.00136       1.21531       2.53011      0.151105     -0.799374      -1.22281     0.0866551      0.974448     -0.290038       1.35724       1.81059       2.04101       2.15301       2.22768       2.15804       2.11647       2.01812       1.83058       1.63821       1.46192       1.25478       1.07728      0.904935      0.714290      0.588186      0.455877      0.355673
  32  16 3609.1783    2.2915  3.8547 11.6656 -0.0004  0.0382   0.0197   0.1043    0.0381   0.0000   441.7912      0.380023       13.7455    -0.0222603       1.20403       1.09233       1.03285      -1.50003       2.30333      -1.43204      -1.82800       2.61882      0.908973      -3.02199     -0.474634    -0.0802606       1.05714     -0.372417       1.84327       2.43790       2.78704       2.94627       3.00188       3.00758       2.86714       2.73439       2.51348       2.24468       2.01327       1.72314       1.48569       1.22521       1.01402      0.808972      0.623401      0.491804
  32  17 3760.9712    1.9217  5.8165 10.9897 -0.0003  0.0501   0.0145   0.1369    0.0395   0.0000   440.1008      -4.16834       8.14811       4.66547       2.40189      -4.69481      -4.61497       1.35685       3.57060      -1.50505      -1.24368      0.228104      0.869835     -0.114041      0.819518      -1.44715     0.0669725     -0.842294       2.36881       3.19539       3.64981       3.74617       3.98337       3.87400       3.75670       3.54555       3.29540       2.91197       2.60118       2.28437       1.91655       1.61673       1.30107       1.06474      0.810615      0.629118
  32  18 3912.1143    1.5473  7.9351 10.8070 -0.0012  0.0648   0.0118   0.1834    0.0329   0.0000   437.5137      -7.31360       19.0813       4.34636      -1.23387      -5.08783      -2.55811       10.4030       8.65353      -9.29692     -0.773020       6.86143       1.79811      -2.99001      0.965619       1.26124      -1.33488      -1.53174       3.11379       4.12882       4.65427       5.01468       5.10013       5.05697       4.92845       4.60721       4.22070       3.84330       3.39216       2.94118       2.50115       2.09854       1.72430       1.38565       1.06310      0.824988
  32  20 4213.1651    0.9709 11.7902 10.6753 -0.0011  0.1136   0.0097   0.3242    0.0280   0.0000   445.3658      -4.55827       20.4006       2.09333      0.100057       2.98505      -21.8280       15.0551       5.95929       7.82880      -1.59094      -1.40274       1.43365      -5.79843      -1.55368       3.28495      -1.78180     -0.109890       5.36764       7.20337       8.15463       8.56243       8.75449       8.80504       8.36958       7.99223       7.38371       6.67515       5.92834       5.16467       4.45318       3.69257       3.01347       2.46310       1.87447       1.46133
  32  21 4363.1976    0.7416 13.3933 10.5839 -0.0051  0.1536   0.0083   0.4174    0.0241   0.0000   433.6838      -14.1318       3.94312      -2.04443       18.1980       11.6901      -14.9717       4.76998       8.12837       8.39069      -29.9033       9.64856       2.07125      -16.2335       3.88590       1.18604      -1.84183      0.851213       7.09192       9.45404       10.9475       11.5162       11.8527       11.7944       11.4208       10.6095       10.0192       8.91902       7.99473       6.92258       5.85818       4.96358       4.07617       3.24519       2.49599       1.92965
  32  22 4511.8098    0.6015 15.6297 10.4049  0.0099  0.1982   0.0076   0.5217    0.0217   0.0000   428.9962      -2.79089       23.2348       42.4924      -1.58396      -49.4328      -11.2437       7.83939       8.15977       19.3915      -21.0644      -8.38851       15.7791       3.86190      -16.2132      -3.09949       8.64203       3.37780       9.15507       12.2683       13.9996       14.8261       15.3411       15.1606       14.7816       13.8678       12.8922       11.5764       10.2993       8.78860       7.69162       6.31751       5.19261       4.22293       3.20394       2.49064
  33   4 1633.2347    0.2565  0.2419  9.2849 -0.0080  0.0118   0.0080   0.0225    0.0248   0.0000   440.1558     -0.177784       20.1960     -0.288595      -2.02102      0.316559      0.618395     -0.654102      0.991176      0.676346     -0.270568      0.299879     -0.422039      0.327066      0.255684      0.254192    -0.0307665     -0.342840      0.654145      0.845867      0.936048      0.753777      0.832722      0.765604      0.801720      0.897010      0.860749      0.776713      0.634565      0.506320      0.398617      0.341563      0.288343      0.265139      0.212791      0.184088
  33   5 1823.8409    0.4246  0.4691  9.4280 -0.0027  0.0131   0.0094   0.0326    0.0354   0.0000   441.4885     -0.573985       19.2653     -0.405577      -2.35114       1.64386      0.448828      -1.84070     -0.220999       1.02811      0.413184    -0.0976974    -0.0911250     0.0627657    -0.0547586      0.148422      0.337130    -0.0319396      0.630021      0.844664      0.963497       1.05828       1.07746       1.03842       1.02965      0.972405      0.866599      0.780959      0.729283      0.587047      0.512818      0.426707      0.356028      0.265399      0.236950      0.171687
  33   6 2007.6017    0.6763  0.6408  9.5404 -0.0003  0.0143   0.0120   0.0333    0.0513   0.0000   441.3157    -0.0760746       20.2384      0.769531      -5.70039      0.215043      -1.15713     -0.842016      0.375100      0.519186     -0.150380     -0.136819   -0.00757037     -0.138295     -0.474261     0.0852151      0.172639     0.0257323      0.672184      0.871203      0.997191       1.04630       1.09938       1.08523       1.06512      0.968338      0.902623      0.832837      0.725289      0.622216      0.543744      0.470953      0.381355      0.307798      0.234139      0.188461
  33   7 2187.2959    0.9765  0.9334  9.8295 -0.0010  0.0173   0.0148   0.0412    0.0724   0.0000   442.2772      -3.64348       19.7162      0.437795      -3.57029      0.912047       1.75572      -2.51100      0.644034       1.16448       1.09440    -0.0920191     0.0418548     -0.230719      0.457985     -0.219196     0.0224277      0.160567      0.830011       1.09640       1.24963       1.36371       1.40731       1.37067       1.30396       1.22829       1.16182       1.01921      0.912046      0.775855      0.689195      0.565614      0.453685      0.370566      0.295204      0.231028
  33   8 2360.7764    1.4590  1.0639 10.3784 -0.0005  0.0181   0.0208   0.0446    0.0897   0.0000   440.2666     -0.408809       20.2072     -0.317433      -4.16230       2.86659      0.785668      -1.14890      0.946588       1.11796     -0.697824     -0.842224     -0.421686      0.251062     -0.700932     -0.353983      0.620730     -0.168093      0.843831       1.17683       1.28190       1.38414       1.43428       1.39250       1.37468       1.27837       1.18465       1.06681      0.963173      0.831821      0.698237      0.583462      0.465934      0.383804      0.306195      0.241805
  33   9 2529.0724    1.9959  1.0226 11.2144 -0.0012  0.0175   0.0289   0.0444    0.0811   0.0000   441.0923       1.41787       17.9481      -3.12712      -2.49085       1.78242     -0.463747     -0.590133     -0.557272      0.611328       1.54277     -0.833250       1.62069    -0.0777977     -0.490147      0.437754     -0.188989   -0.00419534      0.831056       1.09259       1.21296       1.27271       1.40008       1.34877       1.32019       1.24618       1.11519       1.00783      0.902112      0.800297      0.672047      0.563327      0.458586      0.364624      0.291102      0.229682
  33  10 2694.9885    2.6976  0.9923 11.5015  0.0012  0.0165   0.0384   0.0416    0.0944   0.0000   442.0087     -0.895794       19.9904     -0.745543      -3.10266     -0.235430      -1.58729    -0.0872806      0.612268      0.630457      0.212526     -0.711659      -1.22502      0.702975     0.0960664     -0.447713      0.265164     -0.144195      0.800494       1.06909       1.14601       1.24299       1.27038       1.27091       1.25278       1.17991       1.06493      0.991744      0.849759      0.774479      0.633505      0.541226      0.444809      0.356068      0.280015      0.218094
  33  11 2858.5084    3.4407  0.9287 12.0360  0.0002  0.0157   0.0499   0.0382    0.0941   0.0000   439.8502    0.00664038       15.3916      -1.08641       1.00839      -1.49298      -1.41660       1.60021      0.718126      0.773504      0.406089    -0.0310971      -1.49001     -0.629039      0.414394     -0.121916    -0.0972319     0.0374233      0.778388       1.00021       1.15042       1.22074       1.24970       1.22680       1.23050       1.12873       1.04229      0.949234      0.826016      0.752442      0.612568      0.521398      0.440271      0.342226      0.271057      0.216265
  33  12 3018.7194    3.9646  1.0123 12.5888 -0.0009  0.0164   0.0575   0.0437    0.0872   0.0000   440.7592       1.00940       13.8386       1.16607      -2.20370     -0.413045     -0.547552     -0.999431     -0.332424     -0.272088     -0.975402     -0.251237      0.114802     -0.190468     -0.117568    -0.0409026      0.250034      0.173699      0.802193       1.05743       1.16273       1.25475       1.31349       1.27705       1.25359       1.19963       1.09994      0.973509      0.870000      0.738886      0.641061      0.535307      0.436291      0.345389      0.287803      0.223480
  33  13 3175.9666    4.0939  1.1857 12.6136 -0.0024  0.0188   0.0559   0.0479    0.1007   0.0000   440.2546     -0.668827       15.9928     -0.383304       1.27739      0.508650       1.28980     -0.288341      -2.13099      0.102079       1.68218      0.452865     0.0903299     -0.350117      0.464629     0.0763951     -0.149026      0.327479      0.893354       1.21713       1.34075       1.42476       1.50375       1.45683       1.41216       1.35301       1.18584       1.13877      0.979958      0.866983      0.740357      0.645432      0.498027      0.422745      0.327113      0.249436
  33  14 3331.2927    3.5226  1.7053 12.4327  0.0010  0.0231   0.0414   0.0615    0.0752   0.0000   438.6412      0.391563       15.8903      -1.90256     -0.218895     -0.626369      -2.16780      -1.63525       1.75750      0.907253      0.998484      0.314891      0.173605     -0.293260     -0.491137     -0.156228     0.0440275     -0.218008       1.08029       1.46878       1.64258       1.69465       1.81110       1.72799       1.71775       1.61401       1.50653       1.36413       1.19940       1.04067      0.880302      0.761502      0.617875      0.489188      0.396022      0.311536
  33  15 3485.5820    2.8327  2.6693 11.9844 -0.0011  0.0298   0.0269   0.0792    0.0493   0.0000   443.0107     -0.936165       11.4213      -3.58958      0.418612      -1.71404      -3.03544     0.0893392      -1.04550      -5.26496      0.143894       1.33373       1.67360      -1.01371     -0.480841      0.345583     -0.205160     -0.138911       1.40589       1.88282       2.12162       2.24998       2.40976       2.30815       2.26880       2.08035       1.92986       1.79062       1.57847       1.33550       1.17960      0.976294      0.809438      0.666739      0.510569      0.388193
  33  16 3638.9904    2.2254  4.4920 11.3409 -0.0011  0.0405   0.0173   0.1097    0.0393   0.0000   440.5796    -0.0180110       13.4329      -3.29752     -0.644206      0.227379      -3.32000      0.568597      -3.38372      -1.03903       1.96853       3.39474      -2.04751      -1.77141      -1.37767       2.20705      0.935859     -0.501355       1.87920       2.54992       2.87079       3.04466       3.19518       3.10451       3.01463       2.85912       2.64472       2.34749       2.14157       1.83896       1.61230       1.34770       1.09127      0.892442      0.698757      0.542019
  33  17 3791.4716    1.8252  6.3560 10.9990 -0.0007  0.0528   0.0135   0.1452    0.0352   0.0000   437.8419      -2.73841       14.8148       7.73211     -0.563297      -4.91929       6.14676       8.23611       3.14233      -1.53579     -0.808094    -0.0874386      -2.00851      0.325588       1.03183       1.32795     -0.181936      0.287122       2.48995       3.30322       3.77456       3.97512       4.15009       4.09735       3.93763       3.72017       3.45979       3.13065       2.78801       2.43395       2.08137       1.73280       1.44351       1.16475      0.904188      0.721865
  33  18 3943.3638    1.4604  8.1082 10.8016 -0.0002  0.0668   0.0114   0.1917    0.0315   0.0000   434.3439      -4.75096       14.1738       7.93344     -0.593523      -12.4580       5.76078       5.39529       1.01497    -0.0515986      -3.59530       1.07125     -0.753527     -0.708533      -1.93778      0.115252       1.06164    -0.0953870       3.05431       4.11515       4.71183       4.85347       5.12810       5.06534       4.89749       4.62677       4.31456       3.87307       3.49015       3.02997       2.60821       2.18241       1.79636       1.48030       1.13555      0.896687
  33  19 4094.5968    1.1699 10.1965 10.7094 -0.0004  0.0895   0.0102   0.2580    0.0294   0.0000   438.2616       2.56703       17.6260       3.90940      -10.2248       6.12993       4.53270       5.78958       1.89927     -0.884160      -4.18890     0.0104562      -4.04924       4.91029      0.927328     -0.750725     -0.212083       2.95037       4.11039       5.44022       6.29535       6.56857       6.79580       6.83762       6.53653       6.26827       5.78297       5.24345       4.62460       4.07339       3.47280       2.94100       2.39364       1.95609       1.52132       1.19708
  33  20 4245.4146    0.9303 12.2517 10.6356 -0.0005  0.1221   0.0090   0.3369    0.0266   0.0000   433.8674      -6.36156       7.45441      -14.5118      -7.99835       2.85527       17.1006      -9.17004      -1.98674       4.88068      0.330780      0.227799      -3.71823       11.2303       1.83800      -1.30519      -6.46110     -0.236963       5.51636       7.33689       8.32337       8.82862       9.14545       9.19888       8.76869       8.48759       7.70478       7.03725       6.22183       5.49668       4.74729       3.97824       3.26652       2.70957       2.04014       1.60365
  33  21 4395.6634    0.6986 13.8074 10.5523  0.0011  0.1612   0.0081   0.4410    0.0236   0.0000   461.4844      -25.0096      -18.6609      -6.31646       12.4726      0.420961       5.79967      -12.7132      -3.37624       9.42465       19.4350       4.07660      -5.86422       2.01906       3.37277       2.14761       1.89124       4.40415       7.29860       9.64276       11.1604       11.7468       12.2700       11.9672       11.7179       11.1277       10.2634       9.33186       8.44102       7.24431       6.27881       5.27438       4.35886       3.58455       2.72989       2.13676
  33  22 4545.8197    0.5456 15.5525 10.3830 -0.0026  0.2142   0.0074   0.5588    0.0212   0.0000   444.8826       12.0771       9.84100      -5.74493       19.0096      -9.29224       2.02454      -7.32340      -11.8205      -8.17704      -10.5943       8.92531       13.4929       6.08928       1.88192      -4.24642       2.39509      -2.32926       9.44064       12.8705       14.4107       15.5866       16.0995       15.7955       15.5784       14.5766       13.6136       12.2575       11.0788       9.54728       8.34673       6.94612       5.78733       4.71161       3.56327       2.81336
  34   4 1649.7165    0.2674  0.2243  9.3401 -0.0042  0.0099   0.0083   0.0199    0.0243   0.0000   440.3399      -1.16085       20.6933     -0.339351      -4.35486    0.00682925     -0.179062      -1.15627     -0.920225      0.318412      0.492135    -0.0742425     -0.385969      0.794733      0.192317    -0.0985936     0.0433286      0.107340      0.532832      0.643860      0.728805      0.697674      0.764454      0.793316      0.775801      0.741304      0.669011      0.611575      0.538822      0.475041      0.395611      0.370907      0.287063      0.241834      0.185918      0.147423
  34   5 1841.2534    0.4714  0.4146  9.4450 -0.0040  0.0115   0.0105   0.0272    0.0344   0.0000   441.0739     0.0364187       20.7980      0.912906      -2.06779     0.0941247     -0.344491      0.592723     -0.783014      0.582574       1.00140    -0.0771371      0.714226    -0.0514744     0.0204694      0.244097     -0.325959     0.0327022      0.561359      0.759877      0.810719      0.822981      0.893190      0.894719      0.925068      0.792919      0.735302      0.636773      0.632465      0.558589      0.512237      0.451080      0.360239      0.289568      0.219235      0.179109
  34   6 2026.3407    0.6934  0.5978  9.7851 -0.0020  0.0133   0.0128   0.0330    0.0450   0.0000   440.2846     -0.368983       21.6157   -0.00645444      -3.83208     -0.708361       1.64969     -0.184542      0.241374      -1.44374      -1.16884    -0.0882946      0.437188      0.157685    -0.0912340     -0.584926      0.356608      0.120526      0.636204      0.844480      0.932974       1.01743       1.04940       1.03532       1.05132      0.955216      0.870915      0.770896      0.699732      0.604450      0.539419      0.444477      0.360580      0.294080      0.226425      0.187976
  34   7 2206.9918    1.0557  0.8592  9.9696 -0.0014  0.0158   0.0162   0.0389    0.0709   0.0000   439.5441       1.45268       21.7852     -0.157664      -4.08571      0.626786     -0.300689     -0.423560      -1.00546    -0.0321748     -0.654311      0.800495      0.762193     -0.339997     -0.470769     0.0632956      0.178405    -0.0971342      0.725194      0.978478       1.12502       1.21183       1.27266       1.26910       1.21614       1.11928       1.07792      0.942309      0.846619      0.691094      0.622264      0.518866      0.433063      0.334832      0.276120      0.217744
  34   8 2381.1826    1.4804  1.0802 10.6806 -0.0032  0.0176   0.0210   0.0474    0.0759   0.0000   440.2009      -1.37122       20.5314       2.43135      -2.05569      0.658360       2.62711      -1.03902      0.935447      0.194842     -0.363983     -0.523338       1.37202     0.0749373     -0.626548     -0.126863      0.272622     -0.140592      0.803847       1.11557       1.20357       1.30691       1.32504       1.32955       1.28045       1.23126       1.11847       1.02763      0.921798      0.833305      0.698383      0.604839      0.493174      0.403726      0.314644      0.252252
  34   9 2550.6580    2.1145  1.1749 10.9759 -0.0005  0.0190   0.0282   0.0466    0.1031   0.0000   440.4473     -0.325683       17.1498     -0.241831      0.720712     -0.618851      -1.82370      -2.12376     -0.141916      0.124655     -0.263920     -0.964700      0.638536       1.13520     -0.791594     -0.724366     -0.428586     -0.128500      0.845536       1.19670       1.25677       1.41210       1.39886       1.38060       1.35328       1.30477       1.21609       1.09070       1.02033      0.868515      0.738777      0.602864      0.500798      0.417433      0.337478      0.264628
  34  10 2717.9134    2.8442  0.9634 11.8109 -0.0011  0.0164   0.0405   0.0396    0.0820   0.0000   439.8151      -2.50012       17.5205       1.07671     -0.750695      -1.88048      -1.38181      -2.03416      -2.09327     -0.256070    -0.0513787     -0.438100    -0.0163873      0.234224     -0.509788    -0.0558060     0.0295015      0.192059      0.774807       1.02183       1.08171       1.21644       1.23717       1.19189       1.16991       1.10586       1.02444      0.935225      0.863193      0.747078      0.669546      0.571883      0.465599      0.387582      0.307254      0.239226
  34  11 2882.8591    3.6032  0.9071 12.4359 -0.0016  0.0157   0.0524   0.0390    0.0761   0.0000   439.8154      0.380720       17.8473      -1.42751      -1.43470      -1.56489    -0.0289336      0.982097     -0.508047    -0.0802309     -0.895215       1.19023      0.265967     -0.879207      0.436922     0.0169806     -0.269940    -0.0151851      0.717157      0.975176       1.10357       1.15611       1.25033       1.19699       1.18604       1.11960       1.01712      0.920875      0.806743      0.708304      0.619137      0.517247      0.414959      0.346808      0.269201      0.220137
  34  12 3044.3516    4.3160  0.9448 12.4980 -0.0002  0.0154   0.0609   0.0394    0.0919   0.0000   440.1108     -0.994053       15.4241      0.347329     -0.860572      0.546501      0.173317       1.62413     -0.315645     -0.517654      0.511616      0.533205    -0.0863495      0.409451      0.457762    -0.0665900     -0.585858      0.231825      0.719062      0.976920       1.06567       1.16196       1.23125       1.18249       1.16699       1.09105       1.02196      0.935610      0.840745      0.695364      0.617593      0.501334      0.412732      0.339064      0.274444      0.220279
  34  13 3202.6801    4.0224  1.2958 12.4427  0.0016  0.0191   0.0509   0.0497    0.0871   0.0000   438.6381     -0.823017       17.5686      -1.77064     -0.111119      -2.38567      -2.85724     -0.477039       1.64642     -0.785539     -0.335653      0.792471     -0.763986     -0.483863    -0.0574337      0.729185    -0.0718233    -0.0810691      0.888917       1.20229       1.34077       1.47866       1.49913       1.45670       1.42058       1.38311       1.22777       1.18185      0.995580      0.889400      0.746769      0.627583      0.539788      0.426382      0.336214      0.270781
  34  14 3359.0908    3.4778  1.8815 12.2099  0.0017  0.0239   0.0379   0.0612    0.0723   0.0000   441.9209     -0.866400       12.7830      0.875064      0.657986      -3.16529     -0.768467      0.355117      -1.36984       2.50753       1.24498     -0.854862      -1.82632       1.26669     0.0323216      0.540792      0.567573     -0.119730       1.05689       1.43133       1.60029       1.69023       1.78062       1.75963       1.71146       1.63314       1.53266       1.34031       1.23414       1.05397      0.927784      0.759420      0.638470      0.521695      0.412463      0.324127
  34  15 3514.2435    2.7301  3.0196 11.9017 -0.0005  0.0324   0.0245   0.0834    0.0465   0.0000   442.1728     -0.935682       10.0290       2.54692       5.40768      -2.05553      -1.93992       3.63728       3.62838       2.25014      0.425247      0.756892      0.136127      -1.05002      0.388265       1.27816    -0.0768304     -0.907042       1.44789       1.95061       2.25473       2.37187       2.49141       2.47971       2.38116       2.26316       2.05990       1.90136       1.68129       1.48550       1.28978       1.04901      0.911078      0.714167      0.568231      0.449277
  34  16 3668.4414    2.1627  4.7737 11.3487 -0.0005  0.0416   0.0164   0.1152    0.0355   0.0000   438.9057      -1.66007       15.2786     -0.320101      -4.75395     -0.937074    -0.0244065       3.96672      0.203537      -1.59069     -0.764796      0.179403      -1.64832      -1.73890     -0.475950      0.964881      0.717553     0.0579414       1.86315       2.50646       2.90996       2.98395       3.17217       3.08420       3.00561       2.87409       2.66522       2.41332       2.17516       1.89603       1.65502       1.36692       1.14188      0.936014      0.740333      0.586085
  34  17 3821.7876    1.7187  6.4923 11.0487 -0.0001  0.0545   0.0131   0.1514    0.0327   0.0000   442.0592       2.35627       11.7738       1.27460      -5.45878      -5.92473      -5.78720       8.47223       7.66821      -2.02045      -3.14845       4.05103       4.58864    -0.0312167       2.92741       1.11694      0.185741      0.149531       2.42830       3.28412       3.72219       3.82923       4.11927       3.96314       3.97538       3.72483       3.48277       3.16254       2.77112       2.49727       2.12565       1.82254       1.51403       1.21342      0.965200      0.757615
  34  18 3974.2891    1.3931  8.8524 10.7974  0.0002  0.0732   0.0108   0.2037    0.0298   0.0000   435.0559       4.62648       16.8809      0.429021       5.90993      -4.39489       5.19032       1.29006       3.71141      -4.19353      -2.34823     -0.914015     -0.453039       1.64522      -1.86880     -0.465610      0.830848     -0.928693       3.24878       4.30157       4.95242       5.14097       5.43150       5.33476       5.25013       4.94545       4.59452       4.19015       3.76252       3.36236       2.85601       2.40489       2.03407       1.65094       1.29606       1.00388
  34  19 4126.0665    1.1584 11.3061 10.6681  0.0001  0.0988   0.0094   0.2743    0.0286   0.0000   441.3375      -9.66198       18.7133      -2.43398      -19.3074      -4.06030      -5.81088       3.45853       3.46923    -0.0513848       2.52756      -8.24406       5.19373       8.49968      0.195731      -1.59521     -0.546053      0.716712       4.30143       5.90556       6.58502       6.99417       7.35337       7.17201       7.15018       6.69500       6.33772       5.66255       5.10316       4.45886       3.82771       3.28425       2.68567       2.23274       1.71039       1.36080
  34  20 4277.4668    0.8887 12.9055 10.5745 -0.0001  0.1267   0.0080   0.3476    0.0254   0.0000   441.0311      -3.21204       26.4783      0.708235      -6.69378       17.8566      -2.64629      -2.05896       10.6953      -6.41991       1.42871      -3.14663     -0.452783      -6.40336       6.42774       1.30447       4.59625       3.07528       5.53287       7.46425       8.50921       9.03635       9.35900       9.33546       9.00619       8.68286       8.05239       7.24615       6.56850       5.69480       4.96775       4.21260       3.46931       2.86264       2.22805       1.73756
  34  21 4427.8937    0.7066 15.0574 10.4938  0.0024  0.1696   0.0076   0.4500    0.0221   0.0000   442.7726       3.80271       23.5027       22.4896       30.5219      -25.2867      -7.66926       20.3059      -3.73538     -0.654029       3.29121      -1.61847      -1.71333      -4.25500      -6.40232      -3.34909     -0.980615      -1.50996       7.33097       9.76955       11.3045       12.0127       12.3826       12.1975       12.0984       11.4077       10.6562       9.62928       8.76215       7.61321       6.61080       5.64108       4.64362       3.83630       2.91963       2.32678
  35   4 1665.9575    0.2763  0.2171  9.3303 -0.0060  0.0088   0.0086   0.0200    0.0242   0.0000   440.6959      0.581386       19.7822     -0.456925      -3.25322     -0.299037      -2.20561      0.413011      0.130960     -0.115765     -0.670349      0.278146     -0.535216     -0.236058      0.253554   -0.00988774    -0.0183612     -0.225391      0.396024      0.527955      0.586190      0.619204      0.663525      0.642843      0.684657      0.596832      0.569689      0.507170      0.459287      0.396531      0.330383      0.283379      0.245096      0.187089      0.160089      0.125735
  35   5 1858.4301    0.4692  0.5007  9.4069 -0.0013  0.0135   0.0095   0.0311    0.0374   0.0000   440.5798     -0.451477       21.3960     -0.110041      -4.26771      -1.65234     -0.466185       1.52544      0.220084      0.322579     -0.108207      0.172063      0.220296     -0.159329    -0.0957408     0.0537482  -0.000669935     0.0564517      0.572272      0.783356      0.831453      0.914469      0.945702      0.985283      0.925120      0.884297      0.817760      0.759477      0.668883      0.601068      0.488758      0.439271      0.359050      0.305538      0.237715      0.188886
  35   6 2044.7968    0.7110  0.7674  9.5906 -0.0003  0.0160   0.0115   0.0365    0.0532   0.0000   440.0678      0.144491       20.2070    -0.0290030      -5.21974       1.71224     -0.834689      0.182967     -0.746513     -0.400100     -0.705292     -0.161527     -0.226775      0.393394     -0.251701     0.0682199     -0.225881     0.0565368      0.660194      0.913352       1.00825       1.10272       1.11748       1.11517       1.10969       1.06330      0.930581      0.922371      0.801126      0.690310      0.596162      0.538457      0.426311      0.364736      0.278412      0.218276
  35   7 2226.3874    1.0881  0.9222 10.0630 -0.0006  0.0164   0.0160   0.0412    0.0669   0.0000   441.8955      0.323185       18.0206      -1.44715      -1.30614      -1.63284      -1.41509      -1.59922      0.332260      -1.44626     -0.169364      0.623733       1.08998     0.0838204      0.132565      0.394673    -0.0857285     0.0647035      0.702034      0.998427       1.06978       1.16613       1.24817       1.18751       1.14984       1.10675       1.03730      0.961655      0.853958      0.747139      0.629587      0.539847      0.439793      0.363591      0.288220      0.239721
  35   8 2401.2570    1.5608  1.1236 10.6176  0.0000  0.0182   0.0213   0.0481    0.0832   0.0000   439.8625       1.12656       20.6130     -0.536131      -4.09061      0.419859     -0.893475      -1.37669      0.385786     -0.667112     -0.139119  -0.000317623     -0.146306     -0.876475      0.355712      0.630857      0.129400     -0.474272      0.776437       1.07536       1.18810       1.28357       1.34960       1.31485       1.28930       1.22141       1.13998       1.05487      0.933439      0.808376      0.700238      0.603449      0.479076      0.426362      0.327971      0.255059
  35   9 2571.7677    2.1737  1.1440 11.0949  0.0004  0.0178   0.0289   0.0461    0.0961   0.0000   441.4073      -1.22817       19.1929     -0.342909      -1.42116       1.93806     0.0479100      -1.05852      -1.33958      0.604056      0.249197      0.725901     -0.402708     0.0618288     -0.270527     -0.717065      0.100951      0.261036      0.831910       1.09797       1.21869       1.29181       1.40190       1.32072       1.36086       1.26242       1.13700       1.06085      0.942559      0.835360      0.720509      0.606867      0.508713      0.419369      0.334595      0.268279
  35  10 2740.4479    2.9326  1.0328 11.8473 -0.0016  0.0174   0.0403   0.0418    0.0894   0.0000   440.4412      0.109961       18.9034      0.266927      -1.51852      -1.28982      0.596264    -0.0228265      -1.67539      0.145138     -0.889565     -0.558834      0.252215     0.0354062    -0.0806655     -0.136873    -0.0148253      0.283850      0.774746       1.05752       1.07720       1.21652       1.19519       1.26851       1.23513       1.15578       1.10366      0.968292      0.894732      0.757116      0.666092      0.562726      0.483826      0.383266      0.311917      0.246065
  35  11 2906.7768    3.7286  0.9157 12.3024 -0.0022  0.0158   0.0526   0.0366    0.0879   0.0000   440.4481     -0.739114       18.3025     -0.159959      -3.41946       1.97062      0.854704     -0.710578     -0.714608     -0.911849     -0.867484       1.14582     -0.568465      0.323122      0.470298     -0.675869    -0.0156495      0.843173      0.667689      0.947133       1.02513       1.12030       1.13871       1.12574       1.13210       1.05885       1.01852      0.890248      0.818769      0.700614      0.610431      0.507460      0.433046      0.355109      0.276784      0.225168
  35  12 3069.5062    4.2378  1.0262 12.4872 -0.0006  0.0167   0.0573   0.0397    0.1004   0.0000   439.7074      -1.18172       15.7612       1.28351     -0.805181      -1.33416      0.272848     0.0358919      0.508887     -0.780700      0.482569     -0.742758     -0.225374     -0.701434      0.526952     -0.303888    -0.0694901      0.212295      0.736300      0.983689       1.07626       1.19451       1.22530       1.19453       1.22260       1.11493       1.04618      0.936952      0.886571      0.761622      0.629544      0.557331      0.456262      0.389387      0.308594      0.233248
  35  13 3229.0676    4.1095  1.3065 12.5852  0.0006  0.0190   0.0519   0.0502    0.0816   0.0000   441.0104       2.54657       16.0548      0.591638      0.289962      -1.58927      -1.89493       2.06064     0.0795350      -1.88634     -0.290563       1.42097     -0.635377     -0.354412     -0.948785     -0.181937      0.110591     0.0653640      0.887220       1.20167       1.30563       1.36236       1.45824       1.36810       1.39295       1.30264       1.20287       1.11520       1.00669      0.902596      0.795410      0.662642      0.561608      0.444940      0.369858      0.285402
  35  14 3386.5175    3.4112  1.9837 12.1791  0.0039  0.0237   0.0353   0.0637    0.0612   0.0000   439.9516      -1.73939       13.3775      0.725487     -0.444397      -3.01828      -1.43566      0.921524       2.98632       2.48476     -0.284193     -0.361496     -0.119657      0.188524      -1.31707      0.764134      0.281433     -0.641851       1.03039       1.39220       1.55096       1.65835       1.72851       1.69907       1.65238       1.59779       1.48113       1.34400       1.22441       1.09084      0.927043      0.809794      0.663746      0.553327      0.432981      0.347388
  35  15 3542.6037    2.5564  3.4173 11.8438 -0.0010  0.0348   0.0220   0.0926    0.0414   0.0000   438.2577    -0.0764847       14.5293      -3.95226       2.30127      -2.66759     -0.603821     -0.858452       1.16481      -2.79413      -4.56805     -0.629249      -1.30477     -0.835905     0.0437188      0.643539      0.221972      0.254694       1.46179       2.03782       2.22181       2.41132       2.51207       2.48023       2.47074       2.31132       2.18916       1.98300       1.75441       1.59688       1.32519       1.14758      0.962050      0.780838      0.611709      0.502540
  35  16 3697.5668    2.0720  4.8627 11.2662 -0.0009  0.0427   0.0157   0.1138    0.0359   0.0000   441.1319       2.60496       12.0956       1.87178       1.39189      -1.43564       1.57103       3.76656       3.17719       2.83344       2.17757      -2.15693      -1.45404     -0.430006       1.01053      0.366383      -1.21781     -0.417940       1.86509       2.51085       2.86644       2.96966       3.16893       3.10583       3.03952       2.86415       2.70913       2.44984       2.24943       1.94057       1.70122       1.43730       1.21248       1.00198      0.778896      0.630053
  35  17 3851.7868    1.6600  6.8684 11.0319 -0.0004  0.0567   0.0126   0.1576    0.0312   0.0000   441.1294      -1.49509       13.0229      -3.93252      0.587839      0.253228      -6.72948       5.34721       3.81773      -2.60382      -1.46235      -3.66198     -0.606573       1.83687     -0.615873      0.461557     -0.733874      0.123461       2.48517       3.33473       3.84512       4.04169       4.20890       4.19073       4.00270       3.83728       3.62011       3.26579       2.99045       2.62674       2.26741       1.93308       1.62860       1.31832       1.05562      0.837008
  35  18 4004.9477    1.3520  9.3439 10.8172 -0.0002  0.0766   0.0105   0.2204    0.0287   0.0000   442.3906      -6.22713       20.1352       1.95732      -6.13521       1.52869      -4.00882      -1.19001       1.85328      -3.72614       2.47515      -2.10170       3.92748      -3.84682       2.53705      0.243761      -1.67908      0.493677       3.32163       4.47392       5.10804       5.33321       5.63877       5.64080       5.44584       5.23052       4.81032       4.46369       3.96039       3.50655       3.04974       2.59867       2.14268       1.77096       1.39814       1.12264
  35  19 4157.3319    1.0772 11.3065 10.6787 -0.0013  0.1010   0.0089   0.2808    0.0268   0.0000   437.0816       1.02162       18.3667      -19.2951      -7.47669       10.2399       2.34587      -3.18733      -2.05301       14.9107      -9.09935      -7.27976       6.81798       3.80513      -4.83632     -0.490894     -0.187712      0.460800       4.38759       5.85499       6.63763       7.16469       7.31752       7.35384       7.14598       6.78347       6.44154       5.82307       5.18196       4.65943       3.97799       3.43843       2.87498       2.36907       1.85143       1.46737
  35  20 4309.3188    0.8878 14.1074 10.5217  0.0001  0.1323   0.0074   0.3629    0.0238   0.0000   448.8013     -0.473860       23.7451       2.06534      -3.97068      -18.3253      -10.9756      -1.23619      -7.69599      -2.20303       8.79507       6.18427      -1.39167      -6.43839      -9.30421      -2.37639       3.62393      -1.74059       5.69800       7.60346       8.63896       9.23785       9.52635       9.48897       9.20973       9.00825       8.14572       7.72938       6.79126       5.99195       5.29390       4.43090       3.74751       3.07969       2.43020       1.94317
  35  21 4461.0668    0.6565 15.1593 10.4573  0.0014  0.1777   0.0072   0.4668    0.0208   0.0000   417.5039      -25.5628       10.7125       13.9527       27.7482       3.07728      -5.57069      -13.5760      -8.17571      -7.88066      -6.68683       8.69765      -8.95347       3.05661       3.33542       9.73442      -2.98098      -3.86828       7.52293       9.93033       11.5902       12.1938       12.5991       12.8535       12.2103       11.7068       11.1243       10.0190       9.16188       8.05767       6.99153       5.93093       4.97593       4.12611       3.21973       2.56328
  36   4 1681.8890    0.3024  0.3019  9.2430 -0.0011  0.0105   0.0079   0.0243    0.0261   0.0000   440.9431     0.0519707       21.2292     -0.482221      -2.78955      0.348131     -0.214099     -0.171707      0.394747       1.06270      0.557404     -0.340050     0.0895597      0.210444      0.296073     0.0279293     -0.137052      0.132512      0.503483      0.656707      0.727086      0.783005      0.783435      0.725809      0.691053      0.654597      0.637021      0.623868      0.590705      0.511433      0.451887      0.404757      0.309763      0.277800      0.207619      0.165693
  36   5 1875.4209    0.4838  0.4712  9.4575 -0.0027  0.0124   0.0098   0.0285    0.0355   0.0000   440.3156     -0.967767       20.9872     -0.425103      -2.84635     -0.511010       1.10158     -0.170168      0.104944      -1.39243     -0.431395    -0.0543710      0.714990     -0.113276      0.501653     -0.301716     0.0544209      0.336378      0.574218      0.762885      0.842050      0.865395      0.892501      0.883951      0.838609      0.790613      0.791009      0.706491      0.647583      0.562516      0.498211      0.455253      0.378602      0.313451      0.252402      0.192815
  36   6 2063.0986    0.7674  0.7325  9.7117 -0.0016  0.0145   0.0126   0.0356    0.0529   0.0000   441.3253      -1.40570       20.5824      0.285403      -3.96510      -1.46099      0.138492       2.43548      0.724416     -0.722775    -0.0427580      0.482363      0.276554     -0.559269      0.190282    -0.0745688      0.146580      0.261928      0.618454      0.826267      0.915762      0.986630       1.06503       1.03810      0.973956      0.951370      0.884005      0.842390      0.718453      0.656148      0.564975      0.492368      0.403436      0.330012      0.277772      0.214636
  36   7 2245.4515    1.1365  1.0333 10.0352 -0.0025  0.0173   0.0159   0.0431    0.0762   0.0000   440.3361      -1.18473       19.4078    -0.0249156      -1.93859       2.50360      0.680745    0.00270677      -1.74183      0.467962     -0.142982       1.29717      0.377588     -0.313693     -0.634485     -0.471336    -0.0607018     -0.162633      0.744007       1.02369       1.11543       1.21543       1.26930       1.23091       1.21072       1.15076       1.08250       1.00783      0.898982      0.795373      0.682158      0.586561      0.481918      0.402237      0.325160      0.265547
  36   8 2421.1177    1.6264  1.1666 10.5703 -0.0016  0.0186   0.0217   0.0454    0.0954   0.0000   440.7269     -0.763602       18.3890     -0.741269     -0.877124       1.18982       1.46234       2.11080       1.46067      -1.30216     -0.801861      -1.14342       1.13872     -0.668865     -0.727358      0.609389      0.181241      0.292239      0.812123       1.09224       1.18955       1.25232       1.36037       1.30808       1.32588       1.20769       1.14795       1.08753      0.966184      0.855314      0.727073      0.631202      0.540415      0.448026      0.360797      0.281560
  36   9 2592.6919    2.2531  1.1635 11.1773  0.0002  0.0180   0.0296   0.0453    0.0980   0.0000   439.5618      -2.68998       20.3992      -1.49275      -4.03612      0.369724     -0.899798    -0.0152698   -0.00297934      0.149146      0.151548      0.711811     -0.654589     0.0858321      0.512087     -0.176439      0.834765      0.631800      0.784333       1.06778       1.19236       1.25587       1.33252       1.33372       1.23528       1.24787       1.10430       1.06226      0.965943      0.836366      0.724065      0.603446      0.517156      0.426764      0.336222      0.280178
  36  10 2762.6608    2.9940  1.0255 11.9253 -0.0004  0.0167   0.0410   0.0407    0.0858   0.0000   439.1583      -1.57218       19.7059       2.60289      -2.24410     -0.151155     -0.272914     -0.585269      0.781163      0.402675      0.426979      -2.17190     -0.133805      0.220312     0.0991457     -0.296322     -0.301560      0.181911      0.767235      0.996674       1.06867       1.14575       1.22584       1.22004       1.23707       1.17614       1.06002      0.972042      0.890777      0.789236      0.672557      0.556814      0.458126      0.384707      0.327291      0.263579
  36  11 2930.1828    3.8010  0.9903 12.3308 -0.0008  0.0159   0.0520   0.0389    0.0889   0.0000   441.1506      0.400837       19.9698       1.48663      -2.02100      -2.26428      0.915924       1.40862     -0.241053     -0.821610     -0.593418       1.05520     -0.639342      0.364543     -0.528558      0.596595     -0.125414      0.115652      0.692256      0.943389       1.02489       1.13406       1.12162       1.14199       1.11778       1.09118       1.01453      0.944288      0.803950      0.736864      0.621643      0.551318      0.455907      0.384315      0.301876      0.242075
  36  12 3094.2049    4.2637  1.1366 12.6056  0.0007  0.0178   0.0565   0.0457    0.1006   0.0000   440.3861     -0.444361       17.0723     0.0354911      -2.12436    -0.0694539      0.601390     -0.362780      -1.07271     -0.227259       1.78822       1.35136      0.154387      0.271682      0.870571     -0.820079      0.194071      0.157172      0.763676       1.07592       1.14000       1.23266       1.27529       1.26286       1.24537       1.19993       1.12786       1.01905      0.909752      0.820899      0.695270      0.610224      0.501544      0.421014      0.334328      0.264948
  36  13 3254.9960    4.0356  1.4001 12.3698  0.0007  0.0193   0.0475   0.0506    0.0827   0.0000   439.9730      -1.71518       13.2055      -1.95178      -1.89258     -0.396225      -1.11801      -1.97086     -0.839020     -0.935625      0.575334      0.315767     -0.280052     -0.323674      0.206602      0.171324     -0.331151     0.0359303      0.827180       1.15093       1.27413       1.36771       1.39740       1.38879       1.37818       1.24749       1.21322       1.10865      0.997087      0.913958      0.781195      0.680933      0.555651      0.463937      0.365989      0.301239
  36  14 3413.5425    3.1945  2.2267 12.0562  0.0002  0.0254   0.0309   0.0664    0.0526   0.0000   441.5255       2.06858       8.50047      -2.46713       5.72348      0.570837      -1.34352     -0.959452       2.97751       2.50089      0.284564     -0.731324     -0.179622      0.199165      -1.14195     -0.236680      0.407933      0.287679       1.10053       1.49503       1.67477       1.76703       1.87908       1.82266       1.85452       1.77079       1.57691       1.46862       1.32358       1.16311       1.01668      0.859917      0.718170      0.585923      0.487319      0.381656
  36  15 3570.5346    2.4656  3.7243 11.6798  0.0003  0.0353   0.0202   0.0947    0.0405   0.0000   439.2580      -3.31461       13.5477       3.18504      -1.87759      -8.16160      -6.05958    -0.0597101       6.33953      -3.38157      -1.50316      -2.13209      0.726382     -0.706267      0.848950      0.646256      0.264206      0.250587       1.46260       2.00590       2.23546       2.38838       2.49198       2.49664       2.49776       2.29103       2.18769       1.99731       1.78855       1.61579       1.37554       1.21972      0.983040      0.824206      0.652688      0.528585
  36  16 3726.4575    1.9652  5.4044 11.2774 -0.0006  0.0455   0.0145   0.1246    0.0318   0.0000   437.9014       4.98612       16.4066      -3.85351      -5.47711       7.37264     -0.106883    -0.0319518       4.77534     -0.100619       1.30088       1.20570      0.385416       1.11556     -0.835031      -1.77929      -1.62748      0.529017       1.93919       2.57511       2.95235       3.12032       3.28405       3.23301       3.19738       3.08140       2.85999       2.61617       2.36852       2.05263       1.82146       1.52277       1.30035       1.06134      0.848757      0.687536
  36  17 3881.2250    1.5719  7.3014 11.0099 -0.0031  0.0590   0.0119   0.1671    0.0297   0.0000   439.6785       6.08857       10.8350     -0.926185       11.0353       2.75423      -5.23944      -4.35772      0.168224     -0.332384     -0.602221       1.31001     0.0621703       2.63421     -0.584558      -1.61548       1.34425      0.633766       2.50565       3.32958       3.83310       4.02337       4.23843       4.19245       4.13012       3.93043       3.67337       3.38544       3.02578       2.69895       2.37050       2.02304       1.68947       1.40088       1.13182      0.901136
  36  18 4035.1113    1.2532  9.6248 10.8429  0.0003  0.0826   0.0105   0.2328    0.0284   0.0000   437.4359      -1.22545       15.0664      -1.89929      -4.07532       1.35117      -1.70042       11.5399       5.91676      -9.43881      -2.07435       4.83512      -1.70183      -3.48105     -0.163783      0.215019       2.23895      0.417585       3.41093       4.62938       5.32702       5.59849       5.87604       5.84969       5.70234       5.44834       5.14869       4.67738       4.25526       3.73732       3.29436       2.82991       2.35223       1.97323       1.53260       1.24593
  36  19 4188.5710    1.0346 11.6104 10.6599 -0.0000  0.1044   0.0087   0.2879    0.0264   0.0000   430.9075       3.68780       22.6884      0.146526      -20.6948      -6.87868       2.50640      -6.83999     -0.715521      -4.71737      -8.89839     -0.562947      0.406577       3.02228     0.0493655      -5.08868       1.18255    -0.0249688       4.37919       5.82081       6.72427       7.05665       7.44980       7.39260       7.15706       6.96719       6.51716       5.92034       5.43890       4.71231       4.17671       3.58121       2.97378       2.50968       1.98276       1.58312
  36  20 4340.8775    0.8175 13.8638 10.5454 -0.0010  0.1391   0.0074   0.3744    0.0231   0.0000   432.9290       2.80172       11.3473      -9.31799       30.1768       8.24301       8.64431       14.8230       3.66893      -2.25269      0.475810       3.33907       8.40847      -5.62065       2.95615       2.15571       2.33817       1.21838       5.72919       7.67270       8.78418       9.27224       9.79296       9.73700       9.43936       9.23347       8.54655       7.78757       7.10562       6.22884       5.49740       4.74480       3.94574       3.35082       2.58255       2.05919
  37   5 1892.1885    0.5162  0.5178  9.5347 -0.0034  0.0133   0.0099   0.0304    0.0374   0.0000   441.6886     -0.675534       20.1161    -0.0974797      -3.28186     -0.828172       1.53905     0.0567170      0.224206      0.377208     -0.800898     -0.785446    -0.0749290      0.320595     0.0734301     -0.268450      0.116999      0.136083      0.567181      0.810213      0.916340      0.978033      0.979271       1.04126       1.02073      0.965508      0.881000      0.784816      0.668194      0.614817      0.525785      0.475319      0.383913      0.317876      0.250086      0.197138
  37   6 2081.1387    0.7874  0.7607  9.7074 -0.0020  0.0147   0.0124   0.0349    0.0552   0.0000   441.3666     -0.808859       20.1944     -0.898815      -2.12219      0.301121       2.30111       1.12723      -1.40178      0.417204     0.0250655     -0.618395       1.00608      0.288634      0.122372     -0.235106     -0.221913     -0.327471      0.638597      0.858793      0.924706       1.03437       1.04738       1.02102       1.02383       1.02323      0.928852      0.856908      0.768680      0.657784      0.579395      0.500968      0.430478      0.352985      0.292483      0.232152
  37   7 2264.2842    1.1608  1.0751 10.1847 -0.0005  0.0179   0.0158   0.0452    0.0733   0.0000   439.8316      -2.13153       19.2628       1.62316      -1.13612     -0.320273     -0.130644      0.312464      0.636094       1.04758    -0.0532512    -0.0121790       1.03906       1.52164    -0.0506147      0.431039      0.389774      0.424571      0.738743       1.06358       1.13256       1.29662       1.27847       1.27717       1.21355       1.17542       1.12258       1.00848      0.926116      0.814710      0.737072      0.636472      0.521620      0.433516      0.350409      0.285754
  37   8 2440.6134    1.7224  1.2126 10.4133 -0.0012  0.0179   0.0215   0.0456    0.1008   0.0000   441.3662     0.0666585       18.7144     -0.999605      -1.81726     -0.929121      -3.27859       1.15951     -0.780709     -0.755995     -0.798370     -0.606774      0.268152     -0.929710      0.351945      0.121997      0.557160      0.373849      0.752612       1.05360       1.15320       1.26340       1.28639       1.26409       1.24738       1.21487       1.11874       1.05976      0.932738      0.833933      0.716436      0.618442      0.517381      0.437065      0.344330      0.291930
  37   9 2613.2674    2.3193  1.1459 11.4795 -0.0046  0.0180   0.0305   0.0448    0.0820   0.0000   439.3810      0.333648       18.3456      -2.25976      -4.24710      -1.11406       1.42530      0.918049      -2.94259      0.720123     -0.734462     -0.172026     -0.175913      -1.27695      0.850438     -0.603046     -0.605682    -0.0159854      0.725950       1.01199       1.09790       1.20756       1.26708       1.23593       1.23449       1.21069       1.07583      0.999193      0.921767      0.842858      0.711205      0.600796      0.499890      0.425397      0.347637      0.284966
  37  10 2784.4712    3.1449  1.1478 11.7311 -0.0006  0.0172   0.0400   0.0441    0.1042   0.0000   439.9197     -0.159017       20.4184      -1.21090      -3.60589      -1.30823    0.00761305      -1.50943      -1.13201      -1.42668      0.593968      0.700735     -0.375710      0.299626     -0.371350     0.0853846     -0.230381      0.245787      0.710202      0.981998       1.08129       1.19582       1.24509       1.25223       1.21515       1.20537       1.05410       1.01013      0.884046      0.795485      0.679202      0.578927      0.480334      0.401908      0.314443      0.258266
  37  11 2953.2231    3.9389  1.0089 12.3706  0.0031  0.0155   0.0534   0.0408    0.0925   0.0000   440.7495      0.346113       17.5801      -1.24904      -2.95126      -1.84521      -1.82722     -0.898611     -0.592364      0.909158       2.11928      0.492709     -0.287664     -0.456883     -0.172399      0.695520     -0.121024     -0.478744      0.651453      0.883715      0.963316       1.05155       1.09682       1.07943       1.07003       1.03113      0.971697      0.864571      0.805866      0.706956      0.624981      0.522540      0.438952      0.368509      0.295994      0.246849
  37  12 3118.4450    4.3303  1.1209 12.6294 -0.0001  0.0179   0.0564   0.0428    0.0999   0.0000   440.3649       1.83179       18.0402       1.55206      -2.45849      -3.49399      -1.21540    -0.0109025     0.0869705     -0.287759      0.292983     -0.272001     -0.381423      0.345485     -0.195460      0.255511      0.412208     -0.350864      0.832852       1.18339       1.35726       1.39005       1.40454       1.33639       1.31351       1.16345       1.17701       1.02996       1.03553      0.924342      0.848758      0.736155      0.592726      0.485103      0.398389      0.329603
  37  13 3280.4926    3.7724  1.5684 12.5623  0.0003  0.0209   0.0425   0.0543    0.0647   0.0000   441.6246      -1.74289       15.1563     -0.565984      -3.21882     -0.346401      -2.09878      -1.27197     -0.485147      0.613092      0.271822      0.374613     -0.239938      0.350835      0.321111      0.220489      0.292352    -0.0751110      0.861626       1.17891       1.30772       1.39637       1.49762       1.45707       1.42667       1.39672       1.30669       1.19391       1.07823      0.923023      0.857024      0.695155      0.607508      0.501148      0.400283      0.326257
  37  14 3440.1989    3.0893  2.2625 12.2598  0.0018  0.0256   0.0299   0.0673    0.0453   0.0000   439.4046      0.485579       11.0888     -0.481291       1.27213     -0.993072      -2.96230       5.04404       5.73454      0.491559      -1.82859      0.519160      0.582143      0.840663     -0.662806     -0.739619     -0.166004      0.142605       1.08773       1.47965       1.64240       1.74777       1.84971       1.84817       1.79942       1.72638       1.62810       1.48265       1.34126       1.17912       1.04810      0.873521      0.752828      0.618296      0.506102      0.404325
  37  15 3598.2213    2.3596  4.0441 11.6647 -0.0012  0.0366   0.0186   0.0975    0.0359   0.0000   440.0021      -1.74192       9.82906      0.950705      -3.57071      -5.23286       1.14953       2.74191       2.93207      -2.45816      -1.61694       4.35428      -2.35548     0.0129398      0.484312       1.31906     -0.160207     -0.452796       1.53389       2.03585       2.33690       2.48933       2.62604       2.58388       2.50687       2.46382       2.25887       2.09163       1.89879       1.68042       1.48552       1.26342       1.07165      0.878882      0.724203      0.585651
  37  16 3754.9031    1.9519  5.8464 11.1693 -0.0001  0.0465   0.0136   0.1286    0.0314   0.0000   435.8438       4.39312       19.1226      -5.76592      -5.53353      -2.83992      -1.38715     -0.755517       3.09934       2.73512      -3.01447      -1.72859       1.92258     -0.545113     0.0165107      0.522259      0.373674      0.108402       1.92397       2.60543       2.93815       3.10215       3.27313       3.26692       3.16504       3.10236       2.90364       2.64484       2.38483       2.13939       1.83901       1.63874       1.34589       1.12672      0.907951      0.737066
  37  17 3910.4714    1.5253  7.7019 11.0211 -0.0005  0.0622   0.0116   0.1761    0.0285   0.0000   438.4985      -1.64843       20.4847      -1.36851       2.94123       1.51795      0.702770      -3.54150      0.679278     -0.615852     -0.123719      0.625863       1.29822     0.0475001      0.467049       1.86090     -0.784303     -0.583265       2.53945       3.45341       3.88647       4.11661       4.36189       4.36938       4.21134       4.08689       3.82773       3.51179       3.17798       2.83408       2.50289       2.16334       1.80312       1.52870       1.19875      0.972784
  37  18 4065.1678    1.1976  9.9013 10.8549 -0.0010  0.0852   0.0100   0.2414    0.0274   0.0000   434.6647      -4.64580       13.1931       6.00217      -10.4454      -7.27046       1.97328       7.88811       5.41217      -1.22567      -4.93960       1.35559      0.140581       1.26861       2.78729      -1.31997     -0.953703       2.11003       3.51131       4.59055       5.35588       5.68584       5.94048       5.95415       5.82944       5.60165       5.26343       4.77923       4.35999       3.87802       3.41190       2.92566       2.47592       2.05055       1.65498       1.33650
  37  19 4219.0011    0.9819 12.8207 10.6916 -0.0007  0.1184   0.0077   0.3165    0.0235   0.0000   439.3594       2.38135       6.70944      -20.9138      -2.84144       8.97677       11.7194       3.83678       4.22834       7.61107       4.43734       1.30484       4.24656    -0.0762838       5.84154      -2.65230       1.31001       2.38902       4.75790       6.46941       7.27764       7.82514       8.10029       8.14775       7.97989       7.73461       7.24674       6.56229       6.11074       5.38682       4.74806       4.06059       3.42045       2.86662       2.27046       1.85317
  37  20 4372.1291    0.7351 13.6829 10.5844 -0.0060  0.1491   0.0073   0.3950    0.0222   0.0000   434.8834      -9.25050       16.2343      -2.96315       13.3636      -6.59326       7.39823      -6.85720      -9.83716      -9.33847       2.77907      -6.41876      -6.32133       7.17954      -7.84070      -2.31386      -2.26720      -1.09206       6.02560       8.02407       9.20391       9.83063       10.2901       10.2518       10.1720       9.76208       9.16011       8.39952       7.64972       6.78184       5.80650       5.15855       4.35988       3.61811       2.83321       2.30963
  38   4 1713.0439    0.3347  0.2833  9.3442 -0.0041  0.0096   0.0087   0.0211    0.0262   0.0000   441.3065      0.126352       21.3571      0.157153      -3.33820     -0.473942      0.223154      0.756930    -0.0661801      0.429731     -0.430542     0.0857148    -0.0928989      0.586408    -0.0218579    -0.0670311      0.185039      0.184871      0.423700      0.564365      0.600671      0.648860      0.627953      0.661138      0.706344      0.689057      0.648896      0.574271      0.506491      0.417845      0.380362      0.346174      0.309555      0.266928      0.214617      0.173327
  38   5 1908.7757    0.5621  0.4846  9.5461 -0.0021  0.0117   0.0108   0.0276    0.0379   0.0000   440.8188      0.412929       21.8399      0.169154      -3.72327     -0.510347    -0.0852784     -0.366747      0.783322      0.670231     -0.710004     -0.381918     -0.167260      0.559452     0.0298943     -0.550812      0.153268    0.00387990      0.500948      0.644035      0.729237      0.808540      0.827444      0.822005      0.783626      0.761433      0.699125      0.686958      0.593439      0.550910      0.483607      0.427713      0.363317      0.299110      0.239785      0.186954
  38   6 2098.9623    0.8382  0.7249  9.6768 -0.0011  0.0138   0.0130   0.0339    0.0571   0.0000   440.6150     -0.175582       19.5131      0.485708      -2.32210      0.333013     -0.726666     -0.490181      0.255872       1.20481      0.598680      0.560935      0.309165     0.0577033     -0.149197      0.645269     0.0248826     -0.185402      0.560512      0.786370      0.850343      0.942705      0.969566      0.999670      0.931655      0.927469      0.860964      0.777014      0.720245      0.626223      0.557620      0.476744      0.395300      0.333612      0.276574      0.223884
  38   7 2282.9025    1.2760  0.9804 10.1074 -0.0004  0.0164   0.0172   0.0399    0.0822   0.0000   440.9446      -1.12619       19.3351      -1.32441      -3.31810      0.406001      0.408570       1.32977     -0.145919     -0.583770       1.01556      0.990206     -0.868870     -0.295470      0.591744      0.553442   -0.00712905     0.0953117      0.650993      0.910935      0.937293       1.05999       1.09199       1.10419       1.10741       1.02405      0.980872      0.898248      0.833646      0.726002      0.639555      0.546253      0.476209      0.390645      0.309389      0.255046
  38   8 2459.9590    1.8135  1.1248 10.9097 -0.0008  0.0176   0.0237   0.0432    0.0801   0.0000   441.2483      -1.05736       18.8494      0.444901     -0.121346      0.851099      -2.12122     -0.121130     -0.183781     -0.282666       1.58000      0.663276      0.301373     -0.412801      0.117557      0.809444      0.523124    -0.0668742      0.699843      0.982441       1.06633       1.16411       1.19252       1.18550       1.20467       1.14112       1.06067       1.00349      0.885739      0.793238      0.693400      0.624172      0.498570      0.436550      0.339046      0.284747
  38   9 2633.6863    2.4672  1.1846 11.2919  0.0008  0.0171   0.0307   0.0456    0.0990   0.0000   439.9130      -3.32010       20.7132       1.85310      -3.09163     -0.486271     -0.671535      0.848943     -0.342278     -0.702621     -0.343697       1.04947     0.0997898      0.115138    -0.0117030    -0.0323491      0.370186      0.117180      0.698985      0.940649       1.03910       1.13284       1.17647       1.18125       1.16827       1.10383       1.05620      0.946180      0.899516      0.768356      0.688201      0.618334      0.500384      0.434833      0.342438      0.283909
  38  10 2805.9822    3.3033  1.0818 11.9236  0.0004  0.0163   0.0424   0.0410    0.0927   0.0000   440.2940     -0.178217       18.1092       1.07466      -1.96347    -0.0838610      -1.30914      0.301368   -0.00765532      -1.37873      0.543121      0.234784     0.0843403      0.593676      0.362709      -1.36818     0.0541246     -0.136981      0.665866      0.902971      0.985616       1.08794       1.12594       1.12536       1.09117       1.05830      0.969248      0.910689      0.848459      0.734631      0.671522      0.579190      0.489065      0.406733      0.340804      0.273146
  38  11 2975.8369    4.0354  0.9559 12.5242 -0.0004  0.0152   0.0541   0.0374    0.0822   0.0000   441.0434      0.456761       18.9330      0.127330      -2.72468     0.0459983      0.220014      0.233166      0.841440      0.886792     0.0539938     -0.870762     -0.250876      0.181864      0.307500     -0.193080     -0.214714     -0.369581      0.632580      0.871243      0.956561       1.05230       1.07572       1.08530       1.06745       1.01675      0.960061      0.866402      0.772924      0.708838      0.629635      0.540318      0.463669      0.379515      0.314224      0.252893
[truncated: 793,077 more chars]
