# Supplementary material for: Global-Mode Analysis of Full-Disk Data from the Michelson Doppler Imager and the Helioseismic and Magnetic Imager
Source: Sol Phys. 2018 Jan 31;293(2):29. doi: 10.1007/s11207-017-1201-5 (PMC6566312; doi:10.1007/s11207-017-1201-5)
Supplement: Supplementary file 3 — (TAR 230.0 MB) [file 11207_2017_1201_MOESM3_ESM.tar › MDI/mdifdvwap.1238.18]

   0  15 2228.7109    0.9084  0.6820  9.6364 -0.0031  0.1293   0.1716   0.6916    1.1454   0.0000     0.0000       0.00000       0.00000       0.00000       0.00000       0.00000       0.00000       0.00000       0.00000       0.00000       0.00000       0.00000       0.00000       0.00000       0.00000       0.00000       0.00000       0.00000       0.00000       0.00000       0.00000       0.00000       0.00000       0.00000       0.00000       0.00000       0.00000       0.00000       0.00000       0.00000       0.00000       0.00000       0.00000       0.00000       0.00000       0.00000
   1  14 2156.6211    0.9011  0.9015  8.7038  0.0000  0.1194   0.0724   0.1990    0.8419   0.0000   269.6551       74.7550       0.00000       0.00000       0.00000       0.00000       0.00000       0.00000       0.00000       0.00000       0.00000       0.00000       0.00000       0.00000       0.00000       0.00000       0.00000       0.00000       177.169       70.2184       0.00000       0.00000       0.00000       0.00000       0.00000       0.00000       0.00000       0.00000       0.00000       0.00000       0.00000       0.00000       0.00000       0.00000       0.00000       0.00000
   1  17 2559.1508    2.0996  1.1566  5.0505  0.0000  0.1095   0.2087   0.3210  198.9080   0.0000   435.9370       29.3430       0.00000       0.00000       0.00000       0.00000       0.00000       0.00000       0.00000       0.00000       0.00000       0.00000       0.00000       0.00000       0.00000       0.00000       0.00000       0.00000       125.636       93.6012       0.00000       0.00000       0.00000       0.00000       0.00000       0.00000       0.00000       0.00000       0.00000       0.00000       0.00000       0.00000       0.00000       0.00000       0.00000       0.00000
   1  18 2693.3496    2.8601  0.6146  0.9602  0.0000  0.0656   0.2653   0.1688 1000.0000   0.0000   417.3564       53.4225       0.00000       0.00000       0.00000       0.00000       0.00000       0.00000       0.00000       0.00000       0.00000       0.00000       0.00000       0.00000       0.00000       0.00000       0.00000       0.00000       88.4520       49.5679       0.00000       0.00000       0.00000       0.00000       0.00000       0.00000       0.00000       0.00000       0.00000       0.00000       0.00000       0.00000       0.00000       0.00000       0.00000       0.00000
   1  20 2963.2132    3.6483  1.0080 -2.3016  0.0000  0.1223   0.2585   0.2310 1000.0000   0.0000   512.8826       87.4754       0.00000       0.00000       0.00000       0.00000       0.00000       0.00000       0.00000       0.00000       0.00000       0.00000       0.00000       0.00000       0.00000       0.00000       0.00000       0.00000       149.489       75.0499       0.00000       0.00000       0.00000       0.00000       0.00000       0.00000       0.00000       0.00000       0.00000       0.00000       0.00000       0.00000       0.00000       0.00000       0.00000       0.00000
   1  21 3098.2871    4.1981  1.0769  4.6650  0.0000  0.1114   0.3025   0.2598 1000.0000   0.0000   452.4979       24.0819       0.00000       0.00000       0.00000       0.00000       0.00000       0.00000       0.00000       0.00000       0.00000       0.00000       0.00000       0.00000       0.00000       0.00000       0.00000       0.00000       124.923       92.3350       0.00000       0.00000       0.00000       0.00000       0.00000       0.00000       0.00000       0.00000       0.00000       0.00000       0.00000       0.00000       0.00000       0.00000       0.00000       0.00000
   1  23 3368.6538    3.6103  1.9929  4.7409  0.0000  0.1419   0.1862   0.4083  561.6118   0.0000   319.7396       138.043       0.00000       0.00000       0.00000       0.00000       0.00000       0.00000       0.00000       0.00000       0.00000       0.00000       0.00000       0.00000       0.00000       0.00000       0.00000       0.00000       194.777       93.2192       0.00000       0.00000       0.00000       0.00000       0.00000       0.00000       0.00000       0.00000       0.00000       0.00000       0.00000       0.00000       0.00000       0.00000       0.00000       0.00000
   1  24 3504.3998    3.0364  2.9375  5.1248  0.0000  0.1929   0.1333   0.5775  215.4007   0.0000   807.6438       13.2345       0.00000       0.00000       0.00000       0.00000       0.00000       0.00000       0.00000       0.00000       0.00000       0.00000       0.00000       0.00000       0.00000       0.00000       0.00000       0.00000       257.618       122.789       0.00000       0.00000       0.00000       0.00000       0.00000       0.00000       0.00000       0.00000       0.00000       0.00000       0.00000       0.00000       0.00000       0.00000       0.00000       0.00000
   1  25 3640.2362    2.5764  4.8185 -2.1025  0.0000  0.2727   0.0798   0.7478 1000.0000   0.0000   673.3237       7.92798       0.00000       0.00000       0.00000       0.00000       0.00000       0.00000       0.00000       0.00000       0.00000       0.00000       0.00000       0.00000       0.00000       0.00000       0.00000       0.00000       350.798       180.761       0.00000       0.00000       0.00000       0.00000       0.00000       0.00000       0.00000       0.00000       0.00000       0.00000       0.00000       0.00000       0.00000       0.00000       0.00000       0.00000
   2  13 2081.9627    0.7658  0.8185  7.9106  0.0000  0.1656   0.0501   0.1986    0.9108   0.0000   406.5545       25.0677       11.6143      -10.9543       0.00000       0.00000       0.00000       0.00000       0.00000       0.00000       0.00000       0.00000       0.00000       0.00000       0.00000       0.00000       0.00000       0.00000       95.0912       68.0132       68.7555       18.6110       0.00000       0.00000       0.00000       0.00000       0.00000       0.00000       0.00000       0.00000       0.00000       0.00000       0.00000       0.00000       0.00000       0.00000
   2  14 2217.5793    1.0996  0.8746  2.8895  0.0000  0.0666   0.0698   0.1731  329.0485   0.0000   439.2884       13.7488       26.0836      -2.49364       0.00000       0.00000       0.00000       0.00000       0.00000       0.00000       0.00000       0.00000       0.00000       0.00000       0.00000       0.00000       0.00000       0.00000       56.2046       41.7659       22.9829       7.13397       0.00000       0.00000       0.00000       0.00000       0.00000       0.00000       0.00000       0.00000       0.00000       0.00000       0.00000       0.00000       0.00000       0.00000
   2  16 2485.8871    1.8121  1.1963  8.8141 -0.0013  0.0841   0.1008   0.2325    2.9901   0.0000   366.9603       35.1046       18.7671      -7.45159       0.00000       0.00000       0.00000       0.00000       0.00000       0.00000       0.00000       0.00000       0.00000       0.00000       0.00000       0.00000       0.00000       0.00000       68.5277       55.8780       27.2389       9.87734       0.00000       0.00000       0.00000       0.00000       0.00000       0.00000       0.00000       0.00000       0.00000       0.00000       0.00000       0.00000       0.00000       0.00000
   2  18 2754.4771    2.9488  0.8935  5.0236  0.0000  0.0603   0.1792   0.1770  314.5477   0.0000   440.3865      -49.5804       27.7149      -4.91827       0.00000       0.00000       0.00000       0.00000       0.00000       0.00000       0.00000       0.00000       0.00000       0.00000       0.00000       0.00000       0.00000       0.00000       46.5335       36.6429       22.6762       7.22252       0.00000       0.00000       0.00000       0.00000       0.00000       0.00000       0.00000       0.00000       0.00000       0.00000       0.00000       0.00000       0.00000       0.00000
   2  20 3024.7345    3.9349  0.7676 11.2953  0.0000  0.0545   0.2557   0.1506    1.0921   0.0000   424.4728      -5.35826      -9.89091       8.12149       0.00000       0.00000       0.00000       0.00000       0.00000       0.00000       0.00000       0.00000       0.00000       0.00000       0.00000       0.00000       0.00000       0.00000       39.5010       31.7808       20.8268       6.87467       0.00000       0.00000       0.00000       0.00000       0.00000       0.00000       0.00000       0.00000       0.00000       0.00000       0.00000       0.00000       0.00000       0.00000
   2  21 3159.8451    4.0675  1.0576  1.7642  0.0000  0.0782   0.2327   0.1885 1000.0000   0.0000   381.8789      -73.2350       49.5466      -6.19900       0.00000       0.00000       0.00000       0.00000       0.00000       0.00000       0.00000       0.00000       0.00000       0.00000       0.00000       0.00000       0.00000       0.00000       64.4594       50.9051       25.4346       9.08233       0.00000       0.00000       0.00000       0.00000       0.00000       0.00000       0.00000       0.00000       0.00000       0.00000       0.00000       0.00000       0.00000       0.00000
   2  23 3430.5082    3.3060  2.4039  9.8908  0.0000  0.1097   0.1290   0.3061    1.9006   0.0000   358.5329       145.850      -13.7862       14.9652       0.00000       0.00000       0.00000       0.00000       0.00000       0.00000       0.00000       0.00000       0.00000       0.00000       0.00000       0.00000       0.00000       0.00000       72.0382       61.3803       39.4439       14.4721       0.00000       0.00000       0.00000       0.00000       0.00000       0.00000       0.00000       0.00000       0.00000       0.00000       0.00000       0.00000       0.00000       0.00000
   2  24 3566.5724    2.8150  3.4828  3.6155  0.0000  0.1353   0.0905   0.3574  630.3183   0.0000   418.6329      -68.6009       38.3689      -28.7102       0.00000       0.00000       0.00000       0.00000       0.00000       0.00000       0.00000       0.00000       0.00000       0.00000       0.00000       0.00000       0.00000       0.00000       98.6286       84.6576       44.8379       17.9532       0.00000       0.00000       0.00000       0.00000       0.00000       0.00000       0.00000       0.00000       0.00000       0.00000       0.00000       0.00000       0.00000       0.00000
   3  12 2001.1554    0.4551  0.6879  9.4019  0.0036  0.0562   0.0297   0.1770    0.2030   0.0000   483.4628      -5.87380      -4.40181       15.6486      -7.42139       1.54959       0.00000       0.00000       0.00000       0.00000       0.00000       0.00000       0.00000       0.00000       0.00000       0.00000       0.00000       0.00000       27.1396       26.0628       20.3613       11.7233       5.76961       1.56780       0.00000       0.00000       0.00000       0.00000       0.00000       0.00000       0.00000       0.00000       0.00000       0.00000       0.00000       0.00000
   3  13 2137.6076    0.8228  0.4391  9.6587  0.0000  0.0587   0.0646   0.1053    0.2203   0.0000   423.4227       31.6620       27.2193       9.88015      0.330805      -3.80797       0.00000       0.00000       0.00000       0.00000       0.00000       0.00000       0.00000       0.00000       0.00000       0.00000       0.00000       0.00000       35.1458       35.9950       20.6963       10.5316       4.13278       1.53297       0.00000       0.00000       0.00000       0.00000       0.00000       0.00000       0.00000       0.00000       0.00000       0.00000       0.00000       0.00000
   3  14 2273.3113    1.0656  0.7836  9.7122  0.0000  0.0633   0.0660   0.1587    0.3918   0.0000   473.8550       45.8492      -29.9649       8.72095       1.09223      -3.93258       0.00000       0.00000       0.00000       0.00000       0.00000       0.00000       0.00000       0.00000       0.00000       0.00000       0.00000       0.00000       28.4817       26.8614       23.2322       13.3009       6.92120       1.90111       0.00000       0.00000       0.00000       0.00000       0.00000       0.00000       0.00000       0.00000       0.00000       0.00000       0.00000       0.00000
   3  15 2407.5622    1.4545  1.0121  9.8289  0.0000  0.0707   0.0951   0.2093    1.1004   0.0000   405.6174      -4.51374       8.92499       11.5104      -11.9620      0.629215       0.00000       0.00000       0.00000       0.00000       0.00000       0.00000       0.00000       0.00000       0.00000       0.00000       0.00000       0.00000       36.2421       32.9740       27.1106       12.7329       7.45779       1.97467       0.00000       0.00000       0.00000       0.00000       0.00000       0.00000       0.00000       0.00000       0.00000       0.00000       0.00000       0.00000
   3  18 2811.4016    2.9348  0.8563 11.3480  0.0000  0.0710   0.1882   0.1963    0.8150   0.0000   459.6329       2.42340       4.08953      -16.8788       2.18126     -0.801184       0.00000       0.00000       0.00000       0.00000       0.00000       0.00000       0.00000       0.00000       0.00000       0.00000       0.00000       0.00000       32.6002       31.2108       22.5209       13.8378       5.47831       1.67366       0.00000       0.00000       0.00000       0.00000       0.00000       0.00000       0.00000       0.00000       0.00000       0.00000       0.00000       0.00000
   3  20 3082.1942    3.8358  0.8675 11.8588 -0.0111  0.0575   0.2089   0.1381    0.8851   0.0000   404.5792       2.68029      -3.02126      -3.01337      -4.46720     -0.708317       0.00000       0.00000       0.00000       0.00000       0.00000       0.00000       0.00000       0.00000       0.00000       0.00000       0.00000       0.00000       31.0320       29.4576       21.5181       11.6859       5.41815       1.59781       0.00000       0.00000       0.00000       0.00000       0.00000       0.00000       0.00000       0.00000       0.00000       0.00000       0.00000       0.00000
   3  21 3217.6817    4.0541  0.9768 11.7104  0.0000  0.0630   0.2126   0.1433    0.8574   0.0000   408.7733       7.26280       21.2463       11.2471       5.11748      -1.04280       0.00000       0.00000       0.00000       0.00000       0.00000       0.00000       0.00000       0.00000       0.00000       0.00000       0.00000       0.00000       30.9600       31.9757       22.2003       11.8204       5.96122       1.92000       0.00000       0.00000       0.00000       0.00000       0.00000       0.00000       0.00000       0.00000       0.00000       0.00000       0.00000       0.00000
   3  22 3353.4311    3.1903  1.4726 11.8755  0.0132  0.0804   0.1564   0.2170    0.4614   0.0000   435.0754       84.8673      -20.5555       9.10416       1.06939      -1.33375       0.00000       0.00000       0.00000       0.00000       0.00000       0.00000       0.00000       0.00000       0.00000       0.00000       0.00000       0.00000       40.9336       35.4092       29.8402       18.6252       8.07409       2.16633       0.00000       0.00000       0.00000       0.00000       0.00000       0.00000       0.00000       0.00000       0.00000       0.00000       0.00000       0.00000
   3  23 3489.5310    2.8106  2.5378 11.2940  0.0000  0.1088   0.1072   0.2707    0.3210   0.0000   408.1155      -34.2387       13.9640      0.126539      -17.3543      -6.23885       0.00000       0.00000       0.00000       0.00000       0.00000       0.00000       0.00000       0.00000       0.00000       0.00000       0.00000       0.00000       55.9629       54.5435       40.0478       21.4019       10.9847       3.12194       0.00000       0.00000       0.00000       0.00000       0.00000       0.00000       0.00000       0.00000       0.00000       0.00000       0.00000       0.00000
   3  24 3626.0506    2.4150  3.1223 11.1685  0.0000  0.1194   0.0849   0.3430    0.2495   0.0000   588.8984      -120.532      -3.02165       36.9230      -8.91369       2.89046       0.00000       0.00000       0.00000       0.00000       0.00000       0.00000       0.00000       0.00000       0.00000       0.00000       0.00000       0.00000       62.0617       61.2993       43.8791       25.0672       11.5449       3.54667       0.00000       0.00000       0.00000       0.00000       0.00000       0.00000       0.00000       0.00000       0.00000       0.00000       0.00000       0.00000
   4  12 2051.6214    0.6777  0.5611  8.9800  0.0025  0.0802   0.0453   0.1233    0.2290   0.0000   440.6264      -2.47664      -20.2344       9.77880      0.695536       1.86237       1.27300     -0.206400       0.00000       0.00000       0.00000       0.00000       0.00000       0.00000       0.00000       0.00000       0.00000       0.00000       40.0683       43.8957       30.9949       16.9817       7.40036       2.73877       1.11356      0.276723       0.00000       0.00000       0.00000       0.00000       0.00000       0.00000       0.00000       0.00000       0.00000       0.00000
   4  13 2188.2474    0.7910  0.8805  8.7242 -0.0037  0.0805   0.0425   0.1626    0.5647   0.0000   472.9801       54.8642      -7.00819       10.0518       11.3941       7.42940     -0.584892     0.0953787       0.00000       0.00000       0.00000       0.00000       0.00000       0.00000       0.00000       0.00000       0.00000       0.00000       25.5265       35.3614       26.1652       17.2052       11.7205       4.10870       2.36571      0.719193       0.00000       0.00000       0.00000       0.00000       0.00000       0.00000       0.00000       0.00000       0.00000       0.00000
   4  14 2324.1602    1.2149  0.8264  9.2860 -0.0041  0.0906   0.0662   0.1748    1.0030   0.0000   445.6999      -38.7592       4.76540      -14.9189      -1.44286      -5.14162     -0.680804     -0.162843       0.00000       0.00000       0.00000       0.00000       0.00000       0.00000       0.00000       0.00000       0.00000       0.00000       36.3609       22.7211       24.4980       26.3888       15.9481       6.56879       1.85738      0.415249       0.00000       0.00000       0.00000       0.00000       0.00000       0.00000       0.00000       0.00000       0.00000       0.00000
   4  16 2592.8107    2.0600  0.9131  9.8420  0.0023  0.0588   0.0964   0.1574    1.0470   0.0000   458.7999      -10.2659      -31.8012      -8.11691       3.84918      -6.75593      -3.63396      0.348630       0.00000       0.00000       0.00000       0.00000       0.00000       0.00000       0.00000       0.00000       0.00000       0.00000       23.3063       24.1208       20.0349       12.8615       7.33633       3.96810       1.46075      0.349202       0.00000       0.00000       0.00000       0.00000       0.00000       0.00000       0.00000       0.00000       0.00000       0.00000
   4  17 2728.4007    2.6106  1.0810  6.1264  0.0243  0.0680   0.1233   0.2151    2.7734   0.0000   422.4597      -10.7581      -4.66062       17.4043       13.5802       2.03588       4.17452      0.926334       0.00000       0.00000       0.00000       0.00000       0.00000       0.00000       0.00000       0.00000       0.00000       0.00000       20.3615       23.7831       19.4676       14.4759       8.65593       4.52332       1.74549      0.476359       0.00000       0.00000       0.00000       0.00000       0.00000       0.00000       0.00000       0.00000       0.00000       0.00000
   4  18 2864.1947    3.0142  0.7795 11.6786 -0.0138  0.0523   0.1563   0.1363    0.5291   0.0000   398.4341       22.1857       23.1507       2.51781      -4.21817       3.22066      0.282041     -0.554882       0.00000       0.00000       0.00000       0.00000       0.00000       0.00000       0.00000       0.00000       0.00000       0.00000       17.4298       20.5079       17.5807       11.2308       8.07363       3.23674       1.60018      0.412368       0.00000       0.00000       0.00000       0.00000       0.00000       0.00000       0.00000       0.00000       0.00000       0.00000
   4  20 3135.9095    4.1948  1.0623 10.1663 -0.0008  0.0647   0.2066   0.1580    3.7762   0.0000   426.3072      -17.2376       38.0049      -8.45420      -4.26494       6.24784      0.193125     -0.237509       0.00000       0.00000       0.00000       0.00000       0.00000       0.00000       0.00000       0.00000       0.00000       0.00000       29.8979       29.5477       23.0312       15.9512       8.74192       3.95049       1.32397      0.332558       0.00000       0.00000       0.00000       0.00000       0.00000       0.00000       0.00000       0.00000       0.00000       0.00000
   4  21 3271.6701    3.7439  1.3728  9.7578  0.0183  0.0701   0.1709   0.1811    2.2914   0.0000   412.2284       18.3784       6.41783      -5.35093      -9.89015      -4.28422      -1.24528      0.529789       0.00000       0.00000       0.00000       0.00000       0.00000       0.00000       0.00000       0.00000       0.00000       0.00000       27.1023       31.3269       23.9305       16.6265       9.36287       4.84306       1.85324      0.520048       0.00000       0.00000       0.00000       0.00000       0.00000       0.00000       0.00000       0.00000       0.00000       0.00000
   4  22 3408.0365    3.1205  1.9614 11.4719  0.0219  0.0913   0.1360   0.2601    0.4474   0.0000   425.7067      -21.4158       47.3151       12.3827       16.9316      -4.60757      0.709649     -0.802123       0.00000       0.00000       0.00000       0.00000       0.00000       0.00000       0.00000       0.00000       0.00000       0.00000       30.4212       37.8159       28.2162       22.3171       12.3331       6.42347       2.31950      0.767330       0.00000       0.00000       0.00000       0.00000       0.00000       0.00000       0.00000       0.00000       0.00000       0.00000
   5  12 2098.4012    0.6942  0.6988  9.6077  0.0027  0.0541   0.0373   0.1071    0.1466   0.0000   423.6527      -14.0854     -0.979505       21.7274      -9.61118      -6.58463       3.84720      0.842733      0.223176     -0.155221       0.00000       0.00000       0.00000       0.00000       0.00000       0.00000       0.00000       0.00000       14.6130       17.8443       15.0565       12.7384       8.06118       4.59899       2.90481       1.06921      0.384019      0.105031       0.00000       0.00000       0.00000       0.00000       0.00000       0.00000       0.00000       0.00000
   5  13 2235.2599    0.9250  0.6252  9.8473  0.0047  0.0428   0.0541   0.1107    0.1733   0.0000   439.0665       30.7827      -3.79029      -12.5302      -10.8385      0.537067       3.64283       1.11770     0.0465361     -0.127496       0.00000       0.00000       0.00000       0.00000       0.00000       0.00000       0.00000       0.00000       14.5005       15.8508       14.3622       10.2755       5.80488       3.57361       2.05467      0.878957      0.277804     0.0639855       0.00000       0.00000       0.00000       0.00000       0.00000       0.00000       0.00000       0.00000
   5  14 2371.1574    1.2953  0.6420 10.2165 -0.0020  0.0458   0.0662   0.0941    0.2416   0.0000   436.0666      -9.09904      -6.90778     -0.773662      -7.59885       1.40228      0.273814     -0.317870     -0.133255    -0.0651350       0.00000       0.00000       0.00000       0.00000       0.00000       0.00000       0.00000       0.00000       12.8309       15.8892       14.0810       9.94742       6.82516       4.36639       1.77059       1.03260      0.350848     0.0839012       0.00000       0.00000       0.00000       0.00000       0.00000       0.00000       0.00000       0.00000
   5  15 2506.1005    1.7351  0.7139 10.3181 -0.0036  0.0422   0.0909   0.1069    0.3390   0.0000   414.9590       3.36499       22.5092       8.12034     -0.753495      -2.71104     -0.321866      -1.09657      0.316955     0.0310596       0.00000       0.00000       0.00000       0.00000       0.00000       0.00000       0.00000       0.00000       13.1886       14.4129       13.7384       9.51535       6.31653       3.89440       1.81652      0.912208      0.304296     0.0629235       0.00000       0.00000       0.00000       0.00000       0.00000       0.00000       0.00000       0.00000
   5  16 2641.0702    2.4361  0.9646  9.7304  0.0143  0.0501   0.1139   0.1388    0.9446   0.0000   429.3226       24.1529       5.92473     -0.934146      -8.92869       6.39022     -0.883802       1.02910     -0.186145     -0.168509       0.00000       0.00000       0.00000       0.00000       0.00000       0.00000       0.00000       0.00000       15.1977       18.4415       14.7549       11.7250       8.23397       4.09566       2.56121      0.851631      0.359019     0.0911043       0.00000       0.00000       0.00000       0.00000       0.00000       0.00000       0.00000       0.00000
   5  21 3322.4317    3.4919  1.5984 11.5307 -0.0127  0.0900   0.1300   0.2118    0.9129   0.0000   427.3829       14.3483      -2.52049       9.01071      -11.4555       9.87954       6.75198       4.16001     -0.628609     -0.113491       0.00000       0.00000       0.00000       0.00000       0.00000       0.00000       0.00000       0.00000       28.2850       33.4488       30.3611       21.3856       14.9378       8.08106       4.79007       1.94940      0.733755      0.155587       0.00000       0.00000       0.00000       0.00000       0.00000       0.00000       0.00000       0.00000
   5  22 3459.2704    3.1003  2.0090  2.4964  0.0000  0.0803   0.0966   0.2116 1000.0000   0.0000   454.1873      -32.8066      -12.9245       14.2985       40.9856      -9.52868       0.00000       0.00000       0.00000       0.00000       0.00000       0.00000       0.00000       0.00000       0.00000       0.00000       0.00000       0.00000       23.3657       27.4371       24.1436       19.0501       13.7271       8.14452       4.28483       1.83004      0.619039      0.138295       0.00000       0.00000       0.00000       0.00000       0.00000       0.00000       0.00000       0.00000
   6  12 2142.4070    0.7753  0.6886  9.2745 -0.0036  0.0552   0.0391   0.1079    0.1579   0.0000   421.0583       23.1241       13.6477      -28.8438      -14.6064      0.753914       5.15307     -0.450894     -0.935943     -0.122016      0.173723     0.0516445       0.00000       0.00000       0.00000       0.00000       0.00000       0.00000       12.4912       13.6282       14.7327       10.2822       7.74358       5.77791       3.22690       1.45982      0.872749      0.336155      0.100791     0.0177008       0.00000       0.00000       0.00000       0.00000       0.00000       0.00000
   6  13 2279.8196    1.0388  0.7940  9.6484 -0.0125  0.0869   0.0483   0.1073    0.2118   0.0000   428.0452       15.2910       11.6189      -6.21762      -5.11801      -3.36049       3.60014      0.208574     -0.524281   -0.00139688    -0.0773869    -0.0160573       0.00000       0.00000       0.00000       0.00000       0.00000       0.00000       23.4762       17.6255       27.2499       21.0045       12.5745       9.04584       6.00608       3.65705       1.69830      0.658407      0.169509     0.0199887       0.00000       0.00000       0.00000       0.00000       0.00000       0.00000
   6  15 2551.0600    1.8499  0.9317 10.7880  0.0028  0.0565   0.0773   0.1223    0.2219   0.0000   439.0582      -25.4455       9.79481      -6.89548       13.0747      0.539150     -0.752768      -3.25713      0.802027      0.444229     0.0596472    0.00443143       0.00000       0.00000       0.00000       0.00000       0.00000       0.00000       12.6378       15.7615       15.9045       10.1439       9.89015       5.82924       3.38440       2.16549      0.736841      0.384152      0.135558     0.0227372       0.00000       0.00000       0.00000       0.00000       0.00000       0.00000
   6  16 2687.0424    2.2586  0.9706 11.1439 -0.0011  0.0525   0.0951   0.1338    0.2510   0.0000   422.0634      -12.7602       19.6166       15.0987      -1.94733     -0.190060     -0.319938      0.379306     -0.115448    0.00484533     0.0105685    0.00794201       0.00000       0.00000       0.00000       0.00000       0.00000       0.00000       13.4161       13.3343       13.2199       13.9303       8.38302       5.37015       3.51336       2.31598      0.870292      0.339325     0.0815621     0.0190691       0.00000       0.00000       0.00000       0.00000       0.00000       0.00000
   6  18 2960.6104    3.6927  0.7493 11.6294 -0.0005  0.0496   0.1712   0.1019    0.3759   0.0000   453.9643      -5.73378       4.65018      -9.89010      -6.96670      0.163617       3.01993     0.0795189      0.200285     -0.148910    -0.0979049   -0.00557237       0.00000       0.00000       0.00000       0.00000       0.00000       0.00000       11.0385       13.4949       14.4536       9.34395       7.87125       5.41770       2.90410       1.70083      0.729408      0.353079      0.110936     0.0189194       0.00000       0.00000       0.00000       0.00000       0.00000       0.00000
   6  19 3097.2085    4.1744  0.9990  9.8840  0.0009  0.0471   0.1633   0.1213    2.3487   0.0000   444.0931      -7.70581       37.2271      -14.7152       3.29497       4.80241      -2.49216      0.782274     -0.205349      0.108001     0.0531182   0.000248842       0.00000       0.00000       0.00000       0.00000       0.00000       0.00000       12.6887       12.9053       12.8611       11.1315       7.83701       5.19075       3.26367       1.71426      0.772178      0.273258     0.0785246     0.0162711       0.00000       0.00000       0.00000       0.00000       0.00000       0.00000
   6  20 3233.8466    3.5963  1.2371 11.6986 -0.0022  0.0602   0.1395   0.1448    0.5256   0.0000   452.7477       6.51469       8.23607       25.1672       13.7919      -3.28022      -1.53967      -1.45240      -1.25370    0.00955859    -0.0138907     0.0170841       0.00000       0.00000       0.00000       0.00000       0.00000       0.00000       14.4700       17.4437       16.4347       12.9518       9.57986       6.72424       3.71756       1.93563      0.951529      0.383116      0.115226     0.0244614       0.00000       0.00000       0.00000       0.00000       0.00000       0.00000
   6  21 3370.6685    3.2962  1.9601 10.8588 -0.0094  0.0837   0.0973   0.2097    0.7104   0.0000   471.7502       34.5862      -12.6540      -29.9096       2.12341       4.58637      -5.20890      -1.22070       2.94337      0.203209     0.0837960     0.0128063       0.00000       0.00000       0.00000       0.00000       0.00000       0.00000       19.3122       24.2542       20.0384       21.2040       12.9486       10.0184       5.63038       3.62314       1.44212      0.608842      0.143428     0.0406321       0.00000       0.00000       0.00000       0.00000       0.00000       0.00000
   6  22 3508.1018    2.7335  2.7417 11.0941 -0.0092  0.1012   0.0754   0.2498    0.3111   0.0000   445.6633      -11.0753       22.8846       7.60796       4.72655       2.09746      -13.9864       5.52831       1.99452     -0.810700     -0.263985     0.0185927       0.00000       0.00000       0.00000       0.00000       0.00000       0.00000       24.1368       29.1158       28.4512       23.0831       18.6300       12.9218       7.74819       4.84770       1.87674      0.803080      0.232103     0.0436155       0.00000       0.00000       0.00000       0.00000       0.00000       0.00000
   6  23 3645.8943    2.3407  3.4119 10.6364 -0.0027  0.1252   0.0604   0.3063    0.2834   0.0000   442.9002      -7.32828       2.95776       5.57296       16.5498       4.50059       1.22333       6.43687      -1.72046     -0.798406     -0.661581     0.0212163       0.00000       0.00000       0.00000       0.00000       0.00000       0.00000       27.1914       33.2185       34.5914       25.6483       22.5100       13.8769       9.00475       4.90896       2.21166      0.893907      0.299689     0.0518659       0.00000       0.00000       0.00000       0.00000       0.00000       0.00000
   7  11 2045.7419    0.6756  0.4734  9.1554 -0.0079  0.0422   0.0365   0.0748    0.1303   0.0000   437.9897       19.1397       21.1069      -22.4741      -4.87136       3.18972     -0.818693      0.854151     -0.471181     0.0240945     -0.121126      0.139101     0.0273288  -0.000903419       0.00000       0.00000       0.00000       0.00000       9.28362       11.7742       9.43076       8.78297       7.19971       4.82840       3.52805       1.73863      0.995391      0.412940      0.201186     0.0555558     0.0207202    0.00424812       0.00000       0.00000       0.00000       0.00000
   7  12 2184.5057    0.8453  0.6526  9.3661  0.0020  0.0406   0.0385   0.0943    0.1491   0.0000   428.0029       3.98089       11.3494      -18.7575       6.05342       13.7426      -3.21491     -0.644226    -0.0652713     -0.160657     0.0277817    -0.0209282     0.0219166   -0.00263344       0.00000       0.00000       0.00000       0.00000       8.28271       9.56793       10.2360       8.34470       6.02898       5.01966       3.13885       1.72769      0.982584      0.462397      0.226227     0.0779288     0.0208824    0.00369815       0.00000       0.00000       0.00000       0.00000
   7  14 2458.1576    1.6198  1.1001  8.7071 -0.0040  0.0520   0.0603   0.1122    0.7064   0.0000   432.3456      -11.1236      -5.76413      0.574467       16.7936       1.32587      -8.26250       5.41621      0.538059      0.668658      0.123532     0.0383447    0.00497716   -0.00249070       0.00000       0.00000       0.00000       0.00000       12.2118       13.6873       12.9038       11.8109       9.32558       5.46588       4.05937       2.65789       1.37833      0.646542      0.232495     0.0808638     0.0245237    0.00459748       0.00000       0.00000       0.00000       0.00000
   7  15 2594.2877    1.8530  1.0696 10.3011 -0.0005  0.0519   0.0684   0.1277    0.2850   0.0000   441.5047       11.2789       2.44505       6.85309       3.11397       1.61798     -0.105184     -0.817864      0.493181     -0.714560      0.190797    -0.0164156    0.00462067   -0.00324692       0.00000       0.00000       0.00000       0.00000       10.9555       13.5020       12.3960       11.1855       8.53048       6.33067       4.05216       2.31655       1.31703      0.557316      0.275525     0.0874053     0.0247772    0.00542495       0.00000       0.00000       0.00000       0.00000
   7  16 2731.1038    2.4341  0.9533 11.3172 -0.0098  0.0452   0.0936   0.1118    0.2007   0.0000   444.8390      -7.44320       9.05961       8.90752       3.89731      -9.25176       2.79248      -2.72333       1.09263      0.232197      0.171164      0.208455    -0.0304847    0.00139585       0.00000       0.00000       0.00000       0.00000       10.0575       11.5482       11.6576       10.3662       7.42603       5.17677       3.34180       2.22544       1.09809      0.616132      0.217974     0.0841667     0.0214615    0.00432266       0.00000       0.00000       0.00000       0.00000
   7  17 2868.2669    3.1114  0.6974 12.2520  0.0011  0.0444   0.1392   0.0993    0.1473   0.0000   437.4126       2.16213      -3.24529      -7.26475       5.20395       2.60122      -4.38798      0.753661      0.436688      0.364178     -0.211315     0.0844762    0.00522828   -0.00420490       0.00000       0.00000       0.00000       0.00000       7.78636       10.7605       10.1221       7.71446       7.61344       4.72609       3.50773       1.92215       1.04379      0.497830      0.209160     0.0763521     0.0266257    0.00493167       0.00000       0.00000       0.00000       0.00000
   7  18 3005.6172    3.9702  0.6531 12.3264 -0.0035  0.0374   0.1774   0.0794    0.1884   0.0000   425.8094      -2.68598       7.90358      -6.46193       5.81270       10.6163     -0.532282     -0.689005     0.0421821      0.561846    -0.0275854     0.0436259     0.0199214    0.00134270       0.00000       0.00000       0.00000       0.00000       8.28976       9.37556       8.68005       7.99361       6.62116       4.34104       3.09898       1.73322       1.03704      0.413454      0.191677     0.0558724     0.0187852    0.00351379       0.00000       0.00000       0.00000       0.00000
   7  19 3142.7868    3.8787  0.9606 11.7225 -0.0049  0.0501   0.1470   0.1077    0.3166   0.0000   433.9250      -8.20514      -10.0720       2.22517       11.5995      -5.61506      -1.53829      0.133939       1.01262    -0.0135116     -0.166037     0.0130218     0.0128893   -0.00353017       0.00000       0.00000       0.00000       0.00000       9.09562       12.1597       11.5704       10.5223       8.34603       5.58518       4.71681       1.96139       1.40247      0.595552      0.323792     0.0782255     0.0308191    0.00574101       0.00000       0.00000       0.00000       0.00000
   7  20 3279.7462    3.6930  1.3615 10.7983 -0.0232  0.0512   0.1111   0.1220    0.7134   0.0000   448.1255      -15.8150       13.3237       2.71992      -4.10708       2.55995      -1.18553       2.49604       1.74847      0.741499      0.224490     -0.142756    0.00356817  -0.000321676       0.00000       0.00000       0.00000       0.00000       11.2730       13.0771       12.0655       11.1966       8.28020       6.47826       4.42006       2.28464       1.27411      0.614805      0.273414     0.0824768     0.0235247    0.00501030       0.00000       0.00000       0.00000       0.00000
   7  21 3417.3870    3.3772  1.9611 10.2200 -0.0031  0.0701   0.0905   0.1575    0.5959   0.0000   435.5218      -32.9805      -9.19726       20.8663       8.23353       4.22197     0.0527690       3.01947      -2.13730      0.348945      0.339995    -0.0903527    -0.0658116    0.00346048       0.00000       0.00000       0.00000       0.00000       16.0413       16.3782       15.6916       16.9154       12.2685       7.63571       5.18835       3.78107       2.08576      0.948534      0.337997      0.112941     0.0300465    0.00640099       0.00000       0.00000       0.00000       0.00000
   7  22 3555.0670    2.5718  3.1279 10.2345  0.0019  0.0860   0.0536   0.2192    0.2814   0.0000   421.2727       6.98341       21.9794       14.6093       8.39306      -7.29557      -13.6844       3.05673       4.61474       1.76894     -0.518244     -0.165338    -0.0484862    0.00845314       0.00000       0.00000       0.00000       0.00000       18.7382       21.7932       22.7553       18.6007       15.0943       10.8898       7.07670       4.28512       2.21999       1.14894      0.460490      0.173093     0.0474640    0.00797858       0.00000       0.00000       0.00000       0.00000
   7  23 3693.3679    2.1303  3.9426 10.1735  0.0017  0.1067   0.0445   0.2666    0.2330   0.0000   432.3702       13.9033      -11.0400       39.0450       24.0767       10.0519      -9.01308       3.12641       4.26222      -2.91235    -0.0643009      0.279050    -0.0616953   -0.00227074       0.00000       0.00000       0.00000       0.00000       21.4327       27.8532       26.1018       22.9680       18.9989       13.3014       9.30848       5.49437       3.04598       1.48574      0.614038      0.211927     0.0626805     0.0115534       0.00000       0.00000       0.00000       0.00000
   7  24 3831.7578    1.8503  5.2351 10.0576 -0.0027  0.1368   0.0354   0.3464    0.1581   0.0000   465.8983       15.3024       7.83175      -35.3099      -1.34903       25.5278       11.2462      -5.36784     -0.715885     -0.938575     -0.190094     -0.202518     -0.106604    0.00542711       0.00000       0.00000       0.00000       0.00000       27.3146       33.6229       34.4496       29.0530       23.7288       17.1071       11.1772       6.73606       3.73820       1.74286      0.767123      0.277642     0.0801266     0.0141657       0.00000       0.00000       0.00000       0.00000
   7  25 3970.3929    1.4830  7.0563  9.6415 -0.0026  0.1548   0.0255   0.4462    0.1350   0.0000   420.5915       23.2640       54.5369      -53.9056      -9.89827       27.9116       7.20945      -13.9940      -4.23019       2.72142      0.632344     0.0362999     -0.104819    -0.0172466       0.00000       0.00000       0.00000       0.00000       34.2753       42.8683       40.3420       35.7769       28.6874       21.0213       13.6203       8.59179       4.48838       2.27544      0.892054      0.328303     0.0872419     0.0163058       0.00000       0.00000       0.00000       0.00000
   7  26 4109.5244    1.1991  9.0693  9.5252 -0.0087  0.2047   0.0205   0.5695    0.1013   0.0000   417.6515      -55.8343       37.5935      -74.7084      -16.7170       26.4808       4.03684      -4.39029      -9.39792      -4.42855      -1.85653     -0.299064     0.0208171     0.0102167       0.00000       0.00000       0.00000       0.00000       40.9330       52.3663       52.0533       45.2400       36.7945       27.3109       18.0772       11.0366       6.20707       2.91645       1.29023      0.458137      0.123705     0.0220981       0.00000       0.00000       0.00000       0.00000
   7  28 4387.1034    0.8423 11.6797  9.4447  0.0028  0.2705   0.0173   0.8224    0.0732   0.0000   511.1919      -30.5323      -8.01407       16.9092       23.2198       9.58173       22.1864      -11.8379      -9.45947       2.99195      -1.17897     -0.657448      0.220900    -0.0232584       0.00000       0.00000       0.00000       0.00000       56.5392       71.4718       69.4305       62.1700       49.2556       35.9063       25.0176       15.1124       8.79494       4.11473       1.81773      0.591959      0.160448     0.0289212       0.00000       0.00000       0.00000       0.00000
   8  11 2086.1110    0.7147  0.6598  9.3834  0.0174  0.0654   0.0368   0.1030    0.1279   0.0000   434.3902      -1.58085       7.08184      -17.3639      -2.80376       9.85293      -1.09268     -0.493049       2.45439      0.429399      0.183458     0.0564366     0.0565136   -0.00798800   -0.00697414    0.00100304       0.00000       0.00000       14.3539       14.4443       12.4628       16.5613       11.8855       7.41827       3.20262       3.74807       2.58140       1.51766      0.582500      0.226010     0.0559736     0.0250620    0.00381373    0.00128527       0.00000       0.00000
   8  12 2225.1506    0.9578  0.6982  9.5010  0.0007  0.0389   0.0408   0.0916    0.1593   0.0000   436.6989       2.68491       13.4074       4.39100      -4.50647      -2.54085       4.14107      -1.69370     -0.793057     -0.275689     -0.225289     0.0463329    -0.0137966   -0.00522515    0.00248786  -0.000627701       0.00000       0.00000       7.19043       8.77338       8.02670       7.81726       6.84611       4.36981       3.23404       2.05779       1.39596      0.731453      0.353251      0.144531     0.0549004     0.0161351    0.00487103   0.000898508       0.00000       0.00000
   8  13 2362.8764    1.2432  0.8483  9.8180 -0.0048  0.0454   0.0512   0.0954    0.2007   0.0000   445.5062      -10.9404       23.6046       14.0429      -13.5961      -5.63891      -2.21107       2.41060      0.572783       1.29604      0.177143      0.355940     0.0168752    -0.0184649   -0.00331347   0.000453342       0.00000       0.00000       7.91348       9.41859       9.66491       8.75552       6.96783       5.43377       4.16259       2.59469       1.27902      0.811938      0.393741      0.201401     0.0646600     0.0236317    0.00581990    0.00102592       0.00000       0.00000
   8  14 2499.3619    1.6421  1.0077  9.8054 -0.0047  0.0442   0.0566   0.0938    0.2698   0.0000   440.2775      -6.66710       7.53663       9.32465       3.98220      -2.48354       6.25056      -2.35330      0.773254     -0.383301    -0.0879710     -0.113918    -0.0525518     0.0240175   -0.00597842   0.000145696       0.00000       0.00000       8.49346       11.3187       11.0168       9.52205       7.48897       5.19252       3.72336       2.31878       1.31236      0.734532      0.372067      0.164460     0.0616862     0.0212534    0.00584086    0.00106021       0.00000       0.00000
   8  15 2636.0429    2.0533  1.1061 10.7405 -0.0101  0.0663   0.0764   0.1192    0.2326   0.0000   454.2237      -16.2932       13.5424      -5.19273      -12.8010       5.56493       7.14435      -2.03391       1.65162       1.19169     -0.361489    -0.0938873     0.0217932    0.00853954    0.00107615  -0.000291161       0.00000       0.00000       10.4685       14.6304       16.3296       10.8885       11.9723       7.30712       5.09110       3.88514       1.89783       1.11865      0.656587      0.225809     0.0928004     0.0411766     0.0104094    0.00151462       0.00000       0.00000
   8  16 2773.6751    2.7342  0.7747 11.3166 -0.0128  0.0362   0.1157   0.0949    0.2290   0.0000   430.6242       1.40586       14.6288       8.34534      -9.35711     0.0588400      0.332941       1.47119      0.157423      0.229947     -0.104429    -0.0497320   -0.00528944    -0.0104833    0.00845551   7.61254e-05       0.00000       0.00000       7.30230       8.97427       9.39801       7.99353       5.90304       4.84788       3.00239       1.89658       1.24501      0.622457      0.288458      0.139842     0.0612978     0.0191682    0.00431213   0.000792329       0.00000       0.00000
   8  17 2911.5158    3.1892  0.8203 11.9724 -0.0168  0.0433   0.1185   0.0903    0.1898   0.0000   437.5861      -21.3423       10.5829       15.0910       2.56095     -0.872829     0.0510598      -2.11714      -3.61297     -0.455441      0.384523     -0.119285    -0.0377619     0.0351926   -0.00714663  -0.000941317       0.00000       0.00000       9.14429       9.48015       9.42257       8.87921       6.85767       5.89874       4.42196       2.68155       1.46386      0.737474      0.401068      0.170032     0.0641165     0.0184398    0.00437802   0.000828730       0.00000       0.00000
   8  18 3049.1814    3.9194  0.7911 12.3240  0.0005  0.0431   0.1511   0.0949    0.1712   0.0000   430.0018       4.42840       23.7741       12.7316     -0.121443      -3.41644      -2.78287       2.74279       1.46733     -0.549798      0.320762    -0.0230110    0.00247388    0.00527560   -0.00763687   0.000747663       0.00000       0.00000       10.1874       12.4513       12.6475       10.5921       7.78796       5.46525       3.20652       2.05263       1.31411      0.706419      0.292418      0.146108     0.0555652     0.0185668    0.00433603   0.000798078       0.00000       0.00000
   8  19 3186.7176    3.5483  0.9959 12.4241  0.0031  0.0461   0.1297   0.1151    0.1805   0.0000   437.5150       12.9485       9.27703      -12.9188      -2.06137      -5.32008      -4.11301       2.71413      0.388475    -0.0816214     -0.519497      0.308680     0.0209392     0.0170469  -0.000147407   0.000834449       0.00000       0.00000       8.98802       9.61030       10.0583       8.73031       7.89446       5.83195       3.95876       2.72688       1.67774      0.868414      0.445092      0.174294     0.0704834     0.0237965    0.00578288   0.000889397       0.00000       0.00000
   8  20 3324.3082    3.4887  1.3687 11.8010 -0.0048  0.0613   0.1063   0.1268    0.2001   0.0000   429.2555       4.78381    -0.0524843      -1.81960       9.54003      -5.47332      -5.27149       4.19002       1.39199     -0.850614     -0.466468      0.151156      0.131609    -0.0298479   -0.00608792    0.00165996       0.00000       0.00000       10.5654       13.7669       14.7645       11.6046       10.7285       7.71302       4.95463       3.76529       1.88251       1.13219      0.569637      0.244215     0.0879122     0.0368161    0.00917959    0.00146188       0.00000       0.00000
   8  21 3462.2949    2.8498  2.0598 11.3793  0.0036  0.0702   0.0719   0.1689    0.1566   0.0000   450.8198      -17.0113      -5.94539       4.34183       12.8368      -13.1498      -10.4482       1.94508     -0.384049       1.31601     -0.461128     -0.481469     0.0684256      0.100280   -0.00870641   -0.00428392       0.00000       0.00000       11.9353       16.2395       14.9291       14.0397       11.6097       8.97131       5.69804       4.24577       2.31049       1.41811      0.607302      0.296598      0.100453     0.0402861    0.00966294    0.00193558       0.00000       0.00000
   8  22 3600.6957    2.4423  3.0810 10.7076 -0.0006  0.0836   0.0528   0.2042    0.1629   0.0000   448.8555      -52.2883      -4.17525      -4.26881      -8.44689       10.0404       8.53976      -2.37309      -5.21661       1.85660     -0.200166      0.713769     -0.106222    -0.0836009     0.0165680   7.46404e-05       0.00000       0.00000       16.3717       19.5297       19.0724       17.4657       13.6842       11.3594       7.73816       4.81153       2.97564       1.58151      0.724058      0.345370      0.136398     0.0423728     0.0102928    0.00195903       0.00000       0.00000
   8  23 3739.2264    1.9925  4.3551 10.5362 -0.0011  0.1084   0.0371   0.2813    0.1207   0.0000   440.5360       1.22850      -6.42222       9.27373      -22.0437      -14.6716       11.5273       4.22334      -4.57980      0.747150      0.867622      0.120148     -0.127362     0.0275762    0.00480541  -0.000747197       0.00000       0.00000       19.7476       25.4254       25.4089       22.1009       19.1251       13.1744       10.0285       6.31879       3.78628       2.14303       1.04217      0.481005      0.177702     0.0587910     0.0164232    0.00263639       0.00000       0.00000
   8  24 3877.8315    1.6209  6.0047 10.1996 -0.0047  0.1369   0.0271   0.3664    0.0935   0.0000   399.7743       29.3309       13.3420       24.3970       9.54768       38.9840       19.3164      -2.67814      -6.74533      -2.15301      -1.46913     -0.936868      0.322059     0.0835107     0.0130031   -0.00191823       0.00000       0.00000       25.8150       32.1155       33.6576       28.2458       24.7160       18.1808       12.3972       8.47795       5.08907       2.63574       1.43704      0.559851      0.239531     0.0812198     0.0206559    0.00320974       0.00000       0.00000
   8  25 4017.1094    1.4367  7.2829  9.8613 -0.0014  0.1581   0.0238   0.4383    0.0949   0.0000   438.2438       39.3627       19.3515      -23.9143       33.0552      0.633355      -14.0437      -28.9041       5.00948       4.36505      -1.19869     -0.510298      0.408185      0.106646    -0.0113097  -0.000568377       0.00000       0.00000       29.2965       38.1210       38.1636       33.0663       27.8170       21.0770       15.3003       9.81629       5.94307       3.28835       1.63053      0.729726      0.287629     0.0931599     0.0241388    0.00401076       0.00000       0.00000
   8  26 4156.6051    1.1226  8.9989  9.6947 -0.0020  0.2035   0.0192   0.5268    0.0790   0.0000   409.7543      -28.0499       34.3993      -15.6666       57.8023      -33.9225      -30.2929       23.8521       4.39408      -4.68398      -1.69668       1.69039     0.0182971    -0.0336485   8.65894e-05    0.00658625       0.00000       0.00000       36.2832       44.8829       45.9719       42.5475       34.7223       27.7065       20.2933       13.2343       8.16415       4.69108       2.23925       1.08197      0.396547      0.124772     0.0301359    0.00516989       0.00000       0.00000
   8  27 4296.2823    0.9245 11.5183  9.4787 -0.0046  0.2530   0.0166   0.7037    0.0718   0.0000   396.9730      -29.7922      -23.1580       7.48876      -11.6781       10.9353      -52.4621      -12.5555       19.8354     -0.346972      -1.27391     -0.884338      0.888066     0.0208120   -0.00807555    0.00603904       0.00000       0.00000       46.3375       57.7693       58.6094       51.5371       45.5440       34.1257       25.3200       16.5040       10.3712       5.72010       2.89448       1.26446      0.487852      0.153936     0.0395701    0.00623342       0.00000       0.00000
   9  10 1984.2048    0.5665  0.4591  9.0764 -0.0028  0.0454   0.0293   0.0782    0.1360   0.0000   426.9168       5.11744       16.6184      -12.7545      -5.60894       2.66921       2.68113     -0.876172      0.891010      0.109466     -0.395573      0.114164     0.0110782   -0.00713101  -0.000758203   3.41059e-05  -4.62991e-05   0.000233852       6.31049       8.36236       9.42046       5.45389       6.93334       5.50046       3.73453       2.99257       1.63368       1.03288      0.567117      0.260085      0.129948     0.0509896     0.0199743    0.00731375    0.00165397   0.000217852
   9  12 2264.4103    0.9611  0.6423  9.8690  0.0072  0.0441   0.0443   0.0843    0.1311   0.0000   437.5848       3.24669       6.69192      -9.29214      -2.26308       3.04195       1.21584       2.06353     -0.809192      -1.19536       1.30161      0.168449     -0.199587    -0.0564675  -0.000828752   -0.00365213    0.00283604   0.000270473       6.68346       9.98079       9.29615       9.39411       6.99277       6.42406       3.46392       3.39836       1.63144       1.37357      0.526088      0.406069      0.102065     0.0739723     0.0179472    0.00900843    0.00154273   0.000339544
   9  13 2402.2911    1.4085  0.9399 10.0113  0.0025  0.0417   0.0514   0.1025    0.1806   0.0000   436.5442      -2.14898       14.5676      -8.51161      -4.10419       4.29709     -0.787914      -1.48310      -1.05735      0.765450     -0.390610     -0.386305      0.135858    0.00835086    -0.0288639   0.000514747  -0.000913266  -0.000153952       6.88769       8.06570       8.79618       7.64520       6.87514       4.92054       4.03938       2.65223       1.64389       1.02449      0.552802      0.259946      0.138048     0.0527109     0.0189069    0.00575111    0.00148615   0.000221794
   9  14 2539.4560    1.7451  0.9259 10.4143 -0.0128  0.0575   0.0662   0.1119    0.2171   0.0000   447.0390       12.5072       9.82924      -12.1247       17.0951       12.1173      -7.41371      -4.84390       1.64276     -0.735080     -0.694228    -0.0311930    -0.0609289     -0.146155     0.0508895   -0.00849185  -0.000869988    0.00105556       8.70684       11.1825       9.76165       11.0192       7.85179       6.38652       4.75430       3.50685       1.98102       1.34344      0.611877      0.480212      0.139415     0.0851153     0.0213555    0.00766422    0.00176376   0.000389046
   9  15 2677.0140    2.4843  0.8627 10.3051 -0.0096  0.0342   0.0886   0.0803    0.2831   0.0000   422.8697       13.4833       12.4056      -5.49652      0.143447       1.54469       4.90789      -3.75713      -1.40040      -2.76988      0.915789    -0.0391432    -0.0870874    0.00340514    -0.0210451   -0.00430971   0.000135924  -0.000288896       6.30902       7.30755       7.18385       7.02871       5.49253       4.46424       3.42562       2.30875       1.40421      0.875934      0.455311      0.231827      0.105030     0.0425383     0.0143654    0.00410639   0.000965518   0.000185784
   9  16 2815.1898    3.0876  0.7399 11.2241 -0.0086  0.0316   0.1174   0.0837    0.2117   0.0000   424.0666      -4.76144       11.3033       6.38134      -4.66738       5.53984      0.521658     -0.283432      0.547463      0.697697     -0.543965     -0.132882    -0.0573418     0.0113236     0.0153358   -0.00229632    0.00135420   0.000130585       5.78701       6.96498       6.19373       6.08157       4.94881       4.46203       3.17289       2.28096       1.35840      0.718983      0.413847      0.210267     0.0903332     0.0346022     0.0130786    0.00387493   0.000868696   0.000185104
   9  17 2953.4351    3.6962  0.7272 11.3660 -0.0044  0.0314   0.1429   0.0767    0.2452   0.0000   433.2311      -3.97602     -0.233027       11.6969      -12.1197      -1.94976      -1.66098      -2.55415       1.51671      0.423667      0.708385     -0.226076    -0.0558676     0.0399491   -0.00210625    0.00268228   -0.00141236   0.000208848       5.77005       7.23215       7.30654       6.61381       5.35882       4.03271       2.81670       1.95104       1.19519      0.689059      0.399957      0.184986     0.0911402     0.0349461     0.0129662    0.00396710   0.000959736   0.000163868
   9  18 3091.4124    4.0633  0.8512 11.2423  0.0031  0.0360   0.1400   0.0833    0.3230   0.0000   430.4811      -17.8132       3.87473       8.54694       4.85560       9.53275     -0.855505      -3.10856      0.602417     -0.282602      -1.05433     -0.158361      0.133578    -0.0221479   -0.00730503    0.00166888   0.000696765   0.000234227       6.31658       7.21582       6.69006       6.72231       6.38502       4.81879       3.14205       2.44250       1.57678       1.02132      0.531664      0.245783      0.106976     0.0415674     0.0141847    0.00508594    0.00117938   0.000202793
   9  19 3229.4392    3.7722  0.9191 12.5739  0.0006  0.0554   0.1452   0.0969    0.1739   0.0000   430.2661       4.33506       11.7483       2.22734      -4.62348       9.08230      -3.63092      -1.76556       2.20041      -1.07890      -1.31579    -0.0458986      0.121517     0.0499724    -0.0341718    0.00171363   -0.00174102   7.71459e-05       6.77201       11.7594       9.36185       10.1622       8.78320       6.72189       5.26222       4.00676       2.17131       1.78849      0.627827      0.543225      0.121395      0.105406     0.0211008     0.0100643    0.00235323   0.000436852
   9  20 3367.6829    3.1504  1.5146 12.1189 -0.0033  0.0609   0.0948   0.1400    0.1320   0.0000   433.6963      -21.8965       3.11293       28.5967      0.254570      -4.43124      -8.85430       5.98041    -0.0254399       2.13813       1.66988     -0.288398     0.0724602      0.126875    -0.0202313  -0.000489971   -0.00205757  -0.000442550       9.17477       12.7351       10.6568       11.4519       8.89013       8.08010       5.66707       4.18454       2.54366       1.44941      0.834344      0.410523      0.189273     0.0751346     0.0279200    0.00851722    0.00194085   0.000436448
   9  21 3506.0071    2.5855  2.2146 11.6699 -0.0000  0.0714   0.0639   0.1732    0.0966   0.0000   433.2991       9.18906      -3.25337       2.75079       16.5802      -2.29878      -14.9046      -4.79789       4.31665      -1.80004      -1.40746      0.383847      0.263389    -0.0332137    -0.0309082    0.00756515    0.00294753  -0.000307739       11.6421       15.2747       15.4796       13.6022       12.0079       9.24690       6.82510       4.64284       3.04207       1.81979      0.986382      0.505107      0.227467     0.0957009     0.0346621     0.0107771    0.00265875   0.000424065
   9  22 3645.2291    2.1872  3.2477 10.9813 -0.0052  0.0852   0.0461   0.2211    0.0976   0.0000   465.9211      -20.1691      -20.2853       26.7082      -12.0911      -5.66159       9.82597       7.07002      -6.39626       1.32513       3.71242     -0.406603      0.100291      0.224897     0.0118951   -0.00118316   -0.00107670   0.000234304       13.4810       17.5176       17.1340       16.2924       13.6844       11.2507       7.97411       5.90936       3.57682       2.18809       1.17207      0.632005      0.265702      0.117576     0.0405507     0.0133159    0.00301897   0.000544104
   9  23 3783.8526    1.7776  5.0068 10.5587 -0.0046  0.1150   0.0311   0.3137    0.0852   0.0000   484.1519       43.7802      -31.8368     -0.702904       6.16359       25.1896      -5.76441      -6.75728      -1.38950       5.34314     -0.581874     -0.513365     -0.286698      0.354161    -0.0234685    -0.0376109    0.00155197   6.83787e-05       17.5585       24.4323       23.3349       22.5345       18.6550       15.4510       11.4711       7.82849       5.38096       2.98138       1.83194      0.841959      0.435203      0.161081     0.0655125     0.0182032    0.00454643   0.000786622
   9  24 3923.4606    1.4672  6.4594 10.1374 -0.0031  0.1396   0.0252   0.3691    0.0886   0.0000   445.0216      -49.4296       25.8129       15.8537      -1.62832      -35.8544       16.5364       19.9653      -6.41238      -5.61190      -2.07599      -1.66246       1.13673      0.223886    -0.0653908   -0.00669481  -0.000221929   0.000701750       23.3276       27.7798       29.6148       26.3885       23.6999       18.4548       13.4980       10.0211       6.25062       3.80025       2.11928       1.13302      0.486968      0.201682     0.0708210     0.0225538    0.00510227   0.000768509
   9  25 4063.1140    1.2658  7.7139  9.8586 -0.0092  0.1572   0.0204   0.4311    0.0778   0.0000   439.9670     -0.886489       46.7720       60.4384       14.2747      -17.3016       18.4765      -22.0077       17.6482       16.0190      -5.92214      -1.56877     -0.248503     0.0563551    -0.0330529    -0.0371203   -0.00516521   0.000211615       26.0374       33.3276       33.2914       30.7859       26.4790       21.3570       15.8583       11.0534       7.41671       4.49409       2.46117       1.28336      0.572668      0.240564     0.0855711     0.0248103    0.00579646   0.000956194
   9  26 4202.6129    1.0353  9.5983  9.7093 -0.0095  0.2055   0.0185   0.5545    0.0702   0.0000   462.5932      -55.9138       46.1293      -20.6286       35.8714      -12.3982      0.466828       24.0393      -7.45391      -4.98019       11.7471     0.0181959      -1.96316     -0.591503      0.313304    -0.0664214   -0.00486097   0.000248431       34.2741       42.5926       41.7877       40.0523       35.4711       27.8025       20.8469       14.9656       9.78955       6.01461       3.44835       1.69896      0.806078      0.312201      0.111326     0.0328284    0.00764671    0.00123778
  10  11 2162.8919    0.8323  0.6252  9.1095 -0.0044  0.0340   0.0341   0.0699    0.2606   0.0000   429.0591     -0.923653       23.9007       6.58240       1.72072       5.80650      0.111615      0.454700      -1.66170      -1.41337     -0.330554      0.230655    0.00513343    -0.0232554     0.0148370     0.0129270    0.00101852   -0.00100301       5.42170       5.85593       6.96173       6.98901       5.11120       6.56066       3.83073       3.27638       2.90155       1.01684       1.20761      0.548204      0.212961      0.188816     0.0470104     0.0215814    0.00976495    0.00175266
  10  12 2302.7273    1.1363  0.8768  9.1431 -0.0067  0.0391   0.0406   0.0930    0.4216   0.0000   437.9337      -1.75653       15.4191       13.0170       1.42512       1.10560    -0.0308596       1.28240      0.113454      -1.11412     -0.727540      0.508640      0.527511     -0.127820     0.0385819     0.0126473    0.00253661   0.000468058       6.02692       7.01245       7.73566       6.01560       6.15637       4.85377       3.54598       2.83788       1.79157       1.05598      0.674136      0.338213      0.182461     0.0866701     0.0323389     0.0125908    0.00471054    0.00139509
  10  15 2716.9148    2.5362  0.8026 10.7642 -0.0041  0.0312   0.0876   0.0792    0.2107   0.0000   449.7144       18.0437       13.7780       3.80151      -1.61609       6.77247      -8.07468      -2.40155      0.303071     -0.486495  -0.000172723     -0.102184      0.168615   -0.00276550    -0.0333620     0.0163547    0.00123481  -0.000289824       5.01679       6.53512       6.18705       6.25881       5.09664       4.20973       3.03006       2.25543       1.40086      0.953573      0.514920      0.310495      0.148771     0.0716525     0.0286394     0.0113292    0.00340869    0.00108585
  10  16 2855.6380    3.1430  0.8339 11.6536 -0.0077  0.0347   0.1138   0.0876    0.1765   0.0000   436.2701       8.22538       12.7858      -1.78240       4.05204       5.68802       1.78065      -2.86821      -1.53282      0.534976     0.0607863      0.199184    -0.0268239     -0.110262     0.0234309    -0.0103127    0.00451586    0.00192600       5.47914       5.78647       6.48888       6.09059       5.16960       4.50849       3.36268       2.47637       1.63732       1.03133      0.663739      0.327694      0.163002     0.0851275     0.0353338     0.0125991    0.00460394    0.00117076
  10  17 2994.4317    3.7158  0.8632 11.6625 -0.0047  0.0354   0.1235   0.0784    0.2232   0.0000   431.6743      -1.54574      -1.56573       3.36811       2.76122     -0.278241     -0.441981       4.03170      -2.70404      0.189803     -0.242390     -0.224312     -0.153938     0.0610970    -0.0121865    -0.0166569    0.00648571   0.000928540       5.40779       6.77314       6.65472       6.47748       5.50233       4.53769       3.51124       2.50993       1.66368       1.12801      0.583720      0.352172      0.184535     0.0728180     0.0372662     0.0141146    0.00423912    0.00135619
  10  18 3132.8390    3.8872  0.9645 11.4268 -0.0022  0.0351   0.1193   0.0867    0.2674   0.0000   435.1730      -9.47131       8.86373       2.87142      -4.84026      0.444397       4.74693     -0.640062      -1.93752      0.711010    -0.0402741     -0.345418    -0.0529097     0.0967667    -0.0276299    -0.0138663    0.00445152  -0.000649687       5.65097       6.87444       6.77082       6.26165       5.58173       4.58434       3.75790       2.54368       1.85122       1.04096      0.623920      0.348453      0.170972     0.0824087     0.0319781     0.0134076    0.00453427    0.00116632
  10  19 3271.2225    3.5496  1.3940 11.2994 -0.0022  0.0456   0.0923   0.1067    0.2085   0.0000   444.3663       13.4419       12.6106       1.11292      -3.18938       17.0675       4.37950      -1.26718     -0.892859       1.15776      -1.06314     -0.120126      0.340002     0.0693940   -0.00181689    -0.0137477   -0.00600721   -0.00241167       7.99820       9.30300       9.62590       9.49786       7.61966       5.99756       4.64028       3.36528       2.12209       1.37073      0.786139      0.455191      0.224083      0.114670     0.0456201     0.0171870    0.00516783    0.00150369
  10  20 3409.9503    3.1251  1.9492 11.4152 -0.0053  0.0548   0.0723   0.1356    0.1244   0.0000   436.0309       9.26349       13.2368      -8.27569       16.8429      -3.07508      -5.22521      -2.08322       2.01645      -2.06354     -0.182742    -0.0890860     -0.580299      0.258084     0.0439605    -0.0260163    0.00122829   0.000472346       8.37658       10.5399       10.6658       10.0657       8.95540       6.98823       5.48573       3.91178       2.54496       1.74441      0.973120      0.546509      0.276940      0.128697     0.0559236     0.0214610    0.00666089    0.00212682
  10  21 3549.0287    2.5539  2.8202 11.1872 -0.0011  0.0679   0.0543   0.1881    0.0981   0.0000   429.2718     -0.779773      0.434951       34.1294       15.2420      -13.9916      -19.0609       3.19178       3.56173     -0.684387     -0.757655     -0.348331      0.353710     0.0558628      0.107147    -0.0247760   -0.00915179    0.00270535       10.6026       12.9408       13.6318       12.9162       10.9582       8.91903       6.65986       4.82240       3.28448       2.09332       1.25404      0.695023      0.364468      0.164113     0.0730826     0.0271373    0.00939603    0.00264199
  10  22 3688.2519    2.0424  4.0867 10.8400 -0.0041  0.0923   0.0381   0.2414    0.0790   0.0000   470.7965       28.5258       14.0301       32.6457       11.4417      -8.66129      -19.1786       19.5186       12.6822      -7.67523      -4.08737       2.46960      0.770567     -0.154111    -0.0610050    -0.0347533    -0.0174092    0.00594707       13.7993       17.0376       16.7227       16.8586       14.2519       12.2801       9.64495       6.88453       4.95536       2.89991       1.83731      0.968994      0.530179      0.231853      0.103252     0.0382378     0.0132229    0.00344978
  10  25 4107.4997    1.1983  8.6729  9.8022 -0.0042  0.1655   0.0193   0.4540    0.0724   0.0000   434.2952       27.4845       55.0807       59.2269      -20.1581      -27.3369      -59.7080      -2.71109       2.23564      -10.0474       2.68481      -1.03721      -2.73404     -0.390208      0.270345     0.0711870   -0.00687321    0.00364648       24.9838       31.5039       31.9651       30.2435       27.4712       22.3044       17.2473       12.1357       8.77866       5.67861       3.47973       1.94725      0.978343      0.473521      0.193478     0.0769795     0.0247336    0.00700583
  10  27 4387.2332    0.7903 12.6569  9.5358 -0.0077  0.2581   0.0153   0.7605    0.0600   0.0000   386.5479       63.6043       46.2044      -9.42320      -64.6906      -40.4102       71.4769      -32.9960      -30.6080      -6.28140       7.07883       1.72556       2.70669      -1.54110     -0.652397      0.305417   -0.00842002   -0.00369713       39.4995       48.9038       51.0493       48.6109       41.7701       35.0511       27.8873       20.2425       14.1455       9.23500       5.63808       3.24133       1.71988      0.812866      0.348780      0.131939     0.0407838     0.0110309
  11  12 2339.9563    1.2552  0.8463  9.4942 -0.0150  0.0358   0.0447   0.0807    0.4232   0.0000   435.5650      -1.32930       9.51026      0.281282      -1.10310       1.14572      -1.82520       1.24430       1.20344      -1.52595      -1.11095      0.577223      0.592617     -0.153461     -0.103230     0.0229856     0.0142513    0.00365891       5.05113       6.15167       5.74306       6.05748       5.20838       4.60325       3.76711       2.75108       1.92768       1.37544      0.827297      0.502872      0.273494      0.128314     0.0709337     0.0253541     0.0125731    0.00379813
  11  13 2478.4662    1.5896  0.8812 10.2267 -0.0022  0.0351   0.0516   0.0845    0.3061   0.0000   438.5300      -3.04617       1.40836       3.37547      -2.59324      -2.59701      -4.44599       2.65460     -0.599186      0.108893     -0.686241    0.00660551      0.232029    -0.0289439     0.0468769    -0.0319872    0.00501547   0.000182059       4.62851       5.75187       6.03930       5.93683       5.41664       4.50630       3.57324       2.58514       1.85670       1.28104      0.852784      0.462312      0.285446      0.150281     0.0585744     0.0340082     0.0117083    0.00439068
  11  14 2616.8779    2.0880  0.9932 10.6738 -0.0055  0.0337   0.0650   0.0987    0.2639   0.0000   436.4518      -3.12845       3.91966      -2.72143      -4.82961       4.45243      -1.01899      0.645192       1.31671      0.391979       1.21155      0.366532      0.113235      0.105201     0.0591860    0.00787750    0.00865946   -0.00296218       4.96908       6.16070       5.97074       5.64824       5.13221       4.28786       3.69378       2.74724       2.01193       1.20123      0.768245      0.410925      0.246698      0.128054     0.0560413     0.0274888    0.00991870    0.00362218
  11  16 2895.3162    3.3317  0.7768 11.8088 -0.0051  0.0339   0.1194   0.0740    0.1565   0.0000   441.8848       2.06811       10.8337       7.37167      -2.10711      -3.64481      0.508151     -0.391301      -3.01649       1.92606     -0.389575     -0.129315      0.372582      0.220943     0.0236386  -4.93487e-05   -0.00260521   -0.00586723       4.23608       6.00010       5.42469       5.78884       4.39627       4.39344       3.18121       2.63396       1.78148       1.17994      0.666695      0.438363      0.227655      0.118181     0.0632859     0.0239628     0.0102033    0.00398470
  11  17 3034.4540    3.9077  0.8283 11.6989 -0.0050  0.0343   0.1262   0.0754    0.2070   0.0000   428.8396      -6.06649       13.1027       10.1455       6.31794      -6.46290      0.611233      -2.29573      -1.14420      -1.17865     -0.245581     -0.477552      0.469544     0.0619566     0.0305991   -0.00444428   -0.00694908    0.00430875       4.33386       6.30609       5.66166       5.80378       4.93374       4.07463       3.38199       2.18555       1.84692       1.00112      0.750605      0.400548      0.227685      0.126590     0.0507412     0.0288430    0.00864396    0.00412641
  11  18 3173.3699    4.0343  1.0215 11.5099 -0.0095  0.0349   0.1193   0.0893    0.2849   0.0000   438.1133      0.521056       8.34030      -2.51499     -0.553771       4.61319       3.61097       1.06377       1.67284      0.824171      0.788740     -0.713074     -0.228165      0.241222   -0.00231568     0.0154678    0.00878344   -0.00643405       5.07929       6.40673       6.66703       6.29823       5.66486       4.39867       3.50564       2.40875       1.71494       1.16286      0.756484      0.452398      0.236893      0.126571     0.0581234     0.0274292     0.0102513    0.00396025
  11  19 3312.1652    3.5011  1.4519 11.6750  0.0019  0.0478   0.0903   0.1067    0.1582   0.0000   429.2906      -7.64493       12.8896      -4.63256       2.11532       1.78133      -7.31706       2.96617       1.12706       1.45386      0.781431     -0.600688      0.533781     0.0912681     0.0236885     0.0276445    -0.0118056   -0.00280121       6.27725       8.07693       8.68219       7.65550       7.37933       5.80350       4.75626       3.50123       2.34109       1.61167       1.07944      0.635617      0.325793      0.201238     0.0783345     0.0458810     0.0141073    0.00588141
  11  20 3451.5520    2.9314  2.1548 11.1055 -0.0030  0.0553   0.0623   0.1334    0.1278   0.0000   440.7256      -14.9703       6.32450      -2.60023      -1.98161      -1.53090       2.27937       2.59288      -1.15151      -5.30483       1.47336      0.557981     -0.252649     -0.263738     -0.116116   -0.00426757   -0.00851338    0.00505960       7.59860       9.67457       9.79006       9.62543       8.61437       7.04049       5.50304       4.03682       2.95927       1.95289       1.26640      0.741756      0.412308      0.219001     0.0986834     0.0457781     0.0170806    0.00639063
  11  21 3590.9139    2.3764  3.2389 10.9545 -0.0039  0.0710   0.0441   0.1819    0.0880   0.0000   432.0864      -9.13749       26.4738       10.0848       11.1643      -11.8750      0.264668       14.2052     -0.702990     -0.682071      -1.95707      -1.88372     -0.343177     0.0925324      0.161633    -0.0910488    0.00288386     0.0169242       10.4168       12.4975       12.8497       12.1227       10.8481       9.48006       7.73381       5.53245       3.99132       2.77764       1.65082       1.00793      0.539047      0.281766      0.125238     0.0585885     0.0241447    0.00892017
  11  22 3730.5914    1.8912  4.4099 10.7357 -0.0043  0.0929   0.0334   0.2313    0.0761   0.0000   409.7923     -0.119799      -10.1098       10.2959       14.0828      -9.46905       11.8050       14.6736       4.70119      0.705037       1.14114       1.31112      0.958145     -0.220680    -0.0563693     0.0949946    0.00745048   -0.00880080       12.7932       16.6130       16.6813       16.3501       14.5843       11.9117       9.79255       7.32175       5.26593       3.44945       2.13669       1.30276      0.715508      0.383633      0.177390     0.0804489     0.0301743     0.0112625
  11  23 3870.4103    1.5854  6.1617 10.2076  0.0018  0.1167   0.0254   0.3056    0.0782   0.0000   456.7737       11.8341      -8.21744      -1.11908       10.3816       2.53238      -9.25098       4.70325      -19.4852      -2.43613       3.04473       2.67178      -1.42822    0.00505566     0.0441501      0.213478    -0.0352601    -0.0133927       16.0618       20.0725       21.2109       20.0170       18.6479       14.6785       12.2535       9.19458       6.51420       4.40541       2.70742       1.65512      0.913265      0.495665      0.227531      0.105524     0.0392024     0.0143900
  11  24 4010.8860    1.3406  7.7915  9.9476 -0.0031  0.1406   0.0205   0.3840    0.0737   0.0000   469.6597      -37.0445       4.30625       31.7266      -11.5737      -22.8167       1.27455       3.99316      0.392565      -1.81402      0.478729       1.55787      -1.55858     -0.468158     -0.537091      0.152848     0.0633260     0.0175351       18.6299       24.4868       24.8147       24.0651       21.7076       18.3867       14.5210       10.9104       8.02995       5.22603       3.46042       2.04034       1.13619      0.588043      0.293097      0.124909     0.0483839     0.0182690
  11  25 4150.9480    1.0914  8.9496  9.8735 -0.0075  0.1667   0.0180   0.4693    0.0642   0.0000   450.0289       2.59364       17.0248       25.7872       6.31367      -1.27535      -32.8095       24.2052      -8.96674      -4.55944      -4.89808      -1.10048      -2.11926     -0.375568     -0.660048      0.129952     0.0918981     0.0375491       23.3942       28.6991       29.9607       29.1261       25.3523       22.4821       17.5815       13.5076       9.78956       6.65801       4.13116       2.63440       1.42387      0.767562      0.379545      0.162387     0.0636544     0.0237052
  11  28 4574.4365    0.6296 18.4319  9.3588 -0.0085  0.4042   0.0102   1.0220    0.0473   0.0000   482.2898      -17.0153      -8.86502       5.01759       38.3364      -31.3244      -12.2775       9.78756      -6.51627      -4.04417       4.08180       2.76035      -2.12007     -0.171701      -1.40857     -0.426337      0.157755     0.0313977       53.5900       68.7416       71.9807       69.2877       61.7998       54.2142       43.9451       32.7912       24.2956       16.6106       11.0436       6.68427       3.82107       2.06535      0.987991      0.454688      0.166977     0.0612892
  12   8 1805.7505    0.3619  0.3335  8.9516 -0.0105  0.0293   0.0205   0.0505    0.0615   0.0000   437.6081     -0.113873       8.31247      -5.02065      -4.78584      -2.45766      -2.74459       2.23232     -0.615079    -0.0718593      0.589645      0.424653      0.101144      0.311907    -0.0323196    -0.0112534    -0.0206980   -0.00563224       3.42384       4.81310       4.66114       4.34653       4.03357       3.43693       2.78709       2.26202       1.64607       1.10142      0.760724      0.375595      0.308376      0.133736     0.0847686     0.0391777     0.0140729    0.00789391
  12   9 1949.9708    0.4951  0.5141  8.9551 -0.0101  0.0307   0.0222   0.0684    0.0869   0.0000   435.1175      -14.7691       21.7866       2.43236     -0.335428       4.35250     -0.914809       3.68700     -0.271672      -2.85122      0.442156     -0.393107     0.0817956     -0.123373    -0.0811049    0.00206921    0.00315863    0.00320420       4.61249       5.00691       4.72245       4.86770       4.77635       4.28135       3.39252       2.33688       1.66335       1.47256      0.952312      0.619165      0.324230      0.190140     0.0789123     0.0397132     0.0176928    0.00811364
  12  10 2093.6210    0.7185  0.6512  9.0736 -0.0044  0.0313   0.0254   0.0650    0.1112   0.0000   442.9063      -2.49940       11.0038       1.45264      -1.69037      0.567573      -1.88840       3.13521      0.260301      0.163509      0.934086      0.102041     -0.211988     0.0784640     0.0415974     0.0440186   -0.00594373   -0.00661141       4.16145       4.52111       5.44254       5.34535       4.36826       3.82980       3.28929       2.38695       1.64505       1.26134      0.821880      0.446915      0.289881      0.183163     0.0890703     0.0378488     0.0218174    0.00919783
  12  11 2235.8334    0.9246  0.7435  9.4588 -0.0000  0.0313   0.0309   0.0695    0.1329   0.0000   437.9452      0.403190       10.5135     -0.465368      -4.26203       2.43775      -4.06389       1.16618      -1.40573      0.681027     -0.986874     -0.160234     0.0904411     0.0820916    -0.0220235     0.0136484    -0.0183799     0.0108969       4.19095       5.04709       5.14649       5.00704       4.47489       4.07381       3.31024       2.69056       2.03068       1.31788      0.924829      0.482589      0.325931      0.183125     0.0871484     0.0473817     0.0182519    0.00940676
  12  12 2376.2664    1.3253  0.8055  9.8695 -0.0134  0.0449   0.0451   0.0728    0.2759   0.0000   435.7932       10.1668       4.53355       3.99731       4.13121      0.938705       6.06250     -0.642671      -2.37115     -0.600010       1.63756      0.468197     -0.602163      0.166695      0.250063     0.0232910    -0.0278970   -0.00928210       4.66527       6.94021       5.84179       6.13953       6.93494       4.53310       5.34615       2.78923       2.77628       1.45236       1.21406      0.744627      0.409474      0.253173      0.105542     0.0561152     0.0234804    0.00986617
  12  13 2515.4753    1.6595  0.8804 10.4986 -0.0255  0.0369   0.0592   0.0817    0.3713   0.0000   433.7676      -2.38028       24.9962      -2.34030      -2.81059       4.60202      -3.26649       3.13938      -3.38301      -2.14565     -0.724561      0.118929      0.349966      0.169078     -0.162372     0.0942680     0.0398859   0.000555216       4.55255       5.94294       6.09689       6.02425       5.60154       4.36011       3.86389       2.84142       2.32270       1.49860      0.987385      0.598373      0.402767      0.201598      0.126567     0.0554588     0.0254376    0.00926568
  12  14 2654.5287    2.2260  0.9042 11.1980 -0.0163  0.0405   0.0749   0.0840    0.2813   0.0000   438.1394      -1.26425       10.8849      0.678272      -5.50661     -0.845663      -1.87781       1.04392     -0.893944       1.09745     -0.990778      0.769632      0.333039     -0.135178     0.0531407    -0.0650060     0.0207077    0.00450148       4.61078       6.58363       6.12374       5.92559       5.88857       4.97006       3.78696       3.03362       1.99685       1.57293       1.10238      0.676381      0.409089      0.228823      0.106412     0.0573803     0.0218660    0.00974290
  12  15 2794.4145    2.9625  0.7390 11.7040 -0.0060  0.0383   0.1001   0.0733    0.1769   0.0000   434.8030       9.69016       17.9774      -9.52961      -1.83671       9.60211       2.70509      -4.14526       1.06339       1.74883      0.719913     -0.623626      0.197534      0.218990     0.0688591     0.0312897     0.0188041    0.00704341       5.60403       6.61322       6.67759       8.01100       4.78815       4.66442       4.16253       3.38973       1.89878       1.42561       1.10125      0.715733      0.311818      0.168474     0.0986760     0.0511939     0.0274449     0.0143269
  12  16 2934.2850    3.5908  0.7737 11.7030 -0.0081  0.0298   0.1210   0.0709    0.1848   0.0000   439.4839      -5.46296       12.6893       4.74588      -3.58188      -4.40863       6.31403      -1.99364      0.749274      -1.47634      0.638986      0.465778     -0.685922    -0.0352871     -0.104356   -0.00968185    -0.0277556    -0.0108384       4.26451       4.64371       5.22487       5.31761       4.31442       3.45312       3.25434       2.39364       1.58697       1.06528      0.778381      0.492991      0.267294      0.146492     0.0793863     0.0427551     0.0217322    0.00922761
  12  17 3073.7450    3.7079  0.8487 12.1287 -0.0054  0.0329   0.1185   0.0757    0.1464   0.0000   427.0768       9.55237       10.4778       5.20249      -2.10180       4.29943       6.60058      0.284115      -1.10556       1.32358       2.05547      0.763380     -0.781130      0.163906     0.0509942    -0.0303792   -0.00635470   -0.00291661       4.67507       5.72174       6.04449       6.16093       5.26399       4.35752       3.58719       2.43854       1.76364       1.24716      0.875234      0.570485      0.315759      0.172148     0.0867715     0.0455579     0.0200102    0.00860232
  12  18 3213.1121    3.9398  1.1048 11.7735 -0.0019  0.0394   0.1096   0.0902    0.2446   0.0000   448.3852       3.22152       15.2710       4.60247      0.186583      -3.24053      -4.54599       4.48933     0.0220322      -1.51707       1.40916      0.959180      0.319364     -0.179040    -0.0133773   -0.00365150   -0.00419602   -0.00842933       5.20724       6.45598       6.77675       6.66071       5.63844       4.76510       4.37732       3.22334       2.35094       1.63541       1.04751      0.636545      0.389498      0.183185      0.108398     0.0543365     0.0246590     0.0103403
  12  19 3352.4807    3.2790  1.5026 11.7488 -0.0078  0.0439   0.0815   0.1132    0.1339   0.0000   432.5242       15.7477       8.95462      -6.99962      -6.28701      -6.23244       6.74219      0.701594      0.661554      -2.16226     0.0169068      0.969323      0.465839     0.0794836      0.141433     0.0443709  -0.000496663    -0.0117496       5.40327       6.44025       7.22909       6.88402       6.38296       5.18577       4.37275       3.46509       2.44811       1.68351       1.14188      0.723050      0.422927      0.224247      0.125546     0.0638651     0.0294747     0.0117959
  12  20 3492.1841    2.7737  2.4440 11.1228 -0.0031  0.0567   0.0539   0.1412    0.0980   0.0000   429.2103      -5.20852     -0.614185      0.789978      -8.67227       11.1879      -6.60984      -4.24790       2.09718       1.36464       2.17293     -0.538712      0.428243     -0.212345    -0.0256161    -0.0621173     0.0252815     0.0160158       7.40216       9.54065       9.71726       9.35161       8.62096       7.41408       5.86570       4.63558       3.36818       2.37280       1.49372       1.00963      0.560745      0.328729      0.163737     0.0855750     0.0337239     0.0147525
  12  21 3632.2340    2.2179  3.5979 10.5709 -0.0003  0.0703   0.0369   0.1893    0.0864   0.0000   430.0556      -6.98546       3.58046       8.08087       2.85969      -6.99334      -15.0649      -1.19385       1.78702       5.89997    -0.0695867      0.266531    -0.0312704      0.157628     0.0754920     -0.132861    -0.0157380   -0.00375008       8.66007       11.4159       11.6473       11.0458       10.8233       8.63084       7.52747       5.62161       4.19873       3.03932       1.86444       1.26980      0.730319      0.403659      0.216012      0.105829     0.0426473     0.0182104
  12  22 3772.4438    1.8445  5.0866 10.4053 -0.0033  0.0923   0.0287   0.2398    0.0782   0.0000   424.0876       7.80087       27.7977     -0.567458      -9.08977      -32.4960     -0.593758       14.3534      -6.28579      -6.78813       2.43615       3.42204      -1.42666     -0.826139      0.390120      0.132752     0.0849374    -0.0288294       11.6314       15.3284       15.2641       15.0117       13.2392       12.1296       9.84825       7.75978       5.76854       3.95481       2.59344       1.65873      0.938509      0.542605      0.272824      0.135554     0.0579128     0.0242072
  12  23 3912.8272    1.5306  6.6559 10.0501 -0.0019  0.1112   0.0227   0.2988    0.0789   0.0000   430.0196      -15.6047       4.86549       24.9404       12.2323      -3.45681       11.0146      -2.90988      -7.95571     -0.362846      0.542967       2.78780     0.0741022      0.342371     -0.565737      0.401055     0.0464895    -0.0378765       14.4774       18.0983       19.3051       18.4177       17.3187       14.3007       11.8146       9.25763       6.68226       4.76163       3.13178       2.00751       1.17464      0.671226      0.350504      0.170599     0.0777783     0.0313971
  12  24 4053.2318    1.2571  7.9346  9.8999 -0.0005  0.1304   0.0187   0.3693    0.0698   0.0000   403.5366      -25.3064       34.4948       6.06961       16.8844       16.4585       8.85487      0.179546      -3.53026      -6.25192       6.26044       1.32765       1.11746      0.378178      0.671069     -0.282561    -0.0910016   0.000822282       16.9485       21.3360       22.9192       22.0095       20.0971       17.0160       13.9977       10.8600       7.90789       5.55973       3.83739       2.33522       1.42756      0.813554      0.424140      0.203227     0.0936455     0.0382926
  12  25 4194.0506    1.0286  9.6003  9.7041 -0.0075  0.1664   0.0164   0.4647    0.0659   0.0000   423.7556      -46.4999      -2.40986       4.89779      -4.37888      -25.1473       14.3484       8.04812      -28.7942      -1.90540       5.51325     -0.632564       2.21345     -0.962239     -0.341541     0.0669802      0.137965     0.0204729       20.3621       26.6073       27.1726       27.1531       24.8101       20.8906       17.7614       13.7252       10.3726       7.28611       4.82667       3.13196       1.86079       1.06064      0.567199      0.270562      0.120785     0.0482711
  13   9 1983.8046    0.5686  0.4952  8.9541 -0.0067  0.0318   0.0242   0.0611    0.0853   0.0000   435.0776      -7.33200       7.95679      -5.32081      -8.61240      -8.82937     -0.460058     -0.157828      -1.92570      0.667295       1.55863     -0.222251     -0.172077    -0.0392142     -0.184565    -0.0119456   -0.00820664    0.00987456       3.69917       4.86843       5.60718       4.61735       5.23493       3.92271       3.07467       2.59886       1.62007       1.27590       1.05649      0.457632      0.374535      0.185386      0.108778     0.0656224     0.0242395     0.0139946
  13  10 2128.4454    0.7712  0.6593  9.2675 -0.0012  0.0324   0.0264   0.0705    0.1081   0.0000   435.6607       8.69891       10.3379      -6.59996       1.81436       3.08183     -0.511482      -2.52353     -0.428906       1.10154     -0.597490     -0.356164     -0.105786      0.172331     0.0594654     0.0364082    -0.0503754    0.00901502       3.66548       5.06490       4.81961       5.09545       4.34203       3.57817       3.49492       2.54988       2.06307       1.28350       1.03864      0.586603      0.340635      0.220806      0.102699     0.0665890     0.0263594     0.0133289
  13  11 2271.0662    1.0341  0.9008  9.0565 -0.0114  0.0325   0.0298   0.0735    0.1783   0.0000   436.0638      -1.85635       7.89960       7.69027       4.39202       1.99225       1.44520      -2.60676     -0.792730       2.17930       1.13130     -0.200721     -0.121578    -0.0148317    -0.0986459     -0.163760     0.0549752    0.00833580       4.17258       5.09685       5.03398       5.18723       4.83502       4.09408       3.32719       2.63657       2.03922       1.36766      0.977742      0.682298      0.428282      0.231781      0.121909     0.0695862     0.0363878     0.0170891
  13  12 2411.7953    1.4020  0.9555  9.8358 -0.0035  0.0381   0.0406   0.0798    0.1929   0.0000   439.1128       8.63872       10.9142       1.73106       3.33175       2.83250      -5.86023      -2.64194       2.43981      0.882052      0.648078  -8.98915e-05      0.266486    -0.0927546     -0.126419    -0.0346474     0.0683430    -0.0322009       4.13193       5.24447       5.69872       5.93142       4.80893       4.40322       3.92998       2.71640       2.11198       1.63607       1.11928      0.618139      0.424776      0.281902      0.133515     0.0755689     0.0362047     0.0168293
  13  13 2551.6538    1.9829  0.8194 10.7707 -0.0095  0.0342   0.0612   0.0710    0.2385   0.0000   436.8813     -0.684754       20.1525      -1.19300      -5.36585      0.706239       6.65970      -1.93249      -2.37876      0.796600       1.97328     -0.719912     -0.240783      0.218161      0.127372    -0.0390300    0.00756574    0.00530315       3.98835       5.29324       5.38263       5.13660       4.82502       4.18319       3.31874       2.79914       2.21458       1.50566      0.994303      0.587185      0.384937      0.226226      0.133004     0.0665306     0.0334565     0.0146045
  13  14 2691.6669    2.3485  0.7596 11.4146 -0.0119  0.0312   0.0811   0.0711    0.2390   0.0000   439.8972      -5.90321       16.9715       6.97169      0.324558      -1.95723     -0.464068       3.36330     -0.567916     -0.127554     -0.153831      0.480732      0.313931     0.0276837     0.0868940    0.00494937   -0.00416461     0.0129314       3.57646       4.77399       4.64151       4.60810       4.34877       3.69110       3.22627       2.40936       1.87798       1.30987      0.906368      0.613570      0.361212      0.222571      0.114381     0.0642251     0.0291175     0.0136202
  13  15 2832.0900    3.0758  0.7974 11.2145 -0.0048  0.0321   0.0966   0.0678    0.3758   0.0000   437.7819      -3.96222       20.2785       1.85386      -5.37724      -2.69027       1.44246       1.69808      -1.70363     -0.193552     -0.215708      -1.51404     -0.283640   -0.00179206     -0.182900     0.0635989     0.0261259    -0.0298290       4.04632       5.84930       6.08251       5.98361       5.27830       4.26969       3.41350       2.43897       1.88627       1.25211      0.869360      0.588507      0.328644      0.215396      0.119809     0.0609318     0.0282430     0.0146095
  13  16 2972.5515    3.5324  0.8345 11.8598 -0.0014  0.0287   0.1055   0.0709    0.2275   0.0000   432.4860     -0.679509       14.1821       6.99549    -0.0135921       4.38910       2.21056     -0.941536     -0.117064     -0.533250     -0.220678    -0.0569885     -0.569715      0.255733    0.00500664      0.103157   -0.00981402    -0.0118504       3.63568       4.69192       4.68242       4.65047       4.11666       3.56444       3.09142       2.45126       1.78830       1.27509      0.890646      0.545564      0.340474      0.196994      0.110679     0.0573160     0.0267542     0.0135156
  13  17 3112.4552    3.9415  0.9824 11.4559 -0.0018  0.0319   0.1121   0.0794    0.3026   0.0000   441.0908       2.62295       5.07002     -0.475386      -3.02131      -3.46422      -7.14039       1.66910     -0.548055     -0.136790     -0.794946      0.298340    -0.0119579    -0.0162280     -0.123887     0.0752712    -0.0143283  -0.000654223       4.20189       4.99199       4.95955       4.85638       4.55435       3.90388       3.39785       2.77850       2.12773       1.53694      0.958106      0.631978      0.372479      0.228970      0.119912     0.0691955     0.0325753     0.0139661
  13  18 3252.2378    3.7877  1.2911 11.7212 -0.0065  0.0409   0.0957   0.0879    0.2043   0.0000   434.0663      -7.78153       24.7252       6.12396      -15.8675       4.24485      -1.79297    -0.0599901       2.85347       5.09766       1.23110    -0.0561100     -0.194716      0.157615     0.0631664    -0.0144919     0.0619215     0.0135906       5.05805       6.45049       6.45977       5.91646       5.53395       4.90867       4.52848       3.59658       2.81589       2.08712       1.25931      0.844003      0.491076      0.299602      0.161744     0.0860482     0.0402121     0.0191202
  13  19 3392.1938    3.0980  1.8958 11.2758 -0.0032  0.0458   0.0650   0.1188    0.1281   0.0000   439.9204       2.60365       15.9443      -9.52915      -17.4226       3.23404       5.89877      -4.51454       1.63170       1.53207       2.51908     -0.410060     -0.242542      0.378786      0.127756    -0.0274879   -0.00454402    -0.0478280       5.33265       6.97605       7.06661       7.00240       6.50737       5.65260       4.72862       3.78479       2.86801       1.96007       1.45695      0.926571      0.600018      0.326702      0.188690     0.0962787     0.0486866     0.0235935
  13  20 3532.3400    2.7359  2.5483 10.7740 -0.0038  0.0539   0.0497   0.1342    0.1143   0.0000   432.3897      -5.11284       4.47143      -5.83862    -0.0577581      -8.58693       3.92623       6.19082     -0.660929      -3.09729      -1.90643      -1.46771     -0.114471      0.160763    -0.0586309     0.0796365     -0.118976     0.0332711       6.71141       8.29685       8.98264       8.59019       8.18654       6.75720       5.64435       4.46061       3.39263       2.45310       1.61077       1.09018      0.668817      0.399479      0.228993      0.118796     0.0593554     0.0271320
  13  21 3673.0310    2.1464  4.0624 10.3425 -0.0007  0.0706   0.0323   0.1869    0.0871   0.0000   440.0789      -1.44146       22.3616      -6.62085       18.6693      -3.68950       1.61557      -2.43065      -1.14352      -3.25479      0.220276      -1.13882     -0.779793      0.172637      0.146676      0.330698    -0.0701387   -0.00283849       8.18151       10.6130       10.9040       10.6274       10.3362       8.90909       7.47276       5.66907       4.31571       3.17646       2.27059       1.50209      0.963454      0.575152      0.301746      0.171089     0.0742154     0.0357394
  13  22 3813.6388    1.7430  5.6928 10.2279 -0.0045  0.0958   0.0246   0.2431    0.0728   0.0000   458.7251      -46.2945       12.9090      -2.35740      -1.37722       21.4455      -3.92766      -15.2273      -5.22905       4.22906     -0.900927      -1.12434       1.64413       1.46959      -1.23087     -0.984621    -0.0706407      0.127084       10.6918       13.7083       15.0929       14.4836       13.4942       11.8587       9.88299       7.86118       6.08822       4.35927       3.07220       2.01126       1.28450      0.775652      0.442938      0.238969      0.109239     0.0530227
  13  23 3954.1833    1.4491  7.4743  9.9366 -0.0035  0.1156   0.0208   0.3184    0.0787   0.0000   400.9527     -0.474754       3.84085       38.6095      -8.20754      -20.6958       7.49839       15.4254       10.6489       6.80987       4.02861      -8.10357     -0.474022      0.820217     -0.685370    -0.0937258      0.243006    -0.0682435       13.7905       16.8525       18.4622       17.8646       17.0056       14.5609       12.1753       9.80923       7.06546       5.39760       3.70597       2.50917       1.54985      0.935086      0.525545      0.276847      0.131671     0.0639850
  13  24 4094.7617    1.1511  8.9141  9.7495 -0.0120  0.1404   0.0169   0.3908    0.0712   0.0000   435.1755      -4.65862      -28.6009       39.1888       75.4205      -40.3075      -15.1640       26.4933      -14.4943      -8.66987       17.1998      0.759930      -7.04240      -1.12281       1.22843     -0.329130    -0.0653641      0.174769       16.8534       21.1637       22.4438       21.7464       19.9862       18.1273       14.9274       12.2776       9.13645       6.61038       4.70474       3.02960       1.89889       1.13886      0.635615      0.338211      0.158116     0.0771050
  13  25 4236.2350    0.9859 11.5079  9.5316  0.0005  0.1832   0.0154   0.5119    0.0670   0.0000   440.8487      -22.8286      0.652560       35.4143       2.05512      -4.13779      -19.0198      -29.0907      -7.97452       4.14345       6.12905     -0.249933     -0.177559      -1.51776      0.385594     0.0982224      0.424011  -0.000136117       21.0262       26.7632       28.0582       27.9568       26.5693       22.5181       18.9532       15.7033       11.7066       8.60852       5.96196       4.02649       2.50526       1.52782      0.861454      0.460800      0.217467      0.105377
  13  26 4377.5609    0.7802 11.9312  9.5911 -0.0059  0.2249   0.0145   0.6191    0.0555   0.0000   403.3511       44.9891       31.3892       9.00254      -20.3238      -5.08361       20.9212     -0.755134      -46.8369       3.26799       9.07101       1.38119      -8.43328      -1.42334       1.80676     -0.493173      0.371067     0.0516650       25.1587       33.3227       35.0281       34.6706       32.4997       27.9304       23.8248       18.9838       14.5135       10.7218       7.42965       4.97331       3.16862       1.89978       1.09603      0.578637      0.268480      0.127989
  13  28 4660.1022    0.5551 18.7977  9.2012  0.0197  0.3937   0.0088   1.0007    0.0419   0.0000   465.7948       48.4670       24.8221      -76.3071      -4.39291       42.1774      -40.4854      -83.8153      -8.27588       7.65868       7.60957      -11.8912       4.06015       2.47206       2.32342      0.351516     -0.402586      0.328606       45.4751       57.8155       61.4172       61.2392       55.6543       50.7581       41.6999       33.7259       25.4928       19.0036       13.4390       9.00334       5.76594       3.51537       2.00507       1.08450      0.491144      0.236246
  14   9 2017.0199    0.6015  0.4885  9.2779 -0.0108  0.0247   0.0251   0.0583    0.0803   0.0000   437.8503     0.0656571       19.8061      -5.21530      -3.17721       2.06293       2.60340      -2.88884      -2.71133     -0.263009       1.52900     -0.293951     -0.222308    -0.0642669     0.0619002    -0.0239705    -0.0503294    -0.0364935       2.64077       3.62717       3.44694       3.85786       3.39989       3.11685       2.38951       1.95986       1.54924       1.07049      0.855887      0.515638      0.357352      0.207236      0.142570     0.0775090     0.0365110     0.0195102
  14  10 2162.4551    0.8444  0.7498  8.8620 -0.0042  0.0298   0.0273   0.0715    0.1470   0.0000   435.0361      -3.41173       18.9197       4.47301      0.754556      -2.36737      -4.31866       4.19172       2.17420      -1.42097     0.0799987       1.02220     -0.235776     -0.254885     -0.213776     0.0640052    -0.0420979     0.0237402       3.71778       4.02229       4.31912       4.42001       3.96963       3.62511       3.27658       2.60845       1.89600       1.37776       1.04244      0.715453      0.510009      0.266852      0.154651     0.0819681     0.0460386     0.0216438
  14  11 2305.6523    1.1342  0.7447  9.7546 -0.0019  0.0295   0.0357   0.0705    0.1234   0.0000   442.3623      -5.58517       11.9409      -1.83126       8.21145     -0.683055      -5.35159      -2.46062       2.41960       1.60814     -0.182198      -1.18822     -0.446258    -0.0254165     0.0411213   -0.00833080     0.0258674    0.00194833       3.12925       3.78837       4.24567       3.86510       3.99317       3.44831       2.90467       2.26367       1.80756       1.41360      0.879102      0.645596      0.381216      0.257453      0.146087     0.0851669     0.0487990     0.0211470
  14  12 2446.6764    1.5972  0.8593  9.7544 -0.0037  0.0303   0.0455   0.0666    0.1954   0.0000   440.9604     -0.673214       10.1734       4.88128      -2.29006      -2.81656      -2.70271      0.888592      -1.71630      0.231641     -0.927444     -0.758547   -0.00867690      0.269161    0.00653532      0.157449     0.0970338     0.0197516       3.58017       4.36732       4.82805       4.80653       4.67785       3.71287       3.21097       2.50483       1.87006       1.33075      0.908881      0.701163      0.472861      0.265374      0.140829     0.0875788     0.0487499     0.0248839
  14  13 2587.2205    1.9421  0.9560 10.6915 -0.0021  0.0311   0.0541   0.0823    0.1704   0.0000   438.6663       2.02819       12.9040      -7.66018      -1.24436       4.59219       6.53623      -3.42640     -0.685490       1.46695      0.122010      0.436184      0.777321     -0.517092     0.0884353      0.209254    -0.0467474    -0.0181626       3.53834       4.50760       4.66319       4.80057       4.39324       3.79084       3.25117       2.53388       2.01620       1.50129       1.03349      0.677882      0.423384      0.278713      0.161942     0.0925091     0.0479927     0.0233186
  14  14 2728.0912    2.5017  0.8810 10.8050 -0.0053  0.0288   0.0723   0.0727    0.3376   0.0000   442.5438       1.98520       17.1406      0.595607      -3.94581       7.74038       2.24133      -8.98976      -2.89885       1.85500      0.268933     -0.731069     -0.154830    -0.0337134     -0.236091    -0.0303295     0.0275551     0.0147850       3.20464       3.96898       3.99387       4.16400       3.90289       3.26514       2.90437       2.51351       1.84255       1.37429      0.955236      0.663190      0.428232      0.265212      0.142326     0.0868680     0.0452509     0.0242100
  14  15 2869.1207    3.2011  0.8436 11.6295 -0.0142  0.0340   0.1013   0.0720    0.3759   0.0000   433.1087       7.58844       8.90372      -1.75055     -0.302784       4.57292       1.49085      -6.32426      0.100862     -0.812601      0.526611    0.00945251     -0.627143     -0.173228      0.295108    -0.0443163   -0.00450849     0.0145787       3.88051       4.81185       5.23827       5.53061       4.44675       4.22847       3.54885       2.73551       1.87948       1.63905       1.08193      0.693596      0.452045      0.308084      0.172044     0.0954776     0.0492438     0.0264782
  14  16 3010.0519    3.6461  0.9699 11.8326 -0.0168  0.0348   0.1146   0.0774    0.4385   0.0000   438.9827       6.93205       6.00986       5.73861       2.74491       2.28210      -3.62875      0.493655     0.0863265     -0.919008      0.297075       1.26145      0.453655     -0.460330    -0.0547193     -0.106001    -0.0103966    0.00288519       3.52791       4.75397       4.88309       5.05023       4.56168       4.00461       3.47263       2.81161       2.25216       1.43105       1.16387      0.787491      0.516593      0.302879      0.171147     0.0952372     0.0537514     0.0276078
  14  17 3150.4463    3.7718  1.0335 12.4618  0.0036  0.0365   0.1049   0.0875    0.1914   0.0000   431.8951       3.48847       15.8400       9.88471      -6.90167       4.49626       1.18488       2.05076     -0.627227      -2.64463     -0.107830      0.474614      0.641642      0.164126     -0.201578     -0.123237     0.0196010     0.0718218       3.96282       5.42637       5.10433       5.79065       4.82496       4.56631       3.39251       3.06612       2.05389       1.72485       1.10526      0.850256      0.529983      0.336456      0.186975      0.110465     0.0530469     0.0298533
  14  18 3290.7536    3.4687  1.4124 12.1775 -0.0069  0.0428   0.0874   0.1005    0.1521   0.0000   438.4183      -12.4280       9.87450      -2.35792       11.8202      -1.39047      -1.46530      0.616200      0.990181      -1.80135       1.53425      0.609298      0.218676    -0.0424898      0.224176      0.106078     0.0794386     0.0517742       4.49693       6.00934       5.95824       6.47539       5.89753       5.01184       4.53066       3.34555       2.57939       1.97682       1.41189      0.962022      0.633605      0.388979      0.236378      0.123916     0.0683943     0.0334029
  14  19 3431.2102    2.9547  1.9897 11.6658  0.0050  0.0496   0.0624   0.1213    0.1115   0.0000   435.8406      -8.01741      0.546644      -5.79015      -3.32761      0.647650       2.20726      -2.03526       1.65583     -0.524923       1.69615       3.48264     -0.919734     0.0399714      0.221692   -0.00878982     -0.133818     0.0121882       5.05107       7.23499       7.16322       7.27471       6.58290       5.95887       5.09120       4.03411       3.20956       2.32622       1.67422       1.12851      0.745383      0.445844      0.261619      0.137870     0.0772742     0.0353300
  14  20 3572.1120    2.3599  3.1656 11.0224 -0.0049  0.0608   0.0404   0.1580    0.0867   0.0000   436.5369     0.0659543       31.2023    -0.0518889       3.17727       8.37673       3.22104      -6.34764      0.397950      -3.87470      -1.38508       1.26712       1.09473     -0.502556     -0.498291      0.447754     0.0273648     -0.151065       6.98297       8.65568       9.04721       8.94809       8.48458       7.65915       6.31167       5.39375       4.02806       3.00236       2.11429       1.52364      0.956993      0.597703      0.349880      0.194415     0.0997634     0.0523241
  14  21 3712.9615    1.9851  4.5826 10.4141  0.0000  0.0774   0.0290   0.1991    0.0825   0.0000   438.0150      -30.9432       28.9366      -1.72096      -9.39961      -17.9534       13.2008      -7.52421       1.13130       8.02815      -1.75101      0.449791     -0.528654      -1.13467     0.0727278    -0.0314388    -0.0225143    -0.0638870       8.20768       11.0402       11.8142       11.3757       10.9899       9.30281       8.38031       6.44061       5.27713       3.78701       2.69227       1.85473       1.19145      0.753647      0.430775      0.255584      0.119682     0.0637053
  14  22 3854.0944    1.6124  5.8093 10.3079 -0.0009  0.0959   0.0235   0.2545    0.0690   0.0000   430.2013      -10.4385       34.4919      -11.1286      -3.75076      -14.5010       6.79007       9.53642       5.75093       1.16167     -0.338460       1.84710      -2.97160      -1.83954    -0.0373316      0.846882     -0.175863     -0.190386       10.1980       13.3845       13.8905       14.2196       12.9689       11.6883       10.1459       8.09198       6.41716       4.79921       3.43783       2.31917       1.51142      0.946199      0.562730      0.309017      0.158773     0.0771348
  14  23 3994.8177    1.3429  7.8409 10.0222 -0.0025  0.1186   0.0196   0.3401    0.0699   0.0000   435.8959       30.3929       26.0583      -20.4919      -11.3283       28.7985       6.83943      -11.9461       13.3661       6.52860       5.71128       1.88933      -1.82989      0.196426       1.37856      0.488787     -0.455848    -0.0156464       12.7363       16.5854       17.5587       17.5569       16.3050       14.9811       12.1315       10.2247       7.91885       5.95757       4.21838       2.91107       1.87682       1.21485      0.691822      0.402010      0.201810      0.100655
  14  24 4136.3035    1.1493  9.5421  9.7730 -0.0008  0.1416   0.0169   0.4071    0.0671   0.0000   480.0989      -13.0379      -14.8815       15.6073       39.0185       14.7927      -3.97995       3.31748       8.96326       1.79362      -3.01107      -2.38694      -3.75664      0.688382      0.260801     -0.621776      0.132677      0.264989       15.0559       19.6862       20.7314       20.2946       20.1164       17.2620       14.9855       11.8356       9.50476       6.96158       5.05154       3.51212       2.28113       1.44486      0.858293      0.474422      0.244005      0.120602
  14  25 4278.0743    0.9374 12.2250  9.6193 -0.0023  0.1936   0.0153   0.5498    0.0630   0.0000   400.8421       51.0423       10.4768      -13.7970       40.6699       25.4816      -37.4859       2.83420       3.32189      -5.05951      -2.12849      -1.69040       1.33748      0.809382     -0.608150     0.0956789     -0.630730      0.232487       20.4892       26.4584       28.6272       28.5154       27.1054       23.7685       19.7716       16.7578       12.6210       9.65808       6.92022       4.82599       3.12218       2.01235       1.18596      0.676828      0.340186      0.173693
  14  26 4419.0600    0.7660 13.9601  9.5437 -0.0022  0.2423   0.0135   0.6852    0.0551   0.0000   456.8097       2.14039       31.7931      -45.1677       46.9716      -6.28756       23.6561       14.9099      -22.7447       7.59346       14.4936      -3.53211       3.03522       7.19110      -2.04309      -1.58592     -0.137299      0.199830       25.9365       33.1843       35.9361       35.3292       34.0223       29.8709       25.4522       20.5599       16.0493       12.0464       8.79333       6.13295       4.01689       2.57922       1.51923      0.872576      0.429459      0.220237
  15   8 1902.3319    0.4633  0.3702  9.0621 -0.0022  0.0349   0.0224   0.0600    0.0735   0.0000   439.1921      -3.88500       16.2207     -0.472239      -3.81136     -0.814363     -0.596701     -0.939817      0.994326     -0.901762       1.66492    -0.0645634    -0.0745304    -0.0273927     0.0310242      0.103499    -0.0127903     0.0239165       4.20025       4.76188       3.73564       5.58334       4.67015       4.38624       2.86897       2.08472       1.93191       1.97508       1.38306      0.786857      0.369777      0.298568      0.234090      0.219979      0.108944     0.0723333
  15   9 2049.5877    0.6488  0.4966  9.2054 -0.0048  0.0282   0.0252   0.0524    0.0958   0.0000   437.1687       1.25245       15.1095      0.670350      0.415615       1.26126      0.145003      -1.12659      0.253839      -2.36067     0.0797702     -0.145433      0.815647   -0.00444330     -0.237451    -0.0971463     0.0639801    -0.0181541       3.83607       5.31234       5.75745       5.93777       5.34844       4.48821       3.51518       2.49713       1.83494       1.32844      0.935355      0.613026      0.391249      0.264382      0.158168     0.0965119     0.0584484     0.0263478
  15  10 2195.8076    0.9251  0.7045  9.4229 -0.0033  0.0276   0.0282   0.0649    0.1115   0.0000   436.6684       1.63611       11.7337     -0.536753       2.31132      -4.00024      0.177677     -0.324951      0.544928     -0.941128     0.0944458       1.02110    -0.0530463      0.173602    -0.0777703     0.0937997    -0.0444078    -0.0236565       2.93838       3.49594       4.08330       3.75512       3.67556       3.37106       2.60451       2.36651       1.74398       1.26390      0.989526      0.642487      0.470925      0.288032      0.170407      0.102763     0.0563923     0.0321977
  15  11 2339.4072    1.1540  0.9454  9.6700  0.0016  0.0334   0.0314   0.0762    0.1435   0.0000   438.1587      -5.06580       2.22430      -4.21872      -1.71497      -4.81900       1.58593     -0.482470     -0.204445      0.166069      0.489903      0.369747    -0.0569893     -0.525317      0.382326      0.108393    -0.0118723     0.0288150       3.37173       4.53496       4.19362       4.49278       4.27968       3.95275       3.38839       2.75502       1.94595       1.64612       1.15043      0.853567      0.575313      0.383769      0.223753      0.127249     0.0707993     0.0374056
  15  12 2481.0026    1.7045  0.9764  9.9598 -0.0037  0.0319   0.0434   0.0765    0.1846   0.0000   438.0652       2.91208       12.9461       1.66983      -10.5389       3.41838       2.69717       1.73341     -0.597953       1.30303      -1.54997     -0.897958      0.187708    -0.0474977     0.0406927    -0.0880795   0.000222272    0.00781648       3.14229       4.47436       4.30573       4.59493       4.06139       3.67446       3.26318       2.55786       2.11820       1.48932       1.18542      0.738494      0.526981      0.309299      0.196731      0.115194     0.0634992     0.0314599
  15  13 2622.2845    2.1101  0.9519 10.7871  0.0004  0.0305   0.0568   0.0739    0.1509   0.0000   439.1282      -4.20665       11.6259     -0.447894      -3.03334     -0.107770     -0.348781      -3.35544      -3.82386       1.57617       1.18593    0.00970589     -0.689525     -0.369409     0.0692371     0.0791886    -0.0941410    0.00221150       3.06472       4.20771       4.16900       4.45246       4.06167       3.59335       3.31584       2.52752       2.08301       1.46388       1.21565      0.738861      0.554345      0.333953      0.208625      0.123886     0.0636984     0.0338437
  15  14 2764.0699    2.7000  0.8455 11.2450 -0.0061  0.0352   0.0772   0.0676    0.1891   0.0000   435.4070      -3.14286       15.7854      -8.41393      -2.21531     -0.414088      -1.47081       4.89351      -3.48825       1.76916       2.21030      0.772832     -0.988437     -0.169092    -0.0494259     0.0619570    -0.0778013     0.0455814       4.58055       5.25827       5.03858       4.56487       4.21168       4.14073       3.63639       3.40955       2.99935       2.36399       1.55002       1.01267      0.573181      0.337320      0.234789      0.144672     0.0879408     0.0425366
  15  15 2905.7494    3.2308  0.8005 11.7382 -0.0040  0.0284   0.0915   0.0665    0.2346   0.0000   436.9148      -2.14432       14.0524       3.56306       3.36742       5.40297      -1.48952     -0.453982       3.89378      -1.80462     -0.586045       1.22446     0.0886892     -0.150642     0.0178428     0.0305202    -0.0489273     0.0148387       2.86500       3.95995       4.26690       4.24713       4.13090       3.30104       3.04118       2.19673       1.83557       1.22476       1.01687      0.666625      0.432406      0.300361      0.175339      0.107066     0.0554589     0.0298686
  15  16 3047.0383    3.7191  0.9238 12.0340 -0.0040  0.0341   0.1125   0.0745    0.3319   0.0000   440.7392      -3.12931       8.36131      -3.49517       7.37788       5.44116     -0.950839      0.984161      -4.00538       2.42292       1.00231     -0.812869      0.307323      0.357212    -0.0653239     0.0661065     0.0209930    -0.0786443       3.90836       4.91123       5.00226       4.45631       4.02434       3.83037       3.59877       3.21963       2.82697       2.12256       1.44705      0.949377      0.627045      0.333584      0.239198      0.124408     0.0696332     0.0373984
  15  17 3187.9850    3.8284  1.2243 11.6658 -0.0033  0.0359   0.1039   0.0939    0.4561   0.0000   440.5081      -6.86394       4.09959       5.26384       2.99593      0.896351       4.21676      -2.66527     0.0135833       3.83699     -0.878967     0.0889529      0.339409     -0.229307     -0.170208     -0.163672     0.0249538     0.0578000       3.54689       4.79572       4.81256       4.85558       4.38206       4.14081       3.49123       3.07300       2.40349       1.85893       1.28189      0.924488      0.620367      0.383064      0.236513      0.143625     0.0744128     0.0402125
  15  18 3328.7698    3.3150  1.4003 12.0044 -0.0084  0.0395   0.0817   0.0993    0.1979   0.0000   430.3177      0.874236       15.5987       10.9389      -7.58178       5.89923       5.88453       3.31195      -1.10139       3.39044     -0.565745      -1.61193      -2.03237      0.836223    -0.0365502     -0.348122    0.00888492    -0.0388586       3.85504       5.23605       5.44257       5.62766       5.01994       4.45421       4.21394       3.18739       2.70353       1.97144       1.54299      0.969792      0.705307      0.439838      0.272009      0.160576     0.0835385     0.0454958
  15  19 3469.9356    2.7136  2.0797 11.4942 -0.0024  0.0465   0.0545   0.1224    0.1253   0.0000   438.0762       1.14850       15.9107       12.0366      -1.88905      -4.11700      -2.25456      -5.50934       2.70269       1.25239     -0.190227     -0.971263      -1.36994      0.419672     -0.232513     -0.292543     0.0449873     -0.148927       4.89638       6.21771       6.81651       6.78321       6.40242       5.68451       4.77475       3.78824       3.14250       2.29836       1.67573       1.19675      0.774051      0.518380      0.319885      0.185739      0.107265     0.0569437
  15  20 3611.0408    2.1866  3.1231 11.1283 -0.0003  0.0620   0.0387   0.1533    0.0875   0.0000   431.0756      -6.35128       2.84000       3.12620       7.34121     -0.364107     0.0388000       1.19999     -0.781366      -7.92371     0.0974999      0.417482      -1.90264     -0.411007      0.601324    -0.0262752     -0.168248     0.0980976       6.65660       8.35388       8.92294       9.01923       8.51493       7.62362       6.56924       5.22934       4.25509       3.19519       2.34802       1.63924       1.10518      0.732522      0.438629      0.261958      0.144723     0.0776963
  15  21 3752.4032    1.9219  4.8252 10.3818 -0.0049  0.0755   0.0273   0.2021    0.0835   0.0000   443.1319      -5.67904      0.930930      -28.9721      0.910374       19.4857       6.41383       8.89721      -2.92169      -6.19186      0.500864     -0.149729     -0.336091     0.0348356     0.0820222     -0.751689     -0.235924    -0.0186677       7.75680       10.1591       10.8396       11.0013       10.2825       9.36851       7.96302       6.49134       5.05431       3.97088       2.77901       2.03106       1.36343      0.867081      0.549750      0.319740      0.172570     0.0908518
  15  22 3893.9353    1.5862  6.7118 10.0092 -0.0010  0.0955   0.0206   0.2639    0.0742   0.0000   442.2040      -6.77477      -20.7149       7.80577      -3.78708       11.1188       11.2500       6.19464      -3.99427       4.91335       8.67613      0.693710      -1.90980     -0.108544       1.20748     -0.311827     0.0393066    -0.0173982       9.77168       12.4958       13.6873       13.4342       12.7084       11.8120       9.81007       8.31401       6.43251       4.91922       3.63788       2.58373       1.76824       1.16394      0.707803      0.405683      0.226829      0.120489
  15  23 4035.3772    1.2694  8.7847  9.8765 -0.0029  0.1253   0.0177   0.3571    0.0678   0.0000   440.5050       19.8328       11.5851       2.90030      -1.24300      -10.9909       1.90988      -23.7170      -5.49983       6.52399      -5.92271       1.19772      -2.34433      -1.75519      0.450827     -0.187277     0.0671039      0.340833       12.5826       16.4176       17.3468       17.7955       16.3259       15.1186       12.8225       10.8102       8.71691       6.70488       4.77584       3.46405       2.31850       1.49345      0.926891      0.568560      0.293018      0.158945
  15  24 4177.0435    1.0069  9.9932  9.8296 -0.0024  0.1514   0.0159   0.4569    0.0596   0.0000   480.1282      -21.9912       5.60688       54.4458       18.6823      -5.82893       23.8236       15.5470       6.90754      -11.4628       3.41986       2.29782      -3.63390      -1.10020      0.746291      0.272483      0.161821      0.223726       15.2697       19.5763       20.6637       20.8152       19.7929       18.1142       15.7336       12.9575       10.4158       7.95057       5.91960       4.16597       2.83121       1.85615       1.15651      0.671124      0.368323      0.195236
  15  26 4460.7995    0.7357 15.9850  9.4547  0.0016  0.2621   0.0109   0.7256    0.0471   0.0000   440.1359      -1.72851       9.69790       47.4554      -7.98167      -31.3841       18.2552       10.0396       41.2770      -1.32451      -7.32336      -1.40154      -7.00342      0.943955       2.11054     -0.935383     -0.347610     -0.160749       25.9067       33.6021       36.0632       36.4311       34.6853       30.9888       27.3026       22.5644       17.9581       13.8033       10.1587       7.36033       4.95742       3.24540       2.02501       1.22879      0.631484      0.341293
  16   9 2081.5504    0.6704  0.6088  9.0586  0.0012  0.0255   0.0216   0.0580    0.1072   0.0000   436.0723      -1.36591       14.6451       8.37971      -1.68811       3.38381      -3.79717      0.477435       3.99119     -0.153044     -0.976222      0.580605      0.665877     0.0531842     0.0366348     0.0805374     -0.174934     -0.108860       2.45196       2.82297       3.28158       3.41105       3.18092       2.94074       2.44129       1.99132       1.81387       1.30759      0.867457      0.730426      0.487769      0.296505      0.202725      0.128402     0.0690101     0.0435362
  16  11 2372.5447    1.2800  0.8673 10.0772  0.0005  0.0292   0.0346   0.0710    0.1174   0.0000   444.5899    -0.0994973       10.8731       7.67641      -2.13968      -5.24544      -4.95656       1.61051      0.162348     -0.303686     -0.842637       1.78243     -0.330010     -0.151543      0.259134    -0.0104993     0.0104934     0.0239451       3.00427       3.42051       3.65585       3.91269       3.76826       3.21114       3.03600       2.52848       1.87280       1.38290       1.05060      0.859591      0.586741      0.387232      0.254949      0.149963     0.0891846     0.0447168
  16  13 2656.9104    2.2749  0.9714 10.6146 -0.0008  0.0337   0.0571   0.0750    0.1696   0.0000   433.3028      -3.37930       7.80159       6.81992       1.44099      -5.92101       2.15238      -1.28423     -0.287291      -1.28621       1.37540      0.775625     -0.998785     -0.177928     -0.109611   -0.00874617     0.0687162     0.0298394       3.55562       4.79214       4.25333       4.08644       4.15776       4.32169       3.94028       2.98042       2.26147       1.61846       1.29343      0.974616      0.802879      0.514191      0.310472      0.179636     0.0895018     0.0558447
  16  14 2799.4446    2.8659  0.8605 11.2583  0.0008  0.0263   0.0767   0.0678    0.1579   0.0000   440.2617       1.08344       13.9556       1.48991     -0.163862      -1.92382       2.66118      0.997882     -0.615568      -1.58455       1.61286      0.485210     0.0935631      0.516671     0.0663815     -0.141338     0.0432080     0.0297044       2.71144       3.36916       3.58656       3.75988       3.49517       3.09478       2.71328       2.26571       1.79305       1.26938       1.04209      0.745667      0.488029      0.320052      0.216086      0.134708     0.0759396     0.0410355
  16  15 2941.7011    3.5680  0.8156 11.6989 -0.0006  0.0298   0.0996   0.0643    0.1968   0.0000   436.4672      0.650483       11.6173       4.65858      -1.80546      -1.80564     -0.165198       3.13610      -2.50137     -0.614645      0.871627     -0.781935      0.187815      0.102099     0.0359378     0.0198092    -0.0682337    -0.0654262       3.33485       4.93567       5.20000       5.43283       5.02843       4.21056       3.56963       2.50072       2.11080       1.35373       1.04243      0.729692      0.471811      0.309178      0.203326      0.121088     0.0703189     0.0386712
  16  16 3083.4766    3.5889  0.9012 12.0570 -0.0079  0.0351   0.0991   0.0725    0.2647   0.0000   444.6486      -5.72691       24.4451       6.77886      -5.18694      -4.83911       1.82200       2.11406      -1.83172      0.513786     -0.846401     -0.152734     -0.678165      0.804164     -0.373281     0.0350204     -0.105510   -0.00912772       4.05045       5.40837       4.95618       4.40375       3.42186       3.55164       3.59502       3.51415       3.07133       2.43152       1.73203       1.16237      0.729202      0.439880      0.253157      0.140681     0.0815619     0.0431299
  16  17 3224.8637    4.0089  1.2734 10.1843 -0.0248  0.0342   0.1013   0.0859  159.1245   0.0000   439.7205      0.315766       11.6074       4.13510     -0.892573       8.32112      -1.44220      0.386159       1.88064      -1.01094      -1.19642      -1.07622      0.585953     0.0779848     -0.628561     -0.144521      0.138671    0.00752105       3.61608       4.85431       5.08890       5.21350       4.73226       4.09891       3.67679       2.95596       2.48944       1.87465       1.38992      0.950179      0.637688      0.428995      0.254743      0.165723     0.0893924     0.0541639
  16  18 3366.2310    3.2093  1.7505 11.7888 -0.0081  0.0450   0.0734   0.1093    0.2166   0.0000   438.9187       5.28057       11.6778       8.77671      -6.16427       1.76312       3.94726       5.80733      -4.44486      -2.01468       3.57061     -0.443248     -0.438520     -0.134534      0.324702     -0.191469     -0.120980     0.0758143       4.22035       5.42572       6.02404       5.81022       5.80949       4.98934       4.46154       3.80980       2.91211       2.37047       1.82934       1.20493      0.830289      0.582969      0.362325      0.227611      0.130317     0.0755472
  16  19 3507.8222    2.5513  2.5187 11.4658 -0.0007  0.0534   0.0484   0.1414    0.1206   0.0000   442.4872      -2.31047      -4.38445      -2.02531       4.25553      -1.99771      -10.8413     -0.240463       8.23219     -0.416123     -0.710236      -1.78153     -0.435713      0.559308      0.310308     0.0596347     -0.264194   -0.00364282       5.12603       6.86372       7.37731       7.33050       7.09571       6.34651       5.40857       4.64614       3.62113       2.84967       2.08008       1.54272       1.02688      0.698077      0.432766      0.273095      0.158402     0.0831102
  16  20 3649.5943    2.1551  3.9104 10.8512 -0.0053  0.0659   0.0328   0.1764    0.0873   0.0000   440.6247     -0.715500       15.9839       9.34269      -11.1063     -0.711866      -6.64456       10.0490       2.74054      -1.48369      -3.03875       2.22697      -1.85455      0.150183      0.693828     0.0671567     0.0174708     -0.468270       6.29275       8.31954       8.94787       8.84492       8.56190       7.82718       6.76889       5.64322       4.60848       3.44248       2.65564       1.95601       1.32347      0.896116      0.574393      0.350308      0.195385      0.111231
  16  21 3791.5031    1.7688  5.3331 10.2727 -0.0017  0.0819   0.0240   0.2129    0.0804   0.0000   438.2835      -15.7862       8.44742       21.9723       1.75474      -14.4492       10.0813      -8.37723       4.09695       7.01317      -2.20586      -3.08671       3.01207      -1.29782      0.558324      0.359599    -0.0784369     0.0227681       7.41918       10.2456       10.7173       10.7449       10.3707       9.60228       8.17336       7.07161       5.45272       4.37549       3.28035       2.35163       1.68550       1.10158      0.710889      0.432901      0.239408      0.135342
  16  22 3933.3389    1.4734  7.4987  9.9218 -0.0023  0.1003   0.0185   0.2842    0.0715   0.0000   428.2662      -1.03752       11.1093      -18.3749      -19.2859       2.61240      -13.1007       3.22452       7.23444      -4.22083       2.51540     0.0940291       2.92458      -1.20875      0.821874     -0.318648    -0.0348577     -0.274870       9.39167       12.4286       13.2895       13.6219       12.7677       11.7871       10.0983       8.76311       6.83165       5.44769       4.06926       2.91905       2.04787       1.39838      0.877607      0.539579      0.302348      0.172028
  16  23 4075.4183    1.2210  8.6526  9.8417 -0.0009  0.1164   0.0165   0.3520    0.0649   0.0000   460.2421      -25.7173      -11.1643      -32.9843       5.90576       29.0675       1.16686      -29.3653       1.20506       7.74597       7.71921     -0.630199      -3.52815      -1.24177      0.388800      0.151817      0.323898    0.00422482       11.0491       14.2312       15.2957       15.5802       15.0839       13.6850       11.8473       9.92944       8.09389       6.30384       4.69763       3.45440       2.40336       1.61938       1.04253      0.643780      0.363927      0.207184
  16  24 4217.2863    0.9659 11.0988  9.8295 -0.0028  0.1653   0.0155   0.4758    0.0570   0.0000   419.3580      -5.01928       26.8731       19.3968       11.3387       12.8673      -6.11366       7.51075       24.2767       4.73616      -1.95558       8.33743       3.92253      -2.12013      -1.97938     -0.431473      0.590852     -0.242400       15.5527       20.0075       21.7060       21.7681       21.1653       19.5462       16.7788       13.8082       11.7695       9.03042       6.81058       4.95544       3.41973       2.33541       1.48151      0.945064      0.528816      0.303176
  16  25 4359.5785    0.7684 12.7389  9.7359 -0.0102  0.2098   0.0140   0.6176    0.0527   0.0000   407.9195       17.2281      -7.39596       50.4671       40.7975      -45.1439      -5.41357       35.2855      -17.7393      -3.40546       12.3067     0.0938136      -1.41138       3.21232      0.936792      -2.80354     -0.585986       1.00359       19.9438       25.7727       28.0914       27.7477       27.3543       24.1336       21.6754       17.8813       15.0295       11.6648       8.62032       6.40649       4.33196       3.00753       1.94454       1.18433      0.666361      0.391735
  16  26 4502.2688    0.6477 14.9296  9.4943 -0.0154  0.2696   0.0104   0.7121    0.0447   0.0000   387.8771       26.4225       29.5274      -4.57572     -0.195432      -28.4261       23.2885       11.8698      -6.64871     -0.117670      -8.92229       7.32302       17.9720      -1.81615      -3.08838      -1.33449       1.32155     -0.565993       24.7848       32.2854       35.5181       35.4304       34.0715       31.0480       27.2591       23.2541       18.5931       14.9535       10.9807       8.09448       5.77788       3.85069       2.44771       1.56916      0.853537      0.475517
  17   9 2112.9488    0.7384  0.6225  9.3160 -0.0041  0.0278   0.0225   0.0568    0.0913   0.0000   437.9043      -1.72201       11.3051       2.14281      0.482755     -0.783228      -1.38897      0.625504     -0.769859      0.842246      0.967460      0.542459      0.486973      0.204033     0.0358873    -0.0288626     0.0545130     0.0245686       2.96479       3.51881       3.30046       2.95822       3.17165       3.33902       3.03091       2.60400       1.93817       1.48952       1.10737      0.910383      0.708785      0.529394      0.347254      0.208494      0.106807     0.0583018
  17  10 2260.2927    0.9976  0.8698  9.4310  0.0019  0.0299   0.0265   0.0692    0.1676   0.0000   438.7444      -2.10933       4.94067       2.75058      -7.67420      -5.62266      -2.61311       1.49011       1.34717      -1.60658      0.896509     0.0880188      -1.18322     -0.419030      0.143358     0.0454088    -0.0316121     0.0539510       2.94521       3.73489       3.89243       3.50910       3.81429       3.47567       3.28694       2.58859       1.95007       1.61748       1.15682      0.948551      0.707938      0.454282      0.308432      0.192702      0.116853     0.0673159
  17  11 2404.9453    1.4256  1.0396  9.7289 -0.0005  0.0309   0.0345   0.0730    0.1803   0.0000   440.7260      -2.58795       11.0937      -1.14845      -6.56957      -4.35381      -1.89947      -4.56068       1.79549      -1.29072     -0.721186      0.372441     -0.425606      0.106071     -0.369233      0.243524     -0.138384    0.00709674       2.79711       3.31435       3.94236       4.05972       3.65460       3.25258       3.14515       2.52940       2.03359       1.55647       1.24131      0.885793      0.661001      0.420185      0.307117      0.193055      0.103810     0.0629057
  17  12 2548.0217    1.8624  0.9593 10.6607 -0.0013  0.0298   0.0459   0.0702    0.1381   0.0000   436.5762      -4.05347       1.34769       3.65006      0.344530       1.53949      -5.86666       1.75955       2.37442      0.819552      0.275815   -0.00193302     0.0561733     -0.159944     0.0205814     -0.150497    -0.0515356     0.0229086       2.63380       3.39181       3.78333       3.69182       3.72051       3.40573       2.95576       2.50006       1.94452       1.60931       1.17750      0.866764      0.649240      0.453360      0.266164      0.184309      0.119277     0.0635628
  17  13 2691.0202    2.3809  0.9097 10.8372 -0.0073  0.0283   0.0590   0.0673    0.1524   0.0000   439.2206     -0.682876       11.4293      -3.58655      -9.24565      -6.03558       4.87665      -2.07864      -2.67375      -1.37952      0.537174     -0.288404     -0.816076      0.343526      0.151271    -0.0249614     0.0505347     0.0216461       2.52466       3.25724       3.45116       3.53197       3.28863       3.02831       2.59847       2.40434       1.88373       1.51842       1.17867      0.816728      0.591417      0.375295      0.262850      0.155512     0.0964618     0.0541758
  17  14 2834.2608    3.0846  0.8582 10.8732 -0.0025  0.0248   0.0806   0.0660    0.2201   0.0000   439.0095      -3.23195       10.2403      -3.13141      0.883801      -8.47210      -8.12041      -2.66932       3.10619      0.543246     -0.269921     -0.112612    -0.0396360     0.0291622      0.174202     0.0449888      0.153743     0.0653394       2.34426       3.06533       3.23460       3.31497       3.26511       2.75140       2.68540       2.05993       1.70631       1.29525      0.988810      0.724443      0.509808      0.358630      0.228071      0.154476     0.0846810     0.0527949
  17  15 2977.1869    3.5030  0.9438 11.3951 -0.0055  0.0280   0.0877   0.0672    0.2193   0.0000   440.0344      -1.06620       12.1947       4.47070      -9.29721      -1.73058       1.63849       2.40319       2.77472      -1.36426     -0.705378       1.68531     -0.824703     -0.244937     0.0623938    -0.0485038     0.0541491     -0.136074       2.41919       3.32985       3.22364       3.54489       3.28465       3.11041       2.62316       2.46141       1.79359       1.59593       1.08954      0.877975      0.569742      0.411701      0.259582      0.163727     0.0996812     0.0579908
  17  16 3119.2450    3.7498  1.1319 11.5964 -0.0019  0.0310   0.0876   0.0786    0.3187   0.0000   438.8862       4.27819       14.9729      -1.90677      0.620747       7.24875     -0.213739      -1.50315      0.724518    -0.0386433       1.65665     -0.258685     -0.545275     0.0816511      0.231946      0.296222    -0.0221106    -0.0457325       3.28988       4.26768       4.82604       4.99901       4.63292       4.14160       3.46346       2.68310       2.14584       1.73314       1.27583      0.846456      0.632197      0.416521      0.272556      0.180703      0.113425     0.0644467
  17  17 3261.3168    3.5953  1.3159 11.6212 -0.0040  0.0361   0.0869   0.0868    0.3495   0.0000   441.8922       2.21698       10.5316       5.69266       3.63229       2.93043       1.13584      -1.65539       3.78131      0.204438     -0.846611      0.208226     -0.233536      0.283758      0.299726    -0.0381850    -0.0579020    -0.0702987       3.14509       4.40310       4.60256       4.64547       4.42639       4.03703       3.56654       2.93265       2.38611       1.82361       1.40613       1.03073      0.750647      0.495228      0.340405      0.211509      0.121490     0.0734666
  17  18 3403.3470    3.2142  1.9949 10.6228 -0.0049  0.0408   0.0643   0.1171    0.5149   0.0000   445.2885       1.23082       7.86429       1.26742       1.82216       5.73164      -3.99410      0.470483      0.141188      0.282661    0.00121698     -0.119534      0.191323    -0.0392301     -0.428465      0.127855     -0.464478      0.127782       3.79334       4.74535       5.03068       5.12820       5.20292       4.61657       3.98177       3.47508       2.81259       2.20417       1.69628       1.20774      0.899872      0.617675      0.399340      0.255737      0.153904     0.0913543
  17  19 3545.3696    2.5051  3.0803 10.9502 -0.0053  0.0545   0.0402   0.1476    0.1348   0.0000   433.6064      0.652695       13.1211       9.31440      -2.04453      -1.93188       1.86482       5.31469      -1.58268      -6.41916      0.457321       3.41487  -0.000877978     -0.637572       1.09046      0.214915     -0.345699     -0.113204       4.94040       6.58524       6.94760       7.12427       6.80417       6.12269       5.59887       4.71452       3.85558       3.10059       2.31139       1.75334       1.21957      0.848226      0.532398      0.355432      0.208337      0.120860
  17  20 3687.6006    2.0682  4.7029 10.3945 -0.0023  0.0677   0.0275   0.1930    0.0943   0.0000   436.4922      -5.30536       10.8172      -1.61171       5.29868       9.36353      -10.6029      -1.17002      -8.23139       1.77773       2.91089     -0.605683       1.12817       1.22891      0.299095      0.115134    -0.0821801     -0.205252       6.18980       8.09387       8.57373       8.61792       8.31564       7.71262       6.90500       6.01729       4.78571       3.85084       2.88284       2.19344       1.52449       1.08389      0.687228      0.435634      0.261168      0.149237
  17  21 3829.7304    1.6951  6.0691 10.0636 -0.0029  0.0827   0.0214   0.2283    0.0808   0.0000   439.4539      -15.9032       30.2459       7.22409       4.20117      -5.01757      -8.82675       14.7115      -5.67135       1.58607       2.75014      -1.25354     -0.997300     -0.521738     -0.391150     -0.226021      0.549532     0.0282293       7.55379       9.61136       10.6069       10.2463       10.0330       9.53364       8.30736       7.28154       5.76973       4.69302       3.54677       2.62540       1.91066       1.29560      0.854392      0.541336      0.321211      0.187473
  17  23 4114.9473    1.1266  9.7788  9.7661 -0.0018  0.1295   0.0155   0.3810    0.0613   0.0000   425.3001      -20.6682       63.7449       18.4872      -10.9203       8.06618       13.8835       5.78721      -19.1766       15.2092       11.3301      -8.72344      -5.35236       1.26243      -2.36834     -0.708110     -0.503987    -0.0525199       11.5316       15.1489       16.1352       16.6806       15.7494       14.9145       12.7657       11.3676       9.06213       7.29798       5.50292       4.19014       2.94762       2.05341       1.34902      0.873512      0.501689      0.296440
  17  24 4257.4796    0.9483 13.3709  9.6430 -0.0014  0.1832   0.0137   0.5319    0.0568   0.0000   451.6791      -15.4259       29.5950       18.1147      -32.8007      -2.92849       25.9552      -2.31832      -2.21258      -8.90287       21.5237       3.14242      0.417196      -3.92099       1.13989      0.352364      0.154515      0.180572       16.3554       20.8388       22.8660       23.0892       22.4431       20.9721       18.5793       15.7113       12.6960       10.3413       7.91375       5.90185       4.16440       2.96164       1.93869       1.25661      0.739557      0.443239
  17  25 4399.5402    0.7788 15.2610  9.5949 -0.0048  0.2383   0.0114   0.6503    0.0468   0.0000   422.2041       39.4284       13.7239      -44.3067       11.7729       22.4886       32.6459       3.33267      -5.28674      -17.1765       39.2115       11.5332      -9.89303      0.524425      -2.15502      0.596389     -0.114873      0.198539       21.0447       27.3959       29.6606       30.4240       29.6045       26.5022       24.4531       20.2369       16.7808       13.4241       10.3357       7.62423       5.53210       3.80088       2.50912       1.63608      0.947247      0.557982
  17  26 4542.5134    0.6103 15.9467  9.4925  0.0054  0.2816   0.0102   0.7642    0.0409   0.0000   447.0959      -48.0339      -14.5890       78.5586       50.0702      -29.7908      -15.7363       25.6495      -5.10713      -6.54541       7.57834       6.86202      -10.7704       8.31996     -0.308479    -0.0913389      0.921395     -0.121206       24.9734       32.0965       35.6639       35.3715       34.8399       32.3733       27.8535       24.2143       20.0255       15.9152       12.2331       9.15695       6.49388       4.47840       3.06335       1.92663       1.14396      0.681143
  18   7 1839.9493    0.3806  0.4130  8.9161  0.0012  0.0264   0.0158   0.0550    0.0583   0.0000   439.9334      0.746893       10.8231      0.503259     -0.850762       2.34186      0.411963     -0.747664      -1.52686       1.28836      0.393260    -0.0891815     -0.384124     -0.182006      0.208950     -0.249907     -0.100163     0.0510221       2.84554       3.91204       4.35257       4.87429       4.20236       3.71446       3.02016       2.61831       2.03749       1.50792       1.03207      0.846653      0.545829      0.373097      0.226740      0.166203      0.100668     0.0592560
  18   8 1992.8010    0.5780  0.5727  8.9700 -0.0046  0.0243   0.0191   0.0543    0.0814   0.0000   437.3450       1.81007       13.7330      -1.38788      0.739253      -4.03480     -0.282517     -0.923168      0.916343       1.68398      0.618459      -1.22059     -0.114825     0.0312378     -0.171530      0.156461     0.0758424    -0.0637835       1.92444       2.57443       2.68085       3.01238       2.62332       2.56776       2.29520       1.94124       1.51972       1.26915      0.940029      0.710907      0.526815      0.377290      0.256972      0.153850      0.106401     0.0630901
  18   9 2143.6815    0.8335  0.6732  9.2267 -0.0024  0.0248   0.0232   0.0545    0.0983   0.0000   437.0494      0.588905       17.0338     -0.755104      -5.27462     0.0794032       3.25775      -1.84099     -0.176453       1.31444      0.392764      0.476656      0.222632     -0.430576     0.0285158      0.329723   -0.00820725    -0.0341265       1.96388       2.66787       2.86918       3.10058       2.79391       2.73982       2.38998       1.98491       1.61482       1.34746      0.995108      0.707585      0.567853      0.385708      0.276157      0.173283      0.100511     0.0609660
  18  10 2291.6221    1.0665  0.9560  9.5439 -0.0073  0.0293   0.0263   0.0744    0.1584   0.0000   440.3014      -4.72236       16.4718       1.52617       1.37984     0.0577351       2.57039       1.97117    -0.0866892      -2.84362       1.54629      -1.84734      0.505802      0.287952      0.450825     0.0293256     0.0336122    -0.0525548       2.76194       3.50671       4.06536       4.23107       3.98865       3.54417       3.19129       2.53895       1.95034       1.62665       1.26200      0.921821      0.618483      0.439416      0.302143      0.208599      0.120568     0.0785394
  18  11 2436.8238    1.4634  1.0288 10.1161 -0.0029  0.0302   0.0364   0.0774    0.1879   0.0000   433.9358      -1.80707       12.4446      -1.34099      -2.94170      -2.10103       2.50667     -0.363234      0.779163      0.644330      0.899563      0.781047     -0.676083      -1.14139     0.0289165      0.191855     -0.106982   -0.00101460       2.84449       3.42446       3.62956       3.87856       3.75449       3.50515       3.03348       2.62373       2.08255       1.55937       1.21944      0.966807      0.721043      0.488130      0.328750      0.212478      0.139774     0.0854907
  18  12 2580.8149    1.9469  0.9313 10.9589  0.0005  0.0299   0.0495   0.0697    0.1136   0.0000   434.6367     -0.511394       16.5657       1.97877       2.90947      -7.76066       1.79871      0.288976       1.36362     -0.120149       1.85520       1.37225     -0.843713     -0.810464      0.142397    -0.0432302    -0.0341475     0.0379478       2.57225       3.03230       3.17413       3.72324       3.45236       2.91325       2.71451       2.41935       1.95496       1.53213       1.23516      0.913710      0.659383      0.452258      0.324654      0.197658      0.133168     0.0823304
  18  13 2724.6627    2.5403  0.9354 10.8353 -0.0009  0.0274   0.0598   0.0620    0.1773   0.0000   435.9576      -3.18299       9.21058      -3.19363       3.74952       3.74589       4.87009      -1.20245      -1.83208       1.97961      0.630445      0.423049      0.111787     -0.306379      0.114967     -0.117551      0.235156    0.00382180       2.33351       3.07643       3.09696       3.10980       3.13791       2.77681       2.75333       2.26715       1.90970       1.48073       1.15967      0.891838      0.639497      0.472806      0.304156      0.205874      0.123237     0.0733104
  18  14 2868.6190    3.3802  0.7431 11.3303 -0.0020  0.0248   0.0888   0.0557    0.1613   0.0000   437.3496      -1.82925       11.7693      -1.89358       4.03165      -2.13518      0.465825      0.530690      -1.39385      0.194296      0.321437      -1.90977    -0.0885959     0.0408661      0.115711      0.249392    -0.0455138     0.0101906       2.32706       2.98877       3.38901       3.21099       3.16686       3.19514       2.55070       2.09019       1.79833       1.28015       1.04753      0.792261      0.531245      0.395063      0.247362      0.169954      0.107563     0.0680671
  18  15 3012.0747    3.7549  0.8672 11.9704 -0.0033  0.0248   0.0931   0.0666    0.1396   0.0000   439.4747       4.45367       12.2971       3.95847      0.885226      0.597713      -1.87359       1.16173     -0.464354      0.175046       1.06655     -0.128427     -0.329413      0.768506     0.0877868     -0.218395     0.0695971    -0.0431050       2.10681       2.67912       2.95067       3.06866       2.89298       2.67694       2.44725       2.01815       1.78549       1.36851       1.00012      0.812614      0.580229      0.408784      0.300032      0.167398      0.112176     0.0652142
  18  16 3154.8010    3.8066  1.2087 11.8084  0.0002  0.0340   0.0841   0.0771    0.1956   0.0000   435.3422      -1.86565       15.7234       3.24048      -4.45090      -5.28134       1.70994      -1.79551      -1.51654       2.07184       2.12742      0.495252     -0.122820      0.139702      0.658621      0.174114     0.0519881     0.0210156       2.79954       4.03209       4.18313       4.37499       4.21960       3.75216       3.53356       2.68893       2.40450       1.81339       1.39278       1.11173      0.738243      0.567488      0.339688      0.240999      0.143113     0.0871525
  18  17 3297.2901    3.3584  1.4856 11.6229 -0.0082  0.0360   0.0706   0.0894    0.2182   0.0000   438.0138      -1.81251       15.2322      -4.06560     -0.721071       1.66049       4.42530       1.15228       2.35019       4.34584       2.11890     -0.436548      0.744507     -0.572743     -0.750837     -0.144384    -0.0752741    -0.0744699       3.01615       4.02157       4.26390       4.27578       4.30302       3.85000       3.51954       2.89392       2.50915       1.99549       1.55342       1.18372      0.799626      0.597031      0.385010      0.266738      0.153056     0.0990339
  18  18 3439.8421    2.9217  2.2435 11.0239  0.0030  0.0429   0.0528   0.1183    0.2270   0.0000   436.9671       1.23337      -8.87665       7.87826       5.10103     -0.751884       2.94882       3.06640      -4.15972       2.58739    -0.0568535     -0.675635      -1.08692     -0.455761      0.555775     -0.176155      0.138504     0.0298913       3.69546       4.73736       5.25923       5.21037       5.12409       4.86775       4.34553       3.60027       3.09404       2.23879       1.87886       1.38099       1.01870      0.725203      0.495250      0.328683      0.197201      0.119281
  18  19 3582.4702    2.3438  3.4525 10.8724  0.0002  0.0562   0.0356   0.1582    0.1177   0.0000   442.2897      -2.47885       6.80457     -0.683149     -0.630306      -2.26033       3.11103       4.59065       2.38195      0.981683     -0.164619      -3.00593      0.230042     0.0846464      0.441659      0.725603      0.205396     0.0199235       4.67393       6.21267       6.45617       6.82081       6.41737       6.30651       5.31477       4.63816       3.93552       3.24374       2.47329       1.92180       1.30921      0.972622      0.623145      0.432508      0.256434      0.158177
  18  20 3725.0732    1.9487  4.8439 10.3494  0.0025  0.0690   0.0259   0.1922    0.0947   0.0000   441.2415       9.18616       24.2004      -5.78589       1.21100      -3.84877       9.93013       3.47054       9.50167      -1.29271      0.912875       3.69980     -0.343200     -0.255274      0.813772      0.730198     -0.267865     -0.232988       5.95058       7.88159       8.20126       8.97079       8.46587       7.86040       6.92181       5.83725       4.91025       3.87682       3.01772       2.26913       1.63320       1.19478      0.769120      0.540161      0.315768      0.195812
  18  21 3868.0132    1.5934  6.4784 10.1116 -0.0010  0.0842   0.0195   0.2407    0.0695   0.0000   427.5774       11.7913       16.7842      -3.92635      -10.8391      -6.49695       4.16545     -0.583129       7.61521       1.51700      -1.12646       4.17128      0.559030      -1.29006      0.215514  -0.000200688     0.0631457      0.137645       7.36790       9.46964       10.2763       10.7418       10.2774       9.68197       8.42775       7.24040       5.92876       4.90899       3.70624       2.79869       2.04907       1.46293      0.988412      0.654242      0.395241      0.244248
  18  22 4010.8628    1.3006  8.3709  9.8452 -0.0019  0.1058   0.0160   0.3015    0.0623   0.0000   462.0050     -0.392136       11.3226       6.06305       11.1136      -9.94190      0.419218       5.75871       8.53689     -0.771764      -4.52528      -2.95202     -0.813519       2.90250      0.876496      -1.62050       1.11327      0.308336       9.08083       11.6995       12.9294       13.3120       12.9661       11.9873       10.7225       9.01308       7.41339       6.18201       4.76219       3.54608       2.53527       1.85323       1.23998      0.824078      0.498244      0.306908
  18  23 4153.5721    1.0652 10.4026  9.7949 -0.0014  0.1355   0.0145   0.4057    0.0553   0.0000   449.8754      -13.2420       48.1199      -30.2683      -16.3029       25.0243       15.8000      -21.3575       4.21347       15.3675      -9.24002      -1.79363       3.95892       1.92365     -0.779002      0.403979     -0.121686      0.324822       11.4422       15.0371       16.5580       16.4332       16.3585       15.0387       13.6864       11.6189       9.74125       7.79209       5.94886       4.71692       3.34263       2.38140       1.61900       1.06977      0.651375      0.396561
  18  24 4296.7457    0.8788 11.9442  9.7114 -0.0049  0.1670   0.0131   0.4940    0.0507   0.0000   410.0670       9.13028       4.43729       4.08740       22.9452       24.0423      -16.7887      -26.6227       35.4990       2.95972      -8.38013      -2.94379      -3.23423      0.202140       3.60809      0.527307      -1.44835     -0.206366       13.9592       17.9066       19.9165       20.2058       19.3784       18.4835       16.3771       14.1040       11.8582       9.45594       7.52405       5.67702       4.14748       2.92324       1.99255       1.35863      0.795295      0.498196
  18  25 4439.5440    0.7113 14.8676  9.5989 -0.0032  0.2313   0.0110   0.6500    0.0446   0.0000   419.9755       3.28159       14.4745      -49.4761       47.0924      -2.63952      -40.6470       54.0687       47.2697      -5.02109       1.58083       5.18585       3.16518      -6.16153      -3.01032    -0.0707364      0.581044      0.200218       19.5916       25.1864       27.6724       28.5030       28.0676       25.5369       23.1857       19.6801       16.2304       13.4680       10.3530       7.97082       5.70851       4.07250       2.83808       1.84675       1.13608      0.705734
  18  26 4582.4685    0.5574 18.5762  9.5002 -0.0054  0.3493   0.0083   0.8854    0.0338   0.0000   457.5650       45.6147       3.40394       16.4323      -6.95887      -56.5616       34.1583       24.4971       28.7754       11.5264     -0.378881      -4.91475       4.86420      -9.97716      -7.11065       1.52320       3.01452       1.55035       29.0873       37.1734       41.6709       41.4213       41.2562       37.8528       34.7946       29.3099       24.8807       20.3672       15.6265       12.2282       8.73319       6.27476       4.29551       2.85213       1.73113       1.06471
  19   6 1709.3596    0.2798  0.2911  8.8652 -0.0068  0.0197   0.0128   0.0397    0.0435   0.0000   437.8133      -1.61969       16.3280    -0.0474397      -1.11807     -0.331110       1.04480     0.0876832     -0.345411     -0.533988     -0.221557     -0.267525     -0.517518  -0.000582324    -0.0632313    -0.0783757      0.101963     0.0764492       1.72053       2.04850       2.26847       2.17713       2.08251       2.00959       1.68778       1.66007       1.37025       1.24515      0.957064      0.647493      0.560906      0.345876      0.267335      0.177724      0.100150     0.0735913
  19   7 1867.2649    0.4191  0.4350  8.9357 -0.0021  0.0225   0.0159   0.0522    0.0579   0.0000   439.3123      -2.79170       15.2657      0.777040      -5.34977      0.315121       1.21839    -0.0817188    -0.0342824     -0.450848       1.58373     -0.512396     -0.431698     -0.408526      0.462723      0.137520     -0.129293     0.0297567       2.03578       2.26379       2.34332       2.82031       2.90430       2.35081       1.88637       1.83357       1.67002       1.38314      0.955925      0.668879      0.574447      0.439998      0.300849      0.157415      0.118878     0.0679532
  19   8 2021.7186    0.6016  0.6267  9.0921 -0.0047  0.0248   0.0174   0.0512    0.0868   0.0000   435.2591      -1.89197       18.0550     -0.158066      0.650644       2.00482     -0.601463      0.721714      -1.81125      0.550448     -0.211280     -0.464317      0.904775     0.0389801     -0.495783    -0.0277406      0.164780     -0.114397       2.05445       2.67615       2.83790       2.97288       2.82441       2.64039       2.33340       2.07279       1.70584       1.42670       1.08496      0.866906      0.652832      0.394618      0.323326      0.202265      0.133627     0.0865668
  19   9 2173.7575    0.8608  0.6678  9.4172 -0.0061  0.0253   0.0243   0.0547    0.0899   0.0000   438.4328      -3.62119       12.5992      0.615893      -1.88788      -1.23384      0.877804     -0.333793       3.01119     -0.572170     -0.108680       2.44982    -0.0443694     -0.279787      0.124142   0.000273686     0.0474268      0.109428       1.94256       2.67390       2.72565       2.77144       2.80763       2.48569       2.39152       1.90026       1.63623       1.41962       1.09652      0.862666      0.565530      0.431700      0.311347      0.181723      0.131704     0.0850591
  19  10 2322.2889    1.2032  0.8347  9.8306 -0.0034  0.0253   0.0299   0.0607    0.1128   0.0000   442.1874      0.388439       10.8879       1.02470      -3.38368      0.818280      -1.33279      0.136400    -0.0521027      0.110490      0.796273      0.420620      0.537043     -0.933969      0.126473    -0.0877297      0.235536     0.0486654       2.23914       2.95164       3.15378       3.20477       3.11617       2.67410       2.51093       2.18521       1.88838       1.56737       1.21466      0.910695      0.647889      0.472724      0.313674      0.208059      0.125001     0.0798991
  19  11 2468.0667    1.6429  1.0527  9.9671 -0.0051  0.0290   0.0390   0.0755    0.2469   0.0000   439.0545       4.68677       7.46980       1.15374      -1.01677     0.0953715      -1.53637      -1.10829      -3.55759      -3.74159      0.629418      0.117403      0.334943      0.944018      0.558480     0.0143228     0.0400797      0.196600       2.43123       2.96089       3.33310       3.38879       3.25527       3.01587       2.64806       2.39282       2.08092       1.75750       1.26519       1.03211      0.734928      0.525634      0.343862      0.235775      0.149616     0.0979962
  19  12 2613.0516    2.1177  0.9612 10.7092 -0.0014  0.0293   0.0495   0.0651    0.1913   0.0000   440.8783      0.208006       14.1574     -0.328051     0.0731954      0.374057       1.26824      -1.99611      -2.83999     -0.737370      0.276095     -0.597069     -0.413665      0.389936     -0.118574     -0.317103     0.0661068   -0.00912945       2.66541       3.54274       3.51837       3.41498       3.22616       3.10025       2.97698       2.67576       2.18891       1.82723       1.30453       1.03932      0.792369      0.586414      0.410870      0.272565      0.178715      0.101296
  19  13 2757.8907    2.6816  0.9530 11.1680 -0.0011  0.0259   0.0620   0.0645    0.1403   0.0000   434.3499      -1.07268       12.2819       3.27102      -4.99045       2.22741     -0.729042     -0.826607      -2.13807     -0.779665       1.76704       2.27498    0.00102496      0.124963     0.0136107     -0.201045     -0.226434     0.0558492       2.12731       2.77797       2.96821       3.09277       3.01188       2.88533       2.42842       2.08069       1.86127       1.46260       1.14208      0.883755      0.648800      0.466294      0.302002      0.219036      0.144238     0.0815244
  19  15 3046.4498    3.8805  0.9102 11.7624 -0.0027  0.0246   0.0947   0.0683    0.1674   0.0000   437.6173       2.20748       5.87442       2.88814      -3.81949       2.63451     -0.467689      -1.76205     -0.569701      -1.70242      0.677271      0.186254     -0.752336      0.397639      0.166694    -0.0709394    -0.0391813      0.195967       2.17136       2.81436       3.03195       3.09648       2.99652       2.65984       2.32131       2.23480       1.77641       1.49517       1.11928      0.838227      0.641523      0.436400      0.316173      0.201020      0.122569     0.0770142
  19  17 3332.8080    3.2635  1.5716 11.8413 -0.0007  0.0379   0.0645   0.0889    0.1393   0.0000   440.8158      0.687780       15.1590      -4.19323       4.83242      -1.42446       3.41623       1.78185      -1.74283     -0.353021      -1.38306       2.16894     -0.169438     -0.811880   -0.00899001      0.222823     0.0136664    -0.0171229       3.01323       4.05105       4.34196       4.45909       4.17333       4.10494       3.52523       3.23069       2.66414       2.15119       1.79342       1.29180      0.944690      0.704133      0.475218      0.326127      0.193071      0.122265
  19  18 3476.0385    2.7597  2.3699 11.3254 -0.0010  0.0443   0.0473   0.1160    0.1341   0.0000   438.9520      -1.67382       1.39627      -2.75883       5.44817       2.45921       2.40317      -3.34915     -0.280871       1.39095       2.80374      0.414083      -1.14922      0.109035     -0.552802      0.163055     -0.191102     -0.184307       3.56644       4.66792       5.06573       5.19840       4.99990       4.70220       4.31262       3.74089       3.07929       2.61338       2.05918       1.54390       1.14071      0.855075      0.553486      0.385876      0.243147      0.153819
  19  19 3619.1356    2.2220  3.7293 10.6323 -0.0014  0.0578   0.0316   0.1545    0.1151   0.0000   444.3788      -2.05213       6.88347      -7.54277       1.39243       6.85377      -5.22320      -1.98983      -6.65413       3.24726       2.29949      -1.39893      -1.31806     -0.603460      -1.47971      0.469843    -0.0177692    -0.0391135       4.72662       5.82537       6.65162       6.74636       6.72923       6.16800       5.67779       4.78148       4.00299       3.36348       2.62419       2.00450       1.49150       1.06911      0.760408      0.508612      0.322085      0.208192
  19  20 3762.3630    1.8419  5.5528 10.1842  0.0010  0.0731   0.0221   0.2052    0.0841   0.0000   441.1496       5.89661       2.42938       2.31607      -12.5677      0.493542      -2.26517       7.35108      -3.33645     -0.852781       4.23136       4.23285      -2.34568      0.426436      0.478829     -0.553726     -0.106623    -0.0695809       5.90598       7.68910       8.51803       8.47323       8.51445       7.92265       7.01958       6.38514       5.17597       4.21045       3.33744       2.55056       1.91534       1.38567      0.951240      0.663916      0.399694      0.253962
  19  21 3905.6406    1.5407  6.7941  9.9221 -0.0036  0.0865   0.0182   0.2327    0.0739   0.0000   430.6279      -16.9258       9.34684       5.37703      -2.56494      0.979397       4.26068      -2.69604      -11.1413      -5.49726       6.38008      -3.56799       1.88943      -2.19622      0.846837      -1.11652    -0.0286225      0.977224       6.98452       9.08063       10.0138       10.2695       9.93697       9.38644       8.36354       7.38313       6.13226       5.06741       3.99921       3.04567       2.27407       1.62038       1.13820      0.767443      0.476626      0.302542
  19  23 4192.0466    1.0088 10.6656  9.7939 -0.0010  0.1379   0.0138   0.4109    0.0508   0.0000   442.1635      -18.9159       18.1470      -3.76696       7.85248       12.3572       8.04159      -5.63214      -1.81695      -10.1042      -3.38097       8.03576      -5.52181      -4.14185       3.17879       1.58352      0.131528     -0.204796       11.1302       14.4036       15.8885       16.4172       16.0973       14.7819       13.5758       11.6823       9.97387       7.99919       6.31860       4.91532       3.63436       2.64500       1.84071       1.27308      0.767629      0.487606
  19  24 4335.2969    0.7824 12.2665  9.7367 -0.0008  0.1861   0.0126   0.5387    0.0471   0.0000   430.5861       1.84818      -42.8698       1.32001       37.2066      -4.82103       1.68906       39.6232      -18.9991     -0.752417       31.4242       8.64929      -7.27749      -8.05352      -1.13315      0.606842       1.72995       1.18980       14.6036       19.3033       21.0025       21.9322       21.4010       19.9972       18.2640       15.4869       13.1534       10.5825       8.58632       6.51578       4.89319       3.53967       2.46968       1.68195       1.06449      0.678926
  19  25 4479.0029    0.6338 15.0459  9.6080 -0.0070  0.2494   0.0099   0.6870    0.0396   0.0000   372.8837      -24.1602       83.9247       20.3187       16.5937       7.38028       13.7701       21.9173      -11.9012      -1.48051      -6.46867       9.87706      -20.7065       10.2532       2.59907      0.221833     -0.978231     -0.156451       20.1145       25.4696       28.4964       29.0675       28.2155       26.3982       24.3055       21.2214       17.9388       14.6731       11.7880       9.03371       6.87973       4.88771       3.38027       2.34457       1.47510      0.929372
  20   7 1893.9032    0.4608  0.4096  9.0089 -0.0054  0.0191   0.0168   0.0451    0.0547   0.0000   435.8354     -0.725858       10.7243       2.63034       2.44697      0.394129      -1.85142      -1.37906      -1.39995      -1.65965     -0.147155      0.555414      0.793404    -0.0360064     -0.154329    -0.0486994      0.150829    -0.0992206       1.48292       1.75495       1.97341       2.33724       1.99876       1.83595       1.79470       1.55191       1.21691       1.05736      0.886010      0.647362      0.478567      0.335323      0.258399      0.173613      0.106007     0.0717334
  20   8 2050.0113    0.6820  0.6281  8.8370 -0.0032  0.0230   0.0190   0.0529    0.0880   0.0000   437.6171     0.0283587       14.4416       1.01237      -3.07781       4.50203       1.80381      0.603961      0.230750       1.23417      0.581622      0.430225     -0.720896     -0.553247      0.759904      0.153039    -0.0897719      0.136075       1.91282       2.50256       2.64913       2.69077       2.41785       2.27474       2.05912       1.84457       1.76838       1.54792       1.16612      0.917557      0.655603      0.468321      0.326514      0.214936      0.127090     0.0831430
  20   9 2203.0776    0.9315  0.8505  9.1909 -0.0021  0.0256   0.0234   0.0660    0.1323   0.0000   436.2244      -1.23967       14.3069      -2.03964      -6.27944       4.46003       1.21027     -0.845530     -0.494411      0.930163    -0.0518187     -0.923948     -0.798670      0.192245     -0.292576     -0.413447     0.0393655    0.00316069       1.95831       2.68021       2.89149       2.97913       2.85865       2.81409       2.34806       2.13520       1.72685       1.47703       1.08936      0.929571      0.675170      0.472361      0.320778      0.239672      0.145080      0.101836
  20  10 2352.4127    1.2856  0.9087  9.7539 -0.0019  0.0266   0.0302   0.0636    0.1245   0.0000   436.6422      -2.11627       13.5996       4.29271      -1.58732      0.981201      0.418042       2.56607      0.525242      -2.32895      0.537582     -0.857772     -0.268730     0.0659915      0.179201     0.0360268    -0.0405018     0.0451808       2.00151       2.62149       2.84404       2.87214       2.77454       2.57384       2.45852       2.18960       1.69948       1.57243       1.19906      0.938059      0.689357      0.515027      0.367928      0.238856      0.158978      0.107415
  20  11 2498.9195    1.7331  0.9891 10.1985 -0.0033  0.0282   0.0418   0.0703    0.1904   0.0000   442.3079      -1.41735       15.7658      0.232431       4.70505       2.38229      -2.35580       1.81101    -0.0214563       1.26313      0.639750      -1.64481       1.39667     -0.370721      0.493205     -0.633130      0.228315     -0.113605       2.24360       2.83699       3.08960       3.02295       3.00570       2.95005       2.77974       2.31297       1.99378       1.45701       1.17474      0.950107      0.772138      0.537850      0.398573      0.259601      0.183795      0.122685
  20  12 2644.7988    2.2540  0.8679 10.8680 -0.0037  0.0256   0.0552   0.0615    0.1870   0.0000   441.4013      -2.42380       15.2266      -2.88934      -6.60372       2.29765       1.18452       1.99800      0.392015     0.0363860      0.882473     -0.360600     -0.506090    -0.0681206      0.534303     -0.101023     -0.252280    0.00643516       1.96021       2.60939       2.68584       2.82995       2.83726       2.72194       2.33022       2.11705       1.73028       1.42952       1.17888      0.926442      0.650953      0.508624      0.337611      0.243998      0.158643      0.105059
  20  13 2790.6018    2.8714  0.9331 11.3479 -0.0006  0.0265   0.0672   0.0653    0.1394   0.0000   436.3758      -4.53230       19.1605       2.65615      -2.64394       2.21607      -1.78560      -1.42257       2.37999      0.212494     -0.979894       2.41823      0.269646     -0.156258     -0.151117      0.500527     0.0443397    -0.0479546       2.20809       2.99265       3.13208       3.03880       2.91771       2.52349       2.50765       2.26547       2.03382       1.73283       1.37100       1.03753      0.778330      0.539408      0.379231      0.256661      0.159204     0.0972293
  20  14 2935.8973    3.5785  0.8838 11.3630  0.0003  0.0241   0.0808   0.0592    0.1760   0.0000   441.5338      -2.22897       10.3402      -5.17554       2.21709      -1.02511    -0.0585697      0.859242      0.601718       1.20006      -1.18379      0.191039      0.714583     -0.330349      0.128234     -0.209250    -0.0908040   -0.00612980       1.99455       2.55897       2.77438       2.91438       2.72912       2.56118       2.40116       2.07814       1.65269       1.40194       1.11443      0.869305      0.665546      0.471474      0.307413      0.224709      0.160156     0.0940778
  20  15 3080.3369    3.6958  0.9669 11.8488 -0.0013  0.0284   0.0855   0.0646    0.1520   0.0000   434.8597      0.470193       7.45949    -0.0254250       2.42810       2.07207       3.40222      -1.07610       1.42308      -3.51998      0.335049      -1.20803     -0.428778     -0.135175       1.05199     -0.119283      0.205537      0.151888       2.31280       2.85542       2.63441       3.10942       3.14470       3.10656       2.50967       2.14796       1.91056       1.75204       1.28914      0.967593      0.699121      0.543696      0.409678      0.266326      0.176334      0.109986
  20  16 3224.3687    3.7207  1.2890 11.6836 -0.0064  0.0309   0.0738   0.0799    0.1430   0.0000   433.3028       2.92445       12.6028      0.240434     -0.673723       1.14814       3.53831      -1.46845       4.37149      0.760156      0.990275      -1.16309     -0.307198       1.36023      0.341848   -0.00808006    -0.0555520      0.127619       2.24465       3.06396       3.15725       3.25617       3.34795       3.00952       2.90616       2.49686       2.10519       1.74633       1.38151       1.06352      0.822174      0.608055      0.432776      0.286860      0.199987      0.123402
  20  17 3367.9444    3.1624  1.7608 11.6768 -0.0029  0.0379   0.0571   0.0943    0.1075   0.0000   439.1058       1.61312       5.88693       2.84530      -1.86207      -5.84815       2.44810      0.298485      -4.48798      -2.23522       3.08361       1.01246     -0.515635      0.575797      0.765124      0.314311     0.0182824     -0.351132       3.02817       3.91986       4.12958       4.28924       4.27134       3.99049       3.64437       3.13786       2.71584       2.19333       1.78550       1.38722       1.01396      0.757632      0.517657      0.374512      0.241759      0.156448
  20  18 3511.6409    2.6239  2.7074 11.1903 -0.0003  0.0451   0.0401   0.1261    0.0964   0.0000   439.9319      -3.80400       7.95863       3.76976       5.50765      0.854207    -0.0761345       1.92766       2.36026     -0.999184       2.34239     -0.241038       1.26211       1.13770     0.0632882      -1.34785      0.150078      0.262773       3.45037       4.54012       4.93165       4.98877       5.00986       4.69415       4.22307       3.78457       3.19275       2.65906       2.15211       1.64801       1.30354      0.886854      0.638002      0.452962      0.288472      0.190128
  20  19 3655.3628    2.0837  4.2578 10.6769 -0.0045  0.0615   0.0281   0.1668    0.0867   0.0000   442.3994       7.96283       26.9617      -1.06136      -1.56009      -6.88774       2.35560       7.07824      -5.99562      0.846947     -0.572832       3.25247      -1.92448       1.04953      0.394373      0.704216     -0.174808     -0.355736       4.69762       6.20680       6.89754       6.87141       7.01408       6.51300       5.98377       5.10963       4.45838       3.67340       2.99490       2.18786       1.79308       1.24005      0.874788      0.606484      0.397573      0.253780
  20  20 3799.0880    1.7663  5.5354 10.1275 -0.0041  0.0711   0.0204   0.1952    0.0776   0.0000   440.0675      -3.73043       12.2204       16.2854       6.27902      -7.22923       8.06423      -2.65621       11.9901       8.20574      0.481758      -2.57774      0.873294       2.15588     -0.698859       1.07980      0.657047      -1.02722       5.40750       7.05972       7.77998       8.16709       8.07724       7.35202       6.83878       5.92760       5.15273       4.14448       3.43051       2.60432       1.92751       1.47590       1.04452      0.710404      0.452720      0.293672
  20  21 3942.8940    1.4120  7.6627  9.9536 -0.0020  0.0936   0.0162   0.2722    0.0591   0.0000   443.4719     0.0485969       16.9590      -15.1462       5.02801      -19.3347      -6.65530       14.2777      -2.47662       2.61128      -1.76039     -0.331687       4.01491       3.52272     -0.527098     -0.514277     -0.223626      0.460438       7.14489       9.38632       10.3518       10.8542       10.0852       9.92787       9.09571       7.87597       6.73461       5.50310       4.46057       3.42062       2.66325       1.91667       1.36961      0.931478      0.608638      0.390511
  20  23 4230.2393    0.9418 11.6094  9.6948  0.0009  0.1504   0.0128   0.4391    0.0500   0.0000   439.7337      -7.77190       31.0038      -4.39004       25.1736      -26.6701      -7.80157       33.7665       2.50399      -1.64548      0.656458       4.04522       3.08410       4.18074       1.63375      -1.08541     -0.935678      0.847244       11.2124       14.7286       16.3736       16.8363       16.2214       15.7348       14.3310       12.6194       10.4232       8.91502       6.99304       5.54905       4.17037       3.13666       2.18580       1.53561      0.984586      0.641466
  20  25 4517.7950    0.6365 17.0063  9.5406  0.0013  0.2703   0.0086   0.7268    0.0340   0.0000   389.5518       11.2270      -23.2927      -3.68199       26.7122       35.6171      -4.27651      -55.3915      -17.9602       4.11798       14.5788       2.63429       6.08510       7.61941      -2.28213      -5.83407       1.09854     -0.255852       19.6866       26.2373       28.8828       29.5992       29.1458       27.3042       25.9162       22.2364       19.0375       16.1086       12.6074       10.1382       7.75856       5.56040       4.04493       2.78775       1.77191       1.17166
  21   6 1758.1974    0.3413  0.2955  8.8687 -0.0057  0.0177   0.0143   0.0377    0.0449   0.0000   436.2508       1.91706       19.1573      0.854021      -3.81994     -0.361815       1.13635      -1.59691      -1.18284      0.552470      0.185499      0.917154     0.0904510      0.284320      0.116970    -0.0576019     0.0343654    -0.0160836       1.41423       1.88971       2.10086       2.09643       2.28477       1.88407       1.61441       1.55925       1.24773       1.13287      0.801915      0.642442      0.493122      0.406474      0.262259      0.180959      0.115885     0.0755983
  21   7 1919.7975    0.4748  0.5153  8.9434 -0.0048  0.0242   0.0150   0.0548    0.0621   0.0000   437.2627      -2.77904       11.9060      -5.66189      -1.79995      -4.28116     0.0776106      -1.90197     -0.236919     -0.447699     0.0678066     -0.846019      0.777914    -0.0789189     -0.213436      0.206811     0.0431572     0.0267670       2.24191       3.03540       3.48324       3.60877       3.63467       3.34987       2.95962       2.39749       1.89761       1.51604       1.11811      0.830891      0.608539      0.446178      0.304107      0.223769      0.149556     0.0964161
  21   8 2077.7515    0.7303  0.5572  9.1435 -0.0017  0.0207   0.0203   0.0442    0.0816   0.0000   442.3632      -2.87357       14.4379       4.14256      -4.09392      -1.43572       1.20801      -2.04393      0.396455       2.29406      0.194171     -0.102377     -0.420977      0.295828     0.0569680      0.109613      0.269321   -0.00533804       1.66296       1.99761       2.09887       2.25863       2.25580       2.01384       1.99696       1.70384       1.44234       1.18748       1.10347      0.841156      0.618645      0.480582      0.296363      0.231836      0.157282      0.116386
  21   9 2231.8330    0.9821  0.8277  9.4124 -0.0031  0.0244   0.0238   0.0624    0.1218   0.0000   439.7394       4.48028       15.3530     -0.926702      -5.65122     -0.188206       2.82823       3.22084       2.59725      0.411852      0.615405      0.759920     0.0444356      0.459853      0.649184      0.141455    -0.0303842     0.0989182       1.92327       2.44931       2.68536       2.58693       2.64348       2.30198       2.20656       2.06058       1.74964       1.58974       1.30341       1.03024      0.793509      0.533737      0.376175      0.259609      0.170787      0.114479
  21  10 2381.8648    1.3526  0.9972  9.7811 -0.0055  0.0248   0.0302   0.0688    0.1307   0.0000   435.0486     -0.458268       15.7082       1.64121      -4.03996      0.388729       1.68069       2.15711      -1.52865     -0.822784      -3.43158       1.80591      0.875869      0.813611     -0.566217    -0.0603855     0.0960394     -0.138654       1.89713       2.43545       2.72676       2.76025       2.82186       2.56445       2.39009       2.07725       1.71680       1.47311       1.22984      0.921899      0.704064      0.505952      0.389782      0.268888      0.177198      0.116394
  21  11 2529.2644    1.7539  1.0214 10.4268 -0.0019  0.0291   0.0383   0.0649    0.1295   0.0000   440.4001      -2.23107       19.9882      -1.48180      -2.92554       1.29941      -4.75503      -3.58796       1.53412      0.250903     -0.850675      0.634795     0.0906315     -0.452802      0.466949      0.131071     -0.131662     0.0189419       2.40399       2.70314       3.01870       3.46378       3.53642       2.98076       2.57343       2.62458       2.21716       1.72723       1.24509       1.12184      0.914610      0.606475      0.407138      0.307984      0.217013      0.136547
  21  12 2676.1423    2.3845  0.9030 10.9612 -0.0014  0.0270   0.0541   0.0595    0.1865   0.0000   440.7138      -4.39777       10.4907       4.89197     -0.789654     -0.260948     -0.613546       1.91278      -1.23707    -0.0680046      0.672733     -0.465826      0.811824      0.133712     -0.143158      0.217504      0.111301    -0.0538093       1.95171       2.77174       2.90285       2.88349       3.05181       2.56759       2.64845       2.15062       1.95968       1.59146       1.40638       1.09055      0.795984      0.565823      0.385603      0.284025      0.189510      0.120064
  21  13 2822.8833    3.0141  0.9141 11.2720 -0.0106  0.0249   0.0722   0.0625    0.2339   0.0000   437.8958      -1.72972       13.3819      -3.92912      -3.04850     -0.905245      -1.39872      -1.71561       4.12356     -0.849052      0.929628      -1.54462     -0.380199     0.0283180    -0.0640102     -0.441793     -0.384045     -0.338892       1.92563       2.57613       2.73078       2.83401       2.90049       2.63163       2.48617       2.03000       1.84518       1.50837       1.17662      0.893600      0.715896      0.515256      0.389027      0.272983      0.179858      0.120951
  21  14 2968.8352    3.7410  0.8228 11.5643 -0.0026  0.0226   0.0873   0.0533    0.1502   0.0000   439.1583      0.310522       15.4854      -2.09842      -2.71195      -1.22185      -2.86797       4.16129      -2.40333     -0.822362      0.111489      0.424530      0.332062      0.109700     -0.596173     -0.102594     -0.107089      0.176367       1.68599       2.33991       2.39842       2.57568       2.57360       2.32932       2.05500       1.92795       1.62529       1.35257       1.07952      0.813287      0.673312      0.445661      0.347277      0.234000      0.149609      0.102981
  21  15 3113.8635    3.9481  0.9371 11.8754 -0.0071  0.0262   0.0857   0.0568    0.1574   0.0000   435.1695      -1.57920       12.3187       4.76166      0.863574      0.503745      0.753660       1.82461     -0.554119      -4.34996      -1.72304      -1.21407     -0.367809     -0.508883      0.649398      0.210405      0.244389      0.119597       1.84007       2.44087       2.67665       2.72709       2.61482       2.64181       2.42081       1.99562       1.89867       1.45932       1.23752      0.976104      0.756265      0.533141      0.425026      0.268831      0.186179      0.124094
  21  16 3258.3963    3.5884  1.3757 11.4354 -0.0010  0.0324   0.0672   0.0757    0.1693   0.0000   438.5611       4.78526       11.7306       7.05681      0.571712       3.34681      -5.34911      -1.37484      -1.04985       2.33305     -0.695615       1.43140      0.124728     -0.375063     -0.604095    -0.0791942      0.304791     0.0332258       2.23476       3.17929       3.27314       3.36834       3.46689       3.03526       2.97277       2.60655       2.22069       1.90370       1.47107       1.23089      0.901615      0.662265      0.506252      0.328047      0.228997      0.146906
  21  17 3402.8282    3.0660  1.8968 11.4877 -0.0036  0.0381   0.0521   0.0954    0.1005   0.0000   443.0217       1.89767       12.9385       2.87908       11.3838       6.30747       4.11786      -2.07314       1.13983       5.45097      -1.33434       1.53767      -1.25471     -0.599348      -1.14437     -0.401228      0.738525     -0.211566       2.98573       3.95182       4.37001       4.47066       4.61170       4.22091       3.72186       3.31875       2.74820       2.30238       1.76180       1.40372       1.05403      0.800720      0.567552      0.416937      0.271643      0.175168
  21  18 3546.9851    2.4448  3.0123 11.1808 -0.0022  0.0493   0.0355   0.1331    0.0806   0.0000   449.9411      -4.17098       2.06553       6.74375       4.72121    -0.0376992     -0.868703       2.74202      0.430505       1.35159      -4.28915      -1.06871    -0.0722328      0.637964      0.305549     -0.492061    -0.0227517    -0.0249801       3.49478       4.78209       5.18235       5.26362       5.22558       4.89300       4.42510       4.12303       3.48840       3.00431       2.37461       1.89834       1.44375       1.07525      0.755917      0.543303      0.348025      0.226807
  21  19 3691.4071    2.0168  4.6319 10.3892 -0.0025  0.0612   0.0237   0.1640    0.0803   0.0000   443.3279      -10.3372       4.64142       2.18694       5.05673       6.44410      0.685907      -11.4968     -0.282939      0.867736      -1.93813      -1.30740      0.867061     -0.618504      0.424461      -1.09011     -0.637640     -0.307415       4.49780       5.93863       6.53135       6.78121       6.77950       6.32486       5.64919       5.16174       4.40750       3.63225       2.98736       2.35167       1.78927       1.31889      0.949382      0.674642      0.437554      0.289517
  21  20 3835.3617    1.6783  6.5959 10.0225  0.0002  0.0778   0.0180   0.2100    0.0669   0.0000   430.8433     -0.965641       8.00219      -14.5100      0.323599       5.87824      -3.54092      -2.25054       1.79160       1.72773       2.22433       4.79911      -4.96825      0.173288       1.23352      0.697977      0.434205     0.0504724       5.77890       7.32292       8.26088       8.40442       8.26219       7.94009       7.20941       6.57687       5.55900       4.64210       3.76944       2.98977       2.32394       1.71797       1.22404      0.882832      0.586400      0.385985
  21  21 3979.6591    1.3760  8.2245  9.8986 -0.0011  0.0950   0.0154   0.2761    0.0570   0.0000   426.3475      -1.42511       40.4771       8.19128      -14.7550     -0.602673       6.24678       5.11235     0.0466917       8.51623      0.562817      -3.25909       6.13550       1.48657      -1.59674      0.161943      0.588962      0.228742       6.99292       9.17246       10.3646       10.3663       10.4104       9.84201       9.03019       7.95824       6.86116       5.73749       4.68050       3.72690       2.78692       2.08195       1.52634       1.06451      0.696489      0.467916
  21  22 4123.8020    1.1436 10.1270  9.7719 -0.0026  0.1192   0.0131   0.3403    0.0486   0.0000   441.0756       39.0614       13.4833      -16.8967      -13.1499       2.88009       9.48382       12.4322       14.1658       3.22165      -12.6294      -3.27344       7.85655      -2.91406      -2.47360       1.85454      0.808254      -1.46355       8.59837       11.0921       12.4680       12.7280       12.7455       12.1689       10.8954       9.95552       8.46644       7.00830       5.73956       4.55098       3.48896       2.67102       1.88606       1.32938      0.890526      0.600278
  22   6 1781.4981    0.3471  0.3633  8.8953 -0.0026  0.0192   0.0141   0.0469    0.0467   0.0000   441.2916     -0.849517       15.7518      -1.25230      -2.59100       2.61001       2.99038      -1.31766      -1.19275      0.395730      0.323932      -1.14807      0.172350     0.0120972    -0.0478610     -0.104922     0.0167354      0.101707       1.59360       2.00614       2.11504       2.05902       2.15144       2.04806       1.98750       1.91386       1.45051       1.51052      0.965096      0.916359      0.632246      0.491577      0.371512      0.251181      0.196468      0.132320
  22   7 1945.0379    0.5559  0.5352  9.0161 -0.0049  0.0253   0.0172   0.0480    0.0650   0.0000   437.5306      -4.02707       15.1496       3.94902     -0.946971      0.642297     -0.817599       3.52917      0.465564     -0.756654     -0.699622     -0.624790      0.388967     -0.311928    -0.0376669    -0.0939168     0.0378918    -0.0901555       2.26672       3.18916       3.70464       3.97675       3.89672       3.56027       3.03869       2.72175       1.99685       1.58845       1.23771      0.930818      0.677532      0.521268      0.322114      0.241851      0.170950      0.120186
  22   8 2104.6638    0.7257  0.6955  9.2710  0.0014  0.0264   0.0189   0.0535    0.0811   0.0000   439.2086       2.53977       18.7989      -1.19014      -1.22032      -1.05485       1.48439       2.51628      0.583080      -1.66426       1.31156    0.00625849      -1.84624     -0.202095      0.491218      0.133113     -0.294927    -0.0361680       1.99364       2.36602       2.49315       2.88311       2.63509       2.41759       2.13468       2.12419       1.89879       1.52936       1.23733       1.03549      0.772186      0.557250      0.419266      0.291291      0.207048      0.132468
  22   9 2259.9685    1.0440  0.7811  9.6408 -0.0023  0.0240   0.0247   0.0554    0.0996   0.0000   438.3742      -6.66270       16.6898       2.23796     -0.323072       1.54621      -3.22156       1.05658      0.174162      -2.25150     -0.591569     -0.280691       1.06290     -0.817691      0.535151    -0.0247224      0.197428     -0.257645       1.75265       2.25123       2.30690       2.41191       2.38105       2.48972       2.25298       1.90828       1.62043       1.34032       1.06800      0.887884      0.691345      0.524464      0.384104      0.284394      0.193015      0.132483
  22  10 2410.7797    1.4528  1.0073 10.1742 -0.0073  0.0272   0.0326   0.0655    0.1440   0.0000   438.5963      0.230123       15.0277      -4.62816      -3.99594     -0.808882      -1.30704       3.64314      -1.15434      -2.80374      -1.55325      0.633078     -0.703510    -0.0647941     -0.478583     -0.150107      0.170094     0.0207579       1.91478       2.74059       2.82260       2.91634       3.02673       2.84477       2.60244       2.30436       1.96900       1.57616       1.36177       1.01213      0.839591      0.581017      0.439671      0.308150      0.216235      0.147319
  22  12 2707.0750    2.5009  0.8909 11.1738 -0.0032  0.0241   0.0569   0.0579    0.1498   0.0000   435.9920      -6.08793       15.5299      0.562222      -5.05868      -1.30977     -0.219709      -2.49775       2.80462       1.25837      -1.52515      0.718481     -0.303303      -1.03207    -0.0153364     -0.109845   -0.00793203      0.137457       1.88992       2.46600       2.78090       2.82191       2.86505       2.63077       2.43943       2.15736       1.77350       1.58352       1.15837      0.976000      0.745398      0.560642      0.398981      0.286740      0.205601      0.135080
  22  13 2854.6395    3.1715  0.8873 11.3413 -0.0053  0.0251   0.0711   0.0582    0.2358   0.0000   438.8074      -4.22141       13.8047      0.621191       4.46471       3.24655       1.94219      0.414769      -3.77133      0.325512     -0.361378     0.0409100      -1.06147      0.448861      0.191656     -0.255702     -0.237858   -0.00767242       1.96965       2.59642       2.57138       2.70624       2.60951       2.45003       2.21135       2.10987       1.98236       1.67798       1.40425       1.07023      0.854772      0.623561      0.442141      0.311889      0.209085      0.141836
  22  14 3001.3098    3.6778  0.9016 11.9603 -0.0007  0.0238   0.0817   0.0589    0.1442   0.0000   439.7673      0.153708       16.6932      -2.33425      -1.58878      0.694018     -0.722121      -3.95568     -0.979798       2.30982     -0.971456      -1.74069    -0.0501189      0.520707     -0.113745      0.173233     -0.162575     0.0446019       1.88547       2.35475       2.49762       2.77654       2.81488       2.62958       2.24673       1.99411       1.70839       1.47177       1.20428      0.884631      0.719327      0.520984      0.389168      0.262311      0.183197      0.132313
  22  15 3146.9333    3.8655  1.1560 12.1000 -0.0043  0.0273   0.0802   0.0749    0.1459   0.0000   439.4524      -6.78150       15.4931       5.27347     -0.131788      -1.18882       2.93647      0.935485      -2.60248     -0.230592      -1.28065       2.31957     -0.564869     -0.701939     -0.262038    -0.0123630     -0.344645     -0.101268       1.99413       2.57689       2.78808       2.93923       2.77436       2.66543       2.46295       2.16834       1.94689       1.72329       1.39285       1.10533      0.840395      0.620681      0.466077      0.318854      0.223705      0.138689
  22  16 3292.0813    3.6156  1.3313 11.6424 -0.0078  0.0322   0.0689   0.0709    0.1636   0.0000   436.1678      -4.82884       11.9039       2.77697      -6.22233      -2.58765       7.65738      -2.26013      -5.56796      -1.70261       2.95426       1.34168      0.915486      0.994948    -0.0251246     -0.349660      0.205989      0.136540       2.17279       3.09221       3.10646       3.41844       3.12782       3.12056       2.77957       2.71228       2.17059       1.96515       1.52691       1.25495      0.951595      0.740555      0.509257      0.374061      0.248438      0.169859
  22  17 3437.1192    2.9421  2.0424 11.3756 -0.0000  0.0392   0.0449   0.0928    0.0889   0.0000   439.0543      -1.33103       8.49462       4.77715       1.77528       2.26877      -2.91353      0.178859      -1.90363       2.46908       3.84353      0.827834      -1.02005       1.11826     -0.904489     -0.246427     -0.448316     -0.145630       2.71716       3.67374       4.10911       4.01211       4.06812       3.78176       3.45895       3.25388       2.74617       2.41245       1.99797       1.57772       1.24041      0.902559      0.660502      0.462474      0.319671      0.207364
  22  18 3581.9897    2.3461  3.5238 10.7986 -0.0019  0.0502   0.0294   0.1327    0.0768   0.0000   440.6701      -3.83042       10.2054      -5.01088       2.36755       3.77102       3.24930       4.76540       1.41546      -5.15652      -3.08277     -0.712829       1.38288       1.72346     -0.824917     -0.639382      0.383124      0.176321       3.55998       4.64161       5.18283       5.21580       5.27078       5.01568       4.56215       4.23275       3.57282       3.03066       2.43506       1.99241       1.52745       1.15730      0.860570      0.617421      0.421504      0.284581
  22  19 3726.6951    1.9308  4.8178 10.4870 -0.0026  0.0623   0.0230   0.1702    0.0737   0.0000   436.0919     -0.576309       10.0919       4.92292       6.30984      -3.12156       3.36441       7.82154      -3.44128      -4.46575       1.00307      0.942838      -2.15598     -0.479386       1.62954     0.0278707      0.101303     -0.412775       4.51419       5.71994       6.56146       6.57507       6.75086       6.48584       5.87071       5.18261       4.45985       3.72682       3.08690       2.42143       1.89121       1.42792       1.05452      0.759338      0.519379      0.354725
  22  20 3871.4212    1.5401  6.2499 10.1809  0.0002  0.0759   0.0174   0.2146    0.0595   0.0000   440.9547      -11.8305       14.6868       21.5013      -8.29835      -5.09576       7.47460       1.30671       6.85798    -0.0709675      -1.79285       1.57358       1.26888      -3.60639      -2.33844       2.56731     -0.393174     -0.643882       5.31765       6.90495       7.66601       7.76876       7.76665       7.57197       7.05448       6.19747       5.45124       4.55506       3.70489       2.97956       2.33156       1.79994       1.31397      0.950355      0.643162      0.439204
  22  21 4016.2453    1.2838  8.7118  9.9132  0.0013  0.0998   0.0142   0.2884    0.0511   0.0000   443.7042      -11.1323       13.5891       4.61839       4.48590       9.02279      -8.37979       1.37496       2.32274       10.8910      -5.53763      -6.62102     -0.611631      -2.88735     0.0222729     -0.319042     -0.953187      -1.17247       6.87165       9.01121       10.0671       10.1881       10.4001       9.80741       9.12769       8.16346       7.07382       6.08520       4.86857       3.96236       3.07775       2.31293       1.74260       1.23574      0.835811      0.565121
  22  22 4160.5743    1.0332 10.4692  9.8378 -0.0031  0.1308   0.0129   0.3694    0.0468   0.0000   438.1128       11.1711       2.04971      -13.4601      -10.6079  -0.000186350       2.63448      -16.1151      -3.12553       4.26621       1.04245      -2.13860       5.57323       1.71311      -5.18731      -1.27320       2.77900     0.0983386       8.87512       11.5702       13.3601       13.2685       13.5496       12.7699       11.8152       10.9203       9.09974       7.78566       6.44605       5.05117       3.93728       3.04767       2.24891       1.61920       1.09125      0.737145
  22  23 4305.4643    0.8312 12.2989  9.8080 -0.0004  0.1669   0.0121   0.4862    0.0424   0.0000   433.9572       12.4528     -0.323025       1.34455       35.5975       12.3047       7.42018      -3.92366       10.3829       2.26429      -2.06741       5.38773      -11.0406      -6.70097       1.48482     0.0463243      -3.05498      -1.87136       11.2989       14.8378       16.7493       17.1321       17.1344       16.1547       15.0421       13.6729       11.6075       10.0554       8.27798       6.66808       5.20299       3.91019       2.84100       2.09888       1.38001      0.923004
  23   6 1804.1926    0.4061  0.3843  8.8717 -0.0035  0.0197   0.0139   0.0378    0.0499   0.0000   438.8172      -3.49595       19.5994       2.10101     -0.441987      -1.63112      -1.09241      0.146047     -0.469563     -0.600657      0.437500       1.26657     -0.421869     -0.165174     0.0298065     0.0799761      0.143942    -0.0584793       1.21051       1.64994       1.79005       1.89065       1.97046       1.63593       1.86618       1.53106       1.25464       1.13402       1.04370      0.701327      0.637057      0.493860      0.297978      0.252157      0.173791      0.113774
  23   7 1969.6061    0.5611  0.5340  8.9551 -0.0076  0.0195   0.0165   0.0453    0.0684   0.0000   438.6419      -3.82668       15.9229      -1.70681      -4.03987      -1.96190     -0.561891     0.0311817       1.40040    -0.0821382      -1.13761      0.210737     -0.897864      -1.08154      0.240999      0.199677      0.345493    -0.0574276       1.33332       1.84248       1.91854       2.09056       2.01807       1.84186       1.73370       1.54354       1.42543       1.15875      0.959489      0.792764      0.602719      0.472729      0.325760      0.244248      0.176893      0.114573
  23   8 2131.0755    0.7911  0.8320  9.1595 -0.0002  0.0233   0.0185   0.0614    0.0959   0.0000   434.5858       1.31865       19.9218       2.97488      -1.33565     -0.218836     -0.365451       2.31782      -1.20812      -1.08737    0.00988224      0.289498     -0.251359     -0.520356     0.0857470      0.668180     0.0251339     0.0758176       1.60236       2.01837       2.19104       2.32705       2.31501       2.30526       2.09364       1.80894       1.63118       1.39495       1.07172      0.970836      0.730222      0.538866      0.403365      0.300228      0.201490      0.141977
  23   9 2287.4166    1.1581  0.9616  9.3154 -0.0028  0.0252   0.0242   0.0595    0.1447   0.0000   436.1816      -3.21944       12.4047       3.99684      -2.48537       1.12573     -0.395057       2.16332       2.21919       1.90810      0.307008      -1.85539      -1.24112     -0.936144     -0.394559      0.216777     0.0705453    -0.0921269       1.85342       2.35328       2.62684       2.77634       2.66943       2.59951       2.44417       2.14267       1.81311       1.55958       1.21619      0.978012      0.766238      0.590741      0.453036      0.330473      0.233803      0.155294
  23  10 2439.1473    1.5170  1.0594 10.0643 -0.0016  0.0268   0.0320   0.0681    0.1583   0.0000   438.9105     -0.169792       11.3854       4.32134      -1.00410      -2.87889      -5.73009      -2.10435       1.38293       2.10877      0.500491      0.439641     -0.724631     -0.738652     -0.180697     -0.221316    -0.0242827     0.0723047       1.93145       2.28277       2.50424       2.79530       2.74987       2.50632       2.38331       2.26090       1.94056       1.51091       1.34064       1.02814      0.854231      0.629696      0.500378      0.341576      0.235723      0.174257
  23  11 2588.6326    2.1708  0.9497 10.4027 -0.0016  0.0231   0.0454   0.0596    0.1543   0.0000   437.0087      -6.52852       8.77731    -0.0576696      -4.29831      -1.22785      -1.82661      0.221466      0.326652      -1.70074     -0.829393      -2.14132       1.59649      0.791202      0.162034     -0.189536     0.0955361     0.0265622       1.60253       2.13536       2.34769       2.45855       2.45324       2.29963       2.15509       1.85992       1.62351       1.40363       1.13984      0.969392      0.735405      0.552139      0.396671      0.287995      0.193799      0.143327
  23  12 2737.5230    2.6797  0.8977 11.0467 -0.0012  0.0240   0.0567   0.0542    0.1411   0.0000   441.3932      -1.75484       16.2667       3.78373      -1.65891      -2.32400    0.00986813     -0.551311      0.663627       2.87269       1.37018      0.367754      0.244488     -0.312368     -0.234866      0.261615      0.137743    0.00969049       1.60647       2.04000       2.23611       2.26729       2.40455       2.30099       1.95029       1.92168       1.62308       1.40474       1.20571      0.918587      0.767277      0.555664      0.430289      0.311156      0.203460      0.144625
  23  13 2885.9718    3.3906  1.0074 10.7924 -0.0007  0.0257   0.0697   0.0615    0.4207   0.0000   440.4590       2.04889       11.8038       1.97921      -4.21579      -3.16592     -0.694907     -0.512035      -2.40268      0.687839     -0.504838    -0.0971548     -0.295921     -0.430180      0.370615      0.533711     -0.159838     0.0204021       1.77165       2.49820       2.70670       2.83765       2.74588       2.52960       2.49720       2.08393       1.90965       1.59300       1.32218       1.02804      0.840494      0.599548      0.462683      0.325191      0.226814      0.154426
  23  14 3033.3687    3.8228  0.8292 12.3284 -0.0041  0.0251   0.0870   0.0554    0.1396   0.0000   440.2206      -1.14887       10.5048       3.88702       4.73409    -0.0269106      0.574491      -2.64213     -0.403106     -0.601169      -2.01629      0.701124     -0.208739      0.124925     -0.464660     -0.753091     0.0747621     0.0659463       1.58057       2.35100       2.41574       2.76064       2.45381       2.57030       2.20497       2.03191       1.71398       1.45644       1.17060      0.967055      0.760957      0.547891      0.424221      0.298640      0.210990      0.142314
  23  15 3179.6045    3.6022  1.1439 12.1280 -0.0099  0.0303   0.0715   0.0705    0.1296   0.0000   439.8100      -1.65957       10.4608       4.13909      -1.23269       1.08959      -2.09565      -5.57653      -2.19257     -0.716254       1.16886      0.511082      -1.18802     -0.659594      0.527838      0.607124     -0.254463      0.112484       1.84707       2.79509       2.81186       3.20223       3.01543       3.00740       2.68528       2.46190       2.12687       1.63596       1.48655       1.08094      0.947335      0.660492      0.521446      0.359190      0.240559      0.173676
  23  16 3325.4239    3.3780  1.6742 11.5127 -0.0038  0.0332   0.0564   0.0839    0.1172   0.0000   438.9342     -0.999722       13.2057       7.63525      -6.48998       2.75740       4.88014     -0.830785     -0.792763      -1.15953      0.861032      -1.68658       2.34163     -0.604161     0.0674094      0.599524     -0.518910    -0.0167189       2.22270       2.88931       3.22631       3.32930       3.16854       3.16059       2.86696       2.58771       2.34374       2.00431       1.63233       1.34835       1.05459      0.773044      0.609691      0.435868      0.305448      0.203318
  23  17 3471.1488    2.7908  2.3784 11.2553  0.0008  0.0394   0.0389   0.1033    0.0770   0.0000   438.6404      -1.53157       11.6961     -0.543831       6.64824       5.03166      -6.12652      -3.36339       1.37975       2.08363       1.52246    -0.0515812      -1.13870      0.518119      0.378725      0.409296     -0.774948      0.150326       2.56752       3.43630       3.74236       3.83391       4.00231       3.69323       3.46735       3.12135       2.74023       2.27816       1.92268       1.56018       1.24220      0.920437      0.707194      0.501224      0.349835      0.243070
  23  18 3616.4846    2.2726  3.8596 10.8459 -0.0016  0.0525   0.0278   0.1434    0.0680   0.0000   442.4725       3.20002       18.6255       1.22058       2.50201      -6.26335      0.964614       2.77047       1.38636      -2.80029      -2.82314      -3.51656      0.972547       1.51374      -1.46551      0.615021     -0.246545      0.569550       3.53350       4.56619       5.29729       5.19614       5.32786       5.05081       4.71015       4.26399       3.74068       3.13097       2.68816       2.15877       1.65931       1.31095      0.967538      0.684491      0.475896      0.334675
  23  19 3761.8613    1.8686  5.3094 10.3568 -0.0018  0.0654   0.0212   0.1765    0.0698   0.0000   442.8899      -2.70428       11.2306       2.94335       7.96456       4.01635      0.817049      -4.44518      -2.54797       1.02408       4.25187      -6.91502      -1.03990       1.05672       2.56845      -1.34851      -1.11512     -0.250334       4.36676       5.96139       6.44370       6.89578       6.81862       6.56672       5.99597       5.36072       4.75290       3.83756       3.28371       2.62667       2.04745       1.59642       1.16487      0.856344      0.594863      0.408496
  23  20 3907.1436    1.5131  7.4011  9.9882  0.0002  0.0835   0.0160   0.2308    0.0605   0.0000   437.9484      0.165771       7.58494       1.87207      -4.32912      -6.62853       2.28472       5.95728       9.91103       4.64513       5.04823      0.446679       3.88018      -4.41015      0.606624     -0.744371     0.0141829      0.350472       5.49577       7.36616       8.19547       8.36067       8.55798       8.08996       7.56151       6.86827       5.92500       5.09941       4.18211       3.31558       2.62674       2.10129       1.51725       1.11949      0.777109      0.534367
  23  21 4052.3388    1.1859  9.3414  9.9986 -0.0035  0.1089   0.0139   0.3108    0.0469   0.0000   443.3757      -6.89659      0.406780       17.4968      -9.91699      -23.6663       5.29815      -5.63011      -13.2171       10.4548      -9.34217       7.15348     0.0696710      0.238012       1.97279       1.23770      -1.43513      -1.33312       7.26854       9.41151       10.6500       10.8288       10.9593       10.4166       9.84885       8.63098       7.82216       6.62552       5.42031       4.45823       3.48061       2.69838       2.01611       1.45946       1.00490      0.705529
  23  22 4197.3169    0.9925 10.6746  9.8456 -0.0004  0.1291   0.0126   0.3796    0.0453   0.0000   425.1214      -22.2140       26.2717      -2.94563      -5.56410      -5.51186       8.20533       6.51289       3.79246      -2.61365      -3.38980      -3.08637       9.50839      -3.29090      -1.23622       1.24425      0.463733     -0.319455       8.49114       11.0847       12.6369       12.8581       13.0061       12.5382       11.3593       10.4877       9.15417       7.69256       6.57146       5.16291       4.12927       3.16124       2.39934       1.74019       1.17769      0.822957
  23  24 4487.7618    0.6044 14.1124  9.7549 -0.0020  0.2294   0.0104   0.6337    0.0362   0.0000   444.1991       33.3218       57.5429      -44.0366       15.6392      -42.5425       33.6230       28.8943       15.7182      -23.1382      -15.3514       15.1363       2.86957      0.135265     -0.971904       1.07273      -1.99348       1.25937       14.8780       19.1604       22.0945       22.6660       23.1027       21.6459       20.4284       18.4207       15.9687       13.6654       11.4907       9.24830       7.34008       5.63086       4.28502       3.13507       2.09832       1.46892
  24   6 1826.2983    0.4196  0.3697  8.9020 -0.0046  0.0166   0.0142   0.0369    0.0493   0.0000   438.7694      0.520947       19.4242       1.22131      -3.92825      0.596631      -1.28283      -1.79972       1.49259     -0.195931      0.313624     -0.525014    -0.0666459      0.403664      0.166131     -0.225606     -0.436573     -0.106059       1.00135       1.36970       1.48924       1.58445       1.52433       1.58117       1.34316       1.34526       1.00302       1.00702      0.764476      0.657665      0.547518      0.398615      0.310951      0.225708      0.150769      0.109503
  24   7 1993.4769    0.6090  0.6462  8.9909 -0.0024  0.0220   0.0157   0.0512    0.0728   0.0000   437.5401     -0.876429       15.7811      0.485682      0.396704     -0.406982     -0.645901       1.08020     -0.745893      0.314325     -0.669912      0.557040     0.0460381     -0.389262     -0.134969      0.129675     -0.523662     -0.270716       1.42144       1.84254       2.04566       2.12936       2.22166       2.14345       1.92684       1.83265       1.43714       1.25818       1.06491      0.814399      0.676922      0.511977      0.376604      0.292458      0.206409      0.145458
  24   8 2156.7248    0.8592  0.8907  9.2288  0.0010  0.0259   0.0191   0.0594    0.0963   0.0000   437.5383      -2.87512       14.3938      -1.73491     -0.712013      0.658444      -2.29254      -2.31246    -0.0962811     -0.198948     -0.176956      0.757849       1.09746      0.607455     -0.177809      0.156535      0.177152     -0.176363       1.62558       2.39640       2.53467       2.76344       2.73653       2.51096       2.47539       2.03630       1.96691       1.43343       1.33086      0.970917      0.782480      0.631316      0.456967      0.350695      0.230655      0.177373
  24   9 2314.2286    1.1607  0.9482  9.8490 -0.0016  0.0264   0.0256   0.0607    0.1033   0.0000   443.3039      -1.53219       13.0196       2.43682      0.544028     -0.597411      -4.93109     -0.450110       3.42649      0.761179      0.134745      0.362816    -0.0149520      -1.14152     -0.254273      0.419524     -0.630474      0.424226       1.63435       2.26303       2.55344       2.60950       2.72892       2.45636       2.42576       2.01477       1.90259       1.53370       1.33835       1.04965      0.819592      0.666107      0.473242      0.352583      0.253132      0.170193
  24  10 2466.9614    1.6683  1.0587 10.0758 -0.0030  0.0272   0.0332   0.0622    0.1677   0.0000   438.8445      -4.73296       10.7259       3.36879     -0.375979       1.76024      0.872777     -0.251816      -2.01148     -0.992205      0.413158      0.505249      0.833984     0.0933845     -0.818981     0.0746402     -0.199677     -0.187916       1.81744       2.42413       2.75476       2.92388       2.87520       2.76056       2.38374       2.24912       2.04779       1.66168       1.36303       1.03354      0.875775      0.671020      0.503908      0.369859      0.265419      0.190017
  24  11 2617.6047    2.1695  1.0274 10.5483  0.0005  0.0250   0.0441   0.0619    0.1760   0.0000   437.9364      -1.69513       13.5471     -0.630366      -2.35314      -1.15786      0.166921     0.0984235      -1.53704       2.35647       2.03821      -1.74321     -0.713270      0.317392      0.490715      0.155773     -0.306456   -0.00173908       1.59543       2.20175       2.38810       2.56756       2.52757       2.53183       2.23953       1.99314       1.84568       1.43178       1.24775      0.961792      0.786742      0.608623      0.455495      0.328567      0.240329      0.175674
  24  12 2767.5956    2.7666  0.9876 10.7409 -0.0009  0.0251   0.0554   0.0557    0.1792   0.0000   439.2162      -3.03150       11.4764      -1.14950      -4.95902       2.16170      0.592165      -3.03907       3.66633       1.49475       1.25520     -0.342248     -0.734097       1.23124      0.910973      0.338829      0.126586     0.0189016       1.85473       2.53214       2.79634       2.92596       2.79336       2.66944       2.41754       2.22852       1.98979       1.63468       1.36297       1.07171      0.890463      0.672578      0.494298      0.357105      0.250172      0.172020
  24  13 2916.8695    3.5431  0.8552 11.2378 -0.0010  0.0205   0.0747   0.0534    0.2091   0.0000   436.4511      0.128109       12.7440       2.94159      -1.30795      -4.18515     -0.633562       1.60532      -1.11690      -1.14995      0.441793     -0.144390      0.135961     -0.416610     -0.269718    -0.0659400    -0.0631853     -0.211491       1.44062       1.92947       2.04318       2.13378       2.13274       2.06369       1.91518       1.77789       1.56010       1.26664       1.02278      0.840788      0.672567      0.529579      0.391036      0.300928      0.211638      0.147479
  24  14 3064.9562    3.9141  0.9890 11.5523 -0.0033  0.0245   0.0822   0.0622    0.2742   0.0000   437.3144       2.90950       10.5156       3.35762      -3.53869     0.0198929     -0.602896      -2.77033       3.22416       2.62282     -0.938738     -0.710893     -0.384101     -0.861235     -0.241411     -0.190557      0.115322     -0.117031       1.69074       2.33406       2.55880       2.54149       2.45654       2.23937       2.15064       1.96041       1.80669       1.62161       1.42788       1.17934      0.912337      0.689248      0.489250      0.353069      0.251389      0.166042
  24  15 3211.8635    3.7741  1.2951 11.5615 -0.0035  0.0281   0.0694   0.0715    0.2283   0.0000   437.6987     -0.710929       13.8891      -1.51669      -3.92288       1.16530     -0.369968      -1.02322     -0.633246       1.74967    -0.0827954       1.60513       1.11057      -1.00380     -0.771271     0.0211205      0.192782     0.0445144       1.94216       2.56209       2.86368       2.99400       2.96165       2.84955       2.71620       2.29175       1.98729       1.72619       1.46529       1.16959      0.924464      0.700497      0.533666      0.368042      0.284643      0.195559
  24  16 3358.4106    3.3318  1.7404 11.4489  0.0014  0.0325   0.0526   0.0839    0.1071   0.0000   440.9712      -1.50421       12.7182       2.35566     -0.358763      0.197182      -4.75911       1.66675      0.256107      -1.90065      0.718462     -0.218897      0.416889     0.0659858     -0.443856     -0.458354      0.195177    -0.0387811       2.00525       2.74064       2.98873       3.09744       3.19091       2.93218       2.81575       2.56746       2.22114       1.95250       1.56948       1.32728       1.01256      0.796227      0.598718      0.466185      0.329962      0.224722
  24  17 3504.7240    2.6295  2.8234 11.0991 -0.0010  0.0427   0.0337   0.1099    0.0719   0.0000   442.7806     -0.152311      0.951447       5.44050      -2.34647       7.32120       2.93552      -5.96021      -2.65903       2.31241       1.30650      -3.54553      0.568610      0.697604      -1.38460     -0.196367      0.343766     -0.331911       2.81649       3.75677       4.13773       4.15134       4.28193       4.01147       3.74881       3.46618       3.08458       2.64280       2.16328       1.85405       1.41919       1.13517      0.815092      0.620836      0.438657      0.305109
  24  18 3650.7741    2.1448  4.2381 10.5134 -0.0035  0.0541   0.0239   0.1433    0.0693   0.0000   434.4936       2.69267       17.2116       8.68361       1.96646      0.510739    -0.0474424      -1.76210      -5.04486       7.39452       3.88862       2.94421      -2.67747       1.04028       1.62892     -0.829550     -0.605920      0.250445       3.45278       4.60656       5.20980       5.32381       5.36084       5.29524       4.64257       4.36605       3.79514       3.23803       2.77491       2.22891       1.77142       1.37842       1.00975      0.778228      0.531425      0.370025
  24  19 3796.5075    1.7154  5.8697 10.3741 -0.0019  0.0682   0.0190   0.1951    0.0583   0.0000   438.5508       15.3359       7.93529      -4.28914      -6.72626      -2.33538       9.36868       3.86597      -5.55590      -4.32665       4.96314      0.460003      0.534059      0.875144       1.81636     -0.390934     -0.252426    -0.0891622       4.38944       5.70497       6.35769       6.60302       6.67852       6.38335       5.93630       5.36230       4.84626       4.24110       3.44111       2.82681       2.25018       1.76047       1.34504       1.00590      0.690793      0.493399
  24  20 3942.3510    1.4103  7.7174 10.0396 -0.0016  0.0850   0.0151   0.2453    0.0535   0.0000   440.9786       5.76772       26.2849      -5.40276      -13.7090      -12.8358       7.25702       10.0011      -5.28841       3.52014      -4.75906       3.48670      -5.20893     -0.709143     0.0466416     -0.183948     -0.632004      0.844257       5.41331       6.94437       7.96884       8.11680       8.13061       7.94495       7.35576       6.73645       5.87945       5.10416       4.36088       3.47245       2.81684       2.21509       1.62684       1.22813      0.853326      0.598092
  24  21 4088.1458    1.1553  9.6088  9.9564 -0.0023  0.1084   0.0133   0.3144    0.0448   0.0000   435.2544      -1.87132       17.2756       14.5585      -14.0403      -11.8012       5.45203       7.95212       15.5512       14.7142      -7.26890       4.89005     -0.197069      -5.84956       1.89751     0.0664833      -1.65686      -1.99076       7.04014       8.99146       10.3355       10.5946       10.5169       10.0537       9.39824       8.52732       7.71181       6.68271       5.66706       4.62862       3.68972       2.85447       2.13982       1.58296       1.12076      0.764322
  24  22 4233.4579    0.9415 12.2283  9.8178 -0.0028  0.1511   0.0116   0.4234    0.0428   0.0000   439.4457       19.5432       28.3894       33.5299      -31.5700      -19.9485       22.8140       5.17516       3.42433       7.30277       5.67799      -1.36763      -2.31946      -5.31353       3.06268       2.30303      -2.97716     -0.619928       9.28799       12.3517       14.0739       14.2535       14.5181       14.0205       12.9316       11.9632       10.5160       9.13407       7.61818       6.25116       4.97431       3.92432       2.95851       2.19438       1.50590       1.06513
  24  24 4524.2496    0.5640 15.2015  9.6760 -0.0057  0.2584   0.0088   0.6675    0.0332   0.0000   435.4511      -15.7317      -13.2609       18.5267       25.2364      -43.3648      -4.35650       28.4156      -18.6687      -37.3650      -8.65402       2.95674      -13.0671      -7.98944       4.35336      0.859511     -0.844520      -3.56463       16.0075       21.4540       23.7546       24.9413       24.8241       24.2488       22.2147       20.4232       18.1162       15.7723       13.2083       10.8963       8.68729       6.81957       5.13119       3.80126       2.60623       1.84919
  25   5 1674.0748    0.2829  0.2347  8.7397 -0.0104  0.0140   0.0123   0.0299    0.0361   0.0000   440.3301      -1.46466       20.2672      -1.05668      -1.46601     -0.716171       1.11866      0.546106      0.608162      0.292028     -0.174835     -0.924650     -0.204438     -0.306763    -0.0165954     0.0428020     -0.107031    -0.0742430      0.824536       1.15436       1.25234       1.36921       1.35758       1.27377       1.26865       1.00225       1.03551      0.769188      0.745308      0.565402      0.466127      0.359449      0.257427      0.203046      0.155811      0.103802
  25   6 1847.8607    0.4431  0.4047  8.9118 -0.0012  0.0159   0.0143   0.0398    0.0495   0.0000   438.9917      -1.99621       19.1904       3.45708      -3.53091      -3.79183     -0.795974      0.442949      0.587741       1.31066     -0.432122      0.584746      0.758417     -0.368560      0.125198     0.0385208      0.189788      0.114328       1.08344       1.28688       1.47906       1.42245       1.58122       1.55188       1.42657       1.24710       1.14237      0.974365      0.798396      0.648113      0.536722      0.419033      0.325074      0.228014      0.178889      0.129732
  25   7 2016.9074    0.6378  0.5880  9.1039 -0.0016  0.0208   0.0166   0.0452    0.0676   0.0000   438.2083      -2.85029       19.2520       2.83546      -2.86313     0.0387608     -0.375743     -0.170062       2.65369      0.801813       1.03807      0.607770    -0.0941031      0.156086      0.107391     0.0421117      0.109174      0.160182       1.18460       1.65742       1.81982       1.87714       2.05235       1.59334       1.80821       1.47677       1.38432       1.15568      0.989415      0.814941      0.657886      0.529352      0.375976      0.300515      0.194723      0.143093
  25   8 2181.7195    0.9100  0.7425  9.3773  0.0007  0.0231   0.0210   0.0482    0.0889   0.0000   438.2862       2.52355       17.9708      -2.57201       1.74618       1.59323      -2.39659       1.11653     -0.520593     -0.645760       1.89809      -1.19574     -0.446038      0.344475      0.151735     -0.159665      0.495961     -0.145676       1.38737       1.93277       1.99910       2.22453       1.94550       2.05254       1.88753       1.81091       1.54249       1.43107       1.17216      0.951828      0.731347      0.594419      0.460194      0.345572      0.244756      0.178136
  25   9 2340.4192    1.2824  0.9395  9.7819 -0.0003  0.0235   0.0268   0.0570    0.1158   0.0000   439.6893      -3.87277       16.2428      -5.04748      -5.12906      -3.62479       3.35770     -0.920512      -3.19368      0.191931     -0.284904     -0.163897      -1.43233     -0.364200      0.174313     -0.895227     0.0372159    -0.0875727       1.58529       2.01108       2.20738       2.36659       2.33445       2.24147       2.17009       1.96676       1.70530       1.39558       1.23811       1.00221      0.838282      0.641115      0.463598      0.357195      0.273108      0.193177
  25  10 2494.2981    1.7544  1.0504 10.0725 -0.0019  0.0243   0.0342   0.0616    0.1542   0.0000   441.7810      -1.54166       16.7643      -2.48437     -0.997158       2.11222       1.52824      -2.04690      -3.11192       1.30890      0.135838       1.39819      0.238619      -1.30435      0.590187      0.170790      0.129345      0.100784       1.53657       2.03871       2.20856       2.34909       2.33880       2.18720       2.08978       1.94501       1.67716       1.51371       1.27872       1.00676      0.826443      0.641428      0.503209      0.357420      0.264315      0.188224
  25  11 2646.1737    2.1979  1.0674 10.8356 -0.0052  0.0262   0.0451   0.0647    0.1601   0.0000   439.3351      -3.28259       11.4511       3.02594      -3.72873      -3.97740       1.35192     -0.624953       2.14455      -1.84296      0.136762       2.20541      0.188884     -0.122247      0.604935     -0.230118     -0.665487     -0.200341       1.63575       2.23334       2.35910       2.50874       2.50644       2.38658       2.31010       2.07115       1.87603       1.61482       1.33626       1.09181      0.895606      0.675076      0.530284      0.398468      0.304858      0.212958
  25  12 2797.3100    2.9763  0.8435 11.5072 -0.0002  0.0209   0.0641   0.0546    0.1129   0.0000   439.1150      -1.03565       15.4133       3.41953      -2.67301      0.814232      -3.26056     -0.283305      0.192819      0.818755       2.78613      0.377954     -0.852757     0.0365272      0.847627     -0.317705     0.0167258     -0.120957       1.36789       1.85857       2.04119       2.15414       2.11255       2.04655       1.99642       1.74206       1.52866       1.26373       1.03951      0.864755      0.693187      0.544267      0.388330      0.310899      0.230565      0.171236
  25  13 2947.3548    3.4967  0.9191 11.8080 -0.0027  0.0221   0.0739   0.0574    0.1222   0.0000   438.9832      0.393453       12.5065       4.30891      -3.09044      -1.58501       1.51079     -0.170247       3.40011     -0.914926     -0.380256     -0.790042      0.918286     -0.585398      0.579829      0.694282      0.183483     -0.111619       1.41961       1.77077       1.98156       2.13567       2.01156       2.04190       1.92514       1.65792       1.49783       1.36111       1.08166      0.922374      0.741707      0.580605      0.427656      0.336249      0.234747      0.161085
  25  14 3096.0971    3.9826  1.0663 11.8411  0.0006  0.0251   0.0795   0.0645    0.2122   0.0000   441.6184     -0.881683       12.0208      0.183389     -0.994673      -1.88610      -1.77702      -3.57605      0.564970       2.28272     -0.110020      -1.24811     -0.285193       1.16295    -0.0758693      0.347629    -0.0168226    -0.0588489       1.57748       2.13260       2.24278       2.42674       2.45772       2.25764       2.15678       1.97726       1.72622       1.57633       1.31962       1.07995      0.879691      0.683379      0.500561      0.383193      0.275253      0.194013
  25  15 3243.7838    3.5890  1.3975 11.9541 -0.0034  0.0307   0.0651   0.0762    0.1502   0.0000   439.0782       2.33982       13.1503      0.687671      -1.97018       5.21047    -0.0491670      -2.40198       1.50576       1.76023      0.546633      0.405333      0.922536      0.286950      0.600877      0.503345     -0.287732    -0.0776649       1.91302       2.55840       2.87042       3.04821       3.06121       2.94847       2.74756       2.41466       2.18195       1.80136       1.51871       1.24325      0.966478      0.745889      0.594812      0.441737      0.324089      0.226212
  25  16 3390.9699    3.0181  1.8628 11.8623  0.0013  0.0349   0.0483   0.0913    0.0834   0.0000   438.1229      -5.46766       11.8492       2.97384      -4.47185      -1.88009     -0.175588      -2.15340       4.34935       1.91213     -0.447682    -0.0926260     0.0448169     -0.841921       1.10760     -0.572347     -0.582098      0.119975       2.30296       3.01376       3.30548       3.46976       3.40675       3.03355       2.97439       2.78041       2.53227       2.22093       1.92095       1.59480       1.27537       1.00908      0.727538      0.555033      0.399353      0.282957
  25  17 3537.9075    2.5499  3.1366 11.0803 -0.0023  0.0439   0.0312   0.1187    0.0665   0.0000   440.0238     -0.178180       15.4509       7.89222       1.66103      0.604639       14.0445     0.0878708       1.04698       3.34646      0.819128      -3.95020       1.09497      0.776847       1.06148     -0.623151     -0.378584     -0.323406       2.77181       3.63336       4.13519       4.23473       4.29159       4.21203       3.78368       3.52171       3.14429       2.65381       2.25861       1.86647       1.50701       1.17536      0.892887      0.654881      0.481721      0.336425
  25  18 3684.6194    1.9836  4.5283 10.6443 -0.0005  0.0561   0.0217   0.1523    0.0553   0.0000   434.2414       6.61882       8.23714      -2.39360      -1.79931       2.64770      -8.51297      0.212209      -8.02042       2.68097      0.847968      0.151824      0.700706     -0.685122     -0.341837       1.20603      0.710624     -0.130639       3.41688       4.58648       5.06565       5.29662       5.43826       5.22383       4.85568       4.37242       3.93970       3.34198       2.85759       2.34009       1.86939       1.49373       1.11724      0.857170      0.592516      0.427640
  25  19 3831.1553    1.6484  6.4742 10.1724 -0.0006  0.0713   0.0170   0.1995    0.0575   0.0000   432.9199       5.77592       19.0815      -3.55097       3.17375      -1.58168       3.40882      -3.07239      0.602595       1.93151     -0.646625      -3.70678       2.79429      -1.28886      0.848342     0.0420638      -1.24345     -0.837470       4.37828       5.71993       6.45434       6.74523       6.97160       6.57867       6.15677       5.63514       4.97475       4.33428       3.57799       3.00640       2.41360       1.89035       1.46763       1.06876      0.771000      0.548734
  25  20 3977.3111    1.3611  8.3309  9.9658  0.0003  0.0872   0.0141   0.2585    0.0506   0.0000   434.0185      -2.19591       18.6346      -3.13586      -2.47490       4.53126       3.48141       3.87683      -3.02373       4.00536       3.72434     -0.894288      -2.40843       5.09121     -0.656359      -1.28497    -0.0635494      0.860924       5.35586       6.94893       7.88758       8.14678       8.36226       8.00588       7.46812       6.87066       6.11631       5.24647       4.47937       3.68680       2.98166       2.31879       1.82122       1.34423      0.942082      0.682847
  25  21 4123.6375    1.0438 10.4537  9.9775 -0.0003  0.1203   0.0128   0.3559    0.0418   0.0000   447.0421       3.55852       9.87292       6.89742      -8.55111      -3.03909      0.499263       19.0050       4.24290       3.14507       6.87524       8.87239       5.53907      -1.32028      -4.43886       2.38085       2.61337      0.984603       7.40345       9.56921       10.9605       11.4346       11.1954       11.0740       10.4225       9.40440       8.45284       7.31394       6.23771       5.09951       4.12647       3.30713       2.48337       1.89272       1.32458      0.944469
  25  22 4269.5185    0.9069 13.5012  9.7849  0.0004  0.1614   0.0100   0.4590    0.0373   0.0000   443.5333       21.4124       36.1719      -26.6127      -1.15674      -1.12425       22.7386       24.1848      -2.76994      -8.16133      -3.32070       4.60908       5.05098      -1.20862     -0.250220       1.17783      -1.29675      -1.35763       9.65838       12.5735       14.3381       14.6516       15.1181       14.6531       13.8509       12.4050       11.2714       9.54342       8.26327       6.70256       5.41938       4.33764       3.32682       2.51561       1.75634       1.29333
  25  24 4560.8557    0.5949 17.9635  9.5287  0.0075  0.2626   0.0080   0.6899    0.0307   0.0000   470.7893       22.9353       36.4252      -18.7532       37.0323      -15.0817      -30.6909       22.9375      -7.71704       12.3873       7.74850      -15.8279      -11.2546       16.9076       3.62131      -5.71064      0.890760       2.70566       15.9333       20.3929       23.3934       24.2644       24.2914       24.1200       22.5515       20.5583       18.1380       15.9732       13.3179       11.1026       8.89933       7.13290       5.48244       4.13876       2.95632       2.12035
  26   6 1868.9942    0.4534  0.4182  9.0335 -0.0053  0.0186   0.0139   0.0359    0.0500   0.0000   436.6039     -0.808972       16.8143      0.912681      -3.31670      0.172799      -3.39369      0.691874      -1.24706     -0.737891     -0.195833      0.230858     -0.376945      0.115544     0.0742548      0.364999      0.124958     0.0125717       1.18106       1.50977       1.56934       1.73644       1.82002       1.66090       1.70893       1.44457       1.29068       1.07771      0.972110      0.776044      0.647427      0.518257      0.398622      0.272139      0.216932      0.155552
  26   7 2039.7088    0.7015  0.6280  9.1219 -0.0047  0.0213   0.0174   0.0467    0.0701   0.0000   443.0160      -1.38622       17.3042      0.510447      -3.16896      0.131530    0.00429428      0.274413      -1.54908     -0.985644       1.69409      0.120389      0.531969     -0.845801      0.420172     -0.284746  -0.000103908      0.292716       1.47227       2.14896       2.43813       2.73477       2.68774       2.56999       2.32149       2.14898       1.69943       1.40804       1.12433      0.896505      0.689110      0.533947      0.429833      0.308500      0.217559      0.153739
  26   9 2365.9777    1.3737  1.0227  9.7155 -0.0017  0.0234   0.0266   0.0618    0.1207   0.0000   438.6588      -2.17735       17.0139       4.16259      -4.13044      -1.42821      0.164252     -0.714220       5.79040      0.695587      -1.85461     -0.930281     0.0937792     -0.131778    -0.0370993      0.103356      0.103436      0.289520       1.53416       2.08622       2.29751       2.28645       2.30738       2.25923       2.13612       2.02463       1.78569       1.53422       1.21458      0.987114      0.819857      0.626774      0.489570      0.390650      0.287838      0.223532
  26  10 2521.1895    1.7689  1.0692 10.3672 -0.0035  0.0243   0.0343   0.0623    0.1232   0.0000   436.5023      -1.15552       15.2323       2.82597      -1.78725       1.19852       1.07620      -2.53303      -2.24155      0.699770      -1.30433      0.196924       1.20771      0.798861     -0.294511     -0.439035     -0.513527      0.147536       1.52839       1.92995       2.12566       2.25301       2.27297       2.20224       2.01672       1.92930       1.74502       1.48985       1.19273       1.02743      0.831012      0.659394      0.487873      0.409441      0.308682      0.223866
  26  11 2674.2919    2.4075  0.8669 11.2276 -0.0026  0.0228   0.0507   0.0535    0.1259   0.0000   438.9044      0.854350       12.7845      -1.72918       1.40727     -0.782007       2.61704      -2.31572      -2.73523      -2.25391       2.06988      0.499130      -1.24072     -0.805108      0.310864      0.342023     -0.388078    0.00757565       1.41929       1.96849       2.02170       2.21480       2.19542       2.09919       2.02525       1.76065       1.69657       1.39725       1.22720      0.994622      0.788772      0.624269      0.476304      0.364641      0.272023      0.205867
  26  12 2826.4921    3.1127  0.9533 11.1051 -0.0006  0.0216   0.0625   0.0587    0.1792   0.0000   438.5836       1.58070       15.3182       2.03725       1.90903       1.08749      0.132769       1.64283     -0.818967      0.841631    -0.0231280      0.105028     -0.843714      0.206112     -0.737634     -0.585260      0.447311     -0.271901       1.37244       1.84975       1.96531       2.06295       2.04680       1.90124       1.88998       1.70245       1.57176       1.33656       1.19196      0.971378      0.769655      0.623677      0.482716      0.338140      0.263222      0.187576
  26  13 2977.3496    3.8874  0.9235 11.2780  0.0000  0.0216   0.0747   0.0513    0.1800   0.0000   438.5699       1.64670       12.4642       2.19751       1.16557      -2.64692      0.909790       1.42986    -0.0170280      -1.58831      0.502077      -1.16730     0.0233849      0.365646      0.291747     -0.231897     -0.222216    -0.0846886       1.28278       1.70532       1.82875       1.98570       2.06652       1.89394       1.87387       1.67879       1.47514       1.25241       1.06631      0.881333      0.722083      0.552826      0.442327      0.333694      0.235383      0.170804
  26  14 3126.8045    4.0136  1.0237 12.0766  0.0007  0.0243   0.0791   0.0594    0.1526   0.0000   439.0872      0.149627       17.9756       3.63188      -2.87304      -2.04551     -0.931618       2.42411     -0.549171     0.0111223     -0.333281      -1.29911     -0.670691    -0.0769707      0.571401     -0.103874     -0.216002    0.00208340       1.42660       1.86299       2.10423       2.13995       2.21729       2.19918       2.03262       1.92884       1.66782       1.42280       1.19051       1.07896      0.819299      0.666026      0.509440      0.377984      0.287556      0.198829
  26  15 3275.3157    3.6595  1.4900 11.7243 -0.0022  0.0291   0.0639   0.0777    0.1824   0.0000   437.9329     -0.513553       12.3530       3.78081      -2.80143      0.867780       1.74364       3.75397      -1.09721     -0.327663      0.612479       1.12723     -0.714460     -0.400676     -0.210820     -0.294362     -0.284779      0.226649       1.81144       2.42800       2.65702       2.74312       2.82284       2.75211       2.53962       2.41339       2.05561       1.77885       1.53797       1.28408       1.03701      0.835964      0.625620      0.470574      0.345470      0.243083
  26  16 3423.1002    2.9110  2.2207 11.5815 -0.0013  0.0383   0.0419   0.0953    0.0875   0.0000   439.2250       3.63517       8.68030     -0.493006       2.06605     -0.586335      -1.29695       6.33278      -1.29579      0.444383       2.97041       1.39716      0.121440     -0.812780      0.859905      -1.53446     -0.439943    -0.0791232       2.26083       2.91801       3.18434       3.37999       3.47048       3.32197       2.97573       2.91383       2.65896       2.26525       1.92765       1.58753       1.32282       1.06140      0.799136      0.630538      0.447860      0.328913
  26  17 3570.7971    2.3249  3.5219 10.9909  0.0003  0.0484   0.0271   0.1249    0.0628   0.0000   440.6962       1.39275       8.28544       1.65193       8.61026      -4.31434     0.0305283       4.66359      0.357912      -3.91886       5.34552      -2.22010     -0.773167       1.79111     -0.223265      -1.09514     0.0221823   3.03579e-05       2.79659       3.69939       4.19152       4.25692       4.39663       4.31954       3.86727       3.73477       3.25241       2.84412       2.53309       2.08116       1.69617       1.32584       1.04790      0.781349      0.559036      0.403979
  26  18 3718.1420    1.9474  5.0703 10.4351 -0.0017  0.0584   0.0198   0.1547    0.0581   0.0000   432.3304      -4.49915       13.8568      -2.20102      0.865314       2.94680      -3.61756       4.30080       3.27545       2.22984     -0.289865     -0.723406       4.09544       4.74235     -0.719652     -0.177170      0.709238    -0.0638637       3.47098       4.57873       5.14981       5.35253       5.45064       5.30585       4.94320       4.61525       4.08756       3.53865       3.00234       2.48888       2.02032       1.61625       1.24835      0.948471      0.692921      0.500122
  26  19 3865.2203    1.5832  6.7158 10.2062 -0.0021  0.0725   0.0164   0.2020    0.0552   0.0000   436.1266      -3.26968       16.8950       9.44428      -3.04772       6.69606      -7.44818      -5.09723      -3.24633      -7.27263     -0.110490       2.45603      -1.33595       3.41984       2.01551     -0.695289      0.893942      0.589543       4.34376       5.66155       6.30572       6.65239       6.72930       6.60942       6.15299       5.68937       5.08968       4.40282       3.73272       3.07241       2.51876       2.00815       1.56080       1.18560      0.864755      0.626108
  26  20 4011.9712    1.2778  8.6892 10.0566  0.0005  0.0946   0.0141   0.2678    0.0476   0.0000   432.5637       1.50639       5.76265       1.58529       7.03115     -0.668871       4.24530       2.44478       6.75008      -5.47428       1.03988      -4.84724      -6.40657      -1.80130       3.59261      0.937157      0.365688     0.0646948       5.56470       7.21304       8.23309       8.58855       8.45731       8.39106       7.85259       7.23642       6.57995       5.72453       4.90277       4.06484       3.34286       2.64837       2.03965       1.58375       1.11675      0.822584
  26  21 4158.6973    1.0299 10.3500  9.9392 -0.0014  0.1153   0.0121   0.3508    0.0414   0.0000   439.1758      -11.4372       8.88456       5.67889      -4.49153      -11.3767      -10.4171      -4.26447       8.86653     -0.854694      0.489535      -8.95102      -4.11563       2.15177       1.12113       2.16087       2.85629      -2.36817       6.79960       8.90512       9.88043       10.3401       10.5036       10.1110       9.65251       8.96884       7.90895       7.00061       6.03507       4.99609       4.04132       3.28021       2.48678       1.93347       1.40678       1.02082
  26  22 4305.0846    0.8138 12.8940  9.8223 -0.0013  0.1627   0.0099   0.4719    0.0367   0.0000   428.2498      -13.2084       43.4859      -9.48539      -7.61086      -20.1196      -33.4449       7.01244       17.1203      -5.82685     -0.117829       2.59506       1.02173       4.92541       3.66142       5.27418      0.454140      -1.54345       9.52748       12.2706       14.0075       14.7034       14.8866       14.5778       13.5790       12.3991       11.2775       9.97895       8.26362       7.11172       5.65899       4.53325       3.56438       2.68958       1.96455       1.41769
  27   5 1713.5682    0.3272  0.2871  8.8056 -0.0015  0.0142   0.0119   0.0314    0.0385   0.0000   439.8287     -0.604101       20.4548     -0.575772      -3.05134      0.241908      0.898005     0.0180206     -0.567446      0.317700       1.13052     -0.764142    -0.0899354     -0.137747     0.0393157     -0.239855    -0.0375181      0.114068      0.966917       1.15088       1.23947       1.47978       1.47969       1.33614       1.20653       1.22718       1.09698      0.865754      0.771606      0.638117      0.515686      0.386642      0.319287      0.254958      0.187732      0.136594
  27   6 1889.7203    0.4855  0.5129  8.8498 -0.0012  0.0199   0.0132   0.0407    0.0583   0.0000   440.8542     -0.480654       20.6341      0.435158      -2.24970       1.61852      0.266187      0.332430     -0.926756    -0.0531875      -1.24492     -0.231671     -0.142671     -0.277438     -0.221915     0.0282644      0.257213     -0.201469       1.36437       1.95837       2.18929       2.40611       2.39887       2.38164       2.18698       1.94111       1.70340       1.40711       1.14302      0.864096      0.709992      0.561464      0.415517      0.330909      0.245049      0.181164
  27   8 2229.6765    1.0221  0.8780  9.4468 -0.0025  0.0215   0.0210   0.0542    0.0978   0.0000   440.3883     -0.674060       19.1191      -4.28099      -2.41656      -2.90047       4.73332      -1.20826       2.63303      0.374537       1.57782     -0.347611      0.131345      0.347284     -0.413675    -0.0183516     0.0557158      0.149035       1.27059       1.66956       1.86652       1.97075       1.93190       1.92006       1.80182       1.66226       1.44950       1.28188       1.16191      0.952455      0.790570      0.616115      0.481261      0.371412      0.269698      0.203562
  27   9 2390.9059    1.3977  0.9808 10.2107 -0.0007  0.0241   0.0278   0.0597    0.0957   0.0000   440.5929     -0.751146       18.9148      -3.10133      -2.06284      -2.77307      0.996533     -0.618811       1.47047      -2.61887       2.85776      0.989472    -0.0362483      0.232643      0.104946     0.0742665     -0.380443      0.138775       1.42392       1.89303       1.98996       2.10911       2.15280       2.10414       2.07377       1.87934       1.69111       1.37271       1.25540       1.02017      0.833331      0.673616      0.488161      0.414265      0.313593      0.235558
  27  10 2547.5196    1.9312  1.0144 10.4257  0.0003  0.0255   0.0363   0.0552    0.1242   0.0000   440.9855       1.94983       14.6192      0.425270      -2.94163       2.41637      -3.24210       4.51874       2.20178      -1.17979    0.00689862      0.192166     -0.428334      0.189700     -0.404622     0.0492851   -0.00993162     0.0251042       1.36737       2.01113       1.96246       2.29926       2.14563       2.19505       1.97150       1.98808       1.63426       1.57448       1.24985       1.09279      0.871924      0.707889      0.555286      0.400299      0.301895      0.230156
  27  11 2701.9935    2.5128  0.8996 11.2180 -0.0028  0.0220   0.0508   0.0545    0.1209   0.0000   439.7547     -0.868224       13.3073      -4.19126      -2.00718      -1.85778       2.50993      -1.31679     -0.677483     -0.659555      0.113332     0.0681899      0.736702     -0.771432     -0.169150      0.373523      0.642713     0.0610987       1.31895       1.77985       1.95211       2.00998       2.10934       2.00964       1.90958       1.75916       1.51731       1.37067       1.14704      0.936977      0.763603      0.628994      0.499434      0.361736      0.265239      0.202098
  27  12 2855.3053    3.3527  0.8840 11.3915  0.0008  0.0211   0.0656   0.0540    0.1578   0.0000   438.4299      -3.07710       14.4363       2.81961     -0.469805      -3.20122     -0.858305     -0.516502       1.90969      0.187226      0.206420      -1.83422     -0.456733    -0.0677539    -0.0632425     0.0680412      0.224393     0.0467777       1.31513       1.80307       2.03988       2.05276       2.08173       1.98523       1.91156       1.73716       1.51735       1.37555       1.17953      0.995351      0.804385      0.652328      0.485420      0.373682      0.266853      0.199913
  27  13 3006.9539    3.7746  0.9107 11.9049 -0.0029  0.0213   0.0764   0.0528    0.1242   0.0000   438.8905      -3.12192       17.4524       2.92232      -4.78131       1.00242      -1.02459       1.82694      -1.55385     -0.681138     -0.960334     -0.983569     -0.480866      -1.53564     -0.512067     -0.451641     -0.258710     -0.188668       1.30841       1.80514       1.95001       1.98116       1.95289       1.89673       1.79370       1.72237       1.51531       1.37055       1.20159       1.05689      0.879443      0.711413      0.532828      0.384908      0.289875      0.209381
  27  14 3157.1238    3.9981  1.0678 11.8922 -0.0006  0.0248   0.0743   0.0566    0.1500   0.0000   440.7173     -0.570623       13.7473       3.82187       5.00774      -3.50264       1.82198      -2.84790      -1.95091      0.515899      0.267594      0.249669    -0.0472956      0.666743      0.167989     -0.392200     -0.175276     0.0303053       1.38333       1.78018       1.99952       2.14461       2.12000       2.01750       2.05705       1.83035       1.58668       1.41227       1.23872       1.03114      0.835772      0.686946      0.550884      0.392510      0.297109      0.223794
  27  15 3306.4157    3.4998  1.5797 11.6274 -0.0013  0.0298   0.0569   0.0773    0.1481   0.0000   439.1771       1.84311       10.2765       2.67972      0.801313       2.49189      -6.43124       6.79094      0.597765      0.960864     -0.503071       1.46730     -0.264698       1.57851     -0.111973      0.850455    -0.0377212     0.0687468       1.74797       2.30810       2.55721       2.65638       2.70042       2.57623       2.49837       2.24310       2.04839       1.80850       1.60227       1.26926       1.07442      0.853821      0.662263      0.530158      0.378776      0.275677
  27  16 3455.0069    2.7717  2.3610 11.5458 -0.0007  0.0391   0.0402   0.0988    0.0900   0.0000   442.1398       1.74964       13.7441      -1.70105       5.31685       4.84931      -7.05186      -6.08999      0.268875    -0.0697503       3.17228      -2.49799      -1.48203     -0.164493      0.786702      0.575184     -0.129383      0.259876       2.20301       2.97382       3.32801       3.48986       3.53725       3.45830       3.20557       3.02924       2.66407       2.38523       2.05307       1.67870       1.35497       1.11728      0.869635      0.662672      0.497382      0.357863
  27  17 3603.3170    2.2718  3.7565 10.8673 -0.0016  0.0492   0.0257   0.1308    0.0652   0.0000   445.2860      -5.34850       17.8647      -7.51419      -4.40508       1.49165     -0.527972      -2.64959       4.30006      0.717982       1.15368      0.779270      -2.51297      -3.52696       2.04940      0.953933      0.174398     -0.615741       2.77320       3.66289       4.24449       4.31475       4.48293       4.25050       3.96888       3.72746       3.36945       2.94515       2.58453       2.11696       1.74988       1.37485       1.08833      0.820699      0.632815      0.451048
  27  18 3751.3554    1.8464  5.5766 10.4577 -0.0005  0.0632   0.0186   0.1671    0.0527   0.0000   440.1853      -7.49121       7.54613      -2.49636      -10.4241      -7.96149       10.3563    -0.0718598      -5.19814     -0.276583      0.910813      -4.06989       1.72544     -0.597476       2.06760       1.43055      -1.43434     -0.601887       3.65954       4.79131       5.48416       5.79027       5.78429       5.68816       5.22570       4.88251       4.41045       3.80566       3.33379       2.76728       2.26218       1.81577       1.40685       1.08841      0.790570      0.578243
  27  19 3898.9086    1.4916  7.3559 10.1633 -0.0001  0.0778   0.0150   0.2143    0.0496   0.0000   437.0781      -6.35186       7.01452      -3.75367      -1.16107     0.0719955      -1.99091      0.115824      -8.80377      -1.96386       3.38527       4.42565       2.24127      -2.56115      0.524966      0.178091     -0.533120      0.785348       4.41028       5.87598       6.53179       6.85699       6.92502       6.95652       6.40946       6.11798       5.34645       4.65494       3.96665       3.34086       2.71848       2.25453       1.72456       1.33494      0.972181      0.728520
  27  20 4046.3959    1.1626  9.3913 10.0966  0.0029  0.1043   0.0136   0.3053    0.0434   0.0000   452.3081      -5.13717      -6.73356       24.1977       15.9024      -12.6919      -26.3466       8.49214       7.11081       5.16314      0.728683      -5.03226      -2.39772       8.25565      -2.62425    -0.0342303       1.50156      -2.02999       5.74702       7.80771       8.61477       9.10187       9.29697       8.98123       8.60439       7.87901       7.13267       6.35035       5.27155       4.55146       3.70477       2.98482       2.35495       1.79753       1.30949      0.953590
  27  21 4193.4690    0.9725 12.5309  9.9473  0.0021  0.1456   0.0109   0.4148    0.0378   0.0000   447.3754      0.549390       12.8088      -3.32241      -14.0938      0.859311       8.63319       5.28030      -8.31047      -18.9747      -1.02919       4.82780     -0.436116      -9.01644      -3.67382     -0.290991     -0.873292       2.02238       7.95982       10.9057       11.7758       12.8524       12.9733       12.6935       11.8123       11.0207       9.86976       8.72642       7.46734       6.38027       5.17041       4.17559       3.24514       2.50918       1.82233       1.33316
  27  22 4340.3598    0.8047 14.8133  9.7598  0.0049  0.1801   0.0086   0.5026    0.0328   0.0000   445.8158      -9.79079      -1.42421      -9.15836      -1.22678       9.81755       14.9096       1.02418      -1.83319      -6.59819       6.75229       6.49275      0.138360      -5.54701      -5.99483       3.19687       2.90126      -1.34366       10.0877       13.2235       14.9791       15.8293       16.1066       15.4711       14.9476       13.9139       12.2257       11.0335       9.17111       7.83422       6.41128       5.17717       4.09074       3.11539       2.31894       1.72545
  27  23 4486.7964    0.6348 16.4336  9.6474 -0.0031  0.2353   0.0075   0.6040    0.0296   0.0000   429.4056     -0.458664       28.6412      -12.4867       20.5205      -41.0233       12.1477       30.1765       16.5620       17.1661      -25.9434      -23.3256      -2.60403       1.10434      -1.44926      -4.29478       1.41282      0.617141       12.9976       17.3323       19.4242       20.5351       20.6311       20.4671       19.1755       18.1128       15.7774       14.3033       12.1085       10.2020       8.38174       6.86786       5.29537       4.14997       2.96574       2.21051
  28   4 1545.9882    0.1947  0.1927  8.7546 -0.0228  0.0143   0.0109   0.0308    0.0319   0.0000   440.5466     -0.941837       20.2646     -0.302346      -1.20975      0.490832      0.718840     -0.718048     -0.487091     -0.354025      0.297496     -0.894843     -0.559989      0.109911      0.697106    -0.0935793     -0.331147      0.145654      0.892326       1.09653       1.59179       1.77028       1.68563       1.43768       1.16299       1.20733       1.06467      0.967035      0.962984      0.918293      0.847037      0.805609      0.702601      0.459304      0.263856      0.146892
  28   5 1732.6845    0.3185  0.4367  8.8902 -0.0131  0.0203   0.0108   0.0454    0.0446   0.0000   439.9909     -0.457554       23.1764      0.980819      -6.33736       1.76807       2.56455       1.96335      -1.77554     -0.612865      -1.39731      0.759663     -0.885684     -0.232955      0.455179    0.00151676      0.453467    -0.0874366       1.11291       1.42756       1.55593       1.61205       1.61519       1.59849       1.64460       1.59051       1.49876       1.19673       1.05355      0.843532      0.617579      0.558234      0.488484      0.387277      0.305601      0.227059
  28   6 1910.0931    0.5197  0.4911  8.9530 -0.0010  0.0196   0.0139   0.0381    0.0543   0.0000   439.6404       1.80629       20.8285      -1.98555      -5.27398       1.21366      0.181413     -0.151929      -1.55510      0.450916       1.00972      0.480392     0.0163983     -0.262301     -0.175394      0.320626      0.657310     -0.131634       1.10721       1.45054       1.54918       1.42898       1.49636       1.49287       1.60866       1.52945       1.38852       1.09120      0.876389      0.748670      0.590252      0.545409      0.402379      0.324511      0.283244      0.199089
  28   7 2083.8606    0.7541  0.7345  9.2885 -0.0028  0.0206   0.0169   0.0495    0.0752   0.0000   439.4071      -1.11388       17.0184       1.37073      -3.89783       2.31213    -0.0982843      0.140162      0.620084      0.572255      -1.95170     -0.209587      0.314854      0.216030      0.297776     0.0115480     -0.353322     0.0314540       1.26791       1.67763       1.75112       1.75432       1.84071       1.90632       1.84859       1.74121       1.45454       1.28740       1.03466      0.901728      0.743355      0.611280      0.474560      0.360217      0.286034      0.210671
  28   8 2252.7654    1.0789  0.9720  9.5921 -0.0003  0.0244   0.0212   0.0592    0.1009   0.0000   438.5601      -3.40840       20.7606       5.77768      -1.45129      -3.06693     -0.962170       2.99036      0.304704     -0.189526     -0.355068       1.21119     -0.470657      0.371325      0.545979     0.0572330    -0.0938121      0.409110       1.36806       1.82507       1.92595       2.05051       2.11690       2.14607       1.96187       1.80348       1.51556       1.41264       1.29075       1.07515      0.910989      0.667718      0.531805      0.427441      0.328464      0.238799
  28   9 2415.2861    1.4638  1.1510 10.0520 -0.0098  0.0248   0.0263   0.0647    0.1108   0.0000   439.1590      0.170942       18.8378      -1.14543      -1.91822       1.81248      0.423147       1.60042      -3.27262      0.949491       1.95840       2.73383     -0.403442      -1.41085    -0.0268504    0.00770796      0.553466     -0.280494       1.39476       1.93332       2.05843       2.22643       2.25251       2.22147       2.08746       1.92577       1.72133       1.48256       1.31348       1.10394      0.895493      0.724716      0.579724      0.449854      0.321305      0.242577
  28  10 2573.3292    2.0604  1.1215 10.4245 -0.0030  0.0232   0.0369   0.0605    0.1415   0.0000   438.9241      -4.40925       15.4095       4.94143      -1.34323       4.44698       3.53363     -0.683958     -0.600002    -0.0301489      -2.27695      0.199301     -0.635001      -1.10944      0.605312      0.160855     -0.104012      0.147638       1.33976       1.76353       1.95218       2.05534       2.10997       2.01559       1.95664       1.77743       1.59079       1.45575       1.22298       1.04020      0.858730      0.678888      0.543898      0.412704      0.326249      0.233677
  28  11 2729.2534    2.6374  1.0064 10.8338 -0.0040  0.0229   0.0491   0.0517    0.1581   0.0000   440.3914      0.839160       17.2024       1.24931      -2.06424      -1.45843       1.35569     -0.700528       2.82621     -0.924905      -2.52770      0.503452       1.59814     -0.164216     -0.414039      0.229131      0.314910      0.443523       1.30336       1.76457       1.86513       2.05872       1.92561       1.92202       1.85776       1.79727       1.56711       1.44687       1.20856       1.03366      0.842690      0.727689      0.562983      0.432153      0.328136      0.230214
  28  12 2883.6052    3.4696  0.9041 11.2651 -0.0012  0.0224   0.0665   0.0500    0.2055   0.0000   437.3377      -1.37834       13.5795     -0.832925      -5.56343     -0.971743      0.221895      -2.16233      -1.71326      0.400257      0.201522      -1.52097     0.0669118      0.365518      0.165734      0.345067     0.0726925    -0.0587601       1.17573       1.72973       1.79993       2.00493       1.98758       1.88463       1.88018       1.67784       1.56703       1.31050       1.15383      0.927371      0.767685      0.622924      0.474528      0.388672      0.282226      0.213997
  28  13 3036.1573    3.7922  0.9838 11.9489 -0.0004  0.0224   0.0717   0.0567    0.1350   0.0000   439.8884      -3.20840       17.7382      0.214604     -0.214787    -0.0463601       2.14084       2.79755       1.12581      -1.67223      0.802247     0.0326419     0.0157501      0.127357     -0.372366     -0.133181      0.265681      0.225451       1.24187       1.72628       1.87858       1.92223       2.04285       1.90712       1.86994       1.69556       1.62128       1.38068       1.17800      0.935388      0.794249      0.641754      0.504217      0.398359      0.305275      0.224557
  28  14 3187.0593    3.8843  1.2010 11.5624 -0.0002  0.0240   0.0670   0.0623    0.1624   0.0000   438.6509      -1.45995       12.0368       2.19739       3.06363     -0.734754       4.18286     -0.326362       1.89094       1.19433       2.04224     -0.637581      -1.31519      0.635544      0.947345     -0.342971    -0.0982654     0.0128820       1.37881       1.84785       2.00540       2.09092       2.15746       2.07023       2.02537       1.85528       1.63374       1.50646       1.23787       1.10077      0.871150      0.735137      0.561744      0.438522      0.332047      0.255483
  28  15 3337.1488    3.4026  1.5380 11.8129 -0.0011  0.0284   0.0540   0.0780    0.1095   0.0000   441.0934       3.22593       16.4356      0.204019    -0.0679230      -1.18092     -0.255508       1.51065      0.391662       1.66477     -0.810176      -1.70202       1.07167      0.239591     -0.873472     -0.233444      0.712883      0.217106       1.55408       2.08830       2.37833       2.45645       2.46933       2.47044       2.31472       2.14037       2.02216       1.66582       1.52763       1.20596      0.985980      0.806061      0.634402      0.502823      0.394417      0.283411
  28  16 3486.6689    2.7164  2.5657 11.3109 -0.0002  0.0391   0.0361   0.1015    0.0911   0.0000   440.4307      -6.70916       11.5399       7.69430       9.24320       8.71976      -2.79263      -2.92015      -4.23348       3.07159       2.49495      0.292747     -0.441030      0.292281     -0.709953     -0.704669      0.856111     -0.292754       2.17588       2.80037       3.28331       3.19451       3.44253       3.37370       3.12195       2.98845       2.63965       2.37067       2.06116       1.66630       1.42081       1.12291      0.910258      0.701631      0.531262      0.394698
  28  17 3635.6634    2.1502  4.1153 10.9290 -0.0009  0.0514   0.0238   0.1380    0.0570   0.0000   438.0197      -6.02105       15.3834      -2.72154       1.25105       11.3812      -5.42716      -7.50672       4.87013      0.268083       2.17716      -1.37007      0.123162     -0.351877       1.33316     0.0131721      0.501968     -0.136242       2.85675       3.79380       4.28297       4.45854       4.56870       4.47674       4.30001       3.92587       3.54949       3.14356       2.66582       2.25396       1.86902       1.51000       1.19655      0.939386      0.686294      0.506107
  28  18 3784.2100    1.7601  5.6650 10.4057 -0.0005  0.0618   0.0175   0.1720    0.0529   0.0000   437.5254      -3.03436       18.0964     -0.709285       1.10826       7.13772      0.755841      0.105954      -3.01094      -5.56394       3.85307       5.79670      -4.48904      -1.96799       1.09503     -0.291915     -0.758711     -0.916920       3.47462       4.53821       5.15012       5.33432       5.56157       5.35039       5.04414       4.65351       4.29709       3.71806       3.26003       2.76143       2.27056       1.83954       1.45759       1.13554      0.833458      0.610552
  28  19 3932.4419    1.4127  7.8136 10.1987 -0.0033  0.0814   0.0144   0.2307    0.0465   0.0000   443.0086       2.41057       2.51529      -1.31585       4.52628    -0.0655694       1.45730      -8.05353       3.25432       12.9364       11.2999     -0.351272      -5.99456      0.585470       1.02986      -2.23695       1.21344       1.15661       4.53583       6.02185       6.75000       6.96884       7.22155       6.95867       6.68067       6.13768       5.62060       4.92248       4.35365       3.68151       3.02140       2.47014       1.94203       1.51273       1.11178      0.831446
  28  20 4080.0380    1.1179 10.3052 10.1384 -0.0015  0.1106   0.0132   0.3355    0.0413   0.0000   444.0297       11.2168       11.1139      -8.96816       2.72842       6.82809     0.0672419      0.588912       10.9496       2.42324      -9.22021      -8.17748      -2.05984     -0.818146     -0.359404       2.17488      -3.48452      0.349657       6.09790       7.94217       9.05912       9.48655       9.45399       9.25402       8.89022       8.23436       7.62785       6.73377       5.86174       4.92123       4.12742       3.28183       2.59897       2.05362       1.55595       1.15423
  28  21 4227.8093    0.9103 11.4138  9.9924 -0.0037  0.1388   0.0119   0.3944    0.0399   0.0000   429.2458       13.3734      -6.43250      -27.3446      -6.22281       8.47033      -1.51293       24.7892      -1.59538       9.95530       9.28596       1.43516      -1.50052     -0.693192      0.492156      -2.06264       3.82553       1.59392       7.45619       9.94519       11.3937       11.9874       12.1832       12.0275       11.2334       10.5990       9.47003       8.33551       7.21765       6.14647       4.97082       4.13814       3.23362       2.53192       1.85182       1.36014
  28  22 4375.2884    0.7393 14.4180  9.8144 -0.0064  0.1880   0.0086   0.5055    0.0326   0.0000   419.3659      -12.5507      -12.9812      -1.78043       4.26319       13.6260      -11.9215       3.86331       15.9945      -11.0014      -10.9521      -11.2300       6.83898       10.3084       5.20819      -11.0759      -1.71481       4.16936       10.1113       13.1457       15.3335       15.8273       16.2355       16.0579       15.0337       14.1624       12.8378       11.2263       9.73105       8.25098       6.77726       5.51712       4.42890       3.42054       2.54407       1.91393
  28  23 4522.4548    0.6106 16.8066  9.6403  0.0008  0.2346   0.0075   0.6098    0.0291   0.0000   451.2348      -2.94859       32.4326       10.7462       27.9557      -50.4981       18.6036      -10.3863      -18.2502       2.60183      -3.64366       6.77126      -13.8794      -8.36719       11.9738       6.14187   -0.00633757     -0.933054       12.7660       16.9836       19.1159       20.1855       20.3230       20.2211       18.7635       17.7690       15.9218       14.3146       12.4810       10.4103       8.60174       7.09390       5.53265       4.36724       3.24996       2.42829
  29   5 1751.5429    0.3431  0.3275  8.8884 -0.0086  0.0170   0.0119   0.0340    0.0401   0.0000   440.6187     -0.455857       21.0595      0.845496      -3.07387       1.50884       1.54831      0.694384      -1.88847       2.07266     0.0916288     -0.539149      0.426539      0.409817     -0.261458      0.264227     0.0148377    -0.0116792       1.00161       1.25551       1.16694       1.33052       1.54879       1.51635       1.30071       1.02648       1.06254       1.09896      0.930710      0.722882      0.590968      0.482063      0.461864      0.323110      0.230665      0.172237
  29   6 1930.1766    0.5215  0.5097  9.0034 -0.0042  0.0178   0.0137   0.0393    0.0557   0.0000   440.2836      0.413903       18.5424      -2.11275     -0.637898     -0.717775    -0.0564706       1.41055      -1.67681      0.207011      0.234333     -0.307439      0.317033      0.252423     -0.240347     0.0553598    -0.0609314      0.263880      0.897632       1.26823       1.34674       1.51287       1.48886       1.46077       1.42463       1.34999       1.16067       1.00108      0.899643      0.751959      0.642113      0.494113      0.409166      0.299702      0.235985      0.181142
  29   7 2105.3006    0.7844  0.8022  9.2125 -0.0042  0.0219   0.0169   0.0515    0.0826   0.0000   440.5329      -1.00843       18.8163      -1.09748      -2.15632      -1.93000      -1.60628       1.90082      -2.25599       1.32632      0.641649      -2.52678      0.453016      0.703335      0.128080     -0.547454      0.428979      0.359615       1.25567       1.65617       1.80089       2.00251       1.95974       1.96671       1.85193       1.77625       1.55086       1.32377       1.14503      0.949347      0.837676      0.674196      0.525285      0.403484      0.298921      0.229885
  29   8 2275.2870    1.1510  0.9130  9.7907 -0.0020  0.0226   0.0229   0.0558    0.0933   0.0000   439.2088       2.92989       17.0163      -3.30310      -3.12177      -1.69076      0.443126      0.159639       1.10638      -2.52192     0.0985365       1.58806     0.0445053      0.160833      0.467946      0.727680     0.0659076     0.0157729       1.18897       1.61671       1.74261       2.00697       1.85001       1.92495       1.80742       1.73060       1.43615       1.40392       1.11952      0.979599      0.830681      0.684078      0.540865      0.419646      0.302117      0.222233
  29   9 2439.0200    1.6117  1.0951  9.8875  0.0016  0.0226   0.0286   0.0607    0.1440   0.0000   441.5946      -1.69620       14.6362      -2.48128      -4.47474      -1.78011      -2.46268       1.68657     -0.927155     -0.355110       1.21695      0.153999      -2.38033     -0.506429      0.566730     0.0790155     -0.362574     0.0405492       1.27847       1.67801       1.80283       1.95892       1.96164       1.98971       1.88585       1.79292       1.51328       1.38413       1.16163       1.01951      0.870030      0.682431      0.560094      0.419643      0.326125      0.243552
  29  10 2598.5665    2.1541  0.9581 10.8173 -0.0002  0.0217   0.0411   0.0541    0.1144   0.0000   441.1584       3.49365       15.2506       2.95676     -0.734162      -2.97116      -3.09736       1.09974      -1.56818      -1.22508      -1.24761     -0.754154      0.202584      0.340185      0.496953     -0.367678     -0.306465     -0.626568       1.18314       1.57279       1.76201       1.87768       1.96639       1.84980       1.73878       1.65930       1.52833       1.27252       1.14472      0.962939      0.827994      0.623730      0.502483      0.392641      0.313984      0.237046
  29  11 2756.1055    2.7659  0.9231 11.5943  0.0024  0.0221   0.0544   0.0535    0.1005   0.0000   440.1476      -1.51486       15.7257     -0.568304      -1.13072       1.03979      -1.95259     -0.199451     -0.954328      -4.24385      0.592928       1.40939     -0.328946      0.721981      0.558521     -0.627318      0.146359    -0.0399821       1.26075       1.65088       1.78881       1.84210       1.91702       1.80716       1.68976       1.65849       1.50767       1.33921       1.19130       1.00477      0.866445      0.712739      0.556387      0.432207      0.340503      0.245317
  29  12 2911.5857    3.3621  0.9683 11.7831 -0.0046  0.0216   0.0636   0.0544    0.1433   0.0000   438.5574      0.207898       18.7153      -1.17842    -0.0659632      -1.72832       3.03372       1.07963    -0.0828433     0.0661524      0.851883      -1.41298     -0.521737     0.0955680     -0.147223      0.175320     -0.185628      0.620906       1.18197       1.66871       1.80456       2.00258       2.02461       1.88085       1.89030       1.62919       1.57476       1.28388       1.24240      0.936864      0.867713      0.664675      0.524932      0.411160      0.305116      0.232765
  29  13 3064.8589    3.8074  1.0620 11.9529 -0.0004  0.0231   0.0678   0.0570    0.1607   0.0000   439.8274      -1.35336       13.0184     -0.902470      0.687852      -1.82355      0.394122       1.29499       1.60974      -1.81584      0.670716       1.48474     -0.224225      0.187805      0.918330      0.430692    -0.0344346    0.00473908       1.27701       1.63625       1.81176       1.88231       1.97866       1.90329       1.85423       1.70417       1.53770       1.41073       1.23309       1.02087      0.836933      0.679444      0.551308      0.444553      0.328247      0.267225
  29  14 3216.6506    3.9301  1.2878 11.7096 -0.0005  0.0267   0.0644   0.0622    0.1555   0.0000   440.7278      -1.05922       15.2818       3.14319       2.24341     -0.568570    -0.0901400     -0.847554      0.893750       1.67562      0.375924     -0.160995      0.572813     0.0824854      0.545430      0.455436     -0.228713     -0.375425       1.38572       1.99366       2.11568       2.41384       2.38470       2.35410       2.13462       2.12202       1.73003       1.63574       1.33747       1.18099      0.929112      0.771116      0.621683      0.459326      0.362304      0.266638
  29  15 3367.5717    3.2678  1.7463 11.7466  0.0021  0.0299   0.0488   0.0785    0.0888   0.0000   441.5907       1.03385       14.7903       1.24738      -1.47807     -0.401121      0.262713      -4.60521      -6.49096     -0.394277      0.988799     -0.280087      -1.01776     -0.677166     -0.516599      0.783021     -0.117813      0.393900       1.58692       2.10736       2.34728       2.48781       2.55066       2.49398       2.39314       2.27387       1.99701       1.78316       1.56222       1.30055       1.11693      0.900844      0.722046      0.567207      0.416875      0.316690
  29  16 3517.7114    2.6163  2.8464 11.3374 -0.0028  0.0396   0.0324   0.1066    0.0729   0.0000   441.9587      -2.87583       12.7484      -4.91171       1.92940      -2.81246    -0.0871233       2.53310      -2.70104      -3.82022       8.62711     0.0926169      -1.44935     -0.189454       1.72492     -0.700137      0.156296      0.214170       2.14741       2.79972       3.04288       3.28931       3.38251       3.30459       3.15300       2.95039       2.68329       2.36066       2.07345       1.75007       1.46571       1.17978      0.967783      0.731252      0.587307      0.425894
  29  17 3667.3731    2.0791  4.2138 10.8505 -0.0025  0.0518   0.0228   0.1410    0.0589   0.0000   438.3851      -5.78193       21.6295       2.54418      -5.75380      -4.36772     -0.276046   -0.00426932       7.29937      0.682188      -2.50821      -3.83273     -0.163479       1.57448      0.141691      0.994593     -0.722828      0.282095       2.70501       3.57294       4.09037       4.23939       4.39332       4.34317       4.06131       3.78588       3.48793       3.09482       2.63212       2.28913       1.89259       1.58212       1.25828      0.966249      0.728467      0.537410
  29  18 3816.6894    1.6635  6.2173 10.4072 -0.0010  0.0673   0.0163   0.1856    0.0477   0.0000   439.6143      -8.29389       11.5601      -1.22967      -2.09475     0.0103006       9.36061      -3.21246      -2.39157      -3.76586       1.13153       3.01243       1.11025      -4.92689      -1.77554      0.956141      0.412920     -0.199057       3.46952       4.76711       5.30238       5.57087       5.62253       5.62502       5.21392       4.89064       4.47510       4.00491       3.53179       3.00816       2.48625       2.07885       1.61314       1.27473      0.947301      0.725731
  29  19 3965.5140    1.3364  7.9754 10.2471 -0.0023  0.0835   0.0138   0.2411    0.0426   0.0000   450.5397      -9.48108       25.1502      -1.70177       6.99975      -10.4219       13.0649       6.08491      -6.39596       7.79165       9.58723      -1.31055      -1.79105      -1.96780       1.83355      -1.94433     -0.388335      0.873874       4.47753       5.82942       6.57964       6.95831       7.10012       6.97286       6.60933       6.15888       5.77331       4.95196       4.37972       3.68304       3.11483       2.60424       2.04621       1.60153       1.19173      0.910275
  29  20 4114.1533    1.0541 10.0210 10.1641 -0.0020  0.1125   0.0130   0.3339    0.0403   0.0000   431.8709      -9.26648       8.61263       20.6512       2.85642      -2.64723      -16.5045      -16.1228      -5.02435      -1.92321      -1.22411       1.48893      -1.55752       1.22122      -6.14008     -0.625479       2.47722       1.33533       5.83876       7.78699       8.79483       9.33471       9.51900       9.31408       9.05538       8.46132       7.51908       6.75664       5.86595       4.94130       4.12408       3.29771       2.72660       2.12984       1.59103       1.20844
  29  21 4262.1837    0.8650 12.7547  9.9925 -0.0001  0.1522   0.0106   0.4380    0.0363   0.0000   430.8672       5.10198       17.5656      -16.3723       12.0254       14.4631     -0.231811      -1.89028      -16.0211      -3.74051       15.3257       10.8247      -2.34351      -2.39842      0.901319    -0.0322667       1.52383      -1.60748       7.79891       10.3447       12.0858       12.3063       12.7175       12.6770       11.9656       11.2632       10.1414       9.12445       7.82125       6.73683       5.59917       4.56401       3.64977       2.92011       2.12303       1.64114
  29  22 4409.3556    0.6912 14.6271  9.8519 -0.0018  0.1937   0.0088   0.5278    0.0317   0.0000   444.0371      -10.1638       25.3059       14.4231      -8.05168      -3.75233      -3.50170       6.56695       15.4004      -12.2706      0.358166       8.77522      -2.73564      -1.88282       2.68610       12.6027     0.0230327     -0.355627       10.0599       13.2362       15.2365       15.7949       16.0545       15.9705       15.0799       14.2603       13.2621       11.4235       10.1140       8.72785       7.13006       5.97768       4.80580       3.69679       2.80244       2.12287
  30   4 1581.8863    0.2095  0.1929  8.7904 -0.0013  0.0151   0.0095   0.0296    0.0298   0.0000   440.7526     -0.424952       20.7267      -1.18530      -3.05468      0.541876      -1.56744     -0.762958     -0.278711     -0.245036      0.426940     -0.408198     -0.429402    -0.0114082     -0.188408      0.256918      0.194558     -0.105798      0.672845       1.01633       1.05474       1.00494       1.29409      0.880323       1.25324      0.808187      0.933600      0.774812      0.679167      0.647794      0.424772      0.454134      0.311018      0.248657      0.192294      0.160649
  30   6 1949.9505    0.5636  0.5709  9.0256 -0.0076  0.0183   0.0142   0.0422    0.0597   0.0000   440.8171     -0.461438       16.3740      -1.92729      -3.45283      0.775901       2.89337      0.745533      0.477136      0.346921      0.251069       2.06662      0.714825     -0.709543     -0.104312     -0.325244     0.0529024     -0.184382       1.06731       1.41217       1.68323       1.69914       1.76626       1.83118       1.71903       1.52719       1.35403       1.13628      0.979324      0.862559      0.708115      0.553086      0.418095      0.341086      0.269785      0.195996
  30   7 2126.3436    0.8378  0.7444  9.2138  0.0016  0.0192   0.0176   0.0472    0.0791   0.0000   441.1244       2.75097       19.3029       1.47053      -1.05122      0.747840      -1.35249      0.731120     -0.615587      0.747289       1.35845     -0.398338      -1.55049     -0.235864      0.344870     -0.561759    -0.0179812      0.493069       1.04851       1.30769       1.46281       1.55962       1.67995       1.53246       1.44093       1.45578       1.30333       1.15357      0.983369      0.847478      0.723214      0.565072      0.451318      0.390416      0.292324      0.220094
  30   8 2297.3194    1.1838  1.1196  9.4518 -0.0022  0.0244   0.0207   0.0615    0.1298   0.0000   441.2676      -3.46717       18.3596      0.374637      -1.66974     -0.686804     -0.573212      -1.35335      -1.88064     -0.519374       1.00444      -1.34323       1.26982     -0.667073     -0.245858      0.355101     0.0248571     0.0306615       1.22863       1.65433       1.83895       1.89915       1.92679       2.06089       1.85060       1.71855       1.60607       1.40031       1.24152       1.07631      0.871310      0.740415      0.580998      0.478765      0.358001      0.262621
  30   9 2462.1899    1.6819  1.2202 10.0240 -0.0007  0.0235   0.0285   0.0649    0.1331   0.0000   439.1732       1.30394       17.4529      0.805927     0.0394240      -4.17011     -0.275863     -0.806918      0.262679     -0.300482       1.74612     -0.610405     -0.736906      0.190637      0.109205     0.0485123      0.369444   -0.00512058       1.27344       1.61256       1.81143       1.90080       1.97416       1.87920       1.88050       1.75199       1.53590       1.42040       1.24758       1.07598      0.872807      0.737350      0.585034      0.454937      0.374984      0.268735
  30  10 2623.4425    2.2703  1.0585 10.6211 -0.0034  0.0239   0.0401   0.0542    0.1511   0.0000   440.5195       3.25501       14.7185     0.0918485      -3.30616       1.11988       2.37822      0.702112     -0.485626      -1.33943      0.800860     -0.618517      -1.24143      0.134573     -0.659517     -0.277182      0.247989      0.148617       1.23632       1.66114       1.73116       1.98689       1.94761       1.91120       1.80271       1.78386       1.56035       1.38874       1.22518       1.15083      0.926372      0.760338      0.607566      0.481682      0.374642      0.265728
  30  11 2782.4278    2.9209  0.9262 11.3628 -0.0026  0.0224   0.0553   0.0502    0.1205   0.0000   441.4709      0.148244       14.2996       1.28601       1.24881       2.51263       1.73341     -0.993360     0.0502143       1.16257      0.866834      0.905288      0.586083    -0.0491223      0.168015      -1.04200      0.339147      0.300314       1.27152       1.88017       2.08766       2.34056       2.38074       2.28159       2.14842       2.00254       1.66985       1.50166       1.22456       1.05552      0.867603      0.703236      0.550236      0.423410      0.323241      0.232967
  30  12 2939.0334    3.6239  0.9225 11.8129 -0.0013  0.0198   0.0673   0.0513    0.1162   0.0000   439.2052       2.06981       17.4435      0.630049     -0.605948       1.70328      -1.94368       1.29093      -1.14857      -1.76715     -0.214704     -0.767323     -0.323347      0.466442      0.335216      0.206399     -0.218609      0.220150       1.07023       1.35174       1.52058       1.67080       1.64714       1.64120       1.66146       1.45083       1.34410       1.22151      0.994334      0.857652      0.759581      0.587358      0.487465      0.380084      0.299211      0.217512
  30  13 3093.2551    3.8481  1.0691 11.7854 -0.0004  0.0231   0.0680   0.0571    0.1880   0.0000   439.5353     -0.618383       16.8888      0.652340      -2.01836       4.74186       1.16576     -0.436000     -0.182818       1.28143     -0.359607      0.649427      0.378416      0.363151     0.0972257     0.0881198      0.306484      0.190797       1.25836       1.66896       1.86948       2.02842       2.08585       1.96220       1.87548       1.72945       1.62007       1.45183       1.20101       1.06670      0.889021      0.746250      0.589007      0.467672      0.352379      0.264540
  30  14 3245.8830    3.6647  1.3113 12.1406 -0.0026  0.0253   0.0621   0.0709    0.1117   0.0000   439.5122       4.36956       11.7212       1.10335      -2.75164       5.02369      0.345657       1.66938      -1.29005      0.170446      -1.81329      0.398278      0.649860      -1.01470      0.946813      0.107656     -0.341537     -0.591036       1.34529       1.88471       1.93805       2.15895       2.14459       2.14210       2.03130       1.87875       1.68693       1.54537       1.36810       1.19158      0.986142      0.819432      0.646590      0.503374      0.396780      0.291766
  30  15 3397.5438    3.2215  1.9866 11.4344  0.0013  0.0305   0.0423   0.0805    0.0857   0.0000   442.5756       3.53819       10.3239       3.00355       3.40773       2.66690      -3.28823      -1.16225       1.52826      0.601038      0.843010       2.00373     0.0762396     -0.671232      0.139537     -0.643241    -0.0159554     0.0836284       1.58818       2.09758       2.34299       2.39340       2.67140       2.45030       2.37109       2.23576       2.00176       1.81104       1.59008       1.35326       1.13855      0.966216      0.752845      0.606518      0.461552      0.341243
  30  16 3548.5392    2.4811  3.1827 11.1658 -0.0029  0.0417   0.0281   0.1092    0.0649   0.0000   442.0274       2.65000       12.1024       2.46695    -0.0939173       8.36477      -11.0336      -1.67451     -0.838436       4.50169      0.184598      0.922487       1.63972     -0.640766      0.863116     0.0599852      -1.16019      0.559804       2.20403       2.87583       3.27704       3.35465       3.45460       3.39492       3.34298       3.09253       2.85130       2.51008       2.18668       1.90280       1.53978       1.29357       1.03213      0.849088      0.638153      0.488917
  30  17 3698.9103    1.9943  4.8879 10.5633 -0.0004  0.0541   0.0197   0.1458    0.0577   0.0000   441.3631      -5.58075       21.4849       2.53163     -0.971620     -0.841878       3.31739      -6.30973     -0.465971       4.02574     -0.368495     -0.720885      0.118796      0.640604     0.0506857      0.943947    -0.0232749      0.696117       2.77331       3.66186       4.14930       4.35863       4.50312       4.44295       4.20868       3.96564       3.60593       3.23809       2.86730       2.40121       2.05813       1.64559       1.34678       1.07746      0.806118      0.626494
  30  18 3848.7786    1.6211  6.6227 10.2917  0.0006  0.0685   0.0153   0.1864    0.0479   0.0000   434.4502     -0.762609       33.7014     -0.465143      -2.16544       13.1837      0.209531      0.827876      -5.64012       1.55776       3.38925      -5.04118      -1.47692       1.66290       2.48970      0.925267     -0.781640      0.826358       3.51375       4.60361       5.33029       5.48461       5.64566       5.66958       5.34585       4.97104       4.61571       4.10217       3.54616       3.10215       2.56903       2.14436       1.67491       1.35964       1.04563      0.786586
  30  19 3998.1990    1.2861  8.9597 10.1566 -0.0011  0.0905   0.0132   0.2651    0.0428   0.0000   439.2867      0.229775       10.3677      -3.67359      -1.58641       10.0838      -6.51485       3.26993      0.920219       8.81973      0.552815       4.20772      -3.16805       6.88536       1.14405      0.790149      -1.16396      -2.16338       4.65921       6.17466       7.04445       7.27694       7.51298       7.38594       6.92016       6.60358       6.03900       5.41783       4.78452       4.18169       3.46806       2.88428       2.31898       1.82768       1.38647       1.05462
  30  20 4147.3117    1.0125 10.5219 10.1819 -0.0027  0.1184   0.0125   0.3468    0.0381   0.0000   431.2606       3.66323       17.6599      -3.53661       21.2861       1.80995      -7.21773       5.02186       13.4283       5.90464      -5.34512       2.44454       9.97536      0.817479      -5.17178     -0.241823       1.44513      -1.77089       5.98501       7.97717       9.02452       9.58778       9.85563       9.69379       9.29294       8.66860       7.98244       7.09808       6.18449       5.31748       4.45571       3.66281       2.97282       2.32641       1.79958       1.35042
  30  21 4296.0727    0.8212 13.6303 10.0118 -0.0008  0.1672   0.0097   0.4662    0.0325   0.0000   434.2445       1.42068       34.1337      0.858416      -10.9888      -2.56575       18.6033      -3.94024      -5.44951      -12.1436      0.350125       3.59709      -9.36464       6.86824      -5.45414      -9.80317       1.26932      0.391438       8.34068       11.0822       12.7745       13.0785       13.6545       13.3336       12.8589       12.1818       11.0175       9.94733       8.63973       7.44848       6.28691       5.18881       4.21992       3.32216       2.50016       1.91302
  31   5 1788.2344    0.3974  0.3544  8.8199 -0.0014  0.0140   0.0118   0.0305    0.0420   0.0000   439.9924     -0.951723       19.6824      -1.23598      -1.63343       2.05228    -0.0572248      0.526418      0.473123      0.799848      0.217673    -0.0497352    -0.0153908     -0.277582      0.193363     -0.176923     -0.125510    -0.0645391      0.722501      0.986293       1.08466       1.16622       1.19816       1.14886       1.14565       1.02791      0.984311      0.818392      0.741772      0.656357      0.552067      0.440360      0.358056      0.306500      0.218224      0.175075
  31   6 1969.3862    0.5836  0.6457  8.8852 -0.0016  0.0205   0.0136   0.0456    0.0620   0.0000   440.0247     -0.471061       19.9363       1.57279      -1.66269      -2.30238     -0.485601      0.794439      0.528921     -0.661833     -0.598866     -0.146759     -0.163822       1.52102     -0.288472      0.446273    -0.0956007      0.263883       1.11717       1.60486       1.77763       2.02111       2.06274       2.12348       1.88214       1.77368       1.44194       1.29467       1.11516      0.947944      0.745808      0.637148      0.457781      0.382054      0.292885      0.216510
  31   7 2147.0054    0.8663  0.8854  9.1555  0.0006  0.0222   0.0167   0.0505    0.0897   0.0000   439.3683      -1.26631       21.5791       2.16184      -2.82226       1.70111       1.57879      -2.34104     -0.669839      0.576179     0.0372356      0.934878     -0.665928     -0.689186      0.291650      0.320348     0.0526370      0.417036       1.05307       1.49503       1.61842       1.71726       1.78998       1.77247       1.64440       1.60278       1.35245       1.28492       1.16300      0.962694      0.825022      0.661064      0.541718      0.436685      0.336895      0.260837
  31   8 2318.9156    1.2896  0.9241  9.6375 -0.0017  0.0206   0.0238   0.0529    0.1118   0.0000   439.7670     -0.758619       19.0242      0.312478      -1.16290     -0.155959    -0.0945158      -1.72643      0.168992     -0.662270     -0.958711      0.540650       1.03320      -1.16634     -0.551901     0.0273001      0.126274     -0.125852       1.06473       1.39801       1.56627       1.59968       1.75015       1.66780       1.59731       1.50315       1.40228       1.18890       1.12195      0.905370      0.827404      0.658825      0.538402      0.439247      0.329193      0.251020
  31   9 2484.9362    1.7575  1.0785 10.3633 -0.0038  0.0238   0.0322   0.0594    0.1164   0.0000   438.4029      -2.98793       19.3277      0.925318      -1.37614     0.0696748       1.06864       4.39948       3.44757      -1.49480     -0.622317       1.11466      -2.65216     -0.587786     -0.899818     -0.375322   -0.00995945    -0.0225395       1.35794       1.90414       2.21209       2.48868       2.56013       2.51471       2.34868       2.16535       1.92525       1.60102       1.38524       1.10891      0.926761      0.721359      0.607225      0.466520      0.339724      0.270300
  31  10 2647.7593    2.3460  1.0119 10.8561  0.0004  0.0217   0.0421   0.0543    0.1238   0.0000   438.8397     0.0891577       17.1834      -1.19195      0.570586     -0.492925       1.37321       2.39372      0.927914     -0.287096     -0.478451       1.52612      -1.11727     -0.668239      0.635269    -0.0223881     -0.122704      0.263151       1.07629       1.46931       1.59046       1.74621       1.77720       1.78748       1.67206       1.58685       1.44535       1.33150       1.12756      0.962854      0.815705      0.674917      0.535769      0.451332      0.336799      0.273316
  31  11 2808.2708    3.1420  1.0011 10.9741  0.0025  0.0212   0.0553   0.0529    0.1593   0.0000   439.3345     -0.706046       17.9700      0.891443      -1.80693      0.777058     -0.261262      0.249847     -0.266996      0.453119       3.41411      0.612152     -0.663372     -0.330160      0.409443      0.363012     -0.250847     -0.105359       1.14567       1.60221       1.76273       1.94347       1.94909       1.93804       1.82381       1.72341       1.45934       1.36039       1.15575      0.996690      0.805907      0.695580      0.525706      0.428256      0.335308      0.251055
  31  12 2966.0413    3.7624  0.9122 11.9636 -0.0031  0.0211   0.0700   0.0496    0.1167   0.0000   438.0896     -0.218720       13.4001     -0.677161      -3.81534     -0.384796       2.05758    -0.0451891       1.52021     -0.682747      0.518520       1.81051      0.166071     -0.199927      0.157366      0.851784    -0.0154692      0.196927       1.10918       1.51854       1.51038       1.68066       1.73381       1.81092       1.76044       1.61040       1.32802       1.23260       1.10497      0.980056      0.836056      0.651020      0.530155      0.409920      0.325323      0.248485
  31  13 3121.2043    4.0156  1.0977 11.6618 -0.0051  0.0218   0.0702   0.0582    0.2195   0.0000   439.9624     -0.123112       16.5455      0.128556      -1.31909      -1.07270       1.34320      0.573203      -2.51899       2.32368      0.440125     -0.718167     -0.867884       1.81181     -0.440807      0.556322    -0.0788502      0.323005       1.16269       1.58828       1.80893       1.95357       2.03513       1.99101       1.88708       1.71643       1.60133       1.39102       1.18387       1.00116      0.873180      0.684310      0.565320      0.428612      0.347012      0.260257
  31  14 3274.6405    3.5892  1.4999 11.9503 -0.0032  0.0276   0.0557   0.0712    0.1045   0.0000   437.7716       1.08845       17.4195      -1.32931      -3.07569      0.133355     -0.911815      0.170638       2.36310       5.03994     -0.571740    -0.0804712       2.10179      0.305054      0.847798     -0.371319      0.773306      0.478256       1.42865       1.94075       2.12198       2.30382       2.24044       2.19480       2.21467       1.99899       1.88332       1.69499       1.48728       1.25226       1.06137      0.903408      0.714167      0.601141      0.433208      0.345772
  31  15 3427.1896    3.0145  2.2320 11.3020  0.0003  0.0325   0.0370   0.0845    0.0771   0.0000   437.1220      -1.57467       7.93950     -0.684591       4.53822      -5.02986     -0.219832      0.334246       2.86142      0.498961     -0.226764      0.620684      0.408633     -0.225875     -0.503805     -0.307767     -0.105563      0.310822       1.63961       2.22607       2.47755       2.57936       2.72556       2.50341       2.55215       2.26382       2.13679       1.95848       1.71194       1.53384       1.25628       1.06424      0.863096      0.682962      0.537292      0.392174
  31  16 3579.0587    2.3909  3.5941 11.0187 -0.0005  0.0438   0.0250   0.1164    0.0568   0.0000   439.9760       1.99599       11.8601       4.21129      0.632048      -6.93962       6.65623      -5.13681      0.440545      0.838538       1.27998     -0.389663      -1.35533       1.28907     0.0624304     -0.369755       1.74050      -1.37287       2.21292       2.93590       3.34666       3.52952       3.62524       3.67846       3.40492       3.26293       2.90546       2.59995       2.30179       1.98389       1.67647       1.41108       1.10654      0.898364      0.690107      0.514615
  31  17 3730.1322    1.9061  5.3602 10.4410 -0.0013  0.0567   0.0181   0.1565    0.0547   0.0000   432.9327       1.62474       16.6300      -6.42954       4.12257      -2.83845      -3.13878       5.42217       4.57960       1.06816      -3.12652      -3.16087       3.14283      0.394798     -0.765827      -1.47657    -0.0366587      0.511490       2.86979       3.68969       4.28446       4.39263       4.63793       4.56920       4.26254       4.16848       3.78169       3.37482       2.95951       2.57521       2.14850       1.81094       1.41936       1.17549      0.887587      0.706177
  31  18 3880.6711    1.5472  7.4012 10.1174 -0.0014  0.0729   0.0139   0.2053    0.0473   0.0000   439.7690      -1.77212       20.8908     -0.613479      -9.71149       7.00916      -7.84724       9.30286       1.45762      -1.80886     -0.843255     -0.203100      -1.64470      -4.85086       3.36523       1.31996     -0.713848      -1.47905       3.60285       4.80733       5.35078       5.65041       5.81557       5.78072       5.57553       5.24626       4.74409       4.32613       3.84005       3.28477       2.81446       2.29331       1.91305       1.51133       1.14902      0.882944
  31  19 4030.7656    1.1973  8.8720 10.2013 -0.0028  0.0945   0.0129   0.2717    0.0389   0.0000   440.8081      -5.51053       12.2909       8.43348       17.7920       13.3723      -10.7800       2.80380       2.66281     -0.335538       4.58857      -4.11176       6.79293      -5.47815       3.51276       1.40349     -0.931224     -0.802603       4.67513       6.33256       7.25844       7.51196       8.03725       7.67118       7.41410       7.04326       6.32251       5.72743       4.95655       4.28446       3.57242       3.02148       2.40005       1.95972       1.46109       1.13046
  31  20 4180.5769    0.9657 11.7227 10.1315 -0.0014  0.1332   0.0115   0.3912    0.0357   0.0000   431.6148       1.58997      -2.73266     -0.121359       5.82298      0.437250       3.12766      -9.04945       2.25359      -2.94741      -8.37072      -7.26572      -9.53387       2.95220       10.3192      0.509261      -3.86838       1.81732       6.46139       8.46275       9.67481       10.2083       10.5913       10.5303       9.96633       9.57770       8.67708       7.75470       6.92324       6.00298       5.00515       4.25787       3.37127       2.77513       2.05343       1.62048
  31  21 4329.4171    0.7325 12.9017 10.0021 -0.0067  0.1748   0.0096   0.4767    0.0317   0.0000   442.7123      -9.64771       22.4742       12.5784       11.0049       5.59241       20.5619      -15.6759      -45.3517      -9.79365       3.17486       3.08950      -13.3381       3.22714       20.2156      -2.38489      0.220134       2.11767       8.50420       11.2721       12.7987       13.6643       14.1950       13.8165       13.3972       12.4599       11.7133       10.4249       8.93937       8.03120       6.64818       5.54712       4.50258       3.59159       2.77583       2.10844
  32   4 1616.4113    0.2407  0.1940  8.8057 -0.0212  0.0127   0.0108   0.0245    0.0315   0.0000   440.7774      -1.21900       18.8856      0.170504      -1.46973      -1.92928      0.956504      0.952484       1.19914      0.155763      0.891150      0.845729      -1.15243      0.325473     0.0244740     -0.327725      0.279952     -0.257446      0.652793      0.817779      0.931828      0.903194      0.977585      0.978335      0.871484      0.834724      0.803662      0.698328      0.717926      0.583298      0.500891      0.415024      0.337247      0.277593      0.215990      0.175892
  32   5 1806.1695    0.3960  0.4047  8.9607 -0.0059  0.0158   0.0119   0.0386    0.0428   0.0000   441.4379     -0.204739       21.1697      0.582609      -1.39441     -0.330559       1.22009      -2.02878     -0.191944       1.51518      -1.69091      0.766194      0.281947      0.601787    -0.0917079    -0.0960211      0.310955      0.194584      0.883472       1.11863       1.34825       1.43107       1.47195       1.38732       1.30891       1.26128       1.08060       1.02423      0.874395      0.818650      0.686812      0.562433      0.497415      0.381915      0.295437      0.226432
  32   6 1988.5959    0.6097  0.6694  9.0425 -0.0011  0.0193   0.0136   0.0457    0.0630   0.0000   440.3034       3.52614       20.2432     -0.257373      -2.60619      -2.44364       1.36396      -2.63225     -0.977389     -0.236622      0.991787      0.590941      0.654245     -0.337154      0.283900      0.988446     -0.160320    -0.0542666      0.916103       1.22695       1.38254       1.36373       1.49516       1.47255       1.39166       1.38908       1.15402       1.13417       1.00495      0.841875      0.709275      0.589250      0.504687      0.402522      0.317043      0.231146
  32   7 2167.3178    0.8996  0.8874  9.2279 -0.0001  0.0206   0.0171   0.0503    0.0904   0.0000   440.8026       1.81558       18.7970      -2.04024      -3.15779       2.36416      -1.93775       2.81524       2.26064     -0.828748      -1.81813       1.06225      0.552839      -1.50173      0.681830      0.208840      0.180555     -0.241109       1.01549       1.35054       1.52648       1.62377       1.71641       1.65866       1.58809       1.47685       1.35165       1.22643       1.07109      0.943798      0.795004      0.637473      0.528463      0.431381      0.332045      0.258304
  32   8 2339.9748    1.3314  1.0200  9.9179 -0.0060  0.0223   0.0238   0.0562    0.1031   0.0000   441.6409      -1.43401       17.0889     -0.677044      -2.34143      -1.99350       2.55899      -1.45034     -0.479910      -1.99852       2.15024       1.15486       1.86967      0.115332      0.545307      0.123182      0.654982      0.417955       1.06272       1.46679       1.64420       1.78227       1.81014       1.78902       1.70931       1.60469       1.43399       1.31896       1.16264       1.00706      0.854670      0.742000      0.604017      0.461985      0.356108      0.274422
  32   9 2507.2329    1.8764  1.0182 10.3686  0.0012  0.0218   0.0333   0.0550    0.1262   0.0000   440.1050      -1.05095       17.1472       2.36852     -0.611406      -1.61338    -0.0838908       3.28421     -0.858354      0.822774      0.824169      0.955182      0.298579      0.730761      0.355254     -0.239095      0.447204      0.117841       1.09434       1.51459       1.57555       1.66426       1.68097       1.69218       1.59671       1.63368       1.42485       1.28460       1.13034      0.999779      0.846754      0.715075      0.573332      0.456363      0.366652      0.285601
  32  10 2671.5716    2.4093  1.0587 11.1518 -0.0004  0.0228   0.0431   0.0553    0.1173   0.0000   441.7516      -2.26310       15.2645       1.89238      -2.53569       1.85142      0.362845     -0.794227      -2.00622      0.525334      0.889026      0.800166      -1.81328     -0.500594     -0.245013       1.25535      0.236572     -0.127424       1.10099       1.56541       1.69434       1.83791       1.92611       1.86458       1.79383       1.72213       1.54270       1.41234       1.18485       1.03710      0.843814      0.721067      0.554629      0.471096      0.374872      0.286401
  32  11 2833.6483    3.2171  0.9445 11.4787  0.0000  0.0195   0.0582   0.0515    0.1222   0.0000   439.1315       1.47534       15.1001       3.02560      -1.22806     -0.351046     -0.586570      0.724793      0.308189    -0.0829192     -0.987619      0.175993     -0.469571      0.609647      0.255401     -0.311361     -0.151392     -0.491823      0.964971       1.28548       1.34838       1.47381       1.54962       1.50239       1.48404       1.38367       1.26737       1.13496       1.03853      0.862339      0.753091      0.597858      0.499365      0.405588      0.325680      0.255185
  32  12 2992.6284    3.8072  1.0381 11.5650 -0.0016  0.0208   0.0649   0.0536    0.1531   0.0000   439.1976       1.51277       13.3346      -1.31985      -1.47376     0.0495272      -3.99764      0.853245     -0.859028     0.0943849      -1.37392     -0.142580      0.705219      0.540785      0.209424     -0.665163      0.640702      0.266465       1.04630       1.44720       1.63214       1.80059       1.83378       1.82532       1.75327       1.62897       1.46384       1.27098       1.14723      0.973853      0.785004      0.686829      0.535328      0.430685      0.329913      0.254376
  32  13 3148.7638    4.0377  1.1008 12.0128 -0.0034  0.0222   0.0702   0.0576    0.1474   0.0000   438.3634      0.577956       16.6783     -0.521387      -3.28736      -1.41957     -0.659175      -1.94905      0.113063       1.00720       1.64629      0.555386       1.50147    -0.0745087     0.0954184      0.778973     -0.200843     -0.351232       1.09780       1.50091       1.65148       1.69727       1.80455       1.70251       1.68111       1.54939       1.47873       1.35391       1.17272       1.01743      0.856697      0.703113      0.576519      0.477550      0.363120      0.291223
  32  14 3303.2384    3.5509  1.6135 11.6703  0.0086  0.0274   0.0514   0.0717    0.1220   0.0000   441.9041      -1.30254       15.0921       1.00184      -2.03075     -0.564765     -0.744297      -1.00853       1.88178      -1.10594     -0.637721      -1.56446      -1.77843     -0.659472    0.00372128      0.916401      0.686154     0.0156659       1.23614       1.80085       1.89318       2.06395       2.14728       2.07127       2.07872       1.91795       1.78946       1.60339       1.36504       1.24087       1.03735      0.838083      0.706562      0.580063      0.428091      0.334247
  32  15 3456.4772    2.7924  2.4794 11.5235 -0.0002  0.0362   0.0334   0.0912    0.0622   0.0000   437.7722      0.632697       13.9389     -0.517280      -1.26273       4.69449      -4.17141      0.778221     -0.568639       2.03427     -0.109039    -0.0949682      -1.88093      0.325168     -0.610830     -0.555800      -1.00930      0.155078       1.66683       2.27601       2.50094       2.69127       2.78992       2.71572       2.65141       2.55835       2.29175       2.06785       1.86168       1.57863       1.33628       1.13849      0.961125      0.739806      0.569820      0.444899
  32  16 3609.1539    2.2376  3.8053 11.1428 -0.0028  0.0459   0.0232   0.1237    0.0476   0.0000   437.3043      -2.27609       15.0516      -2.43353       2.61916       1.45268     -0.499160      -1.29385      0.945301    -0.0142020      -1.57801       2.10572      0.587280     -0.189121      -5.19944     0.0351660      -1.22271    -0.0402306       2.23246       2.96293       3.36242       3.53555       3.63714       3.52620       3.44704       3.25707       3.05886       2.67540       2.45492       2.11975       1.76865       1.47441       1.20178      0.975680      0.766637      0.600436
  32  17 3760.9902    1.7876  5.5173 10.5693 -0.0013  0.0590   0.0169   0.1631    0.0467   0.0000   438.9046      0.807438       25.4612       3.14217     -0.575205      0.281949     -0.648660      -3.94940       7.71899     -0.566408      0.933924      -2.15047      0.736464      -1.97322       2.26262      -1.04921      -2.07525       1.10918       2.80389       3.71677       4.16047       4.44658       4.53909       4.53946       4.32058       4.08904       3.87474       3.43266       3.06611       2.63383       2.29934       1.87894       1.53340       1.25265      0.984815      0.749850
  32  18 3912.1045    1.4935  7.7816 10.1732 -0.0005  0.0758   0.0131   0.2093    0.0429   0.0000   437.6660       1.26374       11.1513       4.49406      -6.88796       4.52540       1.65169       3.26255      -7.86137       1.02147      -7.02320       3.58061      -1.38564      0.132528       2.48947      -3.06624      -1.13062     -0.371835       3.56666       4.80902       5.37951       5.73863       5.88579       5.92197       5.55474       5.33957       4.91930       4.46102       3.88847       3.47433       2.89450       2.45779       1.98762       1.59866       1.24660      0.962689
  32  19 4062.5622    1.1679  9.7347 10.2101 -0.0008  0.1010   0.0124   0.2959    0.0377   0.0000   440.4502      0.843680       21.8487      -9.28795      -7.94276       11.3390       5.45997      -5.54507       2.42274      -12.5272      -1.12855       3.47727       1.99722      -2.93999       2.18043       2.18401      0.413352      -1.09634       4.83038       6.36704       7.32017       7.63601       7.93501       7.94121       7.45205       7.21989       6.54705       6.05027       5.25498       4.52943       3.93463       3.24984       2.66986       2.14480       1.67176       1.29939
  32  20 4213.0568    0.9144 11.0103 10.1364 -0.0027  0.1297   0.0113   0.3749    0.0354   0.0000   446.9282      -2.03415       6.07101       25.1740       10.8608      -4.14845      -8.45127      -2.22091       10.9648       7.56763      -4.64301       6.52873       2.00550      -10.0088      -5.20589       3.51226       1.10829     0.0840073       6.15490       8.20406       9.26451       10.1280       10.3470       10.1622       9.81999       9.25614       8.56491       7.68350       6.66654       5.97526       5.03158       4.19629       3.41599       2.78320       2.09172       1.67647
  32  21 4362.8812    0.7245 13.8962  9.9862 -0.0070  0.1811   0.0088   0.4916    0.0304   0.0000   443.5166      -22.6818       62.0171       5.47398      -35.1144       8.51408       42.0008       17.3177       13.3631      -8.41230      -17.2453      -1.29969      -3.44694       16.6195       3.68077      -9.85769      -5.37910       3.71361       8.53129       11.2077       13.0644       13.4272       14.3073       13.9137       13.4860       12.9564       11.9244       10.7830       9.20380       8.33975       6.86060       5.73858       4.78301       3.81485       2.99850       2.32669
  33   5 1823.8300    0.4406  0.4088  8.9253 -0.0041  0.0169   0.0121   0.0347    0.0449   0.0000   441.3811      -2.17031       21.5000      0.849304      -2.42753      -3.40809       2.22729      0.499563      -1.79343       1.01247     -0.263751      0.188772     -0.462247      0.329223     -0.490476      0.778008     -0.354561    -0.0438111      0.964523       1.26077       1.34149       1.34691       1.25526       1.19821       1.13105       1.01240       1.00309       1.01352      0.994467      0.929338      0.835526      0.685540      0.553279      0.457937      0.374006      0.268115
  33   6 2007.6248    0.6522  0.6663  9.0419 -0.0017  0.0194   0.0142   0.0437    0.0664   0.0000   441.0983     0.0749135       21.3936      0.626230      -3.34273      0.694893      0.902686      -1.26686      -1.28870      0.858116      0.315581     -0.240312      0.402965      0.361821      0.375963   -0.00411543    -0.0726719     0.0538338      0.853162       1.12627       1.35050       1.28289       1.37080       1.39265       1.29561       1.31047       1.18582       1.06284      0.942596      0.828224      0.734576      0.578397      0.481879      0.391627      0.318598      0.255591
  33   7 2187.2674    0.9645  0.8496  9.2934 -0.0008  0.0200   0.0182   0.0477    0.0945   0.0000   439.2417     -0.623805       20.2170      0.390332      -5.08195      0.817891      0.429750      -1.24516     -0.656777      0.594870       1.55479      -2.10170     -0.519585    0.00528409     0.0906551      0.561341     -0.204713      0.257087      0.959292       1.32051       1.51008       1.62074       1.66866       1.58847       1.53484       1.43769       1.31122       1.19920       1.07654      0.929116      0.819205      0.686862      0.532453      0.447054      0.337736      0.272169
  33   8 2360.7632    1.3931  1.1047  9.6364 -0.0002  0.0224   0.0234   0.0570    0.1356   0.0000   440.8110      -1.52427       20.4744       2.11569      -3.40313    -0.0308458     -0.432255       1.60560      -1.58044   -0.00107408     0.0440285      0.359307      0.198072     0.0462352    -0.0747002       1.37846      0.445214    -0.0554971       1.02411       1.39563       1.50328       1.68104       1.66094       1.71402       1.57833       1.52195       1.44998       1.28052       1.14733      0.995882      0.890813      0.697680      0.625530      0.508062      0.382165      0.289682
  33   9 2529.1142    1.9440  1.1692 10.0888 -0.0031  0.0223   0.0312   0.0562    0.1439   0.0000   440.6446      -2.42865       22.6538      -1.50598     -0.367830     -0.900179       1.36653       1.30843      0.881413      0.946334    -0.0617966      0.771454      0.572906      0.356880     -0.983089     -0.165505      0.157464     -0.285620       1.07585       1.40051       1.57300       1.66251       1.67490       1.65083       1.57802       1.56437       1.42709       1.31693       1.17356       1.01568      0.899993      0.744435      0.625634      0.502101      0.404664      0.313086
  33  10 2694.9501    2.4968  1.1100 11.3291 -0.0031  0.0231   0.0435   0.0567    0.1118   0.0000   439.1590      0.667405       18.3821      0.715003      -3.88401     -0.909312     -0.599100       1.14584     -0.825482     -0.530737       1.06474      0.726968      0.598072    0.00791189     -0.680068      0.105040      0.440479      0.255469       1.12073       1.49245       1.72789       1.75687       1.88707       1.86105       1.72704       1.69233       1.50956       1.38902       1.30516       1.02205      0.943782      0.772542      0.623131      0.523183      0.414111      0.316507
  33  11 2858.4647    3.3559  0.9671 11.4807 -0.0014  0.0201   0.0586   0.0496    0.1390   0.0000   441.6704       2.24625       15.7517     0.0236410      -3.75307      0.850337      0.630333    -0.0834498      -1.41220     -0.740155       1.46730      0.616150     -0.251421     -0.831117    -0.0146253    -0.0145442      0.173248     -0.459540       1.00954       1.39824       1.55450       1.72939       1.77864       1.74732       1.72169       1.55098       1.44281       1.26527       1.12205      0.930882      0.799774      0.641435      0.547352      0.439377      0.339228      0.256907
  33  12 3018.7149    3.9610  0.9674 11.7921 -0.0023  0.0204   0.0684   0.0512    0.1408   0.0000   440.1381       1.17148       15.7265      0.284645      -1.26639     0.0780890     -0.205881       1.62902      -1.00804      -1.04441      -3.01303     0.0724083     -0.379797      0.624216     -0.603124     -0.564403      0.286287     0.0230118      0.979911       1.37349       1.50606       1.61015       1.63068       1.58452       1.54551       1.54997       1.32564       1.24125       1.09815      0.932144      0.836789      0.715141      0.582651      0.465035      0.373884      0.283833
  33  13 3175.9430    4.0109  1.1657 12.0922  0.0001  0.0231   0.0650   0.0575    0.1114   0.0000   438.0950     -0.676678       14.4043      0.716975      -4.21996       2.31806      -1.79575     -0.472210      0.596832      -1.44755      0.919103    -0.0426089     -0.886423     0.0703791    -0.0354023      0.468231      0.166596     -0.785572       1.08912       1.52359       1.60434       1.82028       1.83554       1.78736       1.80947       1.64550       1.52662       1.37927       1.21343       1.05026      0.895208      0.761286      0.587097      0.494892      0.396439      0.310331
  33  14 3331.2968    3.4185  1.7344 11.4322  0.0001  0.0271   0.0469   0.0748    0.1362   0.0000   440.1379      -1.63038       14.2204       3.33426      -2.69322     -0.653807      0.373573      0.800878     -0.412708     -0.364106      0.197252      -1.41726    -0.0576844      -1.46582      -1.02710      0.499044     0.0847537     0.0824036       1.30295       1.70631       1.90771       2.00720       2.14585       2.05675       2.02001       1.97948       1.74337       1.61539       1.37566       1.22353       1.05880      0.867721      0.721984      0.598178      0.457606      0.363437
  33  15 3485.5468    2.6516  2.6843 11.5412  0.0030  0.0364   0.0312   0.0964    0.0577   0.0000   441.4952       2.04657       9.62591      0.866455       4.88070       6.49993      -6.89659      0.372907      -1.21814       1.16520       5.64034     -0.627543      -2.35023      0.472402      0.144596       1.07858      0.298307     -0.606153       1.77276       2.34867       2.63543       2.74173       2.81031       2.80861       2.65875       2.61732       2.35921       2.17582       1.97624       1.68212       1.49829       1.24842       1.00600      0.818308      0.660627      0.511162
  33  16 3638.9870    2.1523  4.3866 10.7311  0.0002  0.0465   0.0200   0.1295    0.0516   0.0000   438.5881      0.625605       16.3274     -0.314154     -0.699445       3.57272      -6.41397      -1.71563      -1.41679       3.25196      -1.87224      0.889388       1.04639      0.253187     -0.501294      0.514135      0.162570     -0.627426       2.22510       2.97150       3.29241       3.57656       3.71332       3.64232       3.51895       3.33210       3.07268       2.77021       2.48398       2.13538       1.80212       1.57922       1.26147       1.02834      0.800540      0.637348
  33  17 3791.3155    1.7467  6.2038 10.4693 -0.0016  0.0623   0.0156   0.1745    0.0442   0.0000   438.7132       3.69819       21.4933       1.33915      -5.27262      0.116615      -12.0769       4.46907      -2.94274      -1.39037      -7.50725       2.73269     -0.918401      -1.43657       1.79307       1.42100     -0.800963       1.16134       2.88825       3.85748       4.43746       4.49972       4.94248       4.69635       4.72313       4.37699       3.99200       3.69124       3.22783       2.85198       2.38207       2.04319       1.66871       1.33670       1.07173      0.825658
  33  18 3943.2608    1.3956  7.9142 10.2687 -0.0016  0.0791   0.0130   0.2224    0.0395   0.0000   436.5292       4.43944       26.1198       2.69323     -0.539807      -3.14803       1.32738       7.41246      0.889433      -3.85898     -0.734707      -3.94754       4.32855       1.88305     -0.479757       2.42420      -3.98911      -2.52338       3.72656       4.84171       5.59065       5.81428       6.06239       5.99122       5.77978       5.56495       5.16960       4.66010       4.13319       3.57524       3.10455       2.59195       2.17397       1.73466       1.38708       1.08159
  33  19 4094.8583    1.1228 10.0739 10.1465  0.0002  0.1044   0.0113   0.2990    0.0360   0.0000   427.5142      -12.1120       19.5193      0.285696      -7.66155       1.59590      -11.3465      -6.94453       1.49764      -6.32452      -9.74772       4.61108     -0.365491     -0.659583      -1.03075       4.82816       1.59814      -1.33962       4.83258       6.44286       7.22786       7.74922       7.92080       7.86332       7.49703       7.28891       6.80980       6.16597       5.44087       4.71788       4.08011       3.46554       2.83419       2.28649       1.81386       1.41861
  33  20 4245.4574    0.8951 12.9090 10.0696 -0.0032  0.1463   0.0093   0.4048    0.0313   0.0000   433.8276      -5.59684       29.8513       20.2646       9.91965      -2.94431       5.53381       10.8376      -2.10022       10.5048      -5.89014      -10.7330      -10.1782    -0.0462175       10.7106      -2.79647       4.45814       1.07287       6.74004       8.97420       10.1684       10.8721       11.2886       11.1767       10.7439       10.3589       9.40604       8.74334       7.58933       6.69897       5.68942       4.79333       3.94209       3.23184       2.53060       1.97022
  33  21 4395.6307    0.7625 16.3327  9.8899  0.0027  0.1978   0.0081   0.5144    0.0274   0.0000   430.0186      -20.0417       27.3959      -5.63016      -12.3196      -15.5325      -10.1774       30.5469       1.94693     -0.914426      -10.5083       2.73816       2.76263       1.67734      -1.62673       4.06736       11.7748     0.0489055       9.03204       11.8583       13.6574       14.4366       14.9264       14.7901       14.1094       13.6824       12.7865       11.4692       10.3234       8.95128       7.65382       6.42476       5.41418       4.35543       3.39381       2.67406
  34   4 1649.7177    0.2653  0.2368  8.8699 -0.0099  0.0121   0.0102   0.0255    0.0319   0.0000   440.6306     -0.846935       19.7100      0.678877      -2.82951     -0.740952     -0.704798      -1.57170     0.0739759      -1.41422     -0.516997     -0.247457      0.680838      0.377989    -0.0303583     -0.145576     -0.486603     -0.130650      0.584888      0.725719      0.830646      0.925860      0.868476      0.902403      0.885190      0.860510      0.805358      0.744257      0.628567      0.561810      0.475234      0.433255      0.332541      0.261392      0.216423      0.183362
  34   5 1841.2413    0.4384  0.4833  8.9912 -0.0062  0.0160   0.0114   0.0379    0.0459   0.0000   441.0699      -2.63435       19.9250      0.533023      -4.03078       1.60013      -2.49853      -3.32417       2.08826       1.35654     0.0337101     -0.668984      -1.12907    -0.0840396      0.113227     -0.220634     -0.255579     -0.547075      0.778651      0.962954       1.05895       1.22102       1.23504       1.21660       1.19713       1.14097       1.11104      0.966520      0.791007      0.702637      0.653522      0.554657      0.430130      0.354726      0.290159      0.228545
  34   7 2206.9881    1.0174  0.8366  9.6019 -0.0021  0.0199   0.0190   0.0457    0.0881   0.0000   440.1879      0.578023       18.4765     -0.518764      -1.11052      0.313753       1.72241     -0.472803      0.913445      0.727507     0.0612059      0.460806     -0.141369     0.0103529      0.510542      0.478302      0.441034    -0.0398414      0.912340       1.24558       1.36979       1.44520       1.53799       1.53988       1.52730       1.40318       1.26897       1.15137       1.00857      0.906592      0.763009      0.664003      0.531187      0.430206      0.337597      0.270387
  34   8 2381.1778    1.4640  1.0634 10.1479 -0.0017  0.0220   0.0253   0.0549    0.1095   0.0000   439.5959      -4.06072       18.4214       2.30935      -2.31100      -1.75516      -1.66273       2.19592       2.63774      -1.06122      0.468425       1.07468       1.44310     -0.989730      0.500610     -0.312696      0.738254      0.265582       1.01589       1.41067       1.45838       1.63228       1.59059       1.64347       1.63623       1.56621       1.45620       1.28308       1.13899      0.976431      0.870488      0.774757      0.632632      0.523151      0.394831      0.312969
  34   9 2550.5807    2.0249  1.2014 10.7728  0.0003  0.0235   0.0332   0.0592    0.1068   0.0000   439.9641      -1.49020       16.6713     -0.612252      0.125535      -1.43518      0.766951       1.16455      -1.61462      0.359800      0.868570     -0.290312      0.682135      0.870081       1.02672      0.482825    -0.0219092     -0.365278       1.04964       1.44472       1.55340       1.68588       1.78115       1.64902       1.73926       1.59895       1.50775       1.30153       1.21398       1.05138      0.920596      0.775030      0.638645      0.524468      0.398631      0.326933
  34  10 2717.9086    2.6335  1.0497 11.1843 -0.0018  0.0215   0.0446   0.0531    0.1283   0.0000   440.0815      -1.57731       18.7342       1.01963      -2.87284     -0.242846       2.22995      0.481445      0.329133      0.900354      0.553896     0.0838317     -0.417412     -0.188153     -0.739459    -0.0339295      0.230786      0.297254      0.966013       1.35134       1.47109       1.61065       1.62666       1.62198       1.60395       1.45222       1.44072       1.28323       1.15344      0.966349      0.833176      0.683006      0.590078      0.469859      0.380399      0.300276
  34  11 2882.8566    3.4905  1.0297 11.5254 -0.0005  0.0201   0.0590   0.0543    0.1487   0.0000   439.3444       1.68091       18.8755      0.177990     -0.798129       1.63675       2.32709       1.73017      -1.02838    0.00402047     -0.952102      0.299245      -1.00101       1.36664      0.295762     -0.463779      0.219947      0.422811      0.989468       1.35113       1.48982       1.59888       1.58999       1.56572       1.53659       1.40064       1.31026       1.25234       1.13111       1.00984      0.851389      0.733472      0.594866      0.480729      0.387967      0.306117
  34  12 3044.3292    4.1110  0.9816 11.8392 -0.0012  0.0205   0.0697   0.0478    0.1509   0.0000   439.2294     -0.254924       16.4025       2.09363      -2.10760     -0.253903    -0.0541463     -0.512056     -0.135768       2.15835     -0.453087     -0.367627      -1.68656      0.232415     0.0377627      0.318800      0.180227     -0.225485       1.10062       1.53631       1.81452       1.98385       2.06030       2.00224       1.90113       1.72808       1.58953       1.37671       1.19588       1.02869      0.873553      0.724864      0.597002      0.476813      0.387694      0.282346
  34  13 3202.7336    4.0125  1.2446 11.8806  0.0079  0.0224   0.0638   0.0606    0.1460   0.0000   439.2478       1.47260       12.7059      0.878381      -3.76077     -0.915143      -2.80553     -0.599019       2.18026      0.682217     -0.178250      0.189620      0.242563      0.128828    -0.0772909      0.632676     -0.658292     -0.360368       1.05058       1.39617       1.51005       1.64832       1.67622       1.66805       1.64360       1.59774       1.43852       1.30512       1.16555       1.02260      0.894009      0.761525      0.611861      0.508150      0.405253      0.316473
  34  14 3359.0832    3.2617  1.7407 12.0558 -0.0016  0.0295   0.0464   0.0745    0.0834   0.0000   438.4433     -0.794726       13.2690       1.56334       1.53246      -1.00152     -0.993855       1.19200      -1.00898      -2.14374       2.24213      0.489104       1.14780     0.0466826       2.24124     0.0106376     -0.846776      0.989250       1.29490       1.85141       1.97682       2.19793       2.18176       2.16454       2.13041       2.04945       1.81127       1.71851       1.54146       1.31842       1.15844      0.988328      0.806408      0.632715      0.525624      0.410522
  34  15 3514.2184    2.5607  3.0828 11.3351 -0.0016  0.0394   0.0274   0.1008    0.0592   0.0000   439.9046      -2.24284       9.57514      -4.54234      0.957273     -0.390797      -2.98091       2.72917      -1.31060      -1.73255       1.36166      0.457076      0.765759     -0.889410       1.11444     -0.695948     -0.909381      0.310669       1.74181       2.39307       2.70521       2.82663       3.01822       2.88423       2.87927       2.68810       2.52428       2.28921       2.02620       1.83907       1.51268       1.31121       1.06934      0.892332      0.690335      0.545496
  34  16 3668.4153    2.0447  4.7349 10.7826 -0.0015  0.0496   0.0187   0.1348    0.0477   0.0000   439.3825      -1.51004       18.6321       1.61281       1.99890       3.93844      -7.96127       3.90299       2.63293      0.459882       1.70797       1.38945      -3.71790      -3.84352       1.06355      0.336261       1.83381      0.170594       2.24115       2.93229       3.30911       3.52656       3.66847       3.69272       3.55670       3.34538       3.15551       2.81132       2.58884       2.23127       1.94779       1.65346       1.38082       1.12416      0.871918      0.687382
  34  17 3821.6641    1.6626  6.4759 10.5232 -0.0028  0.0628   0.0147   0.1770    0.0417   0.0000   439.8278       1.33933       17.5368       3.64351       4.50090      -3.88208       2.00877       10.1546       4.54609      -8.22278      -6.25368      -3.28902      -6.78393       1.80522     -0.821888      -1.45237      -1.50946       1.27652       2.90634       3.88004       4.31533       4.60805       4.74214       4.70976       4.52848       4.41396       4.13431       3.68224       3.35765       2.84356       2.55412       2.12292       1.78127       1.44329       1.14040      0.909930
  34  18 3974.3299    1.3494  9.1012 10.2606 -0.0002  0.0866   0.0122   0.2477    0.0389   0.0000   443.9195      0.490255       21.1501       5.76979      0.620222       9.49933      -3.40772     -0.734846       7.95710       1.23907      -8.78378       8.13930       5.36183      -4.79189      -5.76692     -0.575538       3.56312      0.443784       3.94056       5.19289       5.91677       6.22515       6.52081       6.48424       6.29195       5.96737       5.52940       5.01945       4.56597       3.96908       3.42440       2.92949       2.42577       1.98953       1.53767       1.23298
  34  19 4125.9761    1.0846 10.3366 10.1951 -0.0004  0.1084   0.0110   0.3075    0.0361   0.0000   433.3869       16.0736       11.6544       5.06539       11.0827      -10.7165       11.9543       14.7156      0.531938       7.87743      -8.64407      -2.33930       3.77126      -4.80202      -1.32274      -3.68923      -3.46528      -2.49178       4.92493       6.53586       7.35000       7.85401       8.03734       8.10601       7.76535       7.40186       6.91787       6.33313       5.72029       4.94474       4.34639       3.63514       3.06673       2.47722       1.97092       1.54166
  34  20 4277.5917    0.8400 12.9336 10.1383  0.0002  0.1528   0.0093   0.4202    0.0312   0.0000   439.3975    -0.0672560       12.2238      -4.02853      -16.0335      -4.94069      -6.00945       20.9070      -13.6088      -11.2234       3.53567      0.438115       7.95300      -13.8458     -0.820906       1.61996       3.71061      -3.59051       6.80793       8.94875       10.2803       10.8869       11.2878       11.1652       10.8631       10.3505       9.71298       8.89384       8.03966       6.91245       6.05352       5.03389       4.27462       3.44400       2.69135       2.17337
  34  21 4428.8601    0.6457 14.2206  9.9897 -0.0044  0.1945   0.0080   0.5142    0.0284   0.0000   426.4985      -5.10295      -1.76008      -35.1963       20.5644       12.7551      -19.9393       21.4120       19.1864      -17.2231      -6.58912      -1.30246      -7.08294      -7.93416      -1.51479       11.8055       5.03202      -2.59549       8.58773       11.3227       13.0030       13.7883       14.2955       14.1048       13.9361       13.0141       12.4013       11.1001       10.1467       8.76847       7.67913       6.47207       5.32386       4.45567       3.48042       2.72757
  34  22 4578.6951    0.4258 12.7848  9.9570 -0.0424  0.2640   0.0085   0.6582    0.0284   0.0000   418.1929       29.4245       19.0147      -35.0216       18.3032     -0.813378      -19.3631       29.2768       48.1903       16.0650      -40.4903      -26.9382       11.2018       9.93583       11.1016       7.00130      -4.06377       5.56104       11.6400       15.3140       17.4102       19.0918       19.1646       19.4072       18.9862       17.7161       16.8976       15.2617       13.6780       12.0777       10.3704       8.69131       7.38539       5.96758       4.64839       3.73186
  35   4 1665.9274    0.2963  0.2743  8.8013 -0.0073  0.0127   0.0100   0.0280    0.0331   0.0000   440.5871      0.382499       20.4898     -0.221144      -4.33231      0.547882       1.89212    -0.0976786      0.917157      0.748250     -0.944663      0.787344      0.585693      0.494971     -0.554874     -0.432182      0.204500     0.0871317      0.582099      0.755023      0.822571      0.963217      0.943033      0.925286      0.926961      0.984475      0.780334      0.757363      0.681826      0.594418      0.456556      0.440165      0.349641      0.287101      0.237878      0.172602
  35   5 1858.4499    0.4575  0.4629  8.9672 -0.0042  0.0167   0.0116   0.0338    0.0450   0.0000   441.4393     -0.761205       20.8435     -0.212006      -3.57242     -0.763683      0.896275     -0.133165      -1.12105     -0.474180      -1.62345     -0.438033     -0.762937     0.0696584      0.256118     -0.255701    -0.0483269      0.287965      0.696039       1.05457       1.12404       1.29699       1.35485       1.38346       1.28788       1.23133       1.04988       1.02754      0.843922      0.762414      0.643070      0.529875      0.419208      0.381510      0.282614      0.208032
  35   6 2044.8164    0.6960  0.6631  9.2710 -0.0016  0.0173   0.0145   0.0429    0.0598   0.0000   440.2747       1.35248       20.5827      0.682873      -1.49112     0.0849179     -0.160085     -0.174880      0.816530      -1.10393     0.0754795       1.59194     0.0975762     -0.215747     -0.697454      0.293979    -0.0412091     -0.343888      0.832014       1.17522       1.35947       1.36330       1.46736       1.40307       1.40813       1.29832       1.25378       1.10686      0.992294      0.883546      0.730667      0.656074      0.533940      0.429055      0.355024      0.275480
  35   7 2226.3674    1.0388  0.9695  9.5943 -0.0000  0.0213   0.0183   0.0527    0.0900   0.0000   440.8988      0.615582       21.2083       2.94339      -1.43459      -2.63181       1.35077    -0.0786382    -0.0384786       1.00243      0.491579      -1.24912    -0.0828266     -0.338449      0.405588     0.0492786      0.202160    -0.0770993      0.962110       1.25241       1.41995       1.50786       1.55151       1.49997       1.44517       1.41497       1.27745       1.23943       1.09127      0.986143      0.876436      0.737169      0.602475      0.496883      0.391859      0.313565
  35   8 2401.3013    1.5168  1.1624  9.8146 -0.0043  0.0225   0.0245   0.0555    0.1385   0.0000   441.6434      0.435075       19.5837       1.74324      -2.13870      -1.51695      0.990551       1.28703      -1.11327    -0.0225358       1.38079      0.253008       1.37997     -0.525433     -0.449221      0.276370     -0.244537    -0.0153256       1.01590       1.36376       1.50609       1.58851       1.64985       1.65577       1.60319       1.43913       1.40516       1.30752       1.17070       1.05918      0.938840      0.800378      0.662974      0.545059      0.447845      0.343224
  35   9 2571.7594    2.0625  1.2555 10.3149 -0.0001  0.0228   0.0311   0.0569    0.1213   0.0000   441.1445      -3.28964       20.3339       2.90824      -4.30851       1.40516      -1.35979     -0.132988     -0.267914      0.521837      0.455367      -1.13413      0.660798     0.0281592     -0.606924      0.287209     -0.140666      0.798048       1.04224       1.41365       1.54080       1.66848       1.75709       1.76618       1.68853       1.58953       1.43458       1.39275       1.22338       1.07679      0.916236      0.787909      0.623389      0.518351      0.416469      0.345855
  35  10 2740.4585    2.7599  1.1424 11.1711 -0.0008  0.0224   0.0447   0.0554    0.1286   0.0000   439.3644      -1.32523       20.6101      0.336345      -1.07725      0.252413    -0.0304541       1.31609      0.882321      -1.13534      -1.48463       1.27376      -1.10918       1.83901      0.403499     -0.742360     -0.135331    -0.0161591      0.967727       1.36419       1.46522       1.54238       1.66799       1.56493       1.61998       1.48403       1.41345       1.30630       1.14809       1.01583      0.877125      0.734361      0.606432      0.484485      0.413456      0.324679
  35  11 2906.7234    3.5445  1.0134 11.5035 -0.0009  0.0212   0.0589   0.0521    0.1416   0.0000   440.5851     -0.600587       20.5582       1.47697     0.0716451     -0.484183      -1.23973    -0.0681508      0.183484     -0.575635     -0.591156     -0.505471       1.07805      0.537976     0.0777655      -1.05588     -0.179665      0.135380       1.08784       1.58750       1.88363       2.10593       2.19181       2.09817       2.08836       1.90282       1.72357       1.54233       1.31743       1.09891      0.908322      0.754181      0.598673      0.486912      0.376634      0.283480
  35  12 3069.5056    3.9977  1.0819 11.7603 -0.0005  0.0207   0.0640   0.0524    0.1504   0.0000   439.0694     -0.389548       20.2036       1.58033      -3.04216     -0.134454    -0.0102923      0.881552       2.08440      0.121301      -1.03754      0.508471      0.757842      0.241621     -0.408543      0.266853      0.131226      0.343671      0.893645       1.23288       1.32344       1.48229       1.47593       1.47018       1.46600       1.36597       1.28742       1.18200       1.07959      0.936135      0.809591      0.733492      0.582934      0.483206      0.385500      0.310364
  35  13 3229.0361    3.7587  1.3272 12.1151 -0.0007  0.0244   0.0571   0.0619    0.0929   0.0000   442.1422       1.06460       14.8679       2.22909      0.493755      -2.01089      0.736659       1.99595       1.66869      0.757867     -0.828981      0.740830      0.160743     -0.606861     -0.313245     -0.612563     -0.113675     -0.151752       1.10559       1.55845       1.67129       1.83191       1.91729       1.89281       1.81688       1.75657       1.58215       1.45659       1.27477       1.11880      0.998423      0.837288      0.693825      0.569852      0.444026      0.364427
  35  14 3386.5104    3.2416  2.0637 11.4497  0.0004  0.0290   0.0389   0.0755    0.0810   0.0000   440.7835      -4.04350       14.9795      0.567827      0.587756      0.147918      -3.99942     -0.623678     -0.779077       1.28992      -1.04760     0.0418044     -0.529616     -0.768775      -1.71238     -0.641384     -0.415742     -0.496464       1.31964       1.77572       1.94983       2.06746       2.18202       2.19665       2.05220       1.97317       1.82836       1.70918       1.53170       1.34239       1.16764      0.992882      0.838009      0.685880      0.550832      0.430806
  35  15 3542.5752    2.4771  3.2218 11.2514 -0.0002  0.0390   0.0260   0.1068    0.0575   0.0000   440.2643       1.48936       7.55470      -1.02144       4.23241      -4.88419      -3.66605       2.70056       2.87589      -1.86944      -2.32054      0.844024       1.85724       1.02613      -1.22338     -0.398004      0.773821      0.856982       1.68898       2.27237       2.55700       2.70769       2.81088       2.87918       2.75559       2.60584       2.47932       2.20235       1.98888       1.78227       1.52048       1.29346       1.07884      0.900486      0.683187      0.565249
  35  16 3697.5353    1.9839  5.1463 10.6245 -0.0005  0.0521   0.0173   0.1387    0.0453   0.0000   438.3243       4.25957       12.8897       5.25368      -3.14495      0.211043       3.50498       1.85862      -1.23481       4.98540       4.28602      -5.87052      -1.24232      0.525673     -0.339428       1.93903     -0.411846      0.472024       2.30019       3.08023       3.49993       3.72183       3.85890       3.88325       3.68011       3.57651       3.29915       3.06516       2.73077       2.39967       2.04538       1.75695       1.47080       1.20512      0.966449      0.768962
  35  17 3851.6218    1.5679  6.7911 10.3960 -0.0012  0.0660   0.0138   0.1847    0.0404   0.0000   446.7496       5.39539       16.7540      -4.78196       5.86280       1.16739      -9.08868       6.18582       3.83131      -2.18376      -4.13371     -0.335433      -1.23176       2.83460       2.72271      -2.17080      0.495974       2.81705       2.87673       3.91225       4.35566       4.65360       4.90444       4.85074       4.67516       4.50768       4.08193       3.81167       3.43448       3.01023       2.67138       2.26687       1.87412       1.53891       1.23575      0.975389
  35  18 4004.8649    1.2861  9.0907 10.1856 -0.0007  0.0879   0.0116   0.2482    0.0376   0.0000   437.0912     -0.674406       16.4643      -3.72179      0.458069       6.81534       5.46430      -4.80027       4.31744       3.52714      -3.77338      -7.65741       2.09365       5.57599     -0.692404      -2.01042       1.19888      0.962993       3.89053       5.16427       5.85800       6.31299       6.39254       6.52875       6.24876       5.99231       5.64226       5.11084       4.63070       4.02158       3.54759       2.94074       2.53403       2.04822       1.63702       1.29986
  35  19 4157.4386    1.0445 11.4397 10.0832 -0.0004  0.1170   0.0098   0.3295    0.0341   0.0000   442.9610       9.17970       14.6530       23.0234       1.98276      -2.59933      -13.7048       3.86894      -3.34097     -0.785868      -7.22142       3.71437      -2.18967     -0.947088       2.82944     -0.471298      -3.80467       2.37514       5.10894       6.65117       7.74140       8.05240       8.40849       8.43902       8.18395       7.77912       7.37206       6.76339       6.10607       5.29366       4.69389       3.85986       3.34138       2.68146       2.15672       1.72604
  35  20 4309.0595    0.7711 12.7833 10.0660 -0.0027  0.1601   0.0089   0.4370    0.0301   0.0000   445.5195       19.4798       20.2136      -11.5642      -3.20216       26.7733      -6.50332      -2.84611       11.5721       3.18501      -13.0698      -3.06920       15.1234      0.973189      0.903072       8.68080      -3.88625     -0.230408       6.80715       9.10778       10.2789       11.1033       11.4382       11.5678       11.0874       10.7742       9.89587       9.21803       8.18074       7.20712       6.34580       5.38705       4.46601       3.71612       2.92946       2.30150
  36   4 1681.8913    0.2894  0.3201  8.7976 -0.0026  0.0134   0.0092   0.0318    0.0333   0.0000   441.3061      0.296194       19.7301       1.31920      -2.53423     -0.370109       1.00995     -0.963873     -0.844152      0.521817     -0.437549     -0.145136       1.05609     -0.144095      0.324162     -0.152630     -0.284463     0.0879868      0.558946      0.781009      0.842648      0.927450      0.942650       1.01807      0.976805      0.887280      0.838182      0.751186      0.757446      0.571101      0.572570      0.484308      0.481538      0.319718      0.256090      0.247538
  36   5 1875.3653    0.4896  0.5517  8.8377 -0.0034  0.0162   0.0113   0.0388    0.0517   0.0000   439.0569     -0.720498       21.2430     -0.945066      -4.49217     -0.665152       1.76413       1.08496     -0.617003      -1.11527      0.482821       1.13695       1.12818      0.396135      0.410581      0.237272      0.417936     0.0852878      0.711943      0.964222       1.08184       1.13443       1.22046       1.14929       1.14809       1.03913       1.02608      0.929137      0.835642      0.751367      0.698009      0.562462      0.501579      0.390823      0.329081      0.266337
  36   6 2063.0562    0.7465  0.7951  9.0436 -0.0017  0.0188   0.0141   0.0448    0.0758   0.0000   439.2151     -0.531239       19.9348      0.367727      -3.10606      0.283063      -1.23534     -0.419553      0.166946      -1.26652     -0.706012      -1.45761     -0.286134      0.365256      0.412502     -0.211567    -0.0100744     -0.234417      0.837517       1.17549       1.32430       1.45408       1.54483       1.49597       1.52522       1.38135       1.35318       1.16515       1.06664      0.885679      0.768028      0.640430      0.526340      0.443252      0.345802      0.287969
  36   7 2245.4699    1.1179  1.0483  9.2559 -0.0006  0.0214   0.0184   0.0518    0.1155   0.0000   440.6637     -0.109098       19.9356     -0.340286      -1.99080      0.254693      -1.80356      0.679920    -0.0913563     -0.965021      -1.62611     0.0592078     -0.483730      0.284405      0.912218     -0.192619      0.181767     0.0873800      0.952515       1.26543       1.46605       1.56385       1.61115       1.71646       1.59173       1.50132       1.41620       1.28216       1.12089      0.983021      0.836315      0.692124      0.597462      0.495547      0.387239      0.318415
  36   8 2421.0717    1.5646  1.2263  9.8896 -0.0114  0.0231   0.0233   0.0561    0.1087   0.0000   439.3795    -0.0667390       21.0079      -1.03374      -3.19816     -0.540040       3.46638      -1.80221      -1.92544     -0.672344     -0.698060     -0.100214      0.134043       1.11298    -0.0616791      0.453074     -0.442463     -0.306982      0.948751       1.30989       1.47209       1.48287       1.68405       1.59093       1.64717       1.53194       1.39547       1.26639       1.14052       1.02286      0.901977      0.784964      0.630370      0.540706      0.412242      0.338719
  36   9 2592.7023    2.1688  1.1537 10.4790 -0.0012  0.0215   0.0346   0.0550    0.1482   0.0000   440.1855       1.63786       19.4839      0.867468      -2.08495      0.125407      -1.04957       1.34550      -1.42700       1.13383      0.736304      0.341014       1.28100    -0.0882008       1.45657      0.539338     -0.492848     -0.358867      0.989458       1.35456       1.49949       1.59245       1.67862       1.66681       1.65395       1.53669       1.45892       1.26178       1.15386       1.02314      0.923560      0.782460      0.673977      0.521282      0.428880      0.346338
  36  10 2762.6324    2.9883  0.9747 11.1452 -0.0010  0.0197   0.0496   0.0479    0.1296   0.0000   441.5306     0.0693950       19.7341      -5.16789     -0.763299      0.214213     -0.594478      -1.74155      0.279847     -0.383546      0.733300      -2.82004      -1.38549       1.14494      0.165020    -0.0146876    -0.0531044     0.0100724      0.834918       1.19114       1.25000       1.43122       1.45791       1.46981       1.46294       1.35453       1.26403       1.13529       1.03726      0.909783      0.769151      0.653798      0.542346      0.435418      0.347120      0.290867
  36  11 2930.1802    3.7325  1.1305 11.1705 -0.0008  0.0205   0.0575   0.0532    0.1938   0.0000   441.5494      0.978347       18.3103       2.63928      -1.67493      0.274588      0.403166      -1.54576      0.776396      -1.53444      0.507875     -0.717651       1.05251     -0.413753    -0.0323837     -0.131160    -0.0949483     0.0571694      0.872591       1.21921       1.32582       1.45278       1.51580       1.47376       1.48325       1.41244       1.27502       1.20966       1.03514      0.937738      0.806789      0.693734      0.586182      0.462703      0.388120      0.309062
  36  12 3094.2114    4.1915  1.0964 11.3789 -0.0012  0.0212   0.0649   0.0507    0.2068   0.0000   438.8039      -1.47560       18.3286       2.21315      -2.95896     -0.319829      -3.26319     -0.693124       1.57242       1.24476       1.12434     -0.236634      0.140858     -0.923760      0.368163      0.760979     -0.540931     -0.377968      0.870454       1.28244       1.38739       1.51366       1.55213       1.50418       1.53447       1.43317       1.33768       1.20155       1.14897      0.921816      0.874441      0.711685      0.578582      0.489842      0.395784      0.312905
  36  13 3254.9280    3.7392  1.4345 11.8074 -0.0002  0.0240   0.0533   0.0625    0.1014   0.0000   440.7307       1.94305       15.1318      -2.07201      -1.62865      0.443952       1.13253       1.03123      -2.30494       1.37300      0.388219       1.79662     -0.410230      -1.15083      0.123525       1.17108     -0.250650     -0.683832       1.01554       1.39008       1.52980       1.64370       1.76663       1.72835       1.70329       1.59966       1.49531       1.39019       1.19287       1.10646      0.955293      0.815783      0.683740      0.564454      0.450046      0.359517
  36  14 3413.5531    3.1210  2.1789 11.4272 -0.0016  0.0298   0.0364   0.0754    0.0702   0.0000   442.6704      -1.93922       11.9796       2.49217      -2.57588       2.55356       2.16305       1.94372      -2.97585     -0.614079      0.847427     -0.757001    -0.0800913       1.40422       1.90872     -0.536176       1.13020      0.451934       1.30152       1.75614       2.00675       2.08417       2.18509       2.20990       2.15119       2.03045       1.91912       1.77869       1.51100       1.41116       1.19900       1.04822      0.858465      0.705952      0.574682      0.461043
  36  15 3570.6565    2.3453  3.4834 11.1882 -0.0009  0.0406   0.0241   0.1100    0.0535   0.0000   440.0940      -3.01089       12.3252       3.82867      0.202257     -0.398344      0.102543      -1.99857       2.98456       3.21865     -0.304704      0.970652     0.0852974       1.34176      0.642597       1.03011      -1.18441     0.0274430       1.71674       2.33402       2.57677       2.78528       2.88689       2.83590       2.86077       2.66462       2.51507       2.31710       2.07950       1.86684       1.62079       1.39554       1.17626      0.947932      0.763421      0.615523
  36  16 3726.3587    1.9332  5.4131 10.5412 -0.0003  0.0519   0.0163   0.1447    0.0444   0.0000   442.4040      -1.15048       16.5856      -4.59552       3.11926       2.94641      -5.60567      -1.58510       4.40307     -0.482401      0.475207      -2.12183       1.17919      -3.89559       3.09223      0.495902   -0.00928584      0.960224       2.24233       2.97180       3.41130       3.54313       3.74822       3.74266       3.63908       3.51920       3.22641       2.99077       2.73932       2.36441       2.10432       1.78324       1.48294       1.24405      0.998460      0.797766
  36  17 3881.3695    1.5138  7.4140 10.4488 -0.0016  0.0704   0.0132   0.2017    0.0367   0.0000   438.7788      -5.17576       16.9142      -5.91031       5.18907      -4.88893       4.14100      -11.4724       5.97303      -6.95066     -0.804289       1.80705      -3.69555     -0.210189       1.07319       1.61147      -1.89055      -1.44994       2.97979       4.05679       4.61273       4.85554       5.07217       4.99837       5.00041       4.71803       4.44295       4.02778       3.64735       3.22644       2.87219       2.41985       2.02512       1.68334       1.33520       1.06972
  36  18 4035.1561    1.1894  9.1701 10.2728 -0.0015  0.0945   0.0116   0.2626    0.0358   0.0000   443.0081       2.72080       25.2067      -4.80286      -4.81466      -7.32511      0.277211      -15.2158       6.19772       9.08199       11.1755      -7.76216       5.77553       2.80562      -1.90792     -0.224180      -2.02818     -0.225224       3.92950       5.23620       5.98830       6.29471       6.72451       6.58780       6.46807       6.12799       5.90440       5.29621       4.81323       4.26153       3.75080       3.21979       2.66485       2.25311       1.75571       1.41799
  36  19 4188.1861    1.0021 11.8625 10.0580 -0.0002  0.1238   0.0092   0.3414    0.0332   0.0000   437.0460       12.1069       21.7160       2.24343      -3.56300      -16.4132       3.73988       21.5493      -10.3695      -5.46585      -4.75439      0.783065       9.80002      -3.58798      -2.35423       3.30373      -1.04104      -3.36779       5.30598       6.98125       8.06631       8.57844       8.94394       8.85337       8.71043       8.34783       7.79140       7.17578       6.41723       5.69638       4.96758       4.24174       3.58496       2.95995       2.37306       1.88859
  36  20 4340.5412    0.7616 13.9221 10.0218 -0.0007  0.1673   0.0085   0.4586    0.0290   0.0000   439.7980      -2.15226       28.3471       13.9629       8.79662     -0.540975      -28.0986       20.3022       17.8483       14.2702      -16.8304      -3.28546       5.90291       4.33351      -9.30622     -0.774442       2.49401      -7.10378       7.03295       9.29086       10.8598       11.3337       12.1492       11.9392       11.5736       11.1792       10.5176       9.63894       8.51783       7.65247       6.67820       5.71464       4.79152       4.01301       3.11165       2.53565
  36  21 4492.7300    0.6025 15.5274  9.8543  0.0059  0.2148   0.0078   0.5585    0.0265   0.0000   420.4351      -5.91592       23.8420      -31.7565      -14.4905       22.2736     -0.141336       14.7178       16.9884      -12.9096      -8.56693      0.271181     -0.665962     -0.263445      -6.23332      -3.77994      -1.53315       3.97793       8.72831       11.7495       13.3455       14.2997       14.9682       14.9490       14.7149       13.8750       13.2296       11.9824       10.9188       9.62925       8.46445       7.26129       6.10447       5.05846       3.94602       3.17609
  37   4 1697.5643    0.2932  0.3256  8.8699 -0.0000  0.0148   0.0090   0.0318    0.0329   0.0000   441.0798      -1.40150       21.7763     -0.429327      -4.08180     -0.608476     -0.863132     -0.654968      0.633857     -0.801954       1.21161     -0.330644     -0.710056     -0.304298     -0.196968     0.0449575     -0.320752      0.168794      0.758275      0.980203       1.21304       1.22187       1.35249       1.43567       1.29319       1.23357       1.12939      0.923554      0.924032      0.826260      0.650861      0.574132      0.436306      0.351014      0.302171      0.238380
  37   5 1892.1888    0.5126  0.5182  8.9423  0.0005  0.0154   0.0116   0.0347    0.0503   0.0000   441.2016     -0.439415       20.4669     -0.269888      -3.35389       1.29091      0.584075     -0.400629      0.120122      -1.19262      0.122354      0.463383     -0.770223      0.330753      0.316188     -0.338329      0.259515     -0.338789      0.734159      0.997634       1.16226       1.28593       1.33384       1.31955       1.30919       1.22559       1.16907       1.00893      0.852234      0.774223      0.635594      0.571935      0.461423      0.377388      0.304857      0.230422
  37   6 2081.1065    0.7700  0.6700  9.3261 -0.0015  0.0168   0.0153   0.0409    0.0653   0.0000   440.9003     -0.241641       21.6104     -0.481557      -3.03932     -0.264474       1.07480      -2.89212      -1.71960     0.0962775       1.57269      0.787494      0.828374     0.0163341     -0.322436     -0.109543      0.643502     0.0538883      0.744589       1.01750       1.13568       1.20185       1.22382       1.15147       1.24916       1.07151       1.10692       1.01467      0.931024      0.829804      0.711609      0.608715      0.521333      0.407409      0.345830      0.279096
  37   7 2264.2656    1.1547  1.0859  9.4235 -0.0003  0.0211   0.0185   0.0535    0.1178   0.0000   440.2180       1.35327       20.7817     -0.372913      -1.37305      -1.77264      0.469189     -0.947651    -0.0381777   0.000757766      0.588596      0.138864     -0.375105      0.125466      0.259298      0.450829     -0.387920     -0.270500      0.929476       1.25950       1.40363       1.47953       1.52343       1.53062       1.42354       1.37611       1.30588       1.21023       1.12640       1.03731      0.899346      0.801178      0.657197      0.551215      0.466724      0.362567
  37   8 2440.5907    1.6404  1.1594 10.1867 -0.0009  0.0217   0.0261   0.0566    0.1160   0.0000   440.0098       1.68845       19.8467     -0.894043      -1.57575      -1.06504    -0.0415988      -2.85418     -0.580496     -0.626991     -0.750837      0.264115     -0.151599     -0.375292      0.316128     -0.584486      0.351144     -0.457713      0.879560       1.22304       1.32194       1.45365       1.54589       1.48580       1.48932       1.42330       1.34245       1.25917       1.08266       1.00979      0.871424      0.730862      0.601735      0.520940      0.413118      0.337763
  37   9 2613.2861    2.2135  1.1354 11.0509 -0.0011  0.0222   0.0360   0.0558    0.1060   0.0000   441.6126      0.209365       21.6339      0.615482      -1.61078      -3.79549       1.24666      0.391795       1.23908      0.167689       1.09768      0.136741      -2.53096     -0.692150      0.571250      0.761184      0.446045     -0.139188      0.924206       1.20638       1.34723       1.44752       1.52025       1.46185       1.53176       1.43746       1.30711       1.24139       1.12712      0.985503      0.876823      0.755358      0.639381      0.511074      0.426198      0.347338
  37  10 2784.4933    3.0247  1.0083 11.4763 -0.0012  0.0224   0.0501   0.0516    0.1125   0.0000   438.9461    -0.0447397       18.1065     -0.454765      -3.39301       2.38822      0.769071      0.968742       1.68946      -1.22463    -0.0765055      -1.11789      -1.04556   0.000929797     -0.574039     -0.492926    -0.0361644      0.374881       1.14223       1.66029       2.01393       2.25190       2.39623       2.36820       2.33114       2.18166       1.95110       1.74424       1.44812       1.26600       1.03286      0.842029      0.649693      0.515848      0.413724      0.312695
  37  11 2953.2034    3.8269  1.0314 11.4406 -0.0007  0.0188   0.0608   0.0493    0.1659   0.0000   441.1474       1.93233       16.6396      0.430081       1.34752       1.43342       1.20106     -0.943505       1.47037     -0.419579      0.572193     -0.479455       1.72844     -0.431070     -0.417113      0.520603      0.689128      0.176259      0.837488       1.09812       1.24395       1.33716       1.37164       1.42311       1.40429       1.33506       1.24534       1.10063      0.994794      0.894300      0.766800      0.653897      0.540153      0.435379      0.380022      0.305209
  37  12 3118.4503    4.0708  1.2480 11.9501 -0.0008  0.0217   0.0604   0.0577    0.1171   0.0000   439.7530     -0.404849       15.9051       1.44595      -2.03725       1.09824      0.450050      -2.91986      -1.14528     -0.458656     -0.327429       2.64471     -0.943214     -0.844128     -0.349475      0.806994     -0.459781     0.0839764      0.889404       1.23773       1.32180       1.40617       1.48104       1.52430       1.47434       1.42638       1.30774       1.22014       1.08750      0.995517      0.852582      0.751162      0.615034      0.516158      0.414477      0.343884
  37  13 3280.4794    3.6886  1.5601 11.7485 -0.0011  0.0242   0.0500   0.0654    0.0999   0.0000   439.9211       2.06047       16.7039       3.25513     0.0172769     -0.844414      -1.47107       3.75947     -0.871673      -2.09623    -0.0572765       1.17423       1.19758     -0.107030      0.960342     0.0245252      0.209545     -0.652247       1.05369       1.45986       1.60414       1.70145       1.76046       1.68664       1.67610       1.62533       1.53344       1.45612       1.28257       1.15400       1.00964      0.859809      0.707386      0.587549      0.486940      0.397389
  37  14 3440.2645    2.9506  2.4525 11.4624  0.0010  0.0313   0.0322   0.0848    0.0608   0.0000   445.6280      -1.90340       13.0243       3.14039       4.65520      0.950306      -4.09414      0.752131       3.19463      -1.89919       2.60702      0.211521     -0.753249     0.0774987     -0.452109     -0.422035     0.0297255     -0.436727       1.32329       1.75037       2.04649       2.14790       2.29396       2.20942       2.22691       2.14918       1.99140       1.82579       1.63198       1.41101       1.25108       1.05318      0.889191      0.751922      0.599002      0.483035
  37  15 3598.3600    2.2819  3.8840 11.1180  0.0003  0.0417   0.0214   0.1142    0.0470   0.0000   443.0038      0.903590       16.7884       4.97004      0.962287     -0.279095      -2.75469       6.68896       2.47566      -2.20732       1.50920       2.90627     -0.997664      0.415854      -1.57088     -0.125846     -0.302277     -0.850626       1.78355       2.30486       2.62986       2.85427       2.90792       2.95907       2.83323       2.70664       2.61645       2.37687       2.21172       1.89164       1.69571       1.45578       1.20818       1.03668      0.830342      0.665470
  37  16 3754.9646    1.8438  5.6172 10.5833 -0.0004  0.0549   0.0155   0.1462    0.0422   0.0000   438.1501      0.124084       16.2563      0.257843      -6.66444      -2.94495     -0.631719      0.197163      -1.11347      -1.07519       2.69719     -0.186393      -2.13766       2.80066     -0.173274    -0.0598798      0.241382     -0.831750       2.25712       3.07985       3.50054       3.70421       3.94124       3.89057       3.87081       3.64756       3.44324       3.10993       2.84001       2.50346       2.21838       1.88860       1.62268       1.33856       1.07164      0.860188
  37  17 3910.5443    1.4649  7.8315 10.4322 -0.0015  0.0732   0.0128   0.2098    0.0374   0.0000   441.8872      -1.70372       12.7620      -3.41432       2.99085       4.60506       11.3409      -6.18031       5.14881       1.09647       4.07208       1.34617       7.64210       1.45290       2.08331      -1.19106       2.73976      0.968539       3.08292       4.10432       4.67752       4.94744       5.14795       5.17874       5.11083       4.77370       4.60127       4.19446       3.80665       3.37804       3.00659       2.58902       2.15230       1.82886       1.44791       1.17656
  37  18 4065.0756    1.1967 10.3574 10.2631  0.0007  0.1025   0.0106   0.2831    0.0342   0.0000   434.8822      -2.85329       20.8024       2.40594      -7.03122       6.77264       2.79463      -1.56103       3.43015       2.91364      -2.26235       1.80360       3.14959      0.957975     0.0549007      -2.51250     -0.803621      0.698581       4.11643       5.64026       6.41306       6.76622       7.19009       7.13457       6.97487       6.63930       6.33950       5.87799       5.27105       4.69469       4.06621       3.49626       2.93937       2.45722       1.97874       1.58603
  37  19 4218.8450    0.9355 12.2898 10.0964 -0.0009  0.1330   0.0085   0.3583    0.0315   0.0000   449.7267       1.04239      -2.89151       5.59933      -9.83098       4.34826       17.2547     -0.687498       2.66386       4.39021       2.60273      -6.36899       2.94739       2.54446      -5.82565       1.96074       3.50546      0.598254       5.41552       7.31857       8.23976       8.99859       9.15178       9.24396       9.03316       8.76575       8.14300       7.56447       6.86573       6.01249       5.35075       4.58694       3.87489       3.20386       2.61832       2.11147
  38   4 1713.0304    0.3085  0.3513  8.9476 -0.0063  0.0145   0.0088   0.0319    0.0339   0.0000   439.9990      -1.94598       21.1570    -0.0639312      -2.39237     -0.677185       1.96941      0.436400       1.16030       1.07696      0.883276      0.584439     0.0457925     -0.163406     -0.371041      0.147092     -0.240977     -0.132628      0.608021      0.718853      0.948384      0.962555       1.00331       1.00720       1.04019      0.990086      0.865451      0.857785      0.710327      0.644192      0.569348      0.467855      0.438104      0.356048      0.271282      0.222647
  38   5 1908.7945    0.5380  0.5424  9.0370 -0.0025  0.0152   0.0118   0.0353    0.0502   0.0000   439.6497      -1.18831       21.1850      0.786647      -3.65397      0.964306      0.424040      0.377226    -0.0586149     -0.188521      0.962215      0.355174      0.812837     -0.590966     -0.500063   -0.00979048      0.312297      0.278092      0.618623      0.834507      0.917240       1.00716       1.05037       1.01638       1.07579      0.988401      0.941047      0.825030      0.775986      0.693088      0.596029      0.515470      0.455277      0.366193      0.298195      0.247027
  38   6 2098.9347    0.8241  0.7550  9.3190 -0.0005  0.0168   0.0155   0.0438    0.0724   0.0000   442.5907      -1.14989       21.2315      0.275061      -3.62271      0.482253     -0.275719     -0.931824     -0.796218       1.23226      0.343532     -0.412064     -0.729215     -0.599118       1.54295      0.274809     -0.164965     -0.289049      0.691011      0.899505       1.03483       1.11077       1.16821       1.17808       1.13389       1.09746       1.04733      0.927297      0.888599      0.762225      0.676088      0.560274      0.495711      0.402265      0.344182      0.269963
  38   7 2282.8763    1.1835  1.0062  9.7650 -0.0015  0.0201   0.0196   0.0499    0.1016   0.0000   440.0330     -0.618918       19.6516      -2.46944      -4.91684       1.09561      0.909609      0.118747      -1.15209     -0.896151      -1.45099      0.536835      0.160002      0.795382      -1.58155     -0.367607      0.172337   -0.00757660      0.819684       1.12633       1.20694       1.34931       1.37850       1.40496       1.32223       1.32713       1.23030       1.13474       1.09726      0.909381      0.814299      0.689670      0.584264      0.493547      0.402604      0.335962
  38   8 2459.9190    1.7407  1.1468 10.2960 -0.0006  0.0208   0.0274   0.0561    0.1266   0.0000   441.1349       2.36415       19.8633       1.65059      -1.04206       2.58592      -1.37916       1.44583       1.58328      -1.46925      -1.46598       1.16980     -0.813385      0.537256     -0.390207      0.957153      0.385003      0.112684      0.917569       1.19211       1.29946       1.42071       1.54277       1.51828       1.48268       1.40526       1.32380       1.21699       1.10758      0.997918      0.873671      0.729840      0.604724      0.529832      0.442649      0.348850
  38   9 2633.6773    2.3265  1.2199 10.8395 -0.0037  0.0212   0.0353   0.0566    0.1215   0.0000   440.2341      -1.90814       19.1483      0.308760      -1.69102      -1.81334       2.62074      0.439703      -1.08361       2.39627     -0.560936     -0.390959     -0.893728       2.37308       1.45903     0.0256134      0.309195     0.0663232      0.897162       1.22531       1.34136       1.44875       1.54924       1.50586       1.46620       1.38306       1.29776       1.23399       1.11645       1.01490      0.878761      0.781963      0.641553      0.550935      0.442057      0.370629
  38  10 2805.9218    3.1765  0.9947 11.4538 -0.0033  0.0196   0.0513   0.0472    0.1266   0.0000   441.9330       1.94314       18.9930     -0.829215      -2.02077       1.36523     -0.224143       3.15978      0.549426     -0.731312     -0.240869      -1.34102       1.02356     -0.350031     -0.218489       1.15350      0.550936  -0.000394431      0.769012       1.08201       1.19753       1.37229       1.26920       1.41204       1.30681       1.30204       1.16257       1.13302      0.982753      0.890908      0.761046      0.669408      0.559932      0.490786      0.380517      0.310753
  38  11 2975.7966    3.9390  1.0031 11.8780 -0.0011  0.0190   0.0635   0.0490    0.1323   0.0000   441.3346     -0.188963       19.0027      -1.18401      -3.39210     -0.752968      0.344490     -0.670198       1.02972       2.28975      -1.06913      -1.27663      -1.54624     -0.544651     -0.121427      0.312089      0.861088     -0.335229      0.817933       1.07613       1.25831       1.29284       1.33550       1.39236       1.32797       1.28216       1.22712       1.13412      0.988153      0.899633      0.778964      0.667887      0.574912      0.475330      0.391054      0.299415
  38  12 3142.2104    4.3031  1.1624 11.7605 -0.0011  0.0213   0.0644   0.0516    0.1879   0.0000   440.4880      -1.03520       15.5969      0.876031      -1.88307       1.86350      -1.44756       1.57165      -1.19374      -1.48394      -1.09835     -0.760277      -1.22876      0.851090       1.13640     -0.285820      0.352557     0.0769951      0.863308       1.24247       1.32386       1.47014       1.50266       1.46087       1.46565       1.39711       1.29508       1.23738       1.09636      0.991161      0.874871      0.771932      0.634077      0.520885      0.437705      0.346838
  38  13 3305.5851    3.5772  1.7198 11.9978 -0.0019  0.0263   0.0459   0.0675    0.0771   0.0000   441.3737     -0.562188       15.6385     -0.847972     -0.613344     -0.259681       3.24404      0.440093     -0.664337       1.44542     -0.309066      -1.32268      -1.17413     -0.799908      0.661539     -0.556930     0.0999629      0.148719       1.05804       1.48906       1.64476       1.74440       1.86043       1.83103       1.87902       1.74054       1.64490       1.48859       1.31861       1.23373       1.05779      0.941779      0.765911      0.643952      0.516426      0.416638
  38  14 3466.5268    2.7780  2.8358 11.5924  0.0008  0.0342   0.0286   0.0909    0.0503   0.0000   443.5633       2.35855       12.9557       1.38550       3.02244       4.20028      -4.26889       1.98346       1.39702      -3.69269     -0.360063     0.0400783     0.0460680      0.483719      -1.30549     -0.277754      0.351958    -0.0263964       1.41868       1.87289       2.16476       2.31929       2.44347       2.46949       2.34817       2.27498       2.14377       1.91918       1.78070       1.56802       1.38655       1.22272       1.01396      0.870299      0.703525      0.564034
  38  15 3625.6384    2.2223  4.2241 11.0448 -0.0012  0.0436   0.0196   0.1176    0.0441   0.0000   442.3467       2.73454       14.0747       6.06919       6.54688      -9.13669      -7.89533      0.455734      0.102265    -0.0712328      0.344190      0.946474       1.58377      -1.09302     -0.831534     -0.919391       1.03609     -0.196472       1.72567       2.36934       2.66492       2.89504       3.02619       3.05624       2.94726       2.83870       2.64539       2.46458       2.23913       1.96067       1.76419       1.51090       1.29740       1.06139      0.854305      0.708484
  38  16 3783.2492    1.7834  6.1334 10.5924 -0.0006  0.0571   0.0144   0.1568    0.0396   0.0000   436.2483      -3.81284       21.1634       9.25522      -4.94640      0.343522       9.42348       3.14544      -1.29461     -0.565254      0.242581       1.42717      -3.20196      -1.31662      -1.21685      -1.23160      0.488792     -0.643419       2.27524       3.10673       3.49545       3.78534       4.00648       3.94209       3.93462       3.72626       3.51579       3.22020       2.94587       2.63012       2.27694       1.99363       1.67176       1.41003       1.13403      0.912572
  38  17 3939.3013    1.3943  8.2990 10.5300 -0.0007  0.0796   0.0123   0.2218    0.0347   0.0000   435.5226      -4.24617       20.1670       6.54683      -8.06672      -7.27335       3.07068      -3.22116      -6.74590      -2.32660      0.537473      -3.07410       2.15474       3.25408       4.35690     -0.595150     -0.614453      0.936540       3.17124       4.20590       4.89577       5.11232       5.41721       5.48193       5.34740       5.10071       4.84049       4.45600       4.05792       3.63006       3.14750       2.76839       2.34136       1.96444       1.55777       1.27793
  38  18 4094.9260    1.1072 10.8587 10.3244 -0.0033  0.1104   0.0096   0.3025    0.0328   0.0000   441.9173      -1.69029       30.7884      -7.47572      -9.86108       10.2381       2.30530       9.65915      0.914825      -8.47675      -6.93758     -0.543977       3.97297       3.72924       4.07561       5.81390       5.23999      0.674321       4.44128       5.97783       6.78304       7.24176       7.44759       7.71153       7.31259       7.22484       6.81600       6.19342       5.69503       5.05308       4.51049       3.80005       3.29596       2.74073       2.21872       1.80210
  39   4 1728.2577    0.3349  0.2881  8.9946 -0.0065  0.0117   0.0102   0.0250    0.0326   0.0000   441.0454     -0.632904       21.2124     -0.388973      -4.33967     -0.514643      0.293595      0.885547     -0.572500      0.355852      0.499480      0.378405       1.01414     -0.222971      0.102751     0.0310130      0.161378    -0.0971591      0.499770      0.673170      0.759605      0.774089      0.843283      0.780247      0.765533      0.738879      0.746687      0.729385      0.616639      0.594171      0.513423      0.439198      0.353676      0.293432      0.247813      0.204907
  39   5 1925.1787    0.5665  0.5505  9.0679 -0.0024  0.0154   0.0124   0.0361    0.0533   0.0000   441.7186     -0.271012       20.0509      0.699818      -2.33659      0.439075      0.574000      0.188486      -1.27114     -0.188062      0.156353    -0.0946465     -0.926829      0.635388     -0.587733     -0.740845      0.133440     -0.332235      0.631875      0.844746       1.00700       1.04377       1.08187       1.13325       1.10480       1.06245       1.00548      0.936258      0.813508      0.715026      0.653288      0.522817      0.483034      0.389711      0.307580      0.254638
  39   6 2116.5455    0.8415  0.7950  9.3610 -0.0048  0.0181   0.0155   0.0442    0.0778   0.0000   440.5832      0.172519       20.2858      -1.65874      -2.62350    -0.0172830       1.33331      -2.52278     -0.879619       1.97382      -1.17903     -0.389750       1.31257      0.136343      0.585602       1.06765     -0.108399     -0.132435      0.722355       1.00589       1.07372       1.20027       1.18174       1.21939       1.11223       1.14691       1.08230       1.04102      0.954928      0.852312      0.749835      0.605670      0.558189      0.464459      0.385649      0.306228
  39   7 2301.2057    1.2596  0.9931  9.7339 -0.0008  0.0196   0.0206   0.0486    0.1049   0.0000   441.7493     -0.320975       22.8907       2.14448      -4.62494      0.426064      0.356157      0.706200       1.09921       1.32376      -1.71472     -0.692455     0.0237501     -0.621071     -0.505946     -0.458970      0.387126    -0.0881781      0.751589       1.08812       1.19239       1.27303       1.32840       1.28111       1.29633       1.20781       1.17535       1.08684       1.02193      0.900169      0.807559      0.695142      0.585343      0.492590      0.393345      0.318314
  39   8 2479.0307    1.8321  1.1819  9.9690  0.0023  0.0203   0.0274   0.0545    0.1513   0.0000   441.2264      -1.36208       19.4036       1.93959     -0.615976     -0.981240      -1.97061    -0.0577603     -0.122162       2.00983    -0.0356752       2.42459      -1.65802     -0.515048      0.414521     -0.428139      0.565755     -0.250053      0.782566       1.09469       1.21712       1.32873       1.37363       1.36236       1.37751       1.28120       1.23160       1.12654       1.06682      0.923051      0.817268      0.701743      0.588827      0.510824      0.404459      0.326514
  39   9 2653.7816    2.4828  1.1706 10.8791  0.0037  0.0206   0.0382   0.0551    0.1396   0.0000   441.0533      0.319900       18.5379   -0.00735399      -2.06694      0.764910      -1.26101     -0.420677     -0.762326      0.983461      0.505404     -0.599635     -0.915409       1.42849      0.898443     -0.240915      0.319756    0.00618846      0.845829       1.16293       1.23427       1.35724       1.40456       1.41226       1.45359       1.37374       1.28077       1.14616       1.05998      0.959845      0.883371      0.726802      0.616747      0.533733      0.433019      0.348654
  39  10 2827.2440    3.2842  1.0464 11.4222 -0.0001  0.0186   0.0512   0.0514    0.1403   0.0000   440.1517      -1.24098       17.3789      -2.39921      -1.51488      -1.40125     -0.866630       1.17855      0.800552      -1.13718     -0.538736      0.876019     -0.599057      0.332360      0.357893     -0.105224     0.0781577      0.590560      0.777934       1.04684       1.16951       1.25364       1.32599       1.27896       1.24289       1.21757       1.14412       1.06794      0.962832      0.874550      0.820677      0.742540      0.615365      0.511768      0.418999      0.344752
  39  11 2998.0563    4.1206  1.0348 11.5834 -0.0013  0.0186   0.0637   0.0481    0.1654   0.0000   440.0109     -0.147747       20.9272      0.483852      -2.47875       1.76506       1.45302      0.227733       2.44657    -0.0582773      0.396661      0.518761      0.290782      -1.02367      0.402896      0.572900     0.0127828     0.0716194      0.772039       1.03174       1.10352       1.22331       1.32073       1.31113       1.30482       1.18730       1.13384       1.05061      0.966588      0.880741      0.757494      0.658236      0.549751      0.463563      0.380081      0.319288
  39  12 3165.5704    4.0159  1.3367 11.8351 -0.0014  0.0217   0.0563   0.0579    0.1080   0.0000   440.8643      -2.92580       14.6696       1.17392      0.417342     -0.374539     -0.470930     -0.821645      -3.38315      -1.49667       1.50770      -1.20925       1.00394     -0.209030     -0.471667     -0.377026     -0.146159     -0.220537      0.852045       1.21094       1.29505       1.46191       1.48984       1.50904       1.43724       1.37880       1.32064       1.22151       1.09300       1.02225      0.879764      0.791872      0.641414      0.543552      0.464333      0.379400
  39  13 3330.2666    3.5729  1.8369 11.7044  0.0051  0.0259   0.0430   0.0691    0.0845   0.0000   441.9401     -0.173587       14.3511      0.490108     -0.620326      0.527610      -2.52239      0.921099       1.51340      0.901600       1.26407     -0.313929       1.42169      -1.79766       1.13484       1.51376     -0.864105     -0.178683       1.05820       1.39877       1.59790       1.64395       1.80134       1.73201       1.70349       1.69861       1.54596       1.43634       1.31163       1.20042       1.08944      0.916963      0.785411      0.667769      0.560008      0.451956
  39  14 3492.4454    2.7111  3.0242 11.4982  0.0013  0.0351   0.0264   0.0973    0.0465   0.0000   440.6119      -1.18387       13.2551       1.56457       2.53587       4.73307      -5.75843     -0.168449       9.05347       3.00693      -3.13309      -4.16032      0.155684       1.79951      -1.20422     -0.278226      0.726567      -1.21805       1.34353       1.88783       2.04678       2.21842       2.31824       2.35932       2.30080       2.25584       2.07011       1.97991       1.73628       1.60390       1.39553       1.21226       1.03708      0.853301      0.716084      0.575946
  39  15 3652.5490    2.1468  4.4919 10.9263 -0.0010  0.0458   0.0181   0.1197    0.0416   0.0000   439.2590      -2.42682       10.6007      -1.95244      -3.73383       2.22215      -7.23504       5.97720     -0.460956       1.32882      -3.07656      0.984024      -1.76127       4.24718       1.53214      -1.97949      -1.77867       1.02648       1.73280       2.41563       2.72009       2.86680       3.05427       3.02943       3.03354       2.83455       2.74955       2.49227       2.30378       2.05881       1.83515       1.61805       1.33970       1.15363      0.933113      0.749396
  39  16 3811.0388    1.6940  6.4539 10.6257 -0.0017  0.0613   0.0140   0.1654    0.0377   0.0000   441.5345      -7.08887       23.5643       3.49896      -2.11176       3.10603       5.48524      0.464762       1.19575      -3.75131     -0.959454       8.21033      -2.90158      -6.14103     0.0633597      -1.14515       1.01796     -0.441417       2.37536       3.30313       3.76613       4.03148       4.16916       4.17047       4.11161       3.96915       3.73676       3.48005       3.16436       2.83338       2.48746       2.17469       1.82936       1.54544       1.24969       1.02403
  39  17 3968.1134    1.3244  8.5982 10.4633 -0.0008  0.0837   0.0117   0.2314    0.0345   0.0000   435.8356      -1.99698       28.2440       6.52478      -7.98873       9.79335      -6.87584      -15.2449      -1.82435      -1.01046      -4.89921      -3.35294       2.61733       2.75620     -0.641663      -2.23380      0.562224      0.681086       3.23194       4.43576       4.99318       5.31585       5.68042       5.61589       5.53964       5.33113       5.03988       4.69539       4.26221       3.87151       3.36198       2.92443       2.49995       2.09579       1.74111       1.40516
  39  18 4124.1997    1.0878 11.8009 10.2510 -0.0012  0.1163   0.0089   0.3252    0.0321   0.0000   443.5791      -12.9268       13.2621       15.2348      -7.36084      -12.5743      -3.00181      -15.4603      -4.09901      0.751216       1.38877      -2.69311       2.83278      -5.67311     -0.239274     -0.526822      -3.61079      -3.02946       4.52155       6.00767       6.90033       7.46662       7.71111       7.78901       7.72014       7.47734       7.03051       6.50726       5.90612       5.32119       4.69358       4.02840       3.46582       2.92085       2.36404       1.93188
  39  20 4434.3010    0.6377 14.2150 10.0160 -0.0024  0.1875   0.0073   0.4860    0.0262   0.0000   432.8696     -0.652288       31.9950       8.84779      -32.5494      -2.97490      -13.0097       20.8027       24.5388       11.4183      -18.5124       5.70625      -2.55347       2.12136      -1.26877       7.09994      -4.57642      0.610741       7.24251       9.72672       11.2327       11.9186       12.5398       12.6388       12.4463       11.9755       11.2576       10.5340       9.48494       8.66332       7.54301       6.51292       5.66098       4.71583       3.83051       3.12403
  40   4 1743.2552    0.3533  0.3707  8.9468 -0.0021  0.0132   0.0095   0.0311    0.0355   0.0000   440.9635     -0.415346       21.3366     -0.813408      -2.41484      -1.67636     -0.577984      0.811593     -0.722761      0.825730     -0.843986     -0.171473     -0.469657      0.293038     -0.487619     0.0769586      0.111125     0.0214215      0.545746      0.737748      0.803919      0.874639      0.921382      0.880750      0.915095      0.887706      0.838805      0.754269      0.709019      0.598381      0.560696      0.463828      0.417528      0.351495      0.290154      0.237839
  40   5 1941.3888    0.5753  0.6251  8.9684 -0.0000  0.0166   0.0117   0.0395    0.0579   0.0000   440.5174      -1.63682       18.4397      0.517313     -0.918511     -0.933377     -0.240595     0.0581238      0.916941    -0.0235151      0.705591      0.835223     0.0299001     -0.234511      0.215659     -0.137723      0.155241      0.103727      0.636499      0.807101      0.997276       1.03555       1.12845       1.05261       1.05592       1.02819      0.979516      0.844298      0.826261      0.748725      0.642990      0.568221      0.500802      0.430801      0.375716      0.288663
  40   6 2133.9357    0.8554  0.8221  9.4453 -0.0055  0.0188   0.0155   0.0442    0.0731   0.0000   440.9754     -0.420126       21.8595      0.658099     -0.957521      0.650899      0.199469      -3.92500    -0.0613167      0.110630     0.0536084      0.252683     -0.205194      0.521305      -1.00630     -0.577415      0.403940      0.157776      0.699501      0.941775       1.01542       1.15073       1.15620       1.19548       1.19003       1.13921       1.02482       1.01542      0.889462      0.849172      0.726874      0.639625      0.559987      0.428670      0.383762      0.301370
  40   7 2319.2762    1.3066  1.0894  9.7953 -0.0041  0.0205   0.0204   0.0517    0.1058   0.0000   440.2773     -0.500627       18.0662     0.0476129      -3.66319     -0.102738     0.0750613     0.0742572      -1.15209      -2.74203    -0.0493149      0.769650     -0.210698     -0.328368     -0.382792      0.155604     -0.810055      0.153818      0.812475       1.10633       1.23111       1.33403       1.39531       1.38471       1.38739       1.36625       1.25081       1.16515       1.05743      0.950095      0.843338      0.732200      0.615704      0.523436      0.418615      0.347721
  40   8 2497.8837    1.8876  1.2034 10.3061 -0.0017  0.0217   0.0278   0.0525    0.1181   0.0000   441.3475      -1.46240       20.5828       2.32502      -2.61554      -1.30596      0.358141      -1.50966       1.55882      0.356358     -0.769975       1.50270       1.50483      -1.30614      0.720666     -0.337786      0.905056     -0.492171      0.800429       1.13897       1.21908       1.35410       1.40808       1.40149       1.38236       1.35260       1.27392       1.19982       1.08064      0.954977      0.857188      0.750833      0.636361      0.537759      0.436924      0.359882
  40   9 2673.7284    2.5521  1.1687 11.0250  0.0016  0.0209   0.0387   0.0529    0.1247   0.0000   440.6732      -1.43362       19.6347       1.22412      -1.84298       1.87380     -0.131054       1.62654      0.384613    -0.0843464       1.76374      0.577318     -0.516427     0.0547547      0.812516      0.556191      0.254378      0.219363      0.836324       1.20146       1.31418       1.43556       1.45758       1.44970       1.41551       1.37627       1.31427       1.20971       1.12949       1.00016      0.881221      0.792707      0.639588      0.557550      0.476113      0.381236
  40  10 2848.1925    3.3795  1.1062 11.1319 -0.0018  0.0200   0.0507   0.0487    0.1723   0.0000   439.4466      -1.49968       21.2595      0.526856      -2.31919      -1.68050      -1.20348     -0.558010       1.36286      0.680792     -0.185553      -2.27861       1.21983     0.0207660     -0.930794     -0.129194      0.488777     -0.157274      0.841374       1.17231       1.30440       1.31750       1.43299       1.33545       1.33558       1.34025       1.27766       1.22046       1.08054      0.974757      0.864533      0.725814      0.628372      0.509541      0.437475      0.364856
  40  11 3019.9647    4.0411  1.0845 12.0158 -0.0030  0.0188   0.0625   0.0507    0.1230   0.0000   440.6194     -0.882014       19.4260       2.67597      -1.07662      0.870648       1.28597      0.258240      0.494246     -0.474978      -2.18422    -0.0407219      -1.04741      0.442923     -0.160640     -0.957594    -0.0643767     -0.435510      0.777964      0.997012       1.13543       1.22829       1.30845       1.27498       1.29463       1.23197       1.17107       1.08554      0.996758      0.885619      0.761553      0.662117      0.580055      0.489269      0.401541      0.329257
  40  12 3188.5992    4.0730  1.2529 12.2960 -0.0017  0.0219   0.0599   0.0546    0.0973   0.0000   442.2593    -0.0456710       18.2373      0.239720      0.773789     -0.439273     -0.275303     -0.144981      0.127379     -0.774138       1.08870       1.88912      0.169125     -0.872778     -0.682032     -0.832732     -0.351462      0.281139      0.873057       1.18307       1.32228       1.39585       1.50907       1.50207       1.48036       1.43348       1.36977       1.27811       1.14198      0.988591      0.908615      0.787813      0.662845      0.577703      0.464090      0.387077
  40  13 3354.5137    3.4333  1.9775 11.6690  0.0012  0.0271   0.0396   0.0684    0.0738   0.0000   441.9943     -0.923033       13.3774      0.517145      -1.23010       2.03592      -3.86466       2.26154       2.33641      0.287154       1.78246     -0.868682       1.00755      0.888341      0.361031      0.294252       1.38681      0.648521       1.04844       1.42756       1.60303       1.70886       1.83439       1.81771       1.79192       1.71621       1.62627       1.52243       1.36529       1.23501       1.09539      0.962083      0.828770      0.708307      0.570773      0.472960
  40  14 3517.9880    2.5694  3.3993 11.3660  0.0006  0.0370   0.0234   0.1032    0.0418   0.0000   444.5559      -2.10075       7.97305       1.93655       4.49134       1.49751      -1.88323       2.77693       2.72787       1.40356      -1.38022       1.10289     -0.671229     -0.455948     -0.830397     -0.526568     -0.356202     -0.114760       1.43231       1.98038       2.23447       2.38150       2.52103       2.47713       2.38843       2.36082       2.16841       2.02946       1.90271       1.69600       1.54047       1.35304       1.14727       1.00789      0.817913      0.661634
  40  15 3679.2200    2.0596  5.1557 10.8285 -0.0009  0.0493   0.0164   0.1303    0.0378   0.0000   440.9696       3.01716       17.6876      -1.93796      -4.03607       4.79848      -3.95729      0.501152       2.27545    -0.0393139      0.915389      0.670582       2.32950      -2.20260      -3.27585     -0.293742       1.76670     -0.328065       1.91449       2.57243       2.92743       3.01533       3.24759       3.16480       3.17467       3.11411       2.95659       2.72060       2.53368       2.23120       2.00674       1.72099       1.50384       1.26980       1.05467      0.870529
  40  16 3838.4703    1.6060  6.9065 10.5932 -0.0008  0.0651   0.0133   0.1760    0.0361   0.0000   442.7185      0.462636       11.6396       1.39836      -6.73203     -0.948945       6.70555       4.55513      -5.80371      -1.99587       4.07951       1.06272       1.75477      -2.95843      -1.88544      -1.08023      -1.68849       1.59892       2.42074       3.32217       3.72672       3.99039       4.20225       4.26782       4.18793       4.10193       3.74529       3.62244       3.22439       2.94320       2.59689       2.28443       1.97154       1.65828       1.35270       1.11647
  40  18 4153.5051    1.0715 12.2306 10.1888 -0.0002  0.1210   0.0085   0.3265    0.0317   0.0000   440.1289      -5.26600       26.6211      -7.39869      -7.45397       9.10142      -1.27816       2.16627      -9.11611       2.56779      -2.36811       2.73617       5.59819      -4.12324      -1.00802       2.11220       2.69850      -4.75244       4.54689       6.16293       6.99649       7.58058       7.82685       7.96799       7.88205       7.59189       7.03306       6.84142       6.00584       5.54794       4.89127       4.32897       3.64082       3.11872       2.53430       2.06497
  40  19 4309.2168    0.8487 14.5461 10.0273 -0.0005  0.1547   0.0073   0.4126    0.0281   0.0000   437.5383       5.75021       19.1123       10.3352      -14.0233       2.84641     -0.895528       7.09207      -19.4799       11.4014       1.13739       7.49378      -7.99321      -6.79958       7.50782       6.28052      -7.22752      0.107308       5.89292       7.91129       8.95924       9.73685       10.0707       10.2487       9.95875       9.71992       9.19777       8.45781       7.84265       7.17923       6.23843       5.50222       4.72882       4.03533       3.33227       2.68761
  41   4 1758.0175    0.3747  0.3580  8.9682 -0.0054  0.0123   0.0101   0.0286    0.0357   0.0000   441.2593     -0.481824       22.1454      0.908854      -2.99537     -0.400760     -0.485546      0.928855      -1.00922       2.15258      0.386714     -0.480138      0.346326      0.216017      0.113088      0.591887     -0.645275     0.0664403      0.511981      0.648390      0.767309      0.810107      0.811927      0.858197      0.791736      0.780038      0.760157      0.659584      0.632651      0.593498      0.559183      0.455987      0.407628      0.337549      0.297096      0.251248
  41   5 1957.4203    0.5789  0.6287  9.1508 -0.0039  0.0173   0.0118   0.0373    0.0531   0.0000   441.6581      -1.31399       20.8533       1.18930      -3.70549      0.650886     -0.630175       1.11184      -1.05413      0.789766       1.91452      0.896262     0.0445634     -0.177555      0.323059      0.328438     -0.170849     0.0264650      0.659594      0.858126       1.00937       1.08483       1.12715       1.14116       1.15021       1.00593       1.00398      0.940504      0.917935      0.750439      0.694951      0.619093      0.514098      0.436852      0.380721      0.300853
  41   6 2151.0985    0.8930  0.9625  9.3585  0.0015  0.0187   0.0147   0.0494    0.0828   0.0000   440.3604     -0.900952       21.3671      0.570766      -3.92406     -0.712416      -1.72215       2.03638     -0.739505      0.181717     -0.243052      0.560702    -0.0879944     -0.663638      0.960195   -0.00605784     -0.207437      0.101241      0.718040      0.962631       1.08785       1.17558       1.22680       1.24034       1.21502       1.19903       1.12179       1.04637      0.968595      0.852299      0.771668      0.652134      0.580520      0.469677      0.404159      0.330325
  41   7 2337.1933    1.3950  1.0251  9.8087  0.0013  0.0204   0.0218   0.0469    0.1142   0.0000   439.6483     -0.125911       22.1890      -1.60578      -3.65438     -0.148941      -1.48101      -1.93178      0.280134     -0.612759      0.399132     -0.680913     -0.118339      -1.04251      -1.24537      0.152764      0.495939      -1.19080      0.794967       1.08870       1.16231       1.35557       1.39970       1.40006       1.34324       1.29219       1.28126       1.13990       1.06437      0.927510      0.828735      0.716191      0.613592      0.524348      0.438357      0.368099
  41   8 2516.4991    1.9639  1.2095 10.4873 -0.0014  0.0203   0.0286   0.0558    0.1084   0.0000   440.8298      -1.02514       21.1884      0.330735      -1.99004     -0.452127     -0.402402       1.40704      0.633232      -1.95135       1.09468      -1.31573     0.0561575      0.234209     -0.620494      0.762650     -0.358181      0.222120      0.780180       1.06273       1.14774       1.30397       1.31903       1.34308       1.29574       1.28279       1.19092       1.16012       1.03243      0.952381      0.827188      0.719358      0.625011      0.535696      0.458176      0.369095
  41   9 2693.4591    2.6450  1.2383 11.0136 -0.0030  0.0205   0.0384   0.0548    0.1223   0.0000   440.4886      -1.31839       19.7970     -0.223091      -3.02550      -1.25396       1.05657       2.22823      -1.89778      0.351048     -0.994578     -0.275871       1.23587     -0.379865      0.236559      0.180238    -0.0398958     -0.451160      0.819652       1.10043       1.17231       1.29708       1.34604       1.37882       1.34588       1.29497       1.24417       1.11105       1.05576      0.978541      0.889483      0.757745      0.642767      0.553683      0.465937      0.382727
  41  10 2868.8419    3.5454  1.0876 11.1631 -0.0003  0.0190   0.0524   0.0470    0.1843   0.0000   441.5755      -1.10359       18.9435     -0.144619      -2.55224       1.05665      -2.11379      -1.41299      -1.84744      0.734492      -1.53330     -0.542137      0.490157     -0.606128      0.702504     -0.713346     -0.286338      0.380627      0.722900      0.984464       1.11125       1.17202       1.27588       1.24206       1.28394       1.21082       1.15176       1.03565      0.933939      0.866579      0.789855      0.681199      0.581044      0.501663      0.419689      0.341580
  41  11 3041.5407    4.1174  1.0835 12.1206 -0.0015  0.0192   0.0628   0.0502    0.1240   0.0000   440.8134     -0.505642       19.3957       2.18716     -0.880864      -1.01870      -1.96427       2.75938     -0.191338     -0.417767      0.866975     -0.239824     -0.469292      0.250138     -0.866455     -0.400604     -0.138953    -0.0775595      0.729941       1.00072       1.10071       1.22658       1.27098       1.27684       1.30277       1.25648       1.13583       1.09257      0.992063      0.897339      0.773780      0.677907      0.568771      0.490174      0.414368      0.330514
  41  12 3211.2260    3.9925  1.4445 11.6970 -0.0013  0.0219   0.0530   0.0581    0.1196   0.0000   440.0637      0.442303       14.7131       1.73478       3.00066      -3.71047       2.38201       1.23406      0.194286      -1.27361       1.93167     -0.568979     -0.352626      0.563926     -0.507102     -0.212599      0.393435    -0.0727320      0.877720       1.14314       1.25263       1.35727       1.45103       1.40874       1.45207       1.40660       1.31513       1.23291       1.13245      0.993670      0.883884      0.784172      0.689889      0.589404      0.480011      0.408505
  41  13 3378.3629    3.3680  2.0319 11.6786  0.0024  0.0273   0.0380   0.0703    0.0703   0.0000   443.0364      -1.52086       11.5295      0.119674       2.90586     -0.273460      -4.81229      0.209924      -1.55992       1.22688       2.15788     -0.380952      0.241398     0.0691702      -2.16771    -0.0742980      0.334723     -0.706393       1.01060       1.39764       1.55331       1.67516       1.78083       1.74695       1.80597       1.65544       1.61396       1.46949       1.37374       1.24442       1.09201      0.984741      0.830708      0.698769      0.580553      0.480901
  41  14 3543.1016    2.5503  3.7855 11.1162 -0.0010  0.0383   0.0214   0.1025    0.0426   0.0000   442.2622      0.998179       17.4932       3.22562      0.562608      -1.44779      -5.25741       1.94283       6.57898      -1.36220      -4.03060     -0.420799       3.56402       1.88735     0.0874013     -0.586998     -0.695585      0.868510       1.43005       1.96133       2.20782       2.37251       2.49871       2.55469       2.46331       2.40093       2.28757       2.13543       1.95600       1.76573       1.55648       1.34657       1.15090       1.00804      0.807910      0.661749
  41  15 3705.4833    2.0086  5.2525 10.7830 -0.0012  0.0492   0.0155   0.1325    0.0367   0.0000   439.4469     -0.715104       14.7865       6.16088      -3.81099       8.30075       1.85354      -4.25308       2.05057     -0.331790     -0.423346       2.80204       2.37825      -4.22540      -2.08762     -0.857126     -0.881350     -0.331953       1.84904       2.49542       2.87505       3.05040       3.27709       3.33452       3.23216       3.12435       2.92591       2.71121       2.53282       2.25950       1.98173       1.75218       1.49744       1.30081       1.06091      0.871508
  41  16 3865.6732    1.6048  7.6236 10.5287  0.0005  0.0674   0.0123   0.1860    0.0352   0.0000   442.4617       5.58670       12.8213       5.64589      -6.25511      -5.39675      -2.73487      -7.73769      -3.16518      -2.65937      -1.74624      -3.17040     -0.299140       2.77259       1.73821      -3.85912      -2.87295      0.200629       2.51862       3.34912       3.91367       4.14853       4.34644       4.40968       4.39062       4.23596       3.98095       3.66264       3.46207       3.04813       2.73398       2.38936       2.07814       1.76488       1.45673       1.20162
  41  17 4024.6990    1.2465  9.7713 10.3764 -0.0013  0.0928   0.0100   0.2598    0.0329   0.0000   435.1272       1.04339       22.6732       5.36778      -11.7506      -5.47115     -0.899156       10.8513      -3.53072      -9.78468      0.469818       1.68223      -3.90535     -0.430151       5.09761      0.823915       3.62166      0.401655       3.41552       4.67579       5.27070       5.74910       5.90508       6.05202       5.96433       5.75529       5.47603       5.11176       4.61166       4.27849       3.73225       3.29888       2.87830       2.42340       2.03290       1.65622
  41  18 4181.9514    0.9759 12.2068 10.2392 -0.0012  0.1280   0.0078   0.3444    0.0289   0.0000   441.0282      -3.06902       13.7879      -11.4442      -8.22693      0.658912       4.69983       2.17542      -8.33709      -16.1163      -7.15211       20.7847      -7.36883      -5.69665       3.68738      -1.83176      -6.03242      0.653804       4.71220       6.21683       7.30163       7.69294       8.17918       8.29415       8.14690       7.94026       7.57383       7.00996       6.40872       5.77329       5.08884       4.52532       3.89292       3.32118       2.67596       2.23645
  42   4 1772.6199    0.3731  0.3807  9.0779 -0.0028  0.0139   0.0098   0.0308    0.0349   0.0000   440.9317     -0.894333       19.6999     0.0648574      -2.64062       1.96154      0.546325    -0.0635493      0.596245     -0.247748      -1.34997      0.113552      0.578475     0.0849213     -0.374080    -0.0917162     -0.239340      0.125442      0.471883      0.740196      0.784491      0.875797      0.911649      0.901124      0.955082      0.874459      0.835828      0.786784      0.696963      0.630209      0.554701      0.486631      0.393694      0.365948      0.276559      0.236256
  42   5 1973.2994    0.6154  0.6437  9.1414 -0.0003  0.0160   0.0122   0.0379    0.0565   0.0000   441.2369     0.0535941       20.1961    -0.0562798      -3.88474     -0.528328      -1.10632      -1.87308      0.647123     -0.668769     -0.908670     0.0456188     0.0363930      -1.46343     0.0511504      0.490682      0.508812     -0.520475      0.578782      0.745280      0.886583      0.961689       1.01470      0.965587       1.02455      0.951138      0.917437      0.872042      0.786225      0.735432      0.631010      0.602796      0.453752      0.398240      0.341677      0.295230
  42   6 2168.0786    0.9503  0.9789  9.2358 -0.0021  0.0215   0.0150   0.0479    0.0949   0.0000   441.6673      0.663186       21.1129     -0.423097      -3.55497      0.446980      0.956019      -1.26218    -0.0811999      -1.47505      0.786373      0.399177    -0.0757477     -0.127179     -0.499918      0.456844   -0.00588983     -0.664987      0.994543       1.49114       1.77231       2.05058       2.24688       2.31409       2.22356       2.17756       1.90660       1.74220       1.49560       1.28794       1.08128      0.877856      0.698795      0.555671      0.458470      0.371775
  42   8 2534.9820    2.0115  1.3103 10.3878 -0.0087  0.0218   0.0270   0.0552    0.1033   0.0000   440.9100      0.888373       20.6214     -0.833534      -1.64211    -0.0133763      0.628985       1.93525       1.79425      -1.33351       2.10871      0.813869       1.16023     -0.601466     -0.294308      0.690021     -0.241147     -0.358390      0.816759       1.16024       1.31152       1.39054       1.49687       1.46327       1.46536       1.41588       1.31014       1.26755       1.12542       1.02292      0.922328      0.785948      0.676836      0.571748      0.479705      0.402406
  42   9 2712.9714    2.6912  1.1662 10.8132 -0.0024  0.0191   0.0385   0.0510    0.1428   0.0000   442.4806     -0.810765       22.8232      0.826090      -1.80873       1.38656       2.42644      0.691530      0.847317       1.15012       1.02400      0.221225      -1.68177      0.107038      0.128813      0.366244     0.0506129      0.716407      0.745830      0.983095       1.08451       1.21986       1.27274       1.28104       1.27431       1.20220       1.19100       1.10111      0.994253      0.882247      0.799057      0.715893      0.591393      0.514332      0.419612      0.346056
  42  10 2889.3407    3.5834  1.1016 11.7590 -0.0016  0.0194   0.0530   0.0496    0.1243   0.0000   440.6806      -1.26664       21.2278      0.670661     -0.966051     -0.471543       1.44092      0.610916      0.646396      0.536416     -0.472411      -1.02359      -1.24337      0.257301      0.192556      0.189811     -0.637840     0.0906967      0.739769      0.987663       1.11221       1.20220       1.27750       1.28272       1.27540       1.25264       1.13984       1.09300       1.00191      0.891213      0.820053      0.702620      0.588335      0.500518      0.433968      0.350040
  42  11 3062.8137    4.2516  1.0593 11.9337 -0.0019  0.0188   0.0638   0.0469    0.1453   0.0000   440.0363      -1.46182       19.1182       2.10482      -1.65164    -0.0212290      0.616936      -1.02688      0.563229       2.07695       1.66873     -0.815504     -0.269427      0.138749       1.22101      -1.06790     -0.422725     -0.157261      0.739481       1.04733       1.14441       1.22275       1.27356       1.19767       1.20998       1.16696       1.13537       1.06332      0.997430      0.928579      0.819347      0.737868      0.610868      0.528041      0.432041      0.362630
  42  12 3233.5452    3.9901  1.3988 12.0944 -0.0049  0.0224   0.0542   0.0575    0.0971   0.0000   441.3644      -1.50566       19.1738       1.62681      -1.97274      -1.56298     -0.615720      -1.80089      -2.12729       3.58917       1.58247     -0.378066     -0.826973       1.18926     -0.233793      -1.48569     -0.710489    -0.0522936      0.822999       1.19077       1.32769       1.43927       1.52452       1.52428       1.51127       1.45068       1.36307       1.31308       1.18685       1.05276      0.951928      0.812573      0.692628      0.587131      0.489540      0.396544
  42  13 3401.8416    3.2726  2.2527 11.6465  0.0029  0.0277   0.0344   0.0749    0.0640   0.0000   441.3286       1.24407       14.0391      -1.94401       2.93974       1.43614      -6.70670     -0.908270       4.01062       1.58036      -2.64480      0.109916      0.317405      -2.58261       1.13566      0.605765       1.01876     -0.576782       1.04211       1.41265       1.62355       1.68123       1.86713       1.79552       1.81076       1.71912       1.64265       1.54522       1.42208       1.27656       1.12875       1.02679      0.862253      0.761685      0.634276      0.513514
  42  14 3567.8873    2.3847  3.7129 11.4023 -0.0010  0.0400   0.0212   0.1067    0.0384   0.0000   440.8108      -2.32215       13.3429    -0.0250146       2.76780     -0.610388      -8.61846       1.77541       2.55177      -2.47557      -1.96940     -0.945797       3.44553      -3.67691      -1.43303      -1.33779      -1.49402      0.666940       1.44179       2.03273       2.22817       2.45556       2.54082       2.64911       2.52271       2.54365       2.32847       2.21024       1.98969       1.79337       1.61754       1.44395       1.22630       1.04414      0.869659      0.718607
  42  15 3731.3446    1.9262  5.7408 10.8073  0.0000  0.0525   0.0145   0.1418    0.0339   0.0000   438.3487     -0.917661       15.5264       2.58210      -5.70838      -2.02568       3.69879       4.08831      0.656847      -3.16593      -1.31893      0.118013     -0.355458       1.52107     -0.402083    -0.0318788      0.908518     -0.140330       1.92658       2.63046       2.96604       3.15599       3.34156       3.36908       3.35814       3.25746       3.07927       2.85110       2.63873       2.41008       2.13896       1.90052       1.63481       1.38582       1.14882      0.954945
  42  16 3892.5763    1.5419  8.2599 10.5619 -0.0003  0.0738   0.0116   0.2037    0.0343   0.0000   438.5377      -2.28763       21.9746   -0.00655050      -3.99125       3.28704       5.70451       2.09824      -5.70961      -2.52819       4.34937       2.38273      -4.77780     -0.513321       2.09347     -0.568651      -2.88671     -0.264101       2.64482       3.58813       4.15022       4.36141       4.63724       4.73229       4.67776       4.55671       4.23585       4.06724       3.61896       3.38930       2.95295       2.61715       2.26320       1.93202       1.59560       1.32036
  42  17 4052.0637    1.2135 10.1723 10.4101  0.0007  0.0981   0.0096   0.2675    0.0322   0.0000   436.3487       5.20013       18.8316       1.17927      -15.9299       7.26988     -0.689608      -1.22701     -0.176138       2.88297      -1.47471       1.59177      0.132345      0.836547     -0.264001      0.253314       1.11549       2.70265       3.51965       4.80677       5.45426       5.89532       6.18321       6.16029       6.28517       5.97950       5.68150       5.39429       4.89735       4.49510       3.98110       3.48857       3.03627       2.58680       2.12076       1.74751
  42  18 4210.5406    0.9840 13.0896 10.2377  0.0020  0.1319   0.0075   0.3494    0.0277   0.0000   441.6912       2.22198       32.4401       4.52855      -10.4701       15.1123       18.3626       1.10707      0.922569       10.1644       3.68644      -4.15025       5.46141      -3.00867     -0.495646      0.373312       4.96229       1.39493       4.76184       6.41321       7.26098       7.87126       8.29487       8.29783       8.30661       8.14390       7.70666       7.30600       6.65000       6.05341       5.21790       4.69402       4.00689       3.46806       2.82694       2.36031
  43   3 1571.8154    0.2067  0.1777  8.8507 -0.0030  0.0109   0.0084   0.0231    0.0250   0.0000   441.2944     -0.505451       20.9211      0.418755      -3.00852      0.345018      0.556007   -0.00106447     -0.204796      0.251836      0.142280     0.0771276     -0.194388     -0.167347      0.263934     0.0801803    -0.0359471     0.0742269      0.333383      0.483190      0.544401      0.553143      0.607007      0.641204      0.554247      0.598372      0.535374      0.505976      0.489762      0.457561      0.359377      0.358894      0.307200      0.291991      0.223076      0.172559
  43   4 1787.0220    0.4096  0.3854  9.0484 -0.0051  0.0130   0.0106   0.0288    0.0375   0.0000   441.5620     -0.647733       21.9454      0.773293      -2.60621      -1.29795    -0.0893352       1.62283     -0.313948      0.109302      0.964137      0.969246      0.217077      0.228834     -0.434416     0.0570493     -0.165279      0.607784      0.515671      0.666587      0.749428      0.742024      0.770560      0.741202      0.754495      0.797558      0.778397      0.747550      0.702649      0.585634      0.514857      0.432089      0.409956      0.339174      0.296797      0.263744
  43   5 1989.0391    0.6285  0.6750  9.2300 -0.0021  0.0167   0.0120   0.0385    0.0565   0.0000   441.7713      -1.22573       21.3293      0.494576      -1.14532      0.454053       1.00218      -3.12399      0.562573      0.502025     -0.571922     -0.396762     -0.572847     -0.728492      0.661400      0.774568      0.286096     0.0844649      0.597951      0.818634      0.987981       1.03268       1.09777       1.09800       1.07002       1.09042      0.960873      0.925714      0.868453      0.769232      0.690776      0.600958      0.519055      0.441082      0.360524      0.303177
  43   6 2184.8436    0.9950  0.9445  9.4151  0.0002  0.0177   0.0159   0.0463    0.0907   0.0000   440.1713      -1.76233       23.1432     -0.579016      -4.57147       2.92988      0.516574     -0.802152     -0.312532      0.529453   -0.00583024      0.812704     -0.501461      0.548418     0.0722962     -0.128954     -0.458915      0.523274      0.640787      0.906595      0.981212       1.11321       1.12744       1.17730       1.17278       1.13505       1.04113       1.00682      0.919755      0.827606      0.728023      0.638938      0.530482      0.460256      0.404090      0.339646
  43   7 2372.1418    1.4937  1.1560 10.0304  0.0002  0.0202   0.0220   0.0523    0.1195   0.0000   440.0183      0.902439       21.3372       1.63030      -3.25155     -0.808619      -2.31694      -1.25785       1.43226     -0.419714     -0.597434      -1.44195     -0.448458     -0.476438      -1.24878     -0.218668     0.0723960      0.367224      0.764602       1.06208       1.17650       1.29579       1.35672       1.39067       1.37507       1.37194       1.25279       1.21796       1.07327      0.984997      0.880654      0.756022      0.633430      0.526174      0.443247      0.367087
[truncated: 705,623 more chars]
