# Supplementary material for: Global-Mode Analysis of Full-Disk Data from the Michelson Doppler Imager and the Helioseismic and Magnetic Imager
Source: Sol Phys. 2018 Jan 31;293(2):29. doi: 10.1007/s11207-017-1201-5 (PMC6566312; doi:10.1007/s11207-017-1201-5)
Supplement: Supplementary file 3 — (TAR 230.0 MB) [file 11207_2017_1201_MOESM3_ESM.tar › MDI/mdifd.2262]

   0  14 2093.3639    0.9773  0.4552 10.5710  0.0000  0.1443   0.2071   0.3522    0.4563   0.0000    -0.0000       0.00000       0.00000       0.00000       0.00000       0.00000       0.00000       0.00000       0.00000       0.00000       0.00000       0.00000
   0  15 2228.7069    1.0068  1.1269 10.6763  0.0000  0.1526   0.1550   1.0512    0.8927   0.0000    -0.0000       0.00000       0.00000       0.00000       0.00000       0.00000       0.00000       0.00000       0.00000       0.00000       0.00000       0.00000
   0  17 2496.1315    2.1511  1.0067  5.1932  0.0000  0.1425   0.2869   0.4694  596.0203   0.0000    -0.0000       0.00000       0.00000       0.00000       0.00000       0.00000       0.00000       0.00000       0.00000       0.00000       0.00000       0.00000
   0  19 2764.2226    3.0772  1.1037  6.1750  0.0000  0.1690   0.4413   0.6052  713.4838   0.0000    -0.0000       0.00000       0.00000       0.00000       0.00000       0.00000       0.00000       0.00000       0.00000       0.00000       0.00000       0.00000
   0  21 3033.9084    4.5384  0.9916  3.8777  0.0000  0.1166   0.5673   0.4699 1000.0000   0.0000    -0.0000       0.00000       0.00000       0.00000       0.00000       0.00000       0.00000       0.00000       0.00000       0.00000       0.00000       0.00000
   0  22 3168.7594    4.5003  1.4627 12.0029  0.0000  0.1536   0.5234   0.7764    2.9647   0.0000    -0.0000       0.00000       0.00000       0.00000       0.00000       0.00000       0.00000       0.00000       0.00000       0.00000       0.00000       0.00000
   0  23 3303.4701    4.5864  1.8260  3.6192  0.0000  0.1892   0.5563   0.6848 1000.0000   0.0000    -0.0000       0.00000       0.00000       0.00000       0.00000       0.00000       0.00000       0.00000       0.00000       0.00000       0.00000       0.00000
   1  12 1884.8621    0.5771  1.2497  9.0769  0.1391  0.2105   0.0563   0.3199    0.3966   0.0000   355.3882       81.2044       0.00000       0.00000       0.00000       0.00000       284.114       107.951       0.00000       0.00000       0.00000       0.00000
   1  13 2020.6247    0.7326  1.0869  9.0473  0.0000  0.1052   0.0524   0.2160    0.6549   0.0000   438.5567      -94.1058       0.00000       0.00000       0.00000       0.00000       139.693       66.1216       0.00000       0.00000       0.00000       0.00000
   1  14 2156.7399    0.9752  1.1782  9.2238  0.0000  0.1169   0.0654   0.2222    0.9106   0.0000   476.8514       6.51048       0.00000       0.00000       0.00000       0.00000       160.387       69.9125       0.00000       0.00000       0.00000       0.00000
   1  15 2291.8617    1.2677  1.1253  9.8459  0.0000  0.1059   0.0864   0.2275    0.8803   0.0000   236.6711     -0.296731       0.00000       0.00000       0.00000       0.00000       147.233       66.6652       0.00000       0.00000       0.00000       0.00000
   1  16 2425.5597    1.7093  0.9630  1.0770  0.0000  0.0720   0.1208   0.2255 1000.0000   0.0000   283.6572       8.86790       0.00000       0.00000       0.00000       0.00000       91.8110       48.5433       0.00000       0.00000       0.00000       0.00000
   1  18 2693.4101    2.8124  1.0869  4.8218  0.0000  0.0752   0.2077   0.3129  811.1674   0.0000   546.4557      -32.4522       0.00000       0.00000       0.00000       0.00000       94.1992       46.9224       0.00000       0.00000       0.00000       0.00000
   1  19 2828.2831    3.6912  0.7064  4.9215  0.0000  0.0593   0.2985   0.1838  765.7524   0.0000   529.8710      -27.6312       0.00000       0.00000       0.00000       0.00000       75.2047       40.3733       0.00000       0.00000       0.00000       0.00000
   1  20 2963.4435    4.0040  0.8539 11.7562  0.0000  0.0938   0.2857   0.2101    1.3070   0.0000   522.4792      -33.5530       0.00000       0.00000       0.00000       0.00000       125.443       58.0403       0.00000       0.00000       0.00000       0.00000
   1  21 3098.3925    4.3508  1.2216 -2.1615  0.0000  0.0963   0.2766   0.2344 1000.0000   0.0000   558.4091       11.1100       0.00000       0.00000       0.00000       0.00000       122.283       61.1756       0.00000       0.00000       0.00000       0.00000
   1  22 3233.4082    4.5036  1.0306 10.5716  0.0000  0.0950   0.2940   0.2263    6.2303   0.0000   510.2998      -107.887       0.00000       0.00000       0.00000       0.00000       129.043       56.0315       0.00000       0.00000       0.00000       0.00000
   1  23 3368.5458    3.5923  2.6878  1.6820  0.0000  0.1404   0.1500   0.4266 1000.0000   0.0000   548.4501      -16.6797       0.00000       0.00000       0.00000       0.00000       177.844       93.3531       0.00000       0.00000       0.00000       0.00000
   1  26 3776.7662    2.2194  5.0812 10.5599 -0.0038  0.2470   0.0726   0.7315    0.4770   0.0000   -13.7919       16.4779       0.00000       0.00000       0.00000       0.00000       297.213       183.960       0.00000       0.00000       0.00000       0.00000
   2  10 1674.5327    0.2667  0.2464 10.4077  0.0000  0.0629   0.0356   0.1002    0.0938   0.0000   450.8431      -8.20190      -8.35077       6.98511       0.00000       0.00000       51.0838       42.0295       15.1860       7.68286       0.00000       0.00000
   2  12 1945.7931    0.6293  0.7127  9.6389  0.0000  0.0682   0.0415   0.1374    0.3167   0.0000   389.8394       17.0128      -18.7990      -9.06267       0.00000       0.00000       57.6670       44.4496       22.4339       7.35704       0.00000       0.00000
   2  17 2619.6497    2.3240  1.0075  7.1845  0.0000  0.0649   0.1236   0.1762   35.2430   0.0000   427.9484       70.0469      -20.4262       12.3985       0.00000       0.00000       48.2312       35.9403       26.2489       7.80332       0.00000       0.00000
   2  18 2754.4975    2.9275  1.1446  5.5521  0.0000  0.0796   0.1616   0.1618  389.1744   0.0000   432.1309       25.6650       10.5520       3.08100       0.00000       0.00000       62.0135       52.1904       24.0835       8.94876       0.00000       0.00000
   2  19 2889.6520    3.5250  1.0164  5.5828  0.0000  0.0634   0.1838   0.1632  466.6759   0.0000   478.6129       36.3466      -15.1878       3.72599       0.00000       0.00000       43.3491       35.6531       24.4477       8.49733       0.00000       0.00000
   2  20 3024.9067    4.5145  0.8164 11.8116  0.0000  0.0585   0.2550   0.1309    1.3758   0.0000   398.4309       21.2287       7.13758      -2.92451       0.00000       0.00000       45.2485       34.8305       21.9361       6.92171       0.00000       0.00000
   2  21 3159.9550    4.1708  1.2342  5.1081  0.0000  0.0748   0.2506   0.2067 1000.0000   0.0000   432.0060       42.5220       4.79900       3.23600       0.00000       0.00000       48.7562       42.3949       23.2122       8.92355       0.00000       0.00000
   2  23 3430.9968    3.3518  2.7552 10.7492  0.0026  0.1110   0.1134   0.2922    1.0685   0.0000   485.5429      -38.8674      -9.32462       6.09185       0.00000       0.00000       78.4100       69.2341       36.5035       15.2196       0.00000       0.00000
   2  24 3566.8827    3.0826  3.8210 -2.7725  0.0000  0.1160   0.0860   0.3844 1000.0000   0.0000   415.9282      -16.5581       6.10805       4.86367       0.00000       0.00000       83.2917       71.2509       39.9863       15.5655       0.00000       0.00000
   3  11 1865.1899    0.5130  0.3003  9.7139  0.0000  0.0441   0.0491   0.0832    0.1340   0.0000   416.2184      -6.94802       17.2374      -3.99028      -2.47993     -0.455095       25.6811       24.9174       17.2845       8.61123       3.67649       1.15761
   3  13 2137.7311    0.8316  0.7708 10.1861  0.0000  0.0514   0.0471   0.1404    0.2553   0.0000   431.3109     -0.876799       18.5224       7.11590       4.73271      -2.22176       23.7852       23.5552       18.8815       9.90197       5.23466       1.50217
   3  14 2273.3937    1.1823  0.9379  9.2478  0.0000  0.0571   0.0621   0.1360    1.1074   0.0000   458.0241       51.8275       6.63308      -15.7684      -1.29829       1.73014       30.8226       30.6194       19.4500       11.2629       4.56355       1.57970
   3  15 2407.5264    1.4100  1.1056 10.8437  0.0000  0.0721   0.0720   0.1854    0.4110   0.0000   425.2015      -34.3310       21.3358       4.18823    -0.0358806      0.955988       41.7728       41.2468       26.7311       12.2007       5.97913       1.78257
   3  16 2541.6471    2.2404  0.9349  3.4691  0.0000  0.0536   0.1145   0.1384 1000.0000   0.0000   414.6171      -18.4026       14.5429       5.21217      -5.99861      0.943295       28.6599       26.3651       18.5233       10.1544       4.46039       1.27094
   3  17 2676.2392    2.4645  1.0769  1.8280  0.0000  0.0585   0.1178   0.1449 1000.0000   0.0000   443.4758       10.8144      -8.69854      -13.7158       5.51730      -3.11561       31.4674       27.7345       21.9707       13.0248       5.60811       1.47741
   3  18 2811.4489    2.9703  0.8886 11.5413  0.0000  0.0533   0.1456   0.1327    0.6775   0.0000   435.6890       21.5057       31.5316       11.3265      -2.33034      -1.61209       28.8900       28.4885       19.5947       9.93813       4.95977       1.50902
   3  19 2947.0952    3.7294  1.0974 10.8650  0.0000  0.0546   0.1754   0.1719    2.5810   0.0000   438.5002       53.7455      -2.17645      -11.5940      -2.33238     -0.332132       27.6997       27.4727       20.1239       10.4620       5.33184       1.57316
   3  20 3082.3073    4.3482  1.0596 11.9591  0.0000  0.0512   0.2010   0.1650    1.1006   0.0000   381.4822       7.52171       24.2580      -19.2553      -7.96240     -0.352571       28.1572       26.6055       19.0026       10.4223       4.65244       1.44533
   3  21 3217.9275    4.2427  1.3173 11.7974  0.0000  0.0617   0.1850   0.1820    1.2556   0.0000   409.7667      -20.9663       26.2962      -21.2043      -1.34963      0.787594       29.4424       29.3355       22.1426       13.0415       6.16554       1.92211
   3  22 3353.4937    3.7995  1.7841 11.4472  0.0000  0.0721   0.1505   0.1976    1.0603   0.0000   442.0032       57.5198       23.5141      -7.86269       4.48443      -3.90517       37.2150       36.0545       25.8650       15.1065       6.68565       2.07567
   3  23 3489.6311    3.2231  2.5400 11.2012  0.0000  0.0874   0.1077   0.2533    0.6187   0.0000   406.1665       34.1057      -27.3945       21.1828      -15.6995      -5.19935       46.4902       43.9837       32.4652       17.0040       8.42686       2.37644
   3  24 3626.2492    2.6944  4.0914 10.0881  0.0000  0.1089   0.0705   0.3392    0.7391   0.0000   435.6117      -80.3017      -40.2432      -15.2516      -6.41121      -4.70611       56.8757       53.2601       38.8372       23.5878       9.85339       2.96658
   3  25 3762.9905    2.3365  5.5066  9.5852  0.0026  0.1330   0.0547   0.3871    0.7423   0.0000   376.7205       47.6247      -29.6858      -40.3688      -16.4029     -0.987755       66.8189       65.4745       48.2053       27.2219       12.8103       3.88863
   4  12 2051.7625    0.7322  0.4702  9.8189  0.0000  0.0400   0.0452   0.0873    0.1583   0.0000   420.1347       27.5698       17.0051      0.114477       1.43831      0.581179       17.0398       12.1148       11.9230       10.8435       6.55739       2.97904
   4  13 2188.3325    0.9051  0.7488  9.8815  0.0000  0.0473   0.0456   0.1145    0.2857   0.0000   438.3641      -4.27686      -19.8407       22.6467      0.498962      -5.07436       17.3975       19.3726       16.5215       10.2669       6.10986       3.12170
   4  14 2324.1692    1.3672  0.9645  8.2959  0.0000  0.0622   0.0597   0.1344    2.4160   0.0000   457.3606      -33.7888       38.6980       9.11611     -0.294115       2.06567       29.1554       32.8921       23.3611       13.2585       6.57658       2.89299
   4  15 2458.5846    1.7099  0.8038 10.0881  0.0000  0.0475   0.0790   0.1271    0.7052   0.0000   448.9869       20.7539      -7.97028       13.9000      -9.88987     -0.673446       20.4692       20.8007       15.7266       11.9570       6.92213       2.81631
   4  16 2593.1037    1.9914  1.3409  0.6282  0.0000  0.0577   0.0748   0.1720 1000.0000   0.0000   451.6567      -11.3132       11.7252      -20.0649      -2.29859      -1.32332       24.1428       21.6598       19.1053       15.4471       9.05919       4.09416
   4  17 2728.4394    2.8318  0.9751  4.6695  0.0000  0.0498   0.1190   0.1364  553.1551   0.0000   462.3322       2.04540      -11.5729      -9.25138      0.527924      -3.18539       20.6422       17.1949       15.6387       13.1718       7.68805       3.56866
   4  18 2864.3217    3.6816  0.7874 11.6079  0.0000  0.0433   0.1638   0.1026    0.7604   0.0000   416.7649       7.25332       21.0157      -3.48389       4.89423      -7.10404       16.4967       17.4671       13.9337       10.7979       5.97175       2.92199
   4  19 3000.1803    4.2057  0.8483 12.1539  0.0000  0.0421   0.1892   0.1110    0.6181   0.0000   418.1498       9.68514       1.82751      -16.5031      -7.99324      -4.61255       17.1707       18.1785       13.8367       10.0525       5.62080       2.68902
   4  20 3135.9728    4.2258  1.4115 11.1503  0.0000  0.0579   0.1601   0.1551    1.6410   0.0000   437.6342       28.0441       11.1894      -16.5875      -1.70349      -7.30244       23.3751       23.1054       19.1970       14.0667       7.70418       4.10985
   4  21 3271.8876    4.0543  1.6147 11.9903  0.0219  0.0664   0.1541   0.1840    0.5257   0.0000   415.4266      -3.73340       11.9949      -21.0614       1.77682      -2.86883       24.2961       25.0657       23.1354       15.2821       8.71330       4.75781
   4  22 3408.2362    3.5808  1.9200 11.8165  0.0000  0.0676   0.1164   0.1975    0.4374   0.0000   429.5552       36.4264      -19.4094      -16.0099      -2.24221      -8.34886       26.0962       25.1081       22.0835       16.3208       9.42462       4.99235
   4  23 3544.6062    2.9608  3.3494 10.6603  0.0000  0.0922   0.0729   0.2488    0.4581   0.0000   453.2796      0.738173       23.8961      -35.9410      -10.5945      -1.13525       36.1224       35.0101       30.6884       21.5536       12.8097       6.29063
   4  24 3681.7774    2.4608  4.0494 10.8309  0.0000  0.1056   0.0587   0.2844    0.2629   0.0000   400.9139      -8.12441       50.1230      -5.89310      -16.8830      -2.03265       41.5826       42.5708       35.2368       24.9857       15.3171       7.01882
   4  25 3818.7700    2.1643  6.3016  9.4516  0.0000  0.1285   0.0388   0.3758    0.4281   0.0000   385.6792      -101.252       15.3709      -37.8242       7.46765      -5.77317       48.9335       52.4678       43.0883       29.2633       17.0444       8.41373
   4  26 3956.5420    1.8561  7.6397  9.4439  0.0038  0.1572   0.0330   0.4300    0.3361   0.0000   487.1491       78.6347       71.5156       18.6377      -6.05961      -8.32148       62.2296       63.9413       52.6135       36.9415       21.9108       10.2256
   5  10 1823.3376    0.4482  0.3193  9.5925  0.0000  0.0308   0.0299   0.0645    0.0872   0.0000   438.1651       9.71205       16.3896       1.07537      -2.97114     -0.513080       7.29997       10.5772       7.57904       6.58571       5.27585       2.73744
   5  11 1960.5764    0.6021  0.4692  9.5413  0.0000  0.0323   0.0322   0.0678    0.1330   0.0000   420.0732      -1.00891     -0.708139      -1.18604       8.55287      -5.06859       10.1687       11.8177       9.98922       7.72266       4.93494       2.96778
   5  12 2098.4403    0.6989  0.6176  9.9679  0.0000  0.0371   0.0349   0.0949    0.1484   0.0000   430.7566       16.3099       14.4643       3.81343      0.307051    -0.0956522       10.7965       12.0454       10.6554       8.13564       6.06265       3.47270
   5  13 2235.3888    1.0272  0.7330 10.1013  0.0000  0.0499   0.0447   0.0922    0.2355   0.0000   405.4708       1.73116       19.8533      -5.38792       6.59127       3.90343       12.7082       17.4639       11.5694       11.0647       6.72403       4.35438
   5  14 2371.1615    1.3066  0.7454 11.0926  0.0000  0.0407   0.0597   0.1022    0.1780   0.0000   416.7642       8.33048       19.2193       6.43444      -8.03939      -8.31573       13.9877       14.9401       12.6399       10.2610       6.41355       4.05648
   5  15 2506.1161    1.8723  0.9612 10.4898  0.0000  0.0420   0.0764   0.1264    0.5317   0.0000   433.9748     -0.439757       9.04485      -2.72185       2.89571     -0.118296       14.5432       16.5008       14.1440       9.62921       6.26375       3.43570
   5  16 2641.2563    2.2750  0.8935 11.3605  0.0000  0.0390   0.0984   0.1113    0.4197   0.0000   447.7964      -22.8628       9.45248     -0.217983      -3.18426      -4.70052       12.7193       12.9377       12.0108       9.46796       6.17570       3.77283
   5  18 2913.7181    3.7238  1.0116 11.1825 -0.0014  0.0436   0.1470   0.1176    1.5752   0.0000   439.0342       18.7687       3.31370      -7.06606       4.98446      -4.95126       13.7923       15.1564       12.8714       10.0899       7.47337       4.17121
   5  19 3049.9992    4.4447  1.0863 10.8709  0.0000  0.0472   0.1913   0.1220    3.8508   0.0000   454.0276       31.1226       28.0462      -21.6148       7.61203      -3.05952       14.3032       17.5740       14.6754       12.0142       6.69433       4.29265
   5  22 3459.4533    3.3555  2.3749 10.9828 -0.0002  0.0727   0.0891   0.1805    0.7136   0.0000   441.6273       12.6839       12.4613       11.7567       11.5580      -15.6366       21.2968       25.2097       22.3568       16.2654       10.9586       6.65908
   5  23 3596.7779    2.8627  3.7400 10.2889  0.0000  0.0901   0.0651   0.2526    0.6414   0.0000   417.8970       12.9457      -27.5176      -10.9102      -2.07183      -4.77057       26.6509       31.0234       26.5350       20.6375       14.1908       8.30179
   5  24 3733.9140    2.3414  4.9622 10.2580  0.0066  0.1095   0.0459   0.3002    0.3001   0.0000   443.2281       45.2609       46.3815      -21.7782      -33.2330     -0.967308       32.5096       38.4900       33.2178       25.1763       17.1950       9.73894
   5  25 3871.6055    1.9316  7.2020  9.7959  0.0000  0.1351   0.0319   0.3854    0.2343   0.0000   437.9996       125.256      -5.46668       20.6088      -1.01040       11.4892       40.0397       47.8673       39.7008       32.2222       21.0096       12.4682
   5  27 4147.7859    1.4420  9.5403  9.8817  0.0000  0.1797   0.0250   0.4918    0.1471   0.0000   491.2985       28.2427      -42.3167      -14.0107       18.2830      -13.5362       52.1336       62.9368       52.8781       42.0409       27.5362       16.1389
   6   8 1587.4742    0.1883  0.1367  9.3447  0.0000  0.0230   0.0188   0.0424    0.0548   0.0000   438.5379      -8.21624       5.33435       1.53166    -0.0335369      -1.34679       4.83690       7.53754       5.72089       6.73753       3.28122       3.41431
   6  10 1866.0591    0.4607  0.3496  9.5726  0.0000  0.0306   0.0273   0.0648    0.0846   0.0000   441.6941      0.501398       27.4036      -9.86434      0.445952     -0.357738       9.49957       10.8672       9.89507       6.80793       4.78711       4.26581
   6  11 2003.9734    0.5549  0.6063  9.4903  0.0000  0.0363   0.0263   0.0872    0.1243   0.0000   450.6307      -10.9968       31.4405      -5.15303      -5.04816       4.72005       8.08918       9.51263       9.19975       7.59527       5.45129       3.43339
   6  12 2142.5392    0.8438  0.5946  9.8021  0.0000  0.0323   0.0384   0.0818    0.1639   0.0000   431.6070      -9.45357       2.48244       4.37696     -0.371691      -2.21033       8.89719       9.38702       8.32462       7.07904       6.28423       4.31593
   6  13 2279.7539    1.0443  0.9937  9.8382 -0.0023  0.0445   0.0388   0.1137    0.2636   0.0000   446.2934      -2.42109      -9.79156       1.44112       10.1645      -1.71627       10.8405       11.7794       10.0882       9.52092       7.45948       4.82682
   6  14 2415.5419    1.5292  1.0290 10.2805  0.0000  0.0436   0.0553   0.1120    0.3204   0.0000   422.7740      -10.1425      -4.23818       1.34147       13.0842       1.14532       12.4218       12.7463       12.1092       9.70312       7.70592       4.48880
   6  15 2551.0892    1.8752  0.9148 10.9751  0.0047  0.0403   0.0694   0.0974    0.2469   0.0000   429.4350       1.80139     -0.222146       5.41411       2.37790      -3.04400       11.5788       13.4050       12.1248       9.61554       6.58842       4.18525
   6  16 2687.1803    2.7028  0.8594 11.6313  0.0000  0.0359   0.1016   0.0913    0.2859   0.0000   435.8317       29.6885       9.64179       3.09906       11.6539      -1.62106       9.69982       10.7889       9.89972       7.87198       6.49280       4.32376
   6  17 2823.7890    3.0266  1.0284 11.9065  0.0000  0.0391   0.1067   0.1148    0.2957   0.0000   428.1244       17.2419       10.2878      -20.0924      -2.96874      -1.73726       10.9764       12.2813       10.5912       9.18404       6.80821       4.45021
   6  18 2960.7470    3.9057  0.8274 12.2919  0.0000  0.0357   0.1514   0.0983    0.3044   0.0000   458.0068       15.9001       21.8660      0.153851      -5.51804      0.399344       10.7619       10.7065       9.43055       8.02192       6.47212       3.98246
   6  19 3097.3597    3.8816  1.1797 12.4420  0.0000  0.0443   0.1381   0.1271    0.3851   0.0000   439.0605       10.4650       2.43557      -20.5429       1.51057      -6.99825       11.8580       14.1687       12.1358       10.2261       7.44941       4.78812
   6  20 3234.0711    4.3116  1.4094 11.9429  0.0000  0.0554   0.1424   0.1307    0.6407   0.0000   429.1223       18.6193       18.3317      -9.26283      -4.62580      -7.05492       17.9269       21.6895       18.9301       14.5806       9.22402       5.69363
   6  21 3371.1011    3.8372  1.8894 11.4841  0.0000  0.0562   0.1083   0.1527    0.5641   0.0000   466.5226      -25.2407       12.0347       7.65896      -8.23011       3.27970       14.3541       16.5038       15.0492       13.1707       9.23449       6.48210
   6  22 3508.5112    3.2310  2.4921 11.2987  0.0000  0.0669   0.0814   0.2019    0.4119   0.0000   439.4853      0.611370       1.09353      -30.4723       4.53984      -1.25189       17.7607       19.9955       17.7891       15.4334       11.3328       7.99987
   6  23 3646.2419    2.6269  3.8289 10.2492  0.0000  0.0854   0.0530   0.2446    0.3935   0.0000   409.4419       5.63030      -17.4565      -23.4206       3.42306      -10.0392       21.5386       25.4819       24.5683       19.2300       14.0884       9.03539
   6  24 3784.0554    2.1140  5.4424 10.4470  0.0000  0.1107   0.0382   0.3218    0.1771   0.0000   326.5823       1.18388       44.9800       16.9526      -4.40875      -4.29561       28.0803       34.2176       30.6270       25.0218       19.1315       11.8637
   6  25 3922.0101    1.8463  7.0955  9.9279  0.0000  0.1266   0.0296   0.3761    0.1651   0.0000   429.6658       27.5074       7.44629      -8.76860      -5.76216       31.1857       32.6170       38.2021       34.2027       29.3917       21.7123       14.3829
   7   9 1767.6603    0.3275  0.3018  9.5265  0.0000  0.0262   0.0205   0.0589    0.0637   0.0000   437.9315      0.982408       9.14966      -5.97796     -0.537425     -0.587137       6.88785       6.34993       6.38832       6.28282       4.42699       3.21956
   7  10 1906.8568    0.5241  0.4403  9.4558  0.0000  0.0312   0.0263   0.0648    0.0959   0.0000   439.9553      -6.94595       14.8095     -0.230848      -6.32765      -2.39251       7.59204       7.24791       6.37602       5.74121       5.48698       4.04838
   7  11 2045.8610    0.6542  0.5673  9.5022  0.0000  0.0354   0.0280   0.0682    0.1159   0.0000   436.2040      -11.6677       7.85832      -1.00549       5.92958      0.588274       7.14799       7.34749       7.96241       6.48511       5.59582       3.89719
   7  12 2184.5191    0.8464  0.8782  9.9093  0.0000  0.0358   0.0311   0.0971    0.1518   0.0000   437.5180      -4.92014       13.7570       9.84529      -4.18408      0.421469       7.82463       9.45019       8.88450       7.04072       6.66272       4.69310
   7  13 2322.1358    1.2968  0.8153  9.9623  0.0000  0.0335   0.0456   0.0855    0.2434   0.0000   444.3463       2.51121       3.42231       2.14672     -0.326192      -10.6453       7.24527       7.75266       7.50083       7.12188       5.59320       3.81487
   7  14 2458.2882    1.6197  0.8830 10.4551  0.0000  0.0343   0.0546   0.0866    0.2228   0.0000   432.0038       3.72866       11.4580       6.17903      -13.3918      -6.29898       7.60414       8.85942       7.94204       7.73683       5.53202       4.29134
   7  15 2594.2483    2.0741  1.0699 11.4354  0.0000  0.0404   0.0692   0.1099    0.2010   0.0000   427.9578       7.17014      0.422797       8.88912       7.30289      -5.18281       9.26098       10.2868       10.2893       8.31033       6.84380       5.13830
   7  16 2731.1852    2.8271  0.8098 11.9083  0.0000  0.0320   0.1025   0.0839    0.1981   0.0000   440.1790      -1.04629       3.07561      -3.47213       8.78464     -0.522260       7.19066       8.31639       8.21613       7.09602       5.21315       3.95632
   7  17 2868.4465    3.5140  0.9611 11.2426 -0.0005  0.0336   0.1172   0.0984    0.4863   0.0000   424.7963       13.5663       8.62942       3.36424       2.41785      -4.60011       8.64971       10.1495       8.96377       7.53171       5.72374       4.29299
   7  18 3005.8157    4.0831  1.0296 11.6852  0.0006  0.0342   0.1326   0.1044    0.4763   0.0000   451.3427       14.8770       12.7346       10.2733       1.87175      -2.95841       8.63956       10.1794       9.29125       7.69659       6.06616       4.24942
   7  19 3142.9200    4.2476  1.0334 12.7695  0.0000  0.0370   0.1433   0.1029    0.2525   0.0000   429.9625       19.9076      0.691289       3.08911       1.12483      0.642575       8.28189       9.14986       9.50902       7.52534       6.52528       4.38977
   7  20 3280.0762    3.8695  1.4826 12.7058  0.0000  0.0476   0.1155   0.1323    0.2002   0.0000   430.6388       11.4511      -1.47159       5.67748      -11.0215      -2.81771       10.8160       12.7504       12.1595       10.3755       8.14873       5.54979
   7  21 3417.5597    3.5129  2.1789 11.0813  0.0015  0.0558   0.0834   0.1435    0.4159   0.0000   435.5450       15.0159       5.24967      -9.41475       11.1174      0.653621       12.5645       14.4847       14.0062       12.4316       9.30721       6.55559
   7  22 3555.5561    2.8725  3.0643 10.7889  0.0000  0.0670   0.0575   0.1887    0.2757   0.0000   428.1555       14.0915      -35.5074      -28.4201     -0.592213      -14.9481       15.5384       18.1749       16.9614       15.1442       11.2858       8.29402
   7  24 3832.1766    2.0931  6.3849  9.7529  0.0000  0.1083   0.0298   0.3037    0.1888   0.0000   468.8995       13.7442       25.7257       5.87751       30.8803      -2.32865       24.0323       29.6399       26.9179       23.1752       18.3075       13.3050
   7  25 3970.4892    1.7300  7.5988  9.8896  0.0000  0.1244   0.0248   0.3587    0.1266   0.0000   420.6090       55.5964       22.7534       27.7543      -27.6823      -18.1688       27.3967       32.7685       30.5351       27.3289       21.3268       15.1137
   8   9 1806.1560    0.3867  0.4202  9.3714  0.0000  0.0287   0.0200   0.0697    0.0778   0.0000   444.4758     -0.981463       9.52542       6.50588      -7.53444      -1.23625       5.95658       5.72463       5.91668       5.60348       4.52950       3.82017
   8  10 1946.0799    0.5752  0.5225  9.4671  0.0000  0.0264   0.0245   0.0674    0.1031   0.0000   428.7184      -11.1567       13.5060       5.56277      0.369048      -1.00384       5.03868       5.66511       6.14421       4.86575       4.32501       3.39060
   8  11 2086.1081    0.7338  0.5921  9.7234  0.0000  0.0301   0.0299   0.0701    0.1212   0.0000   436.2462      -7.19571      -8.47555      -4.48597       1.58788      -5.49069       6.19906       7.41854       7.32820       6.26244       5.25221       3.72203
   8  12 2225.1594    0.9656  0.7229 10.1048  0.0000  0.0320   0.0352   0.0776    0.1411   0.0000   439.3034      -8.37697      -2.28633      -1.76200      -1.94364       6.17959       5.75888       6.76430       7.06225       6.05008       5.00037       3.86114
   8  13 2362.8959    1.3478  0.8826 10.6530  0.0000  0.0381   0.0455   0.0855    0.1777   0.0000   437.5464       3.30580     -0.819286      -5.79089       2.49133    -0.0264129       8.97785       10.8307       9.82713       7.74520       6.01815       5.42753
   8  14 2499.4512    1.8352  0.8875 11.0184  0.0000  0.0318   0.0601   0.0880    0.1827   0.0000   435.0845       8.60211       15.4371      -11.6040       4.42017      -2.04666       6.54450       7.76274       7.78706       7.11337       5.69984       4.04259
   8  15 2636.1882    2.4080  0.9215 10.9897  0.0000  0.0320   0.0734   0.0805    0.2789   0.0000   437.1643       6.31767       7.22175      -7.65850      -2.64496     -0.290168       6.56923       7.98602       7.68273       6.61289       5.60221       3.97336
   8  16 2773.8461    3.0143  0.8784 11.3108  0.0000  0.0304   0.0949   0.0835    0.3252   0.0000   440.2947      -8.02711       9.64549       1.95573      -2.59711      -9.57695       6.01795       6.85756       7.03867       5.89084       5.18413       3.86744
   8  17 2911.5795    3.6740  0.8792 12.0157  0.0000  0.0388   0.1117   0.0782    0.2415   0.0000   434.0562       4.77958       1.85015       1.47468       1.12358     -0.772529       9.48920       12.3539       10.5852       8.73277       6.90903       4.78846
   8  18 3049.2429    3.7805  1.1261 12.6647  0.0000  0.0387   0.1159   0.1048    0.2264   0.0000   429.2591      -6.99261      -5.50691      -1.84385     -0.449527      -2.00089       7.26384       9.11435       8.28998       7.66469       6.07596       5.05670
   8  19 3186.8598    4.2291  1.1853 12.5039  0.0000  0.0378   0.1237   0.1066    0.2720   0.0000   434.6368       4.43083       14.1892       9.34030      0.369473     -0.468156       6.95956       9.02729       8.17423       7.58526       5.99898       4.83191
   8  20 3324.5365    3.8826  1.5046 12.3305  0.0000  0.0437   0.1016   0.1174    0.2073   0.0000   427.4308       10.6264       11.0805      -12.5305      -1.66912      -11.0836       9.43096       10.7732       10.2823       9.26999       7.69513       5.68808
   8  21 3462.6377    3.2737  2.5911 11.3398  0.0000  0.0567   0.0658   0.1537    0.1933   0.0000   439.1041       4.20167       24.7076      -14.5091       15.9907      -7.68773       11.0638       13.1442       12.8377       11.3288       9.46673       7.22036
   8  22 3601.0430    2.7900  3.2606 11.0494  0.0000  0.0679   0.0531   0.1739    0.1878   0.0000   425.9372       60.0167      0.886427      -7.13214      -9.18074      -4.74362       13.6382       16.3599       16.2893       13.8972       11.6999       8.43994
   8  23 3739.6715    2.2680  4.8803 10.3755  0.0000  0.0881   0.0349   0.2261    0.1588   0.0000   460.0173      -14.2091       49.6723      -5.35000       21.2044      -17.5897       16.8009       21.0495       20.0338       17.8919       14.4291       11.0879
   8  24 3878.5457    1.9131  6.0385 10.1676  0.0000  0.1039   0.0273   0.2703    0.1273   0.0000   461.3568      -32.9015      -4.78292       12.9185       35.3321      -11.6457       19.1556       24.6742       23.1178       21.1486       16.9490       12.6526
   8  25 4017.5873    1.6175  8.1776  9.8609  0.0000  0.1252   0.0211   0.3470    0.1043   0.0000   442.2222      -37.1337       9.54478      -26.4340       11.6251      -11.5790       24.5991       30.2148       29.3505       25.6449       21.1681       16.1905
   8  26 4156.9838    1.3791 10.2751  9.7824 -0.0002  0.1492   0.0174   0.4322    0.0822   0.0000   485.4780       49.6977      -3.16671      -42.4835       11.0329      -26.7222       29.2673       35.7748       35.6362       31.0266       25.4227       18.7484
   8  28 4436.1230    0.9639 14.2898  9.8080  0.0000  0.2278   0.0139   0.6584    0.0586   0.0000   402.4529      -22.3902       45.7610      -43.3987       23.9674       4.92882       43.5917       53.1683       53.1358       48.4593       38.1007       28.2338
   9   7 1557.6285    0.1976  0.1237  9.4047  0.0000  0.0163   0.0176   0.0354    0.0434   0.0000   432.1825      -1.40734       12.0241      -1.45154       4.49881       4.30570       3.72034       3.96688       3.71116       2.93875       2.81263       3.42732
   9   9 1843.6198    0.4066  0.3258  9.4345  0.0000  0.0215   0.0207   0.0490    0.0660   0.0000   437.2033       2.89563       13.1598      -4.83523       1.07833     -0.562566       3.62492       4.36092       4.69283       4.02615       3.34478       2.85166
   9  10 1984.2044    0.5821  0.5331  9.4689  0.0000  0.0251   0.0233   0.0657    0.0961   0.0000   436.4093      -3.92599       20.3536       2.53649      -3.23130     -0.973906       4.12227       5.00096       5.03835       4.62995       3.93970       3.06297
   9  11 2125.1044    0.8143  0.7253  9.6951  0.0000  0.0302   0.0273   0.0712    0.1322   0.0000   433.6040      -5.42396       10.1047      -2.91071       2.40239      -3.61543       4.99557       6.26427       5.74916       5.95403       4.96767       3.63344
   9  12 2264.5182    1.2060  0.7943  9.6470  0.0000  0.0279   0.0388   0.0743    0.1950   0.0000   437.3467    -0.0817598      -1.85007       4.43704      -1.82502      -2.02619       4.64546       5.37277       5.37744       5.46293       4.13333       3.48197
   9  13 2402.2975    1.5292  0.8508 10.4090  0.0000  0.0315   0.0472   0.0776    0.1743   0.0000   441.2468       9.92438       4.22397       6.00280       2.52904      -2.87147       6.01998       6.91861       7.12104       6.28720       5.19271       3.90547
   9  14 2539.5745    1.9199  0.9651 11.0308  0.0000  0.0325   0.0576   0.0853    0.1896   0.0000   436.9709       12.8991       10.0736      -6.09028      -3.44956       1.96326       5.86077       6.78929       6.77093       6.44230       5.33684       4.09864
   9  15 2677.0992    2.4781  0.9212 11.4628 -0.0001  0.0319   0.0752   0.0804    0.2080   0.0000   430.8462      -6.81655       15.7829       4.01964      -4.90581       1.03791       6.32478       7.17776       6.70372       6.37123       5.65118       4.22427
   9  16 2815.2931    2.9868  1.0809 11.6123  0.0000  0.0360   0.0838   0.0828    0.2490   0.0000   438.1801       4.29236       9.90878      -5.79076       8.66225      -1.96811       6.80364       8.17982       7.88873       7.49547       6.15020       4.55458
   9  17 2953.6391    3.7688  0.9244 12.1218  0.0000  0.0315   0.1110   0.0802    0.2328   0.0000   443.4991       6.10897       7.61154      -3.38033       1.90174      -3.17457       5.94691       6.27054       5.68428       6.02417       5.28940       4.18669
   9  18 3091.5824    4.3226  0.8968 12.4303  0.0000  0.0299   0.1267   0.0774    0.2211   0.0000   444.8908       7.49992       10.7384      -12.5254       3.80098      -10.1445       5.52401       6.52178       6.15276       5.57472       4.96723       4.10746
   9  19 3229.6495    4.1767  1.1723 12.5967  0.0000  0.0358   0.1158   0.1012    0.2240   0.0000   439.7344      0.997851       23.2226      0.198307      -10.7230      -10.7930       6.97141       8.21388       7.76508       7.17071       6.10528       4.82802
   9  20 3367.8224    3.5631  1.8216 12.2355  0.0000  0.0487   0.0817   0.1185    0.1460   0.0000   432.0347       12.2760       20.6293      -1.40491      -2.92682      -2.51547       8.07363       10.0678       9.95282       8.96913       7.79937       6.19434
   9  21 3506.4535    3.0886  2.8108 11.1736  0.0000  0.0578   0.0569   0.1518    0.1523   0.0000   433.0497       22.5218       13.8854      -3.84369      -26.1053      -9.88617       9.82872       12.6081       12.0418       11.4008       9.15402       7.31984
   9  22 3645.3720    2.5963  3.7939 11.0457  0.0000  0.0690   0.0433   0.1909    0.1127   0.0000   418.6028       8.16044       10.8982      0.875839       9.34473      -14.7725       12.2275       14.4554       13.8925       13.5479       11.3717       8.83204
   9  23 3784.3103    2.2073  5.2312 10.3215  0.0000  0.0817   0.0316   0.2296    0.1224   0.0000   445.3549       5.97219       10.1739      -4.11144      -30.7242      -1.59981       14.4281       17.0741       16.7336       15.7799       13.4186       10.8381
   9  24 3923.5993    1.8076  6.9893 10.1129  0.0000  0.1029   0.0231   0.2941    0.0917   0.0000   421.4625       11.8044      -20.1077      -35.3307       12.0692      -14.2313       18.2954       22.5777       21.3136       19.9455       17.2953       13.6091
   9  25 4063.4190    1.5523  8.8976  9.8113  0.0001  0.1229   0.0188   0.3556    0.0840   0.0000   375.0386       32.2927       32.8903      -35.4107       5.20921      -10.7540       21.7127       25.8276       25.4938       23.6108       20.4547       16.3650
   9  27 4343.3203    1.0603 13.7896  9.7468  0.0000  0.2024   0.0136   0.5808    0.0582   0.0000   402.3515       55.2411       7.55372       14.1879       34.8118      -1.85558       33.3435       41.1735       42.6710       37.8805       32.7266       25.7608
   9  28 4483.5415    0.9193 15.2496  9.7078  0.0000  0.2413   0.0127   0.6676    0.0556   0.0000   473.8141       4.87574       46.9903       20.7675      -15.0832       32.2172       39.6703       48.6438       50.6404       45.0971       39.0180       30.6790
  10   6 1443.4039    0.1439  0.0805  9.4361  0.0000  0.0201   0.0175   0.0299    0.0383   0.0000   433.9339     -0.987261       10.6323     0.0772378      -5.72762      -1.49996       2.78090       3.05949       3.56353       3.48993       2.90755       2.23551
  10   8 1737.8122    0.3154  0.3053  9.2844  0.0000  0.0197   0.0166   0.0522    0.0539   0.0000   431.1577      0.617062       10.3807      -5.48476      -9.29201       3.44780       2.95379       3.57857       3.95193       3.47368       2.87571       2.39577
  10   9 1880.0297    0.4411  0.4017  9.4300  0.0000  0.0241   0.0194   0.0518    0.0689   0.0000   430.4895     -0.869598       5.85940      -1.18075      -1.62852       6.52599       4.27475       5.21190       4.69456       4.77671       4.24058       3.26776
  10  10 2021.4921    0.6370  0.5344  9.4128  0.0000  0.0241   0.0239   0.0578    0.0995   0.0000   436.8675       1.09046       11.9689      -1.66872      -7.03923       2.14270       4.12657       4.73213       4.70343       4.64581       3.84278       3.13140
  10  11 2162.9679    0.9034  0.6400  9.7995  0.0000  0.0245   0.0307   0.0666    0.1267   0.0000   433.3304      -7.75294       8.73242      -5.62791      -3.10440       4.23499       3.90687       4.65213       5.03401       4.45665       3.75179       3.16389
  10  12 2302.8827    1.1453  0.7123 10.3318  0.0000  0.0289   0.0370   0.0659    0.1375   0.0000   437.1057      0.914192       18.4551       12.1901      0.539651      -7.60904       4.66721       5.79386       5.69668       5.40614       4.60894       3.75379
  10  13 2440.8229    1.7271  0.8314 10.4603  0.0000  0.0270   0.0516   0.0694    0.1938   0.0000   442.4679       7.70074       7.47221      -3.57407      -4.52049      -5.57307       4.38746       5.26520       5.26598       5.12443       4.47134       3.59983
  10  14 2578.6869    2.0430  1.0206 11.2259  0.0000  0.0343   0.0581   0.0828    0.1820   0.0000   439.1285      -13.8447       10.3290      -5.77009      -5.46262      -10.7142       5.97622       7.21336       7.13502       6.75608       5.70374       4.68738
  10  15 2717.0593    2.7889  0.8004 11.5477  0.0000  0.0274   0.0829   0.0638    0.1846   0.0000   433.5266     -0.704423       9.31794       3.33878      -4.40039      0.335028       4.71820       5.49108       5.67391       5.29804       4.35345       3.58746
  10  16 2855.7815    3.2037  0.8763 11.9572  0.0000  0.0274   0.0934   0.0770    0.1768   0.0000   432.2897       18.4206       1.09949      -4.63438       3.77702      -3.39152       4.19109       4.88299       5.24596       4.89947       4.00702       3.48350
  10  17 2994.5788    4.2501  0.8085 12.5175  0.0000  0.0256   0.1328   0.0748    0.1693   0.0000   438.7019       4.98161       13.3420      -2.49852       3.84780      -6.88850       4.61066       5.75888       5.65246       5.09976       4.18728       3.68361
  10  18 3133.0481    4.1866  0.9719 12.8422  0.0000  0.0320   0.1192   0.0816    0.1758   0.0000   441.4155       7.60395       12.6989      -2.81088       1.48515      -10.4954       4.70685       5.76219       6.10642       5.71197       4.48940       4.13669
  10  19 3271.4398    3.9693  1.5133 12.0267  0.0001  0.0384   0.0887   0.0994    0.1953   0.0000   434.5884       15.4313      -2.93090      -3.34192       6.99393      -8.00742       6.18588       7.34452       7.78658       7.01271       6.27118       5.11947
  10  20 3410.3582    3.4058  2.0132 11.9218  0.0000  0.0443   0.0709   0.1255    0.1335   0.0000   453.1168       15.6157      -10.5270      -13.4172      -12.3343      -17.4913       7.45021       8.83431       8.85783       8.37417       7.04867       5.90365
  10  21 3549.1567    2.9199  3.2892 10.8807  0.0000  0.0585   0.0450   0.1533    0.1243   0.0000   426.6701       7.83308       10.4218      -1.24876       7.23043      -22.4448       9.35075       11.1600       11.1753       10.8403       9.37020       7.48335
  10  22 3688.7264    2.3776  4.3719 10.7833  0.0000  0.0721   0.0342   0.1967    0.0919   0.0000   445.6872       9.91651       7.93012      -14.9262       2.70149     -0.662658       11.2960       13.7611       13.9934       13.0147       11.3727       9.21719
  10  24 3967.6573    1.6938  8.0048  9.9205  0.0000  0.1072   0.0194   0.3023    0.0804   0.0000   478.4438       5.34581      -16.7516       15.3168       46.1184      -16.0425       16.1618       20.1719       20.5562       19.2186       16.4507       13.6696
  10  25 4108.0696    1.4071  9.5197  9.9252  0.0000  0.1314   0.0169   0.3653    0.0683   0.0000   456.5265      -36.0722       3.83877      -23.3799      -10.1472       17.0430       19.6417       25.1849       25.3200       23.5843       20.1622       16.4731
  10  26 4247.9925    1.1862 11.5046  9.8400  0.0000  0.1602   0.0148   0.4475    0.0600   0.0000   444.8451       3.07105      -3.61001      -9.98955       17.3125      -18.0316       24.6473       31.0947       31.1438       29.5894       25.5303       20.6164
  10  27 4388.4752    1.0083 14.4940  9.7600  0.0000  0.2066   0.0125   0.5885    0.0528   0.0000   394.8594      -9.30639       54.9508      -66.8359       39.8183      -25.9962       31.3653       38.9177       40.3382       37.6440       32.5828       26.4505
  10  29 4669.2833    0.6977 18.9011  9.7168  0.0000  0.3249   0.0091   0.8735    0.0384   0.0000   403.2756       32.1424       31.5820      -47.8476       11.9491       23.4463       47.6244       61.3722       61.0391       59.0477       50.4930       40.7960
  11   6 1477.1720    0.1537  0.0898  9.3752  0.0000  0.0169   0.0164   0.0323    0.0376   0.0000   433.8390      -1.44509       10.3311       4.80522      -2.52507     -0.856229       2.47362       2.90047       3.17205       2.81851       3.04790       2.41941
  11   7 1627.1055    0.2465  0.1809  9.4125  0.0000  0.0204   0.0158   0.0348    0.0445   0.0000   433.4782      -4.53899       9.17293       1.85701       2.20316      0.373082       4.00940       5.29411       5.37535       4.90309       3.82485       2.34711
  11   8 1772.2099    0.3357  0.3323  9.4350  0.0000  0.0241   0.0161   0.0504    0.0556   0.0000   436.1536      -2.14202       14.6400       2.44650       2.05907      -2.47930       4.47940       6.35393       6.26318       5.84817       4.52172       3.63878
  11   9 1915.4050    0.5072  0.3896  9.5694  0.0000  0.0228   0.0216   0.0483    0.0666   0.0000   432.0576      -1.61691       12.0519       3.26882       3.92209       1.16205       3.41283       3.95736       3.56529       3.43477       3.10805       2.99716
  11  10 2058.0144    0.7118  0.4636  9.7605  0.0000  0.0217   0.0268   0.0481    0.0842   0.0000   435.3582       8.55607       12.0831       2.61246      -1.47211       6.66108       2.89482       3.43052       3.57340       3.67562       3.01413       2.46348
  11  11 2199.7487    0.9635  0.7690  9.6380  0.0000  0.0256   0.0286   0.0670    0.1452   0.0000   435.0335      -1.59976       4.66867       1.17318       1.42219      -1.58124       3.85919       4.47648       4.59319       4.30839       3.98709       3.28548
  11  12 2340.0472    1.3606  0.9033 10.2433 -0.0002  0.0291   0.0378   0.0744    0.1826   0.0000   440.2968       1.85686       10.9733      -1.87392       1.19877       1.00253       4.42495       4.85639       5.26814       5.10921       4.35709       3.71977
  11  13 2478.5387    1.7209  0.9657 11.1786  0.0000  0.0304   0.0498   0.0829    0.1489   0.0000   433.7166      -1.00729       8.59249       12.2120      -7.64911      -6.58635       4.35262       5.30150       5.54679       5.03293       4.49004       3.94390
  11  14 2616.9775    2.2515  0.9610 11.2348  0.0000  0.0296   0.0603   0.0721    0.1749   0.0000   443.9239      -1.81739       4.58316      -1.64923      -7.49837    -0.0519981       4.30189       4.89600       5.06574       5.09815       4.50947       3.66094
  11  15 2756.2113    2.8110  1.0645 11.5015  0.0010  0.0293   0.0736   0.0816    0.2001   0.0000   445.7318      0.939904     -0.489167      -7.99041       2.52432      -6.86631       4.28363       4.93994       5.39668       5.27199       4.53523       3.86734
  11  16 2895.4599    3.6657  0.8261 12.0672  0.0000  0.0251   0.1031   0.0681    0.1722   0.0000   443.8277       5.87895       9.17599      -3.92901      0.380594      -9.18750       3.57240       4.62613       4.63727       4.40506       4.06511       3.31667
  11  17 3034.5646    3.8985  1.0686 12.4659  0.0000  0.0312   0.0997   0.0806    0.1920   0.0000   434.2194       6.54487       14.7645    -0.0884688      0.499095      -3.61569       4.61295       5.53907       5.66354       5.40976       4.74441       4.23351
  11  18 3173.5732    4.2839  1.1604 12.7615  0.0000  0.0331   0.1086   0.0861    0.1813   0.0000   445.4894       1.76973       28.1086       2.12681      -6.56300      -8.91497       4.85198       6.04652       6.10624       5.48874       4.85465       4.33279
  11  19 3312.4413    3.8019  1.5452 12.1564  0.0000  0.0379   0.0836   0.0965    0.1583   0.0000   442.8089       2.99584       18.9657      -12.1366       5.81283      -11.7098       6.06673       7.29114       7.06388       6.76041       5.96445       5.31521
  11  20 3451.7429    3.2676  2.3584 11.7683  0.0000  0.0482   0.0590   0.1284    0.1082   0.0000   448.2369       11.5593       18.8142      -8.24624       7.05727      -16.3611       6.97424       8.44232       8.42003       8.24848       7.46269       6.29913
  11  21 3591.2877    2.7592  3.7418 10.9627  0.0000  0.0600   0.0391   0.1676    0.0946   0.0000   445.2923      -3.18572       16.4767      -6.90082       6.86996      -21.2058       9.09536       11.2068       11.0611       10.2738       9.60992       7.97668
  11  22 3730.9607    2.2334  4.7531 10.8242  0.0000  0.0742   0.0305   0.2011    0.0767   0.0000   430.2976       13.2623     -0.282476      -19.6411       6.77478      -15.9259       10.3539       13.2644       13.2848       13.0367       10.9667       9.26036
  11  23 3870.9605    1.8985  6.0087 10.4571  0.0000  0.0854   0.0241   0.2378    0.0742   0.0000   435.1826       11.3640       11.4092       3.32029      -21.4426      -19.7527       12.2860       15.4185       15.4201       14.9448       13.0314       10.9169
  11  25 4151.6092    1.3675 10.2604  9.9189  0.0000  0.1305   0.0153   0.3711    0.0609   0.0000   401.9268       32.4530       7.51908      -6.45492       6.62206      -18.3183       18.1388       23.0204       23.5128       22.7285       20.0421       16.4928
  11  26 4292.2378    1.1503 12.4963  9.8082  0.0000  0.1650   0.0132   0.4688    0.0555   0.0000   433.5089       43.8244       10.0151      -31.2293      -6.84207       16.7904       22.4092       29.2243       29.2260       28.0884       25.4120       20.6604
  11  27 4433.0796    0.9596 16.1820  9.7530 -0.0005  0.2232   0.0106   0.6238    0.0472   0.0000   410.2203       3.27688      -47.1088      -12.9699       29.6944      -3.33588       31.0688       39.2762       39.8046       37.3701       34.4732       28.7293
  12   7 1660.2640    0.2637  0.1701  9.3171  0.0000  0.0149   0.0158   0.0288    0.0430   0.0000   435.1664       2.83505       12.1002       2.00728      -4.27061      0.912597       2.40139       2.82898       2.84770       2.62715       2.25270       2.03374
  12   8 1805.7816    0.3836  0.3370  9.4446  0.0000  0.0196   0.0168   0.0445    0.0541   0.0000   433.0297      -2.07405       12.9850      -2.82938      -8.07848      -1.19551       2.47720       3.02581       2.98997       2.93407       3.22111       2.41542
  12   9 1950.0193    0.5152  0.4450  9.5576  0.0000  0.0228   0.0197   0.0514    0.0678   0.0000   440.9847      -2.93318       8.80605      -1.42226       1.93429      0.555018       3.89066       4.85143       4.90308       4.36981       3.80589       3.43938
  12  10 2093.6178    0.7873  0.5838  9.6416  0.0000  0.0231   0.0252   0.0535    0.0943   0.0000   441.6472      -2.25341       10.5936      -5.41943      -3.56286       3.50833       2.91405       3.73589       3.79902       3.96674       3.31189       3.12746
  12  11 2235.8697    1.0825  0.7334  9.8513  0.0000  0.0236   0.0313   0.0643    0.1268   0.0000   442.0519       1.46132       6.24180      0.112215      -1.78678      0.630528       3.04592       4.22981       3.95817       4.10311       3.61487       2.95197
  12  12 2376.3743    1.4039  0.8283 10.6145  0.0000  0.0274   0.0393   0.0655    0.1369   0.0000   439.7420      0.924327       9.43423      -4.31949      -1.86709      0.846522       3.73607       4.78676       4.65602       5.08560       4.49986       3.97951
  12  13 2515.4833    1.9065  1.0419 10.5401  0.0000  0.0289   0.0482   0.0797    0.2505   0.0000   428.2867      -2.76090       11.0147      -4.21308       1.16121      -3.35456       4.10089       5.00636       4.89931       4.60906       4.34169       3.93160
  12  14 2654.6347    2.5622  0.9126 11.0590  0.0000  0.0261   0.0662   0.0668    0.2454   0.0000   445.0693       2.31630       12.1890       1.49361      -3.88941      -1.83080       3.44602       4.35722       4.42617       4.59728       3.86865       3.24809
  12  15 2794.5749    3.0851  0.9031 11.6085  0.0000  0.0280   0.0788   0.0629    0.2130   0.0000   431.4700       7.60496       11.7577      -11.6429      -4.11361      -8.60646       3.72587       4.25916       4.67630       4.75265       3.85077       3.49732
  12  16 2934.4399    3.8307  0.7840 12.1047  0.0000  0.0244   0.1018   0.0569    0.1715   0.0000   440.2014      -1.53234       8.83920      -1.27149       4.71254      -3.18164       3.31085       4.04540       4.14637       4.39448       3.72344       3.19615
  12  17 3073.9682    4.3267  0.8289 12.5617  0.0000  0.0238   0.1203   0.0683    0.1597   0.0000   439.8512       10.7104       16.1583       9.12887       3.23782      -9.95809       3.53051       4.35618       4.48080       4.04415       3.56965       3.26032
  12  18 3213.4129    4.0575  1.2644 12.3472 -0.0077  0.0315   0.0935   0.0894    0.1820   0.0000   441.5091       5.22291       13.7709       2.49825      -5.51318     -0.433362       4.17103       5.25885       5.15380       5.05967       4.57810       3.98869
  12  19 3352.7943    3.6607  1.7193 12.2188  0.0000  0.0393   0.0730   0.1022    0.1234   0.0000   437.4036       13.4717       3.63908      -4.77576      -5.55617      -13.5419       5.27194       6.85373       6.85155       6.70801       5.77385       4.92135
  12  20 3492.4806    3.1760  2.7001 11.2246 -0.0001  0.0478   0.0496   0.1264    0.1103   0.0000   437.6479       9.35273       7.33367       8.08847      0.245705      0.655278       6.34184       7.76734       8.01519       7.76289       6.98777       6.00244
  12  21 3632.6636    2.5970  3.6260 11.0641  0.0000  0.0591   0.0374   0.1570    0.0843   0.0000   431.2749       13.4484       17.5458      -9.77633       7.79542      -13.0260       7.90618       9.72326       9.91212       9.62647       8.67275       7.62418
  12  22 3772.5095    2.1801  5.1356 10.6164  0.0000  0.0739   0.0272   0.1955    0.0741   0.0000   458.5610       25.1562       3.67985      -10.4786      -8.38472       9.02031       9.88137       12.5443       12.7840       11.9665       11.1817       9.38787
  12  23 3913.1302    1.8045  6.8334 10.2878  0.0000  0.0901   0.0208   0.2403    0.0665   0.0000   441.7219       6.68654      -14.4097      -23.2939       5.26387      -5.21287       12.0023       14.4006       14.9797       14.9624       13.4678       11.3383
  12  24 4053.9486    1.5366  9.0904  9.9826  0.0008  0.1134   0.0165   0.3087    0.0644   0.0000   470.4042      -13.0570      -25.9839       23.0340       1.56234      -15.7747       14.4357       18.4886       18.7163       19.0971       16.5987       14.0934
  12  25 4194.2698    1.2571 10.6216  9.8666  0.0000  0.1329   0.0138   0.3796    0.0565   0.0000   454.1378       10.0034       20.5093       15.8310      -4.72159       2.23359       17.0968       21.5756       22.1942       21.9167       20.0020       16.4838
  12  26 4335.4423    1.0853 13.0974  9.8283  0.0007  0.1702   0.0122   0.4754    0.0492   0.0000   470.9717      -2.01218      -19.1959      -18.7551       11.8467       11.4125       21.1659       27.4577       27.5880       27.7374       24.6077       20.6325
  12  28 4617.7169    0.7501 18.2640  9.7170  0.0009  0.2801   0.0086   0.7470    0.0367   0.0000   437.6196      -22.8057       34.2857      -5.80650       74.2642      -24.3108       34.4235       45.0986       47.0094       45.1625       39.8653       34.4764
  13   5 1382.3415    0.1008  0.0875  9.3044  0.0000  0.0231   0.0116   0.0308    0.0334   0.0000   436.1118     -0.587457       12.4314      0.435104      -2.51921       1.05961       1.86680       3.28156       3.24935       2.56700       3.08063       2.19233
  13   7 1692.3729    0.2901  0.2323  9.4687  0.0000  0.0164   0.0152   0.0384    0.0449   0.0000   437.3349      -1.99656       12.3887       2.09064      -3.90933       1.05516       2.20371       2.92415       3.54454       4.31442       4.43066       3.07900
  13   8 1838.6564    0.4524  0.3092  9.4495 -0.0012  0.0162   0.0195   0.0402    0.0574   0.0000   437.0997      -2.17865       12.4182    -0.0277917      -4.52047      -1.07789       2.00514       2.20366       2.27028       2.44154       2.00160       2.00585
  13   9 1983.8621    0.5944  0.4755  9.6091  0.0000  0.0196   0.0206   0.0489    0.0714   0.0000   436.8263     0.0111685       7.71109     -0.914278       4.34594     -0.708326       2.30203       2.80504       3.10915       3.06841       2.79905       2.22092
  13  10 2128.4970    0.8411  0.6472  9.4600  0.0000  0.0219   0.0247   0.0548    0.1059   0.0000   438.9965      -1.04445       12.5023     -0.451526      -3.29840      -2.62450       2.71946       3.52249       3.37739       3.63966       3.11744       2.85888
  13  11 2271.1397    1.1198  0.8616  9.7699  0.0000  0.0262   0.0286   0.0626    0.1461   0.0000   431.0011       1.24063       8.33363      -1.18144      -1.15779      -2.86239       3.63877       4.50723       4.87244       4.69740       4.13449       3.35115
  13  12 2411.8717    1.5035  0.8826 10.5987  0.0000  0.0276   0.0387   0.0658    0.1317   0.0000   428.2999      -3.18699       10.6181      -7.27236      -5.75993      -1.00566       3.72671       5.12969       5.04148       4.91110       4.35436       3.47296
  13  13 2551.7624    2.0177  0.9796 10.9508  0.0000  0.0272   0.0509   0.0713    0.1792   0.0000   438.7402       3.54625       15.4327       5.25841       4.99902      -3.26699       3.50515       4.55078       4.36691       4.40513       4.12608       3.39291
  13  14 2691.7270    2.5036  1.0058 11.6515  0.0000  0.0285   0.0638   0.0735    0.1698   0.0000   434.4948      -1.62541       13.6751       2.24450       9.92074      -5.31603       3.70101       4.66159       4.84500       4.63671       4.26850       3.66133
  13  15 2832.1930    3.2383  0.9988 11.8222  0.0000  0.0282   0.0796   0.0696    0.2094   0.0000   442.7496     -0.928242       14.0672      -2.59766      -3.47331      -2.31517       3.57462       4.23318       4.26649       4.40462       3.92649       3.36624
  13  16 2972.6772    3.7522  0.9315 12.5496  0.0000  0.0260   0.0935   0.0696    0.1500   0.0000   439.1107       3.25819       11.1122     -0.106186      -4.21935     -0.554798       3.23413       3.88513       4.00544       4.02465       3.88704       3.12488
  13  17 3112.6320    4.2980  1.0097 12.6139  0.0000  0.0272   0.1045   0.0712    0.1732   0.0000   439.0255       2.75389       9.12129      0.593035       1.90220      -4.09901       3.42503       4.09386       4.29910       4.10174       3.81622       3.43878
  13  18 3252.5056    4.0837  1.3017 12.4700  0.0000  0.0314   0.0901   0.0856    0.1617   0.0000   442.8334       8.11843       19.9262      -5.70540      -5.15161       3.69035       3.88571       4.94778       5.13163       5.03290       4.41376       4.03894
  13  19 3392.4740    3.5633  1.8595 11.8934  0.0000  0.0377   0.0653   0.1017    0.1250   0.0000   443.9355       11.3604       5.84342       4.78350      -2.51972      -7.17811       4.74790       5.40584       5.96400       6.26583       5.23816       4.74401
  13  20 3532.8178    2.8608  2.8949 11.4441  0.0000  0.0495   0.0435   0.1346    0.0872   0.0000   447.5276     -0.248989       1.16903      -5.38750      -6.09374      -11.9973       6.07621       7.80968       8.06735       7.88490       6.93705       6.09912
  13  21 3673.1664    2.4650  3.9361 10.9455  0.0000  0.0599   0.0328   0.1569    0.0760   0.0000   447.7976       20.2173       16.9958      -20.7442       1.33560      -11.0626       7.20253       9.15222       9.04456       9.55129       8.44494       7.52858
  13  22 3813.8834    2.0828  5.4059 10.7149  0.0000  0.0747   0.0251   0.1996    0.0634   0.0000   442.8469      -15.3251       25.3683       2.29384      -5.38443      -20.4380       8.83233       11.0149       11.4080       11.2944       10.2655       9.08691
  13  23 3954.5631    1.7048  7.6103 10.2054  0.0000  0.0947   0.0182   0.2512    0.0627   0.0000   440.4652       11.6143       8.89972      -38.9342       1.12815      0.310965       11.3667       14.5163       15.2099       14.8120       13.3270       11.7439
  13  24 4095.7865    1.4590  9.4956 10.0182  0.0000  0.1114   0.0149   0.3199    0.0572   0.0000   446.1156       19.3105       41.7079       10.1189      -5.10927       15.9761       13.1766       16.7549       17.4096       17.3775       15.8265       13.7054
  13  26 4378.1721    1.0074 13.2932  9.8393 -0.0008  0.1689   0.0110   0.4830    0.0458   0.0000   453.5153       5.13137       14.9167      -65.2936       13.3745       34.4411       20.5294       25.4975       26.6273       26.2931       24.1865       21.0644
  13  27 4519.3878    0.8190 16.1813  9.7936  0.0006  0.2334   0.0089   0.6155    0.0387   0.0000   429.4482       73.3129      -4.83428      -29.6530       16.9991      -11.4138       25.9773       34.5450       35.8133       35.3832       31.9302       27.7194
  14   6 1571.5465    0.1878  0.1574  9.2535  0.0000  0.0132   0.0120   0.0323    0.0367   0.0000   436.3644       1.41388       17.5855      0.485476      -4.38384       1.50410       1.63341       2.14641       2.04895       1.88440       1.65037       1.88308
  14   7 1723.5079    0.3374  0.1975  9.3454  0.0000  0.0129   0.0172   0.0281    0.0432   0.0000   436.1680       1.24794       12.3249       1.72996      0.266094      -1.33978       1.31858       1.78025       1.87369       1.85941       1.77516       1.46827
  14   8 1870.8395    0.4604  0.4013  9.3839  0.0000  0.0194   0.0173   0.0450    0.0606   0.0000   436.6954      -2.59535       12.4035       2.39877      -2.78492       1.50786       2.21325       2.78272       3.22851       3.11179       3.07195       2.59651
  14   9 2016.9598    0.6396  0.6388  9.3535  0.0000  0.0239   0.0181   0.0502    0.0954   0.0000   439.0774       1.17143       18.3359      -5.09652      -5.19333      -2.59662       2.68093       3.38808       3.43886       3.62467       3.27325       3.04291
  14  10 2162.4860    0.8856  0.7358  9.7445  0.0000  0.0232   0.0241   0.0619    0.1068   0.0000   437.5342      -3.96304       11.8665       3.68808       4.34075      -3.01937       2.84650       3.72302       3.83666       3.70865       3.30494       2.77424
  14  11 2305.6532    1.2566  0.8816  9.9808  0.0000  0.0243   0.0306   0.0635    0.1376   0.0000   431.7813       4.14752       11.8573      0.776786       2.12505      0.460902       2.79985       3.34600       3.55576       3.41573       3.25853       3.03798
  14  12 2446.7513    1.6727  0.9670 10.5573  0.0000  0.0265   0.0404   0.0672    0.1614   0.0000   437.3531      -6.31399       13.0821       5.80563      -4.38969      -6.23174       2.98804       3.70368       3.81776       4.09112       3.49499       3.27205
  14  13 2587.3903    2.0344  1.0175 11.3637  0.0000  0.0273   0.0487   0.0728    0.1309   0.0000   432.7000       3.64084       13.4529      -6.01816      -2.16947      -5.02157       3.18439       3.85821       4.04426       4.14027       3.98899       3.23030
  14  14 2728.2565    2.6282  0.9511 11.8738  0.0000  0.0270   0.0645   0.0701    0.1372   0.0000   441.2154       4.01688       8.27993      -3.13484     -0.632588     -0.859362       3.10453       3.80095       4.24737       3.98910       3.77568       3.33326
  14  15 2869.3120    3.5339  0.9378 12.0267  0.0000  0.0254   0.0859   0.0651    0.1876   0.0000   438.7402       8.28983       15.5916      -3.21947     -0.779959      -1.64065       3.00423       3.94283       4.14360       3.95878       3.75829       3.15968
  14  16 3010.2216    3.9496  1.0503 12.5009  0.0000  0.0285   0.0939   0.0695    0.1835   0.0000   441.8957      -1.85742       14.5280      0.463274      0.316802      -8.29803       3.22629       3.93687       4.04387       4.28962       3.83153       3.48086
  14  17 3150.6553    4.1136  1.0496 12.7898  0.0000  0.0283   0.0979   0.0709    0.1599   0.0000   437.4292       8.48511       18.7828      -10.1076       2.70217      -8.79140       3.39822       4.54949       4.67434       4.79380       4.23236       3.89192
  14  18 3290.9689    3.8662  1.2791 12.7654  0.0000  0.0332   0.0862   0.0820    0.1374   0.0000   432.6332       13.5802       12.1771      -8.98727      -5.28388      -15.4025       3.62370       4.90109       4.93586       5.23672       4.42882       4.04616
  14  19 3431.5365    3.3532  2.1511 11.9916  0.0003  0.0415   0.0570   0.1104    0.0994   0.0000   440.8700       4.57213       15.9490      0.601592       3.88948      -13.8115       4.78192       6.04927       5.91460       6.09334       5.62112       5.13587
  14  20 3572.3345    2.7465  3.2372 11.4031 -0.0000  0.0517   0.0392   0.1406    0.0778   0.0000   433.4665       11.4911       10.5851      -15.0919      -16.5859     -0.604076       5.85653       7.47720       7.81546       7.90770       7.20119       6.29121
  14  21 3713.3110    2.3265  4.6563 10.8143  0.0000  0.0647   0.0280   0.1700    0.0693   0.0000   434.6519      -14.9347       18.7717    -0.0522183       3.89044       1.57383       7.48927       9.54516       9.78006       9.81818       8.98218       7.92230
  14  22 3854.3113    1.9312  6.4402 10.3910  0.0000  0.0786   0.0205   0.2169    0.0611   0.0000   429.7996      -6.03558      -2.78389      -5.42690      -7.30942      -9.86708       8.78340       11.3490       12.0074       11.9717       10.8178       9.61779
  14  23 3995.4793    1.6298  8.0609 10.1962  0.0000  0.0961   0.0167   0.2669    0.0562   0.0000   446.7244       28.9244      -18.2579      -24.4460      -4.94048      -4.69303       10.5887       13.8549       14.1483       14.2173       13.4609       11.5240
  14  24 4136.8374    1.4002 10.2666  9.9798  0.0000  0.1171   0.0137   0.3292    0.0519   0.0000   471.9617       2.51909       4.20202       25.5130       13.2655      -16.0420       12.7459       16.4052       16.9611       17.1537       15.6486       13.9058
  14  26 4419.7640    0.9636 15.8081  9.8228 -0.0009  0.1975   0.0093   0.5457    0.0393   0.0000   446.3585       26.0519       25.7465      -68.1899       2.40625       36.2389       21.2389       27.8007       29.3735       28.6308       26.5502       23.5724
  14  27 4561.4268    0.8007 17.4392  9.7993 -0.0014  0.2429   0.0082   0.6458    0.0339   0.0000   419.4345       23.5152       105.025      -36.6968    -0.0957038      -51.3799       26.4227       34.6015       36.3894       35.9818       33.3848       29.0700
  15   6 1601.0191    0.2150  0.1827  9.3003 -0.0002  0.0206   0.0119   0.0295    0.0362   0.0000   437.3023      -2.26325       11.7856      -4.68558      0.482732       1.22010       2.17679       3.10353       3.08668       2.95366       3.21793       2.57832
  15   7 1753.8072    0.3394  0.2725  9.3595  0.0000  0.0159   0.0147   0.0348    0.0444   0.0000   438.0739    -0.0852694       12.2066      0.463699      -1.72067       3.07337       1.43474       2.21090       2.00815       2.30633       1.91868       1.92141
  15   8 1902.3100    0.5055  0.4198  9.3697  0.0000  0.0180   0.0174   0.0425    0.0636   0.0000   439.4982     -0.456263       10.4916      -3.06960      -2.27313      0.718479       1.94267       2.35996       2.55933       2.34890       2.35493       2.06205
  15   9 2049.6078    0.7466  0.5817  9.4803  0.0000  0.0218   0.0215   0.0477    0.0932   0.0000   439.7792      -3.43919       13.9339     -0.439855       3.79326      -1.66493       2.23282       2.88139       3.13018       2.96323       2.93844       2.55064
  15  10 2195.7967    0.9689  0.6739  9.8433  0.0000  0.0219   0.0255   0.0489    0.0988   0.0000   432.8549       2.22436       14.5861      0.297659      -1.66574      -4.58789       2.34589       2.98816       3.19075       2.94653       2.82136       2.78675
  15  11 2339.5111    1.3028  0.8968 10.3365  0.0000  0.0275   0.0307   0.0614    0.1230   0.0000   434.9537     -0.940477       13.1382      -4.77799       2.01821       2.82928       2.83686       4.09020       3.92759       4.15304       3.82610       3.34881
  15  12 2481.0802    1.8017  0.8197 10.8557  0.0001  0.0231   0.0443   0.0598    0.1231   0.0000   441.4297      -2.42470       11.6993      -3.84744       1.00885      0.630736       2.59364       3.15959       2.99425       3.18422       3.20768       2.72831
  15  13 2622.3935    2.3219  1.0255 11.0689  0.0000  0.0255   0.0519   0.0669    0.1693   0.0000   439.6696      0.418136       9.48907     -0.834127       4.67223      -2.16234       2.78565       3.37530       3.53669       3.35986       3.33588       3.10375
  15  14 2764.1733    2.9754  0.8984 11.7055  0.0000  0.0249   0.0701   0.0575    0.1561   0.0000   438.9128       2.12484       10.0393       4.20133       2.44752      -7.37363       2.91748       3.53383       3.72933       3.64390       3.25337       2.97943
  15  15 2905.8676    3.5035  0.8683 12.1507  0.0000  0.0234   0.0856   0.0592    0.1658   0.0000   432.8756       5.79542       14.3389      -3.63021      0.116595      -4.78456       2.63337       3.29377       3.45261       3.50475       3.06984       2.82223
  15  16 3047.1703    4.1753  0.9643 12.5792  0.0000  0.0253   0.0982   0.0650    0.1664   0.0000   440.1712       1.98453       9.62945      -5.17552       5.55856      -3.48409       2.66536       3.34636       3.47556       3.45377       3.25939       3.00499
  15  17 3188.1806    4.2711  1.1909 12.7887 -0.0002  0.0284   0.0962   0.0813    0.1732   0.0000   442.9533       5.15233       13.8167     -0.839372       3.64141      -4.97193       3.07476       3.83584       4.06014       4.13942       3.90305       3.49529
  15  18 3328.9551    3.7893  1.7956 12.3231  0.0000  0.0377   0.0706   0.0973    0.1259   0.0000   439.9938       18.2888       12.7214      -7.94282       1.68575      -5.17619       4.22566       5.42344       5.84270       5.75095       5.07108       4.39265
  15  19 3470.0990    3.1613  2.5386 11.7051  0.0000  0.0444   0.0479   0.1152    0.0926   0.0000   441.6665       15.5412       10.9627      -4.75842      -2.16355      -9.86068       4.62878       5.94132       6.24880       6.05422       5.83645       5.34169
  15  20 3611.4821    2.6728  3.6632 11.1456  0.0000  0.0528   0.0349   0.1466    0.0784   0.0000   431.4518       6.94444       9.22015      -5.10144       1.54707      -6.34809       5.62625       7.13502       7.56731       7.54340       7.08760       6.45206
  15  21 3752.7610    2.2649  4.9852 10.5233  0.0000  0.0641   0.0250   0.1706    0.0724   0.0000   443.1914      -2.12610       9.54842       5.74592      -6.43839      -13.6474       6.79621       8.86104       9.09612       9.15247       8.63196       7.55125
  15  22 3894.0995    1.8480  6.5464 10.3968  0.0000  0.0796   0.0194   0.2159    0.0568   0.0000   437.5225       6.06023       16.6210       3.40345      -15.2866     -0.249860       8.23758       10.5277       10.8703       11.1353       10.3559       9.31511
  15  24 4177.4612    1.2871 10.9074 10.0114  0.0000  0.1244   0.0127   0.3535    0.0462   0.0000   455.2593      0.823469       50.3425       1.04339      -9.27070      0.942276       12.8485       16.7940       17.4512       17.4086       16.4379       14.8754
  15  25 4319.6675    1.0960 13.7911  9.7972  0.0000  0.1611   0.0103   0.4450    0.0445   0.0000   433.6276      -40.1878      -2.42139      -8.50340       10.8983      -18.6845       16.2989       21.3050       22.3337       22.8410       21.4552       18.6037
  16   5 1467.2539    0.1473  0.0933  9.3593  0.0000  0.0181   0.0129   0.0275    0.0320   0.0000   436.7450      -4.81121       13.0778      0.121295      -4.88262      -1.04776       3.17409       4.02289       4.03283       4.06391       3.49234       2.41219
  16   6 1629.5073    0.2434  0.1839  9.3804  0.0000  0.0116   0.0131   0.0318    0.0360   0.0000   438.4071     -0.575706       17.2148      -2.10366      -1.76906      -1.90186       1.14657       1.48172       1.48671       1.53491       1.46202       1.26328
  16   7 1783.2683    0.3595  0.3094  9.4653  0.0000  0.0174   0.0148   0.0395    0.0459   0.0000   438.7163    -0.0557813       12.8764    -0.0126959      -4.34599       1.17699       2.61736       2.91936       4.71094       4.11957       4.57882       4.84511
  16   8 1933.1215    0.5287  0.4824  9.4109  0.0000  0.0192   0.0167   0.0458    0.0634   0.0000   437.7961       5.08639       9.39542     -0.627606      -2.16861     -0.993043       1.95647       2.38195       2.67010       2.79177       2.70600       2.24038
  16   9 2081.6332    0.7556  0.5463  9.6142  0.0000  0.0189   0.0227   0.0474    0.0845   0.0000   438.2129      -1.42286       8.81827      -1.79299      0.637602      -1.82711       1.94271       2.32849       2.51916       2.34689       2.35697       2.24815
  16  10 2228.4323    1.0097  0.7399 10.0380  0.0000  0.0220   0.0255   0.0528    0.1037   0.0000   441.8246      -3.05001       9.43096       6.68786      0.454911       3.36888       2.25753       2.76314       3.02661       2.92360       2.82257       2.50614
  16  11 2372.6060    1.4987  0.9780 10.2994  0.0000  0.0245   0.0326   0.0635    0.1329   0.0000   438.3068      -2.89954       10.5089      -1.98095       2.73474     -0.850246       2.45706       2.84583       3.24694       3.44182       3.05344       2.77571
  16  12 2514.8518    1.8941  0.9763 10.8219  0.0000  0.0253   0.0414   0.0603    0.1401   0.0000   440.0472       1.31651       8.88747      -1.17212       4.97350      0.425588       2.70548       3.58312       3.77122       3.81010       3.50223       3.13639
  16  13 2656.9557    2.5016  0.9395 11.3917  0.0000  0.0235   0.0557   0.0615    0.1373   0.0000   434.3868       2.49266       11.6798      -3.44558      -8.42267      -2.51478       2.53759       3.17883       3.29411       3.33751       3.11360       2.87623
  16  14 2799.5810    3.0066  0.9362 12.0142  0.0000  0.0241   0.0681   0.0599    0.1300   0.0000   443.7933      -2.00982       16.1282      -8.94691       4.93657      -3.67235       2.54388       3.11297       3.19761       3.17453       2.99932       2.88242
  16  15 2941.8998    3.7773  0.8502 12.3956  0.0000  0.0213   0.0913   0.0628    0.1336   0.0000   436.1132       10.2431       13.6312     -0.369320     -0.223802      -5.44956       2.38369       2.89368       3.13073       3.07887       2.88136       2.51419
  16  16 3083.6243    4.1984  0.9878 12.7091  0.0000  0.0260   0.0937   0.0619    0.1559   0.0000   438.8684      -2.62908       15.3865      -5.48099     -0.501201      -4.27629       2.53283       3.36495       3.34001       3.47499       3.35844       2.98029
  16  17 3225.1236    3.9948  1.3235 12.5508 -0.0059  0.0289   0.0822   0.0833    0.1671   0.0000   440.4783       1.82648       9.95787      -8.95956      0.259604      -4.35280       2.78135       3.61054       3.63658       3.74547       3.49303       3.27549
  16  18 3366.4979    3.6782  1.8830 12.0505  0.0011  0.0353   0.0638   0.0970    0.1360   0.0000   434.5838       6.38573       17.5513      -4.19406      -12.8647      -7.78790       3.55426       4.62682       4.77185       5.03514       4.59656       4.18325
  16  19 3508.1454    3.1342  2.5325 11.7851  0.0000  0.0427   0.0480   0.1171    0.0976   0.0000   432.2873       7.18725       10.3544       2.82336      -2.62236      -8.55800       4.39711       5.53287       5.90118       5.95294       5.56471       5.06588
  16  20 3649.9554    2.5485  3.8410 11.1056  0.0000  0.0540   0.0320   0.1494    0.0787   0.0000   436.0652       4.94206       12.0304      -4.85691      -13.0393     -0.777218       5.58963       7.04709       7.57186       7.65517       7.32373       6.51364
  16  21 3791.7134    2.1194  5.2854 10.6705  0.0000  0.0660   0.0234   0.1814    0.0637   0.0000   449.5160       4.24208     0.0612840       18.7664      -13.7160      -23.8665       6.60804       8.51673       8.95422       9.08870       8.54997       7.80907
  16  22 3933.7627    1.7739  7.4030 10.2724  0.0000  0.0850   0.0172   0.2254    0.0549   0.0000   428.1534       8.31665     -0.964113      -10.2246      -9.77167      -12.1286       8.44025       11.0588       11.5272       11.7414       10.9638       10.0230
  16  23 4075.8516    1.4781  9.5903 10.0803  0.0000  0.1040   0.0138   0.2897    0.0487   0.0000   447.8308       26.1459      -4.31150     -0.933889      -3.89362       2.73982       10.1576       13.2517       13.6485       13.8603       13.2360       12.0313
  16  24 4217.8440    1.2252 11.6876 10.0243 -0.0004  0.1305   0.0116   0.3673    0.0428   0.0000   453.0052       31.4662       10.2053       7.04727      -5.68570      -12.5039       12.5963       16.4186       17.5150       17.2650       16.6851       15.2166
  16  25 4359.9478    1.0494 14.3547  9.8680  0.0000  0.1658   0.0094   0.4547    0.0390   0.0000   456.3525       26.7340       29.2210      -23.1445       23.9705      -20.0615       15.7656       20.7214       22.0861       22.2549       20.7131       19.1066
  17   3 1131.0530    0.0657  0.0271  9.4415  0.0000  0.0260   0.0161   0.0198    0.0282   0.0000   436.5483       1.45359       18.4118     -0.144134      -4.78030       2.73798       1.85898       2.34032       3.52685       2.87798       3.59996       2.69084
  17   4 1318.0047    0.0910  0.0827  9.3536  0.0000  0.0308   0.0113   0.0358    0.0295   0.0000   437.2527       1.35256       19.8498      0.897401      -3.18769      -1.74869       1.83991       3.32655       2.75654       2.64069       3.03470       2.21759
  17   6 1657.0625    0.2671  0.2074  9.4095  0.0000  0.0127   0.0128   0.0314    0.0362   0.0000   436.8693      -1.56900       13.5298       1.79736       2.08804      -4.64274       1.17236       1.36773       1.62102       1.62044       1.43381       1.33799
  17   7 1811.9760    0.4189  0.3072  9.3561  0.0000  0.0144   0.0159   0.0344    0.0483   0.0000   438.8660      -1.70484       17.8653      -1.39553       1.74980       2.03800       1.41370       1.73556       2.11140       2.28360       1.97638       1.73232
  17   8 1963.2844    0.5868  0.4937  9.4104  0.0000  0.0182   0.0172   0.0427    0.0682   0.0000   436.3517       4.13065       9.79827      -2.91320      0.597943      -2.43878       1.98364       2.58041       2.80947       2.75001       2.80375       2.26005
  17   9 2113.0104    0.7577  0.6871  9.6469  0.0000  0.0214   0.0194   0.0505    0.0884   0.0000   439.4679     0.0245452       14.1075      -4.73600      -2.98428      0.367903       2.01094       2.64082       2.85859       2.86333       2.70063       2.40601
  17  10 2260.2770    1.1124  0.8272  9.9509  0.0000  0.0224   0.0259   0.0575    0.1195   0.0000   443.9499      -1.21315       14.3126     -0.410408     -0.452887       4.34679       2.03291       2.62420       2.75600       2.89353       2.69106       2.49566
  17  11 2405.0326    1.5834  0.8535 10.6981  0.0000  0.0216   0.0365   0.0586    0.1095   0.0000   438.0706       6.82958       16.2817     -0.477500      0.387674      -7.27254       2.00449       2.50345       2.73622       2.92930       2.79299       2.55316
  17  12 2548.1385    2.0265  0.9518 11.0424  0.0000  0.0243   0.0437   0.0578    0.1305   0.0000   438.9854      0.173536       15.7934       2.11806     -0.351092       2.04641       2.24804       2.74345       2.96061       3.13393       2.91421       2.57362
  17  13 2691.0688    2.5965  0.9727 11.3257  0.0000  0.0226   0.0562   0.0629    0.1471   0.0000   439.3566      0.104810       4.86913      -1.09264      -6.91826      -3.36965       2.20874       2.79990       2.93551       3.12903       2.94801       2.95566
  17  14 2834.4579    3.2723  0.8663 12.0364  0.0000  0.0215   0.0740   0.0583    0.1272   0.0000   436.8040       3.59708       10.7132      0.500635      -3.40464      -6.81200       2.07600       2.58176       2.65160       2.80149       2.70302       2.42554
  17  15 2977.3075    3.8676  0.9367 12.4889  0.0000  0.0222   0.0850   0.0623    0.1242   0.0000   438.1788       4.51489       8.34066      0.262661      -5.61011      -7.13552       2.17751       2.68415       3.01704       2.91715       2.81060       2.65177
  17  16 3119.5259    4.0519  1.0572 12.8329  0.0000  0.0257   0.0887   0.0657    0.1376   0.0000   439.6298       11.1591       10.6111      -9.33565     -0.873543      -10.0432       2.49032       3.13478       3.23643       3.50906       3.35724       3.05933
  17  17 3261.5123    4.0019  1.4202 12.5772  0.0000  0.0312   0.0774   0.0775    0.1435   0.0000   435.4117       4.12114       19.5659     -0.382045       1.18585      -12.6941       2.96929       3.79743       3.95095       4.12235       3.76754       3.54101
  17  18 3403.5771    3.4979  2.1448 11.5111  0.0000  0.0369   0.0558   0.0957    0.1681   0.0000   442.9354       11.2738       8.97942       2.85297       3.65593      -7.30084       3.53957       4.53865       4.76057       4.73989       4.53809       4.14862
  17  19 3545.6146    2.9425  3.0306 11.4323  0.0000  0.0463   0.0402   0.1224    0.0934   0.0000   448.6151       6.03503       10.9801      -8.58557       4.43228      -18.5302       4.49263       5.64649       5.90684       6.12740       5.67837       5.41340
  17  20 3687.9337    2.4113  4.5234 10.8011  0.0000  0.0589   0.0272   0.1557    0.0735   0.0000   443.4217       1.12907       15.2732      -16.8805       3.57857      -4.96815       5.52802       7.13001       7.47828       7.61268       7.18833       6.63123
  17  21 3830.2337    2.0964  6.3465 10.2944  0.0000  0.0708   0.0201   0.1923    0.0642   0.0000   439.5869       3.19269       16.8023       2.78009      -15.9373      -17.4414       6.66827       8.68779       9.13603       9.20691       8.94556       8.20129
  17  22 3972.5334    1.7345  7.6664 10.1449  0.0000  0.0817   0.0159   0.2330    0.0536   0.0000   443.8356      -14.2367      -4.32788       7.25797      -4.54404      -9.59892       7.60276       9.83180       10.5112       10.6190       10.1235       9.31188
  17  23 4115.2981    1.3775  9.5559 10.0869  0.0000  0.1046   0.0128   0.2910    0.0446   0.0000   434.6075       7.46694      -17.0004       6.15231      -16.2270      -10.3323       9.55042       12.2858       13.2117       13.4589       12.8364       11.6226
  17  24 4257.6809    1.2108 12.5607  9.9131  0.0000  0.1344   0.0106   0.3782    0.0416   0.0000   434.9015       9.41940       5.49043      -28.0701       23.1948      -12.5795       12.4546       15.8565       17.6284       17.6671       16.9550       15.5133
  18   4 1341.5209    0.1018  0.0675  9.3015  0.0000  0.0180   0.0127   0.0269    0.0284   0.0000   437.0358       1.13184       17.1109       2.65969      -5.07205       1.46343       1.87968       1.70892       2.13392       2.32957       2.54776       2.58950
  18   6 1683.6611    0.2883  0.1860  9.3773  0.0000  0.0117   0.0136   0.0245    0.0356   0.0000   438.5985      -1.97208       16.1953       1.39711      -2.38513     -0.571970       1.09593       1.24255       1.52094       1.71876       1.76746       1.53665
  18   7 1839.9798    0.4338  0.4286  9.3783  0.0000  0.0183   0.0141   0.0422    0.0519   0.0000   438.5991     -0.961328       15.2382      -1.91002      -3.40507      -1.20807       1.63257       2.08348       2.14742       2.28568       2.22724       1.99997
  18   8 1992.8052    0.6095  0.5417  9.4431  0.0000  0.0186   0.0169   0.0424    0.0729   0.0000   437.5073      -1.85520       12.7970      -2.87320      -3.68846      -5.78738       1.69024       2.08418       2.27957       2.35959       2.24660       2.08671
  18   9 2143.6731    0.8359  0.7222  9.7275  0.0000  0.0212   0.0201   0.0509    0.0906   0.0000   439.2586      0.122699       10.7530      -4.69837      -1.00794      0.738308       1.88286       2.44429       2.60250       2.63429       2.61477       2.35063
  18  10 2291.6368    1.1924  0.7610 10.3383  0.0000  0.0215   0.0286   0.0525    0.1017   0.0000   435.0948       3.24844       15.1010      -3.60971       2.59457       1.29531       1.87824       2.46234       2.70781       2.70453       2.62404       2.43231
  18  11 2436.8936    1.6194  0.9528 10.7046  0.0000  0.0231   0.0347   0.0617    0.1267   0.0000   437.8755      -2.84914       11.3562      -1.42062      -2.43497      -1.89705       2.08629       2.76077       2.92276       2.82895       2.80753       2.54218
  18  12 2580.8679    2.1611  0.9105 11.2935  0.0000  0.0218   0.0473   0.0596    0.1125   0.0000   440.6117      0.282332       14.5220      0.358629       2.92852      -6.38612       1.95320       2.50687       2.81260       2.94855       2.77496       2.52148
  18  13 2724.7670    2.7128  0.9344 11.6236  0.0000  0.0221   0.0573   0.0570    0.1313   0.0000   440.0658       2.17215       9.99245      -6.81952      -2.98288      -2.31470       2.00697       2.57424       2.71286       2.79005       2.86832       2.62333
  18  14 2868.7340    3.4843  0.8527 12.0231  0.0005  0.0214   0.0749   0.0520    0.1340   0.0000   441.4836     -0.727658       13.5842      -1.88061     -0.806272      -7.83585       1.96865       2.59790       2.80606       2.74693       2.77286       2.49994
  18  15 3012.2566    4.0244  0.9826 12.3120  0.0000  0.0229   0.0809   0.0580    0.1458   0.0000   438.0957       8.52381       15.5115     -0.659959       2.88285      -3.56773       2.04162       2.54277       2.91643       2.93846       2.93247       2.54222
  18  16 3154.9573    4.1604  1.1102 12.8168  0.0003  0.0251   0.0857   0.0681    0.1293   0.0000   436.5997       6.83288       7.47464      -4.68237      -1.67661      -7.51867       2.25782       2.95072       3.04781       3.20973       2.94888       2.73412
  18  17 3297.5310    3.7354  1.5640 12.6436  0.0000  0.0311   0.0679   0.0864    0.0998   0.0000   437.2813       7.83737       7.11423      -3.72553      -6.49874      -7.66280       2.83251       3.55536       3.78360       4.00722       3.77477       3.66537
  18  18 3440.2152    3.3193  2.2057 11.9116  0.0000  0.0374   0.0517   0.1035    0.1116   0.0000   439.1821       3.76459       4.41537      -7.71632      -6.10563      -14.6663       3.33442       4.44680       4.59269       5.06663       4.61053       4.44207
  18  19 3582.7260    2.8571  3.2358 11.1989  0.0000  0.0458   0.0370   0.1233    0.0983   0.0000   444.6125       11.8879       3.51072      -4.19339       7.11333     -0.364386       4.21239       5.29674       5.80152       5.95131       5.65822       5.29830
  18  20 3725.4493    2.3538  4.6484 10.9161  0.0000  0.0585   0.0262   0.1596    0.0667   0.0000   439.4340       5.05621       9.42340      -5.42767       8.66843      -8.97579       5.36396       6.88856       7.14858       7.38908       6.88358       6.57467
  18  21 3868.4087    1.9867  6.2134 10.3060  0.0000  0.0687   0.0188   0.1890    0.0608   0.0000   445.6056       4.65735       13.2071       4.90835      -10.3648      -25.2813       6.08135       7.76293       8.33803       8.59532       8.34689       7.76302
  18  22 4011.1599    1.6163  8.4182 10.0732  0.0000  0.0876   0.0144   0.2443    0.0508   0.0000   436.6199       19.0292       12.9596       17.0503       3.13835      -27.5219       7.76567       9.89617       10.5010       10.8683       10.4643       9.67705
  18  23 4154.0958    1.3403 10.9163 10.0853  0.0000  0.1133   0.0117   0.3225    0.0403   0.0000   442.2628     -0.329877      -3.44914      -10.2685       22.7792      0.659872       10.0330       13.2245       13.9826       14.1806       13.9219       12.5719
  19   6 1709.3675    0.3076  0.3047  9.3051  0.0000  0.0155   0.0116   0.0344    0.0395   0.0000   439.5140      -1.62386       16.6659       2.94774      -3.79884     -0.765062       1.58262       1.88283       1.71378       1.62064       1.88318       1.84266
  19   7 1867.2919    0.4554  0.4169  9.4704  0.0000  0.0169   0.0144   0.0374    0.0510   0.0000   439.4471      -1.94152       15.0411       1.46187      -3.60323      -1.83105       1.47756       1.80965       2.06723       2.01232       2.00077       1.87337
  19   8 2021.7469    0.6853  0.5458  9.4527  0.0000  0.0178   0.0189   0.0447    0.0771   0.0000   439.1722      -1.39806       16.6404     -0.683955      -2.69662      -2.88081       1.64059       2.06316       2.32327       2.21780       2.21879       2.11783
  19   9 2173.7296    0.9119  0.8198  9.5796  0.0000  0.0216   0.0199   0.0519    0.0999   0.0000   438.6171       4.26104       13.0449       6.50895       3.11136      -1.03746       1.75798       2.10952       2.41125       2.48135       2.43670       2.31702
  19  10 2322.3555    1.2912  0.8356 10.3291  0.0000  0.0215   0.0281   0.0524    0.1022   0.0000   436.9064       1.43289       10.1620     -0.859818      0.872740      -1.07244       1.86231       2.28365       2.41490       2.47389       2.52666       2.34451
  19  11 2468.2141    1.7486  0.9494 10.9234  0.0000  0.0235   0.0363   0.0577    0.1123   0.0000   436.7670     -0.185878       15.0967      -4.85799      -2.76960       5.15719       1.83459       2.53359       2.57411       2.67036       2.59067       2.42376
  19  12 2613.1049    2.2768  1.0075 11.3195  0.0000  0.0241   0.0464   0.0569    0.1313   0.0000   436.9727      0.308996       18.6902      -2.36951      -6.55378      -3.58160       1.99075       2.46934       2.77456       2.80519       2.80122       2.69897
  19  13 2758.0495    2.9007  0.9792 11.6005  0.0000  0.0228   0.0577   0.0544    0.1396   0.0000   441.3305       6.67138       11.9226      -3.91085     -0.820273       1.35127       2.06775       2.61716       2.71601       2.76442       2.81443       2.60717
  19  14 2902.6455    3.5378  0.9417 12.1481  0.0000  0.0220   0.0716   0.0566    0.1308   0.0000   441.3260     -0.176435       10.6565      -4.19941      -3.01750      -5.52228       1.81943       2.36693       2.38654       2.57586       2.37944       2.31633
  19  15 3046.6686    4.2272  0.9910 12.5224  0.0000  0.0227   0.0846   0.0580    0.1372   0.0000   439.1139       4.93728       12.0492      -1.93385     -0.289769      -5.05762       1.95580       2.31518       2.67254       2.78147       2.73486       2.59224
  19  16 3189.9932    4.0883  1.2019 12.9255  0.0036  0.0278   0.0816   0.0693    0.1129   0.0000   436.9721       4.83493       16.1382      -8.39313     0.0537764      -5.64305       2.38044       3.10523       3.23400       3.49268       3.47820       3.16167
  19  17 3333.0417    3.7749  1.6864 12.2805  0.0000  0.0314   0.0612   0.0789    0.0997   0.0000   435.2103       7.55768       12.5652       1.21973      -2.82461      -8.58789       2.78451       3.39942       3.68437       3.76592       3.63613       3.54463
  19  18 3476.2603    3.0899  2.5782 11.5952  0.0000  0.0402   0.0424   0.1057    0.0946   0.0000   443.6861       5.47504       15.1501     -0.610879      -9.00865      -11.1927       3.37602       4.34709       4.55413       4.84718       4.57058       4.30764
  19  19 3619.5227    2.6735  3.7851 11.0803  0.0000  0.0497   0.0315   0.1343    0.0801   0.0000   435.8277      0.811690       9.41347       6.97388       6.56747      -1.60325       4.19532       5.30372       5.70233       5.86723       5.66779       5.35099
  19  20 3762.7780    2.2457  5.2850 10.5326  0.0000  0.0607   0.0224   0.1657    0.0671   0.0000   443.7055       7.80845       5.40585      -3.04280      -3.75165      -17.5753       5.35539       6.57860       7.15917       7.55606       7.40845       6.86921
  19  21 3906.0999    1.8346  7.0567 10.2603  0.0000  0.0754   0.0161   0.2073    0.0504   0.0000   434.7532       12.6336       19.1077      -3.65640     -0.487524      -9.68422       6.01288       8.02129       8.50087       8.80606       8.41384       7.95456
  19  22 4049.2680    1.5224  9.4046 10.0096  0.0000  0.0945   0.0126   0.2631    0.0451   0.0000   436.6148       8.17491       15.1244       19.5981      -12.1518      -1.05806       7.86421       10.0510       10.9282       11.1619       10.7369       9.86151
  19  23 4192.3298    1.3111 11.0745  9.9623  0.0000  0.1129   0.0108   0.3100    0.0396   0.0000   441.4290      -21.3739       7.43895      -4.85564       8.99314       1.12530       9.33549       12.3628       13.3055       13.5370       13.3675       12.2326
  19  24 4336.0406    1.0612 13.5874  9.9020  0.0005  0.1503   0.0088   0.4088    0.0360   0.0000   403.7564       10.9301      -16.8387       11.4854       12.5304      -24.1691       11.9422       15.9600       16.7927       17.5876       16.8933       15.8816
  19  25 4479.5305    0.8840 15.9662  9.8590  0.0006  0.1833   0.0074   0.5046    0.0308   0.0000   457.0559       9.97417       1.46776       10.8465       2.50403      -6.97572       14.4868       19.0798       20.5641       21.4966       20.3817       18.9167
  20   4 1386.5012    0.1315  0.1141  9.2794  0.0000  0.0119   0.0101   0.0373    0.0282   0.0000   440.8464      -1.07906       15.9095      0.217616     0.0598011       1.04337      0.817623       1.07969       1.21023       1.16794       1.14943       1.19308
  20   5 1566.5709    0.1917  0.1505  9.2959  0.0000  0.0116   0.0104   0.0256    0.0307   0.0000   438.4985     -0.122810       16.9236      0.558206      -3.03619      0.872197      0.883426       1.15821       1.33498       1.14978       1.19554       1.08140
  20   6 1734.1567    0.3436  0.2792  9.3853  0.0000  0.0142   0.0132   0.0326    0.0396   0.0000   438.4217      -3.67569       15.4552     -0.771505      -5.81849       1.53713       1.03731       1.45168       1.38919       1.45069       1.45257       1.36968
  20   7 1893.9148    0.5047  0.3891  9.5061  0.0000  0.0149   0.0157   0.0352    0.0499   0.0000   437.8326      0.315431       16.7321      0.854958      -3.78672       1.59533       1.12113       1.40602       1.58205       1.65263       1.49400       1.41238
  20   8 2050.0407    0.7310  0.5971  9.4844  0.0000  0.0184   0.0181   0.0436    0.0779   0.0000   439.3838     -0.265935       12.3134      -1.04713      -1.99241      -2.89826       1.59369       1.91570       1.86874       1.90025       1.96461       1.87472
  20   9 2203.1223    0.9960  0.8377  9.6713  0.0000  0.0198   0.0215   0.0536    0.1104   0.0000   438.8797      -2.24590       15.3896      -1.54720      -1.29243       1.13052       1.55825       2.04301       2.15600       2.20577       2.21022       2.01386
  20  10 2352.4574    1.3533  0.8630 10.3633  0.0000  0.0212   0.0282   0.0513    0.1076   0.0000   437.6082       1.74981       12.6657     -0.294090       3.03033     -0.603057       1.84705       2.37453       2.49109       2.47990       2.40026       2.31514
  20  11 2498.9748    1.8173  1.0934 10.7964  0.0000  0.0239   0.0356   0.0619    0.1389   0.0000   441.1544       1.06450       13.8224     -0.701883     -0.147699      -4.97684       1.97642       2.53461       2.73108       2.86175       2.69787       2.50824
  20  12 2644.9677    2.4192  1.0236 11.4931  0.0000  0.0233   0.0472   0.0589    0.1218   0.0000   437.6223       1.89735       13.7253       1.02812       3.93499       3.46552       1.84035       2.41014       2.57776       2.67439       2.70564       2.51904
  20  13 2790.7595    3.1122  0.9057 11.8487  0.0000  0.0207   0.0622   0.0511    0.1224   0.0000   439.1611       4.04146       15.1260      -3.02992      -2.81328     -0.989946       1.70042       2.13445       2.38093       2.53298       2.30998       2.23616
  20  14 2935.9959    3.6846  0.9567 12.3606  0.0000  0.0212   0.0747   0.0565    0.1188   0.0000   436.5384       4.80867       15.9718      -2.79549      -3.09007     -0.776528       1.70985       2.17319       2.31193       2.45524       2.33880       2.27658
  20  15 3080.5588    4.1503  1.0004 12.8428  0.0000  0.0232   0.0824   0.0577    0.1115   0.0000   441.9579       2.69785       10.7695      -4.26417      -1.32248      -7.51226       1.85503       2.49276       2.55828       2.73586       2.58657       2.50515
  20  16 3224.5243    4.0430  1.2449 12.7025 -0.0073  0.0265   0.0725   0.0679    0.1051   0.0000   437.2843       4.60573       11.2256      -2.89646      -3.28472      -5.51666       2.16508       2.89922       3.08504       3.25110       2.97325       2.98865
  20  17 3368.2140    3.6505  1.9418 12.0902  0.0000  0.0331   0.0530   0.0841    0.0870   0.0000   434.1020       5.41810       2.02546      -5.11510      -1.18887      -8.62583       2.65565       3.35157       3.61958       3.87496       3.61926       3.52118
  20  18 3512.0088    3.0101  2.9994 11.4316  0.0000  0.0419   0.0361   0.1122    0.0755   0.0000   433.0506       5.76103       15.8438      -6.00114      -5.36676      -9.92233       3.36978       4.32326       4.59736       4.71343       4.67862       4.55612
  20  19 3655.7604    2.5269  4.0838 10.9427  0.0000  0.0513   0.0270   0.1366    0.0729   0.0000   436.3158       5.65726       24.0531     -0.628752      -14.4179      -15.7758       4.18262       5.34791       5.60865       5.93593       5.79912       5.49662
  20  20 3799.5274    2.1293  5.9218 10.3979  0.0000  0.0629   0.0194   0.1757    0.0605   0.0000   440.6574       8.50887       6.39367      -9.27161      -10.1111    -0.0752114       5.02444       6.50270       6.90851       7.34751       6.93320       6.51076
  20  21 3943.1687    1.7682  8.1110 10.1546  0.0000  0.0807   0.0144   0.2218    0.0477   0.0000   434.2177       21.8373       9.85788      -13.2334      -24.0210       1.07108       6.35337       8.18098       8.80752       9.08089       8.67587       8.42383
  20  22 4086.9016    1.5086  9.5403  9.9907  0.0000  0.0930   0.0119   0.2595    0.0432   0.0000   449.5278       5.57020       11.8982      -5.55233       2.85302      -7.43086       7.23296       9.63455       10.3908       10.6071       10.2022       9.59001
  20  23 4230.7889    1.2275 11.4452 10.0334  0.0003  0.1177   0.0102   0.3251    0.0368   0.0000   413.9618       5.49413       11.9193       4.45752      -14.9947      -20.0055       9.32799       12.0533       13.1505       13.4809       13.0382       12.3906
  20  24 4374.2803    1.0217 14.7651  9.9520  0.0000  0.1559   0.0081   0.4288    0.0329   0.0000   427.3388       28.8479       24.9716      -19.9218       8.80539      -8.72112       12.0005       15.8639       17.0363       17.9138       17.0789       16.2774
  20  25 4518.2332    0.8220 16.5295  9.8972  0.0000  0.1966   0.0070   0.5211    0.0291   0.0000   436.2025       8.81488       15.1293      -46.3507      -10.6528       29.7073       14.8271       19.7375       21.0814       22.0059       21.0306       19.9506
  21   5 1589.2753    0.2203  0.1879  9.2806  0.0000  0.0149   0.0102   0.0273    0.0317   0.0000   439.0220     0.0310203       16.3723       1.38535      -1.15839      -1.98381       1.20758       1.57962       1.52313       1.34767       1.33417       1.80298
  21   6 1758.2094    0.3682  0.3296  9.3127  0.0000  0.0148   0.0128   0.0347    0.0429   0.0000   439.8155     -0.108732       15.8210      -1.62470      -2.97043      -2.85419       1.31459       1.78384       1.95210       1.95948       1.84826       1.50718
  21   7 1919.8110    0.5319  0.5101  9.3757  0.0000  0.0168   0.0145   0.0417    0.0604   0.0000   437.9431       2.34389       16.0747     -0.317873      -2.01658     -0.667877       1.36425       1.62456       1.79140       1.87626       1.86624       1.78233
  21   8 2077.7245    0.7623  0.6834  9.4914  0.0000  0.0191   0.0177   0.0451    0.0821   0.0000   436.3205       1.17851       17.2955     -0.177487      -2.93414      -3.29255       1.48044       1.90781       2.06061       2.15088       2.05327       2.06736
  21   9 2231.9015    1.0516  0.8070 10.0786  0.0000  0.0199   0.0228   0.0518    0.0956   0.0000   438.2128      -2.40393       9.83212     -0.119360      -2.69841      -4.52251       1.62951       2.01708       2.22925       2.29625       2.15413       2.14853
  21  10 2381.9320    1.4515  0.9964 10.4066  0.0000  0.0229   0.0280   0.0565    0.1145   0.0000   438.9230      -3.26383       16.3842       3.93792      -5.95854     -0.545719       1.72223       2.27644       2.30191       2.46700       2.32606       2.30234
  21  11 2529.3300    1.9745  0.9939 11.0188  0.0000  0.0227   0.0376   0.0546    0.1152   0.0000   438.0237      0.992366       12.2456     -0.207024      -2.46196     -0.689538       1.70263       2.21398       2.30648       2.42314       2.49798       2.21082
  21  12 2676.2456    2.6344  0.9963 11.5973  0.0000  0.0218   0.0513   0.0577    0.1205   0.0000   437.1950      -1.28552       11.5655      -1.35741     -0.907091      -3.14997       1.69094       2.19905       2.40563       2.39382       2.31513       2.24470
  21  13 2823.0509    3.2436  0.9627 11.7026  0.0000  0.0214   0.0619   0.0534    0.1519   0.0000   440.0207       3.12430       15.6197     -0.466489      -4.47482      -4.37778       1.79722       2.32950       2.49340       2.49769       2.32672       2.27761
  21  14 2968.9598    3.8631  0.9359 12.2521  0.0000  0.0206   0.0753   0.0513    0.1271   0.0000   440.1730       2.77622       15.6804     0.0929579      -6.04038      -2.39440       1.66697       2.01400       2.23094       2.35492       2.33923       2.23408
  21  15 3114.0555    4.2843  1.0174 12.6717 -0.0006  0.0213   0.0822   0.0594    0.1201   0.0000   439.1409     -0.676238       16.4230     -0.551568     0.0115920      -5.81043       1.68862       2.16463       2.23704       2.35831       2.33356       2.10712
  21  16 3258.6458    4.1312  1.3489 12.4622  0.0000  0.0265   0.0694   0.0658    0.1243   0.0000   436.9848       7.48709       8.69687      -2.37769      -2.78621      -6.72888       2.12506       2.75152       2.93779       3.10280       3.13833       3.01145
  21  17 3403.0390    3.4642  2.0636 12.0415  0.0000  0.0330   0.0475   0.0871    0.0719   0.0000   436.3155       6.50263       13.1058      -8.10102      -1.15479      -7.72400       2.47056       3.18274       3.41865       3.66566       3.51261       3.40757
  21  18 3547.2743    2.8636  2.9271 11.6493  0.0000  0.0420   0.0353   0.1103    0.0652   0.0000   442.7287       9.09659       11.1974      -4.34158      -1.71632      -11.7465       3.16806       4.18250       4.48104       4.65793       4.62523       4.42714
  21  19 3691.6909    2.4204  4.6027 10.7424  0.0000  0.0529   0.0238   0.1415    0.0641   0.0000   433.4760      -4.42424       10.5672      -4.19842       8.66931      -6.86035       4.08568       5.23220       5.55899       5.87772       5.76724       5.47001
  21  20 3835.8745    2.0651  5.9771 10.4183  0.0000  0.0632   0.0182   0.1702    0.0544   0.0000   431.6941       4.00981       11.8228     -0.919815       2.98242       1.00151       4.80543       6.33825       6.74904       7.04644       6.91525       6.50832
  21  21 3980.1215    1.7160  8.4231 10.0657  0.0000  0.0807   0.0134   0.2222    0.0456   0.0000   444.7217      -11.6603       13.9228       6.62103       3.76117      0.556517       6.09678       7.90621       8.50793       8.71994       8.61157       8.18894
  21  22 4124.2244    1.4079 10.3455 10.0380  0.0000  0.0988   0.0108   0.2819    0.0378   0.0000   436.1841      -20.7175       10.6283      -4.53432      -4.93479      -16.6788       7.51921       9.80486       10.6945       11.1478       10.7549       10.3564
  21  23 4268.4893    1.1614 12.8087  9.9730  0.0000  0.1284   0.0089   0.3602    0.0344   0.0000   439.1358       18.4309       14.7694      -1.36494      -8.38321      -21.6209       9.49077       12.5577       13.1997       14.2089       13.3630       13.0326
  21  24 4412.5351    0.9713 15.6748  9.9291  0.0000  0.1663   0.0073   0.4499    0.0298   0.0000   429.6281       42.3742       43.0982      -31.1449     -0.232794       4.65417       12.2806       15.9703       17.7017       18.2006       17.7921       16.9135
  22   4 1429.1357    0.1383  0.1254  9.2408  0.0000  0.0167   0.0090   0.0244    0.0274   0.0000   438.1376       1.12705       17.7402     -0.165469      -3.06313       1.47095       1.43714       2.07674       2.54963       1.99994       1.93262       2.30812
  22   5 1611.3448    0.2226  0.2221  9.2467  0.0015  0.0131   0.0095   0.0281    0.0317   0.0000   439.6745       1.03412       17.7752      -1.27543      -2.34837       1.85913      0.954657       1.16443       1.35146       1.55397       1.36224       1.36100
  22   6 1781.5231    0.3843  0.2944  9.3688  0.0000  0.0132   0.0130   0.0280    0.0394   0.0000   439.7127      -1.34509       18.4848    -0.0991556      -3.17316     -0.731234      0.952789       1.21014       1.31381       1.39833       1.37966       1.17936
  22   7 1945.0794    0.5987  0.4591  9.5100  0.0000  0.0158   0.0160   0.0349    0.0552   0.0000   439.2941      -1.48201       13.2775      -1.56821     -0.880852       1.31347       1.14906       1.41674       1.46023       1.48958       1.52934       1.52080
  22   8 2104.7643    0.8221  0.7417  9.5905  0.0000  0.0191   0.0181   0.0485    0.0865   0.0000   440.3658      -1.93753       17.0280     -0.879881     -0.290678     -0.776903       1.51883       1.98299       2.09201       2.22152       2.05305       2.13896
  22   9 2259.9501    1.1295  0.7910 10.0595  0.0000  0.0190   0.0235   0.0488    0.0934   0.0000   441.6917      0.373251       14.0335      -2.08870      -2.47953      0.997423       1.33278       1.77397       1.93818       1.99251       1.95555       1.77970
  22  10 2410.8668    1.5514  1.0826 10.3945  0.0000  0.0229   0.0288   0.0588    0.1318   0.0000   439.3222       2.44456       12.1847      -2.12825      -1.45545      -1.37050       1.59780       2.03266       2.31381       2.48065       2.25792       2.19532
  22  11 2559.2416    1.9973  1.1223 10.9812  0.0000  0.0228   0.0366   0.0607    0.1212   0.0000   439.5711       3.66347       13.9780     -0.925158      -1.08853      -5.74105       1.79413       2.28511       2.42537       2.52375       2.45891       2.37156
  22  12 2707.1640    2.6569  0.8999 11.7708  0.0000  0.0194   0.0529   0.0538    0.1048   0.0000   440.8476       1.54716       12.2704     -0.962137     -0.725534      -5.84246       1.48707       1.90701       2.00072       2.07663       2.00456       1.95980
  22  13 2854.8130    3.4886  0.8883 12.1504  0.0000  0.0189   0.0686   0.0519    0.1160   0.0000   437.9697       3.76925       16.4584      -4.31076       1.00737      -7.60346       1.43347       1.84151       2.00535       2.14886       2.13125       2.01665
  22  14 3001.4699    3.9305  0.9850 12.4645  0.0000  0.0207   0.0747   0.0550    0.1218   0.0000   439.4366       5.85154       9.24214      -2.20407    -0.0545179      -6.65374       1.53198       2.02108       2.12597       2.20953       2.14884       2.06839
  22  15 3147.1238    4.1729  1.0241 12.9004 -0.0000  0.0216   0.0812   0.0609    0.1050   0.0000   438.1654       3.06040       14.9584      -1.46588      -2.17285      -8.69817       1.63090       2.21662       2.36985       2.46164       2.36009       2.29620
  22  16 3292.3977    3.7559  1.5613 12.4227  0.0000  0.0287   0.0589   0.0724    0.0930   0.0000   440.2594       5.17567       14.7555      -7.31849      -3.60517      -3.74156       2.10340       2.66889       2.81078       3.13323       3.05309       2.76208
  22  17 3437.3625    3.3205  2.3264 11.8189  0.0000  0.0351   0.0419   0.0894    0.0713   0.0000   438.5902      0.571316       16.3364      -2.85648      -3.91150      -5.95617       2.68282       3.33825       3.60207       3.83225       3.87431       3.54009
  22  18 3582.2686    2.7456  3.4533 11.3059  0.0000  0.0440   0.0296   0.1158    0.0580   0.0000   440.3254       13.9033       8.60883      -14.1553     -0.130497      -8.54941       3.24205       4.30643       4.56254       4.81636       4.70072       4.42249
  22  19 3727.1031    2.3160  4.8601 10.7428  0.0000  0.0536   0.0216   0.1465    0.0557   0.0000   438.7035       20.3360       6.75953      -19.6159      0.169897      -4.78940       3.98613       5.12279       5.54765       5.83614       5.75067       5.45696
  22  20 3871.9205    1.9313  6.4348 10.4445  0.0000  0.0657   0.0166   0.1809    0.0465   0.0000   436.9077       9.00585       14.0283      -1.99513      -8.47726      -10.6027       4.79983       6.12246       6.63878       6.93876       6.96491       6.59704
  22  21 4016.4411    1.6042  8.4845 10.1551  0.0000  0.0823   0.0126   0.2273    0.0408   0.0000   450.1064      0.261648       11.5783      -16.3355       8.25969      -2.73513       5.99935       7.77680       8.30944       8.80621       8.63451       8.17115
  22  22 4161.1849    1.3397 10.9458 10.0283  0.0000  0.1048   0.0100   0.2928    0.0353   0.0000   446.4992      -1.27975       24.9693       11.4793      -16.1556      -6.31758       7.39034       9.65931       10.4412       10.9759       10.7776       10.2383
  22  23 4305.8018    1.1491 13.5260  9.9199  0.0000  0.1323   0.0081   0.3663    0.0319   0.0000   437.1437      -2.84893      -9.87168      -21.2324      -1.68457       13.4133       9.24846       12.3215       13.2445       14.0432       13.7450       13.0284
  22  25 4594.9800    0.7763 18.2214  9.7580  0.0024  0.2058   0.0058   0.5485    0.0254   0.0000   465.0769       55.6173       29.6008      -15.9037       24.1488      -25.7888       14.1787       18.4981       20.6965       21.1112       20.6524       19.5345
  23   3 1252.2390    0.0856  0.0685  9.4152  0.0000  0.0175   0.0093   0.0225    0.0249   0.0000   439.5826      0.918196       17.9001       1.57640      -2.26361       1.41675       1.09916       1.29326       1.64932       1.52855       1.45753       1.50747
  23   4 1449.6843    0.1540  0.1224  9.2836  0.0000  0.0109   0.0093   0.0247    0.0273   0.0000   438.6314    -0.0870881       19.3141      -2.12904     -0.602582       1.86084      0.907602      0.901784      0.929336       1.04221       1.03969       1.03821
  23   6 1804.2190    0.4092  0.3750  9.3968  0.0000  0.0142   0.0125   0.0359    0.0426   0.0000   438.9134      -1.52386       19.8475      0.750662      -3.23504     -0.263650      0.921487       1.15206       1.35534       1.43299       1.37107       1.26519
  23   7 1969.6219    0.5875  0.5891  9.5799  0.0000  0.0167   0.0142   0.0434    0.0565   0.0000   438.3903      -4.35821       19.1006      -1.24790      -4.54823      -3.61890       1.12658       1.44225       1.61100       1.71765       1.56403       1.57910
  23   8 2131.0856    0.8921  0.7314  9.5407  0.0000  0.0193   0.0184   0.0419    0.0899   0.0000   439.4698     -0.971708       14.0105      -1.52689      -2.65312      -1.47953       1.33789       1.82273       1.99199       2.14555       2.21626       2.08900
  23   9 2287.4993    1.2596  0.8672 10.1664  0.0000  0.0197   0.0242   0.0477    0.1030   0.0000   440.8800      -3.83668       12.4777      -1.91527      -1.46038      -2.94819       1.37123       1.77594       1.91115       2.03178       1.98686       1.89630
  23  10 2439.2027    1.6831  1.1019 10.3240  0.0000  0.0220   0.0301   0.0581    0.1470   0.0000   437.6894      0.756146       16.2016      0.644868      0.795703      -2.10878       1.59046       2.12223       2.13533       2.36188       2.28226       2.28035
  23  11 2588.7397    2.1254  1.1976 10.9442 -0.0000  0.0232   0.0364   0.0616    0.1340   0.0000   439.3890      0.131853       14.3127      -2.03335       3.32849      -4.05933       1.60780       2.08859       2.17139       2.24583       2.19634       2.19861
  23  12 2737.6613    2.8853  0.9366 11.7724  0.0000  0.0198   0.0536   0.0515    0.1100   0.0000   438.3488       2.45831       14.3381      -3.03497      -5.57265      -3.42649       1.36654       1.75624       1.93691       1.98660       1.96875       1.88265
  23  13 2886.1851    3.5688  0.9399 12.2435  0.0000  0.0199   0.0665   0.0516    0.1156   0.0000   437.3976       2.98679       16.3160      -1.46692       3.39945      -4.96180       1.41096       1.83221       1.99465       2.07847       1.98887       1.97081
  23  14 3033.5511    4.0740  0.9610 12.6198  0.0000  0.0207   0.0760   0.0516    0.1182   0.0000   437.0758       4.11647       13.6228     -0.418498      -4.60129      -5.29975       1.52542       1.91213       2.18356       2.15349       2.13251       2.05881
  23  15 3179.7747    4.1874  1.1888 12.8409  0.0001  0.0235   0.0738   0.0641    0.1147   0.0000   438.9267       2.52258       14.0032       1.90060       1.52759      -3.82916       1.66051       2.14613       2.18775       2.42236       2.41223       2.29187
  23  16 3325.7067    3.8117  1.6999 12.3274  0.0000  0.0286   0.0552   0.0728    0.0837   0.0000   436.9706       8.10275       12.6189      -1.24125   -0.00838847      -8.15756       2.04357       2.66924       2.83961       2.87343       2.94500       2.77222
  23  17 3471.4042    3.2128  2.4493 11.8171  0.0000  0.0342   0.0387   0.0940    0.0608   0.0000   443.3099      0.921058       11.8622      -5.11003      0.174967      -9.99488       2.40924       3.06637       3.37163       3.50283       3.59419       3.42851
  23  18 3616.8505    2.6372  3.8320 11.1902  0.0000  0.0454   0.0266   0.1208    0.0529   0.0000   442.7445      0.115545       12.6142      -4.48203      -11.3215      -11.5984       3.16103       4.12504       4.39937       4.61193       4.49347       4.32102
  23  19 3762.3444    2.2172  5.4411 10.6185  0.0000  0.0562   0.0190   0.1503    0.0500   0.0000   438.5743       14.4190       5.04781     -0.290893      -10.9790      -11.5195       3.93515       5.09458       5.46986       5.65470       5.85834       5.46260
  23  20 3907.5124    1.8269  6.8997 10.3691 -0.0003  0.0677   0.0148   0.1872    0.0440   0.0000   450.7682       14.3845       8.39394      -7.20620      -1.32234      -10.6402       4.67396       6.07045       6.79165       6.98706       6.87381       6.61085
  23  21 4052.5062    1.5307  9.3178 10.1934  0.0000  0.0879   0.0115   0.2399    0.0366   0.0000   429.6621       22.2431       26.4133      -7.79381      -3.30850      -17.4909       5.97877       7.87298       8.49913       8.90292       8.78143       8.45040
  23  22 4197.7895    1.2846 11.7146 10.0502  0.0002  0.1117   0.0092   0.3097    0.0340   0.0000   430.8473      -6.42288       15.8690       5.56172       11.9404      -14.7517       7.70439       10.0214       10.9410       11.3330       11.4537       10.8533
  23  23 4343.2317    1.0701 14.4151  9.9655  0.0000  0.1416   0.0074   0.3911    0.0300   0.0000   434.3174       39.0467       8.22854      -20.5480      -7.64578       12.8233       9.51009       12.4682       13.6988       14.1772       14.2689       13.5056
  23  24 4487.9146    0.8792 17.0145  9.8657 -0.0015  0.1793   0.0062   0.4889    0.0273   0.0000   393.2230       29.7264       4.51676      -12.2489       32.0783      -13.4145       11.8069       15.6174       17.1721       17.8560       17.5984       16.9787
  24   3 1271.0095    0.0984  0.1156  9.3715  0.0000  0.0172   0.0085   0.0345    0.0255   0.0000   439.0097      0.291256       19.0156       3.51982      -3.48214      -2.23244       1.47520       1.55939       1.41546       1.55252       2.07127       1.88035
  24   5 1653.6809    0.2864  0.2015  9.4198  0.0000  0.0108   0.0113   0.0230    0.0314   0.0000   440.9827    -0.0103244       19.9052      -1.54622      -4.87571     0.0167729      0.803637      0.946281       1.00649       1.16806       1.19286       1.15247
  24   6 1826.3034    0.4604  0.3825  9.3986  0.0000  0.0134   0.0134   0.0330    0.0458   0.0000   439.3971      -1.65675       17.9797     -0.593426      -4.19576     -0.828514      0.920414       1.12920       1.29540       1.37451       1.38631       1.31523
  24   7 1993.5554    0.6514  0.5987  9.6224  0.0000  0.0163   0.0153   0.0425    0.0612   0.0000   439.5944      0.651803       15.8962      -2.42239      -1.11285      0.467175       1.12604       1.46264       1.60351       1.66056       1.63322       1.52800
  24   8 2156.7631    0.9489  0.6943  9.7787  0.0000  0.0173   0.0199   0.0424    0.0816   0.0000   438.5060       2.47708       15.8866      -1.70245     -0.688880      -3.42834       1.09965       1.39392       1.65724       1.66783       1.63020       1.53351
  24   9 2314.3311    1.3027  0.9199 10.1878  0.0000  0.0201   0.0244   0.0501    0.1054   0.0000   438.8878     -0.812114       14.8818      -2.70915      -2.10484      -1.62702       1.29073       1.68254       1.87338       1.88504       1.88468       1.84831
  24  10 2467.0436    1.7638  1.0533 10.7789  0.0000  0.0217   0.0316   0.0548    0.1204   0.0000   439.5290      0.292794       13.3624      0.337054      -3.80566     -0.568297       1.39880       1.87664       2.02637       2.06286       2.10414       1.97881
  24  11 2617.6948    2.2432  1.0644 11.3565  0.0000  0.0215   0.0399   0.0557    0.1149   0.0000   438.6395     -0.599232       13.2295      -5.03127      -2.54254      -3.52418       1.48184       1.93305       2.02265       2.05983       2.17962       2.06333
  24  12 2767.6801    2.8980  1.0657 11.6358  0.0000  0.0207   0.0503   0.0550    0.1264   0.0000   438.5422       4.53999       16.1153      -4.91473      -2.23407      -1.88607       1.39252       1.83771       1.99800       2.14093       2.00977       1.95051
  24  13 2917.0075    3.6858  0.9625 12.5274  0.0000  0.0197   0.0688   0.0523    0.1050   0.0000   438.5861       2.15043       13.5683       1.06592      -2.96327      -2.83138       1.32150       1.71361       1.86066       1.94982       1.95811       1.87936
  24  14 3065.1297    4.0891  1.0704 12.4630  0.0000  0.0209   0.0707   0.0559    0.1280   0.0000   436.7994       4.82928       14.3912      -3.91799      -3.41190      -4.77267       1.45070       1.79453       1.91594       2.13406       2.04529       2.03705
  24  15 3212.0979    4.1708  1.2667 12.4463  0.0000  0.0234   0.0677   0.0607    0.1280   0.0000   442.9087       4.06667       14.9045      -3.17459      -1.84938      -5.87510       1.54403       1.93548       2.13294       2.20702       2.19209       2.11066
  24  16 3358.6653    3.5274  1.9760 12.2618  0.0000  0.0301   0.0474   0.0840    0.0694   0.0000   440.5710       9.10549       12.6413      -5.13545      0.746103      -4.65672       2.11296       2.77898       3.06314       3.23557       3.16784       2.97670
  24  17 3504.9642    3.0237  2.7776 11.6643  0.0000  0.0369   0.0335   0.0969    0.0564   0.0000   446.3741      -1.37361       6.92494       3.11666      -1.05046      -11.5059       2.38492       3.10957       3.43159       3.59477       3.52649       3.47035
  24  18 3651.1362    2.5337  4.0137 11.1529  0.0000  0.0453   0.0240   0.1229    0.0474   0.0000   436.6270       6.71957       13.0292       1.16717      -4.50644      -4.72147       3.06639       3.91666       4.35319       4.56641       4.58161       4.33986
  24  19 3796.9603    2.1079  5.8020 10.6926  0.0000  0.0585   0.0176   0.1574    0.0438   0.0000   432.8815      -3.50685       2.93319       1.50310       2.33654      -11.8070       3.96608       5.05832       5.59478       5.94686       5.85559       5.59002
  24  20 3942.7508    1.7920  7.7263 10.2356  0.0001  0.0710   0.0135   0.1967    0.0437   0.0000   446.4060       1.03042       13.7604      -3.15028       4.70167      -21.6679       4.76242       6.14986       6.71420       7.00499       6.95843       6.78747
  24  21 4088.4497    1.4869  9.8207 10.1170  0.0000  0.0910   0.0106   0.2468    0.0363   0.0000   446.5674      -3.26339       11.8894      -3.17234      -11.2560      -20.5478       5.91761       7.92763       8.36463       8.96996       8.92893       8.54290
  24  23 4379.4417    0.9982 14.7961  9.9980 -0.0004  0.1518   0.0069   0.4090    0.0283   0.0000   438.9763       26.8649       27.5597      -12.4854       22.2989      -15.1770       9.79396       13.1324       14.1836       15.0663       15.1243       14.4902
  25   4 1489.4515    0.1659  0.1267  9.2497  0.0000  0.0103   0.0094   0.0237    0.0260   0.0000   440.1414     -0.205951       20.1638     -0.113773      -2.14529       2.17071      0.653682      0.751666      0.985914      0.935919      0.993846      0.917537
  25   5 1674.0766    0.2959  0.2475  9.2750  0.0000  0.0123   0.0104   0.0236    0.0327   0.0000   440.2355      -1.89578       20.3501     -0.539307      -1.80729     -0.194860      0.785940       1.06414       1.12612       1.15885       1.28132       1.19711
  25   6 1847.8717    0.4460  0.4420  9.3551  0.0035  0.0152   0.0120   0.0353    0.0466   0.0000   440.4701       2.07342       19.4128      -4.94848      -1.74344       1.17231      0.958686       1.24883       1.29462       1.44618       1.37009       1.48500
  25   7 2016.9497    0.6782  0.5815  9.5635  0.0000  0.0161   0.0154   0.0387    0.0614   0.0000   439.2648     -0.399964       15.0293      0.347480      -2.07945      -3.45504      0.994865       1.36589       1.53746       1.55311       1.55798       1.60401
  25   8 2181.7382    0.9546  0.8380  9.8667  0.0000  0.0193   0.0185   0.0476    0.0840   0.0000   442.7545       1.01564       13.8250      -2.40344      -1.29579    -0.0372234       1.17240       1.54898       1.65847       1.78005       1.74073       1.75271
  25   9 2340.5574    1.4087  0.9560 10.4214  0.0003  0.0208   0.0257   0.0510    0.0978   0.0000   440.5343    -0.0967437       12.4927      -3.34307      -2.52689      0.557978       1.34044       1.74984       1.84331       2.00461       1.91633       1.85070
  25  10 2494.4340    1.8551  1.0227 11.0551  0.0000  0.0217   0.0327   0.0524    0.0997   0.0000   439.4428      -2.03110       15.0311       1.30276       1.60677      0.325752       1.34936       1.80139       1.88214       2.01114       1.99521       1.88626
  25  11 2646.2953    2.4329  1.0855 11.3531  0.0000  0.0214   0.0418   0.0540    0.1238   0.0000   438.8956       3.55669       16.9834      -2.73207     -0.192371      -2.04758       1.35905       1.80952       1.93033       2.15064       2.00637       2.01811
  25  12 2797.4076    3.1894  0.9157 12.0827  0.0000  0.0185   0.0585   0.0475    0.0955   0.0000   438.0158      0.269065       15.8388       1.25450       1.69213      -5.54113       1.18649       1.53634       1.70381       1.81453       1.77596       1.72528
  25  13 2947.5114    3.8684  0.8675 12.5146 -0.0002  0.0182   0.0722   0.0468    0.0960   0.0000   436.3050       2.91061       11.2942      -2.19754      -2.10680      -1.98671       1.11838       1.51237       1.59247       1.71582       1.65967       1.63099
  25  14 3096.2970    4.2780  1.0429 12.7035  0.0000  0.0210   0.0756   0.0534    0.1212   0.0000   438.4493       5.77513       13.1463      -1.41871     -0.666032      -3.55917       1.47729       1.89886       1.94705       2.06787       2.16256       2.15896
  25  15 3243.9392    3.9806  1.4485 12.5558  0.0000  0.0249   0.0603   0.0677    0.0907   0.0000   437.4096       5.45946       11.9386      -5.17583       2.22811      -5.03629       1.58049       2.01762       2.25272       2.34802       2.33569       2.30890
  25  16 3391.2298    3.5143  1.8575 12.2884  0.0000  0.0294   0.0474   0.0760    0.0734   0.0000   439.3754       5.12151       13.7445      -2.21649      -3.24343      -5.60613       1.85153       2.43194       2.55140       2.86027       2.75759       2.66827
  25  17 3538.3001    2.8891  3.0539 11.5573  0.0000  0.0382   0.0302   0.1018    0.0506   0.0000   439.4336       6.28703       11.5862      0.893302      0.134673      -5.69425       2.35884       3.17632       3.44364       3.52010       3.60194       3.53822
  25  18 3685.1101    2.4394  4.5800 10.8651  0.0000  0.0481   0.0210   0.1276    0.0456   0.0000   434.4942     -0.886976       8.84422      -9.69501      -11.2967      -3.70968       3.07750       4.07238       4.37031       4.55278       4.65483       4.41629
  25  19 3831.3889    1.9872  6.1210 10.6611  0.0000  0.0608   0.0161   0.1649    0.0395   0.0000   438.1017       4.59165       17.2010      -6.42545      0.596831      0.833328       3.76747       4.99981       5.41864       5.77758       5.76652       5.58092
  25  20 3977.5703    1.6715  8.4702 10.3132  0.0000  0.0771   0.0122   0.2166    0.0363   0.0000   446.2205       3.38807       16.2677      -33.0343     -0.383667      -4.11466       4.87088       6.39096       6.93770       7.27834       7.35700       6.98129
  25  22 4270.1588    1.1777 12.7725  9.9926  0.0009  0.1211   0.0080   0.3292    0.0311   0.0000   441.3495       7.58173       28.2639       6.08163       10.9675      -19.8108       7.64267       10.1058       11.0512       11.6986       11.6344       11.1701
  26   3 1307.4639    0.0969  0.0688  9.2792  0.0000  0.0149   0.0085   0.0163    0.0238   0.0000   440.3194      -1.02223       21.7272      -2.39738      -2.96274     -0.376822      0.898384       1.23188       1.48179       1.44403       1.71355       1.88433
  26   4 1508.6926    0.1668  0.1685  9.2505  0.0000  0.0112   0.0082   0.0251    0.0267   0.0000   440.9002     -0.608309       21.2891      0.218422      -2.59177      -2.64529      0.714101      0.924050       1.04127       1.23012       1.05156      0.995782
  26   5 1694.0428    0.3157  0.2908  9.2876  0.0000  0.0128   0.0102   0.0270    0.0341   0.0000   440.1363     -0.293642       19.2437     -0.655311      -1.42491      -1.34227      0.808756       1.10636       1.17780       1.23686       1.33414       1.26403
  26   6 1869.0255    0.4958  0.4288  9.5006  0.0000  0.0143   0.0133   0.0339    0.0453   0.0000   438.4424      -1.22434       19.4121      -1.24735      -1.32044       1.66845      0.800010       1.10602       1.15616       1.27748       1.19690       1.19951
  26   7 2039.7250    0.7261  0.6592  9.5074  0.0000  0.0168   0.0156   0.0412    0.0677   0.0000   440.6800      0.278603       18.1863      -1.36162      -3.39282      0.164041       1.02372       1.23718       1.36000       1.54962       1.57435       1.55420
  26   8 2206.0393    1.0478  0.8437 10.0067  0.0000  0.0193   0.0195   0.0455    0.0799   0.0000   439.9092      -2.71197       18.0506      -1.09510      -4.58484      -1.25494       1.10735       1.47276       1.65370       1.70705       1.77429       1.73576
  26   9 2366.0375    1.4408  0.9824 10.5329  0.0000  0.0193   0.0256   0.0520    0.0897   0.0000   439.0599       1.33500       14.4731      0.755438      -1.07035      -1.87820       1.19807       1.53711       1.68534       1.75212       1.73126       1.70463
  26  10 2521.2278    2.0006  1.0410 11.0047  0.0000  0.0200   0.0338   0.0528    0.1055   0.0000   439.0073      -3.44545       14.9982      -1.27517      -1.87309      -2.46534       1.24444       1.64429       1.76019       1.81887       1.96404       1.87305
  26  11 2674.4252    2.5966  0.9067 11.7901  0.0000  0.0194   0.0473   0.0470    0.0995   0.0000   438.8904      0.683838       16.2945     -0.955774     -0.635797     -0.996661       1.24468       1.66045       1.72820       1.90230       1.95365       1.89385
  26  12 2826.6558    3.2890  0.9840 11.9077  0.0000  0.0193   0.0562   0.0489    0.1204   0.0000   438.1179       3.11120       16.3375      -2.83006     -0.499620      -7.05716       1.23432       1.53725       1.68441       1.81059       1.69049       1.72802
  26  13 2977.5832    3.9864  0.9230 12.5196  0.0000  0.0184   0.0704   0.0463    0.0989   0.0000   439.5232       4.10645       13.9209       1.13438      -6.58921      -4.15953       1.21289       1.53098       1.67828       1.95021       1.83529       1.86292
  26  14 3127.0391    4.1646  1.0825 12.9195  0.0001  0.0222   0.0723   0.0550    0.1031   0.0000   439.8268       4.51927       17.2493      -2.44955      -1.23097      -6.32042       1.43904       1.87836       2.07771       2.15072       2.24741       2.20462
  26  15 3275.5284    4.0203  1.3878 12.6730  0.0000  0.0245   0.0614   0.0647    0.0893   0.0000   435.6859      0.143175       11.7190      -1.87121       2.52024      -7.42039       1.47211       1.98721       2.13359       2.21244       2.26090       2.23289
  26  16 3423.4260    3.3132  2.1564 12.1184  0.0000  0.0318   0.0411   0.0823    0.0643   0.0000   437.9992       10.0457       15.7402      -7.43697       1.43920      -5.83325       1.99027       2.65812       2.82830       2.99827       2.96999       2.93760
  26  17 3571.0598    2.7936  3.2295 11.4424  0.0000  0.0387   0.0285   0.1040    0.0524   0.0000   436.4440       10.8900       11.6641      -6.19720      0.769894      -1.84829       2.43892       3.23176       3.47350       3.71121       3.61684       3.58786
  26  18 3718.5124    2.3524  4.7693 10.8257  0.0000  0.0483   0.0195   0.1309    0.0435   0.0000   436.3723       3.49856       19.3523       4.94270       1.18531      -11.8315       3.04996       3.92684       4.36414       4.58913       4.65040       4.56157
  26  19 3865.4911    1.8798  6.5003 10.6366  0.0000  0.0627   0.0148   0.1730    0.0368   0.0000   435.0593       8.77943       9.46551      -5.54583       3.48443      -5.85063       3.86685       5.06702       5.49050       5.86851       5.84677       5.60374
  26  20 4012.4344    1.5829  8.9827 10.2570  0.0000  0.0799   0.0111   0.2248    0.0344   0.0000   439.7494       8.03818       4.49008      -6.91187      -3.99030      -4.88177       4.84123       6.34965       6.99732       7.33025       7.31553       7.06982
  26  21 4159.1876    1.3479 11.8713 10.0382  0.0000  0.1056   0.0086   0.2933    0.0323   0.0000   426.6560       9.85775       23.7341      -8.82828      -23.6245      -1.27099       6.36466       8.36331       9.27136       9.66433       9.66380       9.38328
  26  22 4305.6041    1.1055 14.3458 10.0249 -0.0009  0.1355   0.0071   0.3707    0.0280   0.0000   434.9958      -11.2548       23.8709      -10.3050       11.2994      -15.8223       8.05468       10.7581       11.7724       12.4422       12.6885       12.2704
  26  23 4452.0210    0.9235 16.7888  9.8910 -0.0018  0.1692   0.0059   0.4485    0.0255   0.0000   434.5762       22.7214       18.6107       2.43502      -21.9407      -1.20421       10.1072       13.3828       14.9654       15.6964       15.7489       15.2097
  27   3 1325.2225    0.0980  0.0622  9.3263  0.0000  0.0106   0.0085   0.0176    0.0232   0.0000   440.4426     -0.142974       19.9507      0.179560      -3.19495     -0.785251      0.694332      0.822505      0.959568       1.03806       1.05560       1.08750
  27   4 1527.5521    0.1852  0.1634  9.2747  0.0000  0.0102   0.0086   0.0247    0.0266   0.0000   439.9891      -1.07461       19.0409     0.0281330      -2.19803       1.54085      0.635930      0.793984      0.859822      0.875527      0.904756      0.841139
  27   5 1713.5632    0.3224  0.3050  9.2636  0.0000  0.0120   0.0103   0.0306    0.0344   0.0000   440.5429      0.497734       18.1287     -0.876322      -1.85210     -0.271893      0.773078       1.02184       1.16197       1.25789       1.28213       1.46794
  27   6 1889.7346    0.5322  0.4817  9.4571  0.0000  0.0151   0.0131   0.0347    0.0503   0.0000   441.3342      0.752219       20.6852      -1.18774      -2.21404     0.0579758      0.985513       1.33486       1.41161       1.51836       1.55785       1.35552
  27   7 2062.0663    0.7585  0.7461  9.6379  0.0000  0.0182   0.0152   0.0458    0.0720   0.0000   438.9721      0.599631       21.2257      -1.38268      -4.39475      0.713516       1.01859       1.31724       1.48559       1.55394       1.55571       1.56531
  27   8 2229.7421    1.0963  0.8546  9.9930  0.0000  0.0177   0.0203   0.0470    0.0870   0.0000   442.3379     -0.374721       17.3165     -0.374274      -1.21990      -3.03351       1.07654       1.35055       1.47541       1.61292       1.53055       1.51069
  27   9 2391.0325    1.5611  0.9496 10.8209  0.0000  0.0199   0.0277   0.0513    0.0879   0.0000   439.6460      0.107149       16.7973     -0.985895      -2.31698    -0.0938276       1.10763       1.59176       1.64433       1.84950       1.90768       1.79223
  27  10 2547.5710    2.0310  1.1666 11.0791  0.0000  0.0209   0.0333   0.0572    0.1082   0.0000   439.7598       4.25016       16.0043      -1.80441      -1.59203       2.54897       1.31580       1.66941       1.83040       1.89467       1.89815       1.91936
  27  11 2702.1159    2.7590  1.0037 11.7697  0.0000  0.0192   0.0474   0.0508    0.1019   0.0000   438.6608       2.78656       13.8518    -0.0740220       1.48177      -2.35937       1.16415       1.47925       1.67637       1.68557       1.80268       1.73259
  27  12 2855.4279    3.5832  0.8919 12.2344  0.0001  0.0180   0.0636   0.0447    0.1054   0.0000   441.5858       3.10324       14.0043     -0.613705      -2.62245      -2.64128       1.09862       1.42190       1.47371       1.63174       1.58277       1.62971
  27  13 3007.1034    4.0938  1.0004 12.4255  0.0000  0.0187   0.0688   0.0486    0.1112   0.0000   440.0838       3.77633       13.9133      -6.28309      -2.15738      -2.84876       1.13374       1.44110       1.55972       1.72639       1.69962       1.68939
  27  14 3157.3063    4.2272  1.2496 12.5450  0.0000  0.0215   0.0665   0.0596    0.1165   0.0000   439.1627       3.55565       12.1816      -2.00759      -7.39442      -3.71885       1.37015       1.68819       1.80364       1.96201       2.01447       1.90893
  27  15 3306.6195    3.8805  1.6795 12.3021 -0.0009  0.0267   0.0519   0.0674    0.0822   0.0000   439.9117       2.90327       12.7027      -4.34122      0.578492      -2.73588       1.59203       2.03180       2.37435       2.46107       2.38605       2.39207
  27  16 3455.3628    3.1913  2.4875 11.9175  0.0000  0.0327   0.0364   0.0908    0.0585   0.0000   438.4773       4.46617       17.0632      -3.04645       1.18904      -5.86422       1.89980       2.49125       2.70849       2.98991       2.83003       2.81771
  27  17 3603.6626    2.6585  3.6524 11.3527  0.0000  0.0413   0.0254   0.1102    0.0472   0.0000   438.0910      -5.01283       12.1749      0.432625     -0.734145      -2.39846       2.48052       3.26299       3.56528       3.81011       3.75928       3.68711
  27  18 3751.6892    2.2318  5.3400 10.8191  0.0000  0.0512   0.0177   0.1433    0.0392   0.0000   442.8237       3.77899       12.6642      -5.75225       4.04055      -15.6477       3.03571       3.90291       4.37944       4.63329       4.52007       4.45054
  27  19 3899.2862    1.8787  7.3617 10.4668  0.0000  0.0650   0.0132   0.1791    0.0349   0.0000   438.1943       9.86418       5.33690      -6.29983      -7.17750      -18.1189       3.86401       5.06507       5.53894       5.92886       5.91309       5.91006
  27  20 4046.4704    1.5382  9.5004 10.2770 -0.0002  0.0836   0.0105   0.2336    0.0326   0.0000   445.9032     -0.401804       19.5612       5.39267       13.8303      -4.86281       4.86137       6.44248       7.01758       7.42485       7.48419       7.19147
  27  21 4193.7135    1.2789 11.9474 10.0415  0.0000  0.1066   0.0080   0.2953    0.0306   0.0000   425.4721      -3.36945       25.2511      -6.63735      0.676689       11.4389       6.15301       8.05429       8.96889       9.54953       9.56606       9.36246
  27  22 4340.8992    1.0645 15.0857 10.0363  0.0000  0.1392   0.0066   0.3902    0.0261   0.0000   441.6910       14.3540       42.2382      -20.2014      -16.5001       2.02347       8.01562       10.5717       11.8819       12.2165       12.4339       12.1927
  28   3 1342.6378    0.1081  0.0677  9.2881  0.0000  0.0150   0.0092   0.0180    0.0233   0.0000   440.2218     -0.770909       18.9675     -0.102261      -1.18828      0.652600       1.04255       1.00051      0.830686       1.21392       1.07979      0.968434
  28   4 1546.0385    0.2030  0.1848  9.2825  0.0000  0.0108   0.0086   0.0263    0.0270   0.0000   440.8775      -1.69427       19.6215    -0.0648815      -1.74169      0.272458      0.697547      0.942720      0.972245      0.950815      0.848112      0.845221
  28   5 1732.7486    0.3542  0.3194  9.3869  0.0000  0.0124   0.0108   0.0297    0.0345   0.0000   441.2101      -1.29576       17.1643     -0.478171      -2.20687   -0.00577510      0.807183      0.987454       1.11673       1.15367       1.14186       1.12004
  28   6 1910.1476    0.5458  0.5082  9.5004  0.0000  0.0148   0.0128   0.0343    0.0494   0.0000   438.5640     -0.368182       17.4286       1.59384      -5.22129      -1.75910      0.856416       1.07488       1.23138       1.28473       1.29890       1.24528
  28   7 2083.8744    0.7956  0.7104  9.6575  0.0000  0.0167   0.0157   0.0414    0.0680   0.0000   439.4624      -1.21721       18.3092     0.0226943      -1.83841     -0.410599      0.906008       1.23315       1.32955       1.44414       1.41667       1.44312
  28   8 2252.8391    1.1770  0.8601 10.1690  0.0000  0.0178   0.0210   0.0458    0.0811   0.0000   439.7302     -0.445140       17.7801      -2.07033      -3.02960     -0.985027       1.05340       1.28034       1.45334       1.55581       1.52450       1.48126
  28   9 2415.3118    1.5843  1.1789 10.5167  0.0000  0.0218   0.0249   0.0562    0.1089   0.0000   440.7460      0.619048       15.3068       1.05375      -3.32935       2.42708       1.22851       1.57253       1.80141       1.89148       1.99389       1.96294
  28  10 2573.3802    2.0996  1.1556 11.4893  0.0006  0.0220   0.0346   0.0572    0.0920   0.0000   439.6455       1.40475       15.6109      -2.13282       1.27052      -1.50374       1.29593       1.77828       1.88306       2.04071       2.08141       2.01904
  28  11 2729.4181    2.8593  1.0125 11.7628  0.0000  0.0189   0.0477   0.0494    0.1042   0.0000   438.8346       1.40093       17.4364      -2.85656     -0.416148       1.77931       1.09468       1.47462       1.55559       1.69292       1.65236       1.63308
  28  12 2883.7931    3.5348  0.9384 12.2944  0.0000  0.0184   0.0611   0.0464    0.1053   0.0000   441.8487       1.39358       14.9605      -2.98929       1.32120      -3.14153       1.11217       1.39732       1.51859       1.67637       1.71422       1.65540
  28  13 3036.3337    4.1428  1.0201 12.6196  0.0000  0.0192   0.0683   0.0498    0.1045   0.0000   437.4090      -1.10448       15.2454      -6.62229       2.09610     -0.513290       1.10605       1.38676       1.58628       1.64611       1.66395       1.60485
  28  14 3187.2742    4.1845  1.1743 12.8870 -0.0000  0.0212   0.0684   0.0567    0.1026   0.0000   439.6469       2.49927       13.1236      -4.16352      -2.32788      -5.93299       1.29307       1.61424       1.71001       1.84565       1.81343       1.80273
  28  15 3337.3943    3.6938  1.7713 12.4471  0.0000  0.0273   0.0492   0.0710    0.0722   0.0000   439.2919       6.61893       12.8321      -4.80371      0.490877      -3.97413       1.54977       2.08346       2.24611       2.43519       2.36878       2.33356
  28  16 3486.8691    3.0679  2.8140 11.8083  0.0017  0.0351   0.0329   0.0948    0.0531   0.0000   439.3625       4.70737       12.3077      -8.45139      0.180874      0.579504       2.03228       2.57384       2.78505       2.99962       3.06343       3.02790
  28  17 3635.8116    2.6100  4.0735 11.1720  0.0000  0.0426   0.0229   0.1134    0.0449   0.0000   439.1106       8.32674       13.5425       2.32962     -0.485493      -4.22254       2.50715       3.25766       3.62041       3.82003       3.81858       3.65549
  28  18 3784.4862    2.1173  5.2523 10.9007 -0.0001  0.0523   0.0171   0.1406    0.0376   0.0000   442.5012       1.39151       17.7700      -2.96171      -10.3648      -12.0429       2.94339       3.92922       4.26498       4.58955       4.54706       4.46108
  28  19 3932.8189    1.7923  7.5871 10.4099  0.0000  0.0664   0.0123   0.1844    0.0348   0.0000   428.7095       15.6016       12.6554      -8.47122      -13.1286       5.28248       3.74977       4.95987       5.46940       5.70136       5.86881       5.62987
  28  20 4080.5125    1.4775 10.5714 10.2073  0.0004  0.0919   0.0094   0.2538    0.0318   0.0000   441.7896       4.15816       24.1681      -1.12068      -11.2966       2.73607       5.16566       6.89055       7.61980       8.02782       8.07267       7.87587
  28  22 4375.9208    1.0257 15.2148 10.0224  0.0009  0.1425   0.0062   0.3899    0.0251   0.0000   441.5330       19.2028       3.51468      -21.7367      -4.46146      -1.36071       7.86340       10.3730       11.5617       12.1808       12.2523       12.0242
  29   3 1359.7937    0.1237  0.0939  9.3121  0.0000  0.0107   0.0080   0.0195    0.0231   0.0000   440.2047      -1.78577       20.8077      0.170827      -2.86255      0.863413      0.583512      0.845794      0.982572       1.08166      0.873537       1.22202
  29   4 1564.1380    0.2185  0.1793  9.2946 -0.0006  0.0107   0.0088   0.0213    0.0268   0.0000   440.4475      0.838399       20.1647      0.133865      -1.96153     -0.410583       1.64530       2.65493       3.20765       2.97287       4.34686       4.26412
  29   5 1751.5608    0.3617  0.3495  9.3447  0.0000  0.0144   0.0103   0.0297    0.0355   0.0000   440.7933      -1.15871       20.8195     -0.279386      -1.87190    -0.0971292      0.930261       1.16514       1.35883       1.38521       1.48998       1.51568
  29   6 1930.2148    0.5815  0.5151  9.4504  0.0000  0.0142   0.0132   0.0349    0.0516   0.0000   439.7571     -0.626361       19.9204     -0.969744      -2.24313      0.205554      0.751656       1.04250       1.10557       1.21132       1.22128       1.16943
  29   7 2105.3305    0.8430  0.7525  9.7585  0.0000  0.0171   0.0159   0.0417    0.0686   0.0000   438.9681      0.497998       18.0150      0.963276      -3.58963      0.905413      0.923637       1.22375       1.24397       1.42095       1.37926       1.45559
  29   8 2275.3429    1.1657  1.0079 10.2920  0.0000  0.0200   0.0195   0.0509    0.0809   0.0000   439.0610      0.231427       19.2166     -0.266275      -2.55819       1.37334       1.07524       1.37732       1.50948       1.63248       1.61434       1.56718
  29   9 2439.1040    1.7321  1.1163 10.7004  0.0008  0.0199   0.0275   0.0540    0.1066   0.0000   440.5654      -1.68065       12.7334      -1.22934     -0.497903      -1.16457       1.09195       1.44972       1.50994       1.73155       1.73233       1.65921
  29  10 2598.6984    2.3280  0.9929 11.6501  0.0000  0.0185   0.0394   0.0503    0.0847   0.0000   440.4351       3.04588       14.5528      -3.56367      -3.08673      -1.98928       1.04658       1.35119       1.46808       1.64456       1.57124       1.59653
  29  11 2756.2448    3.0109  0.9550 11.9622  0.0000  0.0176   0.0506   0.0479    0.0940   0.0000   441.2089       3.09718       15.0413      -3.21767      -1.69189     -0.940706      0.981496       1.27687       1.33150       1.52544       1.54946       1.55111
  29  12 2911.7312    3.7741  0.9976 12.1840  0.0000  0.0186   0.0615   0.0469    0.1226   0.0000   439.1312       2.04444       14.6307      -1.57288       1.64951      -3.79672       1.03313       1.34404       1.39267       1.53231       1.48565       1.52948
  29  13 3065.1018    4.2071  1.0438 12.9004  0.0002  0.0192   0.0701   0.0516    0.0966   0.0000   437.4926       4.70418       12.9862     -0.585279      -4.01252      -1.63725       1.14180       1.41458       1.54657       1.67096       1.65622       1.64124
  29  14 3216.9009    4.0168  1.3111 12.7310 -0.0007  0.0220   0.0601   0.0597    0.0857   0.0000   440.3971       1.31703       15.1506      -2.66906       1.25057      -6.15773       1.25082       1.60419       1.78939       1.92177       1.90130       1.82573
  29  15 3367.8324    3.6440  1.9728 12.2602  0.0000  0.0275   0.0440   0.0723    0.0626   0.0000   439.1638       5.02019       13.5591      -7.21644     -0.417136      -3.61703       1.55258       1.91963       2.18737       2.39468       2.40309       2.35782
  29  16 3518.0795    3.0270  2.8846 11.7584  0.0000  0.0352   0.0314   0.0937    0.0522   0.0000   439.2105       2.00161       8.20654      0.482840       2.66045      -4.51432       1.89702       2.51302       2.70868       2.90750       2.89592       2.94294
  29  17 3667.7730    2.5003  4.3872 11.0276  0.0000  0.0440   0.0209   0.1199    0.0442   0.0000   434.5128       5.44236       18.5156      -5.59235      -1.46758      -3.21018       2.44033       3.19592       3.54246       3.79813       3.83685       3.74565
  29  18 3816.8937    2.0790  6.3710 10.5725  0.0000  0.0575   0.0148   0.1509    0.0376   0.0000   447.7496      0.359647       16.8879      -4.30355      -6.90705      -12.8027       3.13678       4.06419       4.53924       4.84569       4.73027       4.67188
  29  19 3965.7858    1.6998  8.5317 10.3900  0.0000  0.0723   0.0111   0.2007    0.0316   0.0000   440.6254      -1.98982       16.7274      -5.21395      0.802634      -4.68690       3.99861       5.19847       5.84550       6.20006       6.27974       6.17090
  29  20 4114.1249    1.4299 11.1342 10.1774 -0.0007  0.0947   0.0087   0.2605    0.0306   0.0000   443.9527     -0.334712       8.28245       1.60876       7.10900      -1.28319       5.18752       6.81674       7.57691       8.05704       8.18702       7.98007
  29  21 4262.4562    1.1687 13.4423 10.0773 -0.0008  0.1189   0.0068   0.3305    0.0272   0.0000   421.3468      -2.34017       18.7047       12.7434       6.89008      -25.4919       6.44157       8.37151       9.53627       9.86807       9.90625       9.79783
  29  22 4410.3312    0.9748 15.2699  9.9894 -0.0010  0.1457   0.0059   0.3852    0.0247   0.0000   428.3491      -1.89060      -11.5939      -17.1202       9.93954      -14.6625       7.83081       10.2967       11.5398       12.2363       12.3442       12.1798
  30   3 1376.6099    0.1245  0.1545  9.3421  0.0000  0.0135   0.0071   0.0270    0.0236   0.0000   440.7508     -0.672794       19.7893     -0.673635      -1.96585      0.554606      0.762728      0.975697       1.11552       1.23000       1.34595       1.47007
  30   4 1581.9232    0.2230  0.2250  9.3169  0.0000  0.0124   0.0082   0.0259    0.0269   0.0000   440.5964      -1.89847       20.9111       1.26211      -4.47520      -3.30496      0.807556       1.16254       1.22344       1.37481       1.28797       1.19144
  30   5 1770.0571    0.4026  0.3384  9.3911  0.0000  0.0116   0.0111   0.0279    0.0360   0.0000   439.8417      -2.60137       20.0068     -0.111332      -3.24318     0.0409643      0.618591      0.819159      0.925576      0.972244      0.924244      0.952350
  30   6 1949.9490    0.6210  0.5821  9.4315  0.0000  0.0154   0.0131   0.0357    0.0558   0.0000   441.4063       1.41944       21.5386      -1.59702      -1.73801    -0.0115254      0.792885      0.969015       1.18977       1.26173       1.31149       1.31108
  30   7 2126.3557    0.9000  0.7880  9.7209  0.0000  0.0168   0.0161   0.0411    0.0738   0.0000   439.7756     -0.229221       19.8395      0.975521      -3.06154      -3.07173      0.872386       1.14798       1.29141       1.39381       1.43257       1.37836
  30   8 2297.3700    1.2735  1.0156 10.2043  0.0000  0.0195   0.0208   0.0492    0.0985   0.0000   439.5136   -0.00946192       17.5131      -1.59611     -0.256903      -3.12780       1.10587       1.40961       1.55760       1.66442       1.72218       1.67018
  30   9 2462.3317    1.7961  1.1057 10.8571  0.0000  0.0200   0.0282   0.0517    0.1030   0.0000   439.3351      0.731835       16.5864      -3.08142      -2.22747     -0.362111       1.07208       1.41897       1.54794       1.64006       1.65584       1.63947
  30  10 2623.5358    2.3739  1.0567 11.5433  0.0000  0.0189   0.0382   0.0511    0.0968   0.0000   440.9929       1.67922       14.4864     -0.732348      -3.13493      -3.70277       1.07727       1.35991       1.46750       1.65340       1.60177       1.62282
  30  11 2782.5613    3.1667  0.9235 12.2594  0.0003  0.0171   0.0538   0.0472    0.0844   0.0000   439.6258       1.13597       15.1677      -1.26568      -3.55834      -2.80388      0.977916       1.22910       1.35306       1.44735       1.44065       1.45344
  30  12 2939.1944    3.8351  0.9413 12.6653  0.0000  0.0176   0.0644   0.0462    0.0859   0.0000   437.6710       4.06669       14.4809      0.608099      0.289455      -4.87888      0.910695       1.22471       1.31961       1.40286       1.42188       1.39616
  30  13 3093.4589    4.3500  1.0935 12.6634  0.0000  0.0192   0.0679   0.0528    0.1161   0.0000   439.1005      0.875799       15.6606     -0.773110      -2.88081      -3.84194       1.03195       1.35811       1.40821       1.59771       1.60234       1.59304
  30  14 3246.0733    4.0483  1.5030 12.6720  0.0000  0.0237   0.0558   0.0632    0.0807   0.0000   440.2483       1.87969       12.4837      -2.02334      -4.41481      -6.29207       1.31819       1.72786       1.87103       2.04718       2.05100       1.99445
  30  15 3397.8620    3.5167  2.0335 12.3103  0.0000  0.0286   0.0422   0.0739    0.0612   0.0000   440.2173       5.40519       15.9787      -4.09644       1.92029      -9.77800       1.52018       2.05020       2.13949       2.33956       2.38312       2.34120
  30  16 3548.8983    2.8690  3.2713 11.6490  0.0000  0.0369   0.0271   0.0994    0.0448   0.0000   441.0346       2.97594       15.7632       1.99295     -0.242283      -4.09469       1.96701       2.54947       2.89022       2.98275       3.08434       3.05733
  30  17 3699.2559    2.3971  4.7702 11.0029  0.0000  0.0468   0.0193   0.1242    0.0407   0.0000   435.3806       6.81238       13.2106      -7.55329      -4.37041      -16.7494       2.44223       3.27109       3.55422       3.86434       3.91581       3.83276
  30  18 3849.1038    1.9852  6.9507 10.5130  0.0000  0.0599   0.0134   0.1617    0.0354   0.0000   433.9088      -2.30366       16.5308     -0.524989      0.494047      -9.01341       3.17668       4.18703       4.60798       4.99513       4.95027       4.93903
  30  19 3998.4289    1.6522  9.0925 10.2884  0.0000  0.0751   0.0102   0.2102    0.0317   0.0000   443.5634      -6.28233       8.88730       1.97470       14.2471      -7.73918       3.86486       5.15356       5.67540       6.11091       6.00183       6.00487
  30  20 4147.8095    1.3919 11.6760 10.2050  0.0015  0.0997   0.0082   0.2710    0.0287   0.0000   442.3369       1.48787       20.8156      -15.4673       3.03542      -2.78051       5.20600       6.93452       7.68930       8.14513       8.24517       8.12622
  30  21 4296.4039    1.1525 14.3225 10.0736  0.0001  0.1246   0.0065   0.3388    0.0260   0.0000   432.1204       3.77052       27.7635      -10.3526       12.3184      -21.0436       6.53818       8.62374       9.52749       10.1071       10.2838       10.1059
  31   5 1788.2190    0.4140  0.4264  9.3736 -0.0024  0.0135   0.0103   0.0327    0.0383   0.0000   440.7663    -0.0957570       20.2093     -0.909080      -3.29628      -1.81784      0.622360      0.874115      0.890346       1.02917       1.03749       1.03701
  31   6 1969.4395    0.6312  0.5876  9.5603  0.0000  0.0146   0.0131   0.0361    0.0533   0.0000   440.0371      -1.33466       22.1035      0.254899      -4.05866       2.48893      0.827422       1.06909       1.20052       1.26362       1.28656       1.27381
  31   7 2147.0431    0.9415  0.7998  9.8171  0.0000  0.0162   0.0166   0.0424    0.0739   0.0000   439.2191     -0.424986       18.0762     -0.766501     -0.180799     -0.831320      0.859142       1.09835       1.22279       1.24807       1.33715       1.32149
  31   8 2318.9412    1.3432  1.0052 10.4644  0.0000  0.0186   0.0219   0.0490    0.0865   0.0000   439.3644       1.37415       19.6617     -0.754288     -0.573412      -2.26572      0.977716       1.31087       1.42189       1.55322       1.55531       1.48376
  31   9 2484.9992    1.8827  1.1480 11.0163  0.0000  0.0200   0.0290   0.0523    0.0961   0.0000   438.7925       1.44294       17.9937     -0.195484     -0.844888      -1.49086       1.05587       1.38762       1.52260       1.72363       1.65059       1.69729
  31  10 2647.8110    2.4715  1.1582 11.6474  0.0000  0.0200   0.0381   0.0539    0.0972   0.0000   439.8378      -1.49027       15.4813      -1.30021      -3.07785      -1.69768       1.03790       1.37893       1.51046       1.57413       1.63096       1.63904
  31  11 2808.4350    3.2533  0.9669 12.3411  0.0000  0.0181   0.0531   0.0462    0.0884   0.0000   440.8022      0.694661       16.2426    -0.0486240      -2.02044      -2.43863      0.935542       1.24909       1.32188       1.46492       1.55809       1.54385
  31  12 2966.2023    3.9672  1.0472 12.4699  0.0000  0.0179   0.0620   0.0488    0.1033   0.0000   438.5806       1.72474       13.9575      -2.77732      -2.51457      -3.56927      0.953860       1.23774       1.34324       1.46766       1.47190       1.39978
  31  13 3121.4738    4.2387  1.1938 12.8120  0.0000  0.0208   0.0642   0.0549    0.1048   0.0000   438.9885       3.10174       17.0555      -3.22893      -2.91985      -4.77820       1.05676       1.37534       1.45690       1.59858       1.64015       1.63104
  31  14 3274.9372    4.0659  1.5530 12.6373  0.0005  0.0237   0.0546   0.0629    0.0819   0.0000   438.7100       5.47324       14.1032       1.38597     -0.168090      -5.62520       1.23960       1.60425       1.76660       1.93218       1.94617       1.88948
  31  15 3427.4945    3.3104  2.3269 12.1183  0.0000  0.0296   0.0361   0.0803    0.0518   0.0000   439.2226       1.81524       15.4072      -1.65040     -0.782119      -7.99974       1.55706       2.04856       2.25925       2.41186       2.38705       2.35479
  31  16 3579.3573    2.7562  3.6059 11.3999  0.0023  0.0384   0.0243   0.1027    0.0444   0.0000   437.4314       7.00221       17.9246      -3.36674      -8.26164     0.0863433       1.96146       2.61076       2.82162       3.04861       3.13654       3.07799
  31  17 3730.4448    2.2984  5.0671 10.9213  0.0001  0.0477   0.0176   0.1281    0.0388   0.0000   439.8802       5.99998       15.7755      -9.90621      -3.27503      -1.36385       2.45416       3.26092       3.59518       3.83198       3.88687       3.84209
  31  18 3881.0394    1.9100  7.0659 10.5318  0.0000  0.0591   0.0127   0.1670    0.0331   0.0000   438.3825       8.25168       18.9667      -3.73709       5.09237      -12.7152       3.10146       4.02399       4.45435       4.77527       4.94062       4.85820
  31  19 4030.8738    1.5698  9.7343 10.2911  0.0000  0.0799   0.0094   0.2223    0.0299   0.0000   441.8207      -3.81287       12.3496       8.89747      -1.00190      -14.6540       4.11454       5.35622       5.93710       6.33564       6.46890       6.35351
  31  20 4180.5922    1.2992 11.8302 10.2280 -0.0008  0.1029   0.0077   0.2798    0.0276   0.0000   432.3031       3.08845       15.4897      0.747699       8.10610      -4.36726       5.16568       6.79970       7.53144       8.09051       8.04897       8.07801
  31  21 4329.9187    1.0890 15.3531 10.0503 -0.0008  0.1349   0.0059   0.3624    0.0246   0.0000   429.3503       21.3473      -3.31596      -12.5241      -8.53862      -11.0194       6.77809       9.01720       10.0724       10.6668       10.9438       10.8053
  32   4 1616.4364    0.2718  0.2202  9.2621  0.0000  0.0101   0.0093   0.0225    0.0277   0.0000   440.9271      -1.09181       20.9568      0.732113      -3.59255      0.440058      0.480054      0.660873      0.766971      0.784008      0.755575      0.758899
  32   5 1806.1458    0.4212  0.4187  9.5239  0.0000  0.0130   0.0106   0.0317    0.0366   0.0000   440.5133      -1.90503       19.5101    0.00831609      -2.50186   -0.00901465      0.665502      0.849543      0.939085       1.08502       1.03427       1.01582
  32   6 1988.6711    0.6500  0.6647  9.6344  0.0000  0.0151   0.0128   0.0398    0.0543   0.0000   442.1514     -0.942098       19.3314     -0.806344      -3.16935      -1.15874      0.756414      0.994458       1.14608       1.20507       1.22186       1.25729
  32   7 2167.3246    0.9669  0.9193  9.7338  0.0000  0.0175   0.0159   0.0445    0.0849   0.0000   440.1653       1.21349       18.2002     -0.108781       1.43474      -1.07096      0.892963       1.16333       1.24960       1.39859       1.48052       1.44914
  32   8 2340.0990    1.4259  1.0123 10.4821  0.0000  0.0181   0.0226   0.0476    0.0860   0.0000   443.1890       2.01318       17.2793       2.29424      -3.92472     -0.647150      0.928255       1.17185       1.27149       1.40074       1.47132       1.47884
  32   9 2507.3283    1.9616  1.1115 11.1221  0.0000  0.0194   0.0299   0.0506    0.0921   0.0000   441.3856       3.60329       18.8027      -1.76220      -3.66877      -1.80425      0.969801       1.22202       1.42404       1.55429       1.56406       1.54498
  32  10 2671.7157    2.6237  1.0531 11.7858  0.0000  0.0185   0.0408   0.0486    0.0861   0.0000   440.0648     -0.449386       19.0593      0.985538      -2.59469      -2.28438      0.945800       1.22710       1.30168       1.48002       1.39395       1.47522
  32  11 2833.7727    3.3339  1.0131 12.2471  0.0000  0.0181   0.0520   0.0463    0.0925   0.0000   438.9785       1.98954       16.6939     -0.905922      -3.98047      -1.99936      0.916003       1.19922       1.29703       1.41140       1.49472       1.42148
  32  12 2992.7912    4.0993  0.9786 12.6745  0.0000  0.0177   0.0643   0.0453    0.0968   0.0000   439.0038       2.26168       14.7928     -0.659473      -1.88674      -3.12314      0.942057       1.17801       1.32065       1.36602       1.40825       1.40293
  32  13 3149.0100    4.2191  1.1785 12.8377  0.0000  0.0198   0.0638   0.0528    0.1007   0.0000   437.0804       2.46787       15.5693      -3.72715      -5.78486      -5.85206       1.04719       1.32917       1.45697       1.60235       1.61357       1.61676
  32  14 3303.4600    3.9377  1.6905 12.4173  0.0001  0.0247   0.0486   0.0624    0.0730   0.0000   440.0887       3.30851       12.8001      0.542189      -3.64782      -6.51998       1.23874       1.57768       1.70996       1.85309       1.87484       1.86969
  32  15 3456.8101    3.2585  2.4163 11.9430  0.0000  0.0294   0.0338   0.0793    0.0514   0.0000   441.9585     -0.172972       14.1529      -1.31816       1.85605      -5.24146       1.51686       1.96592       2.12485       2.27075       2.35212       2.30999
  32  16 3609.5647    2.6592  3.9073 11.2406  0.0001  0.0399   0.0218   0.1032    0.0416   0.0000   439.7677       7.87418       13.1995    -0.0538351      -8.50911      -7.56262       1.98184       2.64552       2.85084       3.10958       3.15934       3.14163
  32  17 3761.3819    2.2192  5.4366 10.7556 -0.0000  0.0490   0.0158   0.1309    0.0373   0.0000   440.3437       5.17929       14.5312      -9.67823      -7.76334      -6.57352       2.43284       3.28786       3.61771       3.80968       3.92384       3.92609
  32  18 3912.6010    1.8112  7.4631 10.5369 -0.0002  0.0626   0.0118   0.1746    0.0308   0.0000   438.5786      -1.61327      0.987930       1.72357       7.90373      -4.02787       3.09949       4.05694       4.56127       4.83645       5.02805       4.92843
  32  19 4063.3611    1.5275 10.2231 10.2947 -0.0001  0.0841   0.0089   0.2318    0.0288   0.0000   441.6420     -0.938786       17.4960      -6.04049      -13.5708      -11.8702       4.16871       5.49317       6.13431       6.56007       6.76183       6.69627
  32  20 4213.3745    1.2889 13.1383 10.1387  0.0016  0.1100   0.0069   0.2938    0.0267   0.0000   437.8419       5.05253       8.34180       17.5235     -0.577867      -9.04585       5.42536       7.16073       7.91457       8.56422       8.74178       8.74544
  32  21 4363.1831    1.0400 14.9815 10.0243  0.0009  0.1349   0.0057   0.3585    0.0242   0.0000   442.6721       17.4932      -1.85459      -19.0532       1.51624      -15.5050       6.53137       8.69771       9.75689       10.3830       10.6601       10.4782
  33   4 1633.2200    0.2770  0.2314  9.3354 -0.0008  0.0098   0.0091   0.0225    0.0276   0.0000   440.4574     -0.185265       19.2893     -0.642251      -3.05864     -0.763958      0.503908      0.667608      0.789783      0.714544      0.755118      0.833571
  33   5 1823.8298    0.4410  0.5040  9.4367  0.0000  0.0143   0.0100   0.0349    0.0401   0.0000   439.5155      -2.90324       18.9058     -0.881021      -1.69618     -0.757685      0.698468      0.901258       1.01379       1.09919       1.16471       1.08898
  33   6 2007.6133    0.7137  0.6507  9.4974  0.0000  0.0145   0.0137   0.0375    0.0600   0.0000   441.0770      -1.91068       20.8388      -1.29069      -3.39651       1.40849      0.696087      0.911191      0.997393       1.10121       1.07238       1.10826
  33   7 2187.3458    1.0391  0.9170  9.7188  0.0000  0.0175   0.0165   0.0423    0.0898   0.0000   441.0071     -0.795961       21.4461      -2.05775      -1.00014      0.240564      0.856913       1.14692       1.23155       1.34546       1.39431       1.38030
  33   8 2360.8320    1.4852  1.0492 10.6534  0.0000  0.0190   0.0232   0.0488    0.0858   0.0000   440.1246      0.816573       22.0291      -1.56983      -1.88454      -2.57883      0.885357       1.20720       1.28121       1.45050       1.43344       1.39910
  33   9 2529.2223    2.0667  1.1127 10.9596  0.0000  0.0186   0.0305   0.0487    0.1068   0.0000   439.8555      -1.39153       19.9231      -1.57758      -5.23022      -1.22481      0.951273       1.24931       1.36334       1.51065       1.51513       1.51828
  33  10 2695.0829    2.7781  1.1161 11.7469  0.0000  0.0194   0.0413   0.0482    0.1012   0.0000   439.2403      0.762841       16.9683      -2.07839      -4.48792      -3.82883      0.967811       1.21519       1.28169       1.44263       1.43144       1.39590
  33  11 2858.6246    3.5351  1.0183 12.2881 -0.0009  0.0176   0.0545   0.0467    0.0965   0.0000   440.0394       1.21466       16.1697      -2.81909      -2.64545      -3.23942      0.871614       1.14414       1.25231       1.37578       1.41063       1.42832
  33  12 3018.8754    4.2712  1.0250 12.6780  0.0000  0.0175   0.0650   0.0451    0.0960   0.0000   438.0901       1.81093       15.7285      -2.04693     -0.968070      -4.67583      0.899513       1.13656       1.28009       1.36482       1.34152       1.38869
  33  13 3176.1511    4.3167  1.2247 12.8653 -0.0005  0.0196   0.0633   0.0547    0.0905   0.0000   437.6620       5.10779       14.1705      -2.56158      -1.70378      -4.33583      0.953563       1.27012       1.37155       1.49188       1.45857       1.52267
  33  14 3331.5028    3.7627  1.9283 12.2671  0.0000  0.0254   0.0429   0.0681    0.0633   0.0000   441.3612       7.10705       13.0197     -0.657275       1.31867      -5.83783       1.25639       1.62178       1.73700       1.93356       1.96526       1.98664
  33  15 3485.8892    3.1935  2.8800 11.6697  0.0000  0.0313   0.0299   0.0875    0.0500   0.0000   440.3485       3.88478       12.4512      0.974355      -1.56008      -10.9819       1.51260       2.01073       2.19086       2.41945       2.46609       2.39905
  33  16 3639.2473    2.5868  4.1156 11.0986 -0.0001  0.0396   0.0202   0.1053    0.0405   0.0000   441.7302       6.44001       11.8758     -0.543401       3.82029      -2.60396       1.92687       2.47671       2.78852       2.96051       3.00475       3.00856
  33  17 3792.0137    2.1316  5.7774 10.7554 -0.0004  0.0500   0.0147   0.1388    0.0339   0.0000   439.1844       2.60323       10.9777      -1.42412      0.314908      -7.01236       2.41586       3.17766       3.54942       3.81764       3.83883       3.86092
  33  18 3943.7502    1.7918  8.1899 10.4149 -0.0000  0.0663   0.0108   0.1816    0.0302   0.0000   444.9889       7.69282       8.21233      -10.7262      -1.33911      -15.5574       3.16458       4.32619       4.70247       5.16478       5.06202       5.15502
  33  19 4095.0725    1.4903 11.0389 10.2507  0.0000  0.0886   0.0082   0.2465    0.0281   0.0000   448.2150      -5.75988       16.1576      -14.2963       3.62173      -10.8849       4.29317       5.67470       6.24028       6.69156       6.81294       6.69042
  33  20 4245.6584    1.2015 12.7981 10.1518 -0.0011  0.1102   0.0066   0.2995    0.0260   0.0000   437.5180       1.43447       16.6122       16.5864       8.02465      -4.84073       5.19788       6.95480       7.82492       8.36313       8.59855       8.46840
  34   3 1441.1456    0.1579  0.1185  9.3325  0.0000  0.0086   0.0077   0.0189    0.0222   0.0000   440.5318     -0.872229       20.0903      -1.33027      -3.16283     0.0190584      0.437803      0.546371      0.559022      0.700621      0.764078      0.769886
  34   4 1649.7068    0.2847  0.3048  9.2910  0.0000  0.0125   0.0083   0.0283    0.0290   0.0000   440.6233      0.412531       20.6742     -0.693465      -3.60902     -0.456031      0.484449      0.775523      0.751464      0.823814      0.884828      0.900522
  34   5 1841.2352    0.4835  0.4542  9.4291  0.0000  0.0133   0.0109   0.0291    0.0407   0.0000   440.5862      0.237988       20.2607      0.191386      -2.88888      0.211980      0.578977      0.822178      0.896236      0.968984      0.978699       1.00641
  34   6 2026.3263    0.7079  0.7008  9.6670  0.0000  0.0162   0.0130   0.0380    0.0593   0.0000   441.9005      -2.31302       19.5351     -0.169911      -1.76989      0.134613      0.727056      0.951690       1.13467       1.18008       1.26558       1.25625
  34   7 2207.0593    1.0558  0.9656 10.0529 -0.0003  0.0179   0.0168   0.0455    0.0763   0.0000   439.5412     -0.697322       20.3955      -1.11428      -3.32393      -4.01363      0.846028       1.14183       1.23626       1.39864       1.40862       1.38435
  34   8 2381.2933    1.5752  1.0930 10.6777  0.0000  0.0191   0.0237   0.0494    0.0923   0.0000   440.5815      -1.43021       20.3091       1.37931      -1.84299      -2.04389      0.880612       1.19562       1.32761       1.39786       1.40923       1.40311
  34   9 2550.6747    2.1505  1.1471 11.3382  0.0000  0.0189   0.0313   0.0521    0.0846   0.0000   441.7287     -0.459520       20.7681     0.0616001      -3.74082      -2.81163      0.860985       1.17084       1.25436       1.36521       1.39695       1.42700
  34  10 2718.0475    2.8973  1.0876 11.8452  0.0000  0.0183   0.0428   0.0476    0.0945   0.0000   439.2365       2.23752       16.9203     -0.346021     -0.293657      -4.81840      0.855794       1.17193       1.23791       1.39359       1.27621       1.35277
  34  11 2883.0100    3.7554  1.1090 12.0507  0.0001  0.0180   0.0539   0.0470    0.1126   0.0000   438.3695       2.34568       16.8980      -1.46778      -2.11630      -1.86803      0.859573       1.16469       1.20158       1.36583       1.35957       1.36008
  34  12 3044.5072    4.2068  1.1520 12.6659  0.0000  0.0190   0.0606   0.0489    0.0974   0.0000   438.7921       2.77148       17.7682      -1.52464      -1.90223      -1.80177      0.897817       1.18951       1.27022       1.43268       1.39146       1.46350
  34  13 3202.8956    4.2370  1.3766 12.7640  0.0000  0.0217   0.0567   0.0551    0.0816   0.0000   440.0843       4.51909       16.9729      -1.97140      -2.61673      -4.72149       1.02852       1.39376       1.41949       1.64138       1.59502       1.62633
  34  14 3359.3496    3.7379  1.9420 12.3507  0.0000  0.0254   0.0427   0.0675    0.0631   0.0000   439.2652       2.57326       13.3768      -5.55135      -4.30987      -7.48849       1.21910       1.60924       1.80537       1.98255       1.95253       2.01403
  34  15 3514.5873    3.0581  3.0703 11.6449 -0.0000  0.0332   0.0274   0.0876    0.0454   0.0000   439.7987      0.338818       12.5353     -0.536432    -0.0744245      -11.8777       1.54057       2.08956       2.29646       2.50700       2.48478       2.53982
  34  16 3668.8361    2.5206  4.4805 11.1521  0.0000  0.0419   0.0191   0.1112    0.0365   0.0000   441.2993       4.50595       20.5095      -1.75683      -2.40207      -6.34958       1.95790       2.61331       2.81918       3.12424       3.17084       3.20831
  34  17 3822.1796    2.0547  6.5343 10.6498  0.0000  0.0555   0.0133   0.1444    0.0331   0.0000   437.8875       5.58017       18.6927      -10.5692      -5.36224      -2.15858       2.55694       3.41378       3.79653       4.07540       4.13099       4.15813
  34  18 3974.7249    1.7331  9.1078 10.2947  0.0003  0.0715   0.0096   0.1948    0.0301   0.0000   439.8258       12.8902       21.0134      -9.72270      -4.73903      -10.3142       3.35321       4.50411       4.89289       5.30273       5.50440       5.42220
  34  19 4126.3731    1.4096 11.4130 10.2442 -0.0005  0.0934   0.0075   0.2560    0.0266   0.0000   442.9232       13.9095       17.5943      -3.44299       1.67662      -10.1995       4.33944       5.73318       6.28490       6.91450       6.99017       7.02141
  35   2 1221.9407    0.0799  0.0895  9.3536  0.0000  0.0137   0.0068   0.0240    0.0205   0.0000   441.8332     -0.665784       19.5877     -0.379755      -3.16663      0.908692      0.698929      0.880726      0.913281       1.04861       1.02816       1.05104
  35   3 1456.6191    0.1626  0.1219  9.2694  0.0000  0.0089   0.0076   0.0189    0.0222   0.0000   441.5001     0.0337584       19.9192      0.267925      -2.60015     -0.491729      0.447200      0.599797      0.712807      0.765266      0.847156      0.701789
  35   4 1665.9575    0.3067  0.3539  9.2898  0.0000  0.0129   0.0083   0.0295    0.0312   0.0000   440.7207      -1.38381       19.4345      0.529431      -4.00382      -1.00516      0.570272      0.726330      0.920005      0.986041      0.999625      0.995035
  35   5 1858.4684    0.5165  0.4071  9.4072 -0.0006  0.0116   0.0119   0.0274    0.0402   0.0000   441.1315     -0.735124       18.8739     -0.262190      -2.88900     0.0454056      0.506627      0.687704      0.796432      0.799595      0.884639      0.851705
  35   6 2044.8221    0.7478  0.7404  9.5946  0.0000  0.0156   0.0132   0.0376    0.0594   0.0000   441.8817     -0.118587       20.3822    -0.0606305      -3.47503      -3.64363      0.724942      0.944744       1.08605       1.12921       1.16196       1.18753
  35   7 2226.4576    1.0930  0.9241 10.2227  0.0000  0.0172   0.0176   0.0455    0.0715   0.0000   442.3310      0.387236       18.7392       1.62365      -4.27564      0.293790      0.800281       1.06287       1.20872       1.25675       1.33692       1.43711
  35   8 2401.3931    1.6739  1.0767 10.5170  0.0000  0.0185   0.0241   0.0447    0.1034   0.0000   439.6508      0.282043       18.0619      -2.39734      -2.15065      -3.33198      0.854075       1.12722       1.19308       1.31571       1.35723       1.39286
  35   9 2571.8749    2.2643  1.1748 11.3264  0.0000  0.0199   0.0325   0.0493    0.1014   0.0000   439.8384       1.36486       20.1762     -0.654857      -2.61722      -1.73817      0.918875       1.23770       1.31007       1.43742       1.42336       1.49024
  35  10 2740.5810    2.9783  1.1065 11.9975  0.0003  0.0182   0.0432   0.0480    0.0875   0.0000   441.9563       2.15986       18.6125     -0.603375      -2.78305      -1.95711      0.890067       1.13222       1.23125       1.34727       1.39295       1.38853
  35  11 2906.9251    3.8328  1.0819 12.2226  0.0000  0.0174   0.0550   0.0464    0.1066   0.0000   440.5079      0.908592       16.7223      -2.20091      -3.69588      -1.46389      0.824383       1.07328       1.14108       1.30759       1.32451       1.34968
  35  12 3069.7114    4.2706  1.0927 12.7860  0.0004  0.0179   0.0620   0.0482    0.0897   0.0000   440.3248       1.92154       14.1175      -4.02258      -2.55845      -4.19993      0.852130       1.12678       1.22554       1.31888       1.26077       1.35343
  35  13 3229.2933    4.1668  1.4355 12.8030 -0.0001  0.0217   0.0549   0.0564    0.0754   0.0000   441.0788       4.39646       15.0695      -3.45660      -1.67527      -4.35645       1.02353       1.35658       1.49030       1.59670       1.65622       1.61974
  35  14 3386.7330    3.5594  2.0932 12.3125  0.0000  0.0263   0.0388   0.0723    0.0534   0.0000   441.2883       5.83981       14.2019      -3.60917      -2.19647      -3.15884       1.19204       1.55740       1.73221       1.87502       1.91832       1.89790
  35  15 3542.9175    2.9606  3.3283 11.6246  0.0001  0.0347   0.0251   0.0906    0.0406   0.0000   437.5161       6.31976       11.3437      -3.20241      0.798403      -2.55654       1.55683       2.11448       2.26860       2.53234       2.62698       2.55893
  35  16 3697.8815    2.4054  5.0207 10.9385  0.0001  0.0445   0.0169   0.1194    0.0351   0.0000   445.7520       3.14006       11.8556      -10.6368      -5.59333      -5.37084       1.93778       2.67389       2.85867       3.16155       3.19290       3.17314
  35  17 3852.1033    1.9845  6.9447 10.6101  0.0000  0.0562   0.0123   0.1534    0.0309   0.0000   440.2217       5.58896       14.0648      -4.30199      -12.6110      0.672235       2.54584       3.39610       3.66607       4.05665       4.19317       4.15479
  35  18 4005.3402    1.6506  9.1636 10.2919  0.0001  0.0727   0.0091   0.1973    0.0291   0.0000   435.4046       11.2560       10.4689       8.37229      -17.3356      -19.4646       3.29115       4.38366       4.83935       5.14969       5.34394       5.34770
  35  19 4158.1277    1.3551 12.3410 10.2321  0.0011  0.1006   0.0069   0.2692    0.0252   0.0000   434.4029      -3.60204       15.0155      -14.8452      -1.36950      -14.0050       4.47133       5.94702       6.62077       7.13883       7.25625       7.25326
  35  20 4309.8799    1.1043 14.4422 10.0681 -0.0026  0.1250   0.0056   0.3335    0.0239   0.0000   445.4918      -12.5506       25.5768      -2.53143      -11.5691      -12.7666       5.51030       7.43568       8.25752       8.88117       9.02142       8.94499
  36   2 1235.6461    0.0888  0.0908  9.3739  0.0000  0.0139   0.0072   0.0334    0.0203   0.0000   441.0540     -0.210978       21.4406      0.771629      -2.31257     -0.384490      0.768586       1.33865       1.69912       1.55515       1.16152      0.777991
  36   3 1471.8293    0.1659  0.1374  9.2835  0.0000  0.0092   0.0073   0.0182    0.0222   0.0000   441.2591     -0.277982       19.8623      0.214908      -3.23906     -0.338271      0.379816      0.512860      0.613026      0.651020      0.685059      0.660592
  36   4 1681.8989    0.3042  0.3013  9.3524  0.0000  0.0114   0.0085   0.0253    0.0291   0.0000   440.8288     -0.413228       21.9991      0.702614      -2.96083     0.0867968      0.494251      0.666334      0.752766      0.793465      0.794530      0.819798
  36   5 1875.4271    0.5273  0.4813  9.4990  0.0000  0.0126   0.0113   0.0313    0.0420   0.0000   441.5139      0.578850       20.6204      0.629297      -4.40634      -1.74049      0.565757      0.728314      0.779593      0.822713      0.891616      0.943556
  36   6 2063.1095    0.7884  0.7486  9.6243  0.0000  0.0149   0.0134   0.0377    0.0635   0.0000   441.6606      0.124661       19.0055     -0.517263      -2.72717      0.275798      0.661452      0.898687      0.968381       1.09409       1.13319       1.14537
  36   7 2245.5584    1.1568  0.9988 10.0457  0.0000  0.0173   0.0173   0.0452    0.0818   0.0000   439.0172       1.71233       20.6157     -0.930498      -1.89794      -1.75334      0.750745       1.00640       1.13345       1.22911       1.22213       1.24017
  36   8 2421.1765    1.6940  1.1673 10.7664  0.0000  0.0194   0.0241   0.0490    0.0937   0.0000   440.0820    -0.0685945       20.5337     -0.496228      -4.01905     -0.390615      0.848687       1.12500       1.21932       1.33667       1.29249       1.36714
  36   9 2592.8195    2.2901  1.1923 11.4915  0.0000  0.0188   0.0329   0.0526    0.0906   0.0000   440.3359       1.47056       18.6072       1.15667      -2.99367      -2.81408      0.862956       1.12826       1.25619       1.36824       1.42799       1.41088
  36  10 2762.7705    3.1190  1.0429 12.1019  0.0000  0.0171   0.0454   0.0452    0.0837   0.0000   441.4691      0.735125       19.3444     -0.238862      -2.90286     -0.755190      0.781942      0.994257       1.09899       1.23040       1.23761       1.27716
  36  11 2930.3407    4.0890  1.0849 12.1570  0.0000  0.0170   0.0574   0.0447    0.1200   0.0000   441.1643       1.40432       16.9615     -0.642479     0.0923576      -3.42922      0.785010       1.04953       1.11686       1.28588       1.27791       1.27302
  36  12 3094.4066    4.5173  1.1402 12.9192  0.0000  0.0180   0.0644   0.0493    0.0931   0.0000   438.4462       2.91419       16.5128      0.154661      -1.49531      -4.98482      0.866421       1.10845       1.22665       1.26033       1.32127       1.35282
  36  13 3255.1813    4.1601  1.5506 12.7201  0.0000  0.0217   0.0515   0.0583    0.0683   0.0000   439.1031       3.72508       15.6112      -2.58092     -0.136630      -3.46981      0.985392       1.21254       1.41621       1.51287       1.51049       1.51934
  36  14 3413.8321    3.4935  2.2632 12.1861  0.0000  0.0269   0.0351   0.0717    0.0484   0.0000   438.5950       3.88011       18.2717      -5.89335      -4.75651      -3.93753       1.19244       1.56499       1.75766       1.85648       1.88720       1.93273
  36  15 3570.9009    2.8841  3.5476 11.3990  0.0000  0.0349   0.0230   0.0907    0.0411   0.0000   440.1119       3.40484       21.8731       1.51163     -0.931706     -0.697336       1.55233       2.06627       2.28528       2.50936       2.55192       2.56967
  36  16 3726.7147    2.3452  5.2660 10.9401  0.0000  0.0451   0.0159   0.1210    0.0338   0.0000   438.9320       4.76886       19.0471      -5.41110      0.439912      -12.7762       1.98998       2.62980       2.92405       3.19667       3.25073       3.27247
  36  17 3881.5962    1.9209  7.3434 10.5347  0.0001  0.0582   0.0114   0.1576    0.0310   0.0000   441.5688       11.1462       17.5844      -6.90958      -9.34666      -3.91784       2.57818       3.38924       3.77104       4.04091       4.19849       4.21180
  36  18 4035.7374    1.5743 10.0176 10.3340 -0.0004  0.0793   0.0083   0.2171    0.0278   0.0000   442.3337      -11.2359       18.9556     0.0852556      -4.35474      -7.21700       3.43800       4.65869       5.06327       5.58962       5.69482       5.68122
  36  19 4189.0514    1.2973 12.8060 10.2619 -0.0007  0.1052   0.0065   0.2835    0.0243   0.0000   433.4889       5.24466       7.21568       11.8899       8.12295      -8.62881       4.55697       6.09201       6.81507       7.23354       7.49607       7.49398
  37   2 1249.1962    0.0919  0.0848  9.3625  0.0000  0.0135   0.0069   0.0222    0.0199   0.0000   441.3006      0.451109       21.7435     -0.159240      -3.04783      0.103704      0.465698      0.736533      0.624357      0.850417      0.839062      0.875212
  37   3 1486.8308    0.1777  0.1611  9.2953  0.0000  0.0095   0.0073   0.0216    0.0226   0.0000   441.1478     -0.381062       20.1846      0.562480      -2.30739      0.243569      0.512695      0.697586      0.696858      0.642098      0.625326      0.668761
  37   4 1697.5980    0.3169  0.3146  9.3408  0.0000  0.0108   0.0086   0.0263    0.0293   0.0000   441.6061     -0.207252       21.0860      0.846745      -2.41135      0.756208      0.461863      0.616264      0.673270      0.705988      0.736368      0.728932
  37   5 1892.2044    0.5637  0.5265  9.4105  0.0000  0.0127   0.0111   0.0305    0.0444   0.0000   441.0440      0.478850       20.9147      -1.05225      -2.70806      0.336528      0.528279      0.719396      0.799728      0.887099      0.876796      0.916896
  37   6 2081.1325    0.8164  0.8333  9.6140  0.0000  0.0168   0.0131   0.0391    0.0675   0.0000   440.5337       1.46287       22.2306     0.0496110      -1.74254      0.880518      0.681604      0.906240       1.01050       1.09885       1.09947       1.09193
  37   7 2264.3654    1.2302  0.9956 10.0766  0.0000  0.0163   0.0182   0.0451    0.0819   0.0000   441.8843      0.225873       19.7871      -2.00286      0.648809     -0.446307      0.728291      0.950397       1.03181       1.18162       1.19495       1.19209
  37   8 2440.7346    1.7536  1.1722 10.9737  0.0000  0.0192   0.0248   0.0493    0.0861   0.0000   438.3071     -0.556079       19.3794     -0.759223      -4.67054      -2.40620      0.853268       1.10759       1.23405       1.34819       1.38931       1.40711
  37   9 2613.3932    2.3950  1.2504 11.3415  0.0000  0.0191   0.0321   0.0503    0.0916   0.0000   440.7200      0.815809       18.6408      0.423188      -2.74739     -0.222741      0.818892       1.09104       1.17601       1.31623       1.30234       1.32895
  37  10 2784.6193    3.2031  1.0716 12.2398  0.0000  0.0171   0.0463   0.0476    0.0817   0.0000   439.7584       1.51310       19.7769      -3.61681      -2.37478      -1.14532      0.725774      0.991647       1.08603       1.22674       1.14528       1.20642
  37  11 2953.3761    4.1425  1.0205 12.5053  0.0000  0.0163   0.0589   0.0428    0.0921   0.0000   441.3753       1.89841       18.4842      -1.86257      -4.96372      -1.33056      0.737359      0.953593       1.05817       1.13332       1.15685       1.17849
  37  12 3118.6299    4.4011  1.1558 13.0854  0.0000  0.0189   0.0633   0.0483    0.0851   0.0000   439.2104       1.79101       15.2811      -3.80467     -0.624540      -3.76882      0.835399       1.11316       1.21868       1.33761       1.34875       1.34902
  37  13 3280.7873    4.0077  1.7141 12.5609  0.0000  0.0231   0.0458   0.0601    0.0599   0.0000   440.2508       3.18882       15.0180      -3.33751     -0.186225      -4.28616      0.965833       1.27725       1.44432       1.50902       1.58870       1.62680
  37  14 3440.5654    3.3665  2.5059 11.9295 -0.0000  0.0278   0.0314   0.0745    0.0470   0.0000   441.2509       2.38392       13.5488      0.903546      -1.02963      -9.49850       1.20981       1.64013       1.79793       1.97827       2.00216       2.00830
  37  15 3598.5781    2.7498  3.8128 11.3627  0.0000  0.0363   0.0213   0.0959    0.0385   0.0000   441.2802       4.37376       15.3684       2.04543      -2.27873      -8.32510       1.54081       2.08325       2.29362       2.46475       2.51136       2.52596
  37  16 3755.3078    2.2456  5.6612 10.8661  0.0000  0.0469   0.0146   0.1283    0.0321   0.0000   433.9672       7.40640       11.9267      -4.45680       1.72207      -12.8578       2.00987       2.67518       2.96574       3.25264       3.32058       3.32495
  37  17 3910.7647    1.8504  8.1510 10.5233 -0.0001  0.0621   0.0103   0.1735    0.0282   0.0000   443.5695       10.4027       20.4644      -3.22981      -3.59206       2.64968       2.72671       3.60586       4.07921       4.40144       4.58135       4.51823
  37  18 4065.4453    1.5551 11.4012 10.2738  0.0008  0.0877   0.0075   0.2380    0.0268   0.0000   444.6903       9.34819       10.0771      -12.2178      -6.46493      -13.9677       3.72412       5.00699       5.52645       6.02450       6.10931       6.12287
  37  19 4219.6359    1.2642 13.2639 10.2011  0.0000  0.1070   0.0061   0.2903    0.0236   0.0000   435.7382       4.51805       14.6998     -0.281358      -9.29152      -15.3480       4.52311       6.05956       6.74298       7.37318       7.47994       7.43180
  38   2 1262.5461    0.0783  0.0958  9.3404  0.0000  0.0129   0.0063   0.0278    0.0196   0.0000   440.7893      0.977547       20.9579      0.933528      -4.26529     -0.167970      0.585684      0.571396      0.768617      0.896516      0.969367      0.910272
  38   3 1501.5522    0.1806  0.1927  9.2535  0.0000  0.0103   0.0068   0.0226    0.0231   0.0000   442.2631     -0.749812       20.1403     -0.449669      -2.73954      0.652282      0.405381      0.575833      0.590243      0.689564      0.632464      0.763822
  38   4 1713.0384    0.3519  0.3155  9.3050  0.0000  0.0120   0.0091   0.0237    0.0306   0.0000   440.9173    -0.0830433       20.6483     -0.593781      -4.50348      0.879067      0.655616      0.959596       1.10033       1.19579       1.22451       1.12101
  38   5 1908.8216    0.5834  0.5237  9.5061  0.0000  0.0130   0.0115   0.0306    0.0450   0.0000   441.1850     -0.391743       21.7823     -0.414446      -2.85640      0.212503      0.546712      0.732483      0.730189      0.859690      0.889011      0.915470
  38   6 2098.9360    0.8649  0.8110  9.7118 -0.0010  0.0150   0.0140   0.0398    0.0642   0.0000   442.8625      -1.57948       19.7042     -0.651948      -2.30402     -0.521187      0.629200      0.837541      0.901002      0.967517       1.04798       1.09236
  38   7 2282.9128    1.3138  1.0606 10.1590  0.0001  0.0170   0.0186   0.0457    0.0889   0.0000   441.9041      0.925030       21.0956     0.0813319      -2.23970      0.318259      0.741089      0.994789       1.05047       1.19985       1.20999       1.24198
  38   8 2459.9644    1.8390  1.2247 10.8672  0.0000  0.0188   0.0249   0.0507    0.0909   0.0000   440.9848       2.20418       20.0245      -2.14589      -1.89331     -0.192680      0.786988       1.06436       1.16658       1.24712       1.33978       1.31323
  38   9 2633.7644    2.4906  1.2594 11.5228 -0.0094  0.0190   0.0322   0.0500    0.0782   0.0000   442.4209       1.68705       17.4969      -1.68595    -0.0439734      -2.82194      0.804059       1.07771       1.16778       1.32107       1.37346       1.37068
  38  10 2806.1354    3.3813  1.0988 12.0192  0.0000  0.0167   0.0468   0.0464    0.1003   0.0000   440.6298       1.97190       20.2070      -1.42943      -1.91763      -5.38997      0.757914      0.963779       1.05587       1.14077       1.19030       1.18726
  38  11 2976.0058    4.2129  1.0763 12.6305  0.0000  0.0166   0.0588   0.0453    0.0906   0.0000   440.2027       1.00980       18.0676      -1.94414    -0.0623782      -1.82124      0.706981      0.905447      0.998892       1.08418       1.11833       1.15659
  38  12 3142.4418    4.3903  1.1902 13.1246  0.0000  0.0185   0.0617   0.0517    0.0812   0.0000   441.1260       2.38013       17.2500     -0.949952    -0.0964768      -1.55271      0.782961       1.03467       1.12750       1.24124       1.23841       1.29206
  38  13 3305.8502    4.0047  1.8013 12.4793  0.0008  0.0235   0.0439   0.0591    0.0573   0.0000   441.6155       6.86084       14.8212      -1.86158      -1.33659      -5.69693      0.994986       1.32421       1.49885       1.65814       1.67623       1.71249
  38  14 3466.8702    3.3009  2.7425 11.8625  0.0000  0.0293   0.0290   0.0774    0.0432   0.0000   437.7475       1.92961       16.0640      -2.78834     -0.808708      -3.44063       1.19269       1.62921       1.77707       1.92916       1.95773       1.98906
  38  15 3625.9044    2.6311  4.2194 11.2794 -0.0000  0.0380   0.0192   0.1016    0.0351   0.0000   437.4857       4.09117       9.21113      -1.61491      0.425576      -4.79651       1.59834       2.12255       2.30494       2.53730       2.61074       2.61760
  38  16 3783.4756    2.2526  6.2190 10.6790  0.0000  0.0478   0.0134   0.1321    0.0318   0.0000   436.9119      0.401295       20.3716      -4.81150       4.22933      -9.01360       2.03040       2.68793       2.92998       3.24335       3.33531       3.25570
  38  17 3939.8439    1.7927  8.5294 10.5089  0.0000  0.0660   0.0097   0.1798    0.0275   0.0000   436.1246       3.75378       12.6453      -3.61452      -2.00163      -4.87704       2.71122       3.65424       4.06014       4.38250       4.51403       4.51354
  38  18 4095.2068    1.4664 11.1631 10.3515 -0.0006  0.0876   0.0072   0.2404    0.0251   0.0000   442.2498       10.1589       11.2655      0.145988       19.7118      -7.20067       3.54578       4.77595       5.31182       5.80800       5.95697       5.97698
  38  19 4249.7789    1.2261 14.4550 10.1603  0.0000  0.1151   0.0056   0.3123    0.0226   0.0000   444.0174       10.8710       15.0510       3.50932       4.37619      -18.2340       4.72921       6.27307       7.08765       7.59251       7.81701       7.85703
  39   2 1275.7193    0.1018  0.1164  9.2867  0.0000  0.0106   0.0062   0.0245    0.0199   0.0000   441.5027     -0.286953       21.0096     -0.728097      -4.60000      0.262381      0.427144      0.533927      0.621837      0.652539      0.701682      0.670112
  39   3 1516.0434    0.2053  0.1708  9.2504  0.0000  0.0083   0.0076   0.0205    0.0224   0.0000   441.2497     -0.165752       20.4111      0.137494      -3.50136     -0.434820      0.420636      0.460936      0.540628      0.579224      0.665724      0.730964
  39   4 1728.2613    0.3649  0.3365  9.3593  0.0000  0.0106   0.0092   0.0262    0.0306   0.0000   442.0101     -0.553928       19.2750     -0.414526      -2.66303      0.227642      0.431665      0.575822      0.637773      0.699096      0.705422      0.716586
  39   5 1925.2041    0.5893  0.5660  9.4509  0.0000  0.0132   0.0112   0.0316    0.0465   0.0000   441.6257     -0.758957       20.4253      0.786080      -2.49048     -0.460166      0.555960      0.731707      0.840623      0.900763      0.952578      0.930396
  39   6 2116.5741    0.8799  0.8289  9.7748  0.0000  0.0153   0.0138   0.0380    0.0619   0.0000   440.2863      -1.02660       20.0125      0.188021      -3.27881      0.761250      0.651883      0.828962      0.905606      0.961542      0.988794      0.992617
  39   7 2301.2684    1.3549  0.9736 10.4108  0.0000  0.0167   0.0199   0.0427    0.0767   0.0000   440.5719      0.883154       20.1386       1.06546      -3.79970      -2.02778      0.677205      0.908208      0.949302       1.03067       1.08672       1.12984
  39   8 2479.0854    1.9213  1.1926 10.9031  0.0000  0.0184   0.0258   0.0480    0.0926   0.0000   440.6789       1.24605       21.4278       2.50988      -2.28636      -1.77596      0.783036       1.02259       1.12311       1.25921       1.31969       1.27522
  39   9 2653.9240    2.6353  1.2266 11.4890 -0.0003  0.0186   0.0346   0.0481    0.0925   0.0000   440.8798      0.371651       19.4928     -0.129123      -1.99720      -2.02354      0.762114       1.02382       1.10572       1.24906       1.25762       1.29652
  39  10 2827.3818    3.3488  1.0865 12.2707  0.0000  0.0176   0.0470   0.0443    0.0850   0.0000   441.3465       1.88142       19.7313     -0.459330      -2.55659      -3.33435      0.743740      0.998112       1.05890       1.20232       1.20928       1.24418
  39  11 2998.2412    4.2344  1.1258 12.6627  0.0000  0.0173   0.0577   0.0457    0.0864   0.0000   440.8644       4.52510       19.6961      -1.14396      -4.44014      -3.03505      0.728007      0.947220       1.02146       1.14905       1.16409       1.15967
  39  12 3165.8583    4.3496  1.2790 12.8773  0.0000  0.0188   0.0570   0.0505    0.0767   0.0000   441.5247       3.24181       17.5039     -0.899162      -1.67344      -4.83762      0.780744       1.00915       1.12039       1.24132       1.23481       1.27503
  39  13 3330.5173    3.8785  1.9704 12.3344 -0.0000  0.0236   0.0405   0.0641    0.0545   0.0000   441.6107       3.23593       18.7303      -2.47406      -1.99771      -5.28458      0.997525       1.28377       1.40861       1.58934       1.58217       1.63389
  39  14 3492.7486    3.1956  2.8428 11.8529  0.0000  0.0295   0.0278   0.0797    0.0408   0.0000   442.2744       1.53329       14.8236      -4.63190      -1.73077      -3.48146       1.24076       1.65214       1.86992       2.05145       2.08856       2.09470
  39  15 3652.9426    2.5719  4.5870 11.1518 -0.0000  0.0397   0.0177   0.1055    0.0332   0.0000   443.8621       5.59405       14.5507      -4.36093       1.64005      -3.57472       1.62357       2.15731       2.43134       2.63945       2.69170       2.72111
  39  16 3811.4141    2.0992  6.5262 10.6008 -0.0001  0.0504   0.0122   0.1381    0.0308   0.0000   438.8714       3.33246       15.8292      -4.69413      -6.49877      -4.79251       2.08534       2.74040       3.03886       3.34939       3.47627       3.49314
  39  17 3968.5715    1.7206  9.1861 10.4274 -0.0004  0.0698   0.0089   0.1924    0.0268   0.0000   437.5075       2.18241       13.9098      -6.87382       9.66017      -10.2310       2.81016       3.82304       4.20012       4.58680       4.76187       4.80019
  39  18 4124.6575    1.4146 12.0876 10.2709  0.0004  0.0933   0.0066   0.2564    0.0244   0.0000   437.2372       2.91802       5.88863       8.18613      -5.15385      -10.1961       3.79914       5.03376       5.64249       5.97868       6.28962       6.25640
  40   2 1288.7456    0.1018  0.0961  9.2768  0.0000  0.0103   0.0063   0.0196    0.0195   0.0000   441.0129    0.00838945       20.1910     -0.250633      -2.68198      0.435950      0.420648      0.625606      0.655694      0.960728      0.952802       1.01852
  40   3 1530.3131    0.2071  0.1608  9.2672  0.0000  0.0077   0.0076   0.0179    0.0220   0.0000   441.4842       1.09593       21.0016     -0.899397      -1.97666      0.294879      0.324110      0.464579      0.522439      0.614692      0.642926      0.620451
  40   4 1743.2492    0.3962  0.3828  9.2878  0.0000  0.0105   0.0091   0.0270    0.0329   0.0000   441.0386    -0.0820340       20.6642      0.138962      -2.74427     -0.280637      0.429515      0.555073      0.603361      0.681213      0.684100      0.716440
  40   5 1941.4198    0.6297  0.6163  9.5022  0.0000  0.0141   0.0114   0.0340    0.0469   0.0000   441.7095      0.108145       20.6443     -0.706267      -3.51394      -2.22166      0.515075      0.680981      0.728635      0.830495      0.831592      0.893091
  40   6 2133.9740    0.9077  0.9365  9.8493  0.0000  0.0165   0.0137   0.0422    0.0670   0.0000   440.7045      0.548182       20.1147      -2.14453      -3.22317      -2.31096      0.677881      0.883603      0.980195       1.08414       1.13600       1.15313
  40   7 2319.3614    1.3905  1.0796 10.4156 -0.0002  0.0173   0.0193   0.0455    0.0812   0.0000   440.4792      0.259876       19.2154     -0.422085      -2.70130      -1.06690      0.705763      0.939646       1.02227       1.09851       1.12451       1.14305
  40   8 2497.9396    1.9623  1.1759 11.1696  0.0000  0.0180   0.0264   0.0479    0.0814   0.0000   441.1294      0.368403       18.9271     -0.328180      -3.90598      -1.22010      0.743071      0.959760       1.05770       1.19719       1.23666       1.22036
  40   9 2673.8274    2.7030  1.2081 11.6041  0.0000  0.0177   0.0350   0.0478    0.0878   0.0000   441.7080       1.46067       19.7527      -2.86049     -0.416765      -2.52324      0.754542      0.977274       1.04537       1.08903       1.17521       1.15923
  40  10 2848.3469    3.5958  1.0527 12.5286  0.0000  0.0169   0.0503   0.0439    0.0801   0.0000   440.4732       2.68217       21.0571      -2.91488     -0.901420      -2.42306      0.691887      0.926574      0.984818       1.10833       1.13674       1.15940
  40  11 3020.1613    4.3041  1.0512 12.8863  0.0000  0.0168   0.0598   0.0430    0.0806   0.0000   440.9953       1.90188       21.0701     -0.230527      -4.69743      -3.17821      0.706740      0.918827      0.967062       1.09199       1.08571       1.13532
  40  12 3188.8266    4.4082  1.5658 12.5732  0.0020  0.0203   0.0502   0.0544    0.0697   0.0000   440.8670       4.15795       19.1506      -2.74030      -1.61969      -3.24324      0.824859       1.09468       1.16141       1.34724       1.37855       1.37416
  40  13 3354.7658    3.7771  1.9582 12.3596 -0.0001  0.0237   0.0389   0.0619    0.0538   0.0000   441.4329       4.26421       15.4653      -1.43464      0.617106      -5.33626      0.965241       1.26381       1.37198       1.49351       1.58020       1.62649
  40  14 3518.2874    3.1006  3.1363 11.7605  0.0000  0.0306   0.0250   0.0836    0.0369   0.0000   439.6446       4.19539       18.0108      -5.18337      -3.06533      -5.99403       1.22907       1.63388       1.79699       1.99600       2.06299       2.04964
  40  15 3679.5989    2.5295  4.8747 11.0008  0.0000  0.0401   0.0163   0.1080    0.0330   0.0000   440.3346       1.76152       14.5369      0.505029      -1.52371      -7.39893       1.62850       2.14861       2.35889       2.60606       2.68718       2.69148
  40  16 3838.9815    2.0219  7.2992 10.6364  0.0000  0.0554   0.0111   0.1501    0.0286   0.0000   438.0742       4.50621       13.2564      -6.85916     -0.155878      -9.37917       2.20486       2.87254       3.22931       3.47674       3.63546       3.67101
  40  17 3996.9332    1.6870 10.0362 10.3766  0.0004  0.0755   0.0080   0.2060    0.0267   0.0000   441.3666       5.52603       15.8421      -7.63430      -7.10863      -4.67359       2.99097       3.99436       4.51380       4.83839       5.04601       4.99528
  40  18 4153.8433    1.3738 12.6895 10.2639  0.0000  0.0971   0.0061   0.2683    0.0236   0.0000   436.9038       6.39763       28.0532      -3.91178      -5.74029      -6.46433       3.77939       5.10038       5.67062       6.17942       6.45800       6.46782
  41   2 1301.5577    0.1037  0.0858  9.2924  0.0000  0.0103   0.0070   0.0288    0.0194   0.0000   441.8742     -0.757428       20.4676     -0.535843      -3.38218       1.17065      0.340837      0.476791      0.526131      0.715098      0.990833      0.963260
  41   3 1544.3598    0.2227  0.1867  9.2653  0.0000  0.0083   0.0074   0.0181    0.0225   0.0000   441.7750     -0.386124       20.9304      -1.09855      -2.84040      0.469917      0.343978      0.436773      0.484722      0.515878      0.510792      0.576084
  41   4 1758.0318    0.3966  0.3786  9.3491  0.0000  0.0109   0.0090   0.0244    0.0320   0.0000   441.3160     -0.676418       20.7090     -0.188911      -2.14823       1.05660      0.424419      0.568124      0.639811      0.737734      0.731779      0.773903
  41   5 1957.4561    0.6771  0.6137  9.4113  0.0000  0.0126   0.0118   0.0316    0.0526   0.0000   440.5184      -1.55872       20.6185       1.42892      -2.22391      0.770826      0.483471      0.632714      0.693968      0.787810      0.761934      0.821680
  41   6 2151.1283    0.9987  0.9311  9.7588  0.0000  0.0154   0.0145   0.0411    0.0737   0.0000   440.8214     -0.429112       19.5579      -2.06576      -2.14793      -1.23148      0.588490      0.773764      0.843278      0.941006      0.945517      0.944744
  41   7 2337.1680    1.4579  1.1657 10.4055  0.0000  0.0178   0.0193   0.0471    0.0877   0.0000   441.3358     -0.291559       20.7191     -0.400489      -3.06859      0.714381      0.718675      0.972768       1.06006       1.14692       1.17933       1.15851
  41   8 2516.5695    2.0841  1.2600 10.9602 -0.0011  0.0183   0.0261   0.0480    0.0847   0.0000   442.0994      0.593607       20.4232     -0.597397      -3.21424      -2.76171      0.735245      0.971041       1.06032       1.18282       1.21489       1.26413
  41   9 2693.5654    2.7955  1.1854 11.7503  0.0000  0.0173   0.0368   0.0484    0.0926   0.0000   441.9202       2.91905       22.1175    -0.0706537      -4.72365     -0.664865      0.695808      0.904026      0.998473       1.06301       1.12316       1.14813
  41  10 2869.0477    3.6977  1.0503 12.5298  0.0000  0.0159   0.0511   0.0440    0.0766   0.0000   441.1305      0.360844       21.6049      -1.55088      -1.55404      -3.75618      0.640778      0.856234      0.943471       1.03232       1.07713       1.06924
  41  11 3041.7197    4.3419  1.1887 12.7376  0.0000  0.0177   0.0564   0.0456    0.0898   0.0000   441.2035       2.20973       18.0488      -1.07054      -4.07398      -3.28248      0.715839      0.937546       1.03815       1.11762       1.15060       1.17623
  41  12 3211.4831    4.3784  1.4543 12.6776  0.0000  0.0195   0.0511   0.0512    0.0696   0.0000   441.4583       2.88528       19.9658     -0.103645      -3.16292      -6.18312      0.787199       1.02943       1.14145       1.23400       1.30131       1.31277
  41  13 3378.6693    3.7196  2.2633 12.0950  0.0000  0.0248   0.0344   0.0671    0.0487   0.0000   440.3227       4.60011       16.1015     -0.513996     -0.754450      -7.72867      0.943005       1.28522       1.40248       1.55517       1.55384       1.62156
  41  14 3543.4692    3.0081  3.6672 11.5302  0.0000  0.0332   0.0221   0.0890    0.0356   0.0000   441.2629       4.65371       17.4917      -4.27105      0.714537      -5.52860       1.30671       1.71388       1.91911       2.05713       2.17255       2.16104
  41  15 3705.9088    2.4068  5.3971 10.9915  0.0000  0.0430   0.0148   0.1161    0.0298   0.0000   443.7398       1.68660       16.1210      -4.20608       1.52871      -7.86622       1.67520       2.23279       2.46994       2.68839       2.76744       2.86785
  41  16 3866.1427    1.9925  7.8077 10.5928  0.0002  0.0574   0.0104   0.1575    0.0280   0.0000   444.1584      -1.45911       20.6788      -3.34701      -1.16729      -7.30686       2.23535       2.99685       3.33842       3.62369       3.76827       3.73466
  41  17 4024.9892    1.6531 10.6508 10.3810 -0.0001  0.0780   0.0075   0.2155    0.0262   0.0000   445.1214       4.24705       12.0270      -3.91608      -4.90306       1.42104       3.02907       3.95059       4.48635       4.80180       4.98874       5.08991
  41  18 4182.7614    1.3349 12.8933 10.2344 -0.0001  0.0995   0.0059   0.2676    0.0231   0.0000   436.9776       4.83358       20.2911       11.9436      -2.40210      -6.69255       3.79410       5.15372       5.76123       6.15120       6.31047       6.34527
  42   2 1314.2172    0.0985  0.0867  9.3033 -0.0002  0.0102   0.0064   0.0174    0.0191   0.0000   441.8042      0.421169       20.3794     -0.307642      -3.67935     -0.726331      0.429218      0.488847      0.651377      0.683590      0.749696      0.919590
  42   3 1558.1883    0.2243  0.1914  9.2360  0.0000  0.0081   0.0074   0.0195    0.0225   0.0000   442.2353     -0.171917       20.5937     -0.529886      -1.69794      0.182654      0.358065      0.484265      0.518077      0.504847      0.521922      0.549347
  42   4 1772.6318    0.4101  0.4331  9.3430  0.0000  0.0120   0.0088   0.0280    0.0339   0.0000   441.8807     -0.995292       20.7411      0.161440      -3.01871     -0.835582      0.451440      0.632616      0.684922      0.785358      0.794350      0.822090
  42   5 1973.3401    0.6433  0.6607  9.5846  0.0000  0.0137   0.0111   0.0341    0.0487   0.0000   441.4891     -0.927903       19.4187       1.61971      -3.24668     -0.599081      0.528419      0.706649      0.780633      0.838733      0.886419      0.883705
  42   6 2168.1532    1.0097  0.8901 10.0025  0.0000  0.0151   0.0149   0.0397    0.0635   0.0000   442.0492      0.393358       21.5276  -0.000946609      -4.06233     -0.488469      0.592676      0.791035      0.874810      0.985031      0.980324       1.01659
  42   7 2354.8605    1.5105  1.1096 10.5553  0.0000  0.0172   0.0202   0.0446    0.0819   0.0000   440.9671     -0.703601       20.4775      0.493465     -0.586623       1.79852      0.688929      0.929592       1.00800       1.13191       1.16461       1.20620
  42   8 2535.0901    2.0959  1.2354 11.1843 -0.0004  0.0178   0.0268   0.0490    0.0810   0.0000   441.8536       2.28308       21.5421      -2.33063      -2.79204      -2.67374      0.683918      0.900302       1.00780       1.11053       1.15389       1.16991
  42   9 2713.1398    2.9381  1.1931 11.8212  0.0000  0.0174   0.0379   0.0461    0.0903   0.0000   440.4837      0.686043       22.1031       1.91251      -3.71179      -3.76840      0.672606      0.894420      0.972958       1.09182       1.09710       1.12920
  42  10 2889.5205    3.8084  1.1058 12.3463  0.0000  0.0164   0.0502   0.0429    0.0911   0.0000   440.3111       3.00605       19.1438      -1.19530      -1.88130      -2.81794      0.635603      0.825164      0.912381       1.02990       1.06396       1.07292
  42  11 3063.0526    4.4255  1.1799 12.7687  0.0000  0.0176   0.0573   0.0461    0.0897   0.0000   440.0972      0.724896       21.0751      -2.88164      -1.73117      -4.79097      0.661908      0.897378      0.976611       1.06376       1.07517       1.07455
  42  12 3233.8075    4.2113  1.5683 12.7702  0.0000  0.0205   0.0477   0.0544    0.0581   0.0000   441.3871    -0.0679013       18.0818      -3.21972      -5.85813      -3.69731      0.824263       1.08622       1.24363       1.35440       1.43094       1.37424
  42  13 3402.2293    3.5564  2.3561 12.2577  0.0000  0.0258   0.0329   0.0694    0.0424   0.0000   440.7885       1.57335       15.5934     -0.300804      0.543961      -6.06857      0.989986       1.33133       1.45746       1.58834       1.64168       1.63850
  42  14 3568.1386    2.8930  3.7773 11.4825  0.0000  0.0340   0.0209   0.0897    0.0348   0.0000   439.9711       4.39036       14.9664      -1.56987      -1.32059      -4.76758       1.31825       1.74935       1.94243       2.08598       2.15856       2.17715
  42  15 3731.7012    2.3433  5.6430 10.9853 -0.0000  0.0444   0.0140   0.1204    0.0283   0.0000   441.3535       3.00517       17.4622      -2.71907     -0.657485      -4.98107       1.68520       2.19696       2.48686       2.72241       2.80445       2.83118
  42  16 3893.2057    1.8982  7.9222 10.6439 -0.0019  0.0593   0.0099   0.1612    0.0267   0.0000   437.4382       4.69664       16.8297      -3.40920      -1.71626      -9.01474       2.28504       2.98582       3.38422       3.73978       3.83103       3.92330
  42  17 4052.8521    1.5743 11.2419 10.4011 -0.0006  0.0838   0.0070   0.2288    0.0246   0.0000   442.8976       4.28778       21.6000      -2.58666      -12.2559      -7.37702       3.14649       4.24597       4.72841       5.21680       5.34581       5.38883
  43   2 1326.7412    0.0989  0.0930  9.3131  0.0000  0.0106   0.0061   0.0179    0.0189   0.0000   441.4010    -0.0202502       21.2235     -0.547121      -3.12025     -0.381323      0.417283      0.515941      0.659680      0.570088      0.680079      0.668404
  43   3 1571.8082    0.2367  0.2315  9.2489  0.0000  0.0105   0.0071   0.0207    0.0236   0.0000   442.2356     -0.346939       21.3994      0.774851      -3.26364     -0.282174      0.412215      0.489938      0.579419      0.656921      0.665748      0.612447
  43   4 1787.0141    0.4368  0.4588  9.3454  0.0000  0.0120   0.0090   0.0277    0.0354   0.0000   441.8965     -0.154073       21.0045     -0.327047      -3.11828     -0.867107      0.452721      0.594712      0.677285      0.706479      0.779219      0.811632
  43   5 1989.0506    0.6765  0.7589  9.4880  0.0000  0.0147   0.0107   0.0361    0.0557   0.0000   442.0689      0.566027       21.6906     -0.824352      -3.17870      0.664511      0.534116      0.708171      0.816285      0.837388      0.874217      0.878942
  43   6 2184.8725    1.0239  1.0017  9.8599 -0.0002  0.0161   0.0142   0.0412    0.0720   0.0000   441.5105      0.618265       19.9022      -2.50783      -2.11688      -1.46210      0.609741      0.766111      0.842582      0.949569      0.986539      0.981951
  43   7 2372.2621    1.5790  1.1642 10.6534  0.0000  0.0174   0.0206   0.0457    0.0794   0.0000   441.8926       2.44817       19.3955      0.525174      -1.74362      -3.74871      0.660945      0.835227      0.946262       1.02272       1.06792       1.08538
  43   8 2553.4056    2.2051  1.3276 11.0073  0.0000  0.0187   0.0264   0.0476    0.0879   0.0000   442.1404      0.345766       18.1034    -0.0145260      -2.51378      -2.70752      0.685293      0.947983       1.02338       1.10779       1.17210       1.15763
  43   9 2732.4347    2.9965  1.1898 11.8499  0.0000  0.0173   0.0383   0.0459    0.0916   0.0000   440.9417       2.12836       19.2737      -3.81036      -1.48141      -1.88040      0.653258      0.840247      0.917334       1.01858       1.04958       1.06307
  43  10 2909.7482    3.9686  1.1118 12.4334  0.0002  0.0160   0.0517   0.0433    0.0880   0.0000   442.3286      0.846379       20.5218     -0.262270      -1.97477      -1.80563      0.635255      0.825496      0.922757       1.01173       1.05926       1.06675
  43  11 3084.1032    4.4483  1.2613 12.7199  0.0000  0.0182   0.0555   0.0453    0.0889   0.0000   441.2945       2.17342       19.8825      -1.28739      -2.08109      -4.23716      0.684565      0.904321       1.01624       1.12017       1.14635       1.17612
  43  12 3255.7851    4.2860  1.6623 12.6272  0.0000  0.0209   0.0462   0.0546    0.0602   0.0000   440.6271       1.72422       19.4327     -0.810963      -1.60940      -5.10184      0.773602       1.02994       1.13464       1.22393       1.28549       1.33081
  43  13 3425.2853    3.4661  2.5476 12.2041  0.0000  0.0265   0.0304   0.0724    0.0393   0.0000   441.0750      0.719222       17.6338      -4.12343   -0.00960807      -6.14774       1.01263       1.32086       1.46669       1.63527       1.67196       1.69992
  43  14 3592.6735    2.8457  3.9132 11.4616  0.0000  0.0343   0.0201   0.0927    0.0339   0.0000   441.6734      0.147130       14.4715      -3.85137      -2.34312      -1.84744       1.30305       1.68022       1.95169       2.09926       2.16311       2.19273
  43  15 3757.2042    2.3025  6.2531 10.8715 -0.0004  0.0463   0.0128   0.1298    0.0277   0.0000   443.5471       3.37294       19.9561      -1.42184      -1.33784      -6.82722       1.71942       2.26150       2.56969       2.81703       2.86990       2.92192
  43  16 3919.6981    1.8823  8.7059 10.5494  0.0006  0.0642   0.0091   0.1735    0.0266   0.0000   441.7281       10.5149       14.6041      -3.02817      0.731218      0.636792       2.35412       3.18890       3.53969       3.83908       4.01126       4.03582
  43  17 4080.3485    1.5452 11.6809 10.4030  0.0003  0.0872   0.0066   0.2354    0.0235   0.0000   440.4787       1.57729       9.57191       11.8510      -2.48857      -8.96728       3.17550       4.25408       4.79191       5.15616       5.43858       5.49284
  44   2 1339.0902    0.1174  0.0985  9.3015  0.0000  0.0089   0.0062   0.0168    0.0188   0.0000   441.9507      0.199324       20.8263      0.613575      -2.57403     0.0772730      0.356630      0.431330      0.500750      0.495100      0.523217      0.552723
  44   3 1585.2105    0.2345  0.2701  9.2550  0.0000  0.0100   0.0067   0.0250    0.0242   0.0000   442.4660     -0.188037       20.9807    -0.0769468      -2.65110      0.334594      0.393095      0.544466      0.596438      0.620630      0.647987      0.673384
  44   4 1801.2559    0.4457  0.4614  9.3672  0.0000  0.0118   0.0090   0.0273    0.0354   0.0000   441.7683     0.0401030       20.5378      0.209511      -3.44331     -0.200440      0.433036      0.561467      0.643342      0.685098      0.728222      0.773500
  44   5 2004.6330    0.7163  0.7378  9.4828  0.0000  0.0139   0.0113   0.0345    0.0564   0.0000   441.8410     -0.153458       21.3401     -0.412886      -2.89341     -0.634483      0.508974      0.654518      0.718969      0.815756      0.799308      0.792642
  44   6 2201.4303    1.0980  1.0034  9.9976  0.0000  0.0161   0.0150   0.0402    0.0733   0.0000   441.2393      -1.16402       20.2450      -2.45700      -3.33342      0.758599      0.604787      0.759726      0.869875      0.950145      0.996376      0.987885
  44   7 2389.4507    1.6528  1.2008 10.6582 -0.0029  0.0172   0.0207   0.0461    0.0787   0.0000   440.4252      0.431215       21.4764     -0.815497      -4.56806      -3.12384      0.636840      0.841414      0.940565       1.03834       1.06025       1.08886
  44   8 2571.5229    2.2467  1.2700 11.3280  0.0000  0.0175   0.0275   0.0475    0.0723   0.0000   441.4195      0.161191       22.0198     -0.451304      -4.50267     -0.850810      0.650107      0.840732      0.945501       1.07049       1.11531       1.13169
  44   9 2751.6310    3.1256  1.1259 12.1436  0.0000  0.0169   0.0408   0.0432    0.0810   0.0000   441.3659       2.50391       19.1307      -1.19168      -1.67339      -1.16584      0.637115      0.833722      0.934050       1.02134       1.05374       1.06672
  44  10 2929.7509    4.0048  1.1076 12.5872  0.0000  0.0157   0.0519   0.0439    0.0785   0.0000   441.1266       1.20641       20.0554      -1.28415      -2.91211      -1.40964      0.597623      0.774086      0.847254      0.966237      0.963258      0.982995
  44  11 3104.9247    4.4475  1.3222 12.7169  0.0000  0.0180   0.0531   0.0473    0.0790   0.0000   440.9373       1.71985       20.2285      -2.79852      -1.08290      -3.27266      0.665840      0.887831      0.983499       1.08348       1.14045       1.12486
  44  12 3277.5127    4.1860  1.7739 12.5470  0.0000  0.0213   0.0429   0.0560    0.0558   0.0000   440.8937       3.04809       15.6370      -1.31988      -2.05208      -1.10977      0.788155       1.05354       1.16460       1.24335       1.30887       1.31631
  44  13 3448.0860    3.4158  2.7803 12.0433  0.0000  0.0280   0.0280   0.0741    0.0387   0.0000   440.5300       2.05982       19.5057       1.21867      -2.20377     -0.816795       1.00443       1.35760       1.47176       1.67962       1.77191       1.75642
  44  14 3616.5357    2.7282  4.3279 11.4280  0.0000  0.0371   0.0182   0.0976    0.0309   0.0000   441.9386       4.04028       17.0160      -3.79049      -4.64921      -2.22356       1.32407       1.77163       1.99463       2.17263       2.24569       2.28473
  44  15 3782.4632    2.2408  6.4530 10.8260 -0.0000  0.0481   0.0121   0.1313    0.0278   0.0000   441.6457      -2.23914       17.6127      -2.08693      0.958974      -8.04777       1.71400       2.32496       2.57808       2.80647       2.89088       2.96288
  44  16 3945.9970    1.8276  9.2443 10.5685 -0.0002  0.0664   0.0084   0.1864    0.0256   0.0000   444.9119       3.58402       18.1832       2.93776      -8.54385      -6.56887       2.38188       3.18866       3.60961       3.89644       4.08024       4.15611
  44  17 4107.4023    1.4713 11.7854 10.3756 -0.0010  0.0889   0.0063   0.2377    0.0233   0.0000   437.1974       4.67037       5.84563      -1.04576      -3.84607      -14.4401       3.12555       4.26838       4.76046       5.14432       5.37356       5.40738
  45   1 1061.9938    0.0406  0.0196  9.4815  0.0050  0.0107   0.0062   0.0156    0.0171   0.0000   440.2478       1.10238       21.1917      0.731475      -3.59284     -0.836991      0.362662      0.580280      0.622982      0.615552      0.553574      0.629022
  45   2 1351.2711    0.1231  0.1321  9.2738  0.0000  0.0095   0.0059   0.0236    0.0193   0.0000   441.4428      -1.12095       21.6578      0.770368      -2.60039      -1.57876      0.325827      0.396290      0.528485      0.570153      0.488126      0.597345
  45   3 1598.4141    0.2636  0.2628  9.2457  0.0000  0.0095   0.0071   0.0216    0.0243   0.0000   441.7400     -0.655086       21.2967     -0.295001      -2.41544      -1.25338      0.362785      0.456923      0.530811      0.582859      0.641169      0.630255
  45   4 1815.2887    0.4612  0.5295  9.2923  0.0000  0.0128   0.0087   0.0300    0.0385   0.0000   441.9414     -0.747346       21.0605     -0.566217      -2.65851      0.121861      0.436669      0.575978      0.645592      0.711529      0.726550      0.732004
  45   5 2019.9943    0.7308  0.7188  9.6515  0.0000  0.0137   0.0115   0.0341    0.0517   0.0000   442.4947     -0.286668       20.3277      -1.27002      -1.63002       1.45079      0.478873      0.666622      0.727652      0.803936      0.831871      0.845425
  45   6 2217.8185    1.1295  0.9806 10.2412  0.0000  0.0157   0.0157   0.0418    0.0635   0.0000   442.3288       1.20844       20.8627      0.144593      -1.44936      -2.92083      0.574731      0.761566      0.830099      0.920721      0.968601      0.982271
  45   7 2406.4943    1.6890  1.1965 10.7715  0.0013  0.0175   0.0214   0.0453    0.0768   0.0000   441.6875       1.20613       20.2012     -0.200689      -1.56770      -2.57326      0.622341      0.823124      0.900598       1.00766       1.05052       1.08742
  45   8 2589.4669    2.3354  1.2306 11.6001  0.0006  0.0174   0.0295   0.0482    0.0726   0.0000   442.2939       1.82181       19.1348      -3.07861      -2.80612     -0.515222      0.621686      0.841429      0.930221       1.03632       1.11542       1.10755
  45   9 2770.6305    3.2160  1.2179 11.8330  0.0000  0.0166   0.0393   0.0445    0.0892   0.0000   441.5632       2.00716       22.6418      -1.69154      -4.07074      -1.20335      0.621474      0.800732      0.882342      0.942610       1.02784       1.04393
  45  10 2949.5490    4.1122  1.1511 12.5417  0.0000  0.0164   0.0516   0.0430    0.0857   0.0000   440.7397       2.46298       19.2862       1.09183      -1.57125      -2.72293      0.588375      0.772579      0.861133      0.972778      0.978539       1.00440
  45  11 3125.4788    4.4682  1.3938 12.7328  0.0000  0.0183   0.0511   0.0481    0.0675   0.0000   440.2370       2.58470       19.1571      -2.43363      -1.95230      -1.97686      0.649813      0.844477      0.942620       1.05458       1.08487       1.09913
  45  12 3298.9657    4.1379  1.8570 12.5724  0.0000  0.0220   0.0413   0.0584    0.0527   0.0000   441.7050       3.90345       22.3475      -1.22355     -0.115480      -6.40857      0.760925       1.04499       1.17211       1.24793       1.31861       1.35121
  45  13 3470.5921    3.4203  3.1748 11.6724 -0.0002  0.0287   0.0251   0.0762    0.0391   0.0000   442.6034       1.17081       16.9970      -1.58596      0.186415      -2.42149       1.03189       1.36248       1.53657       1.65241       1.73612       1.77467
  45  14 3640.2035    2.6435  4.7655 11.2114 -0.0000  0.0379   0.0164   0.1034    0.0306   0.0000   439.4668       1.02167       20.2811      -4.96430      -1.67763      -6.73168       1.38637       1.83617       2.02699       2.22837       2.31071       2.34792
  45  15 3807.2975    2.1683  7.0242 10.7749  0.0000  0.0516   0.0112   0.1396    0.0278   0.0000   439.6012       6.06557       17.2016     0.0999441      -3.97665      -4.49772       1.86092       2.47027       2.75790       3.00941       3.09496       3.15420
  45  16 3971.8169    1.7685  9.8342 10.5437  0.0008  0.0717   0.0078   0.1948    0.0249   0.0000   439.3413      0.839788       13.3626      -12.2492      -8.55342      -1.79000       2.51161       3.36220       3.71077       4.08451       4.29002       4.35335
  45  17 4134.4860    1.4448 13.0360 10.3714  0.0017  0.0957   0.0059   0.2576    0.0214   0.0000   442.9111       3.23955       21.5856      -12.4384      -5.16665       4.53534       3.38118       4.57184       5.12997       5.60826       5.79897       5.92893
  46   1 1072.0032    0.0516  0.0279  9.4553  0.0001  0.0113   0.0070   0.0177    0.0172   0.0000   439.5313     -0.815035       20.7381     -0.306034      -3.06982      0.587287      0.412412      0.503061      0.594476      0.778080      0.839141      0.802861
  46   2 1363.3093    0.1274  0.1433  9.3011  0.0000  0.0099   0.0059   0.0194    0.0192   0.0000   441.6854     -0.115456       21.0532     -0.416478      -3.14154     -0.390820      0.336252      0.428938      0.493795      0.561537      0.558162      0.531180
  46   3 1611.4234    0.2806  0.2046  9.2946  0.0000  0.0081   0.0080   0.0167    0.0233   0.0000   441.6427     -0.387267       21.3927    -0.0290736      -3.82371     -0.102785      0.287043      0.356808      0.453238      0.472174      0.492668      0.495937
  46   4 1829.1803    0.4815  0.5007  9.4210  0.0000  0.0118   0.0091   0.0278    0.0368   0.0000   441.5523     -0.182995       20.1489     -0.132861      -3.47739     -0.651981      0.425582      0.541906      0.618506      0.707319      0.729395      0.702422
  46   5 2035.2368    0.7749  0.7433  9.6438  0.0000  0.0131   0.0119   0.0342    0.0537   0.0000   442.4797     -0.543615       19.8420      0.737463      -3.49111      -1.74095      0.456224      0.624863      0.670402      0.770277      0.784474      0.791253
  46   6 2233.9928    1.1757  1.0727 10.1291  0.0000  0.0165   0.0153   0.0414    0.0750   0.0000   441.1290       1.35349       20.8659     -0.434448      -2.94788      0.410467      0.588239      0.798505      0.889774      0.962866       1.01190       1.04466
  46   7 2423.3163    1.7343  1.2970 10.8177  0.0000  0.0178   0.0206   0.0475    0.0708   0.0000   440.9684      0.965624       20.0823     -0.934053      -1.96773       1.67412      0.640175      0.828323      0.938092       1.02593       1.09324       1.07831
  46   8 2607.2762    2.4706  1.3372 11.3054  0.0006  0.0177   0.0282   0.0460    0.0758   0.0000   441.8258      0.460110       20.2616      -1.25628      -3.10601     -0.900586      0.620504      0.830186      0.915915       1.00489       1.04087       1.08471
  46   9 2789.4355    3.3349  1.1900 12.0139  0.0000  0.0162   0.0413   0.0449    0.0939   0.0000   441.4715      0.668697       21.7499    -0.0499534      -1.62533      -1.23092      0.585251      0.778002      0.849063      0.939642      0.989566       1.01853
  46  10 2969.1718    4.1551  1.1924 12.7452  0.0000  0.0166   0.0519   0.0452    0.0807   0.0000   440.7911       1.85352       20.5611      -2.23615      -2.19576      -2.17865      0.602719      0.795019      0.880908      0.972513       1.04519       1.02299
  46  11 3145.8676    4.5262  1.2656 12.9306  0.0000  0.0177   0.0542   0.0449    0.0734   0.0000   442.1526       2.30288       20.9823      -1.74170      -1.03841      -3.32962      0.617790      0.830696      0.906098       1.01235       1.05950       1.07828
  46  12 3320.2487    4.1080  1.9861 12.2648  0.0000  0.0216   0.0381   0.0575    0.0530   0.0000   441.2020       4.18411       16.9123     -0.949403      -1.63666      -5.98520      0.765386      0.984855       1.09298       1.21622       1.26643       1.26937
  46  13 3492.7959    3.2573  3.3446 11.7333  0.0000  0.0298   0.0235   0.0809    0.0363   0.0000   441.4428       5.35393       16.9191      0.109426      -2.62824      -7.66792       1.05799       1.38947       1.55457       1.71394       1.75372       1.81615
  46  14 3663.4609    2.6516  5.2164 11.1008  0.0000  0.0399   0.0153   0.1072    0.0305   0.0000   441.5202       1.02414       21.1769      -2.74762     0.0103966      -4.82718       1.40851       1.86987       2.11378       2.33495       2.46132       2.51863
  46  15 3831.5877    2.0707  7.7593 10.8150  0.0000  0.0576   0.0101   0.1552    0.0267   0.0000   439.6009       3.20173       16.4546      -2.35326      -3.23758      -6.06509       1.96787       2.66379       2.99425       3.25738       3.37000       3.46805
  46  16 3997.4027    1.6910 10.0943 10.5417 -0.0011  0.0738   0.0072   0.2028    0.0243   0.0000   438.8553       5.46289       24.6193      -4.40144      -10.5721      -7.73293       2.52690       3.40987       3.75486       4.16023       4.36508       4.43017
  46  17 4161.0033    1.3585 12.6821 10.4235 -0.0017  0.0970   0.0057   0.2612    0.0211   0.0000   435.5423       5.09575       7.43508      -16.9186      -3.91606       10.6705       3.31140       4.39578       5.01529       5.39761       5.64106       5.75197
  47   1 1081.8525    0.0495  0.0410  9.4160  0.0000  0.0260   0.0077   0.0256    0.0171   0.0000   440.3278      0.820518       21.7371       1.63114      -1.91141      -2.21417      0.748837      0.890965       1.41013      0.822769       1.75679       1.71504
  47   2 1375.1855    0.1339  0.1403  9.2697  0.0000  0.0095   0.0059   0.0180    0.0190   0.0000   441.6972     -0.256803       21.0802     -0.122619      -2.38951      0.257149      0.383339      0.472558      0.529074      0.584661      0.618407      0.593367
  47   3 1624.2402    0.2839  0.2266  9.3069  0.0000  0.0079   0.0078   0.0186    0.0233   0.0000   441.8028     -0.397501       21.3185     -0.216207      -2.50142      0.414361      0.277855      0.352307      0.412407      0.441139      0.503124      0.515192
  47   4 1842.9327    0.5037  0.5445  9.4145  0.0000  0.0121   0.0090   0.0290    0.0383   0.0000   440.5964      -1.32858       20.8110     -0.149806      -3.10881      0.461064      0.437720      0.587945      0.648289      0.734818      0.755084      0.795746
  47   5 2050.3278    0.7967  0.7891  9.6317  0.0000  0.0135   0.0116   0.0349    0.0558   0.0000   441.1956     -0.296280       21.2675     -0.682453     -0.653063      0.545274      0.473230      0.649922      0.714358      0.798342      0.832532      0.811266
  47   6 2249.9503    1.2449  1.1436  9.9525  0.0000  0.0163   0.0154   0.0431    0.0854   0.0000   441.4158      0.487306       21.4467     -0.990620      -2.48673      0.327409      0.577853      0.750905      0.851505      0.935315      0.970396      0.966548
  47   7 2440.0226    1.8271  1.2597 10.8542  0.0000  0.0177   0.0218   0.0455    0.0775   0.0000   442.2066      0.676450       20.4178     -0.206029      -2.65749     -0.663785      0.588818      0.813416      0.872235      0.965768      0.983816       1.01165
  47   8 2624.9602    2.5960  1.2892 11.4114  0.0001  0.0168   0.0302   0.0464    0.0800   0.0000   442.2354     -0.464114       20.8488      -1.61033      -2.32278      -2.93343      0.577480      0.764459      0.863459      0.948399      0.997500       1.04456
  47   9 2808.1086    3.3554  1.2147 12.2165  0.0000  0.0168   0.0408   0.0450    0.0775   0.0000   441.6125       1.28470       19.4706     -0.812395      -3.09854      -1.89894      0.566997      0.747871      0.833963      0.914267      0.947449      0.975457
  47  10 2988.5928    4.2894  1.1873 12.7563 -0.0006  0.0161   0.0532   0.0451    0.0819   0.0000   440.8643       1.40125       21.6713      -2.05455      -3.22233      -2.91570      0.578244      0.753800      0.859595      0.897462      0.957719       1.03928
  47  11 3165.9839    4.5073  1.4227 12.6848  0.0000  0.0177   0.0497   0.0483    0.0694   0.0000   441.0804      0.308979       21.0144      -3.21146      -1.94430      -1.70115      0.624296      0.809197      0.921146       1.01005       1.02414       1.04723
  47  12 3341.2025    3.9429  2.1624 12.2378  0.0000  0.0230   0.0348   0.0612    0.0490   0.0000   443.0573       4.91706       18.8780      -2.38661      -4.92578      -5.86467      0.766545       1.05274       1.13563       1.25560       1.28822       1.33748
  47  13 3514.8560    3.1814  3.3001 11.7059  0.0000  0.0299   0.0230   0.0791    0.0362   0.0000   440.9651       3.48639       19.5113      -2.85093      -1.29675      -1.15993      0.988151       1.34687       1.49929       1.64226       1.72378       1.75658
  47  14 3686.4426    2.5087  5.4217 11.2061  0.0000  0.0419   0.0144   0.1131    0.0278   0.0000   440.1614       3.38794       12.3143      -1.20445     -0.150897      -6.77734       1.43408       1.91375       2.12746       2.31093       2.44365       2.53126
  47  15 3855.6814    2.0750  8.0605 10.7279 -0.0002  0.0577   0.0096   0.1592    0.0269   0.0000   435.1343       6.62786       18.2365      -8.63073      -2.41488      -5.86061       1.96914       2.62905       2.93905       3.22769       3.29193       3.37942
  47  16 4022.6185    1.6557 10.8807 10.5257  0.0010  0.0794   0.0068   0.2125    0.0234   0.0000   442.6405       1.86125       15.2078      -5.09543      -6.05731      -5.54717       2.69106       3.53819       3.99643       4.39431       4.58347       4.67510
  48   2 1386.9238    0.1313  0.1390  9.2912  0.0000  0.0090   0.0058   0.0187    0.0188   0.0000   442.1155     -0.284812       21.4420      0.260154      -3.65937     -0.640717      0.293347      0.381277      0.432499      0.492952      0.554301      0.490991
  48   3 1636.8685    0.2736  0.3096  9.3686  0.0000  0.0100   0.0068   0.0240    0.0241   0.0000   441.4054     -0.247378       21.3057     -0.452929      -2.79797      0.122407      0.352246      0.437576      0.470569      0.541996      0.553171      0.610982
  48   4 1856.5058    0.5180  0.5525  9.4523  0.0000  0.0115   0.0092   0.0302    0.0390   0.0000   441.9258      0.417751       21.8102    -0.0972124      -3.42562     -0.198539      0.391467      0.505934      0.599457      0.660665      0.671623      0.685602
  48   5 2065.2893    0.8304  0.7905  9.7718  0.0000  0.0134   0.0121   0.0348    0.0551   0.0000   442.5242     -0.181719       21.0899     0.0137458      -3.36364     0.0365711      0.449775      0.587591      0.660580      0.716910      0.761858      0.783202
  48   6 2265.7731    1.2756  1.0745 10.1802  0.0000  0.0158   0.0162   0.0412    0.0797   0.0000   440.4375     -0.720762       21.6641       1.15451      -3.45460     -0.821989      0.533257      0.689010      0.778985      0.844718      0.900303      0.908008
  48   7 2456.5283    1.8758  1.2803 10.7158  0.0000  0.0171   0.0217   0.0444    0.0830   0.0000   441.4040       1.38533       21.5965      0.984744      -3.50177      -2.79641      0.580533      0.765256      0.841027      0.926938      0.968438      0.998430
  48   8 2642.4872    2.5941  1.2346 11.7866  0.0000  0.0171   0.0313   0.0453    0.0721   0.0000   441.7959       1.35711       21.0138      -1.38845     -0.954950      -3.56503      0.575496      0.767498      0.863047      0.921596      0.966289       1.00309
  48   9 2826.5451    3.5173  1.1750 12.3143  0.0000  0.0164   0.0427   0.0429    0.0806   0.0000   440.7666      0.715933       20.2773      -1.72180      -3.00265      -1.97141      0.543034      0.728776      0.797607      0.901680      0.902323      0.929577
  48  10 3007.8588    4.3753  1.1518 12.6606  0.0000  0.0159   0.0528   0.0414    0.0890   0.0000   442.0729       2.20691       19.7843      -1.00530      -3.12966      -2.92685      0.536506      0.706499      0.766335      0.862643      0.893728      0.944710
  48  11 3185.9579    4.4713  1.4000 12.9987  0.0000  0.0181   0.0505   0.0479    0.0603   0.0000   441.1302       2.49081       20.4909     0.0269121     -0.237740      -2.76055      0.602412      0.820464      0.890390       1.00469       1.00329       1.07344
  48  12 3362.0610    3.8924  2.2880 12.3337  0.0008  0.0231   0.0336   0.0639    0.0441   0.0000   441.5509       1.57140       19.1313     -0.692333      -1.64822      -4.17247      0.779179       1.03045       1.15822       1.27808       1.31970       1.32906
  48  13 3536.4623    3.1282  3.6469 11.6730  0.0000  0.0318   0.0212   0.0821    0.0338   0.0000   442.2252       1.80679       17.7506      -2.20717      -2.19809      -6.77121       1.03429       1.42158       1.56386       1.73580       1.75213       1.83411
  48  14 3709.0867    2.4518  5.5531 11.1664  0.0000  0.0425   0.0137   0.1159    0.0284   0.0000   440.9382       4.80656       18.3151      -2.28843      -4.44212      -6.81923       1.41113       1.89817       2.11370       2.30292       2.43092       2.43871
  48  15 3879.4852    2.0126  8.4961 10.7459  0.0000  0.0612   0.0090   0.1669    0.0267   0.0000   439.0283       1.07551       15.5250      -4.22207      -3.74618      -12.0660       2.03565       2.71129       3.07555       3.25876       3.45564       3.53980
  48  16 4047.3149    1.5931 11.2697 10.6258 -0.0004  0.0833   0.0066   0.2269    0.0223   0.0000   436.9803       2.48616       18.6946      -4.44038       7.55093      -13.2496       2.72471       3.66098       4.15580       4.48117       4.71729       4.82894
  49   1 1101.2346    0.0525  0.0268  9.4591  0.0000  0.0115   0.0067   0.0142    0.0166   0.0000   440.3897     -0.611524       21.6436      -1.06285      -4.15643      -1.25507      0.474963      0.739360      0.839872      0.894743      0.932192       1.00864
  49   2 1398.5240    0.1472  0.1557  9.2767  0.0000  0.0088   0.0058   0.0206    0.0191   0.0000   441.3780      0.132067       20.8844      0.322347      -2.90831     -0.125419      0.285152      0.380776      0.399428      0.467968      0.409229      0.463810
  49   3 1649.3081    0.3175  0.3194  9.2686 -0.0001  0.0097   0.0073   0.0216    0.0258   0.0000   442.4882     -0.171762       20.1978     -0.248746      -2.36350      0.123115      0.326713      0.429696      0.501950      0.532112      0.548534      0.582128
  49   4 1869.9705    0.5227  0.5405  9.4756  0.0000  0.0119   0.0092   0.0286    0.0386   0.0000   442.5760     -0.772441       20.3278      -1.07495      -2.38807    -0.0773277      0.380071      0.544432      0.592202      0.681670      0.673058      0.715744
  49   5 2080.0382    0.8491  0.9481  9.5386  0.0000  0.0150   0.0113   0.0385    0.0675   0.0000   442.6019     -0.880781       20.8089     -0.495502      -3.01077     -0.344483      0.484757      0.644009      0.721161      0.771271      0.808639      0.833368
  49   6 2281.3545    1.3199  1.1226 10.2638  0.0000  0.0164   0.0164   0.0425    0.0770   0.0000   442.0472       1.50965       21.2114     -0.479381      -3.03712     -0.601769      0.505806      0.709587      0.776693      0.893935      0.900486      0.940502
  49   7 2472.8791    1.9424  1.3595 10.7142  0.0000  0.0171   0.0212   0.0458    0.0745   0.0000   441.3961       2.65782       18.6966     -0.190896      -2.71732      -2.00047      0.564008      0.726914      0.825970      0.928471      0.947855       1.00161
  49   8 2659.8466    2.7671  1.3129 11.3715  0.0000  0.0170   0.0309   0.0437    0.0899   0.0000   442.2787       1.80502       21.6579     0.0937847      -3.75644      -2.25650      0.566051      0.759788      0.829917      0.909213      0.936902       1.00283
  49   9 2844.8987    3.6439  1.1616 12.1128 -0.0006  0.0159   0.0434   0.0404    0.0977   0.0000   441.2429       2.31020       20.4022      -2.57950      -5.14899      -3.43127      0.545204      0.707555      0.781794      0.883255      0.894535      0.914633
  49  10 3026.8787    4.3977  1.2046 12.8768  0.0000  0.0160   0.0526   0.0450    0.0734   0.0000   442.2124       2.21323       21.3884      -2.30808      -4.00986      -5.26069      0.552242      0.722966      0.791707      0.859327      0.893869      0.949533
  49  11 3205.7804    4.5195  1.4550 12.7788  0.0000  0.0182   0.0483   0.0471    0.0652   0.0000   441.3792       3.60080       20.5044      -2.33966      -2.84394      -3.18053      0.593172      0.790000      0.894335      0.969776       1.00581       1.03751
  49  12 3382.5971    3.8433  2.2874 12.2142  0.0000  0.0233   0.0326   0.0618    0.0451   0.0000   441.4947       6.56665       21.4160      -1.29237      0.432875      -5.02750      0.768956       1.02853       1.10732       1.23958       1.30211       1.34435
  49  13 3558.0057    3.0336  3.8930 11.5120  0.0000  0.0321   0.0195   0.0854    0.0332   0.0000   440.2964       2.64708       19.2207      -3.40860     -0.245306      -6.29383       1.07266       1.44472       1.59595       1.76158       1.82567       1.86829
  49  14 3731.4500    2.4159  6.3561 11.0233  0.0003  0.0462   0.0123   0.1263    0.0279   0.0000   439.2316       2.01497       20.7495      -2.58330      -7.25225      -1.49900       1.50197       2.00044       2.22314       2.42654       2.56118       2.59764
  49  15 3902.7527    1.9377  8.9260 10.8181 -0.0003  0.0655   0.0085   0.1787    0.0252   0.0000   440.5177       10.4158       20.6570      -1.57633      -1.04086      -7.03872       2.13457       2.90182       3.20940       3.47886       3.64771       3.67821
  50   2 1409.9564    0.1473  0.1466  9.2550  0.0000  0.0085   0.0057   0.0171    0.0187   0.0000   441.9662      0.239269       20.9477     -0.445011      -3.46494    -0.0375149      0.246871      0.369360      0.362318      0.431916      0.396551      0.449429
  50   3 1661.6174    0.3096  0.3389  9.2746  0.0000  0.0097   0.0071   0.0239    0.0259   0.0000   441.3883     -0.721621       21.2642      0.536649      -2.67094     -0.462235      0.307021      0.409114      0.469033      0.511144      0.535069      0.528782
  50   4 1883.2958    0.5750  0.6289  9.4221  0.0000  0.0124   0.0092   0.0299    0.0413   0.0000   442.4349      -1.09846       21.1183     -0.463411      -1.99229     -0.434377      0.389770      0.518748      0.565713      0.627392      0.637995      0.659024
  50   5 2094.7022    0.8665  0.8325  9.9119  0.0000  0.0138   0.0122   0.0354    0.0533   0.0000   441.4648      -1.05039       21.0169      0.462802      -2.75095      0.878723      0.468790      0.618156      0.713279      0.769973      0.766591      0.832436
  50   6 2296.7670    1.3224  1.2214 10.2907  0.0000  0.0170   0.0157   0.0444    0.0726   0.0000   441.3435     -0.229793       22.0340      -1.16588      -3.14248      -1.08258      0.538309      0.717859      0.789755      0.906064      0.909039      0.926724
  50   7 2489.0600    1.9867  1.3616 10.9525  0.0000  0.0175   0.0221   0.0466    0.0720   0.0000   441.3946      0.292436       20.1038      -1.36253      -3.24008     0.0227669      0.574191      0.734537      0.823619      0.920615      0.914138      0.964348
  50   8 2677.0680    2.7884  1.2356 11.7387  0.0000  0.0165   0.0326   0.0442    0.0780   0.0000   440.8429     -0.465683       22.3740      -1.68854      -2.82261      -1.71186      0.519412      0.706367      0.747323      0.865139      0.889529      0.931610
  50   9 2863.0517    3.7419  1.1377 12.4931  0.0000  0.0155   0.0452   0.0423    0.0744   0.0000   442.0251       2.20471       20.6554     -0.426962      -2.35383      -4.19980      0.503927      0.664784      0.734871      0.807171      0.855202      0.861284
  50  10 3045.7736    4.4884  1.2381 12.8078 -0.0000  0.0161   0.0523   0.0444    0.0765   0.0000   440.9809       3.10296       20.5196      -1.38753      -3.15818      -2.62146      0.522027      0.683616      0.775140      0.846303      0.861817      0.902680
  50  11 3225.4020    4.4175  1.6325 12.6445  0.0000  0.0193   0.0439   0.0490    0.0572   0.0000   440.7400       1.99121       20.2898      -2.59086      -3.21302      -3.75208      0.626300      0.830657      0.911025       1.01280       1.06891       1.08602
  50  12 3402.9988    3.7366  2.5679 12.0635  0.0000  0.0241   0.0293   0.0662    0.0412   0.0000   440.5160       3.48090       20.4237      -1.06885      -2.49956      -2.41176      0.786982       1.02750       1.15391       1.25207       1.29282       1.33668
  50  13 3579.2313    2.9273  4.0607 11.5897  0.0000  0.0334   0.0186   0.0889    0.0305   0.0000   442.4120       6.48443       14.4757      -2.01011     -0.315681      -4.53526       1.07597       1.43650       1.61341       1.76866       1.85885       1.90755
  50  14 3753.5306    2.3693  6.5995 10.9549 -0.0003  0.0479   0.0117   0.1304    0.0284   0.0000   438.3685       4.37309       20.0351      -5.17743      -5.93148      -5.06433       1.53946       2.03741       2.29141       2.54051       2.62098       2.68950
  50  15 3925.8502    1.8792  9.4190 10.8215  0.0000  0.0683   0.0079   0.1887    0.0241   0.0000   438.7237       3.99259       17.5744     -0.825323      -2.74089      -6.25286       2.18914       2.87149       3.30653       3.55554       3.71348       3.82164
  51   2 1421.2917    0.1514  0.1558  9.2675  0.0000  0.0078   0.0057   0.0193    0.0188   0.0000   442.0611     -0.328929       20.9799      0.133053      -2.55430     -0.701931      0.276352      0.343459      0.366234      0.378823      0.420515      0.491860
  51   3 1673.7233    0.3297  0.3747  9.3052  0.0000  0.0106   0.0071   0.0246    0.0268   0.0000   442.0713      0.173554       20.5913      0.651428      -3.34404     -0.159194      0.345012      0.442166      0.475298      0.527144      0.612033      0.569223
  51   4 1896.4660    0.5846  0.6428  9.4146  0.0000  0.0123   0.0092   0.0303    0.0432   0.0000   441.7756     -0.105349       20.3053      0.271177      -2.13236     -0.670843      0.406930      0.538909      0.594996      0.656881      0.685992      0.702925
  51   5 2109.1627    0.9171  0.8918  9.8438  0.0000  0.0137   0.0124   0.0371    0.0592   0.0000   441.9395     -0.422285       20.9925     -0.194382      -2.23400      0.604447      0.442503      0.576095      0.632743      0.715303      0.747458      0.770709
  51   6 2311.9949    1.3919  1.1818 10.4664  0.0000  0.0163   0.0167   0.0441    0.0740   0.0000   441.4457   -0.00771380       21.5255      -1.25005      -1.78166    -0.0936481      0.508802      0.683182      0.743107      0.824206      0.887436      0.909964
  51   7 2505.0718    2.0712  1.3554 11.0699 -0.0002  0.0173   0.0227   0.0449    0.0675   0.0000   442.6528       1.84772       19.5953      -1.02637      -1.95431      -1.62215      0.543145      0.720471      0.789757      0.883083      0.905505      0.956712
  51   8 2694.2074    2.8562  1.2451 11.9196  0.0000  0.0162   0.0333   0.0452    0.0716   0.0000   441.8581       1.68720       20.9998       1.10173      -2.11231      -2.22651      0.516149      0.692545      0.762931      0.843741      0.889551      0.914620
  51   9 2881.0669    3.8638  1.1772 12.5054  0.0000  0.0159   0.0458   0.0427    0.0829   0.0000   441.4497      0.321429       20.4363      0.219541      -2.34743      -1.66631      0.488901      0.664705      0.723858      0.806974      0.838705      0.875065
  51  10 3064.4559    4.5289  1.2388 12.7918  0.0000  0.0164   0.0516   0.0420    0.0794   0.0000   441.4984      0.161121       21.1885      -1.95729      -2.87399      -3.60534      0.531904      0.684844      0.781427      0.870770      0.864478      0.919025
  51  11 3244.8085    4.3297  1.7360 12.6290 -0.0000  0.0193   0.0419   0.0527    0.0547   0.0000   443.3123       4.24005       18.7587      -1.10898      -1.23911      -3.98203      0.631789      0.822551      0.891724       1.03810       1.06332       1.08120
  51  12 3423.3435    3.6441  2.8295 11.9956  0.0000  0.0255   0.0269   0.0688    0.0380   0.0000   441.3208       1.93660       17.8753     -0.264895      -3.86049      -5.22779      0.803205       1.07789       1.20075       1.33231       1.37143       1.39510
  51  13 3600.2555    2.8448  4.4412 11.4469  0.0000  0.0351   0.0171   0.0941    0.0306   0.0000   441.8760       4.21169       23.7408      -6.21952      -2.25715      -4.38736       1.09176       1.46733       1.64786       1.81260       1.90540       1.95535
  51  14 3775.5148    2.3222  7.2034 10.9888  0.0007  0.0510   0.0109   0.1393    0.0274   0.0000   441.0697      0.932025       18.4764      -4.04995      -6.06148      -4.30352       1.62225       2.11468       2.40216       2.64439       2.80034       2.84927
  51  15 3948.5142    1.8442 10.4454 10.7977  0.0000  0.0750   0.0073   0.2033    0.0234   0.0000   441.6208       1.69250       17.3553      -10.5831      -1.51056      -6.57502       2.35724       3.14214       3.53085       3.85534       4.06350       4.14941
  52   1 1129.5427    0.0705  0.0580  9.4519  0.0000  0.0109   0.0060   0.0189    0.0165   0.0000   440.9041     -0.784046       20.6835     -0.102871      -2.81971      0.117511      0.302550      0.475974      0.467721      0.543800      0.643682      0.589253
  52   2 1432.4515    0.1578  0.1864  9.2361  0.0000  0.0085   0.0055   0.0204    0.0190   0.0000   441.8653     -0.104893       21.1739     -0.505010      -3.50110     -0.347720      0.289360      0.340812      0.360066      0.412337      0.428735      0.414440
  52   3 1685.6545    0.3383  0.3674  9.3374  0.0000  0.0103   0.0072   0.0231    0.0263   0.0000   441.5276     -0.558659       20.8147     0.0796787      -3.79794      0.648726      0.313160      0.453496      0.494697      0.583963      0.641044      0.650345
  52   4 1909.5347    0.6009  0.6073  9.4876  0.0000  0.0115   0.0095   0.0288    0.0410   0.0000   442.5318      0.538183       20.7654      0.541571      -3.15675     -0.747887      0.359605      0.477796      0.527648      0.595506      0.624941      0.643356
  52   5 2123.5252    0.9640  0.9455  9.8312 -0.0001  0.0144   0.0124   0.0369    0.0641   0.0000   441.0995    -0.0442057       20.7537     -0.671090      -3.18940     -0.198759      0.431163      0.596067      0.669419      0.753313      0.762595      0.784355
  52   6 2327.1345    1.4576  1.2395 10.4941  0.0000  0.0171   0.0168   0.0429    0.0719   0.0000   441.4500      0.536330       21.7178     -0.377078      -4.00903      -1.54335      0.516912      0.723191      0.794702      0.885136      0.918858      0.934817
  52   7 2521.0089    2.1497  1.2620 11.3079  0.0010  0.0168   0.0244   0.0431    0.0677   0.0000   442.9541      0.587313       19.6405      -1.21777      -2.93066      -1.51028      0.525651      0.697718      0.759942      0.836264      0.865581      0.917792
  52   8 2711.2036    2.9829  1.2067 11.9471  0.0001  0.0160   0.0341   0.0422    0.0735   0.0000   441.8027      0.838910       21.4347      -1.52776      -3.56912      -2.02252      0.485891      0.669100      0.710846      0.801636      0.835754      0.864847
  52   9 2898.9142    3.8560  1.1667 12.4814  0.0000  0.0157   0.0454   0.0407    0.0839   0.0000   440.9481       1.00721       21.3792      0.315878      -3.99311      -2.19807      0.488731      0.647111      0.701485      0.786138      0.830139      0.847797
  52  10 3083.0662    4.5502  1.2270 13.0291  0.0000  0.0164   0.0534   0.0429    0.0726   0.0000   441.5387       1.49570       19.1786      -2.02574     -0.362353      -1.16049      0.496770      0.672010      0.722919      0.833346      0.824147      0.839571
  52  11 3264.1786    4.2702  1.9030 12.3849  0.0000  0.0201   0.0382   0.0533    0.0548   0.0000   441.8709       3.49488       19.0827      -3.52853      -2.68057      -4.18739      0.636745      0.828435      0.923322      0.997598       1.04515       1.10923
  52  12 3443.4710    3.4542  2.8485 12.1345  0.0000  0.0263   0.0258   0.0704    0.0358   0.0000   441.7734       3.86830       20.1040      -2.94588      -2.66058      -1.23324      0.811681       1.08563       1.19424       1.30764       1.36988       1.42424
  52  13 3621.1162    2.7959  4.6534 11.4150  0.0000  0.0357   0.0162   0.0970    0.0296   0.0000   443.1586       3.12358       19.4917      -3.68867     -0.641569      -2.80060       1.08400       1.46522       1.64215       1.79320       1.91778       1.96228
  52  14 3797.2998    2.1936  7.1663 11.0882 -0.0004  0.0532   0.0105   0.1438    0.0264   0.0000   442.0552       7.37900       21.5783      -3.58133      -1.15631      -8.46432       1.62697       2.19112       2.45757       2.68654       2.83429       2.90201
  52  15 3971.2021    1.7842 10.4232 10.7554  0.0001  0.0757   0.0070   0.2049    0.0236   0.0000   439.2062       2.30004       13.6499      -4.20805     -0.274740      -1.04926       2.26878       3.09618       3.46020       3.76109       3.96053       4.05303
  53   1 1138.7440    0.0583  0.0825  9.4036 -0.0003  0.0147   0.0062   0.0283    0.0165   0.0000   441.1822     0.0758484       20.5073       1.30022      -4.28443      0.301696      0.458827      0.571694      0.708220      0.706316      0.752868      0.835756
  53   2 1443.4877    0.1663  0.1494  9.3331  0.0000  0.0068   0.0059   0.0170    0.0185   0.0000   442.5159     -0.397572       21.9437      0.398874      -3.86493     -0.138186      0.216430      0.268064      0.307444      0.331056      0.355606      0.374136
  53   3 1697.4838    0.3521  0.3353  9.3721  0.0000  0.0092   0.0077   0.0228    0.0263   0.0000   441.5673     -0.839429       21.5640     -0.658083      -3.53668     -0.619492      0.310193      0.421785      0.468938      0.494425      0.484410      0.478575
  53   4 1922.4954    0.6151  0.6872  9.4398  0.0000  0.0125   0.0091   0.0305    0.0440   0.0000   441.2949      -1.58536       21.1680     0.0688712      -3.27218    -0.0557862      0.385180      0.507492      0.561196      0.621281      0.662623      0.703896
  53   5 2137.6725    0.9799  0.9658  9.8618  0.0000  0.0143   0.0125   0.0370    0.0640   0.0000   441.9483     -0.172423       21.3956      -1.03589      -3.47630      0.585276      0.420577      0.583996      0.619291      0.716550      0.736894      0.776499
  53   6 2342.0468    1.4787  1.1849 10.7515  0.0000  0.0161   0.0178   0.0446    0.0685   0.0000   441.7598      0.569536       20.5313       1.47957      -4.27000      -1.36610      0.492617      0.649347      0.716059      0.790704      0.834557      0.878478
  53   7 2536.7846    2.1679  1.3633 11.4631  0.0000  0.0176   0.0239   0.0465    0.0591   0.0000   443.5307       2.07050       19.7660      0.256512      -2.85068     -0.892934      0.530788      0.707642      0.772359      0.857862      0.918623      0.947177
  53   8 2727.9958    3.0354  1.3190 11.8779  0.0000  0.0163   0.0332   0.0444    0.0724   0.0000   441.9860       2.45968       21.0965     -0.694453      -2.84212     -0.830203      0.512675      0.669145      0.765638      0.860626      0.898804      0.923970
  53   9 2916.6009    3.9989  1.1952 12.6244 -0.0000  0.0155   0.0464   0.0428    0.0784   0.0000   442.2685       2.36429       20.2475      -1.49940      -3.42587      -2.93940      0.477436      0.651394      0.710957      0.804514      0.828957      0.846590
  53  10 3101.4728    4.5203  1.3613 12.8666  0.0000  0.0169   0.0491   0.0452    0.0661   0.0000   441.3342       2.85471       20.1434      -1.33094     -0.887253      -2.38611      0.500199      0.688890      0.757063      0.830038      0.880506      0.921211
  53  11 3283.3508    4.1664  1.8194 12.6450  0.0000  0.0199   0.0388   0.0535    0.0493   0.0000   441.9342       1.68694       21.4748      -1.77449      -2.89023      -4.72349      0.616305      0.823950      0.897647      0.991060       1.04689       1.06489
  53  12 3463.3714    3.4810  3.1450 11.8821 -0.0000  0.0268   0.0238   0.0719    0.0349   0.0000   439.3718       1.55933       21.5862     -0.701913      -1.95216      -2.85346      0.813845       1.09613       1.22832       1.34143       1.41610       1.44168
  53  13 3641.9275    2.7153  5.0180 11.3763  0.0000  0.0371   0.0149   0.1024    0.0280   0.0000   442.8161      0.855117       20.9851      -5.73351      -2.92550      -5.63219       1.13904       1.51297       1.72376       1.85755       1.96994       1.99739
  53  14 3818.6454    2.1587  7.7328 11.0219 -0.0001  0.0557   0.0096   0.1517    0.0262   0.0000   441.9144       8.39313       22.6134      -3.81837      -4.24301      -8.18343       1.69986       2.25562       2.53639       2.76972       2.90631       3.01662
  54   1 1147.9011    0.0653  0.0538  9.3913  0.0000  0.0110   0.0061   0.0173    0.0162   0.0000   440.7198     -0.998686       20.5201      0.875663      -3.34837     -0.937035      0.332666      0.417092      0.478591      0.526238      0.659809      0.785076
  54   2 1454.3907    0.1754  0.1683  9.2553  0.0000  0.0069   0.0058   0.0183    0.0186   0.0000   442.0444     -0.610484       21.4081      0.274037      -3.46917     0.0261451      0.212722      0.278530      0.331026      0.340746      0.353937      0.346235
  54   3 1709.1198    0.3626  0.3830  9.3245  0.0000  0.0101   0.0073   0.0237    0.0272   0.0000   442.5127     -0.693960       20.9372     -0.399802      -2.00245      0.295307      0.280398      0.378793      0.438469      0.455772      0.510115      0.506889
  54   4 1935.3059    0.6378  0.6668  9.4839  0.0000  0.0121   0.0096   0.0296    0.0444   0.0000   443.2801     -0.800141       21.7913     0.0497090      -3.13165     -0.587444      0.376435      0.466650      0.500499      0.570141      0.616048      0.603045
  54   5 2151.7432    0.9934  1.0245  9.8974  0.0002  0.0149   0.0123   0.0387    0.0624   0.0000   442.8186      0.315471       20.3410     -0.797619      -3.92610      -1.19021      0.428204      0.585004      0.624811      0.715319      0.757257      0.775067
  54   6 2356.7855    1.5702  1.3016 10.4533  0.0000  0.0164   0.0171   0.0436    0.0703   0.0000   441.9121       1.14629       21.5975      -1.35431      -5.38790     -0.844340      0.506637      0.676442      0.768727      0.813760      0.850710      0.882716
  54   7 2552.4300    2.2784  1.2877 11.4040 -0.0007  0.0162   0.0253   0.0436    0.0666   0.0000   441.6196       1.76234       21.1415     -0.727408      -1.66919      -1.56908      0.484819      0.637313      0.715113      0.816146      0.845012      0.860631
  54   8 2744.6954    3.0763  1.2566 12.1585  0.0000  0.0162   0.0352   0.0445    0.0711   0.0000   442.3343      0.151182       20.0427      -1.19315      -2.72609      -1.90035      0.490587      0.655797      0.720063      0.808631      0.867252      0.909031
  54   9 2934.1472    4.1113  1.2718 12.4811  0.0000  0.0158   0.0448   0.0417    0.0737   0.0000   441.3185      0.472818       19.7530     -0.807143      -3.77503      -1.37958      0.483567      0.636954      0.684186      0.780695      0.857610      0.882676
  54  10 3119.6894    4.5461  1.3226 12.9485  0.0000  0.0165   0.0498   0.0439    0.0668   0.0000   441.3540       2.11862       21.4246     -0.620567      -3.39539      -4.47827      0.502124      0.655060      0.728138      0.830866      0.838519      0.890802
  54  11 3302.3401    4.2444  2.0202 12.4559  0.0000  0.0204   0.0364   0.0551    0.0466   0.0000   442.9350       3.77557       21.1770      -3.48642    -0.0777910      -1.97645      0.628363      0.847192      0.945167       1.04011       1.10469       1.10010
  54  12 3483.1928    3.3765  3.2820 11.7956  0.0000  0.0271   0.0225   0.0745    0.0349   0.0000   441.8523       3.39831       19.6376      -1.83937      -5.02918      -3.85057      0.840178       1.10702       1.22639       1.34673       1.43640       1.47140
  54  13 3662.3704    2.6403  5.5241 11.2644  0.0000  0.0405   0.0139   0.1093    0.0289   0.0000   439.7120       2.26002       18.5633     -0.875393      -1.62393      -9.12247       1.20202       1.63022       1.81337       2.01628       2.11433       2.16251
  54  14 3839.8951    2.1194  8.4540 10.9070  0.0000  0.0603   0.0086   0.1632    0.0259   0.0000   444.0324       6.28695       22.3250      -4.24845      0.531579      -8.86253       1.78907       2.37889       2.68163       2.93035       3.05103       3.21206
  55   1 1156.9432    0.0641  0.0743  9.3840 -0.0004  0.0151   0.0062   0.0221    0.0162   0.0000   439.8145      0.296674       20.5922       1.00051      -3.25081      -1.26738      0.581753      0.909173      0.990810       1.15170       1.12082       1.06695
  55   3 1720.6207    0.3909  0.4087  9.2465  0.0000  0.0100   0.0074   0.0229    0.0292   0.0000   442.2910     -0.602071       21.8272     -0.374819      -2.83047     -0.578259      0.294301      0.380500      0.436812      0.474822      0.505879      0.512735
  55   4 1948.0479    0.6549  0.7162  9.4661  0.0000  0.0125   0.0094   0.0311    0.0464   0.0000   442.4878     -0.337600       20.8157    0.00854300      -2.68701       1.11104      0.356900      0.467982      0.523941      0.594917      0.633017      0.638054
  55   5 2165.6886    1.0321  0.9921  9.9875  0.0000  0.0143   0.0128   0.0375    0.0619   0.0000   441.8565      0.730914       20.8297      -1.00357      -3.44996     -0.253391      0.415461      0.547479      0.619212      0.673917      0.736795      0.760094
  55   6 2371.3595    1.6013  1.2705 10.7090  0.0000  0.0164   0.0178   0.0441    0.0640   0.0000   442.8104       1.06902       20.8949      -2.36200      -3.36832     -0.948741      0.477318      0.628338      0.697393      0.799613      0.854077      0.890387
  55   7 2567.9374    2.3079  1.4070 11.2211  0.0000  0.0168   0.0237   0.0449    0.0641   0.0000   442.0457       1.17803       21.1895     -0.517824      -2.55161      -2.88331      0.483342      0.652131      0.724813      0.821412      0.893318      0.893730
  55   8 2761.2736    3.2181  1.2845 11.9261  0.0000  0.0158   0.0346   0.0418    0.0731   0.0000   441.7749       1.13375       20.3663      -1.05676      -2.69365      -1.90437      0.480546      0.633402      0.695248      0.813368      0.832251      0.862834
  55   9 2951.5192    4.1928  1.1895 12.7311  0.0000  0.0152   0.0478   0.0421    0.0749   0.0000   441.6713       1.98678       21.3823     -0.806847      -3.04149      -2.00137      0.463691      0.619897      0.676417      0.759565      0.773868      0.792786
  55  10 3137.8621    4.5467  1.3823 12.8320  0.0002  0.0167   0.0478   0.0446    0.0622   0.0000   441.5378       1.12053       22.1692    -0.0392170      -2.48793      -3.28340      0.488035      0.649924      0.715771      0.803654      0.824977      0.858867
  55  11 3321.2335    4.0153  2.1153 12.4501  0.0000  0.0214   0.0333   0.0557    0.0415   0.0000   441.4400       1.05053       20.3624      -1.67263      -2.43298      -3.75757      0.618451      0.834263      0.928881       1.02001       1.05745       1.10878
  55  12 3502.8395    3.2690  3.5284 11.7475 -0.0000  0.0286   0.0209   0.0777    0.0330   0.0000   441.3598       3.16066       19.9233      0.379327      -2.59399      -4.15485      0.840591       1.09922       1.24757       1.35500       1.44902       1.47421
  55  13 3682.7896    2.6127  5.7309 11.1295  0.0000  0.0415   0.0130   0.1101    0.0295   0.0000   442.1571       3.80106       19.8255      -1.58205      -4.61660      -8.25231       1.20641       1.63911       1.81165       1.98075       2.12684       2.17188
  55  14 3860.9592    2.0957  8.6173 10.9149  0.0009  0.0607   0.0084   0.1660    0.0250   0.0000   440.2166      0.918072       16.9772      0.633218     -0.397918      -10.6235       1.73634       2.34363       2.64079       2.90613       3.03648       3.12021
  56   1 1165.9137    0.0744  0.0883  9.3913  0.0000  0.0142   0.0056   0.0226    0.0161   0.0000   440.6696     -0.601655       20.4336      0.708086      -4.38784     -0.662954      0.452572      0.661505      0.706626      0.590426      0.681387      0.710728
  56   2 1475.7988    0.1919  0.1797  9.2691  0.0000  0.0071   0.0059   0.0173    0.0187   0.0000   441.7132    -0.0943001       21.3994      0.101696      -3.91665      0.281968      0.224162      0.262725      0.322565      0.334254      0.366973      0.389050
  56   3 1731.9770    0.3989  0.3997  9.3404  0.0000  0.0097   0.0076   0.0236    0.0289   0.0000   442.1879     -0.199284       20.7554    -0.0984108      -3.29112     -0.406755      0.269858      0.345560      0.406885      0.457309      0.512742      0.502846
  56   4 1960.6517    0.6763  0.6986  9.4961  0.0000  0.0120   0.0097   0.0300    0.0453   0.0000   442.1673     -0.828467       21.9081      -1.00251      -2.69025     -0.929038      0.347038      0.442275      0.509860      0.553464      0.605956      0.627633
  56   5 2179.4024    1.0681  1.1234  9.9205  0.0000  0.0154   0.0124   0.0406    0.0681   0.0000   442.4162      0.183275       21.5080      -1.21646      -3.03797     -0.428845      0.433886      0.588983      0.682288      0.748084      0.796920      0.805504
  56   6 2385.8446    1.6651  1.3326 10.6136 -0.0002  0.0165   0.0176   0.0425    0.0647   0.0000   441.7684     -0.422273       20.6808     -0.355915      -2.29688     -0.368818      0.477914      0.624230      0.706249      0.801572      0.826746      0.845801
  56   7 2583.3213    2.3865  1.4088 11.4409  0.0000  0.0171   0.0247   0.0445    0.0599   0.0000   441.9407       1.33117       22.1423      -2.08692      -3.41510     0.0515875      0.489748      0.649098      0.698700      0.812176      0.819957      0.852604
  56   8 2777.7372    3.3282  1.2604 12.0541  0.0000  0.0158   0.0364   0.0416    0.0764   0.0000   441.8288      0.441083       20.5415      -1.56502      -2.85744      -3.30275      0.447167      0.617375      0.663022      0.754100      0.771194      0.797692
  56   9 2968.7924    4.2612  1.1949 12.6799  0.0024  0.0153   0.0474   0.0402    0.0725   0.0000   442.4113       3.26910       20.8118      -1.68456      -4.11230      -2.33535      0.460087      0.613824      0.691383      0.752256      0.813132      0.838886
  56  10 3155.7941    4.5459  1.3998 13.0745  0.0000  0.0169   0.0478   0.0454    0.0556   0.0000   441.0912       2.49567       20.9409      -1.79660      -2.94316      -3.56658      0.486517      0.655729      0.728852      0.807904      0.859762      0.858343
  56  11 3339.9382    4.0160  2.2794 12.3047  0.0000  0.0220   0.0317   0.0573    0.0435   0.0000   441.5438       2.50237       19.5134      0.233253      -4.27383      -5.23741      0.645463      0.850382      0.956488       1.07464       1.15013       1.15804
  56  12 3522.2968    3.1813  3.9478 11.6332  0.0001  0.0300   0.0190   0.0837    0.0312   0.0000   442.4846       3.29038       19.4775      -1.96133      -1.94613      -6.54569      0.867635       1.14229       1.29122       1.41090       1.47484       1.52003
  56  13 3703.0391    2.5534  5.9950 11.1710  0.0002  0.0423   0.0124   0.1163    0.0286   0.0000   442.2958       1.63121       20.0296      -2.74010      -5.51460      -6.24996       1.23086       1.61330       1.82629       2.01721       2.13861       2.18364
  56  14 3881.9183    1.9829  8.9392 11.0163 -0.0024  0.0656   0.0080   0.1752    0.0240   0.0000   440.6408       2.13382       23.2348      -3.72300    -0.0691912      -7.57230       1.81508       2.48596       2.76835       3.03054       3.19114       3.28069
  57   1 1174.7452    0.0632  0.0636  9.3986  0.0000  0.0126   0.0057   0.0168    0.0158   0.0000   441.0224      0.897518       21.5401     -0.158903      -2.39980       1.98114      0.363658      0.471341      0.493465      0.638534      0.691002      0.607789
  57   2 1486.3088    0.1960  0.1929  9.2578  0.0000  0.0073   0.0058   0.0177    0.0188   0.0000   441.9303     -0.566762       21.0577      0.112505      -3.47603     0.0511619      0.219250      0.270197      0.309001      0.344502      0.344386      0.356328
  57   3 1743.2247    0.4129  0.4359  9.3383  0.0000  0.0098   0.0075   0.0242    0.0291   0.0000   442.0265     -0.465474       20.9246     -0.283246      -3.61221     -0.598037      0.287538      0.376036      0.425722      0.452051      0.498397      0.519973
  57   4 1973.1391    0.6851  0.7679  9.5843  0.0000  0.0131   0.0095   0.0315    0.0467   0.0000   441.9567      0.209223       20.6881      0.916259      -5.30685      -2.68235      0.351953      0.475486      0.519015      0.596534      0.598188      0.623135
  57   5 2193.0397    1.1406  1.0592 10.0353  0.0000  0.0143   0.0134   0.0378    0.0671   0.0000   441.9337       1.04485       19.9173      -2.58549      -2.07386     -0.721125      0.413174      0.541757      0.620049      0.686968      0.705834      0.734589
  57   6 2400.1577    1.7103  1.3813 10.5930  0.0000  0.0167   0.0175   0.0436    0.0675   0.0000   441.9410     -0.162608       21.8761     -0.468989      -1.97520       1.07795      0.462141      0.627346      0.688121      0.785982      0.833807      0.841384
  57   7 2598.6237    2.4475  1.4506 11.3857  0.0000  0.0171   0.0244   0.0444    0.0603   0.0000   441.4643       1.04578       20.9718      -1.43175      -2.27920     -0.811174      0.475647      0.630976      0.722049      0.798828      0.833570      0.868241
  57   8 2794.0505    3.3969  1.2846 12.0647  0.0000  0.0155   0.0359   0.0424    0.0736   0.0000   442.5753       1.30038       20.2719      -1.41237      -1.42545      -2.83102      0.438001      0.577509      0.633909      0.715304      0.731412      0.765412
  57   9 2985.9003    4.3398  1.2353 12.7519  0.0000  0.0154   0.0475   0.0414    0.0729   0.0000   442.0559       1.18875       20.1720     -0.637489      -3.61008      -3.15236      0.442681      0.585787      0.634962      0.703110      0.729838      0.789572
  57  10 3173.6290    4.4294  1.5824 12.6885  0.0000  0.0176   0.0419   0.0466    0.0544   0.0000   441.8717       1.89500       22.7422      -2.13983      -2.84156      -3.66893      0.498842      0.647585      0.714244      0.797802      0.859023      0.873376
  57  11 3358.6445    3.9309  2.3692 12.2722  0.0000  0.0219   0.0302   0.0597    0.0411   0.0000   442.6486       1.13026       19.9844      -1.85474      -4.03879      -5.33657      0.629441      0.829168      0.907567       1.00789       1.06226       1.10254
  57  12 3541.6773    3.0678  4.0426 11.6324 -0.0001  0.0309   0.0178   0.0837    0.0298   0.0000   440.9746       1.75811       20.4466      -1.92417      -3.72372      -6.12811      0.877673       1.16307       1.31903       1.44581       1.54598       1.57494
  57  13 3723.0919    2.4528  6.2316 11.2468  0.0000  0.0444   0.0117   0.1229    0.0270   0.0000   443.6207       5.85792       18.9558     -0.833241      -1.11904      -5.56421       1.23377       1.67319       1.86876       2.08307       2.18560       2.25314
  57  14 3902.5718    1.9859  9.5238 10.9564  0.0013  0.0680   0.0077   0.1819    0.0238   0.0000   441.8479       1.74051       16.5100       1.10671      -4.14973      -6.31011       1.88335       2.50408       2.84247       3.09272       3.24750       3.37172
  58   1 1183.5483    0.0828  0.0768  9.3655  0.0000  0.0091   0.0055   0.0162    0.0158   0.0000   440.5435     -0.422472       20.8233      0.244718      -3.65915     -0.442273      0.248190      0.341890      0.386720      0.429672      0.457870      0.459570
  58   2 1496.7093    0.2033  0.1809  9.2740  0.0000  0.0078   0.0060   0.0159    0.0188   0.0000   441.8684     -0.711680       20.7017     -0.210887      -4.02571      0.229663      0.242768      0.333154      0.404560      0.436951      0.441491      0.448178
  58   3 1754.3136    0.4092  0.4095  9.3336  0.0000  0.0096   0.0075   0.0227    0.0284   0.0000   442.0427     -0.337736       21.9496     0.0786445      -2.38042     -0.426344      0.257701      0.341907      0.383365      0.434424      0.447954      0.480682
  58   4 1985.5441    0.7360  0.7567  9.5330  0.0000  0.0128   0.0099   0.0299    0.0505   0.0000   441.6549      0.734343       21.0176    -0.0938459      -4.31409      0.242027      0.366624      0.482576      0.555465      0.608689      0.632040      0.659208
  58   5 2206.5450    1.1273  1.0326 10.3018  0.0000  0.0145   0.0137   0.0379    0.0592   0.0000   442.6715     -0.189156       20.3852     -0.335960      -2.28195      0.647578      0.410195      0.539173      0.592428      0.671000      0.689077      0.706298
  58   6 2414.3283    1.7382  1.4202 10.7907 -0.0003  0.0171   0.0176   0.0449    0.0586   0.0000   441.7493      0.347559       19.9350     -0.187959      -2.69996      -1.17418      0.466522      0.643263      0.701680      0.774051      0.811751      0.826386
  58   7 2613.7831    2.5227  1.4005 11.5029  0.0000  0.0165   0.0257   0.0437    0.0615   0.0000   441.9261       1.01970       20.8308     -0.871519      -3.65622      -3.46415      0.460257      0.617226      0.674780      0.760323      0.801683      0.833909
  58   8 2810.2359    3.4365  1.2849 12.2723  0.0000  0.0155   0.0365   0.0417    0.0637   0.0000   441.7989       2.51649       21.4487      0.431684      -1.53336      -3.19989      0.450713      0.590709      0.659355      0.738898      0.762775      0.784609
  58   9 3002.8642    4.3642  1.2496 12.9354  0.0000  0.0157   0.0478   0.0420    0.0655   0.0000   441.9994       1.75515       20.4003      -1.80016      -2.89177     -0.766900      0.431843      0.582017      0.627553      0.713324      0.753432      0.781282
  58  10 3191.3226    4.5052  1.5936 12.8496 -0.0002  0.0179   0.0430   0.0471    0.0535   0.0000   441.2276       2.80409       21.1795      -1.24495      -3.26914      -3.91596      0.497585      0.667497      0.722986      0.810058      0.840755      0.864032
  58  11 3377.0507    3.8571  2.5604 12.1330 -0.0000  0.0227   0.0280   0.0609    0.0391   0.0000   441.3753       2.12890       19.4318     -0.892327      -2.77821      -5.49962      0.628053      0.835992      0.930162       1.02348       1.09116       1.12281
  58  12 3560.9350    3.0413  4.2967 11.4922  0.0001  0.0321   0.0170   0.0857    0.0311   0.0000   441.3039       2.12306       20.7319      -4.18492     -0.724586      -6.78655      0.895056       1.18729       1.32865       1.46028       1.56115       1.59507
  58  13 3742.9409    2.4084  6.6354 11.1822 -0.0007  0.0472   0.0109   0.1296    0.0268   0.0000   443.1235       3.43989       23.6711      -4.66452      -3.39851      -3.21538       1.28249       1.73624       1.92329       2.15033       2.22733       2.32096
  58  14 3923.4298    1.9257 10.0194 10.9067 -0.0005  0.0710   0.0072   0.1895    0.0231   0.0000   437.8200       4.63233       21.7016       5.08822      -3.64327       5.31946       1.96562       2.61914       2.96405       3.22870       3.44031       3.51861
  59   1 1192.2429    0.0703  0.0740  9.3375  0.0000  0.0117   0.0055   0.0172    0.0157   0.0000   440.3526     -0.596860       20.5088      0.725013      -3.67091      0.745856      0.290061      0.429285      0.466324      0.554205      0.470111      0.558289
  59   2 1506.9752    0.2060  0.2143  9.2201  0.0000  0.0076   0.0056   0.0179    0.0191   0.0000   442.2789     0.0578518       21.3634      0.308971      -3.63129     -0.492921      0.220606      0.276575      0.326008      0.359094      0.383595      0.367216
  59   3 1765.2959    0.4352  0.4564  9.3237 -0.0002  0.0102   0.0075   0.0233    0.0303   0.0000   442.6011     -0.496957       21.0356      0.140196      -3.37925     -0.671039      0.268533      0.362802      0.399252      0.425522      0.445164      0.453536
  59   4 1997.8505    0.7189  0.8098  9.6346  0.0000  0.0128   0.0096   0.0332    0.0471   0.0000   442.3626     -0.234174       22.3873       1.01662      -4.08507      -1.00566      0.363574      0.495486      0.550065      0.601201      0.627481      0.667630
  59   5 2219.8797    1.1709  1.1293 10.0956  0.0000  0.0150   0.0133   0.0391    0.0683   0.0000   442.2081     -0.424164       21.4115      0.326296      -3.10851      0.145517      0.414582      0.546575      0.601389      0.659168      0.689992      0.728901
  59   6 2428.3697    1.8222  1.4391 10.7232  0.0000  0.0167   0.0181   0.0444    0.0649   0.0000   442.3086      0.752276       20.8342      -1.19886      -1.77989     -0.448681      0.470511      0.636540      0.722977      0.816840      0.861186      0.861306
  59   7 2628.9174    2.6192  1.3520 11.6420  0.0000  0.0164   0.0268   0.0418    0.0627   0.0000   442.2262      0.670249       20.6435      -1.91997      -1.82570      -1.30487      0.463785      0.607255      0.665105      0.734958      0.793341      0.804391
  59   8 2826.2644    3.5487  1.2883 12.2397  0.0000  0.0153   0.0371   0.0416    0.0669   0.0000   442.6062       1.23653       21.1407     -0.126999      -2.78038      -1.74049      0.415785      0.556650      0.634412      0.685830      0.717459      0.747225
  59   9 3019.6901    4.4688  1.2529 12.7511 -0.0035  0.0151   0.0464   0.0396    0.0642   0.0000   441.7187       2.35722       21.3915      -1.13952      -2.52466      -1.96823      0.427221      0.557602      0.619737      0.689816      0.703092      0.728090
  59  10 3208.9031    4.4262  1.7029 12.7196  0.0000  0.0180   0.0404   0.0484    0.0506   0.0000   441.9171       3.00207       20.6855      -1.39972      -3.01828      -2.70880      0.500143      0.643132      0.743948      0.832304      0.855593      0.900736
  59  11 3395.4021    3.7177  2.5697 12.2880  0.0001  0.0230   0.0273   0.0629    0.0362   0.0000   442.8440       1.73206       19.3109      -2.45332      -4.41390      -2.40990      0.633173      0.844267      0.932093       1.05258       1.11818       1.15688
  59  12 3580.0392    2.9820  4.4191 11.5578  0.0000  0.0330   0.0165   0.0882    0.0294   0.0000   441.8440       1.56515       18.0391    -0.0307368     -0.746642      -8.09428      0.904551       1.20458       1.37056       1.50994       1.59021       1.64761
  59  13 3762.6881    2.4173  7.1528 11.0486  0.0020  0.0491   0.0102   0.1346    0.0282   0.0000   440.3532       2.27080       24.8835      -4.81556      -1.28605      -3.41225       1.34567       1.79887       2.02516       2.24066       2.39780       2.45429
  59  14 3943.7968    1.8599  9.9108 10.9295 -0.0002  0.0722   0.0071   0.1906    0.0224   0.0000   435.4163       5.45474       20.4380      0.844204      -9.02123    -0.0914205       1.93050       2.58976       2.92467       3.20937       3.38759       3.54913
  60   2 1517.0768    0.2101  0.2466  9.2805  0.0000  0.0083   0.0055   0.0210    0.0195   0.0000   442.1037    -0.0927659       20.8390     -0.207973      -3.77023     -0.517265      0.226534      0.304131      0.330506      0.377189      0.398423      0.428475
  60   3 1776.1303    0.4483  0.4997  9.3428  0.0000  0.0103   0.0075   0.0249    0.0319   0.0000   442.0826     -0.359553       21.7328      0.122926      -3.01441      0.793390      0.288212      0.362338      0.420891      0.489527      0.525953      0.525302
  60   4 2010.0587    0.7525  0.8264  9.6706  0.0000  0.0128   0.0098   0.0323    0.0496   0.0000   441.3659     -0.189894       21.8184      -1.22745      -3.07913     -0.781550      0.353173      0.464763      0.520685      0.586679      0.625653      0.633860
  60   5 2233.1056    1.2082  1.1320 10.4487  0.0000  0.0155   0.0140   0.0405    0.0604   0.0000   441.7358      0.329037       21.0490      0.472494      -2.23716      -1.00587      0.389114      0.539745      0.595456      0.672301      0.690597      0.725186
  60   6 2442.2874    1.8338  1.4226 10.9838  0.0000  0.0169   0.0184   0.0442    0.0566   0.0000   441.9449       1.50646       19.8879     -0.329266      -3.11104      -1.70271      0.454736      0.593828      0.659412      0.745598      0.778116      0.793428
  60   7 2643.8903    2.7136  1.3251 11.7420  0.0000  0.0157   0.0280   0.0424    0.0627   0.0000   442.4352      0.859059       20.1685     -0.984447      -1.61588     -0.119680      0.421057      0.564502      0.623099      0.716013      0.733714      0.785020
  60   8 2842.2583    3.6324  1.2762 12.4381  0.0000  0.0154   0.0381   0.0410    0.0635   0.0000   441.6463      0.919568       20.7532      -1.17878      -2.41273      -3.78460      0.408564      0.547155      0.617794      0.684677      0.696779      0.730044
  60   9 3036.3879    4.5942  1.3008 12.6754 -0.0000  0.0153   0.0470   0.0400    0.0758   0.0000   441.8381       2.75922       21.7748      -1.33360      -2.60310      -3.48448      0.412965      0.553098      0.605791      0.687656      0.709907      0.727173
  60  10 3226.3609    4.5143  1.7764 12.5294  0.0000  0.0184   0.0386   0.0466    0.0530   0.0000   441.9882       2.68784       20.9053      -2.03614      -1.22523      -3.41566      0.491910      0.669150      0.747498      0.823494      0.866066      0.895528
  60  11 3413.5982    3.7396  2.8268 11.9602  0.0000  0.0238   0.0250   0.0623    0.0377   0.0000   441.5533       2.59040       20.6044      0.339363      -1.28121      -6.43175      0.629722      0.849661      0.940971       1.05435       1.09852       1.12503
  60  12 3598.9290    2.9008  4.6187 11.5839  0.0000  0.0339   0.0155   0.0914    0.0281   0.0000   442.1183       3.18109       20.0209      -2.26307      -3.17035      -5.74887      0.905831       1.18614       1.35075       1.48481       1.59510       1.65188
  60  13 3782.3835    2.2932  7.6004 11.1188 -0.0014  0.0529   0.0094   0.1445    0.0268   0.0000   442.3400       1.75648       19.7448      -5.63938      -5.36300      -1.05592       1.42477       1.90192       2.17370       2.37615       2.54846       2.61587
  61   1 1209.3541    0.0759  0.0858  9.3553  0.0000  0.0118   0.0053   0.0195    0.0156   0.0000   440.8485      0.937168       20.4462      -1.14889      -3.52321     -0.135946      0.274205      0.420098      0.363336      0.477277      0.474989      0.466942
  61   2 1527.1188    0.2219  0.2268  9.2585  0.0002  0.0078   0.0058   0.0176    0.0191   0.0000   441.9486     -0.713520       21.4353      0.716613      -3.62540      0.161200      0.208583      0.266126      0.287010      0.326481      0.331066      0.370574
  61   3 1786.8699    0.4607  0.5278  9.3918  0.0000  0.0106   0.0075   0.0260    0.0317   0.0000   442.3191     -0.325908       21.4815      0.287122      -3.00070      0.141599      0.277644      0.372193      0.421052      0.468423      0.498598      0.524787
  61   4 2022.1541    0.7790  0.8552  9.6855  0.0000  0.0129   0.0100   0.0339    0.0512   0.0000   442.5293     0.0380519       21.2777     -0.262381      -3.34554      -1.41613      0.335737      0.461960      0.510210      0.577067      0.603216      0.636687
  61   5 2246.1532    1.2499  1.1566 10.3596  0.0000  0.0151   0.0140   0.0406    0.0630   0.0000   442.4319       1.22345       20.5956       1.86108      -3.18504      -1.50363      0.387961      0.529736      0.565882      0.649956      0.683851      0.699329
  61   6 2456.0932    1.9063  1.4239 10.8416  0.0000  0.0167   0.0186   0.0430    0.0619   0.0000   442.2136     -0.154042       20.9870      0.965472      -2.33637      -1.51592      0.432171      0.591568      0.627826      0.711316      0.743985      0.779305
  61   7 2658.6999    2.7621  1.3640 11.5975  0.0000  0.0159   0.0276   0.0413    0.0685   0.0000   442.3531       1.54108       21.0661      0.160912      -4.05524      -1.69264      0.422030      0.568319      0.631757      0.716831      0.743218      0.765825
  61   8 2858.0529    3.7385  1.2895 12.3391  0.0000  0.0151   0.0388   0.0409    0.0699   0.0000   442.2342       1.95007       20.6907     -0.300436      -2.82132      -2.61816      0.407626      0.545318      0.584444      0.660370      0.701435      0.730558
  61   9 3052.9876    4.5607  1.2936 12.8661  0.0000  0.0154   0.0472   0.0410    0.0657   0.0000   441.5752       2.44342       20.5665      -1.32630      -3.65511      -4.11579      0.412717      0.552638      0.588789      0.661568      0.695993      0.724181
  61  10 3243.6315    4.4213  1.7592 12.7576  0.0000  0.0185   0.0388   0.0475    0.0469   0.0000   441.6172       1.98650       22.4144      -1.77878      -4.49175      -3.61049      0.486322      0.641116      0.736827      0.814620      0.837626      0.880892
  61  11 3431.7302    3.5920  2.9689 12.0744  0.0000  0.0250   0.0237   0.0655    0.0330   0.0000   441.9748       3.48535       19.1527      -3.24167      -1.77154      -4.78972      0.649207      0.885575      0.973311       1.07665       1.16102       1.18286
  61  12 3617.8373    2.8885  4.9680 11.4335  0.0006  0.0348   0.0147   0.0961    0.0290   0.0000   442.0878       4.72303       20.8771      -1.48701      -1.19210      -5.09072      0.937428       1.24878       1.38679       1.55347       1.64472       1.70247
  61  13 3801.8665    2.2612  7.8092 11.0849  0.0007  0.0537   0.0090   0.1478    0.0260   0.0000   441.8572       1.75679       19.5973      -1.23292      -4.86224      -6.39231       1.40873       1.88908       2.14640       2.36886       2.48773       2.57782
  62   1 1217.8570    0.0839  0.0763  9.3496  0.0000  0.0106   0.0052   0.0158    0.0155   0.0000   441.4191     -0.622801       20.6645     0.0823900      -3.69567     -0.709535      0.322499      0.460457      0.488281      0.534244      0.564083      0.543824
  62   2 1537.0217    0.2348  0.2273  9.2910  0.0000  0.0072   0.0060   0.0190    0.0192   0.0000   442.3621     -0.277931       21.5905     -0.252873      -3.50188      -1.04658      0.184555      0.266524      0.285419      0.320317      0.337546      0.352111
  62   3 1797.4973    0.4774  0.5515  9.3694 -0.0002  0.0109   0.0075   0.0260    0.0338   0.0000   442.4499      0.283306       21.5296      0.164814      -3.80107      -1.11129      0.291467      0.368268      0.424921      0.467358      0.481117      0.509519
  62   4 2034.1427    0.8191  0.9061  9.6356  0.0000  0.0130   0.0100   0.0339    0.0535   0.0000   442.4690      0.462051       20.9064     -0.660032      -2.55551      -1.93247      0.329364      0.453228      0.497603      0.548168      0.588524      0.603896
  62   5 2259.1004    1.2594  1.1876 10.5439  0.0000  0.0155   0.0142   0.0414    0.0596   0.0000   442.5204     -0.426602       20.8859     -0.905635      -1.54869     -0.745688      0.395776      0.528987      0.605500      0.675438      0.705141      0.732102
  62   6 2469.7997    1.9659  1.4811 10.9445  0.0000  0.0167   0.0188   0.0448    0.0598   0.0000   441.2497       1.06202       21.0119     -0.635718      -3.91325     -0.111064      0.441326      0.598169      0.662494      0.727565      0.774926      0.792005
  62   7 2673.4672    2.7677  1.3672 11.8704  0.0000  0.0163   0.0280   0.0421    0.0610   0.0000   443.3611       1.25470       20.2628      -1.14259      -2.90767     -0.227886      0.416537      0.558643      0.610276      0.676278      0.708095      0.745973
  62   8 2873.7973    3.8198  1.2765 12.5381  0.0000  0.0150   0.0391   0.0403    0.0609   0.0000   441.9014       2.51937       20.1627     -0.418462      -3.60601      -2.14751      0.391829      0.516279      0.577211      0.645583      0.643211      0.698592
  62   9 3069.4301    4.5932  1.4039 12.7472  0.0000  0.0159   0.0442   0.0412    0.0617   0.0000   441.4619       2.43575       20.5884      -2.12688      -2.79560      -1.23215      0.407112      0.542035      0.607751      0.676039      0.711040      0.728848
  62  10 3260.8482    4.3921  1.9307 12.5722  0.0000  0.0192   0.0359   0.0495    0.0459   0.0000   442.0084       2.00389       21.9870      -1.66945      -1.74834      -3.06915      0.483550      0.669681      0.722703      0.802613      0.851451      0.885270
  62  11 3449.7273    3.5646  3.1495 11.9541  0.0001  0.0250   0.0224   0.0675    0.0336   0.0000   441.7830       1.99526       20.4191      -2.67196      0.979744      -5.68408      0.658298      0.862626      0.975329       1.08418       1.12179       1.16997
  62  12 3636.4823    2.7721  5.2894 11.3885 -0.0008  0.0375   0.0135   0.1011    0.0291   0.0000   441.0262       1.79333       20.3747      -2.76369     -0.125937      -4.35584      0.972018       1.30523       1.45349       1.61252       1.69128       1.75543
  62  13 3821.3167    2.1919  8.1605 11.1279 -0.0002  0.0565   0.0086   0.1551    0.0251   0.0000   441.1485      0.147861       23.2712      -4.06234       3.02854      -5.97345       1.45611       1.93427       2.20957       2.43230       2.54041       2.66561
  63   1 1226.2264    0.0903  0.0969  9.3101  0.0000  0.0083   0.0049   0.0198    0.0154   0.0000   440.3485     -0.731785       20.8678     0.0928998      -3.75340     -0.543928      0.210583      0.313822      0.342259      0.407105      0.406667      0.418159
  63   2 1546.7830    0.2287  0.2604  9.2501  0.0000  0.0079   0.0056   0.0202    0.0194   0.0000   441.9782     0.0399366       20.7720   -0.00629016      -3.05485      0.254272      0.210798      0.274951      0.323666      0.343783      0.381794      0.415465
  63   3 1808.0215    0.4890  0.5701  9.3493 -0.0001  0.0106   0.0075   0.0270    0.0339   0.0000   441.7616    -0.0825921       20.9854     -0.202534      -3.42742     -0.714272      0.270064      0.357045      0.401257      0.444039      0.486304      0.496617
  63   4 2046.0402    0.8277  0.9085  9.6729  0.0004  0.0133   0.0101   0.0333    0.0544   0.0000   442.4583     -0.728114       21.4768      0.717335      -3.44771     -0.514666      0.350284      0.452801      0.511121      0.562805      0.594317      0.639636
  63   5 2271.8932    1.3297  1.2529 10.3836  0.0000  0.0155   0.0141   0.0412    0.0617   0.0000   442.0908      0.420782       20.3426      -1.40026      -5.42522      -2.04036      0.385878      0.521269      0.577562      0.642291      0.669134      0.700541
  63   6 2483.3537    2.0118  1.4952 11.1075  0.0000  0.0168   0.0192   0.0442    0.0548   0.0000   442.1535       1.20273       22.6096     -0.299583      -3.36103      -1.15596      0.439241      0.575175      0.638407      0.729505      0.761146      0.805666
  63   7 2688.0693    2.8607  1.4394 11.8301  0.0000  0.0162   0.0274   0.0433    0.0561   0.0000   442.3623      0.443673       20.8820     -0.556500      -2.69335      -2.03142      0.407651      0.545852      0.610131      0.683744      0.696116      0.727895
  63   8 2889.3576    3.9510  1.2868 12.4037  0.0000  0.0147   0.0398   0.0393    0.0682   0.0000   442.1240      0.898182       21.0011      -1.16240      -3.13111      -2.74453      0.384906      0.497483      0.566123      0.633795      0.656470      0.671172
  63   9 3085.7576    4.6142  1.4046 12.8436 -0.0000  0.0160   0.0444   0.0408    0.0579   0.0000   441.3666       1.68333       20.9027      -1.38229      -3.46676      -3.66193      0.411126      0.546156      0.598930      0.675864      0.702602      0.749766
  63  10 3277.9633    4.3513  1.9960 12.4430  0.0000  0.0189   0.0345   0.0506    0.0464   0.0000   441.5398       2.72930       21.9177      -2.43584      -2.46102      -4.23157      0.485562      0.643791      0.713010      0.800700      0.849960      0.881187
  63  11 3467.6059    3.4871  3.4416 11.8559  0.0000  0.0263   0.0208   0.0716    0.0325   0.0000   441.5480       2.35301       20.0218      -1.20388      -3.01193      -4.52140      0.693562      0.926808       1.04311       1.13493       1.21149       1.26751
  63  12 3655.0772    2.7508  5.8139 11.2564  0.0009  0.0398   0.0124   0.1082    0.0293   0.0000   441.5740       1.87429       22.1434     -0.364548      -2.08445      -6.50626       1.00959       1.36355       1.52538       1.69249       1.79027       1.83796
  63  13 3840.5381    2.1371  8.6903 11.0909 -0.0006  0.0597   0.0081   0.1646    0.0244   0.0000   441.7171       2.08976       20.0067     -0.406192      -4.86894      -7.40273       1.51506       2.03787       2.30956       2.52316       2.69425       2.79868
  64   1 1234.5505    0.0892  0.0966  9.3063  0.0000  0.0094   0.0050   0.0174    0.0154   0.0000   440.5516     0.0878282       21.0974     0.0915572      -4.14064      0.747861      0.230104      0.307008      0.376561      0.401775      0.411971      0.439833
  64   2 1556.4650    0.2402  0.2740  9.2642  0.0000  0.0086   0.0056   0.0196    0.0201   0.0000   441.8640     -0.404811       21.2052     -0.259948      -3.06952    -0.0893000      0.212684      0.268237      0.311917      0.331915      0.387349      0.385556
  64   3 1818.4562    0.5178  0.5759  9.3309 -0.0004  0.0107   0.0078   0.0263    0.0356   0.0000   441.8935     -0.601937       21.1724      0.203044      -2.72868     -0.164041      0.260812      0.342219      0.407322      0.434949      0.461509      0.463923
  64   4 2057.8655    0.8465  0.9649  9.7302  0.0000  0.0135   0.0101   0.0345    0.0538   0.0000   442.3572      0.112515       21.8696      0.131930      -2.97880      0.367392      0.340524      0.458971      0.509459      0.577622      0.607457      0.631781
  64   5 2284.5983    1.3745  1.2696 10.3107  0.0000  0.0155   0.0141   0.0395    0.0637   0.0000   442.5484    -0.0448188       21.6888     0.0260326      -3.34056     -0.368610      0.397733      0.518169      0.584393      0.636407      0.674456      0.702794
  64   6 2496.8422    2.1097  1.4543 11.0240  0.0000  0.0163   0.0196   0.0416    0.0580   0.0000   442.6341      0.528813       20.5268     -0.457868      -3.43864      -1.57498      0.416377      0.566524      0.628120      0.711232      0.751124      0.775809
  64   7 2702.6772    2.9254  1.4146 11.9675  0.0000  0.0161   0.0283   0.0420    0.0541   0.0000   441.8789      0.808146       21.4406      -1.74869      -2.02487      -1.72031      0.411623      0.556167      0.619443      0.694820      0.743299      0.766071
  64   8 2904.8450    4.0463  1.2274 12.7297  0.0000  0.0148   0.0425   0.0389    0.0638   0.0000   442.2317       1.41303       21.9479      -2.00800      -3.13441      -2.28123      0.376254      0.510286      0.548553      0.614428      0.649388      0.688522
  64   9 3101.9784    4.6859  1.4444 12.6862 -0.0000  0.0155   0.0438   0.0411    0.0602   0.0000   442.6519       1.44612       20.7693      -1.31678      -1.35937      -4.51464      0.396922      0.525195      0.585893      0.670158      0.687962      0.713809
  64  10 3294.9728    4.2693  2.1403 12.2793  0.0000  0.0195   0.0318   0.0512    0.0450   0.0000   443.3357       1.48327       20.6578     -0.422480      -2.90498      -3.18361      0.508187      0.667964      0.737863      0.810248      0.878744      0.906714
  64  11 3485.3813    3.4270  3.5874 11.6754  0.0000  0.0269   0.0197   0.0720    0.0344   0.0000   442.1404       1.44891       21.2474      -2.46249      -1.52476      -3.34071      0.698147      0.922588       1.03141       1.13869       1.19763       1.25321
  64  12 3673.5329    2.6577  6.1217 11.2971 -0.0010  0.0419   0.0117   0.1157    0.0282   0.0000   441.6692       5.32866       20.9390     -0.577087      0.516629      -4.41102       1.05116       1.42875       1.58544       1.76185       1.86567       1.94193
  64  13 3859.7969    2.1095  8.9447 11.0466  0.0014  0.0619   0.0078   0.1658    0.0239   0.0000   439.9816       2.30861       19.2561     -0.943589       2.66021      -5.92016       1.51438       2.04690       2.32326       2.55649       2.70473       2.79632
  65   1 1242.7834    0.0921  0.0890  9.3176  0.0000  0.0101   0.0051   0.0155    0.0153   0.0000   440.9787     0.0105873       21.0139     -0.470621      -3.80374      0.261620      0.282788      0.327452      0.329485      0.351152      0.402958      0.461448
  65   2 1566.0256    0.2501  0.2830  9.2247  0.0000  0.0081   0.0056   0.0196    0.0203   0.0000   441.8511     -0.417322       21.2304      0.224200      -3.62792     -0.742840      0.209101      0.276102      0.319366      0.363066      0.388720      0.409956
  65   3 1828.7912    0.5239  0.5813  9.3262  0.0000  0.0104   0.0077   0.0261    0.0354   0.0000   441.9667      0.138921       22.2186     0.0516540      -3.10070    -0.0268286      0.264993      0.337783      0.420569      0.451354      0.490691      0.480725
  65   4 2069.5654    0.8644  0.9560  9.7430  0.0000  0.0129   0.0101   0.0351    0.0522   0.0000   442.5690     -0.946478       21.6545     -0.220619      -3.43556    -0.0993715      0.315689      0.421880      0.475421      0.525064      0.554472      0.573051
  65   5 2297.1410    1.4280  1.3784 10.2149  0.0000  0.0158   0.0139   0.0413    0.0651   0.0000   442.8923      0.262237       21.5494      0.267019      -3.40123      -1.27797      0.402382      0.533017      0.596320      0.672269      0.701232      0.725038
  65   6 2510.1599    2.1609  1.5059 11.0457  0.0000  0.0162   0.0197   0.0425    0.0560   0.0000   443.1272    -0.0332199       20.5592      0.629230      -3.13036      -1.28592      0.418072      0.548623      0.613798      0.690963      0.752743      0.764785
  65   7 2717.1113    3.0293  1.4497 11.7865  0.0000  0.0156   0.0282   0.0426    0.0583   0.0000   442.2087      0.625709       21.6308     -0.299859      -2.67648     0.0642059      0.390453      0.517966      0.578433      0.666943      0.685896      0.719185
  65   8 2920.1999    4.1049  1.2459 12.7489 -0.0004  0.0147   0.0423   0.0391    0.0635   0.0000   442.4728       1.58875       21.7298      0.302719      -3.01888      -2.66115      0.364373      0.474648      0.531603      0.605499      0.638831      0.672822
  65   9 3118.0436    4.6406  1.4380 12.8569 -0.0030  0.0155   0.0434   0.0429    0.0532   0.0000   442.4708       1.63353       21.8202      -1.42142      -2.75161      -3.17651      0.380171      0.522180      0.581295      0.650964      0.686404      0.707826
  65  10 3311.8073    4.2036  2.1607 12.3266 -0.0001  0.0194   0.0315   0.0528    0.0443   0.0000   441.7355       2.83598       21.5827     -0.174979      -2.55665      -3.97480      0.491005      0.645685      0.730453      0.804835      0.851498      0.884567
  65  11 3503.0090    3.3665  3.6393 11.7444  0.0000  0.0274   0.0191   0.0726    0.0319   0.0000   441.0797       2.83154       20.1480      -2.61869      -2.48473      -5.89712      0.683588      0.917936       1.03277       1.15276       1.22045       1.26768
  65  12 3692.0317    2.6366  6.4644 11.2682  0.0014  0.0437   0.0110   0.1199    0.0274   0.0000   440.9430       1.64243       20.6167      -2.52135      -5.48764      -6.08501       1.07732       1.44599       1.62912       1.78265       1.91823       1.98735
  65  13 3878.8573    2.0254  9.1665 11.0974 -0.0015  0.0647   0.0075   0.1742    0.0230   0.0000   438.9612     -0.765302       19.7422      -5.65558      -2.69936      -6.88267       1.57599       2.10173       2.38824       2.61091       2.79060       2.92606
  66   1 1250.9452    0.0963  0.1159  9.3105  0.0000  0.0088   0.0049   0.0203    0.0154   0.0000   440.7602     -0.946310       21.4300      0.462745      -3.49114     -0.417817      0.230565      0.264558      0.306645      0.345459      0.385915      0.421634
  66   2 1575.4759    0.2510  0.2912  9.2720  0.0000  0.0083   0.0056   0.0207    0.0202   0.0000   442.0157     -0.262697       21.6075     -0.330016      -3.09237      0.295526      0.203349      0.265201      0.317066      0.347016      0.389495      0.390165
  66   3 1838.9998    0.5338  0.6742  9.3431  0.0000  0.0114   0.0074   0.0285    0.0380   0.0000   442.0308     -0.712618       20.9648      0.252715      -3.68448    -0.0211066      0.278784      0.367018      0.414298      0.458595      0.448553      0.491513
  66   4 2081.1940    0.8993  0.9289  9.8698  0.0000  0.0127   0.0106   0.0335    0.0518   0.0000   442.7294      0.295374       22.0846     -0.720755      -2.68898      0.195604      0.327232      0.436933      0.496020      0.550539      0.586357      0.596070
  66   5 2309.5958    1.4334  1.3088 10.4875  0.0000  0.0155   0.0145   0.0404    0.0612   0.0000   443.0417      0.179076       21.1006     -0.616520      -2.93501      -1.74424      0.382240      0.502383      0.561789      0.637403      0.683950      0.721550
  66   6 2523.4508    2.2177  1.5563 11.0867  0.0000  0.0167   0.0198   0.0429    0.0568   0.0000   442.4909       1.32375       21.8334     -0.626106      -2.46543     -0.899344      0.407599      0.551096      0.605203      0.687974      0.751743      0.762120
  66   7 2731.4820    3.1723  1.4201 11.8953  0.0000  0.0155   0.0295   0.0405    0.0597   0.0000   442.0326       1.53876       21.6818     -0.835030      -2.67462      -1.75896      0.373931      0.512348      0.564793      0.662048      0.707200      0.722674
  66   8 2935.4493    4.1789  1.2757 12.7441  0.0003  0.0146   0.0422   0.0394    0.0593   0.0000   442.0438       1.00798       20.5901     -0.471260      -3.13517      -1.68534      0.346700      0.474284      0.525729      0.592877      0.604703      0.638402
  66   9 3134.0354    4.6041  1.4537 12.8430 -0.0001  0.0156   0.0427   0.0418    0.0539   0.0000   442.5176      0.739900       21.9278     -0.806805      -2.83170      -3.18484      0.385633      0.511993      0.567726      0.633413      0.669612      0.693770
  66  10 3328.5379    4.0734  2.4449 12.3439  0.0000  0.0215   0.0285   0.0555    0.0379   0.0000   442.6184       1.88206       20.7355      -1.53392      -1.60976      -3.70520      0.515455      0.709020      0.780580      0.862332      0.921479      0.945443
  66  11 3520.5764    3.2357  4.0388 11.7024  0.0000  0.0290   0.0171   0.0783    0.0291   0.0000   442.3483       2.53570       21.0918      -3.92662      -3.33227      -3.31257      0.710221      0.942084       1.06310       1.17300       1.24790       1.30989
  66  12 3710.1701    2.5330  6.6654 11.3307 -0.0023  0.0458   0.0104   0.1264    0.0265   0.0000   440.0932       3.85958       19.1306      -4.05976     -0.102911      0.598799       1.12317       1.51799       1.70267       1.90376       1.99231       2.07052
  67   2 1584.8022    0.2685  0.3073  9.2776  0.0000  0.0084   0.0057   0.0214    0.0206   0.0000   442.0860     -0.384988       20.8502      0.424496      -3.59135     -0.505641      0.224781      0.302665      0.349218      0.383077      0.405937      0.398256
  67   3 1849.1516    0.5333  0.6264  9.3922 -0.0003  0.0107   0.0075   0.0274    0.0368   0.0000   442.0211     -0.392017       21.5161      0.668956      -3.06268     -0.589031      0.252544      0.333741      0.381199      0.411665      0.453280      0.458223
  67   4 2092.7120    0.9216  1.0230  9.8426  0.0000  0.0135   0.0104   0.0356    0.0577   0.0000   442.0701    -0.0281095       20.8473      0.120290      -4.33317     -0.544799      0.341806      0.458378      0.506467      0.562171      0.593969      0.630865
  67   5 2321.8883    1.4828  1.3915 10.4908  0.0000  0.0161   0.0142   0.0413    0.0565   0.0000   442.7292      0.338861       20.6686      0.726274      -1.93732      -1.65283      0.386138      0.532366      0.589551      0.656611      0.701456      0.715888
  67   6 2536.6112    2.2452  1.6101 11.0005  0.0001  0.0164   0.0194   0.0444    0.0578   0.0000   441.8087      0.857129       21.7353      0.212385      -3.95205      -2.25115      0.397614      0.528744      0.593466      0.677297      0.709765      0.734824
  67   7 2745.7746    3.1287  1.3858 12.2295  0.0000  0.0156   0.0300   0.0415    0.0502   0.0000   442.5881       1.08365       21.2047     -0.758642      -2.55955      -1.18171      0.370195      0.508931      0.552109      0.613523      0.647126      0.664948
  67   8 2950.5375    4.2656  1.3392 12.6383  0.0001  0.0148   0.0406   0.0388    0.0600   0.0000   442.2846       1.31759       20.6708      -1.39402      -2.40923      -2.00189      0.355686      0.483267      0.537002      0.618474      0.618720      0.660140
  67   9 3149.8716    4.6232  1.5849 12.8201  0.0000  0.0163   0.0406   0.0432    0.0504   0.0000   442.5760       2.36897       20.8940      -1.94250      -3.18963      -3.02402      0.393811      0.521627      0.583457      0.647008      0.686105      0.740644
  67  10 3345.1736    3.9854  2.5026 12.4329  0.0000  0.0213   0.0276   0.0581    0.0346   0.0000   442.0353       1.82657       21.4277    0.00723115      -1.98253      -4.53635      0.509876      0.688033      0.752998      0.847904      0.898737      0.921200
  67  11 3537.9355    3.1908  4.3210 11.5947 -0.0006  0.0303   0.0162   0.0821    0.0305   0.0000   439.5053       3.59585       22.9416    0.00832918      -4.43462      -3.55901      0.718436      0.958117       1.10600       1.21469       1.27927       1.34608
  67  12 3728.3998    2.5326  6.9156 11.2986  0.0021  0.0463   0.0101   0.1283    0.0267   0.0000   442.9795       1.13653       18.9605      -1.20214      -4.30529      -7.51671       1.09800       1.48020       1.65411       1.83666       1.93682       2.01038
  68   1 1267.0600    0.1054  0.1060  9.3391  0.0000  0.0079   0.0049   0.0150    0.0152   0.0000   440.7030     -0.327678       20.6900      0.255779      -3.75885    -0.0395095      0.194086      0.266989      0.302946      0.316250      0.353732      0.355643
  68   2 1594.0302    0.2706  0.3112  9.2992  0.0000  0.0084   0.0057   0.0203    0.0206   0.0000   442.1700     -0.300668       20.7427      0.469006      -4.53215     -0.188229      0.195249      0.263672      0.284307      0.332487      0.353492      0.369629
  68   3 1859.2027    0.5578  0.6829  9.4023  0.0000  0.0110   0.0075   0.0278    0.0378   0.0000   442.3784     -0.416421       20.9813     -0.394309      -3.74650      0.430360      0.258768      0.341855      0.394512      0.435631      0.477048      0.503022
  68   4 2104.1393    0.9407  1.0363  9.9112  0.0000  0.0137   0.0106   0.0351    0.0574   0.0000   442.1831     -0.146096       20.9114     -0.830146      -2.72411      -1.13418      0.319371      0.430624      0.485182      0.545684      0.557659      0.591190
  68   5 2334.1199    1.5215  1.3261 10.6819  0.0002  0.0153   0.0150   0.0403    0.0552   0.0000   442.2462      0.392241       20.7111     -0.308320      -3.03056      0.112095      0.366453      0.490841      0.564153      0.624314      0.635266      0.672291
  68   6 2549.7446    2.3097  1.5138 11.3771  0.0000  0.0160   0.0209   0.0429    0.0513   0.0000   442.6064       1.40773       21.7744     -0.706363      -3.12831      -2.06273      0.385601      0.506535      0.568586      0.649392      0.692983      0.730728
  68   7 2759.8659    3.2531  1.4284 12.1351  0.0000  0.0153   0.0300   0.0414    0.0554   0.0000   442.9072       1.46087       20.7646     -0.486461      -2.01995      -1.84424      0.365961      0.485571      0.555162      0.607994      0.637526      0.657397
  68   8 2965.5649    4.3850  1.3158 12.7320  0.0000  0.0145   0.0423   0.0385    0.0634   0.0000   441.8799       1.88423       22.1201      -1.15771      -3.15717      -3.38502      0.355643      0.464125      0.526333      0.597390      0.617223      0.653224
  68   9 3165.6502    4.6659  1.6293 12.8461  0.0000  0.0163   0.0399   0.0436    0.0482   0.0000   441.9769       2.66275       20.4329      -1.13090      -3.72001      -2.05849      0.404942      0.533407      0.604221      0.660309      0.702043      0.723274
  68  10 3361.7509    3.9799  2.5458 12.3856  0.0000  0.0212   0.0271   0.0583    0.0357   0.0000   443.1310       3.07036       19.1240      -1.26224      -3.16243      -5.08612      0.503792      0.671224      0.750538      0.853925      0.911838      0.938624
  68  11 3555.3246    3.1391  4.5312 11.5791  0.0003  0.0315   0.0154   0.0843    0.0302   0.0000   443.2240       1.38143       21.4086      -2.42503      -2.44491      -5.11450      0.754041      0.986522       1.10603       1.24672       1.31470       1.34186
  68  12 3746.4056    2.4158  7.0918 11.3849 -0.0009  0.0486   0.0096   0.1331    0.0256   0.0000   443.4753      0.383160       22.6829       1.17979      -3.11133      -8.39862       1.14783       1.52460       1.74131       1.92814       2.05859       2.14477
  69   1 1275.0069    0.1130  0.1174  9.2866  0.0000  0.0081   0.0048   0.0161    0.0152   0.0000   440.8413      0.166763       21.6994      0.234276      -4.21575     0.0140367      0.178857      0.276875      0.289354      0.321635      0.349782      0.421333
  69   2 1603.1628    0.2823  0.3193  9.2597  0.0000  0.0081   0.0057   0.0208    0.0210   0.0000   441.6463     -0.568271       21.4205     -0.133670      -3.60206     -0.626060      0.185649      0.251914      0.275458      0.323224      0.327607      0.340761
  69   3 1869.1978    0.5898  0.6618  9.4257  0.0000  0.0108   0.0080   0.0279    0.0387   0.0000   441.9809    -0.0894882       21.4364     -0.203436      -4.33305     -0.233939      0.245119      0.334554      0.380847      0.422122      0.454989      0.460783
  69   4 2115.4484    0.9801  0.9912  9.9740  0.0000  0.0132   0.0110   0.0336    0.0546   0.0000   442.5754     0.0776368       21.1438     -0.151533      -3.70902     -0.901435      0.302265      0.404807      0.464595      0.517247      0.545522      0.561127
  69   5 2346.2081    1.5641  1.4274 10.5765  0.0000  0.0157   0.0147   0.0424    0.0557   0.0000   442.6748      0.120669       22.3289      0.526047      -2.68726      -1.35329      0.368798      0.488457      0.548391      0.621849      0.641659      0.675207
  69   6 2562.6750    2.3575  1.5264 11.2514  0.0000  0.0161   0.0209   0.0422    0.0555   0.0000   441.4609       1.61431       20.4033     -0.530225      -3.94303     -0.859288      0.375309      0.506121      0.562365      0.644051      0.663326      0.680249
  69   7 2773.9641    3.3395  1.3326 12.2660  0.0000  0.0148   0.0325   0.0392    0.0566   0.0000   441.9252       1.06134       21.6267      -1.47894      -3.02795      -1.98374      0.363063      0.477651      0.531168      0.603372      0.634880      0.677998
  69   8 2980.4477    4.3414  1.3829 12.5651 -0.0006  0.0148   0.0398   0.0390    0.0593   0.0000   441.8369       1.90756       21.0866      -1.74075      -3.26582      -1.81804      0.353616      0.459433      0.520134      0.579862      0.630430      0.656026
  69   9 3181.2724    4.5467  1.6664 12.8680  0.0000  0.0165   0.0390   0.0454    0.0463   0.0000   441.6012       2.03415       21.0115     -0.792758      -2.57622      -2.88493      0.391569      0.527339      0.592285      0.651027      0.692944      0.726388
  69  10 3378.2232    3.9648  2.6724 12.2552 -0.0000  0.0215   0.0258   0.0596    0.0346   0.0000   442.4418       2.64284       19.6921      -2.36810      -1.47818      -4.93997      0.492326      0.661415      0.732961      0.822189      0.866187      0.909993
  69  11 3572.5285    3.0598  4.6395 11.6642 -0.0002  0.0323   0.0150   0.0875    0.0279   0.0000   441.2536       2.69714       18.8765     -0.180952      -2.22036      -3.92535      0.746987       1.01531       1.12718       1.27715       1.33618       1.38211
  69  12 3764.2939    2.3496  7.2776 11.3479 -0.0000  0.0504   0.0093   0.1358    0.0251   0.0000   442.6731       1.02791       18.6201       1.82040      -8.72779      -3.42202       1.16117       1.57595       1.74053       1.96992       2.08834       2.18748
  70   1 1282.8973    0.1069  0.1035  9.2853  0.0000  0.0082   0.0049   0.0139    0.0151   0.0000   440.6735     -0.517695       21.2932     -0.293264      -3.34589     -0.140034      0.219753      0.295101      0.386663      0.417337      0.491953      0.459328
  70   2 1612.1696    0.2904  0.3259  9.2746  0.0000  0.0084   0.0058   0.0199    0.0211   0.0000   441.8879     -0.422537       21.2109     -0.592892      -3.63623      0.558251      0.189537      0.261928      0.296638      0.334380      0.357171      0.370609
  70   3 1879.0982    0.5942  0.6509  9.5310  0.0000  0.0106   0.0080   0.0261    0.0360   0.0000   442.0561      0.480744       21.0414      0.468219      -4.02639      0.408386      0.251448      0.322388      0.374167      0.408901      0.435163      0.469654
  70   4 2126.6732    0.9915  1.1372  9.9151 -0.0002  0.0139   0.0106   0.0379    0.0594   0.0000   442.6942      0.964185       21.8298    0.00100023      -3.28565     -0.732113      0.332756      0.445830      0.507040      0.556098      0.596693      0.615797
  70   5 2358.1858    1.6178  1.4304 10.5731  0.0000  0.0156   0.0149   0.0417    0.0576   0.0000   441.9830     0.0569825       20.4080      0.186438      -2.28027     -0.553689      0.359923      0.479923      0.542934      0.607649      0.635413      0.673331
  70   6 2575.5854    2.4032  1.5622 11.3983  0.0002  0.0164   0.0212   0.0432    0.0504   0.0000   442.0188      0.791707       21.1022      -1.01928      -3.63693      -1.67805      0.375151      0.501308      0.565166      0.629023      0.671604      0.694573
  70   7 2787.9411    3.4113  1.4021 12.1055  0.0000  0.0148   0.0311   0.0400    0.0566   0.0000   442.8436       1.17589       21.0028      -1.78059      -3.05625      -1.06230      0.346548      0.466963      0.514575      0.583379      0.632699      0.652559
  70   8 2995.2282    4.3299  1.2497 13.1577  0.0000  0.0146   0.0439   0.0395    0.0537   0.0000   442.3772       1.11756       21.3489      -1.34685      -3.09440      -2.52687      0.336423      0.451019      0.496764      0.566774      0.588390      0.618308
  70   9 3196.8425    4.5588  1.7466 12.7927 -0.0004  0.0170   0.0373   0.0446    0.0441   0.0000   442.2431       1.70254       20.5788      -2.25348      -1.30813      -2.46593      0.395644      0.516108      0.589036      0.661594      0.695070      0.730884
  70  10 3394.5647    3.8287  2.7850 12.1583  0.0001  0.0223   0.0241   0.0589    0.0349   0.0000   442.4663       2.24809       20.5233     -0.742953      -2.97002      -4.16118      0.535931      0.699980      0.785044      0.878355      0.938323      0.970214
  70  11 3589.5862    3.0252  4.8496 11.5711  0.0001  0.0331   0.0142   0.0908    0.0286   0.0000   440.5890       3.05805       18.7331     -0.382400      -4.42888      -3.02163      0.762449       1.02264       1.15903       1.27744       1.36449       1.42703
  70  12 3782.1533    2.3432  7.6598 11.3121  0.0005  0.0519   0.0090   0.1426    0.0253   0.0000   441.9426       3.44698       19.6498      0.924444      -2.38668      -6.58520       1.18891       1.58498       1.80138       2.01078       2.13556       2.20439
  71   1 1290.7393    0.1147  0.1547  9.3082  0.0000  0.0083   0.0046   0.0208    0.0154   0.0000   440.6614     0.0317035       20.9693     -0.174790      -3.77445     0.0613024      0.183194      0.245991      0.300161      0.314470      0.346307      0.352969
  71   2 1621.0811    0.2998  0.3465  9.2444  0.0000  0.0086   0.0057   0.0200    0.0217   0.0000   441.6252     -0.327568       21.3603      0.229654      -3.27954     -0.758634      0.192611      0.251546      0.289165      0.333206      0.319064      0.358389
  71   3 1888.8710    0.5950  0.7425  9.4135  0.0000  0.0116   0.0076   0.0290    0.0408   0.0000   442.2661    -0.0873269       20.7503     -0.192952      -3.18680     -0.621450      0.252161      0.342143      0.385352      0.426922      0.450870      0.488217
  71   4 2137.8304    1.0225  1.1484  9.9661  0.0000  0.0140   0.0107   0.0381    0.0590   0.0000   442.6937      0.821986       21.7890     -0.499175      -2.64905     -0.557034      0.320071      0.422965      0.474388      0.540088      0.568622      0.595629
  71   5 2370.0169    1.6685  1.4515 10.7310  0.0000  0.0156   0.0150   0.0416    0.0490   0.0000   442.1756     -0.321926       21.5960     -0.724505      -2.99062      -1.17162      0.344342      0.471433      0.530031      0.593470      0.623066      0.643666
  71   6 2588.4015    2.4837  1.5607 11.3709 -0.0010  0.0158   0.0213   0.0422    0.0509   0.0000   442.1920      0.453041       21.1143      -1.26672      -3.10682      -2.56400      0.365325      0.484132      0.540825      0.609049      0.633214      0.673736
  71   7 2801.8134    3.5182  1.4551 11.9596  0.0000  0.0148   0.0305   0.0393    0.0593   0.0000   442.9661      0.786315       21.0565      -1.27810      -1.38145      -1.53166      0.352229      0.462530      0.521050      0.569107      0.613724      0.634589
  71   8 3009.9550    4.4430  1.3676 12.9311  0.0000  0.0149   0.0420   0.0402    0.0547   0.0000   442.0690       1.42149       20.4806     -0.968833      -3.13751      -1.46119      0.335762      0.457384      0.510404      0.573847      0.600434      0.620838
  71   9 3212.2409    4.5448  1.8073 12.6471  0.0000  0.0171   0.0359   0.0453    0.0457   0.0000   442.3310       1.47743       20.4771      -2.25811      -2.70642      -2.75279      0.390519      0.530573      0.572362      0.645968      0.690348      0.747397
  71  10 3410.7587    3.7492  3.1135 12.0302  0.0000  0.0234   0.0220   0.0641    0.0332   0.0000   443.1038       2.85672       21.1441     -0.450900      -2.00098      -4.83065      0.533452      0.720215      0.808018      0.897592      0.963483       1.00701
  71  11 3606.6410    2.9586  5.2504 11.5035  0.0004  0.0352   0.0131   0.0958    0.0285   0.0000   443.5776       3.37269       18.8927      0.141059      -3.39924      -1.55923      0.792278       1.07070       1.20386       1.34248       1.42341       1.47352
  71  12 3799.8333    2.2888  8.2614 11.2993  0.0006  0.0563   0.0084   0.1507    0.0243   0.0000   440.6361       1.10726       20.8691     -0.464228      -6.17277      -7.76498       1.26559       1.69835       1.92401       2.14622       2.29517       2.38008
  72   1 1298.5040    0.1161  0.1412  9.2921  0.0000  0.0079   0.0046   0.0177    0.0151   0.0000   440.8727     -0.315998       21.4431     -0.206754      -3.63175     -0.185356      0.190384      0.216156      0.260204      0.303578      0.308382      0.347562
  72   2 1629.8835    0.3035  0.3402  9.2805  0.0000  0.0082   0.0058   0.0202    0.0216   0.0000   441.7492    -0.0374695       21.2089   0.000286755      -2.91855      0.126795      0.187307      0.253911      0.297863      0.321546      0.352144      0.349019
  72   3 1898.6308    0.6238  0.7262  9.5358  0.0000  0.0111   0.0079   0.0285    0.0385   0.0000   441.6203    -0.0702331       20.9374     0.0202349      -3.63693      0.702028      0.257043      0.340585      0.380729      0.423681      0.458466      0.488276
  72   4 2148.8904    1.0398  1.1439  9.9730  0.0000  0.0138   0.0109   0.0369    0.0600   0.0000   442.3325    -0.0729998       21.2013     -0.226191      -3.80941     -0.646110      0.319149      0.421910      0.464830      0.530079      0.561716      0.589295
  72   5 2381.8187    1.6776  1.5159 10.7750  0.0000  0.0161   0.0148   0.0424    0.0482   0.0000   442.6988      0.156399       20.8263    -0.0319154      -2.87873     -0.748933      0.370363      0.495835      0.567874      0.617487      0.663010      0.689871
  72   6 2601.1317    2.5414  1.5544 11.4131 -0.0007  0.0160   0.0218   0.0418    0.0523   0.0000   442.0785      0.424047       21.2868     -0.572812      -2.57112     -0.578145      0.357948      0.467479      0.529583      0.587283      0.637692      0.669824
  72   7 2815.5978    3.6569  1.4285 12.2450  0.0000  0.0149   0.0326   0.0395    0.0564   0.0000   442.0041      0.588067       22.5626      -1.67182      -3.72405      -2.73055      0.337255      0.444833      0.505776      0.559508      0.597067      0.608009
  72   8 3024.5168    4.4927  1.4396 12.7353  0.0002  0.0150   0.0401   0.0399    0.0545   0.0000   442.1750       2.15981       20.6381      -1.76824      -2.51178      -2.49935      0.339086      0.461478      0.505682      0.582917      0.606728      0.638476
  72   9 3227.5604    4.5775  1.8818 12.6120  0.0000  0.0174   0.0348   0.0452    0.0449   0.0000   442.0468       1.93479       20.1925      -1.63276      -3.32951      -3.72003      0.390351      0.519955      0.593782      0.650791      0.685011      0.720886
  72  10 3426.9751    3.6709  3.2020 12.0810  0.0000  0.0241   0.0214   0.0656    0.0319   0.0000   442.2100       3.11647       21.3401      -2.74080      -2.37969      -2.45252      0.538919      0.725195      0.822200      0.913516      0.966778      0.994299
  72  11 3623.5078    2.8367  5.3877 11.5916  0.0003  0.0369   0.0127   0.1004    0.0277   0.0000   442.3400       1.24006       22.3516      -1.81572      -1.69145      -2.84697      0.817872       1.10510       1.23929       1.36691       1.47043       1.50728
  72  12 3817.2892    2.1886  8.3710 11.2798  0.0011  0.0586   0.0079   0.1560    0.0235   0.0000   441.1191      0.852238       22.9985      -3.35713      -5.03416      -4.23157       1.27742       1.74556       1.98504       2.19868       2.28911       2.40028
  73   1 1306.2063    0.1207  0.1348  9.3233 -0.0003  0.0077   0.0047   0.0170    0.0151   0.0000   440.6831     -0.150094       21.4523     -0.111057      -3.58414     0.0440400      0.164574      0.229354      0.272003      0.286888      0.318701      0.344499
  73   2 1638.6131    0.3214  0.3773  9.2736  0.0000  0.0085   0.0058   0.0210    0.0227   0.0000   441.5377     -0.393920       21.5813     -0.597018      -3.70148     -0.431028      0.188723      0.241120      0.281384      0.311063      0.328555      0.344815
  73   3 1908.3055    0.6444  0.7485  9.5256  0.0000  0.0114   0.0080   0.0284    0.0408   0.0000   442.1579     -0.317202       21.2730     0.0346092      -2.84298     -0.419439      0.239424      0.334963      0.367759      0.422609      0.439714      0.460418
  73   4 2159.8460    1.0725  1.1488 10.1259  0.0001  0.0140   0.0111   0.0372    0.0569   0.0000   442.9022      0.932468       21.3163     -0.386186      -4.03163     -0.393546      0.307981      0.416983      0.458113      0.516731      0.550794      0.576297
  73   5 2393.4684    1.7337  1.4764 10.7739  0.0000  0.0157   0.0154   0.0412    0.0531   0.0000   442.1404      0.243176       22.3670      0.401269      -3.62043      -1.80875      0.350997      0.463248      0.527136      0.576983      0.599391      0.625971
  73   6 2613.7910    2.6074  1.5733 11.4789  0.0000  0.0157   0.0217   0.0417    0.0493   0.0000   442.3285      0.741478       21.5859      -1.56306      -3.26185      -1.91462      0.346267      0.459912      0.522168      0.566517      0.608201      0.647110
  73   7 2829.2924    3.6047  1.4226 12.4801  0.0000  0.0153   0.0331   0.0407    0.0523   0.0000   442.4502      0.587803       21.3916      -1.54021      -3.64498      -1.99153      0.333700      0.456460      0.495298      0.575162      0.585851      0.637440
  73   8 3038.9994    4.6002  1.4608 12.7833  0.0000  0.0149   0.0402   0.0397    0.0532   0.0000   442.4223       1.58009       20.7975      -1.28584      -2.48367      -1.99176      0.336197      0.449462      0.495278      0.564447      0.605000      0.626831
  73   9 3242.8245    4.5092  1.9234 12.6976  0.0000  0.0177   0.0342   0.0463    0.0429   0.0000   441.8554       2.06923       20.9098      -1.84863      -1.78587      -2.65007      0.391341      0.529336      0.585276      0.667731      0.698152      0.734230
  73  10 3442.9954    3.6128  3.3517 12.0521  0.0000  0.0249   0.0203   0.0660    0.0308   0.0000   442.2506       3.88175       20.8028      -1.38709      -2.69957      -5.49408      0.550775      0.733520      0.824491      0.912228      0.980389       1.01835
  73  11 3640.3588    2.8146  5.7873 11.5709 -0.0012  0.0390   0.0120   0.1058    0.0274   0.0000   442.2072       4.65658       19.2964      -3.62533      -2.34496      -4.14058      0.850751       1.14901       1.29631       1.44136       1.53364       1.60836
  74   1 1313.8533    0.1276  0.1187  9.2591  0.0000  0.0068   0.0047   0.0140    0.0149   0.0000   440.6782     -0.322731       21.4735     -0.184802      -4.04061      0.219855      0.150418      0.168890      0.213632      0.253975      0.237469      0.252702
  74   2 1647.2101    0.3358  0.4005  9.2889  0.0000  0.0091   0.0059   0.0215    0.0234   0.0000   441.3752     -0.194401       21.7470      0.549116      -3.51004     -0.260622      0.195346      0.258505      0.287635      0.308174      0.339167      0.363754
  74   3 1917.9150    0.6470  0.8030  9.4450  0.0000  0.0118   0.0078   0.0297    0.0440   0.0000   442.3397      0.126494       21.6222     0.0378104      -2.88636     -0.240178      0.256114      0.343179      0.386254      0.423890      0.449842      0.472204
  74   4 2170.6857    1.1135  1.1591  9.9834  0.0001  0.0136   0.0112   0.0361    0.0618   0.0000   442.2229    -0.0392389       20.8370      0.121205      -2.92745     -0.619987      0.299091      0.392455      0.452209      0.511084      0.529108      0.557546
  74   5 2405.0519    1.7887  1.4734 10.8346  0.0000  0.0155   0.0158   0.0410    0.0521   0.0000   442.0468      0.116240       21.6366     -0.580516      -3.67671      -1.09557      0.340057      0.460278      0.514418      0.581175      0.615725      0.648186
  74   6 2626.3920    2.6887  1.6105 11.4581  0.0000  0.0161   0.0220   0.0413    0.0520   0.0000   442.7626       1.97906       21.9848      0.105561      -1.47894      -1.25485      0.352572      0.480035      0.533348      0.605376      0.632490      0.657924
  74   7 2842.8751    3.7183  1.4877 12.2794  0.0000  0.0150   0.0322   0.0401    0.0540   0.0000   442.5060       1.49419       21.6776     -0.994239      -2.97790      -2.13818      0.338191      0.441572      0.499092      0.563333      0.603197      0.641206
  74   8 3053.3773    4.6194  1.4371 12.7947 -0.0000  0.0147   0.0410   0.0388    0.0574   0.0000   442.8555       1.29347       21.2442     -0.412905      -3.79507      -2.75484      0.331008      0.434049      0.492799      0.550218      0.593116      0.602731
  74   9 3258.0130    4.4482  2.0133 12.6370 -0.0000  0.0180   0.0328   0.0474    0.0416   0.0000   442.8798       1.86514       20.9417      -2.61254      -2.33928      -2.39598      0.396837      0.530436      0.594858      0.662892      0.709873      0.737647
  74  10 3458.9437    3.5774  3.5290 11.9476 -0.0000  0.0253   0.0193   0.0683    0.0308   0.0000   442.9655       1.87635       21.2850      -1.30144      -2.86013      -2.25135      0.554303      0.737368      0.817142      0.916367      0.960566       1.01818
  74  11 3657.0744    2.7974  6.0311 11.4590  0.0015  0.0399   0.0112   0.1088    0.0279   0.0000   440.5566       2.78436       19.4716      -1.27331      -4.81592      -5.60773      0.877687       1.16528       1.32185       1.48458       1.58014       1.64328
  75   1 1321.4382    0.1284  0.1273  9.2463 -0.0000  0.0064   0.0047   0.0158    0.0149   0.0000   440.6484     -0.239643       21.4377      0.298632      -3.39730     -0.222069      0.142011      0.176925      0.215981      0.225302      0.262970      0.285854
  75   2 1655.7392    0.3345  0.3785  9.2367  0.0000  0.0084   0.0059   0.0205    0.0225   0.0000   441.7866     -0.154732       21.3329     -0.101482      -3.40034     -0.298246      0.176763      0.241899      0.269515      0.301675      0.319101      0.346860
  75   3 1927.4580    0.6718  0.8416  9.3750  0.0000  0.0118   0.0078   0.0303    0.0462   0.0000   442.1036    -0.0393502       21.6540     -0.344306      -4.21312      -1.39168      0.254504      0.342046      0.377422      0.426833      0.455726      0.481057
  75   4 2181.4530    1.1343  1.2333  9.9863  0.0000  0.0141   0.0110   0.0375    0.0582   0.0000   442.3086     -0.409908       21.5659     -0.141316      -4.12021     -0.436125      0.300067      0.402068      0.450075      0.496743      0.540907      0.562438
  75   5 2416.4726    1.8001  1.6111 10.7190  0.0000  0.0164   0.0150   0.0428    0.0504   0.0000   442.7152      0.872744       22.0772      -1.88988      -2.16202     -0.793784      0.345925      0.473537      0.521548      0.601890      0.616241      0.653736
  75   6 2638.8539    2.7115  1.5379 11.6521  0.0000  0.0153   0.0231   0.0426    0.0494   0.0000   442.7348       1.41599       21.3002      -1.17676      -3.47831      -1.95749      0.332944      0.438436      0.494414      0.547454      0.586597      0.617622
  75   7 2856.4138    3.7367  1.4258 12.2795  0.0000  0.0150   0.0326   0.0383    0.0552   0.0000   442.4050       1.24358       20.5646      -1.09173      -3.76546      -3.26513      0.312490      0.435155      0.482418      0.541454      0.558299      0.590874
  75   8 3067.6480    4.6000  1.4940 12.8654  0.0000  0.0151   0.0397   0.0405    0.0490   0.0000   441.9528       2.50955       20.9346     -0.636785      -2.63659      -4.07385      0.319991      0.429122      0.480013      0.532522      0.570899      0.590806
  75   9 3273.1137    4.3856  2.1421 12.5181  0.0000  0.0182   0.0307   0.0494    0.0383   0.0000   442.3139       2.64244       21.2955      -1.43051      -3.08046      -4.50063      0.399403      0.532630      0.594941      0.678014      0.709833      0.737863
  75  10 3474.8188    3.5102  3.8054 11.8287  0.0000  0.0265   0.0181   0.0723    0.0304   0.0000   442.0406       3.52657       20.8709      -1.38541      -1.35869      -6.67134      0.570137      0.761320      0.860434      0.946112       1.02120       1.06583
  75  11 3673.6417    2.7093  6.1756 11.4377 -0.0020  0.0413   0.0108   0.1135    0.0276   0.0000   440.8811       1.93591       21.2930      -3.70091      -1.46944      -4.69291      0.897431       1.20384       1.35315       1.51725       1.60759       1.69485
  76   1 1328.9719    0.1319  0.1702  9.2198  0.0000  0.0075   0.0044   0.0182    0.0152   0.0000   440.8250     -0.439418       21.1561     -0.191777      -3.65679    -0.0922802      0.156474      0.208393      0.249616      0.277282      0.285826      0.309688
  76   2 1664.1959    0.3510  0.3856  9.2719  0.0000  0.0082   0.0060   0.0204    0.0230   0.0000   441.3388     -0.242370       21.3620     -0.222255      -4.13050      0.561386      0.175967      0.228856      0.264055      0.281339      0.305160      0.315289
  76   3 1936.9001    0.6834  0.9056  9.3867  0.0000  0.0119   0.0077   0.0321    0.0467   0.0000   441.7628     -0.602376       21.0515     -0.378432      -3.75966     -0.963191      0.254104      0.337859      0.376248      0.415174      0.455745      0.471478
  76   4 2192.1337    1.1752  1.2434 10.0961  0.0000  0.0145   0.0116   0.0374    0.0617   0.0000   442.3863      0.332911       20.8283      0.232296      -3.93984      -1.70915      0.301563      0.410076      0.451592      0.511007      0.542878      0.568273
  76   5 2427.9121    1.8526  1.5874 10.8426  0.0000  0.0161   0.0153   0.0421    0.0474   0.0000   442.3019      0.450834       21.1926      -1.12706      -2.56167      -1.13496      0.339315      0.452937      0.503498      0.548022      0.587488      0.620687
  76   6 2651.2870    2.7389  1.6654 11.4758  0.0000  0.0156   0.0219   0.0432    0.0490   0.0000   442.6297       1.28788       21.8566     -0.815282      -3.93005      -1.28167      0.341058      0.453093      0.512950      0.560680      0.600674      0.624744
  76   7 2869.8190    3.8548  1.4479 12.2469  0.0000  0.0144   0.0328   0.0386    0.0553   0.0000   442.3866       1.47738       20.8920      -1.23012      -2.70031      -3.08492      0.307918      0.401502      0.457844      0.509154      0.543762      0.581673
  76   8 3081.8205    4.6824  1.5613 12.7088 -0.0003  0.0153   0.0389   0.0407    0.0528   0.0000   442.3112       1.57003       20.8603      0.421642      -3.67525      -1.10877      0.320716      0.440626      0.476168      0.532436      0.578224      0.603037
  76   9 3288.0369    4.2603  2.1855 12.6557  0.0000  0.0190   0.0300   0.0508    0.0358   0.0000   443.5950       2.04891       20.9779     -0.868078      -2.51486      -4.63139      0.394856      0.537383      0.588394      0.677629      0.701318      0.735851
  76  10 3490.5806    3.4177  3.8083 11.9005  0.0000  0.0269   0.0177   0.0722    0.0298   0.0000   443.2502       2.80062       22.3897      -1.04353      -2.97122      -4.30485      0.578331      0.770288      0.874732      0.966270       1.03437       1.06556
  76  11 3690.1534    2.6543  6.5895 11.4452  0.0012  0.0434   0.0102   0.1193    0.0266   0.0000   442.1957       2.35582       19.1786      -3.12316      -2.02796      -5.05564      0.915305       1.22876       1.39184       1.54416       1.61379       1.67431
  77   1 1336.4202    0.1354  0.1556  9.2727  0.0000  0.0072   0.0045   0.0174    0.0150   0.0000   440.5948    -0.0949299       20.8992      0.482878      -3.83749     -0.365478      0.167234      0.241306      0.260324      0.283705      0.298204      0.296108
  77   2 1672.5394    0.3441  0.4000  9.3265  0.0000  0.0085   0.0059   0.0213    0.0231   0.0000   441.3307    -0.0985597       21.5382     -0.260715      -3.91326    0.00503283      0.184495      0.248272      0.287458      0.308774      0.313261      0.345766
  77   3 1946.3199    0.6998  0.8324  9.5597  0.0000  0.0117   0.0081   0.0293    0.0433   0.0000   441.7924    -0.0745020       21.0405    -0.0875185      -3.99041     -0.905290      0.241519      0.331367      0.378574      0.421491      0.453255      0.483102
  77   4 2202.7571    1.1689  1.2318 10.3460  0.0000  0.0143   0.0116   0.0386    0.0529   0.0000   442.7597      0.464906       22.2368      -1.03592      -4.49090     -0.426118      0.303789      0.415949      0.454492      0.527584      0.556672      0.587485
  77   5 2439.1376    1.9281  1.6429 10.7630  0.0000  0.0159   0.0154   0.0424    0.0500   0.0000   442.2856       1.11554       21.8002     -0.501343      -3.13960     0.0809435      0.328601      0.452629      0.500389      0.553401      0.598104      0.623881
  77   6 2663.6544    2.7923  1.5986 11.7050 -0.0000  0.0157   0.0227   0.0415    0.0474   0.0000   442.4857       1.05796       20.6641     -0.957860      -3.40735      -1.41900      0.323954      0.442518      0.489500      0.567172      0.586622      0.616852
  77   7 2883.1550    3.9091  1.4360 12.4811 -0.0000  0.0144   0.0341   0.0400    0.0543   0.0000   442.8610       1.68505       20.4321      -1.97083      -3.25492     -0.617453      0.304913      0.402357      0.457063      0.508381      0.546315      0.567972
  77   8 3095.9332    4.6957  1.5622 12.8004  0.0000  0.0151   0.0388   0.0407    0.0512   0.0000   441.8996       1.28320       21.0339      -1.95368      -3.20904      -2.56043      0.324046      0.424196      0.471774      0.531860      0.559226      0.594202
  77   9 3302.9001    4.3126  2.3930 12.4864  0.0000  0.0195   0.0283   0.0520    0.0364   0.0000   442.8014       1.84117       20.9198      -1.52547      -4.42389      -4.03114      0.409514      0.558045      0.623276      0.712303      0.743894      0.781865
  77  10 3506.2979    3.3788  4.1182 11.8514 -0.0001  0.0285   0.0167   0.0762    0.0298   0.0000   443.4875       3.61397       20.0262      -1.66391      -1.76237      -5.68833      0.593921      0.794755      0.888395       1.00569       1.06747       1.11770
  77  11 3706.5907    2.5635  6.9369 11.5486  0.0004  0.0466   0.0097   0.1274    0.0250   0.0000   443.2040       1.20033       19.1999      -2.97258      -1.90577      -3.46362      0.974983       1.30194       1.49074       1.65474       1.76868       1.82479
  78   1 1343.8177    0.1427  0.2064  9.2611  0.0000  0.0088   0.0044   0.0195    0.0156   0.0000   440.7275     0.0193304       21.4135    -0.0263411      -2.92332      0.527549      0.201935      0.254464      0.297455      0.329916      0.336806      0.411833
  78   2 1680.7840    0.3630  0.4483  9.2925  0.0000  0.0093   0.0058   0.0212    0.0245   0.0000   441.7546     -0.694906       21.3779     -0.102933      -3.49163     0.0763537      0.193409      0.255992      0.297004      0.321807      0.336550      0.364892
  78   3 1955.6389    0.6936  0.9148  9.6128  0.0000  0.0125   0.0078   0.0320    0.0442   0.0000   441.8607      0.183157       21.1450      0.250197      -4.12187    -0.0774808      0.252550      0.342783      0.391041      0.439865      0.461831      0.476250
  78   4 2213.2109    1.2222  1.4020 10.0628  0.0002  0.0150   0.0109   0.0389    0.0545   0.0000   442.2835      0.457737       21.1399     -0.532564      -3.23803     0.0329077      0.316030      0.412383      0.474628      0.526604      0.567484      0.589402
  78   5 2450.3739    1.9399  1.6456 11.0205  0.0000  0.0160   0.0157   0.0439    0.0446   0.0000   442.7286      0.348880       22.1059    0.00976948      -3.15610    -0.0474849      0.331238      0.441948      0.495466      0.556850      0.602743      0.630992
  78   6 2675.9403    2.9010  1.6145 11.7783 -0.0000  0.0156   0.0233   0.0420    0.0479   0.0000   442.7701       1.14152       20.6476      -1.34336      -3.85234      -1.44244      0.324416      0.433707      0.483244      0.536155      0.561566      0.587962
  78   7 2896.3814    4.0110  1.4640 12.4613  0.0000  0.0146   0.0340   0.0383    0.0535   0.0000   442.8743       1.29826       21.5038      -1.55077      -2.33998      -1.13510      0.306550      0.407567      0.459073      0.504757      0.534699      0.567471
  78   8 3109.9258    4.6494  1.5288 13.0252  0.0000  0.0153   0.0393   0.0402    0.0468   0.0000   442.7645       1.48578       20.7627     -0.525404      -2.99695      -2.74538      0.319313      0.432455      0.486440      0.536330      0.573358      0.598915
  78   9 3317.7342    4.1594  2.3803 12.6390  0.0000  0.0196   0.0276   0.0533    0.0338   0.0000   442.1822       2.10236       21.6175      -1.25843      -2.56537      -3.13532      0.412641      0.547592      0.608065      0.689568      0.722652      0.752918
  78  10 3521.8652    3.3280  4.3190 11.8352  0.0006  0.0294   0.0160   0.0795    0.0300   0.0000   443.6548       2.86747       20.4195      -1.90573      -2.15474      -2.06635      0.607836      0.817442      0.927839       1.03982       1.10212       1.16822
  78  11 3722.8716    2.4878  7.2560 11.6184 -0.0005  0.0486   0.0093   0.1340    0.0236   0.0000   442.2535       1.50414       19.3000      -3.21311     -0.932583      -9.55892       1.01102       1.34534       1.54995       1.70294       1.82521       1.90876
  79   1 1351.1732    0.1260  0.1752  9.2683  0.0000  0.0080   0.0043   0.0197    0.0149   0.0000   440.4950     -0.504640       21.6476      0.406115      -3.52421     -0.492009      0.150700      0.189910      0.251181      0.258372      0.278005      0.281786
  79   2 1688.9638    0.3705  0.4250  9.3219 -0.0001  0.0086   0.0060   0.0211    0.0240   0.0000   441.5473    -0.0587492       21.5594     -0.483155      -4.18549     -0.177989      0.172823      0.230957      0.252095      0.294167      0.306725      0.321185
  79   3 1964.9298    0.7121  0.9371  9.5639  0.0000  0.0122   0.0078   0.0320    0.0443   0.0000   442.1439    -0.0963880       21.7856    -0.0226444      -2.89754      0.222089      0.251456      0.335725      0.388772      0.421722      0.446136      0.475135
  79   4 2223.6488    1.2393  1.3569 10.1495 -0.0005  0.0143   0.0112   0.0398    0.0538   0.0000   441.9271      0.357981       21.5999     0.0475391      -3.80516      0.116693      0.295384      0.395678      0.442101      0.502019      0.519398      0.548280
  79   5 2461.5322    1.9986  1.6976 10.9185  0.0000  0.0166   0.0156   0.0425    0.0475   0.0000   442.5165      0.330496       20.9396      0.682960      -3.44944      -1.01972      0.330367      0.449688      0.499973      0.568386      0.591738      0.627437
  79   6 2688.1655    2.9850  1.6266 11.5375 -0.0000  0.0152   0.0233   0.0403    0.0518   0.0000   442.8938      0.593272       22.0255      -1.03966      -2.97651      -1.79187      0.319314      0.431322      0.477809      0.538995      0.581459      0.596528
  79   7 2909.5658    4.0641  1.4445 12.5121  0.0000  0.0143   0.0342   0.0379    0.0502   0.0000   442.7342       1.42639       21.5844      -1.27448      -2.94911      -1.68242      0.298441      0.398967      0.442168      0.506875      0.515738      0.550352
  79   8 3123.8380    4.6202  1.6940 12.8195 -0.0000  0.0160   0.0362   0.0417    0.0439   0.0000   442.4029       2.34904       21.1034      -1.71949      -2.73616      -2.74588      0.322203      0.435059      0.488712      0.547207      0.582700      0.616046
  79   9 3332.4349    4.1495  2.6540 12.3377  0.0000  0.0205   0.0253   0.0547    0.0344   0.0000   442.5372       1.64933       21.6444      -2.42003      -2.55427      -2.24343      0.423386      0.565250      0.644733      0.707568      0.771713      0.805166
  79  10 3537.4223    3.2349  4.4594 11.8177 -0.0012  0.0306   0.0152   0.0817    0.0292   0.0000   443.3895       1.18523       19.3206      -1.27906      -1.88960      -4.21995      0.626074      0.842792      0.947749       1.03670       1.11055       1.16715
  79  11 3739.0852    2.4562  7.1768 11.5599 -0.0002  0.0498   0.0092   0.1318    0.0236   0.0000   442.3636      0.608176       20.1760      -1.90813      -2.29817      -3.40270      0.978563       1.33863       1.50489       1.68457       1.75664       1.84521
  80   1 1358.4564    0.1369  0.1939  9.2398  0.0000  0.0080   0.0043   0.0195    0.0151   0.0000   440.4862     -0.374509       21.5921     0.0929308      -3.80677     0.0365917      0.168284      0.200328      0.254661      0.270739      0.327994      0.323512
  80   2 1697.0314    0.3760  0.4877  9.3263  0.0000  0.0095   0.0058   0.0234    0.0247   0.0000   441.1574     0.0888515       21.0751     -0.497291      -3.39873      0.344173      0.187128      0.248982      0.288861      0.318127      0.333451      0.353210
  80   3 1974.1467    0.7400  0.9372  9.6081  0.0000  0.0121   0.0081   0.0325    0.0452   0.0000   442.2984     -0.210422       21.2623     -0.232736      -3.18477      0.396946      0.246400      0.322489      0.374490      0.414288      0.429702      0.461181
  80   4 2233.9527    1.2637  1.3572 10.2787  0.0000  0.0147   0.0115   0.0384    0.0513   0.0000   442.1080      0.426388       21.1432     0.0520886      -3.74528     -0.755473      0.294599      0.401582      0.454855      0.515912      0.543947      0.558021
  80   5 2472.5312    2.0401  1.7631 10.9323  0.0000  0.0164   0.0155   0.0438    0.0451   0.0000   442.7669      0.383614       21.2152      -1.44359      -4.11151      -1.47760      0.339529      0.458171      0.510957      0.570668      0.627663      0.654257
  80   6 2700.2890    3.0249  1.5708 11.8070  0.0000  0.0152   0.0244   0.0405    0.0493   0.0000   442.4613      0.606220       20.9156      -1.43453      -3.69988      -1.48770      0.305647      0.408679      0.457680      0.503370      0.543633      0.560552
  80   7 2922.6269    4.1323  1.4120 12.6337  0.0000  0.0144   0.0355   0.0373    0.0514   0.0000   443.0055       1.94920       21.0261      -1.10248      -3.02972      -2.22256      0.288913      0.392989      0.440615      0.483235      0.520672      0.541617
  80   8 3137.6596    4.6919  1.7035 12.6941 -0.0000  0.0156   0.0358   0.0406    0.0453   0.0000   442.6357       2.33413       21.2866      -1.00925      -3.55402      -2.31986      0.318151      0.419634      0.481563      0.525313      0.563130      0.588190
  80   9 3347.0975    4.1157  2.7769 12.2460  0.0000  0.0206   0.0242   0.0571    0.0341   0.0000   442.3641       3.39917       21.0457      -1.37502      -3.56091      -2.61818      0.418337      0.564146      0.633634      0.708427      0.744972      0.786492
  80  10 3552.8358    3.2383  4.7374 11.7346  0.0015  0.0314   0.0146   0.0863    0.0302   0.0000   442.8959       1.93888       19.2248     -0.577065      -2.57270      -3.14318      0.633073      0.840643      0.962027       1.06129       1.13416       1.19102
  80  11 3755.2838    2.4509  7.7255 11.5224  0.0000  0.0521   0.0088   0.1402    0.0229   0.0000   442.1287       2.01650       20.9449      -2.46320      -1.64791      -3.13680       1.02722       1.39287       1.58768       1.76071       1.88590       1.96022
  81   1 1365.7043    0.1392  0.1564  9.2361  0.0000  0.0068   0.0043   0.0155    0.0148   0.0000   440.6834     -0.221477       21.2054      0.212325      -3.53706     -0.388550      0.120544      0.170853      0.196784      0.225470      0.228452      0.243951
  81   2 1705.0298    0.3870  0.4895  9.2909  0.0000  0.0093   0.0059   0.0224    0.0261   0.0000   441.4580     -0.216297       20.8776      0.104447      -3.76666     -0.340719      0.194077      0.252780      0.290206      0.312222      0.327986      0.344963
  81   3 1983.3062    0.7710  0.9509  9.5688  0.0000  0.0120   0.0082   0.0315    0.0491   0.0000   441.7117      0.304757       21.7516     -0.328148      -3.15862     -0.180415      0.236709      0.320099      0.362015      0.398826      0.432056      0.442235
  81   4 2244.1889    1.2963  1.3556 10.2178 -0.0001  0.0146   0.0115   0.0385    0.0550   0.0000   442.4227      0.259145       22.0226     -0.266200      -4.21736      -1.41853      0.282557      0.385420      0.427785      0.487989      0.502984      0.535704
  81   5 2483.5363    2.0851  1.6557 11.1235  0.0000  0.0159   0.0165   0.0427    0.0457   0.0000   442.6617     0.0914448       21.8973     -0.578596      -3.89904      -1.21105      0.316188      0.430755      0.482489      0.546575      0.573405      0.610291
  81   6 2712.3683    3.1590  1.6074 11.8597  0.0008  0.0150   0.0249   0.0404    0.0487   0.0000   442.8490      0.949628       21.4984     -0.560379      -3.82509      -3.21878      0.307570      0.401168      0.450356      0.504137      0.540144      0.556180
  81   7 2935.5978    4.2363  1.5096 12.5322  0.0000  0.0144   0.0344   0.0388    0.0502   0.0000   442.1461       1.18282       21.3968      -1.36514      -2.76315      -2.10566      0.300509      0.396383      0.446252      0.502551      0.526372      0.549923
  81   8 3151.3924    4.7218  1.7554 12.7860  0.0000  0.0158   0.0353   0.0421    0.0426   0.0000   442.5177       2.16693       21.9035     -0.658474      -3.75771      -2.28218      0.315737      0.413763      0.466824      0.528571      0.551455      0.573818
  81   9 3361.6205    4.0280  2.8112 12.2713  0.0000  0.0215   0.0233   0.0561    0.0336   0.0000   442.1021       2.03608       20.3792      -1.81255      -2.66578      -3.40286      0.424247      0.573187      0.643483      0.711298      0.758272      0.801873
  81  10 3568.1744    3.1124  4.8098 11.7832 -0.0017  0.0321   0.0139   0.0891    0.0291   0.0000   444.1181       2.29251       18.7509      -1.18246      -2.52238      -2.83091      0.651187      0.874576      0.982697       1.09925       1.16812       1.22708
  82   1 1372.8879    0.1517  0.2035  9.2501  0.0000  0.0075   0.0043   0.0188    0.0153   0.0000   440.6873      0.103120       21.4142     0.0818556      -3.30227      0.680003      0.156556      0.209458      0.265918      0.298801      0.339978      0.363614
  82   2 1712.9681    0.4038  0.5139  9.3156  0.0000  0.0094   0.0059   0.0230    0.0266   0.0000   441.4009     0.0678212       21.8469     -0.213575      -3.68392     -0.244799      0.187817      0.234779      0.273062      0.309435      0.325733      0.347817
  82   3 1992.4071    0.7679  0.9622  9.6830  0.0000  0.0123   0.0082   0.0322    0.0469   0.0000   441.8772     -0.229187       21.7473     -0.309277      -4.08088      -1.40863      0.239172      0.324672      0.364182      0.403386      0.419214      0.446277
  82   4 2254.3244    1.3136  1.4417 10.4383  0.0000  0.0153   0.0115   0.0400    0.0460   0.0000   442.3700      0.170937       21.5097    -0.0282089      -2.79534      0.174993      0.295018      0.403154      0.445516      0.507268      0.545048      0.564898
  82   5 2494.3923    2.1359  1.7377 11.0685  0.0000  0.0161   0.0163   0.0441    0.0478   0.0000   442.4268       1.43792       22.0100     -0.238173      -2.71896     -0.223359      0.317266      0.420722      0.473515      0.538852      0.561298      0.594314
  82   6 2724.3459    3.1524  1.6165 11.9030  0.0000  0.0153   0.0247   0.0407    0.0487   0.0000   442.7525       1.48838       21.0994     -0.647143      -3.13685      -1.83855      0.297492      0.408949      0.444317      0.506605      0.546571      0.562642
  82   7 2948.5046    4.3276  1.5052 12.4363  0.0000  0.0143   0.0344   0.0373    0.0528   0.0000   442.5944       2.04092       20.8673      -1.73651      -3.94684      -1.45703      0.277934      0.376586      0.419605      0.481004      0.499272      0.524748
  82   8 3165.0512    4.7720  1.8469 12.5161 -0.0000  0.0158   0.0340   0.0426    0.0477   0.0000   442.9327       1.65047       21.8020     -0.557668      -3.42291      -3.22412      0.312392      0.421924      0.476204      0.538387      0.578241      0.594870
  82   9 3376.1098    4.0015  2.9888 12.1887  0.0002  0.0220   0.0223   0.0577    0.0336   0.0000   443.5900       2.15334       21.2942      -1.32522      -2.37552      -3.86056      0.426782      0.573954      0.643267      0.715320      0.774041      0.799341
  82  10 3583.4712    3.0938  5.3873 11.7798  0.0024  0.0355   0.0129   0.0960    0.0285   0.0000   442.3017       1.85328       19.5226      -4.34051      -2.36596      -3.86525      0.704038      0.939890       1.06740       1.20197       1.27365       1.32316
  83   1 1380.0247    0.1497  0.1890  9.2302  0.0000  0.0076   0.0043   0.0165    0.0150   0.0000   440.3349     -0.227707       21.5121      0.214913      -3.85856      0.250342      0.144130      0.187234      0.209099      0.257881      0.255399      0.285221
  83   2 1720.8143    0.4169  0.4924  9.3261  0.0000  0.0088   0.0061   0.0231    0.0266   0.0000   441.4255     -0.119790       21.3726     -0.389639      -3.22446     -0.338998      0.170545      0.224136      0.258536      0.280748      0.297074      0.312094
  83   3 2001.4652    0.7755  1.0012  9.7363  0.0000  0.0126   0.0082   0.0331    0.0457   0.0000   442.0653      0.860581       21.3303     -0.411481      -3.78766      0.330983      0.240716      0.323957      0.361888      0.413601      0.438291      0.464659
  83   4 2264.3993    1.3474  1.4523 10.3438  0.0000  0.0148   0.0115   0.0402    0.0482   0.0000   442.3282    -0.0552954       21.7665      -1.02525      -4.13021      -1.11643      0.286817      0.380756      0.430418      0.480906      0.514079      0.525439
  83   5 2505.2414    2.1980  1.7130 11.0253 -0.0000  0.0161   0.0165   0.0413    0.0483   0.0000   442.6285      0.560820       21.0834     -0.114844      -3.46865      -1.38058      0.310460      0.426940      0.468469      0.541980      0.572292      0.599416
  83   6 2736.2743    3.1899  1.6389 11.9599 -0.0000  0.0153   0.0246   0.0405    0.0441   0.0000   442.3736       1.15611       20.9268      0.235884      -2.84632      -1.91840      0.292694      0.393814      0.440258      0.489942      0.526100      0.547790
  83   7 2961.3118    4.3990  1.4345 12.7208  0.0000  0.0141   0.0368   0.0377    0.0531   0.0000   442.8658       1.80762       21.1755      -1.68341      -3.31732      -1.90677      0.271563      0.375222      0.412578      0.460562      0.490541      0.504823
  83   8 3178.6237    4.5850  1.7705 12.9386  0.0000  0.0162   0.0348   0.0431    0.0401   0.0000   442.6348       1.49068       21.1497      -1.53274      -2.98369      -2.70799      0.319648      0.427882      0.478575      0.536741      0.577855      0.606334
  83   9 3390.5064    3.9153  2.9303 12.3045 -0.0001  0.0217   0.0222   0.0583    0.0314   0.0000   442.8779       2.39900       21.5405      -1.25872      -3.00752      -2.29341      0.425624      0.568443      0.639878      0.714039      0.766807      0.806550
  83  10 3598.6277    2.9653  5.2960 11.7857 -0.0031  0.0363   0.0125   0.0975    0.0281   0.0000   442.3292      0.584604       20.9216      -1.77186      -2.19493      -3.27343      0.681990      0.933690       1.05810       1.17503       1.25279       1.30003
  84   0  933.0216    0.0314  0.0106  9.5347 -0.0011  0.0090   0.0058   0.0077    0.0125   0.0000   436.8269     -0.289172       20.3364     -0.246856      -4.02128      -1.12161      0.183211      0.238996      0.285192      0.310991      0.327348      0.279413
  84   1 1387.1014    0.1490  0.2011  9.2189  0.0000  0.0071   0.0042   0.0190    0.0151   0.0000   440.5853     -0.210093       21.1104    -0.0329652      -3.99060      0.606839      0.151223      0.197165      0.225493      0.253280      0.247668      0.265736
  84   2 1728.5736    0.4221  0.5285  9.3112 -0.0001  0.0093   0.0060   0.0234    0.0271   0.0000   441.2485     -0.356694       21.3988      0.221931      -3.44245      0.159087      0.175161      0.237985      0.273803      0.309590      0.327366      0.350769
  84   3 2010.4372    0.8061  1.0854  9.5312  0.0000  0.0130   0.0080   0.0335    0.0531   0.0000   442.3528     -0.219089       21.5418     -0.199130      -4.37903     -0.608081      0.247986      0.337844      0.372415      0.422610      0.435643      0.474669
  84   4 2274.3824    1.3726  1.5460 10.3455  0.0000  0.0157   0.0113   0.0404    0.0474   0.0000   443.0530      0.158550       21.2183      -1.12982      -4.11412      0.343877      0.296466      0.397225      0.438912      0.499551      0.534098      0.555298
  84   5 2515.9956    2.2214  1.7569 11.1298  0.0000  0.0162   0.0165   0.0425    0.0450   0.0000   443.0448      0.434427       21.3371     -0.723971      -3.12834      -1.31169      0.309186      0.416860      0.460043      0.533255      0.548395      0.574700
  84   6 2748.1221    3.2642  1.5311 12.1271  0.0000  0.0147   0.0264   0.0391    0.0464   0.0000   443.4515      0.898261       20.8655     -0.989374      -3.77236      -1.91598      0.290116      0.389834      0.432763      0.484629      0.519455      0.542851
  84   7 2974.0485    4.4303  1.5730 12.3877  0.0000  0.0141   0.0342   0.0392    0.0517   0.0000   442.4402       1.91722       20.5413      -1.04286      -2.93200      -2.19385      0.271102      0.358012      0.401977      0.462790      0.487446      0.511816
  84   8 3192.0687    4.6943  1.9167 12.7144  0.0000  0.0162   0.0330   0.0445    0.0403   0.0000   442.6807       2.22432       21.7645      -1.74450      -3.70741      -1.84680      0.312334      0.414885      0.474015      0.531666      0.560822      0.586124
  84   9 3404.7909    3.8662  3.2661 12.1904  0.0001  0.0231   0.0205   0.0619    0.0305   0.0000   443.1659       2.36518       22.5806      -2.30113      -2.62084      -3.77981      0.448722      0.595967      0.674215      0.762274      0.802396      0.847838
  84  10 3613.7557    2.9872  5.6713 11.7525  0.0032  0.0375   0.0119   0.1023    0.0271   0.0000   441.6488       1.08454       23.0182     -0.862434      -1.71998      -4.06485      0.708314      0.967069       1.07949       1.22472       1.29730       1.36691
  85   1 1394.1168    0.1613  0.1823  9.2084  0.0000  0.0065   0.0044   0.0155    0.0150   0.0000   440.5925     -0.212157       21.1866     -0.221799      -3.35091      0.252771      0.125786      0.160784      0.194441      0.223287      0.240940      0.244021
  85   2 1736.2548    0.4321  0.5414  9.3223  0.0000  0.0094   0.0060   0.0232    0.0278   0.0000   441.4932     -0.566018       21.4107      0.336138      -3.64414   -0.00942067      0.172821      0.239087      0.266698      0.309792      0.317421      0.335548
  85   3 2019.3540    0.8390  1.0685  9.5732  0.0000  0.0126   0.0083   0.0327    0.0533   0.0000   442.4493     -0.336942       20.9303      0.125892      -3.74196      0.330386      0.230375      0.320177      0.346351      0.403429      0.421337      0.442398
  85   4 2284.2743    1.4055  1.4798 10.4025  0.0000  0.0151   0.0117   0.0394    0.0499   0.0000   442.1975      0.376699       21.5181     -0.505237      -3.51471     -0.509537      0.285265      0.376403      0.419926      0.476021      0.509499      0.528843
  85   5 2526.6673    2.2679  1.6958 11.2487 -0.0001  0.0159   0.0172   0.0421    0.0448   0.0000   442.3486       1.14402       21.7915     -0.732955      -4.30476      -1.48606      0.300116      0.411058      0.448479      0.520859      0.552898      0.583226
  85   6 2759.9181    3.3522  1.5945 12.0533  0.0000  0.0146   0.0260   0.0401    0.0461   0.0000   442.7364       1.53033       21.1048      -1.36115      -2.37627      -1.85401      0.281750      0.370050      0.416902      0.470547      0.508475      0.525448
  85   7 2986.6842    4.4470  1.5216 12.7129  0.0000  0.0142   0.0354   0.0385    0.0476   0.0000   443.0963       1.25659       20.5405      -1.33064      -3.83772      -3.25357      0.279713      0.372820      0.410744      0.466716      0.488770      0.514926
  85   8 3205.5370    4.6284  1.9633 12.8171  0.0000  0.0165   0.0324   0.0452    0.0377   0.0000   443.1726       1.72141       20.5710     -0.621490      -3.33951      -2.34908      0.318448      0.422145      0.470793      0.534817      0.565568      0.596891
  85   9 3419.0594    3.7682  3.3891 12.1727  0.0002  0.0237   0.0196   0.0646    0.0303   0.0000   442.9802       2.98568       22.2517      -1.52717      -1.57677      -2.62770      0.455554      0.599957      0.678500      0.773307      0.801398      0.834938
  85  10 3628.6877    2.8364  6.0558 11.8563 -0.0037  0.0409   0.0110   0.1106    0.0251   0.0000   441.6540       1.11794       19.6635      -1.30676      -4.34809      -3.34995      0.768231       1.03806       1.17793       1.31146       1.39796       1.47105
  86   1 1401.1075    0.1586  0.1953  9.1888  0.0000  0.0071   0.0042   0.0160    0.0149   0.0000   440.3125     0.0147595       21.5721     -0.202006      -4.05815     -0.593149      0.125442      0.166060      0.198266      0.224857      0.228407      0.244096
  86   2 1743.8923    0.4391  0.6035  9.2797  0.0000  0.0100   0.0058   0.0251    0.0289   0.0000   441.2963      0.262275       21.2498     -0.227249      -3.53232     -0.295241      0.183679      0.244070      0.292545      0.317408      0.346055      0.361188
  86   3 2028.2149    0.8322  1.0947  9.6667  0.0000  0.0127   0.0083   0.0347    0.0512   0.0000   442.2019    -0.0862145       21.2934     -0.146117      -2.65640      0.221752      0.234045      0.318586      0.360482      0.387946      0.422266      0.452954
  86   4 2294.0676    1.4347  1.6039 10.3579 -0.0001  0.0156   0.0114   0.0411    0.0480   0.0000   442.9153     -0.467373       21.6001      0.826646      -3.38970     -0.199119      0.298524      0.398930      0.451373      0.509821      0.529879      0.548479
  86   5 2537.3218    2.3109  1.7906 11.0877  0.0000  0.0161   0.0166   0.0429    0.0473   0.0000   442.4197      0.279084       21.8762     -0.172168      -2.47496      -1.86536      0.298516      0.407783      0.458724      0.509034      0.535427      0.560980
  86   6 2771.6396    3.3379  1.5491 12.3169  0.0000  0.0148   0.0272   0.0404    0.0443   0.0000   442.4896       1.66469       21.7329     -0.882407      -3.31662     -0.892237      0.282430      0.375569      0.419412      0.473393      0.509190      0.516822
  86   7 2999.2402    4.5278  1.5021 12.7448  0.0000  0.0142   0.0362   0.0380    0.0503   0.0000   442.4612      0.909377       20.9540     -0.890933      -2.42805      -1.56591      0.269190      0.363266      0.396341      0.452225      0.483321      0.504651
  86   8 3218.8879    4.6110  1.9984 12.6711 -0.0000  0.0168   0.0312   0.0441    0.0390   0.0000   443.4050       2.25314       20.8635      -1.03343      -3.89944      -3.57107      0.324412      0.439771      0.485818      0.541069      0.580984      0.610836
  86   9 3433.2211    3.7005  3.4961 12.1472 -0.0001  0.0242   0.0189   0.0669    0.0301   0.0000   442.8301       2.31566       20.9661      -2.56763      -2.69030      -4.17007      0.454018      0.602864      0.685719      0.771530      0.824589      0.863950
  86  10 3643.5858    2.8203  6.0244 11.8438  0.0024  0.0402   0.0112   0.1113    0.0254   0.0000   442.3216     -0.167804       21.4129      -1.48635      -4.88518      -3.88338      0.755290       1.02091       1.16077       1.29846       1.37623       1.43992
  87   0  949.0122    0.0287  0.0049  9.5276  0.0001  0.0084   0.0069   0.0041    0.0123   0.0000   437.2009      0.372578       21.0809      -1.34276      -2.12086       2.10081      0.138593      0.163116      0.230165      0.197466      0.272112      0.249055
  87   1 1408.0338    0.1593  0.2113  9.2358  0.0000  0.0073   0.0042   0.0176    0.0151   0.0000   440.4897      0.223564       21.2275     -0.642264      -3.71248      0.325320      0.138227      0.188947      0.206390      0.232239      0.259384      0.255816
  87   2 1751.4449    0.4544  0.5868  9.3249  0.0000  0.0098   0.0060   0.0237    0.0294   0.0000   441.1031    -0.0697251       20.9761      0.442273      -3.22768     -0.126726      0.179616      0.240614      0.265508      0.312435      0.325551      0.333619
  87   3 2037.0545    0.8462  1.0495  9.8782 -0.0006  0.0126   0.0086   0.0339    0.0471   0.0000   441.9785    -0.0753814       20.9545      0.898994      -3.19569      0.144146      0.230446      0.310035      0.349734      0.400389      0.422342      0.436881
  87   4 2303.7765    1.4926  1.5339 10.4366  0.0000  0.0152   0.0119   0.0391    0.0494   0.0000   442.6921      0.347138       21.5886     -0.504691      -3.65214      -1.27211      0.281323      0.379180      0.419408      0.472331      0.498473      0.531574
  87   5 2547.8710    2.3598  1.8030 11.3639  0.0000  0.0163   0.0172   0.0433    0.0423   0.0000   442.2145      0.348268       22.0383      0.407821      -3.58432      -1.59541      0.302814      0.404568      0.461309      0.515769      0.537719      0.573816
  87   6 2783.2941    3.4048  1.6633 12.1166  0.0000  0.0149   0.0258   0.0408    0.0452   0.0000   443.2003       1.01370       21.2730      -1.30761      -2.07841      -1.95688      0.280106      0.371495      0.417629      0.467089      0.497301      0.528928
  87   7 3011.7282    4.5247  1.5547 12.8175  0.0000  0.0144   0.0355   0.0387    0.0457   0.0000   442.6360       1.66665       22.0545     -0.828512      -3.41927      -1.59341      0.272715      0.371672      0.407370      0.464095      0.491023      0.518339
  87   8 3232.1359    4.5411  2.1603 12.5591 -0.0000  0.0172   0.0294   0.0467    0.0400   0.0000   442.7548       2.12883       20.6507     -0.411866      -4.41770      -3.20001      0.332925      0.438609      0.497544      0.548384      0.586203      0.607390
  87   9 3447.3199    3.6937  3.8203 12.1015  0.0003  0.0258   0.0179   0.0703    0.0303   0.0000   442.2560       2.45088       21.5858     -0.794710      -2.57017      -4.11742      0.479371      0.647538      0.727680      0.824296      0.891701      0.920698
  87  10 3658.4249    2.7692  6.4435 11.8366 -0.0014  0.0436   0.0105   0.1173    0.0252   0.0000   443.5514      0.724266       21.6945      -1.77274      -3.04153      -5.19377      0.797305       1.08204       1.21279       1.36411       1.43756       1.50543
  88   1 1414.8946    0.1681  0.2352  9.2081  0.0000  0.0077   0.0042   0.0185    0.0154   0.0000   440.5555      0.143214       21.2819      0.267959      -3.70273     -0.265874      0.147298      0.198176      0.229200      0.246193      0.277169      0.297924
  88   2 1758.9163    0.4616  0.5907  9.2720  0.0000  0.0095   0.0060   0.0237    0.0295   0.0000   441.1182     -0.664713       20.6895     -0.156362      -4.18306     -0.167326      0.180616      0.246338      0.285469      0.310757      0.340922      0.357532
  88   3 2045.8320    0.8710  1.1355  9.7397  0.0000  0.0129   0.0084   0.0343    0.0508   0.0000   442.1756     -0.361841       21.4689     -0.642382      -3.91894     -0.495867      0.237395      0.316022      0.364763      0.405191      0.431914      0.450411
  88   4 2313.4010    1.5112  1.6450 10.4144 -0.0000  0.0155   0.0115   0.0414    0.0460   0.0000   441.9940      0.269489       22.1218     -0.192172      -3.31110     0.0661668      0.281681      0.382659      0.427489      0.480541      0.504721      0.533965
  88   5 2558.3401    2.3726  1.8246 11.3796  0.0000  0.0166   0.0172   0.0433    0.0420   0.0000   442.3620      0.881188       21.0399      -1.42823      -3.58300     -0.548185      0.304648      0.405679      0.461746      0.506646      0.547715      0.569448
  88   6 2794.9316    3.4927  1.5918 12.2876  0.0000  0.0148   0.0272   0.0394    0.0434   0.0000   442.8398       1.50415       21.0170      -1.01396      -2.65790     -0.689879      0.275248      0.372389      0.414286      0.468708      0.488122      0.522435
  88   7 3024.1716    4.6039  1.6071 12.7082  0.0000  0.0146   0.0352   0.0386    0.0482   0.0000   442.9192       1.52948       21.3873     -0.576685      -3.59941      -2.51770      0.269969      0.357134      0.401959      0.458002      0.481545      0.527315
  88   8 3245.2920    4.5217  2.2538 12.4621 -0.0001  0.0176   0.0280   0.0468    0.0383   0.0000   442.2617       2.32918       21.4888     -0.685495      -3.31980      -3.29846      0.326723      0.437394      0.499276      0.554797      0.588688      0.630003
  88   9 3461.3130    3.5791  3.8546 12.1087 -0.0006  0.0263   0.0172   0.0723    0.0292   0.0000   442.4674       3.40700       21.4357     -0.779238      -2.44539      -3.23463      0.477981      0.637699      0.731375      0.805876      0.865008      0.900557
  88  10 3673.3217    2.7454  6.8647 11.7495  0.0003  0.0454   0.0100   0.1227    0.0248   0.0000   442.7360       1.12062       20.8909      0.608968     -0.520661      -4.83955      0.824018       1.11081       1.26104       1.40077       1.50078       1.57400
  89   0  959.5675    0.0320  0.0159  9.5130  0.0000  0.0108   0.0052   0.0078    0.0122   0.0000   436.5679      -1.22049       22.1469       2.09834      -3.12193      -1.44344      0.210725      0.281536      0.342546      0.346052      0.457194      0.424560
  89   1 1421.7401    0.1709  0.2024  9.2394  0.0003  0.0067   0.0043   0.0167    0.0150   0.0000   440.3503     0.0672592       21.1235      0.336927      -4.04788     0.0165731      0.129805      0.165750      0.179012      0.218313      0.221934      0.237920
  89   2 1766.3464    0.4649  0.6197  9.3461  0.0000  0.0098   0.0060   0.0251    0.0304   0.0000   441.2736    -0.0637229       21.1403      0.585762      -3.86659    -0.0456075      0.179577      0.228590      0.265974      0.302259      0.320872      0.326043
  89   3 2054.5481    0.8884  1.0568  9.9117  0.0000  0.0120   0.0088   0.0334    0.0469   0.0000   441.6402      0.275094       21.4447     -0.119490      -3.42878     -0.595140      0.223922      0.296060      0.339966      0.377738      0.404285      0.423471
  89   4 2322.9742    1.5239  1.6300 10.5823  0.0000  0.0156   0.0118   0.0416    0.0442   0.0000   442.5649      0.541100       20.9875     -0.298901      -3.61652     -0.278106      0.283227      0.377138      0.432516      0.490051      0.510690      0.538672
  89   5 2568.7914    2.4313  1.7553 11.5147 -0.0000  0.0161   0.0177   0.0424    0.0401   0.0000   441.8121      0.649389       21.1744      0.414147      -3.20475      -1.55561      0.285250      0.381552      0.431919      0.491700      0.523979      0.540410
  89   6 2806.4484    3.5166  1.6641 12.1361  0.0000  0.0149   0.0261   0.0401    0.0460   0.0000   443.3571       1.10571       21.2791     -0.900149      -3.51229      -2.45949      0.269952      0.361662      0.404403      0.451976      0.482035      0.510932
  89   7 3036.4916    4.6240  1.6377 12.6745  0.0000  0.0143   0.0342   0.0394    0.0453   0.0000   443.0748      0.886904       21.4034      0.307312      -2.66738      -3.07501      0.263582      0.352741      0.394518      0.436369      0.474939      0.492294
  89   8 3258.4318    4.4995  2.4278 12.4197  0.0000  0.0182   0.0264   0.0487    0.0364   0.0000   443.3244       1.59914       19.8682      -1.42423      -2.12701      -2.72857      0.332345      0.446541      0.503908      0.566399      0.603975      0.637971
  89   9 3475.2624    3.5612  4.0698 12.1681 -0.0002  0.0273   0.0169   0.0752    0.0288   0.0000   443.3240      0.928676       21.3930     -0.338497      -4.35923      -5.87205      0.499608      0.670386      0.752976      0.843107      0.895561      0.940922
  89  10 3688.0514    2.6591  7.0614 11.7921 -0.0011  0.0481   0.0096   0.1280    0.0235   0.0000   442.3053     -0.567990       23.9737      0.438660      -3.53813      -6.07125      0.856348       1.14952       1.32375       1.47620       1.57779       1.66894
  90   1 1428.4992    0.1722  0.2586  9.1930  0.0000  0.0080   0.0041   0.0189    0.0155   0.0000   440.3392      0.218993       21.4906     0.0110373      -4.24952     -0.530004      0.146720      0.194446      0.220300      0.259512      0.260822      0.290149
  90   2 1773.6826    0.4744  0.6776  9.3434  0.0000  0.0103   0.0059   0.0267    0.0315   0.0000   441.2527      0.227940       21.2541     -0.397647      -3.58532      0.548661      0.192071      0.255495      0.290292      0.319842      0.344938      0.356791
  90   3 2063.2180    0.9056  1.1661  9.7738  0.0001  0.0132   0.0085   0.0346    0.0530   0.0000   442.4110      0.569183       21.1582      0.283101      -4.37445      0.245064      0.234338      0.319889      0.372165      0.410629      0.438353      0.468001
  90   4 2332.5197    1.5736  1.6538 10.5977  0.0000  0.0156   0.0119   0.0413    0.0443   0.0000   442.9341      0.419823       21.4232      0.254604      -3.45849      0.275894      0.279592      0.378860      0.424622      0.478073      0.511151      0.528380
  90   5 2579.1371    2.5026  1.8841 11.3324 -0.0000  0.0163   0.0173   0.0432    0.0436   0.0000   442.3760      0.973939       20.9240      -1.02702      -3.49751      -1.84661      0.295591      0.394007      0.440484      0.501830      0.516308      0.550086
  90   6 2817.8842    3.6121  1.6470 12.3375  0.0000  0.0147   0.0270   0.0402    0.0415   0.0000   442.5273      0.265603       21.9652     -0.471027      -4.06655      -2.20986      0.266976      0.359055      0.396130      0.447915      0.468049      0.497785
  90   7 3048.7659    4.7151  1.6109 12.7655  0.0000  0.0146   0.0353   0.0382    0.0474   0.0000   442.5168       1.67356       21.5060      -1.49336      -3.43217      -2.61831      0.262397      0.348023      0.386404      0.443420      0.463016      0.489077
  90   8 3271.4984    4.4317  2.3563 12.6055  0.0000  0.0181   0.0270   0.0493    0.0349   0.0000   442.9109       2.43132       21.1094     -0.852587      -3.03352      -3.26436      0.325500      0.436459      0.489784      0.553932      0.588969      0.617927
  90   9 3489.1082    3.4822  4.2254 12.1337  0.0009  0.0283   0.0160   0.0780    0.0288   0.0000   442.6527       3.26177       21.4588      -1.30073      -3.21808      -2.32007      0.511968      0.683305      0.777476      0.867745      0.927921      0.979686
  91   1 1435.2419    0.1886  0.2364  9.2121 -0.0001  0.0074   0.0043   0.0167    0.0155   0.0000   440.3325     -0.286895       21.6857    -0.0532224      -3.79735      0.302503      0.130816      0.172720      0.192149      0.212379      0.210387      0.232051
  91   2 1781.0001    0.4828  0.6992  9.3766  0.0000  0.0106   0.0059   0.0269    0.0316   0.0000   440.9923    0.00149301       21.8017     -0.185965      -4.10262     -0.405280      0.177483      0.238606      0.273020      0.296589      0.322237      0.333766
  91   3 2071.8263    0.9225  1.1205 10.0305  0.0000  0.0129   0.0090   0.0344    0.0479   0.0000   442.1194      0.103722       21.3683      0.130990      -4.44348     -0.630914      0.230884      0.317108      0.344318      0.396011      0.414908      0.429209
  91   4 2341.9190    1.6161  1.6711 10.6553  0.0000  0.0157   0.0121   0.0414    0.0441   0.0000   442.2584     -0.118545       21.1606     -0.609610      -4.08132      0.770126      0.269664      0.372645      0.418545      0.461669      0.504978      0.525135
  91   5 2589.4677    2.5020  1.7567 11.5950 -0.0001  0.0157   0.0181   0.0427    0.0402   0.0000   442.0214       1.14791       21.4334     -0.863034      -3.06438     -0.946882      0.279680      0.369482      0.421679      0.470554      0.496184      0.521495
  91   6 2829.2961    3.7252  1.6249 12.2637  0.0002  0.0144   0.0274   0.0391    0.0442   0.0000   442.5222      0.414436       21.1581     -0.298514      -3.96785      -2.23368      0.254902      0.340959      0.371793      0.435858      0.451064      0.467638
  91   7 3060.9165    4.7291  1.7218 12.5741  0.0000  0.0146   0.0334   0.0396    0.0474   0.0000   442.8204       1.00657       21.5414     -0.168150      -3.27053      -2.02138      0.257989      0.354526      0.392818      0.446584      0.470034      0.492052
  91   8 3284.4655    4.4552  2.5456 12.4056  0.0000  0.0188   0.0254   0.0499    0.0361   0.0000   442.4338       2.48550       21.4084      0.295797      -3.18079      -3.05846      0.336049      0.458124      0.505025      0.585832      0.627525      0.654786
  91   9 3502.9198    3.4086  4.5542 12.0734 -0.0044  0.0302   0.0150   0.0837    0.0293   0.0000   442.8269       2.68190       21.1791     -0.300211      -1.94743      -3.69745      0.541654      0.721413      0.819617      0.901769      0.982861       1.03599
  92   0  975.1713    0.0279  0.0142  9.5050  0.0000  0.0108   0.0061   0.0097    0.0121   0.0000   437.2034    -0.0286636       21.0829     -0.266371      -1.95563      0.811216      0.180617      0.224439      0.311678      0.275917      0.294301      0.380157
  92   1 1441.9172    0.1849  0.2151  9.2247  0.0000  0.0069   0.0043   0.0150    0.0153   0.0000   440.1492      0.190291       21.2189     -0.444768      -3.49925     -0.199571      0.120117      0.150854      0.179531      0.204412      0.213069      0.225225
  92   2 1788.2157    0.4958  0.6505  9.3676  0.0000  0.0099   0.0060   0.0241    0.0310   0.0000   441.1012     -0.357414       21.4414      0.410266      -4.08126     -0.246678      0.172914      0.231209      0.258233      0.285949      0.314766      0.331549
  92   3 2080.3778    0.9270  1.1924  9.8720  0.0000  0.0134   0.0087   0.0354    0.0534   0.0000   441.9146     -0.156014       21.3077      0.450637      -3.77543    -0.0971507      0.227100      0.310477      0.347239      0.394404      0.416463      0.441283
  92   4 2351.3035    1.6204  1.7778 10.6130  0.0000  0.0161   0.0117   0.0435    0.0437   0.0000   442.0317      0.193138       21.4740     -0.820969      -4.17315     0.0205907      0.281642      0.381048      0.429051      0.484917      0.511848      0.537661
  92   5 2599.7371    2.5777  1.8236 11.5034 -0.0000  0.0159   0.0180   0.0421    0.0422   0.0000   442.5801      0.713157       21.0338     -0.610992      -3.62881      -1.46250      0.283790      0.374347      0.423306      0.469284      0.507442      0.521873
  92   6 2840.6113    3.8092  1.6398 12.2651  0.0001  0.0146   0.0278   0.0382    0.0462   0.0000   442.6261      0.733059       21.1976     -0.846549      -3.78677      -1.97363      0.258523      0.348004      0.381325      0.433173      0.461233      0.484615
  92   7 3073.0525    4.7282  1.6702 12.7407  0.0000  0.0147   0.0343   0.0383    0.0465   0.0000   442.7747       2.09212       21.8845      -1.37622      -2.21815      -2.73290      0.259804      0.350127      0.397436      0.441348      0.472718      0.492985
  92   8 3297.3890    4.3521  2.5902 12.5086 -0.0001  0.0192   0.0249   0.0519    0.0337   0.0000   442.8840       2.43571       20.2667     -0.504593      -2.56256      -3.28939      0.335409      0.458798      0.510279      0.576558      0.611096      0.640611
  92   9 3516.6746    3.4001  4.7543 12.0689  0.0026  0.0311   0.0145   0.0863    0.0288   0.0000   443.2651       1.89693       19.6012     -0.567761     -0.133108      -2.94586      0.544057      0.733530      0.832067      0.933488      0.991628       1.04392
  93   1 1448.5711    0.1891  0.2419  9.2371  0.0000  0.0070   0.0042   0.0169    0.0153   0.0000   440.1862     -0.184855       21.3267      0.257382      -3.90936     -0.232238      0.123180      0.163288      0.183664      0.211455      0.207489      0.230791
  93   2 1795.3739    0.5159  0.6863  9.3548  0.0000  0.0099   0.0061   0.0246    0.0329   0.0000   441.0128     -0.393233       21.3640      0.171837      -4.13253     -0.465775      0.174638      0.233012      0.266545      0.296835      0.318378      0.329500
  93   3 2088.8561    0.9404  1.3154  9.9523  0.0000  0.0143   0.0084   0.0373    0.0469   0.0000   441.9874     -0.236017       20.5584     -0.489117      -3.59769      0.215713      0.238754      0.331205      0.364206      0.414641      0.435919      0.455339
  93   4 2360.5900    1.6569  1.7774 10.6516  0.0000  0.0161   0.0118   0.0427    0.0433   0.0000   442.4642     -0.189586       22.0954      0.647110      -3.97458      -1.17851      0.278882      0.379411      0.417948      0.478496      0.508806      0.543336
  93   5 2609.9184    2.6154  1.8461 11.5287  0.0000  0.0158   0.0180   0.0429    0.0422   0.0000   442.1228      0.860160       21.8038     -0.519574      -3.02157      -1.08471      0.279394      0.371975      0.425676      0.472396      0.505082      0.536844
  93   6 2851.8816    3.7901  1.6173 12.3297 -0.0000  0.0144   0.0280   0.0381    0.0469   0.0000   442.7561       1.63977       21.8647     -0.774064      -2.91002      -1.66977      0.252249      0.335169      0.378254      0.431004      0.466019      0.488631
  93   7 3085.0772    4.7054  1.6972 13.0141  0.0000  0.0149   0.0342   0.0397    0.0384   0.0000   442.7382       1.70208       21.7075      -1.57697      -3.65068      -1.86752      0.260520      0.347276      0.390253      0.439943      0.476661      0.484713
  93   8 3310.2294    4.3357  2.6449 12.5781  0.0000  0.0196   0.0248   0.0524    0.0333   0.0000   442.9864       2.24238       21.1133      -1.61199      -2.29069      -3.70341      0.345445      0.462179      0.513582      0.579086      0.630658      0.674325
  93   9 3530.3548    3.2768  4.7170 12.1388 -0.0023  0.0317   0.0140   0.0879    0.0276   0.0000   442.4286       3.36580       21.6172      -1.80165      -3.03098      -1.90459      0.544602      0.740045      0.839836      0.920577       1.00012       1.04270
  94   0  985.4262    0.0479  0.0439  9.4830  0.0000  0.0116   0.0052   0.0162    0.0121   0.0000   436.3172     -0.178936       21.3217     -0.213181      -4.83761    -0.0996990      0.172635      0.241239      0.321592      0.283122      0.303923      0.327424
  94   1 1455.1455    0.1937  0.2481  9.2188  0.0000  0.0074   0.0042   0.0164    0.0154   0.0000   440.3207     0.0218703       21.0272      0.183303      -3.59593     -0.421049      0.117155      0.171589      0.188008      0.212357      0.219646      0.249462
  94   2 1802.4732    0.5188  0.7563  9.3454  0.0000  0.0109   0.0059   0.0269    0.0336   0.0000   441.2593      0.337997       21.1555     -0.515509      -3.90247      0.365074      0.179238      0.245435      0.275067      0.313170      0.335769      0.352444
  94   3 2097.3169    0.9780  1.2256  9.9596  0.0000  0.0131   0.0088   0.0353    0.0502   0.0000   442.1188      0.314524       21.4890     0.0348217      -3.47616     -0.452764      0.229840      0.306664      0.343743      0.392905      0.408850      0.432783
  94   4 2369.7642    1.6923  1.8455 10.7173  0.0000  0.0165   0.0119   0.0440    0.0421   0.0000   441.9500      0.442267       20.2096      0.377655      -4.33570     -0.263275      0.284076      0.378444      0.432758      0.481912      0.510719      0.533063
  94   5 2620.0719    2.6827  1.8864 11.5481  0.0000  0.0161   0.0180   0.0426    0.0406   0.0000   442.1337      0.788841       21.3867      0.373696      -3.34595     -0.443059      0.276180      0.374673      0.419528      0.478630      0.507958      0.535569
  94   6 2863.0807    3.9267  1.6163 12.3485  0.0000  0.0142   0.0287   0.0382    0.0465   0.0000   442.8353      0.915539       20.9923      -1.33655      -3.96871      -2.08924      0.241669      0.324551      0.366342      0.418302      0.437760      0.467088
  94   7 3097.0688    4.7140  1.7857 12.8298 -0.0000  0.0151   0.0330   0.0412    0.0407   0.0000   442.6148       1.00047       21.1086     -0.855561      -3.97208      -1.74744      0.258307      0.348378      0.382594      0.437353      0.462800      0.493883
  94   8 3323.0157    4.2328  2.8101 12.5774  0.0000  0.0203   0.0233   0.0552    0.0308   0.0000   443.5197       1.95888       21.4205     -0.908801      -1.97417      -4.02067      0.351909      0.476771      0.537470      0.596073      0.646743      0.675814
  94   9 3543.8973    3.3118  5.0008 12.0325  0.0003  0.0327   0.0133   0.0896    0.0280   0.0000   443.2817       3.66912       23.4272      -2.24211      -2.20301      -2.81830      0.561321      0.755494      0.857369      0.949025       1.03017       1.08696
  95   0  990.4817    0.0355  0.0059  9.4966 -0.0023  0.0097   0.0068   0.0036    0.0118   0.0000   437.0502      0.114609       21.0741      0.399950      -2.94299      0.198722      0.166457      0.182350      0.196470      0.281108      0.250237      0.294108
  95   1 1461.6957    0.1974  0.2516  9.2208  0.0000  0.0069   0.0042   0.0171    0.0154   0.0000   440.2310      0.114678       21.3021    -0.0514857      -3.98368      0.195038      0.115065      0.150987      0.179498      0.199939      0.215204      0.223065
  95   2 1809.5246    0.5271  0.7137  9.3805  0.0000  0.0100   0.0061   0.0264    0.0324   0.0000   440.6988   -0.00359279       21.6695    -0.0859985      -3.86364     -0.221052      0.162768      0.219497      0.255716      0.287817      0.298346      0.311969
  95   3 2105.6995    0.9893  1.3440  9.9567  0.0000  0.0140   0.0085   0.0375    0.0462   0.0000   441.8539      0.231703       21.0729     0.0102850      -3.02589     -0.795904      0.234978      0.315153      0.363800      0.409028      0.432672      0.453252
  95   4 2378.8977    1.7428  1.7727 10.7182  0.0000  0.0159   0.0123   0.0424    0.0446   0.0000   442.0496      0.265611       21.9941     -0.966485      -3.59587     0.0911019      0.267328      0.364521      0.405200      0.450417      0.488562      0.511454
  95   5 2630.2015    2.6832  1.8356 11.7515  0.0000  0.0160   0.0186   0.0424    0.0383   0.0000   442.1648     -0.287036       21.1787     -0.869253      -3.24452      -1.27560      0.274288      0.361734      0.408226      0.459617      0.497366      0.519953
  95   6 2874.2232    4.0325  1.6415 12.2929  0.0000  0.0143   0.0286   0.0370    0.0478   0.0000   442.7588       1.01466       21.5661     -0.875533      -3.08124      -2.10327      0.249299      0.334824      0.377920      0.425158      0.457745      0.477695
  95   7 3108.9109    4.7606  1.8752 12.7091  0.0001  0.0154   0.0318   0.0408    0.0417   0.0000   442.9798       1.85179       21.1673     -0.804684      -2.62997      -2.43298      0.265529      0.351153      0.394018      0.448779      0.481573      0.503591
  95   8 3335.7239    4.2418  2.9057 12.3585 -0.0000  0.0206   0.0222   0.0554    0.0335   0.0000   443.2778       1.82956       21.2570     -0.648172      -2.60948      -3.23194      0.343075      0.475257      0.521385      0.595630      0.626016      0.667722
  95   9 3557.4720    3.1884  5.3241 12.0372  0.0000  0.0356   0.0125   0.0957    0.0277   0.0000   442.7308       2.45847       23.4437      -3.31757      -6.18450      -3.59890      0.593778      0.807052      0.905540       1.02093       1.08839       1.15117
  96   0  995.5726    0.0416  0.0542  9.4511  0.0000  0.0172   0.0056   0.0213    0.0121   0.0000   437.5072      0.338755       21.3020     -0.499094      -2.92408      0.770270      0.289377      0.371404      0.446677      0.503868      0.602569      0.632823
  96   1 1468.1967    0.2006  0.2747  9.2119  0.0000  0.0074   0.0042   0.0181    0.0157   0.0000   440.3494     -0.270983       21.4254      0.136731      -3.72317     -0.273358      0.128079      0.167881      0.189110      0.209900      0.231613      0.244447
  96   2 1816.5206    0.5213  0.7200  9.4624 -0.0003  0.0104   0.0060   0.0260    0.0324   0.0000   440.8154     -0.398439       21.2843     -0.200647      -3.59826     -0.949603      0.171444      0.230583      0.260011      0.305679      0.317752      0.334657
  96   3 2114.0253    0.9978  1.3084  9.9737  0.0000  0.0136   0.0086   0.0370    0.0482   0.0000   442.1990     -0.262578       21.4223     -0.145194      -3.74213     -0.696208      0.224261      0.303292      0.344749      0.391326      0.409027      0.434525
  96   4 2387.9435    1.7657  1.8540 10.7444  0.0000  0.0163   0.0121   0.0443    0.0434   0.0000   442.2333      0.340571       21.7303    0.00331507      -3.57224     -0.111327      0.266429      0.373379      0.401241      0.464302      0.491750      0.524219
  96   5 2640.2509    2.7431  1.9123 11.7022  0.0001  0.0162   0.0184   0.0431    0.0391   0.0000   442.3585      0.477686       21.3413      -1.32730      -3.16715      -1.97459      0.274747      0.363772      0.412949      0.460559      0.493511      0.520378
  96   6 2885.3132    4.0315  1.7325 12.2953  0.0000  0.0147   0.0278   0.0387    0.0463   0.0000   442.9892       1.13390       20.9334      -1.16492      -3.57387      -2.00965      0.248800      0.336444      0.377898      0.414847      0.453921      0.481895
  96   7 3120.7692    4.7812  1.9055 12.7227  0.0000  0.0157   0.0316   0.0410    0.0418   0.0000   442.5376       2.54244       21.4413      -1.27152      -3.28986      -1.90103      0.260592      0.355781      0.393277      0.445491      0.471908      0.503551
  96   8 3348.3629    4.1688  3.1346 12.4258  0.0000  0.0216   0.0211   0.0587    0.0304   0.0000   444.1468       2.13797       21.3387      -2.54526      -2.51005      -3.34241      0.359549      0.489589      0.542767      0.610522      0.651764      0.687118
  96   9 3570.8724    3.1281  5.3512 12.0822 -0.0010  0.0354   0.0121   0.0974    0.0262   0.0000   443.4331       1.72176       20.7296      -4.40868      -2.00299      -3.15052      0.586018      0.792895      0.898584      0.989174       1.06801       1.12794
  97   1 1474.6490    0.1985  0.3124  9.1992  0.0000  0.0081   0.0040   0.0206    0.0162   0.0000   439.9962     -0.332971       21.7793    -0.0288162      -3.79113     -0.135641      0.134794      0.179271      0.204631      0.234963      0.247639      0.270411
  97   2 1823.4424    0.5539  0.8036  9.3747  0.0000  0.0106   0.0061   0.0283    0.0355   0.0000   441.0035    -0.0756435       21.6807      0.197624      -3.79391     0.0938695      0.181804      0.243116      0.277941      0.309980      0.331593      0.354408
  97   3 2122.3116    1.0086  1.3825 10.0316 -0.0004  0.0143   0.0084   0.0377    0.0431   0.0000   442.1718      0.176596       21.8381     -0.268022      -4.53467      0.361682      0.236667      0.320030      0.343817      0.398125      0.431979      0.448060
  97   4 2396.9417    1.7968  1.8887 10.8687  0.0000  0.0164   0.0121   0.0444    0.0394   0.0000   441.9070      0.467800       21.4315      0.209067      -2.08326      -1.85063      0.277258      0.370673      0.421012      0.466717      0.501283      0.526464
  97   5 2650.2577    2.7945  1.8957 11.7399  0.0000  0.0160   0.0187   0.0432    0.0393   0.0000   442.3618       1.47109       21.4709    -0.0504779      -3.21210      -1.36667      0.266068      0.359160      0.405106      0.457406      0.481171      0.514055
  97   6 2896.2941    4.1130  1.6587 12.4691  0.0000  0.0142   0.0292   0.0383    0.0435   0.0000   442.7209       1.63945       21.6240     -0.900471      -3.18563      -1.70094      0.238985      0.325501      0.359242      0.399369      0.427568      0.460228
  97   7 3132.5804    4.7449  1.9095 12.7655  0.0000  0.0152   0.0311   0.0420    0.0392   0.0000   443.4042      0.979254       21.7784     -0.768062      -4.17820      -2.51119      0.259011      0.343003      0.386688      0.430923      0.463753      0.491318
  97   8 3360.9450    4.1125  3.0697 12.4948  0.0000  0.0216   0.0212   0.0576    0.0301   0.0000   443.9282       2.69211       21.5506      -1.39268      -3.39961      -2.02038      0.360876      0.489529      0.546269      0.619819      0.657851      0.705616
  97   9 3584.2599    3.1238  5.6327 12.0142  0.0004  0.0371   0.0117   0.1006    0.0266   0.0000   442.8519       2.30248       21.6379      -1.77708      -2.63316      -2.64178      0.604355      0.819224      0.930025       1.04911       1.11822       1.16433
  98   0 1005.5892    0.0330  0.0257  9.4775  0.0000  0.0165   0.0056   0.0121    0.0118   0.0000   437.0917      0.113323       20.8427     -0.114326      -2.94003       1.09825      0.244203      0.321417      0.379497      0.376487      0.604454      0.741245
  98   1 1481.0489    0.2025  0.2961  9.2498  0.0000  0.0078   0.0041   0.0190    0.0159   0.0000   440.0188     -0.169029       21.0642    -0.0852988      -4.06165      0.158018      0.130509      0.164796      0.198400      0.220397      0.230235      0.248778
  98   2 1830.3653    0.5586  0.7744  9.4203 -0.0000  0.0103   0.0062   0.0270    0.0354   0.0000   440.8121     0.0126796       21.3461      0.308804      -3.74841     -0.273652      0.172228      0.236814      0.264576      0.296129      0.314451      0.320302
  98   3 2130.5637    1.0552  1.3980 10.0392  0.0000  0.0140   0.0087   0.0374    0.0454   0.0000   441.7646      0.379492       21.2969     0.0650735      -3.50019     -0.578776      0.226459      0.306816      0.337366      0.390327      0.411025      0.441910
  98   4 2405.8697    1.7947  1.9072 10.9580  0.0000  0.0165   0.0122   0.0457    0.0391   0.0000   441.7863      0.332224       21.8550     -0.418139      -2.94714     -0.622286      0.272434      0.365609      0.415822      0.454129      0.485449      0.516599
  98   5 2660.2140    2.8465  1.9364 11.6795 -0.0001  0.0159   0.0184   0.0427    0.0400   0.0000   442.2351      0.730953       20.8882     -0.547054      -3.00054      -1.33771      0.263406      0.353057      0.396698      0.449332      0.473235      0.506576
  98   6 2907.2510    4.1298  1.6223 12.6016 -0.0000  0.0142   0.0298   0.0376    0.0439   0.0000   442.7272       1.20693       20.8950      -1.33596      -3.60918      -1.68167      0.236311      0.320874      0.359735      0.405484      0.442708      0.459658
  98   7 3144.2511    4.6571  1.9508 12.8107  0.0000  0.0157   0.0303   0.0422    0.0382   0.0000   443.0426       1.32926       21.0474      -2.03600      -3.46553      -2.86135      0.263354      0.347897      0.384682      0.438827      0.465951      0.490438
  98   8 3373.5181    4.0281  3.2403 12.5089 -0.0001  0.0223   0.0203   0.0609    0.0294   0.0000   443.3571       2.19342       21.4930      -1.98646      -2.52577      -3.45980      0.366708      0.491114      0.557823      0.618944      0.664203      0.691800
  98   9 3597.6482    3.0672  5.8813 12.0313  0.0010  0.0390   0.0113   0.1047    0.0262   0.0000   441.7277       2.52517       21.7317      -3.07373      -2.29652      -3.69053      0.634203      0.856488      0.969823       1.08691       1.15874       1.22645
  99   0 1010.6247    0.0263  0.0057  9.4523 -0.0871  0.0140   0.0053   0.0047    0.0116   0.0000   437.3197      0.412539       20.6408     -0.361446      -3.71689      -1.25200      0.146022      0.216173      0.266411      0.262482      0.286798      0.309153
  99   1 1487.4098    0.2159  0.3421  9.1564  0.0000  0.0085   0.0041   0.0206    0.0167   0.0000   440.0395    -0.0774390       21.2025     0.0729823      -4.01948      0.121405      0.137912      0.198686      0.222571      0.249385      0.267219      0.285668
  99   2 1837.1884    0.5703  0.8358  9.3653  0.0000  0.0112   0.0061   0.0278    0.0377   0.0000   440.7884     -0.159262       21.3079    -0.0636892      -4.36579     -0.150050      0.183070      0.251250      0.283866      0.316719      0.335168      0.348420
  99   3 2138.7703    1.0534  1.3593 10.1158  0.0002  0.0140   0.0089   0.0367    0.0451   0.0000   442.1715      0.644599       21.1832     -0.319930      -3.32119     -0.723761      0.230786      0.311489      0.350290      0.392252      0.427318      0.461767
  99   4 2414.7771    1.8392  1.9919 10.8811  0.0000  0.0170   0.0121   0.0459    0.0403   0.0000   442.0330     -0.591742       22.2169     -0.230461      -3.49967     -0.405435      0.273354      0.370064      0.414677      0.467167      0.491811      0.522755
  99   5 2670.1239    2.9379  1.9116 11.6951  0.0000  0.0160   0.0192   0.0417    0.0420   0.0000   442.9464       1.29506       21.1907      -1.32830      -4.73103      -1.29234      0.255631      0.345217      0.385499      0.441670      0.459697      0.488250
  99   6 2918.0872    4.1538  1.6916 12.5753  0.0000  0.0145   0.0289   0.0383    0.0401   0.0000   443.3501       1.76997       21.5017      -1.30122      -3.07064      -1.86845      0.236360      0.316518      0.350432      0.397797      0.425698      0.453688
  99   7 3155.9383    4.7541  1.9792 12.8395 -0.0000  0.0160   0.0309   0.0420    0.0380   0.0000   442.9018       1.21707       21.5688      -1.29377      -3.21517      -2.90462      0.257992      0.345823      0.384511      0.438906      0.462527      0.480868
  99   8 3385.9049    3.9961  3.3293 12.4097  0.0002  0.0229   0.0197   0.0622    0.0301   0.0000   442.6222       1.95749       21.2645      -2.23332      -2.23311      -3.79094      0.364931      0.496085      0.565479      0.631662      0.676337      0.705753
  99   9 3610.9368    2.9664  6.2077 12.0787 -0.0012  0.0421   0.0108   0.1127    0.0239   0.0000   442.4852     -0.147137       20.6606       1.27265      -3.93317      -3.37599      0.671484      0.913395       1.04187       1.16053       1.24311       1.29906
 100   0 1015.5557    0.0432  0.0403  9.4467 -0.0024  0.0156   0.0050   0.0135    0.0117   0.0000   436.9443     -0.670255       20.9557      0.558668      -3.18407     -0.577363      0.198825      0.323111      0.328443      0.383694      0.363808      0.392583
 100   1 1493.7324    0.2225  0.3172  9.1864  0.0000  0.0077   0.0041   0.0188    0.0166   0.0000   440.1050     -0.167111       21.6400      0.299032      -4.04388      0.272529      0.125131      0.175435      0.195996      0.232334      0.251791      0.272214
 100   2 1844.0021    0.5585  0.7991  9.5684  0.0000  0.0110   0.0062   0.0278    0.0341   0.0000   440.7954     -0.254721       21.3023    -0.0993887      -3.84749     -0.536821      0.172225      0.235325      0.263788      0.295353      0.316383      0.330412
 100   3 2146.9010    1.1000  1.4207 10.0736  0.0000  0.0139   0.0089   0.0374    0.0467   0.0000   441.5377     -0.187200       22.0052     -0.775473      -3.95196     -0.924151      0.226304      0.307935      0.346308      0.384989      0.414655      0.438377
 100   4 2423.5632    1.8997  1.9624 10.9880 -0.0002  0.0169   0.0125   0.0450    0.0408   0.0000   442.3405      0.588753       21.6896      0.187647      -3.79836      -1.11597      0.269835      0.363161      0.410626      0.465990      0.485918      0.529306
 100   5 2679.9587    2.9422  1.9012 11.8011 -0.0000  0.0160   0.0191   0.0419    0.0403   0.0000   442.2429       1.06919       21.0425      -1.05628      -2.76844      -1.41956      0.254151      0.349344      0.392562      0.438126      0.463038      0.487598
 100   6 2928.9122    4.1743  1.7337 12.6555 -0.0002  0.0146   0.0290   0.0396    0.0407   0.0000   442.9753       1.23650       22.1725      -1.26429      -3.39747      -2.76776      0.240034      0.322292      0.363875      0.405703      0.435413      0.460718
 100   7 3167.4806    4.7322  2.1063 12.7607  0.0000  0.0163   0.0288   0.0435    0.0360   0.0000   442.7944       2.24807       22.2457     -0.731798      -2.85426      -2.99947      0.263829      0.356643      0.395659      0.449410      0.478100      0.507387
 100   8 3398.3309    3.8924  3.5086 12.3808 -0.0002  0.0237   0.0185   0.0646    0.0307   0.0000   442.9232       1.57202       22.0492      0.203915      -2.24049      -2.56063      0.380597      0.515168      0.585764      0.654949      0.701509      0.736844
 100   9 3624.0248    2.9215  6.2059 12.1232  0.0005  0.0419   0.0106   0.1125    0.0233   0.0000   443.8735      0.670662       21.7519      -1.18955      -2.14128      -3.88490      0.663474      0.906734       1.02187       1.14494       1.23236       1.28410
 101   1 1500.0194    0.2179  0.2843  9.2025 -0.0001  0.0072   0.0042   0.0179    0.0160   0.0000   439.8686     0.0381394       21.4377     0.0606905      -4.14601    -0.0627310      0.112704      0.155505      0.169034      0.192204      0.204161      0.214845
 101   2 1850.7231    0.5848  0.8081  9.4517  0.0000  0.0105   0.0062   0.0274    0.0362   0.0000   440.5433      0.110565       21.3307     -0.176558      -3.67916    -0.0652602      0.163194      0.218435      0.247963      0.282071      0.310249      0.328797
 101   3 2154.9685    1.1014  1.4714 10.0492 -0.0000  0.0143   0.0086   0.0378    0.0446   0.0000   441.7421      0.249094       21.6168     -0.268007      -4.04084    -0.0351770      0.225399      0.307097      0.351341      0.392934      0.419249      0.447297
 101   4 2432.3080    1.9152  2.0757 10.8766 -0.0000  0.0171   0.0121   0.0471    0.0415   0.0000   442.1769      0.673795       21.0707     -0.428085      -3.62322      -1.00034      0.270363      0.363574      0.411804      0.465675      0.490061      0.515638
 101   5 2689.7714    3.0331  1.9928 11.7109  0.0000  0.0158   0.0189   0.0435    0.0397   0.0000   442.5920      0.545165       21.4685     -0.371805      -4.09732     -0.912997      0.252264      0.342022      0.379424      0.422885      0.455012      0.479063
 101   6 2939.6921    4.3179  1.7744 12.4360 -0.0001  0.0147   0.0286   0.0388    0.0437   0.0000   443.4271      0.251962       21.9843     -0.959686      -3.12160      -2.83367      0.232569      0.315872      0.350054      0.392899      0.416751      0.448592
 101   7 3178.9790    4.7105  2.0854 12.8450 -0.0000  0.0163   0.0293   0.0442    0.0355   0.0000   443.0760       1.54918       21.3228     -0.926427      -2.87043      -2.09769      0.258058      0.348830      0.384119      0.438151      0.463706      0.489927
 101   8 3410.6898    3.9195  3.7824 12.3239  0.0007  0.0251   0.0179   0.0686    0.0307   0.0000   443.1087       1.54168       21.8291      -2.14027      -2.90759      -3.28481      0.395847      0.539114      0.607446      0.682925      0.721836      0.771061
 102   0 1025.4020    0.0447  0.0383  9.4599 -0.0110  0.0154   0.0049   0.0133    0.0117   0.0000   436.9163      0.105383       20.0130      0.511570      -4.19377     -0.743494      0.194736      0.303507      0.338645      0.350097      0.406413      0.444653
 102   1 1506.2596    0.2298  0.3107  9.2470  0.0000  0.0075   0.0042   0.0177    0.0162   0.0000   440.0996     -0.193696       21.0305     -0.241787      -4.02347     -0.258411      0.115559      0.153802      0.177734      0.190936      0.209284      0.219953
 102   2 1857.4299    0.5958  0.8552  9.4931 -0.0000  0.0109   0.0061   0.0278    0.0361   0.0000   440.8338     -0.294021       21.1679      0.508830      -4.21222    -0.0509609      0.163697      0.222614      0.254621      0.280990      0.305932      0.320100
 102   3 2163.0165    1.1254  1.4741 10.0994  0.0000  0.0143   0.0088   0.0383    0.0465   0.0000   441.9924     -0.510391       21.3677    -0.0246953      -3.65208     -0.349831      0.219122      0.306228      0.344982      0.390321      0.413338      0.442064
 102   4 2441.0084    1.9343  1.9554 11.1535  0.0001  0.0168   0.0127   0.0452    0.0381   0.0000   442.2538      0.954375       21.3453     -0.315374      -2.74831     -0.779241      0.263655      0.355355      0.397538      0.445406      0.481745      0.508353
 102   5 2699.5492    3.0742  1.8880 11.8468 -0.0001  0.0155   0.0198   0.0414    0.0413   0.0000   442.3714       1.07737       21.1910     -0.250888      -3.76415     -0.455213      0.245587      0.330032      0.374114      0.417279      0.455142      0.483401
 102   6 2950.3594    4.2937  1.7147 12.7100 -0.0001  0.0144   0.0295   0.0385    0.0400   0.0000   443.1344       1.48205       21.7411     -0.786287      -3.04162      -2.89893      0.230886      0.313044      0.346072      0.393960      0.415381      0.442329
 102   7 3190.4734    4.7104  2.1553 12.8067  0.0000  0.0166   0.0285   0.0439    0.0359   0.0000   442.9608       1.82019       21.2885     -0.445094      -2.82462      -3.37273      0.262623      0.359023      0.395961      0.456103      0.489123      0.514077
 102   8 3422.9954    3.7809  3.8708 12.4640 -0.0004  0.0262   0.0172   0.0712    0.0287   0.0000   443.0889       2.41950       21.1859     -0.970290      -2.40127      -3.51242      0.413302      0.556960      0.630068      0.705589      0.750385      0.799398
 103   0 1030.3355    0.0510  0.0784  9.4445  0.0011  0.0133   0.0052   0.0278    0.0119   0.0000   437.2837     -0.953275       21.0620      0.836676      -3.49096     0.0642378      0.191196      0.279042      0.314032      0.356080      0.400452      0.425811
 103   1 1512.4266    0.2322  0.3477  9.1795  0.0000  0.0079   0.0041   0.0195    0.0167   0.0000   439.7019     0.0474184       21.5106     0.0492802      -3.86813      0.713365      0.117656      0.160795      0.188135      0.196557      0.213067      0.222848
 103   2 1864.0940    0.5947  0.9370  9.5008 -0.0003  0.0118   0.0061   0.0307    0.0383   0.0000   440.6439    -0.0171717       21.4369     -0.106740      -3.62326     -0.397823      0.180857      0.251817      0.274857      0.317600      0.344763      0.355747
 103   3 2170.9720    1.1504  1.4978 10.1244  0.0000  0.0144   0.0090   0.0381    0.0462   0.0000   441.5133      0.152549       21.4500     -0.222705      -2.93465      -1.44172      0.225226      0.309196      0.343672      0.388575      0.414517      0.441426
 103   4 2449.6455    1.9453  2.0029 11.1540  0.0000  0.0170   0.0127   0.0458    0.0382   0.0000   442.4917      0.167619       21.7356    0.00233399      -3.61734     -0.121989      0.264984      0.354878      0.394011      0.451458      0.478789      0.511039
 103   5 2709.2018    3.0942  1.8811 12.0037  0.0000  0.0154   0.0203   0.0422    0.0384   0.0000   442.7334      0.746131       21.3893     -0.621909      -3.88736      -1.92046      0.244765      0.323299      0.370453      0.412682      0.447429      0.464530
 103   6 2961.0194    4.3649  1.8236 12.5939  0.0000  0.0147   0.0285   0.0397    0.0398   0.0000   442.6432      0.896255       22.0055     -0.736459      -3.46949      -2.82903      0.231092      0.313097      0.347204      0.388685      0.418158      0.434946
 103   7 3201.8857    4.6552  2.2540 12.7329  0.0000  0.0167   0.0273   0.0461    0.0353   0.0000   442.4881       1.72934       21.8232     -0.145691      -3.41938      -3.88896      0.265088      0.354829      0.395428      0.441704      0.475294      0.503326
 103   8 3435.2731    3.7490  4.0583 12.4754 -0.0000  0.0273   0.0167   0.0741    0.0277   0.0000   443.1668       1.76944       21.5610      -1.24817      -4.79003      -2.25573      0.419671      0.565866      0.644290      0.718106      0.775440      0.809951
 104   0 1035.1449    0.0376  0.0196  9.4421 -0.0027  0.0115   0.0047   0.0083    0.0114   0.0000   437.2202      0.776885       19.4662    0.00958127      -4.17916      0.398906      0.161425      0.256198      0.293632      0.330982      0.401591      0.333432
 104   1 1518.5908    0.2260  0.3335  9.2326  0.0000  0.0075   0.0041   0.0200    0.0164   0.0000   439.8751     -0.161390       21.3722     0.0804932      -3.50320     -0.474674      0.118996      0.155254      0.178429      0.203123      0.224271      0.240061
 104   2 1870.6893    0.6091  0.9031  9.5283  0.0000  0.0112   0.0062   0.0289    0.0374   0.0000   440.4183     -0.454126       21.4051     -0.442995      -3.72251     -0.696071      0.170006      0.232054      0.265713      0.293069      0.315132      0.341626
 104   3 2178.8995    1.1621  1.5416 10.1762  0.0000  0.0147   0.0089   0.0393    0.0449   0.0000   441.8736    -0.0181345       21.6735     -0.404425      -3.92994     -0.749870      0.228269      0.305213      0.344246      0.385993      0.407888      0.436055
 104   4 2458.2001    2.0278  2.0773 11.1502 -0.0000  0.0171   0.0128   0.0467    0.0392   0.0000   441.8810      0.605711       21.5998      -1.21460      -4.38067     -0.331612      0.267418      0.353860      0.401494      0.458097      0.488684      0.514217
 104   5 2718.9265    3.1299  1.9269 12.1062  0.0000  0.0157   0.0201   0.0428    0.0350   0.0000   442.6183      0.694501       21.7819      -1.11574      -3.59553     -0.860397      0.246951      0.331081      0.371708      0.424009      0.457969      0.479077
 104   6 2971.5460    4.3623  1.7828 12.7334  0.0000  0.0147   0.0291   0.0398    0.0389   0.0000   443.0301       1.19352       21.4145      -1.37965      -3.97033      -1.94579      0.227420      0.303591      0.340464      0.382087      0.407331      0.430892
 104   7 3213.2338    4.6398  2.4124 12.6887  0.0000  0.0173   0.0260   0.0476    0.0344   0.0000   442.7842       1.27285       21.9374      -1.20644      -4.11461      -2.84397      0.278644      0.367020      0.416929      0.469162      0.500174      0.522579
 104   8 3447.4319    3.7313  4.2014 12.3999  0.0006  0.0283   0.0159   0.0756    0.0285   0.0000   443.4632       1.04345       21.0312      -1.89561      -3.19694      -2.62741      0.434962      0.580565      0.665583      0.737957      0.795134      0.838377
 105   0 1039.9891    0.0467  0.0583  9.4194 -0.0090  0.0161   0.0054   0.0231    0.0118   0.0000   436.8127      0.414811       21.5788      0.649093      -3.73749     -0.853052      0.340415      0.470891      0.515575      0.414763      0.404299      0.505274
 105   1 1524.7027    0.2433  0.3406  9.2016  0.0000  0.0075   0.0042   0.0183    0.0168   0.0000   439.9395    -0.0963571       21.5798     -0.197350      -3.85982     -0.338818      0.123270      0.160837      0.188262      0.206468      0.227953      0.240748
 105   2 1877.2519    0.6128  0.9741  9.4701  0.0000  0.0118   0.0061   0.0306    0.0402   0.0000   440.6062    -0.0592254       21.3214      0.119973      -3.70383      0.352591      0.182747      0.244084      0.284227      0.315704      0.342066      0.350173
 105   3 2186.7789    1.1900  1.6109 10.0650  0.0001  0.0146   0.0087   0.0400    0.0461   0.0000   441.4563      0.306268       21.4259      0.206665      -3.69502     -0.405929      0.221976      0.301208      0.336854      0.384475      0.415937      0.434450
 105   4 2466.7456    2.0693  2.0219 11.1761  0.0000  0.0168   0.0131   0.0457    0.0395   0.0000   442.1093      0.583486       21.5572     -0.636973      -3.55692     -0.336931      0.256747      0.347400      0.391588      0.436379      0.463730      0.491125
 105   5 2728.5723    3.1408  1.9429 12.0329  0.0000  0.0159   0.0199   0.0422    0.0374   0.0000   442.5508      0.203643       21.8091     -0.737903      -3.46857      -1.66658      0.244130      0.331549      0.376620      0.417452      0.449465      0.478426
 105   6 2982.0867    4.4208  1.7854 12.7499 -0.0001  0.0146   0.0293   0.0392    0.0384   0.0000   442.5620      0.888245       22.0464     -0.559586      -3.80597      -1.81873      0.225380      0.299021      0.340413      0.374281      0.412572      0.431048
 105   7 3224.4784    4.6422  2.3315 12.8165 -0.0004  0.0175   0.0266   0.0470    0.0332   0.0000   443.1141       1.26126       20.6423      -1.21340      -2.50731      -2.55138      0.264462      0.358955      0.396460      0.452482      0.480763      0.503282
 105   8 3459.5806    3.6971  4.2988 12.3118 -0.0006  0.0283   0.0153   0.0783    0.0296   0.0000   443.7827       1.52860       22.0943     -0.768341      -3.51518      -4.51692      0.440397      0.591288      0.668399      0.751124      0.800899      0.843036
[truncated: 152,804 more chars]
