# Supplementary material for: Global-Mode Analysis of Full-Disk Data from the Michelson Doppler Imager and the Helioseismic and Magnetic Imager
Source: Sol Phys. 2018 Jan 31;293(2):29. doi: 10.1007/s11207-017-1201-5 (PMC6566312; doi:10.1007/s11207-017-1201-5)
Supplement: Supplementary file 3 — (TAR 230.0 MB) [file 11207_2017_1201_MOESM3_ESM.tar › MDI/mdifdasym.4830.36]

   0  18 2629.6830    2.5285  0.6289 11.2857  0.0000      0.649431  0.1341   0.4855   0.4744    1.2081   0.0000       5.19264    -0.0000       0.00000       0.00000       0.00000       0.00000       0.00000       0.00000       0.00000       0.00000       0.00000       0.00000       0.00000       0.00000       0.00000       0.00000       0.00000       0.00000       0.00000       0.00000       0.00000       0.00000       0.00000       0.00000       0.00000       0.00000       0.00000       0.00000       0.00000       0.00000       0.00000       0.00000       0.00000       0.00000       0.00000       0.00000       0.00000       0.00000       0.00000       0.00000       0.00000       0.00000       0.00000       0.00000       0.00000       0.00000       0.00000       0.00000       0.00000       0.00000       0.00000       0.00000       0.00000       0.00000       0.00000       0.00000       0.00000       0.00000       0.00000       0.00000       0.00000       0.00000       0.00000       0.00000       0.00000       0.00000       0.00000       0.00000       0.00000       0.00000       0.00000       0.00000       0.00000
   0  19 2764.3754    3.3050  0.7301  4.1168  0.0000       4.16054  0.1568   0.5161   0.3637 1000.0000   0.0000       4.01543    -0.0000       0.00000       0.00000       0.00000       0.00000       0.00000       0.00000       0.00000       0.00000       0.00000       0.00000       0.00000       0.00000       0.00000       0.00000       0.00000       0.00000       0.00000       0.00000       0.00000       0.00000       0.00000       0.00000       0.00000       0.00000       0.00000       0.00000       0.00000       0.00000       0.00000       0.00000       0.00000       0.00000       0.00000       0.00000       0.00000       0.00000       0.00000       0.00000       0.00000       0.00000       0.00000       0.00000       0.00000       0.00000       0.00000       0.00000       0.00000       0.00000       0.00000       0.00000       0.00000       0.00000       0.00000       0.00000       0.00000       0.00000       0.00000       0.00000       0.00000       0.00000       0.00000       0.00000       0.00000       0.00000       0.00000       0.00000       0.00000       0.00000       0.00000       0.00000       0.00000
   0  24 3439.3413    3.4326  1.4854 12.5718 -0.0582       8.24931  0.3098   0.4197   0.6240    0.6046   0.0000       4.32509    -0.0000       0.00000       0.00000       0.00000       0.00000       0.00000       0.00000       0.00000       0.00000       0.00000       0.00000       0.00000       0.00000       0.00000       0.00000       0.00000       0.00000       0.00000       0.00000       0.00000       0.00000       0.00000       0.00000       0.00000       0.00000       0.00000       0.00000       0.00000       0.00000       0.00000       0.00000       0.00000       0.00000       0.00000       0.00000       0.00000       0.00000       0.00000       0.00000       0.00000       0.00000       0.00000       0.00000       0.00000       0.00000       0.00000       0.00000       0.00000       0.00000       0.00000       0.00000       0.00000       0.00000       0.00000       0.00000       0.00000       0.00000       0.00000       0.00000       0.00000       0.00000       0.00000       0.00000       0.00000       0.00000       0.00000       0.00000       0.00000       0.00000       0.00000       0.00000       0.00000
   1  13 2020.8311    0.7331  0.7190  9.7490  0.0000       2.69092  0.1273   0.0705   0.2060    0.3901   0.0000       3.18758   356.7913      -33.4541       0.00000       0.00000       0.00000       0.00000       0.00000       0.00000       0.00000       0.00000       0.00000       0.00000       0.00000       0.00000       0.00000       0.00000       0.00000       0.00000       0.00000       0.00000       0.00000       0.00000       0.00000       0.00000       0.00000       0.00000       0.00000       0.00000       0.00000       0.00000       0.00000       0.00000       0.00000       0.00000       0.00000       0.00000       130.952       79.1586       0.00000       0.00000       0.00000       0.00000       0.00000       0.00000       0.00000       0.00000       0.00000       0.00000       0.00000       0.00000       0.00000       0.00000       0.00000       0.00000       0.00000       0.00000       0.00000       0.00000       0.00000       0.00000       0.00000       0.00000       0.00000       0.00000       0.00000       0.00000       0.00000       0.00000       0.00000       0.00000       0.00000       0.00000
   1  14 2156.8352    0.8413  1.1454  0.7674  0.0000       3.02002  0.1616   0.0663   0.2559 1000.0000   0.0000       3.12031   305.3572      -5.27568       0.00000       0.00000       0.00000       0.00000       0.00000       0.00000       0.00000       0.00000       0.00000       0.00000       0.00000       0.00000       0.00000       0.00000       0.00000       0.00000       0.00000       0.00000       0.00000       0.00000       0.00000       0.00000       0.00000       0.00000       0.00000       0.00000       0.00000       0.00000       0.00000       0.00000       0.00000       0.00000       0.00000       0.00000       104.890       83.8921       0.00000       0.00000       0.00000       0.00000       0.00000       0.00000       0.00000       0.00000       0.00000       0.00000       0.00000       0.00000       0.00000       0.00000       0.00000       0.00000       0.00000       0.00000       0.00000       0.00000       0.00000       0.00000       0.00000       0.00000       0.00000       0.00000       0.00000       0.00000       0.00000       0.00000       0.00000       0.00000       0.00000       0.00000
   1  15 2291.8869    1.1081  0.8238 10.3611  0.0000      0.798439  0.1159   0.0954   0.2241    0.3961   0.0000       2.50555   518.4223       24.3784       0.00000       0.00000       0.00000       0.00000       0.00000       0.00000       0.00000       0.00000       0.00000       0.00000       0.00000       0.00000       0.00000       0.00000       0.00000       0.00000       0.00000       0.00000       0.00000       0.00000       0.00000       0.00000       0.00000       0.00000       0.00000       0.00000       0.00000       0.00000       0.00000       0.00000       0.00000       0.00000       0.00000       0.00000       141.566       57.6620       0.00000       0.00000       0.00000       0.00000       0.00000       0.00000       0.00000       0.00000       0.00000       0.00000       0.00000       0.00000       0.00000       0.00000       0.00000       0.00000       0.00000       0.00000       0.00000       0.00000       0.00000       0.00000       0.00000       0.00000       0.00000       0.00000       0.00000       0.00000       0.00000       0.00000       0.00000       0.00000       0.00000       0.00000
   1  16 2425.7605    1.5025  1.0847  9.9600  0.0000       4.57855  0.1550   0.1243   0.2716    1.2596   0.0000       2.24284   428.9775      -46.0419       0.00000       0.00000       0.00000       0.00000       0.00000       0.00000       0.00000       0.00000       0.00000       0.00000       0.00000       0.00000       0.00000       0.00000       0.00000       0.00000       0.00000       0.00000       0.00000       0.00000       0.00000       0.00000       0.00000       0.00000       0.00000       0.00000       0.00000       0.00000       0.00000       0.00000       0.00000       0.00000       0.00000       0.00000       127.883       73.4581       0.00000       0.00000       0.00000       0.00000       0.00000       0.00000       0.00000       0.00000       0.00000       0.00000       0.00000       0.00000       0.00000       0.00000       0.00000       0.00000       0.00000       0.00000       0.00000       0.00000       0.00000       0.00000       0.00000       0.00000       0.00000       0.00000       0.00000       0.00000       0.00000       0.00000       0.00000       0.00000       0.00000       0.00000
   1  21 3098.3400    4.1813  0.9166 11.9511  0.0061       2.21554  0.1041   0.3487   0.2803    1.1874   0.0000       2.49730   428.1175      -26.1499       0.00000       0.00000       0.00000       0.00000       0.00000       0.00000       0.00000       0.00000       0.00000       0.00000       0.00000       0.00000       0.00000       0.00000       0.00000       0.00000       0.00000       0.00000       0.00000       0.00000       0.00000       0.00000       0.00000       0.00000       0.00000       0.00000       0.00000       0.00000       0.00000       0.00000       0.00000       0.00000       0.00000       0.00000       102.406       58.0502       0.00000       0.00000       0.00000       0.00000       0.00000       0.00000       0.00000       0.00000       0.00000       0.00000       0.00000       0.00000       0.00000       0.00000       0.00000       0.00000       0.00000       0.00000       0.00000       0.00000       0.00000       0.00000       0.00000       0.00000       0.00000       0.00000       0.00000       0.00000       0.00000       0.00000       0.00000       0.00000       0.00000       0.00000
   1  23 3368.9490    3.8305  1.6872 11.3852  0.0000       3.23874  0.2099   0.2356   0.3206    1.4062   0.0000       1.94597   438.2827       56.7286       0.00000       0.00000       0.00000       0.00000       0.00000       0.00000       0.00000       0.00000       0.00000       0.00000       0.00000       0.00000       0.00000       0.00000       0.00000       0.00000       0.00000       0.00000       0.00000       0.00000       0.00000       0.00000       0.00000       0.00000       0.00000       0.00000       0.00000       0.00000       0.00000       0.00000       0.00000       0.00000       0.00000       0.00000       173.843       92.3593       0.00000       0.00000       0.00000       0.00000       0.00000       0.00000       0.00000       0.00000       0.00000       0.00000       0.00000       0.00000       0.00000       0.00000       0.00000       0.00000       0.00000       0.00000       0.00000       0.00000       0.00000       0.00000       0.00000       0.00000       0.00000       0.00000       0.00000       0.00000       0.00000       0.00000       0.00000       0.00000       0.00000       0.00000
   1  25 3640.3866    2.7396  4.9015  9.4125  0.0000      0.748486  0.3424   0.0949   0.6444    1.2705   0.0000      0.409062   160.9813       252.218       0.00000       0.00000       0.00000       0.00000       0.00000       0.00000       0.00000       0.00000       0.00000       0.00000       0.00000       0.00000       0.00000       0.00000       0.00000       0.00000       0.00000       0.00000       0.00000       0.00000       0.00000       0.00000       0.00000       0.00000       0.00000       0.00000       0.00000       0.00000       0.00000       0.00000       0.00000       0.00000       0.00000       0.00000       277.993       180.354       0.00000       0.00000       0.00000       0.00000       0.00000       0.00000       0.00000       0.00000       0.00000       0.00000       0.00000       0.00000       0.00000       0.00000       0.00000       0.00000       0.00000       0.00000       0.00000       0.00000       0.00000       0.00000       0.00000       0.00000       0.00000       0.00000       0.00000       0.00000       0.00000       0.00000       0.00000       0.00000       0.00000       0.00000
   1  26 3776.4533    2.3965  6.0277  9.3546  0.0050      0.348179  0.3717   0.0718   0.7980    0.9331   0.0000      0.452321   875.5527       325.664       0.00000       0.00000       0.00000       0.00000       0.00000       0.00000       0.00000       0.00000       0.00000       0.00000       0.00000       0.00000       0.00000       0.00000       0.00000       0.00000       0.00000       0.00000       0.00000       0.00000       0.00000       0.00000       0.00000       0.00000       0.00000       0.00000       0.00000       0.00000       0.00000       0.00000       0.00000       0.00000       0.00000       0.00000       297.780       180.142       0.00000       0.00000       0.00000       0.00000       0.00000       0.00000       0.00000       0.00000       0.00000       0.00000       0.00000       0.00000       0.00000       0.00000       0.00000       0.00000       0.00000       0.00000       0.00000       0.00000       0.00000       0.00000       0.00000       0.00000       0.00000       0.00000       0.00000       0.00000       0.00000       0.00000       0.00000       0.00000       0.00000       0.00000
   2  13 2082.0686    0.8113  0.6572  8.6234  0.0000       3.44647  0.0988   0.0587   0.1446    0.8434   0.0000       2.01887   373.9590       3.64717      -2.92944       1.89822       0.00000       0.00000       0.00000       0.00000       0.00000       0.00000       0.00000       0.00000       0.00000       0.00000       0.00000       0.00000       0.00000       0.00000       0.00000       0.00000       0.00000       0.00000       0.00000       0.00000       0.00000       0.00000       0.00000       0.00000       0.00000       0.00000       0.00000       0.00000       0.00000       0.00000       0.00000       0.00000       54.1760       44.4396       29.4424       10.0503       0.00000       0.00000       0.00000       0.00000       0.00000       0.00000       0.00000       0.00000       0.00000       0.00000       0.00000       0.00000       0.00000       0.00000       0.00000       0.00000       0.00000       0.00000       0.00000       0.00000       0.00000       0.00000       0.00000       0.00000       0.00000       0.00000       0.00000       0.00000       0.00000       0.00000       0.00000       0.00000
   2  16 2486.0768    1.9125  0.7633  6.0730  0.0000       4.84323  0.0674   0.1253   0.1560   42.2552   0.0000       1.78029   440.5904      -60.1918       16.6870      -4.13399       0.00000       0.00000       0.00000       0.00000       0.00000       0.00000       0.00000       0.00000       0.00000       0.00000       0.00000       0.00000       0.00000       0.00000       0.00000       0.00000       0.00000       0.00000       0.00000       0.00000       0.00000       0.00000       0.00000       0.00000       0.00000       0.00000       0.00000       0.00000       0.00000       0.00000       0.00000       0.00000       38.8717       31.7452       19.4680       6.43752       0.00000       0.00000       0.00000       0.00000       0.00000       0.00000       0.00000       0.00000       0.00000       0.00000       0.00000       0.00000       0.00000       0.00000       0.00000       0.00000       0.00000       0.00000       0.00000       0.00000       0.00000       0.00000       0.00000       0.00000       0.00000       0.00000       0.00000       0.00000       0.00000       0.00000       0.00000       0.00000
   2  20 3024.5868    3.9720  1.0711  0.4998  0.0000     -0.465963  0.1217   0.2703   0.1826 1000.0000   0.0000       1.77536   423.5110      -8.32466       17.6657       19.6545       0.00000       0.00000       0.00000       0.00000       0.00000       0.00000       0.00000       0.00000       0.00000       0.00000       0.00000       0.00000       0.00000       0.00000       0.00000       0.00000       0.00000       0.00000       0.00000       0.00000       0.00000       0.00000       0.00000       0.00000       0.00000       0.00000       0.00000       0.00000       0.00000       0.00000       0.00000       0.00000       55.3160       49.1034       32.4547       10.9766       0.00000       0.00000       0.00000       0.00000       0.00000       0.00000       0.00000       0.00000       0.00000       0.00000       0.00000       0.00000       0.00000       0.00000       0.00000       0.00000       0.00000       0.00000       0.00000       0.00000       0.00000       0.00000       0.00000       0.00000       0.00000       0.00000       0.00000       0.00000       0.00000       0.00000       0.00000       0.00000
   2  22 3295.0790    3.9205  1.4590  0.8464  0.0000       2.61456  0.1349   0.1960   0.2111 1000.0000   0.0000       1.42304   386.8230       69.8134       8.89060      -10.1363       0.00000       0.00000       0.00000       0.00000       0.00000       0.00000       0.00000       0.00000       0.00000       0.00000       0.00000       0.00000       0.00000       0.00000       0.00000       0.00000       0.00000       0.00000       0.00000       0.00000       0.00000       0.00000       0.00000       0.00000       0.00000       0.00000       0.00000       0.00000       0.00000       0.00000       0.00000       0.00000       74.3764       66.3013       26.8412       13.2277       0.00000       0.00000       0.00000       0.00000       0.00000       0.00000       0.00000       0.00000       0.00000       0.00000       0.00000       0.00000       0.00000       0.00000       0.00000       0.00000       0.00000       0.00000       0.00000       0.00000       0.00000       0.00000       0.00000       0.00000       0.00000       0.00000       0.00000       0.00000       0.00000       0.00000       0.00000       0.00000
   2  24 3566.7864    3.0373  3.2811  9.9635  0.0061    -0.0805979  0.1824   0.1027   0.3659    0.9927   0.0000      0.456324   441.0950       17.6390       18.3624       20.6245       0.00000       0.00000       0.00000       0.00000       0.00000       0.00000       0.00000       0.00000       0.00000       0.00000       0.00000       0.00000       0.00000       0.00000       0.00000       0.00000       0.00000       0.00000       0.00000       0.00000       0.00000       0.00000       0.00000       0.00000       0.00000       0.00000       0.00000       0.00000       0.00000       0.00000       0.00000       0.00000       91.3563       72.1092       43.6751       15.2519       0.00000       0.00000       0.00000       0.00000       0.00000       0.00000       0.00000       0.00000       0.00000       0.00000       0.00000       0.00000       0.00000       0.00000       0.00000       0.00000       0.00000       0.00000       0.00000       0.00000       0.00000       0.00000       0.00000       0.00000       0.00000       0.00000       0.00000       0.00000       0.00000       0.00000       0.00000       0.00000
   3  11 1865.2591    0.4399  0.3302  9.1854  0.0000       12.0177  0.1089   0.0723   0.2474    0.1920   0.0000       8.62271   434.1177      -10.2313       19.2112      -8.51577       5.70532      0.257175       0.00000       0.00000       0.00000       0.00000       0.00000       0.00000       0.00000       0.00000       0.00000       0.00000       0.00000       0.00000       0.00000       0.00000       0.00000       0.00000       0.00000       0.00000       0.00000       0.00000       0.00000       0.00000       0.00000       0.00000       0.00000       0.00000       0.00000       0.00000       0.00000       0.00000       40.3561       20.4971       24.0832       23.0609       12.6701       1.38992       0.00000       0.00000       0.00000       0.00000       0.00000       0.00000       0.00000       0.00000       0.00000       0.00000       0.00000       0.00000       0.00000       0.00000       0.00000       0.00000       0.00000       0.00000       0.00000       0.00000       0.00000       0.00000       0.00000       0.00000       0.00000       0.00000       0.00000       0.00000       0.00000       0.00000
   3  13 2137.8993    0.8182  0.6518  9.5602  0.0000       7.09902  0.0747   0.0590   0.1525    0.3850   0.0000       2.81269   375.9869       5.41249      -18.5953       3.99435      -1.95433       1.78191       0.00000       0.00000       0.00000       0.00000       0.00000       0.00000       0.00000       0.00000       0.00000       0.00000       0.00000       0.00000       0.00000       0.00000       0.00000       0.00000       0.00000       0.00000       0.00000       0.00000       0.00000       0.00000       0.00000       0.00000       0.00000       0.00000       0.00000       0.00000       0.00000       0.00000       29.9913       28.6291       21.0021       13.6158       6.16188       1.66678       0.00000       0.00000       0.00000       0.00000       0.00000       0.00000       0.00000       0.00000       0.00000       0.00000       0.00000       0.00000       0.00000       0.00000       0.00000       0.00000       0.00000       0.00000       0.00000       0.00000       0.00000       0.00000       0.00000       0.00000       0.00000       0.00000       0.00000       0.00000       0.00000       0.00000
   3  14 2273.4225    1.0094  0.9267  9.3385  0.0000       3.78986  0.0822   0.0625   0.1688    0.8131   0.0000       1.82771   434.0244      -18.2870       37.9990     -0.422872      0.418681      0.634732       0.00000       0.00000       0.00000       0.00000       0.00000       0.00000       0.00000       0.00000       0.00000       0.00000       0.00000       0.00000       0.00000       0.00000       0.00000       0.00000       0.00000       0.00000       0.00000       0.00000       0.00000       0.00000       0.00000       0.00000       0.00000       0.00000       0.00000       0.00000       0.00000       0.00000       32.2508       32.9021       21.6019       13.1130       5.46096       1.91634       0.00000       0.00000       0.00000       0.00000       0.00000       0.00000       0.00000       0.00000       0.00000       0.00000       0.00000       0.00000       0.00000       0.00000       0.00000       0.00000       0.00000       0.00000       0.00000       0.00000       0.00000       0.00000       0.00000       0.00000       0.00000       0.00000       0.00000       0.00000       0.00000       0.00000
   3  19 2946.9657    3.8610  0.7247 12.2744  0.0000       1.58081  0.0597   0.2530   0.1608    0.4511   0.0000       1.69473   458.0129       15.7256       46.2927       10.4373      -5.04607       1.37171       0.00000       0.00000       0.00000       0.00000       0.00000       0.00000       0.00000       0.00000       0.00000       0.00000       0.00000       0.00000       0.00000       0.00000       0.00000       0.00000       0.00000       0.00000       0.00000       0.00000       0.00000       0.00000       0.00000       0.00000       0.00000       0.00000       0.00000       0.00000       0.00000       0.00000       23.6845       23.6109       17.4664       10.0892       4.50768       1.47954       0.00000       0.00000       0.00000       0.00000       0.00000       0.00000       0.00000       0.00000       0.00000       0.00000       0.00000       0.00000       0.00000       0.00000       0.00000       0.00000       0.00000       0.00000       0.00000       0.00000       0.00000       0.00000       0.00000       0.00000       0.00000       0.00000       0.00000       0.00000       0.00000       0.00000
   3  22 3353.3360    3.3946  2.1209  9.3881  0.0287     -0.296689  0.1137   0.1333   0.2767    1.1115   0.0000      0.560407   420.7724       63.5767       32.1576      -3.07706      -2.13375      -5.93858       0.00000       0.00000       0.00000       0.00000       0.00000       0.00000       0.00000       0.00000       0.00000       0.00000       0.00000       0.00000       0.00000       0.00000       0.00000       0.00000       0.00000       0.00000       0.00000       0.00000       0.00000       0.00000       0.00000       0.00000       0.00000       0.00000       0.00000       0.00000       0.00000       0.00000       44.9210       44.2142       30.8735       16.1935       7.78487       2.25456       0.00000       0.00000       0.00000       0.00000       0.00000       0.00000       0.00000       0.00000       0.00000       0.00000       0.00000       0.00000       0.00000       0.00000       0.00000       0.00000       0.00000       0.00000       0.00000       0.00000       0.00000       0.00000       0.00000       0.00000       0.00000       0.00000       0.00000       0.00000       0.00000       0.00000
   3  23 3489.4396    3.0249  2.7349 10.7871  0.0010      0.303583  0.1498   0.1042   0.3064    0.5955   0.0000      0.492680   454.4548       50.3595      -10.4095      -26.0594      -17.0700      -7.47904       0.00000       0.00000       0.00000       0.00000       0.00000       0.00000       0.00000       0.00000       0.00000       0.00000       0.00000       0.00000       0.00000       0.00000       0.00000       0.00000       0.00000       0.00000       0.00000       0.00000       0.00000       0.00000       0.00000       0.00000       0.00000       0.00000       0.00000       0.00000       0.00000       0.00000       45.3414       43.5814       35.1621       21.9623       9.47901       2.91585       0.00000       0.00000       0.00000       0.00000       0.00000       0.00000       0.00000       0.00000       0.00000       0.00000       0.00000       0.00000       0.00000       0.00000       0.00000       0.00000       0.00000       0.00000       0.00000       0.00000       0.00000       0.00000       0.00000       0.00000       0.00000       0.00000       0.00000       0.00000       0.00000       0.00000
   3  25 3762.3896    2.0247  4.4489 10.9209  0.0003     -0.286210  0.2379   0.0652   0.4124    0.2079   0.0000      0.369590   371.3074       53.7739      -56.1145      -15.7270      -10.6068       6.57997       0.00000       0.00000       0.00000       0.00000       0.00000       0.00000       0.00000       0.00000       0.00000       0.00000       0.00000       0.00000       0.00000       0.00000       0.00000       0.00000       0.00000       0.00000       0.00000       0.00000       0.00000       0.00000       0.00000       0.00000       0.00000       0.00000       0.00000       0.00000       0.00000       0.00000       85.0769       82.0946       56.8040       29.9759       13.9102       4.26650       0.00000       0.00000       0.00000       0.00000       0.00000       0.00000       0.00000       0.00000       0.00000       0.00000       0.00000       0.00000       0.00000       0.00000       0.00000       0.00000       0.00000       0.00000       0.00000       0.00000       0.00000       0.00000       0.00000       0.00000       0.00000       0.00000       0.00000       0.00000       0.00000       0.00000
   4  12 2051.7158    0.6340  0.4615  9.3403  0.0007       7.46946  0.0529   0.0437   0.0918    0.1763   0.0000       3.22980   440.4784       9.30255       9.35076       19.6395       5.55654      -3.18330      -1.32614      0.105710       0.00000       0.00000       0.00000       0.00000       0.00000       0.00000       0.00000       0.00000       0.00000       0.00000       0.00000       0.00000       0.00000       0.00000       0.00000       0.00000       0.00000       0.00000       0.00000       0.00000       0.00000       0.00000       0.00000       0.00000       0.00000       0.00000       0.00000       0.00000       18.7295       18.8638       14.3680       10.0867       5.89456       2.71867      0.939562      0.250503       0.00000       0.00000       0.00000       0.00000       0.00000       0.00000       0.00000       0.00000       0.00000       0.00000       0.00000       0.00000       0.00000       0.00000       0.00000       0.00000       0.00000       0.00000       0.00000       0.00000       0.00000       0.00000       0.00000       0.00000       0.00000       0.00000       0.00000       0.00000
   4  13 2188.4679    0.9660  0.5795  9.9127  0.0006       4.82902  0.0661   0.0624   0.1246    0.2531   0.0000       2.27168   379.5917       9.95490       23.4291      -11.1791       2.42216     -0.151587     -0.362219     0.0672594       0.00000       0.00000       0.00000       0.00000       0.00000       0.00000       0.00000       0.00000       0.00000       0.00000       0.00000       0.00000       0.00000       0.00000       0.00000       0.00000       0.00000       0.00000       0.00000       0.00000       0.00000       0.00000       0.00000       0.00000       0.00000       0.00000       0.00000       0.00000       20.9048       24.1828       20.2534       10.8122       8.58375       2.76950       1.71810      0.432025       0.00000       0.00000       0.00000       0.00000       0.00000       0.00000       0.00000       0.00000       0.00000       0.00000       0.00000       0.00000       0.00000       0.00000       0.00000       0.00000       0.00000       0.00000       0.00000       0.00000       0.00000       0.00000       0.00000       0.00000       0.00000       0.00000       0.00000       0.00000
   4  14 2324.1795    1.2862  0.7292  9.3232 -0.0008       3.69824  0.0650   0.0739   0.1316    0.6312   0.0000       1.72514   433.2218     -0.309760       2.65808      -1.51924       4.21101     -0.257570      0.621367      0.136041       0.00000       0.00000       0.00000       0.00000       0.00000       0.00000       0.00000       0.00000       0.00000       0.00000       0.00000       0.00000       0.00000       0.00000       0.00000       0.00000       0.00000       0.00000       0.00000       0.00000       0.00000       0.00000       0.00000       0.00000       0.00000       0.00000       0.00000       0.00000       20.0707       21.6644       16.2019       12.8089       7.56681       3.27117       1.14661      0.372893       0.00000       0.00000       0.00000       0.00000       0.00000       0.00000       0.00000       0.00000       0.00000       0.00000       0.00000       0.00000       0.00000       0.00000       0.00000       0.00000       0.00000       0.00000       0.00000       0.00000       0.00000       0.00000       0.00000       0.00000       0.00000       0.00000       0.00000       0.00000
   4  18 2864.2471    3.7793  0.7722 10.2021 -0.0037     -0.381812  0.0579   0.2009   0.1239    2.8181   0.0000       1.25111   448.0030      -7.43536      -5.27634       5.09363       1.96105       2.10201    -0.0561478      0.141656       0.00000       0.00000       0.00000       0.00000       0.00000       0.00000       0.00000       0.00000       0.00000       0.00000       0.00000       0.00000       0.00000       0.00000       0.00000       0.00000       0.00000       0.00000       0.00000       0.00000       0.00000       0.00000       0.00000       0.00000       0.00000       0.00000       0.00000       0.00000       18.5331       18.9294       14.6714       11.0287       5.92384       2.88174      0.980275      0.279820       0.00000       0.00000       0.00000       0.00000       0.00000       0.00000       0.00000       0.00000       0.00000       0.00000       0.00000       0.00000       0.00000       0.00000       0.00000       0.00000       0.00000       0.00000       0.00000       0.00000       0.00000       0.00000       0.00000       0.00000       0.00000       0.00000       0.00000       0.00000
   4  19 3000.1064    4.4416  0.7213 10.8029 -0.0017      0.135502  0.0588   0.2377   0.1091    2.3737   0.0000       1.08563   419.3113     0.0904965       5.00655      -16.1690      -2.62427      0.719068      0.762500     -0.239312       0.00000       0.00000       0.00000       0.00000       0.00000       0.00000       0.00000       0.00000       0.00000       0.00000       0.00000       0.00000       0.00000       0.00000       0.00000       0.00000       0.00000       0.00000       0.00000       0.00000       0.00000       0.00000       0.00000       0.00000       0.00000       0.00000       0.00000       0.00000       18.5485       18.3621       15.6924       10.5340       5.89675       3.21097       1.14213      0.271135       0.00000       0.00000       0.00000       0.00000       0.00000       0.00000       0.00000       0.00000       0.00000       0.00000       0.00000       0.00000       0.00000       0.00000       0.00000       0.00000       0.00000       0.00000       0.00000       0.00000       0.00000       0.00000       0.00000       0.00000       0.00000       0.00000       0.00000       0.00000
   4  21 3271.7680    3.6646  1.3903 11.4577  0.0003       4.57407  0.1047   0.1616   0.1612    0.8827   0.0000       1.45962   399.1645       42.8124      -19.6922      -27.9389      -1.93314       2.42556      0.184291    -0.0192901       0.00000       0.00000       0.00000       0.00000       0.00000       0.00000       0.00000       0.00000       0.00000       0.00000       0.00000       0.00000       0.00000       0.00000       0.00000       0.00000       0.00000       0.00000       0.00000       0.00000       0.00000       0.00000       0.00000       0.00000       0.00000       0.00000       0.00000       0.00000       24.5416       26.0509       20.9538       15.6072       9.28657       4.33208       1.63698      0.442014       0.00000       0.00000       0.00000       0.00000       0.00000       0.00000       0.00000       0.00000       0.00000       0.00000       0.00000       0.00000       0.00000       0.00000       0.00000       0.00000       0.00000       0.00000       0.00000       0.00000       0.00000       0.00000       0.00000       0.00000       0.00000       0.00000       0.00000       0.00000
   4  22 3407.9428    3.3979  1.9791 11.5079  0.0032     -0.214452  0.1164   0.1296   0.2217    0.5034   0.0000      0.755673   442.3592      -3.12868       15.2671       27.4754      -8.51782     -0.728032      -1.50032      0.507718       0.00000       0.00000       0.00000       0.00000       0.00000       0.00000       0.00000       0.00000       0.00000       0.00000       0.00000       0.00000       0.00000       0.00000       0.00000       0.00000       0.00000       0.00000       0.00000       0.00000       0.00000       0.00000       0.00000       0.00000       0.00000       0.00000       0.00000       0.00000       36.4267       36.8529       31.2320       19.3303       10.5090       5.55134       2.11057      0.474997       0.00000       0.00000       0.00000       0.00000       0.00000       0.00000       0.00000       0.00000       0.00000       0.00000       0.00000       0.00000       0.00000       0.00000       0.00000       0.00000       0.00000       0.00000       0.00000       0.00000       0.00000       0.00000       0.00000       0.00000       0.00000       0.00000       0.00000       0.00000
   4  24 3681.8228    2.4630  4.3819 10.0294 -0.0017      0.721917  0.1786   0.0626   0.3161    0.4382   0.0000      0.243962   469.1476       31.4085      -6.00009       7.63953       13.4422       4.91637     -0.777447      0.759844       0.00000       0.00000       0.00000       0.00000       0.00000       0.00000       0.00000       0.00000       0.00000       0.00000       0.00000       0.00000       0.00000       0.00000       0.00000       0.00000       0.00000       0.00000       0.00000       0.00000       0.00000       0.00000       0.00000       0.00000       0.00000       0.00000       0.00000       0.00000       44.7131       47.8156       39.2849       27.6663       16.2447       7.98641       3.10513      0.840740       0.00000       0.00000       0.00000       0.00000       0.00000       0.00000       0.00000       0.00000       0.00000       0.00000       0.00000       0.00000       0.00000       0.00000       0.00000       0.00000       0.00000       0.00000       0.00000       0.00000       0.00000       0.00000       0.00000       0.00000       0.00000       0.00000       0.00000       0.00000
   4  25 3819.1672    2.1609  5.1053 10.0335  0.0009      0.518774  0.1990   0.0511   0.3470    0.2977   0.0000      0.228559   532.8483       50.5269     -0.513966       33.3645       4.41370      -16.7592     -0.875328    -0.0311263       0.00000       0.00000       0.00000       0.00000       0.00000       0.00000       0.00000       0.00000       0.00000       0.00000       0.00000       0.00000       0.00000       0.00000       0.00000       0.00000       0.00000       0.00000       0.00000       0.00000       0.00000       0.00000       0.00000       0.00000       0.00000       0.00000       0.00000       0.00000       54.2215       57.8065       48.2012       30.6591       17.8578       8.64311       3.55497      0.873126       0.00000       0.00000       0.00000       0.00000       0.00000       0.00000       0.00000       0.00000       0.00000       0.00000       0.00000       0.00000       0.00000       0.00000       0.00000       0.00000       0.00000       0.00000       0.00000       0.00000       0.00000       0.00000       0.00000       0.00000       0.00000       0.00000       0.00000       0.00000
   5  13 2235.4792    1.0084  0.7774  8.8993  0.0019       4.86786  0.0813   0.0495   0.1301    0.5130   0.0000       1.60558   436.5426      -9.27028       2.47752       15.5110     -0.934405       4.46870      -2.89120     0.0509612     0.0272469    -0.0271662       0.00000       0.00000       0.00000       0.00000       0.00000       0.00000       0.00000       0.00000       0.00000       0.00000       0.00000       0.00000       0.00000       0.00000       0.00000       0.00000       0.00000       0.00000       0.00000       0.00000       0.00000       0.00000       0.00000       0.00000       0.00000       0.00000       23.9932       18.2642       11.9376       17.1647       13.7737       7.63627       2.99770       1.07993      0.283527     0.0739682       0.00000       0.00000       0.00000       0.00000       0.00000       0.00000       0.00000       0.00000       0.00000       0.00000       0.00000       0.00000       0.00000       0.00000       0.00000       0.00000       0.00000       0.00000       0.00000       0.00000       0.00000       0.00000       0.00000       0.00000       0.00000       0.00000
   5  14 2371.1458    1.3392  1.0243  9.3749 -0.0276       2.45697  0.0817   0.0586   0.1205    1.1571   0.0000       1.31406   425.1849       10.4563       22.2798       2.42305      -12.2134      -2.63125      0.204354      -2.14507     -0.467518      0.125252       0.00000       0.00000       0.00000       0.00000       0.00000       0.00000       0.00000       0.00000       0.00000       0.00000       0.00000       0.00000       0.00000       0.00000       0.00000       0.00000       0.00000       0.00000       0.00000       0.00000       0.00000       0.00000       0.00000       0.00000       0.00000       0.00000       17.9554       18.3724       17.6931       13.3859       9.24730       5.15777       3.00734       1.12231      0.390442     0.0852371       0.00000       0.00000       0.00000       0.00000       0.00000       0.00000       0.00000       0.00000       0.00000       0.00000       0.00000       0.00000       0.00000       0.00000       0.00000       0.00000       0.00000       0.00000       0.00000       0.00000       0.00000       0.00000       0.00000       0.00000       0.00000       0.00000
   5  15 2506.1424    1.8182  1.0049  9.0550  0.0077       3.26151  0.0763   0.0771   0.1298    1.1725   0.0000       1.36896   432.0767      -32.1110       13.5032       15.4123      0.206745      -1.91658      -2.53136      0.590302      0.633632     0.0821077       0.00000       0.00000       0.00000       0.00000       0.00000       0.00000       0.00000       0.00000       0.00000       0.00000       0.00000       0.00000       0.00000       0.00000       0.00000       0.00000       0.00000       0.00000       0.00000       0.00000       0.00000       0.00000       0.00000       0.00000       0.00000       0.00000       13.7500       18.0329       15.0181       11.8949       9.22357       4.26329       3.11612      0.888989      0.462057      0.108854       0.00000       0.00000       0.00000       0.00000       0.00000       0.00000       0.00000       0.00000       0.00000       0.00000       0.00000       0.00000       0.00000       0.00000       0.00000       0.00000       0.00000       0.00000       0.00000       0.00000       0.00000       0.00000       0.00000       0.00000       0.00000       0.00000
   5  16 2641.1311    2.3339  1.0037 10.4328  0.0017       1.30392  0.0656   0.1042   0.1281    0.7891   0.0000       1.29373   441.6640       41.6507      -6.81679       18.2879      0.428174       3.37450      -2.61036    -0.0889099      0.139941     0.0340280       0.00000       0.00000       0.00000       0.00000       0.00000       0.00000       0.00000       0.00000       0.00000       0.00000       0.00000       0.00000       0.00000       0.00000       0.00000       0.00000       0.00000       0.00000       0.00000       0.00000       0.00000       0.00000       0.00000       0.00000       0.00000       0.00000       14.7515       17.2097       15.8265       11.0948       7.60794       4.38091       2.43252       1.07978      0.377622     0.0807513       0.00000       0.00000       0.00000       0.00000       0.00000       0.00000       0.00000       0.00000       0.00000       0.00000       0.00000       0.00000       0.00000       0.00000       0.00000       0.00000       0.00000       0.00000       0.00000       0.00000       0.00000       0.00000       0.00000       0.00000       0.00000       0.00000
   5  19 3049.9318    4.4455  0.8206 11.4537 -0.0032       2.43643  0.0612   0.2274   0.1276    1.8345   0.0000       1.23003   420.4556       22.0011       12.6129       13.8648      -8.07445      -2.77835     -0.930588       1.07517      0.170388     -0.105348       0.00000       0.00000       0.00000       0.00000       0.00000       0.00000       0.00000       0.00000       0.00000       0.00000       0.00000       0.00000       0.00000       0.00000       0.00000       0.00000       0.00000       0.00000       0.00000       0.00000       0.00000       0.00000       0.00000       0.00000       0.00000       0.00000       16.9708       19.1696       15.4296       11.5827       7.85755       4.02510       2.12262      0.733339      0.278697     0.0634079       0.00000       0.00000       0.00000       0.00000       0.00000       0.00000       0.00000       0.00000       0.00000       0.00000       0.00000       0.00000       0.00000       0.00000       0.00000       0.00000       0.00000       0.00000       0.00000       0.00000       0.00000       0.00000       0.00000       0.00000       0.00000       0.00000
   5  21 3322.5290    3.8785  1.6578 11.3209 -0.0061       1.27961  0.0956   0.1490   0.2079    1.1756   0.0000      0.989420   466.9770       24.2640       27.7438      -4.66213      -8.26163       10.3242       2.27809      -1.52266    -0.0926593    -0.0446831       0.00000       0.00000       0.00000       0.00000       0.00000       0.00000       0.00000       0.00000       0.00000       0.00000       0.00000       0.00000       0.00000       0.00000       0.00000       0.00000       0.00000       0.00000       0.00000       0.00000       0.00000       0.00000       0.00000       0.00000       0.00000       0.00000       18.6884       21.1861       18.8867       14.4898       11.0011       6.15450       3.21867       1.30514      0.530704      0.110696       0.00000       0.00000       0.00000       0.00000       0.00000       0.00000       0.00000       0.00000       0.00000       0.00000       0.00000       0.00000       0.00000       0.00000       0.00000       0.00000       0.00000       0.00000       0.00000       0.00000       0.00000       0.00000       0.00000       0.00000       0.00000       0.00000
   5  23 3596.8481    2.6086  3.4244 10.6797 -0.0012      0.552006  0.1504   0.0700   0.2631    0.3664   0.0000      0.313790   412.6707       1.34618       23.7189    -0.0229570      -14.3764       1.47430       2.78676       3.21502      0.658293    -0.0825018       0.00000       0.00000       0.00000       0.00000       0.00000       0.00000       0.00000       0.00000       0.00000       0.00000       0.00000       0.00000       0.00000       0.00000       0.00000       0.00000       0.00000       0.00000       0.00000       0.00000       0.00000       0.00000       0.00000       0.00000       0.00000       0.00000       32.7301       39.3402       32.8716       24.9238       15.9258       9.68893       4.52413       2.17054      0.712570      0.177111       0.00000       0.00000       0.00000       0.00000       0.00000       0.00000       0.00000       0.00000       0.00000       0.00000       0.00000       0.00000       0.00000       0.00000       0.00000       0.00000       0.00000       0.00000       0.00000       0.00000       0.00000       0.00000       0.00000       0.00000       0.00000       0.00000
   6  11 2004.0775    0.5729  0.4253  9.1482 -0.0091       9.74897  0.0494   0.0370   0.0802    0.1611   0.0000       2.99255   423.0902      0.444431       11.3925       6.85265      -12.0529       2.85875      -1.92408      -1.00654      0.618002      0.120482     0.0214775    0.00289999       0.00000       0.00000       0.00000       0.00000       0.00000       0.00000       0.00000       0.00000       0.00000       0.00000       0.00000       0.00000       0.00000       0.00000       0.00000       0.00000       0.00000       0.00000       0.00000       0.00000       0.00000       0.00000       0.00000       0.00000       12.1633       12.1689       13.0004       9.14864       6.41654       5.27881       2.58764       1.05487      0.730638      0.298039     0.0697703     0.0112939       0.00000       0.00000       0.00000       0.00000       0.00000       0.00000       0.00000       0.00000       0.00000       0.00000       0.00000       0.00000       0.00000       0.00000       0.00000       0.00000       0.00000       0.00000       0.00000       0.00000       0.00000       0.00000       0.00000       0.00000
   6  12 2142.5937    0.7019  0.7540  8.6010  0.0037       7.32184  0.0709   0.0325   0.1096    0.3347   0.0000       1.98138   439.7096      -5.06814       21.5214       4.39111      -1.09157       4.80777     -0.376346       2.12218    -0.0784599     -0.408381      0.129837    -0.0244311       0.00000       0.00000       0.00000       0.00000       0.00000       0.00000       0.00000       0.00000       0.00000       0.00000       0.00000       0.00000       0.00000       0.00000       0.00000       0.00000       0.00000       0.00000       0.00000       0.00000       0.00000       0.00000       0.00000       0.00000       12.4887       15.9818       16.5657       9.20578       10.0997       5.27265       3.08535       2.21097      0.597897      0.365005      0.139169     0.0215034       0.00000       0.00000       0.00000       0.00000       0.00000       0.00000       0.00000       0.00000       0.00000       0.00000       0.00000       0.00000       0.00000       0.00000       0.00000       0.00000       0.00000       0.00000       0.00000       0.00000       0.00000       0.00000       0.00000       0.00000
   6  13 2279.8177    1.1501  0.6600  9.3448 -0.0089       3.93602  0.0582   0.0559   0.0820    0.3790   0.0000       1.55690   431.5230       16.7688       27.1139       10.5051      -12.9315       2.12624       3.20956       3.00726       1.36585     -0.172001      0.112318     0.0166744       0.00000       0.00000       0.00000       0.00000       0.00000       0.00000       0.00000       0.00000       0.00000       0.00000       0.00000       0.00000       0.00000       0.00000       0.00000       0.00000       0.00000       0.00000       0.00000       0.00000       0.00000       0.00000       0.00000       0.00000       14.2777       17.0497       15.0174       11.6633       7.60918       4.31290       2.80848       1.29305      0.715314      0.212489     0.0759014     0.0165009       0.00000       0.00000       0.00000       0.00000       0.00000       0.00000       0.00000       0.00000       0.00000       0.00000       0.00000       0.00000       0.00000       0.00000       0.00000       0.00000       0.00000       0.00000       0.00000       0.00000       0.00000       0.00000       0.00000       0.00000
   6  14 2415.5142    1.5179  0.8341  9.4432 -0.0046       1.57313  0.1094   0.0659   0.1012    0.6174   0.0000       1.43484   425.8473       6.34310       4.20860       4.77433      -11.8072      -10.4287     -0.301656    -0.0509208      -1.02810      0.279337     0.0121624    -0.0190195       0.00000       0.00000       0.00000       0.00000       0.00000       0.00000       0.00000       0.00000       0.00000       0.00000       0.00000       0.00000       0.00000       0.00000       0.00000       0.00000       0.00000       0.00000       0.00000       0.00000       0.00000       0.00000       0.00000       0.00000       17.5902       18.5946       21.7523       11.4693       14.4526       7.80918       4.73516       3.03674      0.757776      0.471764      0.193724     0.0262320       0.00000       0.00000       0.00000       0.00000       0.00000       0.00000       0.00000       0.00000       0.00000       0.00000       0.00000       0.00000       0.00000       0.00000       0.00000       0.00000       0.00000       0.00000       0.00000       0.00000       0.00000       0.00000       0.00000       0.00000
   6  16 2687.0566    2.6499  0.7931 10.9229 -0.0124      0.770917  0.0528   0.1194   0.1084    0.4894   0.0000       1.47415   437.4848      -8.88633       5.45803       2.88063      0.839092       8.49714      -2.33831     0.0873768       1.16163      0.178914     -0.111040  -8.11920e-05       0.00000       0.00000       0.00000       0.00000       0.00000       0.00000       0.00000       0.00000       0.00000       0.00000       0.00000       0.00000       0.00000       0.00000       0.00000       0.00000       0.00000       0.00000       0.00000       0.00000       0.00000       0.00000       0.00000       0.00000       9.61913       11.7850       11.4140       8.11584       7.79821       4.33248       2.75296       1.65619      0.553434      0.261232     0.0973329     0.0173933       0.00000       0.00000       0.00000       0.00000       0.00000       0.00000       0.00000       0.00000       0.00000       0.00000       0.00000       0.00000       0.00000       0.00000       0.00000       0.00000       0.00000       0.00000       0.00000       0.00000       0.00000       0.00000       0.00000       0.00000
   6  17 2823.6444    3.2371  0.9087 10.9306 -0.0002     -0.721308  0.0933   0.1335   0.1166    0.6652   0.0000       1.33769   422.3526      -4.42865       13.5415      -1.60839      -4.49330      -4.90124      0.467662     -0.323550    0.00609215     0.0725935     0.0389219  -0.000128878       0.00000       0.00000       0.00000       0.00000       0.00000       0.00000       0.00000       0.00000       0.00000       0.00000       0.00000       0.00000       0.00000       0.00000       0.00000       0.00000       0.00000       0.00000       0.00000       0.00000       0.00000       0.00000       0.00000       0.00000       26.9924       32.0382       27.6280       19.1972       12.5105       6.38018       3.15513       1.28906      0.573789      0.214522     0.0621248     0.0129017       0.00000       0.00000       0.00000       0.00000       0.00000       0.00000       0.00000       0.00000       0.00000       0.00000       0.00000       0.00000       0.00000       0.00000       0.00000       0.00000       0.00000       0.00000       0.00000       0.00000       0.00000       0.00000       0.00000       0.00000
   6  18 2960.6204    3.6825  0.8906 11.1798  0.0115      0.287638  0.0566   0.1564   0.1077    0.5759   0.0000      0.947305   431.0373       10.2515       9.43543      -1.55878      -10.8931       7.14094      0.480767     -0.223253     -0.360047     -0.247770    -0.0492990    -0.0421727       0.00000       0.00000       0.00000       0.00000       0.00000       0.00000       0.00000       0.00000       0.00000       0.00000       0.00000       0.00000       0.00000       0.00000       0.00000       0.00000       0.00000       0.00000       0.00000       0.00000       0.00000       0.00000       0.00000       0.00000       10.6514       11.9579       12.0439       9.42779       6.43278       4.53265       2.51120       1.37405      0.650951      0.261493     0.0708193     0.0155846       0.00000       0.00000       0.00000       0.00000       0.00000       0.00000       0.00000       0.00000       0.00000       0.00000       0.00000       0.00000       0.00000       0.00000       0.00000       0.00000       0.00000       0.00000       0.00000       0.00000       0.00000       0.00000       0.00000       0.00000
   6  19 3097.3250    4.1837  0.8088 12.5453 -0.0112       2.39135  0.0652   0.1910   0.0964    0.3093   0.0000       1.32827   439.9049       36.0002       3.84569      0.218384       2.72313      -1.04045      -1.49957     -0.421831     -0.160380    -0.0594134     0.0274967     0.0242033       0.00000       0.00000       0.00000       0.00000       0.00000       0.00000       0.00000       0.00000       0.00000       0.00000       0.00000       0.00000       0.00000       0.00000       0.00000       0.00000       0.00000       0.00000       0.00000       0.00000       0.00000       0.00000       0.00000       0.00000       11.3615       13.1745       12.9871       10.6747       8.09540       5.39927       3.40871       1.49553      0.845281      0.298420     0.0994258     0.0210537       0.00000       0.00000       0.00000       0.00000       0.00000       0.00000       0.00000       0.00000       0.00000       0.00000       0.00000       0.00000       0.00000       0.00000       0.00000       0.00000       0.00000       0.00000       0.00000       0.00000       0.00000       0.00000       0.00000       0.00000
   6  20 3234.0567    4.0011  1.3687 11.3918  0.0025       1.29061  0.0832   0.1420   0.1489    0.6724   0.0000       1.17317   441.2466       25.7416      -7.64033      -4.75149      -2.32148       1.04654       4.49021      0.757742      -1.00939   -0.00930156    -0.0627275   -0.00369886       0.00000       0.00000       0.00000       0.00000       0.00000       0.00000       0.00000       0.00000       0.00000       0.00000       0.00000       0.00000       0.00000       0.00000       0.00000       0.00000       0.00000       0.00000       0.00000       0.00000       0.00000       0.00000       0.00000       0.00000       13.5715       16.2919       14.4246       12.3227       9.34015       6.08405       3.80633       1.82273      0.939063      0.325068      0.110560     0.0244582       0.00000       0.00000       0.00000       0.00000       0.00000       0.00000       0.00000       0.00000       0.00000       0.00000       0.00000       0.00000       0.00000       0.00000       0.00000       0.00000       0.00000       0.00000       0.00000       0.00000       0.00000       0.00000       0.00000       0.00000
   6  21 3371.0821    3.4375  2.1281 10.7218  0.0075      0.640724  0.1027   0.0969   0.1880    0.5452   0.0000      0.614704   434.5629       2.26053       4.84792      0.913890      -2.93566      -11.0682      -2.77708       4.17693     -0.162106     -0.456289    -0.0100619     0.0245953       0.00000       0.00000       0.00000       0.00000       0.00000       0.00000       0.00000       0.00000       0.00000       0.00000       0.00000       0.00000       0.00000       0.00000       0.00000       0.00000       0.00000       0.00000       0.00000       0.00000       0.00000       0.00000       0.00000       0.00000       16.8088       20.2544       18.7397       15.4852       12.0477       7.82930       4.71081       2.47726       1.12176      0.448777      0.139340     0.0294346       0.00000       0.00000       0.00000       0.00000       0.00000       0.00000       0.00000       0.00000       0.00000       0.00000       0.00000       0.00000       0.00000       0.00000       0.00000       0.00000       0.00000       0.00000       0.00000       0.00000       0.00000       0.00000       0.00000       0.00000
   6  22 3508.0746    2.9338  2.6600 10.7966 -0.0098      0.338865  0.1139   0.0752   0.2094    0.3922   0.0000      0.379234   434.2642       18.3616       48.5563      0.114127       2.49108      -8.35081     -0.643444       1.18670       1.60895      -1.22180     -0.246674    -0.0183381       0.00000       0.00000       0.00000       0.00000       0.00000       0.00000       0.00000       0.00000       0.00000       0.00000       0.00000       0.00000       0.00000       0.00000       0.00000       0.00000       0.00000       0.00000       0.00000       0.00000       0.00000       0.00000       0.00000       0.00000       20.2209       21.8712       20.8314       18.2280       13.3122       8.93505       5.45437       2.86587       1.30839      0.490782      0.144558     0.0296241       0.00000       0.00000       0.00000       0.00000       0.00000       0.00000       0.00000       0.00000       0.00000       0.00000       0.00000       0.00000       0.00000       0.00000       0.00000       0.00000       0.00000       0.00000       0.00000       0.00000       0.00000       0.00000       0.00000       0.00000
   6  23 3646.2915    2.4950  3.5356 10.0510  0.0010      0.629201  0.1352   0.0565   0.2475    0.3719   0.0000      0.267664   464.7994      -3.17200       12.5142       39.9546       9.41493       3.56933      -4.71325      -1.86377       1.52971     -0.282079     -0.204562     0.0468913       0.00000       0.00000       0.00000       0.00000       0.00000       0.00000       0.00000       0.00000       0.00000       0.00000       0.00000       0.00000       0.00000       0.00000       0.00000       0.00000       0.00000       0.00000       0.00000       0.00000       0.00000       0.00000       0.00000       0.00000       22.6217       29.0844       25.3473       21.6541       15.3379       10.5061       5.88163       3.18062       1.39594      0.597435      0.182970     0.0422071       0.00000       0.00000       0.00000       0.00000       0.00000       0.00000       0.00000       0.00000       0.00000       0.00000       0.00000       0.00000       0.00000       0.00000       0.00000       0.00000       0.00000       0.00000       0.00000       0.00000       0.00000       0.00000       0.00000       0.00000
   6  28 4337.8992    1.0438 12.9861  9.5008 -0.0030    -0.0608724  0.4303   0.0199   0.7177    0.0860   0.0000      0.125182   488.5700       40.2318      -26.3653      -87.0570       7.96528       22.2864      -25.6430      0.177153       7.50216       1.04719       1.16216    -0.0214540       0.00000       0.00000       0.00000       0.00000       0.00000       0.00000       0.00000       0.00000       0.00000       0.00000       0.00000       0.00000       0.00000       0.00000       0.00000       0.00000       0.00000       0.00000       0.00000       0.00000       0.00000       0.00000       0.00000       0.00000       57.1936       71.8270       65.2836       55.6241       41.4078       26.8141       16.3434       8.47167       3.98820       1.55124      0.511504      0.108740       0.00000       0.00000       0.00000       0.00000       0.00000       0.00000       0.00000       0.00000       0.00000       0.00000       0.00000       0.00000       0.00000       0.00000       0.00000       0.00000       0.00000       0.00000       0.00000       0.00000       0.00000       0.00000       0.00000       0.00000
   7  12 2184.7623    0.8549  0.5892  9.2403 -0.0147       8.94563  0.0497   0.0415   0.0855    0.2195   0.0000       1.93800   432.8963       5.10611       15.5671      -9.32027       6.63245       1.48902      -4.85032       1.05040     -0.321210   -0.00908066     -0.567954    -0.0634611    -0.0162818   -0.00289042       0.00000       0.00000       0.00000       0.00000       0.00000       0.00000       0.00000       0.00000       0.00000       0.00000       0.00000       0.00000       0.00000       0.00000       0.00000       0.00000       0.00000       0.00000       0.00000       0.00000       0.00000       0.00000       11.3616       13.2677       12.2180       10.2425       6.90916       4.50370       2.87675       1.51895      0.873442      0.408619      0.186212     0.0540217     0.0149208    0.00320696       0.00000       0.00000       0.00000       0.00000       0.00000       0.00000       0.00000       0.00000       0.00000       0.00000       0.00000       0.00000       0.00000       0.00000       0.00000       0.00000       0.00000       0.00000       0.00000       0.00000       0.00000       0.00000
   7  13 2322.2361    1.1034  0.9569  9.6651 -0.0164       5.51700  0.0658   0.0452   0.1132    0.3511   0.0000       1.39306   430.1806       12.3829      -5.60172     -0.212778      -2.55355      0.301955      -7.72592      0.636134      0.450110     -0.223179     -0.121659    0.00215904    -0.0135410     0.0100859       0.00000       0.00000       0.00000       0.00000       0.00000       0.00000       0.00000       0.00000       0.00000       0.00000       0.00000       0.00000       0.00000       0.00000       0.00000       0.00000       0.00000       0.00000       0.00000       0.00000       0.00000       0.00000       10.0325       12.3912       11.7865       9.99997       8.12699       6.07637       4.01862       2.12829       1.36727      0.470313      0.266736     0.0856604     0.0254221    0.00514891       0.00000       0.00000       0.00000       0.00000       0.00000       0.00000       0.00000       0.00000       0.00000       0.00000       0.00000       0.00000       0.00000       0.00000       0.00000       0.00000       0.00000       0.00000       0.00000       0.00000       0.00000       0.00000
   7  14 2458.2993    1.6219  0.8393 10.0887 -0.0090       4.32822  0.0542   0.0707   0.1098    0.3133   0.0000       1.36706   437.4443      -10.0045       28.0093     -0.467858       3.72858       3.86100     -0.408648      -1.02744       1.26453    -0.0454865      0.270615    -0.0482151     0.0364501    0.00181509       0.00000       0.00000       0.00000       0.00000       0.00000       0.00000       0.00000       0.00000       0.00000       0.00000       0.00000       0.00000       0.00000       0.00000       0.00000       0.00000       0.00000       0.00000       0.00000       0.00000       0.00000       0.00000       10.4885       12.0500       10.0469       8.79167       7.52957       5.79122       3.41732       2.09930      0.882364      0.478292      0.165189     0.0686730     0.0169916    0.00372355       0.00000       0.00000       0.00000       0.00000       0.00000       0.00000       0.00000       0.00000       0.00000       0.00000       0.00000       0.00000       0.00000       0.00000       0.00000       0.00000       0.00000       0.00000       0.00000       0.00000       0.00000       0.00000
   7  15 2594.3177    2.2406  0.9672 10.7725 -0.0035       2.28866  0.0563   0.0929   0.1089    0.4023   0.0000       1.21621   418.3883      -23.6593       25.7122      -4.29278      -2.31671       3.91519     -0.370172      -3.12856      0.698162      0.315795      0.231583     0.0746097   -0.00147746    0.00403011       0.00000       0.00000       0.00000       0.00000       0.00000       0.00000       0.00000       0.00000       0.00000       0.00000       0.00000       0.00000       0.00000       0.00000       0.00000       0.00000       0.00000       0.00000       0.00000       0.00000       0.00000       0.00000       9.12491       10.3216       10.0076       8.83519       6.92575       4.94909       3.31640       1.85142       1.07011      0.459044      0.211802     0.0643359     0.0198121    0.00388019       0.00000       0.00000       0.00000       0.00000       0.00000       0.00000       0.00000       0.00000       0.00000       0.00000       0.00000       0.00000       0.00000       0.00000       0.00000       0.00000       0.00000       0.00000       0.00000       0.00000       0.00000       0.00000
   7  16 2731.1281    2.6498  0.6794 11.8432 -0.0041       1.94156  0.0784   0.1383   0.0895    0.1943   0.0000       1.57430   436.3772      0.518104      -1.48066       16.7107       2.53806     -0.789899     -0.300096     0.0514396       1.08085     -0.107160    0.00769418    -0.0700134  -0.000792651    0.00637525       0.00000       0.00000       0.00000       0.00000       0.00000       0.00000       0.00000       0.00000       0.00000       0.00000       0.00000       0.00000       0.00000       0.00000       0.00000       0.00000       0.00000       0.00000       0.00000       0.00000       0.00000       0.00000       13.3949       17.1508       8.80547       12.7234       9.91151       9.84131       5.03192       3.20070       1.19992      0.684150      0.170333      0.106037     0.0166042    0.00830498       0.00000       0.00000       0.00000       0.00000       0.00000       0.00000       0.00000       0.00000       0.00000       0.00000       0.00000       0.00000       0.00000       0.00000       0.00000       0.00000       0.00000       0.00000       0.00000       0.00000       0.00000       0.00000
   7  17 2868.4395    3.3569  0.9022 11.4305  0.0001       2.11983  0.0595   0.1303   0.0995    0.3845   0.0000       1.27014   423.5431     -0.365663       20.8277       13.5858       3.40310      -2.95020       3.12270     -0.613447     -0.373714     -0.331148     -0.135837    -0.0119648    -0.0408196  -0.000260180       0.00000       0.00000       0.00000       0.00000       0.00000       0.00000       0.00000       0.00000       0.00000       0.00000       0.00000       0.00000       0.00000       0.00000       0.00000       0.00000       0.00000       0.00000       0.00000       0.00000       0.00000       0.00000       9.35348       9.56412       10.3931       9.17690       7.11829       4.73170       2.86367       2.07482       1.17358      0.500636      0.202843     0.0723637     0.0195666    0.00322490       0.00000       0.00000       0.00000       0.00000       0.00000       0.00000       0.00000       0.00000       0.00000       0.00000       0.00000       0.00000       0.00000       0.00000       0.00000       0.00000       0.00000       0.00000       0.00000       0.00000       0.00000       0.00000
   7  18 3005.6998    3.8821  0.9246 11.9308  0.0032       2.97586  0.0554   0.1440   0.1042    0.3044   0.0000       1.31747   436.3380     -0.389328       11.9629      -2.97140      -1.73503      -4.78256     -0.425487      0.483744       1.21275     -0.241644     -0.156791     0.0612772     0.0200044   -0.00388059       0.00000       0.00000       0.00000       0.00000       0.00000       0.00000       0.00000       0.00000       0.00000       0.00000       0.00000       0.00000       0.00000       0.00000       0.00000       0.00000       0.00000       0.00000       0.00000       0.00000       0.00000       0.00000       8.16076       10.8108       9.59713       8.16300       7.06605       4.37097       3.15065       1.83575      0.945194      0.486341      0.179725     0.0649382     0.0225575    0.00414675       0.00000       0.00000       0.00000       0.00000       0.00000       0.00000       0.00000       0.00000       0.00000       0.00000       0.00000       0.00000       0.00000       0.00000       0.00000       0.00000       0.00000       0.00000       0.00000       0.00000       0.00000       0.00000
   7  19 3142.8038    4.3461  0.8916 12.0624 -0.0045       1.05917  0.0568   0.1657   0.0996    0.3813   0.0000       1.21998   419.5138       7.13108       13.1119       13.3282      -5.80786      -1.36100      -1.93680      0.402211     -0.423008     -0.261736      0.148632    -0.0324535     0.0159994    0.00259063       0.00000       0.00000       0.00000       0.00000       0.00000       0.00000       0.00000       0.00000       0.00000       0.00000       0.00000       0.00000       0.00000       0.00000       0.00000       0.00000       0.00000       0.00000       0.00000       0.00000       0.00000       0.00000       10.5127       12.3083       10.9534       9.59859       7.22825       4.89824       3.08795       1.78119      0.939054      0.407983      0.163299     0.0536115     0.0147469    0.00323541       0.00000       0.00000       0.00000       0.00000       0.00000       0.00000       0.00000       0.00000       0.00000       0.00000       0.00000       0.00000       0.00000       0.00000       0.00000       0.00000       0.00000       0.00000       0.00000       0.00000       0.00000       0.00000
   7  20 3279.9432    3.9598  1.2096 12.2844 -0.0005       3.55554  0.0739   0.1405   0.1237    0.3029   0.0000       1.20398   446.9242       7.28726      0.614138       14.1344      -6.39893     -0.661013     -0.370242       3.72018     -0.732459     -0.213689      0.245006    -0.0495675    -0.0323433   -0.00318181       0.00000       0.00000       0.00000       0.00000       0.00000       0.00000       0.00000       0.00000       0.00000       0.00000       0.00000       0.00000       0.00000       0.00000       0.00000       0.00000       0.00000       0.00000       0.00000       0.00000       0.00000       0.00000       10.6733       12.8921       13.0239       10.1820       8.21168       5.99778       3.74448       2.19213       1.26128      0.521892      0.255848     0.0902217     0.0257930    0.00452680       0.00000       0.00000       0.00000       0.00000       0.00000       0.00000       0.00000       0.00000       0.00000       0.00000       0.00000       0.00000       0.00000       0.00000       0.00000       0.00000       0.00000       0.00000       0.00000       0.00000       0.00000       0.00000
   7  21 3417.5319    3.3248  2.0439 11.2774 -0.0042       1.60694  0.0896   0.0907   0.1593    0.2796   0.0000      0.558377   435.7274       10.9498       32.5343      -31.2657       23.2379       8.46838      -3.22482      0.305251       1.33819      -1.01164     -0.466990      0.125184     0.0978753   -0.00457947       0.00000       0.00000       0.00000       0.00000       0.00000       0.00000       0.00000       0.00000       0.00000       0.00000       0.00000       0.00000       0.00000       0.00000       0.00000       0.00000       0.00000       0.00000       0.00000       0.00000       0.00000       0.00000       13.2663       16.1684       15.1733       13.3943       10.3894       7.14389       4.81326       2.77446       1.57777      0.689176      0.309037      0.101078     0.0313523    0.00617681       0.00000       0.00000       0.00000       0.00000       0.00000       0.00000       0.00000       0.00000       0.00000       0.00000       0.00000       0.00000       0.00000       0.00000       0.00000       0.00000       0.00000       0.00000       0.00000       0.00000       0.00000       0.00000
   7  22 3555.4658    2.8066  2.8383 10.7404 -0.0028      0.522421  0.1114   0.0650   0.1987    0.2534   0.0000      0.390162   420.9774      -2.79038       15.2920       23.7093      -7.85120       25.5469      -5.88747      -2.96541       1.54073      0.652044     -0.800017     -0.188467   -0.00231634   -0.00499258       0.00000       0.00000       0.00000       0.00000       0.00000       0.00000       0.00000       0.00000       0.00000       0.00000       0.00000       0.00000       0.00000       0.00000       0.00000       0.00000       0.00000       0.00000       0.00000       0.00000       0.00000       0.00000       16.2268       19.9549       18.2345       16.3146       12.5423       9.72637       5.86776       3.63618       1.68758      0.906466      0.340416      0.139714     0.0361745    0.00783593       0.00000       0.00000       0.00000       0.00000       0.00000       0.00000       0.00000       0.00000       0.00000       0.00000       0.00000       0.00000       0.00000       0.00000       0.00000       0.00000       0.00000       0.00000       0.00000       0.00000       0.00000       0.00000
   7  23 3693.7943    2.3875  4.1468 10.1199 -0.0051      0.390793  0.1307   0.0449   0.2441    0.2315   0.0000      0.196664   429.6628       31.0316       2.75633       20.5103       12.0337      -18.8574       1.11384      -3.17715       2.51913     0.0969534     -0.113280     -0.220663    -0.0261588    0.00509324       0.00000       0.00000       0.00000       0.00000       0.00000       0.00000       0.00000       0.00000       0.00000       0.00000       0.00000       0.00000       0.00000       0.00000       0.00000       0.00000       0.00000       0.00000       0.00000       0.00000       0.00000       0.00000       20.6065       24.4574       23.6519       20.5316       14.8525       11.2023       6.66554       4.18652       2.16208       1.03724      0.430461      0.162985     0.0404707    0.00834035       0.00000       0.00000       0.00000       0.00000       0.00000       0.00000       0.00000       0.00000       0.00000       0.00000       0.00000       0.00000       0.00000       0.00000       0.00000       0.00000       0.00000       0.00000       0.00000       0.00000       0.00000       0.00000
   7  24 3832.5564    2.0002  5.8824  9.9526 -0.0000      0.657931  0.1716   0.0335   0.3197    0.1372   0.0000      0.154281   435.4099       18.5546      -5.82970       24.5324       5.62147       1.39762       5.60730      -2.49226     -0.522606    -0.0472329     -0.345890      0.158289     0.0906935   -0.00333039       0.00000       0.00000       0.00000       0.00000       0.00000       0.00000       0.00000       0.00000       0.00000       0.00000       0.00000       0.00000       0.00000       0.00000       0.00000       0.00000       0.00000       0.00000       0.00000       0.00000       0.00000       0.00000       25.5576       29.0327       27.7025       24.5851       19.5898       14.0719       9.22874       5.30858       2.89308       1.28392      0.558187      0.189698     0.0549739     0.0102448       0.00000       0.00000       0.00000       0.00000       0.00000       0.00000       0.00000       0.00000       0.00000       0.00000       0.00000       0.00000       0.00000       0.00000       0.00000       0.00000       0.00000       0.00000       0.00000       0.00000       0.00000       0.00000
   7  26 4109.0574    1.3902 10.0154  9.7395 -0.0046    -0.0767503  0.2666   0.0214   0.4974    0.0726   0.0000      0.103664   433.7917       119.842       36.5891       27.1237      -12.9069      -26.5937      -29.5818       14.8855       1.70768      -3.54330      -1.09192    -0.0966981     -0.273038    -0.0102256       0.00000       0.00000       0.00000       0.00000       0.00000       0.00000       0.00000       0.00000       0.00000       0.00000       0.00000       0.00000       0.00000       0.00000       0.00000       0.00000       0.00000       0.00000       0.00000       0.00000       0.00000       0.00000       36.6413       44.1036       42.5178       37.0098       29.5511       21.2656       13.4182       8.47400       4.39907       2.11765      0.853128      0.325384     0.0894350     0.0168561       0.00000       0.00000       0.00000       0.00000       0.00000       0.00000       0.00000       0.00000       0.00000       0.00000       0.00000       0.00000       0.00000       0.00000       0.00000       0.00000       0.00000       0.00000       0.00000       0.00000       0.00000       0.00000
   8  10 1946.1440    0.5237  0.3291  9.1986 -0.0148       12.5894  0.0338   0.0344   0.0602    0.1035   0.0000       3.26527   437.9384      -7.58526       3.40834      -5.35373      -8.77539       2.82287    -0.0265913      -1.06446      0.638724     -0.125780      0.190471    -0.0926222    -0.0505578   -0.00624091    0.00429380   0.000717426       0.00000       0.00000       0.00000       0.00000       0.00000       0.00000       0.00000       0.00000       0.00000       0.00000       0.00000       0.00000       0.00000       0.00000       0.00000       0.00000       0.00000       0.00000       0.00000       0.00000       6.21953       6.41853       7.45078       6.39440       4.73852       3.58730       2.17077       1.41440       1.06676      0.547041      0.230409      0.110351     0.0443916     0.0126193    0.00313655   0.000466670       0.00000       0.00000       0.00000       0.00000       0.00000       0.00000       0.00000       0.00000       0.00000       0.00000       0.00000       0.00000       0.00000       0.00000       0.00000       0.00000       0.00000       0.00000       0.00000       0.00000
   8  11 2086.1973    0.6910  0.4847  9.3182 -0.0112       6.65488  0.0535   0.0367   0.0752    0.1371   0.0000       2.14929   441.8904      -10.8361       11.9363       4.70491      -8.00692      -5.29092       1.59159       1.38653      0.513350    0.00198384      0.132433     -0.171466    -0.0672390   -0.00565417    0.00420057   4.97054e-05       0.00000       0.00000       0.00000       0.00000       0.00000       0.00000       0.00000       0.00000       0.00000       0.00000       0.00000       0.00000       0.00000       0.00000       0.00000       0.00000       0.00000       0.00000       0.00000       0.00000       8.09971       7.27612       9.95551       7.92781       5.52289       5.59537       3.61841       2.21837       1.34713      0.680238      0.346289      0.172643     0.0729919     0.0217083    0.00453542   0.000666105       0.00000       0.00000       0.00000       0.00000       0.00000       0.00000       0.00000       0.00000       0.00000       0.00000       0.00000       0.00000       0.00000       0.00000       0.00000       0.00000       0.00000       0.00000       0.00000       0.00000
   8  12 2225.3824    0.9356  0.7955  9.2898 -0.0028       7.97845  0.0550   0.0373   0.0956    0.2279   0.0000       1.57005   436.7689      -3.57944       4.83617       7.32335      -1.34255       3.07010      -2.82295     -0.243638       1.58201     -0.117333      0.399435     -0.151007    -0.0295018     0.0150201    0.00151126  -0.000808716       0.00000       0.00000       0.00000       0.00000       0.00000       0.00000       0.00000       0.00000       0.00000       0.00000       0.00000       0.00000       0.00000       0.00000       0.00000       0.00000       0.00000       0.00000       0.00000       0.00000       8.44444       9.69464       10.3033       8.69676       7.19284       4.92427       3.30690       2.43070       1.22552      0.689430      0.405336      0.147796     0.0549700     0.0211641    0.00502607   0.000797989       0.00000       0.00000       0.00000       0.00000       0.00000       0.00000       0.00000       0.00000       0.00000       0.00000       0.00000       0.00000       0.00000       0.00000       0.00000       0.00000       0.00000       0.00000       0.00000       0.00000
   8  13 2362.9881    1.3207  0.8696  9.6445 -0.0055       4.86307  0.0514   0.0522   0.0979    0.2998   0.0000       1.22984   432.0213      -8.19347       4.64106      -9.73423       4.56553      -4.32586       4.06848      -2.77418       1.83143      0.747699     -0.654080     -0.241772     0.0747018   -0.00804814   -0.00342268  -0.000202374       0.00000       0.00000       0.00000       0.00000       0.00000       0.00000       0.00000       0.00000       0.00000       0.00000       0.00000       0.00000       0.00000       0.00000       0.00000       0.00000       0.00000       0.00000       0.00000       0.00000       7.41310       8.37219       9.01827       7.45180       6.32893       4.90088       3.30978       2.24971       1.18666      0.662433      0.341093      0.148494     0.0553348     0.0198173    0.00464280   0.000782624       0.00000       0.00000       0.00000       0.00000       0.00000       0.00000       0.00000       0.00000       0.00000       0.00000       0.00000       0.00000       0.00000       0.00000       0.00000       0.00000       0.00000       0.00000       0.00000       0.00000
   8  14 2499.4946    1.7747  0.8415 10.6666 -0.0028       3.94565  0.0514   0.0669   0.0992    0.2324   0.0000       1.47936   446.8421       2.50740       8.11903      -17.4585       14.8001       5.01300       1.66680       2.57800     -0.119407      0.244775     -0.166294      0.139270     0.0234405    0.00878114   -0.00659132  -0.000689912       0.00000       0.00000       0.00000       0.00000       0.00000       0.00000       0.00000       0.00000       0.00000       0.00000       0.00000       0.00000       0.00000       0.00000       0.00000       0.00000       0.00000       0.00000       0.00000       0.00000       7.13694       8.42332       8.61682       7.00861       6.50485       4.69646       3.31000       2.11633       1.26739      0.684454      0.323099      0.140037     0.0547883     0.0190167    0.00526117   0.000810714       0.00000       0.00000       0.00000       0.00000       0.00000       0.00000       0.00000       0.00000       0.00000       0.00000       0.00000       0.00000       0.00000       0.00000       0.00000       0.00000       0.00000       0.00000       0.00000       0.00000
   8  15 2636.1190    2.3267  1.0216 10.7599  0.0017       1.04717  0.0673   0.0787   0.1032    0.3045   0.0000       1.18706   427.9377       7.61839       2.77297      -3.89253      -3.16150      0.162042       3.17801       1.04025      0.876042    -0.0974912     0.0224467      0.215901    0.00231437    -0.0151012    0.00218880   0.000179388       0.00000       0.00000       0.00000       0.00000       0.00000       0.00000       0.00000       0.00000       0.00000       0.00000       0.00000       0.00000       0.00000       0.00000       0.00000       0.00000       0.00000       0.00000       0.00000       0.00000       9.10883       11.2461       9.81008       9.35706       7.78825       6.49477       4.62162       2.61164       1.76724      0.737596      0.433198      0.148192     0.0775840     0.0198154    0.00597380    0.00123875       0.00000       0.00000       0.00000       0.00000       0.00000       0.00000       0.00000       0.00000       0.00000       0.00000       0.00000       0.00000       0.00000       0.00000       0.00000       0.00000       0.00000       0.00000       0.00000       0.00000
   8  16 2773.8496    2.9575  0.8313 11.1973  0.0023       2.85017  0.0472   0.1108   0.1017    0.3023   0.0000       1.02492   439.5317      -10.3103       11.2381       11.5656       4.16223     0.0412239      -2.06882      -3.11958       1.08498      0.128005     0.0176644    -0.0890499    -0.0496571   -0.00147518    0.00473293    0.00120590       0.00000       0.00000       0.00000       0.00000       0.00000       0.00000       0.00000       0.00000       0.00000       0.00000       0.00000       0.00000       0.00000       0.00000       0.00000       0.00000       0.00000       0.00000       0.00000       0.00000       7.75361       9.03939       9.62710       8.09248       5.94264       4.97383       2.92019       1.83674       1.21493      0.632527      0.257057      0.137581     0.0580782     0.0181081    0.00392828   0.000706287       0.00000       0.00000       0.00000       0.00000       0.00000       0.00000       0.00000       0.00000       0.00000       0.00000       0.00000       0.00000       0.00000       0.00000       0.00000       0.00000       0.00000       0.00000       0.00000       0.00000
   8  17 2911.5788    3.6494  0.8177 11.9096  0.0007       2.18692  0.0511   0.1391   0.0836    0.2754   0.0000       1.15067   439.2644       7.62589       1.76991      -5.15932       7.98267       9.54883      -5.29173      0.605496     -0.112071       1.29032      0.139762      0.256604     0.0170867    -0.0110578   -0.00198895  -0.000615265       0.00000       0.00000       0.00000       0.00000       0.00000       0.00000       0.00000       0.00000       0.00000       0.00000       0.00000       0.00000       0.00000       0.00000       0.00000       0.00000       0.00000       0.00000       0.00000       0.00000       8.02284       9.48578       9.32114       8.06406       6.48544       4.61097       3.05826       2.01807       1.21334      0.679422      0.294080      0.134469     0.0467956     0.0162276    0.00405294   0.000708600       0.00000       0.00000       0.00000       0.00000       0.00000       0.00000       0.00000       0.00000       0.00000       0.00000       0.00000       0.00000       0.00000       0.00000       0.00000       0.00000       0.00000       0.00000       0.00000       0.00000
   8  18 3049.3484    3.9767  0.9734 12.0735 -0.0032       4.07770  0.0552   0.1470   0.1146    0.3421   0.0000       1.31271   436.5356      -12.1174     -0.257151       6.40011       9.30249      -1.28513      -1.39727      -2.87269      0.169440      0.696233     -0.629334     0.0655122    -0.0645516    -0.0186057    0.00900669   0.000277392       0.00000       0.00000       0.00000       0.00000       0.00000       0.00000       0.00000       0.00000       0.00000       0.00000       0.00000       0.00000       0.00000       0.00000       0.00000       0.00000       0.00000       0.00000       0.00000       0.00000       7.98893       8.76868       9.29775       8.41853       6.35223       5.47722       3.26355       2.19537       1.43928      0.764509      0.339927      0.160859     0.0668089     0.0208438    0.00433575   0.000912452       0.00000       0.00000       0.00000       0.00000       0.00000       0.00000       0.00000       0.00000       0.00000       0.00000       0.00000       0.00000       0.00000       0.00000       0.00000       0.00000       0.00000       0.00000       0.00000       0.00000
   8  19 3186.7345    4.2070  0.9191 12.1294 -0.0036      0.409797  0.0525   0.1566   0.1011    0.3315   0.0000       1.25368   446.6438       8.81358       15.6320       9.33436       10.1953       2.05060      0.524464     -0.150513      0.740492      0.782876     -0.571047      0.162994    -0.0384819   -0.00736313   -0.00362884   0.000667221       0.00000       0.00000       0.00000       0.00000       0.00000       0.00000       0.00000       0.00000       0.00000       0.00000       0.00000       0.00000       0.00000       0.00000       0.00000       0.00000       0.00000       0.00000       0.00000       0.00000       8.09440       10.1318       9.66034       8.62551       6.57285       4.90283       3.24269       2.10123       1.18209      0.668966      0.306465      0.144009     0.0519816     0.0178923    0.00451351   0.000895374       0.00000       0.00000       0.00000       0.00000       0.00000       0.00000       0.00000       0.00000       0.00000       0.00000       0.00000       0.00000       0.00000       0.00000       0.00000       0.00000       0.00000       0.00000       0.00000       0.00000
   8  20 3324.3914    3.6547  1.6660 11.6562  0.0076      0.807708  0.0799   0.1022   0.1458    0.2454   0.0000      0.714825   470.6014       3.65287       31.0429       5.61158       5.67923      0.987283       6.37323      -1.85620      0.802102     0.0947977     -0.504979      0.141307     0.0746804    -0.0416611   -0.00284473  -0.000656737       0.00000       0.00000       0.00000       0.00000       0.00000       0.00000       0.00000       0.00000       0.00000       0.00000       0.00000       0.00000       0.00000       0.00000       0.00000       0.00000       0.00000       0.00000       0.00000       0.00000       12.0962       14.9369       14.7406       12.7259       10.0444       6.58542       4.68721       2.99382       1.65921      0.945409      0.480334      0.203174     0.0707661     0.0247755    0.00683667    0.00116988       0.00000       0.00000       0.00000       0.00000       0.00000       0.00000       0.00000       0.00000       0.00000       0.00000       0.00000       0.00000       0.00000       0.00000       0.00000       0.00000       0.00000       0.00000       0.00000       0.00000
   8  21 3462.5228    3.1256  2.0917 11.6603  0.0069     0.0669138  0.0924   0.0837   0.1628    0.1710   0.0000      0.578861   452.8548      -1.93206       25.7335     -0.149815      -7.89261      -4.08897       5.39324       1.86591      -2.70671      -1.77509     -0.621391     -0.169444    -0.0276765    0.00529567   -0.00514437   -0.00468536       0.00000       0.00000       0.00000       0.00000       0.00000       0.00000       0.00000       0.00000       0.00000       0.00000       0.00000       0.00000       0.00000       0.00000       0.00000       0.00000       0.00000       0.00000       0.00000       0.00000       12.3113       13.7334       12.6891       12.3709       10.4751       8.16760       5.71332       3.72431       2.17004       1.18845      0.541337      0.241784     0.0862907     0.0284980    0.00741202    0.00143771       0.00000       0.00000       0.00000       0.00000       0.00000       0.00000       0.00000       0.00000       0.00000       0.00000       0.00000       0.00000       0.00000       0.00000       0.00000       0.00000       0.00000       0.00000       0.00000       0.00000
   8  22 3600.7124    2.5753  3.2088 10.8042  0.0010      0.425599  0.1118   0.0550   0.1932    0.1726   0.0000      0.268538   425.7726       23.4630       1.85770      -17.2959       3.32514      -6.41170       8.19864      -7.72354      0.947087       1.09196     -0.708367    -0.0303518     0.0800385    -0.0250243   -0.00135681    0.00274484       0.00000       0.00000       0.00000       0.00000       0.00000       0.00000       0.00000       0.00000       0.00000       0.00000       0.00000       0.00000       0.00000       0.00000       0.00000       0.00000       0.00000       0.00000       0.00000       0.00000       15.2426       18.8488       18.0435       16.2949       12.8417       9.73271       6.82690       4.30241       2.41712       1.28954      0.653378      0.282018      0.108201     0.0355950    0.00948114    0.00179577       0.00000       0.00000       0.00000       0.00000       0.00000       0.00000       0.00000       0.00000       0.00000       0.00000       0.00000       0.00000       0.00000       0.00000       0.00000       0.00000       0.00000       0.00000       0.00000       0.00000
   8  23 3739.8589    2.1987  4.7038 10.2436 -0.0020      0.642012  0.1378   0.0396   0.2505    0.1519   0.0000      0.177007   453.7033       11.0876       40.9335       33.9849       7.31233       21.1068       1.01442      -4.60221       2.97205     -0.911257      0.179748   -0.00497539   -0.00118063     0.0449688     0.0110075  -0.000217949       0.00000       0.00000       0.00000       0.00000       0.00000       0.00000       0.00000       0.00000       0.00000       0.00000       0.00000       0.00000       0.00000       0.00000       0.00000       0.00000       0.00000       0.00000       0.00000       0.00000       19.2370       22.9990       22.0137       20.2247       16.3155       12.0139       8.06215       5.39589       3.16630       1.75053      0.814594      0.356897      0.130360     0.0446058     0.0113640    0.00211111       0.00000       0.00000       0.00000       0.00000       0.00000       0.00000       0.00000       0.00000       0.00000       0.00000       0.00000       0.00000       0.00000       0.00000       0.00000       0.00000       0.00000       0.00000       0.00000       0.00000
   8  24 3878.6256    1.8532  6.7583  9.8591 -0.0014      0.400074  0.1802   0.0277   0.3116    0.1052   0.0000      0.127507   489.7851      -21.6421       24.3485       37.7017      -32.6424       12.1089      -13.0914      -17.3886       4.31715     0.0846829      -3.18250    -0.0828195    -0.0552436     0.0160316     0.0258403   -0.00264393       0.00000       0.00000       0.00000       0.00000       0.00000       0.00000       0.00000       0.00000       0.00000       0.00000       0.00000       0.00000       0.00000       0.00000       0.00000       0.00000       0.00000       0.00000       0.00000       0.00000       21.9063       26.0387       26.3699       23.1382       19.5803       14.7964       10.6334       6.78729       3.96623       2.20306       1.04226      0.480340      0.179101     0.0599449     0.0160430    0.00270277       0.00000       0.00000       0.00000       0.00000       0.00000       0.00000       0.00000       0.00000       0.00000       0.00000       0.00000       0.00000       0.00000       0.00000       0.00000       0.00000       0.00000       0.00000       0.00000       0.00000
   8  26 4155.9320    1.3489 10.1388  9.5922 -0.0016     -0.137140  0.2578   0.0197   0.4582    0.0739   0.0000     0.0958405   448.1044       55.9690       35.2027       4.20629      -11.3440      -11.1721      -9.73930       17.7702     -0.720074       4.98170       1.83183     -0.527852      0.338771     0.0782159     0.0587037    0.00273616       0.00000       0.00000       0.00000       0.00000       0.00000       0.00000       0.00000       0.00000       0.00000       0.00000       0.00000       0.00000       0.00000       0.00000       0.00000       0.00000       0.00000       0.00000       0.00000       0.00000       31.4304       39.1370       37.7569       33.8506       28.1847       20.8910       14.6308       9.54375       5.66427       2.98389       1.54938      0.632126      0.253453     0.0830199     0.0223123    0.00391065       0.00000       0.00000       0.00000       0.00000       0.00000       0.00000       0.00000       0.00000       0.00000       0.00000       0.00000       0.00000       0.00000       0.00000       0.00000       0.00000       0.00000       0.00000       0.00000       0.00000
   8  27 4296.0619    1.1703 13.9446  9.4648 -0.0027     -0.182620  0.3547   0.0169   0.6424    0.0633   0.0000     0.0873018   548.5802       16.3872       45.4116       22.1025       18.0874       61.1871     -0.383570      -36.5442      -7.86414       4.18938       3.05434      0.420778    -0.0134294     0.0267577    -0.0301100    0.00589511       0.00000       0.00000       0.00000       0.00000       0.00000       0.00000       0.00000       0.00000       0.00000       0.00000       0.00000       0.00000       0.00000       0.00000       0.00000       0.00000       0.00000       0.00000       0.00000       0.00000       41.3423       51.7655       49.5159       44.1486       36.3814       26.3408       18.9205       11.8321       7.25586       3.83629       1.93614      0.820386      0.325173      0.101015     0.0279080    0.00479748       0.00000       0.00000       0.00000       0.00000       0.00000       0.00000       0.00000       0.00000       0.00000       0.00000       0.00000       0.00000       0.00000       0.00000       0.00000       0.00000       0.00000       0.00000       0.00000       0.00000
   9  11 2125.1702    0.7725  0.7062  9.1491  0.0006       7.75460  0.0565   0.0348   0.0872    0.1743   0.0000       1.67480   439.6088       5.93734       4.29578      -1.26749      -2.98970       3.07319      -8.11829      -1.73918     -0.255851     -0.250929     -0.360213      0.128238     -0.216537    -0.0152957    0.00252814   -0.00415316    0.00127899  -6.03945e-05       0.00000       0.00000       0.00000       0.00000       0.00000       0.00000       0.00000       0.00000       0.00000       0.00000       0.00000       0.00000       0.00000       0.00000       0.00000       0.00000       0.00000       0.00000       7.48840       9.25655       10.6757       8.04915       8.11941       5.03634       4.57149       3.51983       1.51280       1.10900      0.638954      0.300828      0.181969     0.0537691     0.0177852    0.00803729    0.00187749   0.000233136       0.00000       0.00000       0.00000       0.00000       0.00000       0.00000       0.00000       0.00000       0.00000       0.00000       0.00000       0.00000       0.00000       0.00000       0.00000       0.00000       0.00000       0.00000
   9  12 2264.6273    1.1163  0.7138  9.7184 -0.0021       6.49624  0.0450   0.0434   0.0806    0.1757   0.0000       1.51503   439.9796      -5.51485       10.9650      -2.54875     -0.702615      -1.26866     -0.508688       1.92776      0.993478     -0.724186     -0.141560     -0.178878    -0.0365784     0.0296925   -0.00198099   -0.00155870   0.000178420   5.07849e-05       0.00000       0.00000       0.00000       0.00000       0.00000       0.00000       0.00000       0.00000       0.00000       0.00000       0.00000       0.00000       0.00000       0.00000       0.00000       0.00000       0.00000       0.00000       5.73211       6.69384       7.42070       5.95778       5.54008       4.21889       3.12316       2.18823       1.32021      0.826481      0.434961      0.209945      0.103304     0.0411918     0.0149407    0.00493904    0.00113044   0.000163411       0.00000       0.00000       0.00000       0.00000       0.00000       0.00000       0.00000       0.00000       0.00000       0.00000       0.00000       0.00000       0.00000       0.00000       0.00000       0.00000       0.00000       0.00000
   9  15 2676.9794    2.6410  0.8192 11.0183 -0.0001       1.46917  0.0458   0.0934   0.0775    0.2586   0.0000       1.02772   438.0279       23.0925       22.9818      -5.08282       7.34282       2.52152      -5.34711      -2.71325       1.65747       1.07894     -0.294258     -0.240068     -0.145062   -0.00933856    0.00456294   0.000930758  -5.18743e-05   0.000155447       0.00000       0.00000       0.00000       0.00000       0.00000       0.00000       0.00000       0.00000       0.00000       0.00000       0.00000       0.00000       0.00000       0.00000       0.00000       0.00000       0.00000       0.00000       5.85565       7.01209       7.10894       6.80615       5.44307       4.54566       3.12399       2.08301       1.44969      0.854978      0.484725      0.216422      0.107748     0.0417955     0.0163885    0.00456611    0.00107634   0.000200559       0.00000       0.00000       0.00000       0.00000       0.00000       0.00000       0.00000       0.00000       0.00000       0.00000       0.00000       0.00000       0.00000       0.00000       0.00000       0.00000       0.00000       0.00000
   9  16 2815.2209    3.0716  0.8664 11.2503 -0.0035       1.80370  0.0471   0.1074   0.0865    0.3067   0.0000       1.01255   444.4813       2.92928       7.90190     -0.235900      -2.64013       2.15312      -2.70845       1.12522      -2.27801       1.28576    -0.0319377     0.0870197    -0.0937677    -0.0225867  -0.000711123   -0.00433113  -6.98976e-05  -0.000125174       0.00000       0.00000       0.00000       0.00000       0.00000       0.00000       0.00000       0.00000       0.00000       0.00000       0.00000       0.00000       0.00000       0.00000       0.00000       0.00000       0.00000       0.00000       6.65430       7.08568       7.15971       7.09641       5.84986       4.40346       3.23568       2.40924       1.45082      0.808909      0.480930      0.251856      0.105067     0.0394685     0.0133966    0.00401041   0.000882900   0.000153726       0.00000       0.00000       0.00000       0.00000       0.00000       0.00000       0.00000       0.00000       0.00000       0.00000       0.00000       0.00000       0.00000       0.00000       0.00000       0.00000       0.00000       0.00000
   9  18 3091.4773    4.0548  0.8389 12.2265 -0.0104       1.50399  0.0475   0.1544   0.0880    0.2429   0.0000      0.962467   427.4717      -6.24459       9.71973       5.95219       8.68211       4.97041       3.03211      -1.88547      0.175698     -0.875846     -0.384274    -0.0757243      0.119428     0.0261614     0.0231510    0.00680636   0.000328034   0.000214771       0.00000       0.00000       0.00000       0.00000       0.00000       0.00000       0.00000       0.00000       0.00000       0.00000       0.00000       0.00000       0.00000       0.00000       0.00000       0.00000       0.00000       0.00000       6.10578       7.44158       7.26289       6.75791       5.86653       4.38266       3.37275       2.42223       1.41565      0.787858      0.496114      0.226236      0.119929     0.0383871     0.0147208    0.00463821    0.00115759   0.000199785       0.00000       0.00000       0.00000       0.00000       0.00000       0.00000       0.00000       0.00000       0.00000       0.00000       0.00000       0.00000       0.00000       0.00000       0.00000       0.00000       0.00000       0.00000
   9  19 3229.6431    3.9826  1.2510 12.3970 -0.0054       3.28033  0.0650   0.1268   0.1122    0.2196   0.0000       1.07314   435.9957       2.64574       6.26192       10.3436      -3.12536       8.97927       2.71965       4.30216     -0.408678     -0.722747      0.628683     -0.357671      0.150153    -0.0514247    0.00450125   -0.00423879   4.60788e-05  -0.000121405       0.00000       0.00000       0.00000       0.00000       0.00000       0.00000       0.00000       0.00000       0.00000       0.00000       0.00000       0.00000       0.00000       0.00000       0.00000       0.00000       0.00000       0.00000       7.98060       9.82390       9.15179       8.13115       7.40675       5.83505       4.36098       3.07699       1.76265       1.08312      0.561568      0.265967      0.130118     0.0485707     0.0169236    0.00586948    0.00141663   0.000235199       0.00000       0.00000       0.00000       0.00000       0.00000       0.00000       0.00000       0.00000       0.00000       0.00000       0.00000       0.00000       0.00000       0.00000       0.00000       0.00000       0.00000       0.00000
   9  20 3367.7259    3.4376  1.8471 11.5122  0.0040      0.955782  0.0816   0.0856   0.1355    0.1803   0.0000      0.665073   432.8583       12.8971       17.6204      -9.24065       10.5382      -2.15892       2.41965      -1.75371      0.353104       1.40260     -0.992593    -0.0507122     -0.212724    0.00230949     0.0295053    -0.0171977    0.00134844  -8.34962e-05       0.00000       0.00000       0.00000       0.00000       0.00000       0.00000       0.00000       0.00000       0.00000       0.00000       0.00000       0.00000       0.00000       0.00000       0.00000       0.00000       0.00000       0.00000       10.0095       11.6160       11.7350       10.7642       9.12172       7.02140       5.10417       3.35933       2.22971       1.36302      0.708879      0.328204      0.158134     0.0630806     0.0222876    0.00665451    0.00164047   0.000261729       0.00000       0.00000       0.00000       0.00000       0.00000       0.00000       0.00000       0.00000       0.00000       0.00000       0.00000       0.00000       0.00000       0.00000       0.00000       0.00000       0.00000       0.00000
   9  21 3506.3163    2.9297  2.6669 10.8826 -0.0122      0.374251  0.0891   0.0608   0.1672    0.1719   0.0000      0.315414   445.8376      -19.1623       16.0970       22.8440       6.80799      0.390871      -1.64243     -0.273211       3.93536     -0.535993      0.685020     0.0887264    -0.0482297    0.00447421    -0.0308405   0.000803421  -0.000170491  -3.48345e-05       0.00000       0.00000       0.00000       0.00000       0.00000       0.00000       0.00000       0.00000       0.00000       0.00000       0.00000       0.00000       0.00000       0.00000       0.00000       0.00000       0.00000       0.00000       11.3438       13.1322       13.4434       12.1887       10.2861       7.89094       6.00536       4.02747       2.45084       1.46821      0.789498      0.386743      0.188822     0.0735791     0.0250704    0.00767808    0.00188967   0.000305096       0.00000       0.00000       0.00000       0.00000       0.00000       0.00000       0.00000       0.00000       0.00000       0.00000       0.00000       0.00000       0.00000       0.00000       0.00000       0.00000       0.00000       0.00000
   9  22 3645.4926    2.5058  3.6332 10.6883  0.0000      0.987493  0.1133   0.0470   0.1938    0.1259   0.0000      0.225997   427.9192       16.1567       14.8872       26.7314      -5.45427       8.59160       4.34531       5.81188      -2.23992      -1.73299    -0.0100221   -0.00662542     0.0801589     -0.161179    -0.0102868  -0.000522159   -0.00263780  -0.000129123       0.00000       0.00000       0.00000       0.00000       0.00000       0.00000       0.00000       0.00000       0.00000       0.00000       0.00000       0.00000       0.00000       0.00000       0.00000       0.00000       0.00000       0.00000       12.7200       16.3143       15.2881       14.4879       12.4154       9.92260       7.42902       5.15473       3.09178       1.92363      0.983082      0.508161      0.225984     0.0964157     0.0318948     0.0106729    0.00264842   0.000481433       0.00000       0.00000       0.00000       0.00000       0.00000       0.00000       0.00000       0.00000       0.00000       0.00000       0.00000       0.00000       0.00000       0.00000       0.00000       0.00000       0.00000       0.00000
   9  23 3784.2842    2.0867  5.1819 10.3581 -0.0035      0.428812  0.1349   0.0339   0.2592    0.1024   0.0000      0.163663   445.2756       5.37477     -0.502800       38.1508       13.2581     -0.974525      -1.92908      -4.13950       1.26015      -2.69692       1.27142     -0.598000   -0.00458021    -0.0910837    -0.0524844    -0.0100467   -0.00135618   0.000429429       0.00000       0.00000       0.00000       0.00000       0.00000       0.00000       0.00000       0.00000       0.00000       0.00000       0.00000       0.00000       0.00000       0.00000       0.00000       0.00000       0.00000       0.00000       16.4929       19.9841       19.4733       17.8587       15.5320       12.0477       8.83437       6.03033       3.89276       2.22577       1.24098      0.596508      0.273416      0.105366     0.0397930     0.0118736    0.00299006   0.000498188       0.00000       0.00000       0.00000       0.00000       0.00000       0.00000       0.00000       0.00000       0.00000       0.00000       0.00000       0.00000       0.00000       0.00000       0.00000       0.00000       0.00000       0.00000
   9  24 3923.9734    1.7735  7.4022  9.7518 -0.0000      0.361214  0.1804   0.0249   0.3122    0.0968   0.0000      0.104450   425.5654       18.7079       18.3732       25.9667      -9.80103       6.44742       20.1384      -5.35899      -5.39015       4.07949      0.607914     -0.613297      0.183381      0.184731   -0.00834057    -0.0137329    0.00145901  -0.000584436       0.00000       0.00000       0.00000       0.00000       0.00000       0.00000       0.00000       0.00000       0.00000       0.00000       0.00000       0.00000       0.00000       0.00000       0.00000       0.00000       0.00000       0.00000       20.0167       24.8264       24.8372       22.3991       19.9889       15.1574       11.2843       7.75418       4.81409       3.03807       1.54466      0.794363      0.349255      0.150382     0.0506992     0.0169503    0.00423387   0.000676278       0.00000       0.00000       0.00000       0.00000       0.00000       0.00000       0.00000       0.00000       0.00000       0.00000       0.00000       0.00000       0.00000       0.00000       0.00000       0.00000       0.00000       0.00000
   9  26 4202.4651    1.2619 11.9252  9.4407  0.0004    0.00594881  0.2794   0.0166   0.4936    0.0656   0.0000     0.0881339   466.3556      -32.8319       50.0844      -16.5130      -29.8303       17.3838       49.9452      -3.13152      -9.31350     -0.252385     -0.996235    -0.0667369      0.399197     0.0209191     0.0378140    -0.0197585   0.000385397    0.00257878       0.00000       0.00000       0.00000       0.00000       0.00000       0.00000       0.00000       0.00000       0.00000       0.00000       0.00000       0.00000       0.00000       0.00000       0.00000       0.00000       0.00000       0.00000       28.6360       36.3281       36.1490       33.3267       28.1406       22.0314       16.5409       11.2972       7.04303       4.31537       2.32652       1.15602      0.553537      0.222936     0.0783687     0.0246201    0.00604372    0.00100596       0.00000       0.00000       0.00000       0.00000       0.00000       0.00000       0.00000       0.00000       0.00000       0.00000       0.00000       0.00000       0.00000       0.00000       0.00000       0.00000       0.00000       0.00000
  10   9 1879.9895    0.3909  0.4277  8.9284 -0.0041       10.0552  0.0383   0.0206   0.0693    0.0919   0.0000       2.97628   439.5571      0.965645       12.1920       1.28197       4.40886       6.23892       2.72835      -3.36230     -0.219439     -0.779438      0.804155    -0.0884936     -0.100066     0.0712798     0.0136641   -0.00323020   -0.00268783  -0.000476559   0.000182665   2.19390e-05       0.00000       0.00000       0.00000       0.00000       0.00000       0.00000       0.00000       0.00000       0.00000       0.00000       0.00000       0.00000       0.00000       0.00000       0.00000       0.00000       5.03390       5.91433       6.67959       5.98622       5.08915       4.00816       2.80074       1.86783       1.45759      0.861025      0.514722      0.312904      0.149404     0.0719359     0.0267675     0.0129168    0.00407381    0.00102833   0.000243586   3.41176e-05       0.00000       0.00000       0.00000       0.00000       0.00000       0.00000       0.00000       0.00000       0.00000       0.00000       0.00000       0.00000       0.00000       0.00000       0.00000       0.00000
  10  11 2162.8973    0.8362  0.6215  9.6345 -0.0139       4.12739  0.0488   0.0344   0.0783    0.1566   0.0000       1.51412   439.0124       7.08783       10.5039       9.82313       1.44184       4.75334       1.82310      0.963955      0.519676       1.95376     -0.217225     -0.834978     -0.124767     0.0198220    -0.0231615    0.00707914    0.00281962  -0.000124605  -0.000262462  -3.51687e-05       0.00000       0.00000       0.00000       0.00000       0.00000       0.00000       0.00000       0.00000       0.00000       0.00000       0.00000       0.00000       0.00000       0.00000       0.00000       0.00000       7.11965       8.28901       7.80892       7.96581       7.33558       5.58676       3.63884       2.20694       1.95439       1.28553      0.804021      0.430310      0.191866     0.0801197     0.0308824     0.0129762    0.00429847   0.000995333   0.000294693   4.76341e-05       0.00000       0.00000       0.00000       0.00000       0.00000       0.00000       0.00000       0.00000       0.00000       0.00000       0.00000       0.00000       0.00000       0.00000       0.00000       0.00000
  10  12 2302.9043    1.1371  0.6739 10.1376 -0.0197       5.00543  0.0469   0.0467   0.0799    0.1908   0.0000       1.36995   440.9290       2.87490       7.16856       5.61403      -3.85404      -5.80967       4.24399      0.278981     -0.380485       2.93869     -0.429506     -0.530892    -0.0564361      0.111330     0.0148609    -0.0108280    0.00225729   0.000144411   0.000314454  -4.41746e-05       0.00000       0.00000       0.00000       0.00000       0.00000       0.00000       0.00000       0.00000       0.00000       0.00000       0.00000       0.00000       0.00000       0.00000       0.00000       0.00000       6.33085       7.06393       6.95639       7.47934       6.22485       4.96156       3.48082       2.48095       1.71749       1.20788      0.705859      0.394394      0.203960     0.0847416     0.0378868     0.0132725    0.00429421    0.00116037   0.000255687   4.89010e-05       0.00000       0.00000       0.00000       0.00000       0.00000       0.00000       0.00000       0.00000       0.00000       0.00000       0.00000       0.00000       0.00000       0.00000       0.00000       0.00000
  10  14 2578.7062    2.0514  0.8685 10.7971  0.0014       3.77154  0.0466   0.0682   0.0853    0.2063   0.0000       1.16562   433.9835       12.9129       20.3586       1.78880     -0.854145       2.55368       3.35876     -0.266824     -0.783966      0.101092     -0.228198      0.508193     0.0544471    -0.0399647     0.0391703     0.0135539  -0.000130000  -0.000795630   0.000201977   7.66343e-05       0.00000       0.00000       0.00000       0.00000       0.00000       0.00000       0.00000       0.00000       0.00000       0.00000       0.00000       0.00000       0.00000       0.00000       0.00000       0.00000       5.45380       6.24904       6.26024       6.09430       5.53316       4.36172       3.28577       2.49258       1.58992       1.06438      0.631000      0.337574      0.170000     0.0802252     0.0338318     0.0119189    0.00393018    0.00121953   0.000274421   4.33528e-05       0.00000       0.00000       0.00000       0.00000       0.00000       0.00000       0.00000       0.00000       0.00000       0.00000       0.00000       0.00000       0.00000       0.00000       0.00000       0.00000
  10  15 2716.9890    2.5493  0.7982 11.2895 -0.0033       1.45146  0.0435   0.0888   0.0760    0.1993   0.0000       1.08790   432.7977       5.78243       14.9599       4.96453       1.27059     -0.278280     -0.686367       1.70569     -0.735623      0.216511     -0.767315    -0.0101646    -0.0169235     -0.134408    -0.0332768    0.00673418   -0.00635826   0.000361738   9.78773e-05  -1.96105e-05       0.00000       0.00000       0.00000       0.00000       0.00000       0.00000       0.00000       0.00000       0.00000       0.00000       0.00000       0.00000       0.00000       0.00000       0.00000       0.00000       5.30688       6.00533       6.44068       6.46903       5.19721       4.16286       3.24125       2.55703       1.60042       1.00474      0.512012      0.360184      0.184120     0.0857144     0.0344755     0.0139122    0.00396989    0.00125015   0.000256485   4.47011e-05       0.00000       0.00000       0.00000       0.00000       0.00000       0.00000       0.00000       0.00000       0.00000       0.00000       0.00000       0.00000       0.00000       0.00000       0.00000       0.00000
  10  16 2855.6919    3.3538  0.8452 11.6410  0.0042      0.626622  0.0443   0.1197   0.0860    0.2149   0.0000       1.07522   432.9846      -1.50113       17.0746       2.14317       3.95509     -0.927290      0.378924     -0.207950      0.890029     -0.815130      0.128785     -0.313048    -0.0676984      0.140051    -0.0363463   8.88852e-05   -0.00352754    0.00186732  -0.000334522  -0.000116308       0.00000       0.00000       0.00000       0.00000       0.00000       0.00000       0.00000       0.00000       0.00000       0.00000       0.00000       0.00000       0.00000       0.00000       0.00000       0.00000       4.86402       6.56107       6.55327       6.20643       5.37463       4.05872       3.18167       2.20073       1.44375       1.00789      0.508929      0.323550      0.159447     0.0702198     0.0315229     0.0128593    0.00369290    0.00126355   0.000308226   5.09478e-05       0.00000       0.00000       0.00000       0.00000       0.00000       0.00000       0.00000       0.00000       0.00000       0.00000       0.00000       0.00000       0.00000       0.00000       0.00000       0.00000
  10  17 2994.4862    4.2013  0.7313 12.2455 -0.0059       1.88172  0.0381   0.1620   0.0768    0.1997   0.0000      0.768069   441.1950       9.26277       8.60601       1.68060       3.42253      -3.19978      0.753091    -0.0204464       1.18511      0.719373      0.778606     -0.111949     0.0790074     0.0617393     0.0231048   0.000114663   -0.00452578  -7.65838e-05  -0.000353928   2.23861e-05       0.00000       0.00000       0.00000       0.00000       0.00000       0.00000       0.00000       0.00000       0.00000       0.00000       0.00000       0.00000       0.00000       0.00000       0.00000       0.00000       4.49329       5.60257       6.30018       5.33935       4.87255       3.90507       2.88586       2.12793       1.39237      0.915009      0.488294      0.304678      0.154281     0.0671550     0.0304728     0.0126424    0.00416381    0.00132312   0.000291780   4.10983e-05       0.00000       0.00000       0.00000       0.00000       0.00000       0.00000       0.00000       0.00000       0.00000       0.00000       0.00000       0.00000       0.00000       0.00000       0.00000       0.00000
  10  18 3132.8260    4.1208  0.9897 12.1895 -0.0033     -0.590570  0.0523   0.1313   0.0850    0.2685   0.0000      0.644213   440.3481      -1.41880       1.67748      -3.18848      -2.34666      -2.47615      0.287990     -0.180451       1.93245     -0.980199      0.203390     -0.460495    -0.0685664    0.00524029    0.00236164    0.00997320   -0.00804149  -0.000464766  -0.000319565  -3.82859e-05       0.00000       0.00000       0.00000       0.00000       0.00000       0.00000       0.00000       0.00000       0.00000       0.00000       0.00000       0.00000       0.00000       0.00000       0.00000       0.00000       5.94215       6.83218       7.00900       6.56197       5.75664       5.08168       3.71626       2.69824       1.89197       1.18769      0.694719      0.371820      0.186712     0.0824037     0.0366387     0.0140728    0.00496369    0.00137004   0.000297033   4.93953e-05       0.00000       0.00000       0.00000       0.00000       0.00000       0.00000       0.00000       0.00000       0.00000       0.00000       0.00000       0.00000       0.00000       0.00000       0.00000       0.00000
  10  19 3271.2942    3.9148  1.3095 11.9419  0.0002      0.785614  0.0651   0.1121   0.0994    0.2583   0.0000      0.670021   421.0632      -1.22483       10.4478       11.1417       2.54296       2.11119       8.27969     -0.288613      0.726264     0.0270757     -0.207549     -0.442161     -0.192666     0.0347403   -0.00479188   -0.00226396  -0.000716365   -0.00255396   0.000288461  -3.76909e-05       0.00000       0.00000       0.00000       0.00000       0.00000       0.00000       0.00000       0.00000       0.00000       0.00000       0.00000       0.00000       0.00000       0.00000       0.00000       0.00000       6.89933       7.93238       8.31913       8.00170       6.81557       5.52933       4.13999       3.01579       2.03695       1.26626      0.765382      0.423161      0.223310     0.0973494     0.0425255     0.0154465    0.00535419    0.00150526   0.000325594   5.38000e-05       0.00000       0.00000       0.00000       0.00000       0.00000       0.00000       0.00000       0.00000       0.00000       0.00000       0.00000       0.00000       0.00000       0.00000       0.00000       0.00000
  10  20 3410.2880    3.4181  1.8901 11.7948  0.0022       1.59646  0.0760   0.0835   0.1321    0.1483   0.0000      0.569119   436.8787       4.00508       23.4687       8.69878      -15.1992       1.74039       5.34968      0.806172       4.49745      0.762736      -1.22468      0.313342      0.109545   -0.00462189    -0.0669758     0.0186433    0.00118391  -0.000942684  -0.000383793  -3.85264e-06       0.00000       0.00000       0.00000       0.00000       0.00000       0.00000       0.00000       0.00000       0.00000       0.00000       0.00000       0.00000       0.00000       0.00000       0.00000       0.00000       8.07630       10.0083       10.0402       9.40215       8.20534       6.57942       5.09619       3.53562       2.53859       1.45441      0.835569      0.500578      0.250214      0.113582     0.0454739     0.0192688    0.00633669    0.00175135   0.000439542   6.95222e-05       0.00000       0.00000       0.00000       0.00000       0.00000       0.00000       0.00000       0.00000       0.00000       0.00000       0.00000       0.00000       0.00000       0.00000       0.00000       0.00000
  10  21 3549.2346    2.7797  2.8599 11.1333 -0.0023      0.751497  0.0962   0.0551   0.1671    0.1180   0.0000      0.328678   429.7274      -8.45660       14.2269       7.43234       2.42168      -2.56520      -13.3398      0.294297       1.78705      -1.47396      0.975385      0.333118     -0.644698    -0.0112994     0.0725575   -0.00121370    -0.0177250   0.000855319   0.000738486   0.000167577       0.00000       0.00000       0.00000       0.00000       0.00000       0.00000       0.00000       0.00000       0.00000       0.00000       0.00000       0.00000       0.00000       0.00000       0.00000       0.00000       10.3720       12.1190       12.4990       11.5908       10.1094       8.48253       6.72319       4.63505       3.20337       2.00766       1.10846      0.645594      0.338382      0.138391     0.0658381     0.0251353    0.00810962    0.00229483   0.000540262   8.38030e-05       0.00000       0.00000       0.00000       0.00000       0.00000       0.00000       0.00000       0.00000       0.00000       0.00000       0.00000       0.00000       0.00000       0.00000       0.00000       0.00000
  10  22 3688.6949    2.2616  4.0826 10.6646 -0.0008      0.712331  0.1169   0.0398   0.2115    0.0960   0.0000      0.210385   439.0951       6.17337       13.6561       3.25693       16.3477      0.327330      -17.4514      -6.47688      -1.44133       3.31408      -1.20033      0.121460      0.526870     0.0218221     0.0900849     0.0134837   -0.00424514    0.00285934  -6.34988e-05   0.000244851       0.00000       0.00000       0.00000       0.00000       0.00000       0.00000       0.00000       0.00000       0.00000       0.00000       0.00000       0.00000       0.00000       0.00000       0.00000       0.00000       12.1621       14.9609       14.8760       14.4120       12.0132       10.5245       8.00679       5.63286       3.86345       2.44042       1.40365      0.775483      0.398661      0.177657     0.0798694     0.0310143     0.0103305    0.00286629   0.000661448   0.000115343       0.00000       0.00000       0.00000       0.00000       0.00000       0.00000       0.00000       0.00000       0.00000       0.00000       0.00000       0.00000       0.00000       0.00000       0.00000       0.00000
  10  23 3827.8626    1.9580  5.7899 10.1415  0.0004      0.256527  0.1465   0.0286   0.2527    0.0883   0.0000      0.133315   434.9794       25.5605       35.0295     -0.608801      -13.9469       28.8820       11.1514       17.1907      -1.50263      -3.57989     -0.189733      0.914587      0.240766     -0.311235      0.174700     0.0284842     0.0250241    0.00268560   -0.00107736   4.27849e-05       0.00000       0.00000       0.00000       0.00000       0.00000       0.00000       0.00000       0.00000       0.00000       0.00000       0.00000       0.00000       0.00000       0.00000       0.00000       0.00000       14.6383       17.7208       18.1241       17.1000       14.9569       12.2389       9.66213       6.66274       4.70176       2.88457       1.66806      0.960185      0.470958      0.225519     0.0924090     0.0381570     0.0123742    0.00344204   0.000841113   0.000129681       0.00000       0.00000       0.00000       0.00000       0.00000       0.00000       0.00000       0.00000       0.00000       0.00000       0.00000       0.00000       0.00000       0.00000       0.00000       0.00000
  10  24 3968.2502    1.5960  7.5066 10.0157 -0.0024      0.591685  0.1823   0.0228   0.3262    0.0673   0.0000      0.114746   453.0073       61.9761       17.9754      -23.9616       4.62982      -21.7388      -1.49022       16.4383      0.617871       1.92978      -2.48963      0.985599      0.354003      0.263746     -0.261806    0.00133194     0.0101427    0.00101747  -0.000124405  -0.000393927       0.00000       0.00000       0.00000       0.00000       0.00000       0.00000       0.00000       0.00000       0.00000       0.00000       0.00000       0.00000       0.00000       0.00000       0.00000       0.00000       18.2074       22.5632       23.4928       21.4051       18.8880       15.6489       11.3982       8.76701       5.60861       3.57224       2.12900       1.18538      0.569382      0.299111      0.113894     0.0461038     0.0157974    0.00476556    0.00101042   0.000163228       0.00000       0.00000       0.00000       0.00000       0.00000       0.00000       0.00000       0.00000       0.00000       0.00000       0.00000       0.00000       0.00000       0.00000       0.00000       0.00000
  10  25 4106.9735    1.3708  9.6041  9.7538 -0.0046    -0.0303407  0.2163   0.0187   0.4086    0.0623   0.0000     0.0942097   426.3119       60.3668       8.46405       9.60181       8.87098      -8.66851      -11.8081       27.5296      -7.15919       2.95621      0.248977       2.56716       1.93614     -0.435803      0.111559    0.00117646     0.0285896    0.00357232   -0.00100528   0.000555193       0.00000       0.00000       0.00000       0.00000       0.00000       0.00000       0.00000       0.00000       0.00000       0.00000       0.00000       0.00000       0.00000       0.00000       0.00000       0.00000       21.5856       27.1834       26.8791       25.4271       22.7386       18.1511       14.3417       10.4582       6.79496       4.43188       2.54220       1.41250      0.720509      0.335176      0.144428     0.0547962     0.0179331    0.00549058    0.00127718   0.000198647       0.00000       0.00000       0.00000       0.00000       0.00000       0.00000       0.00000       0.00000       0.00000       0.00000       0.00000       0.00000       0.00000       0.00000       0.00000       0.00000
  10  28 4525.3368    0.7770 17.6923  9.4883 -0.0051     -0.720558  0.5427   0.0122   0.8830    0.0479   0.0000      0.124967   403.3891      -38.0586      -7.38512      -5.22388       31.1283      -48.8687     -0.221906       27.3406       11.3863      -2.45901       3.29964     -0.872457     -0.468866     -0.133143      0.357808     -0.345817     0.0236023     0.0116160   -0.00222483  -0.000514616       0.00000       0.00000       0.00000       0.00000       0.00000       0.00000       0.00000       0.00000       0.00000       0.00000       0.00000       0.00000       0.00000       0.00000       0.00000       0.00000       40.8178       52.3748       52.7729       51.1731       43.3839       36.8771       28.2935       20.6176       14.0042       8.93745       5.33915       2.94479       1.52696      0.715533      0.314259      0.119739     0.0405375     0.0114466    0.00255394   0.000417100       0.00000       0.00000       0.00000       0.00000       0.00000       0.00000       0.00000       0.00000       0.00000       0.00000       0.00000       0.00000       0.00000       0.00000       0.00000       0.00000
  11  11 2199.9033    0.8725  0.6104  9.3861  0.0012       5.99519  0.0419   0.0355   0.0649    0.1591   0.0000       1.39644   436.3442       6.11498       28.5161       3.13684       4.52528      -3.59666      -4.34605     -0.531102      0.604898     -0.318354      0.617281     -0.471719    -0.0845867    -0.0581276     0.0554753     0.0267837    0.00183790  -0.000714933    0.00118391  -0.000472615   3.51212e-05  -3.27398e-06       0.00000       0.00000       0.00000       0.00000       0.00000       0.00000       0.00000       0.00000       0.00000       0.00000       0.00000       0.00000       0.00000       0.00000       5.29237       7.44448       7.12139       7.02691       5.59676       4.55117       3.34411       2.36373       1.55740       1.07266      0.605880      0.409243      0.200619      0.109171     0.0506223     0.0224232    0.00871605    0.00340148   0.000981414   0.000297525   6.55217e-05   1.26797e-05       0.00000       0.00000       0.00000       0.00000       0.00000       0.00000       0.00000       0.00000       0.00000       0.00000       0.00000       0.00000       0.00000       0.00000
  11  12 2340.0987    1.2728  0.8841  9.7219 -0.0084       4.32963  0.0595   0.0431   0.0836    0.2486   0.0000       1.09970   432.3840       9.81518       11.8387      -5.07016       7.37395      -5.65933       4.04047      0.854746      -1.18340      0.938586      -1.11501     -0.524407    -0.0851742     0.0546062     0.0658530   -0.00121696    0.00838569   -0.00158756  -0.000428682  -0.000335415  -4.54730e-05  -3.97127e-06       0.00000       0.00000       0.00000       0.00000       0.00000       0.00000       0.00000       0.00000       0.00000       0.00000       0.00000       0.00000       0.00000       0.00000       6.30555       6.75228       9.05295       7.38613       6.32805       6.55943       3.65121       3.04504       2.55101       1.28037      0.950779      0.634062      0.284500      0.169870     0.0918334     0.0304449     0.0124880    0.00616529    0.00214336   0.000468354   7.70596e-05   1.15163e-05       0.00000       0.00000       0.00000       0.00000       0.00000       0.00000       0.00000       0.00000       0.00000       0.00000       0.00000       0.00000       0.00000       0.00000
  11  13 2478.5249    1.7367  0.7508 10.4042 -0.0042       3.99843  0.0392   0.0605   0.0727    0.2248   0.0000       1.15211   441.4370      -1.02746       9.45772       2.60703       2.89944       2.24121      -1.26380       2.02707      -2.87628     -0.357557      0.343081     -0.273551      0.484460    -0.0402795    -0.0722076   -0.00701006   -0.00444368   0.000694845   0.000249015   4.65434e-05   4.73109e-06   3.49349e-07       0.00000       0.00000       0.00000       0.00000       0.00000       0.00000       0.00000       0.00000       0.00000       0.00000       0.00000       0.00000       0.00000       0.00000       4.43243       5.33374       5.22628       4.86835       4.50369       3.90068       3.17492       2.42180       1.70386       1.06317      0.710921      0.371914      0.214638      0.107927     0.0489228     0.0234739    0.00870605    0.00298990    0.00108031   0.000276749   6.23236e-05   9.63255e-06       0.00000       0.00000       0.00000       0.00000       0.00000       0.00000       0.00000       0.00000       0.00000       0.00000       0.00000       0.00000       0.00000       0.00000
  11  14 2616.9126    2.2041  0.8880 10.8956 -0.0114       1.42919  0.0459   0.0758   0.0900    0.2025   0.0000       1.09671   437.2692       10.7930       16.3869       1.00284      -7.19618       4.48641       3.33930     -0.979228      -1.51847     -0.148809      -1.03937    -0.0723268      0.283014    -0.0569247    -0.0819545   -0.00101660     0.0164796   -0.00165636   0.000290403  -0.000159216  -5.85002e-05  -1.94154e-05       0.00000       0.00000       0.00000       0.00000       0.00000       0.00000       0.00000       0.00000       0.00000       0.00000       0.00000       0.00000       0.00000       0.00000       4.62642       6.11206       6.06784       5.56947       5.31491       4.01320       3.59124       2.42447       1.71671       1.19089      0.662003      0.427333      0.230583      0.111991     0.0583263     0.0221069     0.0108316    0.00370554    0.00103865   0.000334749   8.42295e-05   1.17315e-05       0.00000       0.00000       0.00000       0.00000       0.00000       0.00000       0.00000       0.00000       0.00000       0.00000       0.00000       0.00000       0.00000       0.00000
  11  15 2756.1814    2.7970  0.7958 11.4835 -0.0053       1.86851  0.0470   0.1028   0.0772    0.2093   0.0000      0.947776   441.6448       6.39890       14.5093       8.95443     -0.508601      -4.23279      -8.77326       1.13861       3.21113      -1.66381     -0.100656      0.239390     -0.249887     0.0854289    -0.0571901    -0.0222126     0.0182048    0.00285958   -0.00283214  -3.81936e-05   0.000179928  -2.21435e-05       0.00000       0.00000       0.00000       0.00000       0.00000       0.00000       0.00000       0.00000       0.00000       0.00000       0.00000       0.00000       0.00000       0.00000       5.02548       5.34808       5.65631       6.18187       5.53647       3.80146       3.42822       2.63652       2.04487       1.19820      0.652927      0.453020      0.280302      0.147097     0.0654555     0.0273972     0.0105686    0.00371066    0.00108652   0.000305082   7.54351e-05   1.00781e-05       0.00000       0.00000       0.00000       0.00000       0.00000       0.00000       0.00000       0.00000       0.00000       0.00000       0.00000       0.00000       0.00000       0.00000
  11  16 2895.4952    3.4857  0.8792 11.7490  0.0033       2.76000  0.0504   0.1210   0.0839    0.2121   0.0000       1.07184   438.2528      -6.71893       2.33838    0.00557948      -1.64856      -1.64174      -2.78879     -0.811387      0.922577     -0.269747       1.06553     -0.565428     -0.194341      0.160466    -0.0407449   -0.00791763     0.0129449    0.00297536   4.32930e-05  -0.000916150   3.12405e-05  -6.34524e-06       0.00000       0.00000       0.00000       0.00000       0.00000       0.00000       0.00000       0.00000       0.00000       0.00000       0.00000       0.00000       0.00000       0.00000       5.00872       6.10189       6.66120       6.04313       5.09380       4.80804       3.21142       2.67164       1.96165       1.10550      0.757895      0.510664      0.224726      0.129854     0.0678204     0.0237985     0.0100080    0.00418001    0.00149411   0.000369291   6.57691e-05   1.14065e-05       0.00000       0.00000       0.00000       0.00000       0.00000       0.00000       0.00000       0.00000       0.00000       0.00000       0.00000       0.00000       0.00000       0.00000
  11  17 3034.4960    3.9545  0.9560 11.8644 -0.0066       1.00374  0.0495   0.1202   0.0858    0.2638   0.0000       1.08094   434.4742       5.92927       12.7523      -6.23798       3.88366       2.61645       2.70952      0.729434      0.981714      -2.19291     -0.832274      0.980520      0.488616     -0.141794    -0.0215396     0.0436359   -0.00897385   -0.00144401  -0.000177690   6.74530e-05  -0.000125421   8.98936e-07       0.00000       0.00000       0.00000       0.00000       0.00000       0.00000       0.00000       0.00000       0.00000       0.00000       0.00000       0.00000       0.00000       0.00000       5.02701       6.58334       6.72101       6.49788       5.23623       4.57528       3.41514       2.63015       1.78140       1.12222      0.703921      0.410476      0.227656      0.111257     0.0624021     0.0237031     0.0105755    0.00363464    0.00125194   0.000328174   7.02371e-05   1.23616e-05       0.00000       0.00000       0.00000       0.00000       0.00000       0.00000       0.00000       0.00000       0.00000       0.00000       0.00000       0.00000       0.00000       0.00000
  11  18 3173.4746    4.2207  0.9121 12.4737 -0.0085       1.00050  0.0632   0.1525   0.0928    0.1874   0.0000      0.845612   435.9901       12.3056       14.9808       2.34702      -5.84959       1.21644     -0.653148     0.0109778      -1.70928     -0.344242      0.523073     -0.643452    -0.0529795     0.0624741    -0.0265154   -0.00270092    -0.0147406   -0.00273596  -0.000914680   3.47139e-05   4.39250e-05  -4.43508e-06       0.00000       0.00000       0.00000       0.00000       0.00000       0.00000       0.00000       0.00000       0.00000       0.00000       0.00000       0.00000       0.00000       0.00000       4.99947       8.91480       7.31499       8.10612       7.78812       4.86941       5.60687       2.57850       3.07311       1.27476       1.15879      0.626615      0.322437      0.231250     0.0592495     0.0531205     0.0104511    0.00675495    0.00206811   0.000364808   0.000172238   2.28290e-05       0.00000       0.00000       0.00000       0.00000       0.00000       0.00000       0.00000       0.00000       0.00000       0.00000       0.00000       0.00000       0.00000       0.00000
  11  19 3312.0994    3.6969  1.4009 12.1901 -0.0004      -1.47490  0.0759   0.1011   0.1038    0.1727   0.0000      0.534111   442.8645      -5.39492       7.55953      -8.40379      -6.17570       5.82317      -1.13063       3.42747       2.64787    -0.0384627     -0.274453     -0.289156      0.167528      0.312133    -0.0440378    0.00330469     0.0150606    0.00585283   -0.00136057   -0.00145819  -3.11057e-05   6.06384e-06       0.00000       0.00000       0.00000       0.00000       0.00000       0.00000       0.00000       0.00000       0.00000       0.00000       0.00000       0.00000       0.00000       0.00000       6.74160       9.66623       10.4109       8.05677       9.36960       6.01324       5.59349       4.02904       2.40408       2.08448       1.02420      0.698364      0.384474      0.174450      0.100859     0.0352869     0.0190878    0.00643694    0.00177192   0.000727565   0.000155462   1.75762e-05       0.00000       0.00000       0.00000       0.00000       0.00000       0.00000       0.00000       0.00000       0.00000       0.00000       0.00000       0.00000       0.00000       0.00000
  11  20 3451.5188    3.3042  2.2042 11.2315 -0.0051      0.334943  0.0753   0.0676   0.1330    0.1405   0.0000      0.289020   432.0631       5.45551       19.5116      -3.72920       2.49786      -5.35625     -0.416568      -2.26580      -1.30371      -2.38194     -0.373298      0.207259      0.852298   -0.00768006      0.155257    -0.0127335    -0.0236495   0.000933749   0.000808692   0.000635209  -0.000185089   1.38097e-05       0.00000       0.00000       0.00000       0.00000       0.00000       0.00000       0.00000       0.00000       0.00000       0.00000       0.00000       0.00000       0.00000       0.00000       7.27852       9.40367       9.28050       9.04684       8.02177       6.45166       5.51715       3.93589       2.86632       1.86486       1.06947      0.675654      0.375609      0.197206     0.0929836     0.0402085     0.0163476    0.00609973    0.00180791   0.000516026   0.000125025   1.86444e-05       0.00000       0.00000       0.00000       0.00000       0.00000       0.00000       0.00000       0.00000       0.00000       0.00000       0.00000       0.00000       0.00000       0.00000
  11  21 3591.2137    2.6227  3.2436 10.8605  0.0008      0.598980  0.0956   0.0459   0.1710    0.0997   0.0000      0.237524   440.1315       19.2453       29.7020       13.7161      -5.88846      -11.2913       8.81315      -2.96155       2.62315       2.83947     -0.720666      0.295078      0.814549      0.243897     0.0880650    -0.0109891    -0.0210662   -0.00507541  -0.000743405   0.000898248  -1.41008e-05   4.19366e-06       0.00000       0.00000       0.00000       0.00000       0.00000       0.00000       0.00000       0.00000       0.00000       0.00000       0.00000       0.00000       0.00000       0.00000       9.15148       11.6539       12.3115       11.3352       9.98472       8.29964       6.47409       4.86766       3.32972       2.23078       1.36426      0.824890      0.439986      0.227801      0.116670     0.0486545     0.0202742    0.00744706    0.00235200   0.000656099   0.000140095   2.13781e-05       0.00000       0.00000       0.00000       0.00000       0.00000       0.00000       0.00000       0.00000       0.00000       0.00000       0.00000       0.00000       0.00000       0.00000
  11  22 3730.8662    2.1761  4.4961 10.5907 -0.0026      0.728562  0.1255   0.0346   0.2051    0.0834   0.0000      0.179654   445.7633       25.7052      -6.55300       8.87575       16.3134       8.49800      -7.35935      -2.39725       3.13647      0.245189      -2.15446       1.77691     -0.646910     -0.378331    -0.0171600     0.0467183     0.0167602    -0.0184368    0.00409938   0.000641005   4.86588e-05  -3.29088e-05       0.00000       0.00000       0.00000       0.00000       0.00000       0.00000       0.00000       0.00000       0.00000       0.00000       0.00000       0.00000       0.00000       0.00000       11.7971       15.3928       15.6322       14.8607       13.3507       10.8930       8.63102       6.32257       4.41379       3.00024       1.82173       1.07717      0.597817      0.305794      0.143867     0.0641985     0.0262966    0.00972391    0.00305389   0.000868905   0.000196210   2.98501e-05       0.00000       0.00000       0.00000       0.00000       0.00000       0.00000       0.00000       0.00000       0.00000       0.00000       0.00000       0.00000       0.00000       0.00000
  11  23 3871.1055    1.8463  5.9641 10.0633 -0.0002      0.290031  0.1366   0.0254   0.2523    0.0770   0.0000      0.128367   435.6539      -25.3803       31.4144       11.0986      -19.4174      -3.61454      -14.9278       1.21493     -0.270141      -1.48290      0.189030     -0.326456      0.469958      0.328921      0.178073     0.0876757    -0.0407685    -0.0149699   -0.00288797    0.00186922   1.01018e-05  -1.79602e-05       0.00000       0.00000       0.00000       0.00000       0.00000       0.00000       0.00000       0.00000       0.00000       0.00000       0.00000       0.00000       0.00000       0.00000       13.6862       17.3028       17.5491       17.0475       14.6975       12.1986       9.51640       7.02899       4.89177       3.21789       2.01368       1.20191      0.633241      0.337484      0.159950     0.0717432     0.0276682     0.0104332    0.00321947   0.000886772   0.000196333   3.10351e-05       0.00000       0.00000       0.00000       0.00000       0.00000       0.00000       0.00000       0.00000       0.00000       0.00000       0.00000       0.00000       0.00000       0.00000
  11  24 4010.7580    1.5551  8.2521  9.9541 -0.0039      0.169283  0.1809   0.0207   0.3338    0.0613   0.0000     0.0968397   434.7688      -17.8437       18.3675       20.5871       26.3957       2.00434      -9.73903      -15.8828      -2.34251       4.61430      -1.32881    -0.0318997      0.904369      0.500354      0.534383      0.142653    -0.0531542    0.00705188    0.00265454  -0.000226378  -0.000438063  -9.25407e-06       0.00000       0.00000       0.00000       0.00000       0.00000       0.00000       0.00000       0.00000       0.00000       0.00000       0.00000       0.00000       0.00000       0.00000       16.5069       20.6724       20.7473       20.2111       17.7753       15.1084       12.1315       9.00745       6.37238       4.12702       2.63275       1.50531      0.832271      0.429337      0.205255     0.0917383     0.0364185     0.0131272    0.00429969    0.00115340   0.000264358   4.04190e-05       0.00000       0.00000       0.00000       0.00000       0.00000       0.00000       0.00000       0.00000       0.00000       0.00000       0.00000       0.00000       0.00000       0.00000
  11  26 4291.8023    1.1154 14.1711  9.5672  0.0012     -0.126982  0.3370   0.0146   0.5650    0.0514   0.0000     0.0883980   406.2693      -50.5319       71.9651       68.6269       15.6878      -1.45277       1.38042       27.5525      -10.0935      -1.22263       2.71412      -3.80594      -2.45147      0.131981      0.292446    -0.0817840    -0.0495548     0.0258333    0.00462559   -0.00268456  -0.000177938  -3.36661e-05       0.00000       0.00000       0.00000       0.00000       0.00000       0.00000       0.00000       0.00000       0.00000       0.00000       0.00000       0.00000       0.00000       0.00000       25.2422       32.9994       33.6281       32.8987       29.0703       24.4821       19.2463       14.5581       10.2875       6.77187       4.32792       2.55650       1.39910      0.745853      0.348531      0.160571     0.0621865     0.0234512    0.00759659    0.00209046   0.000459512   7.03467e-05       0.00000       0.00000       0.00000       0.00000       0.00000       0.00000       0.00000       0.00000       0.00000       0.00000       0.00000       0.00000       0.00000       0.00000
  12  12 2376.4013    1.3625  0.9091  9.9844 -0.0012       4.04714  0.0496   0.0424   0.0855    0.1964   0.0000       1.16347   436.6448       6.66559       12.3115      -3.44543       4.28077       3.53300     -0.385648     -0.706139     -0.926222      -1.01039      0.675036      0.140830     0.0639129     0.0875712    -0.0384794     0.0764995    0.00270859   -0.00170598    0.00320896    0.00167566  -0.000253956  -0.000163113  -6.76821e-06  -1.80276e-07       0.00000       0.00000       0.00000       0.00000       0.00000       0.00000       0.00000       0.00000       0.00000       0.00000       0.00000       0.00000       4.93830       6.96061       6.85618       7.06402       5.78337       4.79918       4.02401       2.44188       2.00707       1.28089      0.952276      0.505259      0.337886      0.187682     0.0870109     0.0463943     0.0185990    0.00967598    0.00333957    0.00113739   0.000352382   7.22138e-05   2.20928e-05   3.37376e-06       0.00000       0.00000       0.00000       0.00000       0.00000       0.00000       0.00000       0.00000       0.00000       0.00000       0.00000       0.00000
  12  13 2515.4925    1.8985  0.9032 10.0370  0.0012       1.82688  0.0432   0.0574   0.0769    0.3154   0.0000      0.920777   442.4383       5.55321       17.7051       2.84909      0.972450      -1.13577       5.09499     -0.459889       2.39848       1.18276      0.307146     -0.209840      0.172871     -0.140773      0.151403     0.0245012    -0.0117318    0.00125674   -0.00188677   0.000266197  -6.15806e-05  -6.46914e-05   6.86338e-06   1.22160e-06       0.00000       0.00000       0.00000       0.00000       0.00000       0.00000       0.00000       0.00000       0.00000       0.00000       0.00000       0.00000       4.09263       5.37486       5.39138       5.56752       4.74139       4.09008       3.31459       2.43093       1.67204       1.26134      0.813254      0.489285      0.305823      0.161213     0.0859044     0.0414244     0.0182618    0.00822170    0.00318989   0.000983284   0.000308129   8.43874e-05   1.77079e-05   2.89113e-06       0.00000       0.00000       0.00000       0.00000       0.00000       0.00000       0.00000       0.00000       0.00000       0.00000       0.00000       0.00000
  12  14 2654.6264    2.5401  0.9171 10.5646  0.0007       2.27618  0.0459   0.0774   0.0792    0.3025   0.0000      0.943366   435.7257      -8.97559       4.98010       9.41411       4.55881     -0.900493      -4.48153       3.92650       2.67368      0.930977       1.29770      0.254483     -0.297769      0.125580     0.0826102     0.0799181    -0.0161834   -0.00629747   -0.00194955   0.000153848   0.000275843  -3.56270e-05  -1.70568e-05  -8.64271e-07       0.00000       0.00000       0.00000       0.00000       0.00000       0.00000       0.00000       0.00000       0.00000       0.00000       0.00000       0.00000       4.47062       5.48019       5.69388       5.31578       4.94224       4.24209       3.45272       2.73489       1.84801       1.24513      0.932083      0.571611      0.307825      0.171690     0.0808898     0.0462675     0.0188268    0.00865713    0.00276913    0.00108416   0.000327443   8.42394e-05   1.76060e-05   2.47578e-06       0.00000       0.00000       0.00000       0.00000       0.00000       0.00000       0.00000       0.00000       0.00000       0.00000       0.00000       0.00000
  12  17 3073.8277    4.0438  0.8830 12.4246 -0.0097       2.50473  0.0569   0.1263   0.0772    0.1637   0.0000       1.07735   442.5514     -0.486071       17.1899      -3.00969     -0.650760       3.10621       6.42188      -2.04532       3.07297     -0.671151       1.37292      0.709611     0.0455607     0.0538358      0.132653    -0.0471894   -0.00365062    0.00461553  -0.000165077   7.73123e-05  -8.19284e-05  -1.02035e-05   1.06209e-05   2.54462e-06       0.00000       0.00000       0.00000       0.00000       0.00000       0.00000       0.00000       0.00000       0.00000       0.00000       0.00000       0.00000       4.10696       6.88429       5.71552       6.27592       5.57347       4.38043       4.22476       2.43931       2.39169       1.22458       1.05678      0.565933      0.362126      0.198196     0.0920924     0.0573487     0.0188906     0.0110354    0.00326671    0.00127547   0.000426211   8.30071e-05   2.93899e-05   4.28625e-06       0.00000       0.00000       0.00000       0.00000       0.00000       0.00000       0.00000       0.00000       0.00000       0.00000       0.00000       0.00000
  12  18 3213.1970    4.0436  1.0082 12.6052  0.0034      0.922640  0.0561   0.1229   0.0897    0.1676   0.0000       1.15801   430.8120       7.46108       16.3068      -7.51577      -1.84471      0.245013      -7.45737      0.352709       1.81953     -0.188067      0.551545     -0.553389      0.314208      0.283538     -0.114676     0.0109724     0.0237212    0.00659182   -0.00821807  -0.000392081  -5.91034e-05   2.13353e-05  -9.02613e-06  -2.19393e-06       0.00000       0.00000       0.00000       0.00000       0.00000       0.00000       0.00000       0.00000       0.00000       0.00000       0.00000       0.00000       5.31288       6.90450       6.63087       7.06347       6.10347       4.93985       4.31698       2.82112       2.36838       1.55424      0.999477      0.572804      0.368003      0.228731      0.105826     0.0514591     0.0218471     0.0104761    0.00366664    0.00128456   0.000352071   8.57635e-05   2.38986e-05   3.61428e-06       0.00000       0.00000       0.00000       0.00000       0.00000       0.00000       0.00000       0.00000       0.00000       0.00000       0.00000       0.00000
  12  19 3352.7595    3.5996  1.5088 11.9558 -0.0109      0.704152  0.0670   0.0905   0.1083    0.1631   0.0000      0.745567   449.7979       2.29767       9.18867     0.0515810     -0.935894      -3.21373      0.671781      -2.35733      0.984552       1.97134      -1.37985      -1.48920    -0.0962556      0.178307     -0.210321     0.0970122     0.0260095    -0.0136684   0.000490715  -0.000708062   0.000509391   0.000242278   3.69371e-05  -3.69951e-06       0.00000       0.00000       0.00000       0.00000       0.00000       0.00000       0.00000       0.00000       0.00000       0.00000       0.00000       0.00000       5.48862       6.97072       7.13330       7.49607       6.31062       5.52710       4.51590       3.33016       2.61855       1.66082       1.17436      0.728438      0.433764      0.229171      0.126633     0.0667386     0.0270961     0.0121049    0.00451394    0.00156155   0.000478616   0.000109849   2.62499e-05   4.04239e-06       0.00000       0.00000       0.00000       0.00000       0.00000       0.00000       0.00000       0.00000       0.00000       0.00000       0.00000       0.00000
  12  20 3492.4918    2.9974  2.2765 11.2193 -0.0029      0.489867  0.0732   0.0584   0.1316    0.1227   0.0000      0.342131   441.7038       18.7967       8.35014      -6.12913       7.08826      -12.3016      -2.52385      0.525980      -2.45814       1.67547      -1.54275       1.32037      0.168232     -0.293741      0.155325    -0.0741868   -0.00927240    -0.0118875   -0.00180256    0.00288448  -5.50942e-05  -0.000249858   1.36264e-05  -2.56232e-06       0.00000       0.00000       0.00000       0.00000       0.00000       0.00000       0.00000       0.00000       0.00000       0.00000       0.00000       0.00000       6.84185       8.90545       8.59435       8.70107       7.89251       6.72845       5.37378       3.95452       3.01003       2.01557       1.37548      0.846072      0.490941      0.274223      0.136556     0.0665532     0.0290395     0.0123476    0.00454310    0.00166557   0.000510913   0.000129362   2.97048e-05   4.53485e-06       0.00000       0.00000       0.00000       0.00000       0.00000       0.00000       0.00000       0.00000       0.00000       0.00000       0.00000       0.00000
  12  21 3632.7916    2.5632  3.6105 10.5397 -0.0030       1.14044  0.0929   0.0403   0.1727    0.0972   0.0000      0.189762   425.1784      -6.45061       9.33124      -4.71914      -15.0793       19.2114       4.71458      -6.33091      -1.06857       2.63771     -0.236446      0.728939     -0.507246      0.138681      0.140307     0.0447405    -0.0298374    -0.0333134    0.00595653   -0.00231089  -0.000171576   0.000360855  -1.13881e-05  -4.47289e-06       0.00000       0.00000       0.00000       0.00000       0.00000       0.00000       0.00000       0.00000       0.00000       0.00000       0.00000       0.00000       8.36908       10.3406       10.4761       10.3087       9.43131       7.79620       6.56915       4.99243       3.70652       2.53063       1.61100       1.00147      0.586526      0.332223      0.169448     0.0823478     0.0366966     0.0154620    0.00576386    0.00201816   0.000599316   0.000160488   3.55449e-05   4.98834e-06       0.00000       0.00000       0.00000       0.00000       0.00000       0.00000       0.00000       0.00000       0.00000       0.00000       0.00000       0.00000
  12  22 3773.1251    2.0895  4.8780 10.4507 -0.0033      0.928941  0.1233   0.0307   0.2092    0.0739   0.0000      0.156497   451.9042       10.6651       17.3668      0.374859       13.2192       11.9759       13.5906     -0.602877      -1.50574       1.99537      -3.61804       1.00592      0.121734     -0.859557     -0.107554     -0.145339    -0.0551027    0.00610131     0.0141163  -0.000755153  -0.000409801  -3.83583e-05   8.59798e-05  -4.55292e-06       0.00000       0.00000       0.00000       0.00000       0.00000       0.00000       0.00000       0.00000       0.00000       0.00000       0.00000       0.00000       10.5260       13.3818       13.8177       13.4369       12.1722       10.3374       8.54668       6.48765       4.73707       3.24399       2.19253       1.37300      0.766995      0.444612      0.221265      0.112022     0.0501986     0.0216382    0.00780817    0.00288929   0.000853406   0.000224937   4.81608e-05   6.92268e-06       0.00000       0.00000       0.00000       0.00000       0.00000       0.00000       0.00000       0.00000       0.00000       0.00000       0.00000       0.00000
  12  23 3913.3439    1.6926  6.7319 10.1431 -0.0051      0.593827  0.1532   0.0226   0.2788    0.0607   0.0000      0.132030   424.9561       56.7439       9.11259      -26.8839       20.4047       31.6260       14.9901      -1.98974       2.06461     0.0227767      -2.22176      -2.53183      -1.48899     -0.822279      0.298364     0.0560332     -0.119441    0.00515626     0.0143159   -0.00111582   -0.00132942   6.57061e-05   0.000126925   6.08856e-06       0.00000       0.00000       0.00000       0.00000       0.00000       0.00000       0.00000       0.00000       0.00000       0.00000       0.00000       0.00000       12.6702       16.1208       16.2760       16.3104       15.0911       12.7850       9.99969       7.87398       5.75635       4.07761       2.58118       1.65369      0.972500      0.563042      0.283727      0.138654     0.0607250     0.0257079    0.00965883    0.00346119    0.00103323   0.000285191   5.86948e-05   8.74929e-06       0.00000       0.00000       0.00000       0.00000       0.00000       0.00000       0.00000       0.00000       0.00000       0.00000       0.00000       0.00000
  12  24 4053.3846    1.4823  9.0503  9.8255 -0.0003    -0.0134806  0.1846   0.0186   0.3445    0.0578   0.0000     0.0912176   444.0621      -3.53060       28.1951       35.9293      -22.7090      -3.30096      -9.49103       12.2981      -4.80435      -7.27852      -3.37889      0.818220     -0.566496      0.667276      0.329536     -0.205657      0.137065    -0.0125854    -0.0175499    0.00320093   0.000794499  -0.000240943   8.13309e-06   6.64269e-06       0.00000       0.00000       0.00000       0.00000       0.00000       0.00000       0.00000       0.00000       0.00000       0.00000       0.00000       0.00000       15.4018       18.8237       19.8465       19.6554       17.3217       15.1727       12.1389       9.63696       6.90683       4.79704       3.13582       1.98423       1.15263      0.638567      0.343866      0.165111     0.0780008     0.0309888     0.0121649    0.00414324    0.00125405   0.000328116   6.54428e-05   9.84365e-06       0.00000       0.00000       0.00000       0.00000       0.00000       0.00000       0.00000       0.00000       0.00000       0.00000       0.00000       0.00000
  12  25 4194.2939    1.2421 11.3232  9.6554 -0.0018      0.100007  0.2378   0.0153   0.4365    0.0509   0.0000     0.0833352   463.6053       16.3124       16.8762       1.51734       31.2140    0.00518684       12.2756      -1.99022       5.58665      -3.19090      0.418080      0.386893     -0.495122     -0.596224     -0.817727    -0.0876741      0.119691   -0.00708715     0.0117110    0.00607554   -0.00117116  -0.000130631   1.82181e-05  -2.41520e-05       0.00000       0.00000       0.00000       0.00000       0.00000       0.00000       0.00000       0.00000       0.00000       0.00000       0.00000       0.00000       18.5744       23.3125       24.5212       23.4799       21.9399       18.2293       15.1097       11.5652       8.46112       5.93101       3.93208       2.41910       1.47733      0.802967      0.427339      0.209192     0.0937898     0.0400353     0.0153794    0.00510981    0.00159984   0.000415678   8.71616e-05   1.18472e-05       0.00000       0.00000       0.00000       0.00000       0.00000       0.00000       0.00000       0.00000       0.00000       0.00000       0.00000       0.00000
  12  27 4475.3488    0.9072 16.9315  9.3679 -0.0010     -0.224112  0.4322   0.0107   0.6855    0.0453   0.0000     0.0992094   445.4762       13.8284       2.32530      -2.00688       61.3608       37.6808       4.38655      -43.7964       18.6467      -4.79017       4.94678       9.06662      -3.16848      -2.55642      -1.11223      0.392043      0.120852    -0.0794671     0.0385212   -0.00521105   -0.00125863   0.000198371   5.55894e-05   4.62988e-06       0.00000       0.00000       0.00000       0.00000       0.00000       0.00000       0.00000       0.00000       0.00000       0.00000       0.00000       0.00000       27.4529       35.6153       37.5012       36.1304       33.3563       28.3114       23.2170       18.0167       13.4246       9.34498       5.93316       3.93720       2.24743       1.26638      0.688428      0.324593      0.154672     0.0605139     0.0247003    0.00864044    0.00255409   0.000690872   0.000141342   1.96236e-05       0.00000       0.00000       0.00000       0.00000       0.00000       0.00000       0.00000       0.00000       0.00000       0.00000       0.00000       0.00000
  13  11 2271.1726    1.0769  0.7646  9.6186  0.0021       3.00198  0.0588   0.0351   0.0729    0.1621   0.0000       1.08773   436.4480      -1.45526       9.88829       3.28686       5.59095      -1.32037      -3.99801       1.55270      -1.19616     -0.688391      0.409385      0.603954      0.188061      0.343201     -0.206656     0.0551143     0.0219972    -0.0115775    0.00556750   -0.00112225   0.000545090  -3.82937e-06   0.000124961   2.76324e-05   4.22797e-06  -3.78185e-08       0.00000       0.00000       0.00000       0.00000       0.00000       0.00000       0.00000       0.00000       0.00000       0.00000       5.17335       6.13779       8.17806       5.49180       5.71952       5.76487       3.96666       3.48342       3.08155       1.58212       1.25509      0.964936      0.410690      0.287133      0.209751     0.0775567     0.0409819     0.0281203    0.00859431    0.00278188    0.00157975   0.000592033   0.000147384   3.09167e-05   6.33811e-06   7.16107e-07       0.00000       0.00000       0.00000       0.00000       0.00000       0.00000       0.00000       0.00000       0.00000       0.00000
  13  12 2411.8821    1.3956  0.8200 10.3630 -0.0075       4.64621  0.0449   0.0432   0.0737    0.1357   0.0000       1.15456   443.2547       6.60442       10.4967      -1.33634      -6.39493      -1.45066      -1.25572       1.87875     0.0984334       1.47968      0.246156    -0.0891754      0.184098    -0.0751120    -0.0419651     -0.141943     0.0183506    -0.0105795   0.000216851  -0.000903237   0.000918199   0.000356659  -8.32147e-05   1.01337e-05  -4.43756e-06  -3.18763e-07       0.00000       0.00000       0.00000       0.00000       0.00000       0.00000       0.00000       0.00000       0.00000       0.00000       3.80801       4.87665       5.47729       5.01158       5.00097       3.63137       3.46949       2.67957       1.75342       1.45921      0.923040      0.624174      0.383778      0.204513      0.134043     0.0615036     0.0303663     0.0168791    0.00652677    0.00267431    0.00104613   0.000282993   9.24083e-05   2.71768e-05   5.29999e-06   5.98863e-07       0.00000       0.00000       0.00000       0.00000       0.00000       0.00000       0.00000       0.00000       0.00000       0.00000
  13  14 2691.5353    2.4311  0.9116 11.2646 -0.0063     -0.545431  0.0627   0.0757   0.0802    0.2202   0.0000       1.14593   436.3106      0.501517       14.5155       8.76090      -8.07238      0.101106       3.38243       2.29886       3.67454      0.903193      -2.98637     -0.337321      0.552040    -0.0727255     0.0193075     0.0397374     0.0153238    -0.0283734   -0.00614953   -0.00228882    0.00107050  -4.00568e-05   7.66492e-05  -2.42070e-05   9.92537e-06   1.11515e-06       0.00000       0.00000       0.00000       0.00000       0.00000       0.00000       0.00000       0.00000       0.00000       0.00000       4.29255       6.73256       5.80542       6.16256       6.12153       5.57231       4.61657       3.39103       2.91821       1.76459       1.74035      0.755826      0.690953      0.301506      0.201255      0.112247     0.0374862     0.0312825    0.00614501    0.00485473    0.00150271   0.000408236   0.000175998   3.18443e-05   8.48870e-06   1.19325e-06       0.00000       0.00000       0.00000       0.00000       0.00000       0.00000       0.00000       0.00000       0.00000       0.00000
  13  15 2832.1239    3.2475  0.8156 11.5681 -0.0118       1.06065  0.0438   0.1037   0.0689    0.2324   0.0000      0.849803   436.6377     -0.279178       21.5642       2.64931       1.28601      -2.79328      -3.97151      0.865053       2.10719      0.574285      0.432269     -0.973459     -0.658941    -0.0838460    -0.0558551     0.0363532    -0.0215910    0.00534454     0.0106891    0.00433807  -0.000484654  -0.000238242   7.37555e-05  -1.67573e-05  -3.56903e-07   6.00997e-07       0.00000       0.00000       0.00000       0.00000       0.00000       0.00000       0.00000       0.00000       0.00000       0.00000       4.28350       4.62864       4.62627       4.82651       4.49037       4.11972       3.36144       2.54055       1.98585       1.38640       1.02181      0.671546      0.403577      0.240898      0.132967     0.0666594     0.0320389     0.0152553    0.00630141    0.00244548   0.000854803   0.000284945   7.70731e-05   1.71369e-05   3.56003e-06   5.03483e-07       0.00000       0.00000       0.00000       0.00000       0.00000       0.00000       0.00000       0.00000       0.00000       0.00000
  13  16 2972.5607    3.7933  0.9420 11.8647 -0.0029     0.0129200  0.0422   0.1109   0.0784    0.2495   0.0000      0.893557   437.6987       1.97063       10.4830       2.29732     -0.467305       4.58919      -2.02777      -3.38966      -2.06973       1.05173      0.332819     0.0761469    -0.0575961     -0.320406     -0.105895   -0.00393905     0.0387812    0.00299178    0.00653261   0.000659777  -0.000359759  -0.000151984   0.000143833   3.03375e-05   4.93394e-08   3.79899e-07       0.00000       0.00000       0.00000       0.00000       0.00000       0.00000       0.00000       0.00000       0.00000       0.00000       3.78361       4.48517       4.93568       4.38250       4.49164       3.87717       3.00769       2.61997       1.78436       1.35977      0.950632      0.574950      0.374466      0.224203      0.119462     0.0630613     0.0300430     0.0138167    0.00608006    0.00246120   0.000830034   0.000277879   9.30426e-05   2.31362e-05   3.89546e-06   5.25193e-07       0.00000       0.00000       0.00000       0.00000       0.00000       0.00000       0.00000       0.00000       0.00000       0.00000
  13  17 3112.4981    4.0741  1.0032 12.1703  0.0033       1.08741  0.0473   0.1226   0.0847    0.2110   0.0000      0.819641   441.4487       2.21142       6.04734       8.96610       1.10175     -0.676539      -4.81953     -0.923645     -0.253576      -1.03114     -0.349025     -0.342800     -0.230363    0.00413768     -0.290694    -0.0766394     0.0509178    0.00689141   -0.00282006   -0.00173512  -0.000751061  -6.86809e-05   0.000164764   2.66786e-05  -4.83137e-06  -8.86981e-07       0.00000       0.00000       0.00000       0.00000       0.00000       0.00000       0.00000       0.00000       0.00000       0.00000       3.97691       5.02083       5.68246       4.81993       5.05426       4.41888       3.13723       2.96485       1.87725       1.42170       1.06760      0.620440      0.425415      0.256656      0.114703     0.0734037     0.0362508     0.0135840    0.00716677    0.00290404   0.000841083   0.000336091   0.000120361   2.94354e-05   4.61718e-06   6.36740e-07       0.00000       0.00000       0.00000       0.00000       0.00000       0.00000       0.00000       0.00000       0.00000       0.00000
  13  18 3252.3626    3.8685  1.1897 12.2123 -0.0028       1.75278  0.0512   0.1062   0.0936    0.1945   0.0000      0.815640   440.9623       4.11959       4.24195       6.27284    0.00861776       3.51896     -0.898208      -2.46997       1.54668      -2.77880      0.469372     -0.228743     -0.239457      0.151032     -0.224545     -0.161757     0.0102590    -0.0192347    0.00410315    0.00256025  -0.000414559  -0.000233143   9.70798e-06  -2.48430e-06  -1.20603e-06   1.71817e-06       0.00000       0.00000       0.00000       0.00000       0.00000       0.00000       0.00000       0.00000       0.00000       0.00000       4.31939       5.28269       5.65040       5.68236       5.21265       4.50180       3.55071       2.80125       2.19892       1.50770       1.05525      0.660011      0.428463      0.250270      0.144659     0.0773089     0.0369479     0.0166728    0.00702375    0.00283186    0.00102710   0.000344028   0.000103430   2.36608e-05   4.90561e-06   7.12657e-07       0.00000       0.00000       0.00000       0.00000       0.00000       0.00000       0.00000       0.00000       0.00000       0.00000
  13  19 3392.4428    3.4618  1.7084 11.7492 -0.0040       1.44537  0.0657   0.0776   0.1085    0.1434   0.0000      0.555092   435.2704       8.19102     -0.158859       10.1777      -1.22352      -1.33080       5.18018       1.14749      -2.84367       2.38534       1.37820      0.229711      0.865917    0.00786186    -0.0306062   -0.00870712     0.0564520   -0.00768061   -0.00344239   -0.00354820    0.00148298   0.000343230  -0.000106968  -2.28995e-05  -1.03113e-05  -6.49770e-07       0.00000       0.00000       0.00000       0.00000       0.00000       0.00000       0.00000       0.00000       0.00000       0.00000       5.59561       7.54837       7.51375       7.87818       6.43978       5.98219       4.69627       3.76661       2.79120       2.00265       1.25118      0.895546      0.499327      0.319077      0.157736     0.0959414     0.0447149     0.0217155    0.00868403    0.00379622    0.00124884   0.000469426   0.000113724   3.20161e-05   6.01608e-06   1.04411e-06       0.00000       0.00000       0.00000       0.00000       0.00000       0.00000       0.00000       0.00000       0.00000       0.00000
  13  20 3532.6416    2.8870  2.8801 11.0664 -0.0067      0.788740  0.0841   0.0488   0.1423    0.0956   0.0000      0.267931   437.5679      -6.63903       12.1998      -1.45098       14.8596       4.12126      -3.81649       6.58614      -3.51070    -0.0823997     -0.315361     -0.217583       1.22868     -0.170096      0.420654      0.243441   -0.00199779     0.0248427    0.00395139   -0.00349400   -0.00219762  -0.000147932   0.000177609   1.76675e-05   1.77770e-06   4.61809e-07       0.00000       0.00000       0.00000       0.00000       0.00000       0.00000       0.00000       0.00000       0.00000       0.00000       6.85444       8.46704       8.76667       8.50050       8.22420       6.91624       5.88853       4.64475       3.54498       2.55796       1.75828       1.02288      0.682083      0.404054      0.227408      0.118147     0.0551509     0.0258302     0.0111078    0.00458282    0.00158566   0.000511409   0.000164719   3.96188e-05   8.47193e-06   1.09775e-06       0.00000       0.00000       0.00000       0.00000       0.00000       0.00000       0.00000       0.00000       0.00000       0.00000
  13  21 3673.3600    2.3431  4.2105 10.5348 -0.0004      0.962514  0.1050   0.0336   0.1798    0.0783   0.0000      0.171854   441.2003       12.2665       11.3292       2.53284       3.70183     -0.395054      -11.6019      -14.7458      -6.16959       2.76201     -0.918082      -1.04726     -0.217353     -0.506198     -0.386282    -0.0493494     0.0457904   -0.00450701     0.0127596   0.000734513   -0.00223554   0.000966392   0.000127590  -4.44220e-05  -1.71970e-05   5.33841e-07       0.00000       0.00000       0.00000       0.00000       0.00000       0.00000       0.00000       0.00000       0.00000       0.00000       8.38648       10.6818       11.2799       11.4096       9.87555       8.53337       7.45600       5.65489       4.23535       3.06524       2.09987       1.32010      0.803758      0.495929      0.279514      0.139777     0.0707083     0.0335949     0.0153562    0.00590531    0.00215891   0.000692486   0.000194900   4.85816e-05   1.03119e-05   1.45397e-06       0.00000       0.00000       0.00000       0.00000       0.00000       0.00000       0.00000       0.00000       0.00000       0.00000
  13  22 3813.9221    1.9891  5.8724 10.1798 -0.0032      0.421338  0.1285   0.0251   0.2252    0.0684   0.0000      0.119698   438.5726       7.12224       47.7703       41.0268       2.59270       4.30705       4.41653      -3.60868      -8.26314      -1.98330      -1.42655      -2.14183      -2.43342     -0.256330     -0.608766      0.245074     0.0778069    -0.0434351     0.0248482   -0.00253257   0.000203382  -0.000626299  -0.000219777   4.75776e-05  -7.91948e-06  -1.66131e-06       0.00000       0.00000       0.00000       0.00000       0.00000       0.00000       0.00000       0.00000       0.00000       0.00000       9.92799       12.8901       12.9860       13.2548       12.2439       10.8201       8.78571       6.74473       5.23304       3.74267       2.55769       1.67141       1.07588      0.613548      0.344867      0.182421     0.0898741     0.0401128     0.0174351    0.00710439    0.00264361   0.000855998   0.000253423   6.20997e-05   1.31064e-05   1.87654e-06       0.00000       0.00000       0.00000       0.00000       0.00000       0.00000       0.00000       0.00000       0.00000       0.00000
  13  23 3954.7712    1.6473  7.0997 10.1043 -0.0032      0.542381  0.1526   0.0213   0.2722    0.0589   0.0000      0.108069   420.0490       36.8454       28.8818       14.1818       17.3801       11.3156      -2.09120       1.47445       1.23574      -3.20600       4.09641     -0.153885       1.52991      0.767326     -0.211787    -0.0396249      0.180455     0.0357813    -0.0219120     0.0116292    0.00522572   0.000843726  -0.000642183  -0.000197298  -1.22732e-05   3.07028e-06       0.00000       0.00000       0.00000       0.00000       0.00000       0.00000       0.00000       0.00000       0.00000       0.00000       12.0950       15.3903       16.0239       15.7943       14.9214       12.5560       10.3751       8.22226       6.28980       4.39605       3.08380       1.94889       1.21871      0.745377      0.398908      0.218909      0.108306     0.0478553     0.0215075    0.00846397    0.00294956    0.00102466   0.000302522   7.46223e-05   1.53755e-05   2.05454e-06       0.00000       0.00000       0.00000       0.00000       0.00000       0.00000       0.00000       0.00000       0.00000       0.00000
  13  24 4095.2024    1.3873  9.3688  9.7957 -0.0028    -0.0285273  0.1892   0.0166   0.3481    0.0533   0.0000     0.0933496   440.8807      -3.68292      -25.6110     -0.952907       35.1736      -6.99738      -14.7453      -17.2095       17.3893      -3.00966       1.17533      -3.36605       1.68928       1.33424     -0.278598     -0.565758     -0.143242    -0.0503200    -0.0369695  -0.000332786   -0.00220164   0.000801539  -0.000528969  -8.24296e-05   2.09718e-05  -5.72169e-07       0.00000       0.00000       0.00000       0.00000       0.00000       0.00000       0.00000       0.00000       0.00000       0.00000       14.5991       18.3251       19.2582       18.5785       17.1126       15.0923       12.5785       10.0780       7.61903       5.36000       3.73407       2.36725       1.48593      0.863387      0.478418      0.254218      0.126440     0.0581557     0.0254225     0.0101547    0.00367624    0.00121913   0.000363957   8.69507e-05   1.74896e-05   2.37917e-06       0.00000       0.00000       0.00000       0.00000       0.00000       0.00000       0.00000       0.00000       0.00000       0.00000
  13  26 4377.3544    1.0026 15.4020  9.5452  0.0008     -0.160170  0.3619   0.0118   0.5980    0.0436   0.0000     0.0904687   420.0016      -17.3376      -2.30520      -16.0581       19.8049       2.11340      -18.8722       5.10291       2.75626      -2.27095      -8.02211      -8.12464      -3.98609     -0.869495      -1.26278     0.0380353     -0.207045    -0.0201606    -0.0389566    0.00671313   -0.00990668   0.000473432   0.000174912  -1.33955e-05  -2.43204e-05  -2.19223e-07       0.00000       0.00000       0.00000       0.00000       0.00000       0.00000       0.00000       0.00000       0.00000       0.00000       22.7546       29.5887       31.4765       30.7957       28.2413       24.3214       20.7565       16.1325       12.3394       8.81000       6.06660       3.91182       2.42676       1.44733      0.811163      0.424397      0.211528     0.0986857     0.0434890     0.0173193    0.00638518    0.00211011   0.000613602   0.000152223   3.11494e-05   4.13263e-06       0.00000       0.00000       0.00000       0.00000       0.00000       0.00000       0.00000       0.00000       0.00000       0.00000
  14  11 2305.7982    1.1131  0.8194  9.6456 -0.0001       5.11132  0.0390   0.0328   0.0731    0.1602   0.0000       1.08014   441.2216       6.02051       14.9007       3.56252      -1.12640       2.33759       1.88448      -3.23125       1.70635     -0.660202     -0.247209      0.748063      0.345949     -0.343741     0.0641227    -0.0444683    -0.0119647    -0.0132481   -0.00750119   -0.00160775   -0.00117688  -0.000609764   0.000346534  -4.39101e-05   2.85205e-05   5.64960e-06   1.60013e-06   1.27711e-08       0.00000       0.00000       0.00000       0.00000       0.00000       0.00000       0.00000       0.00000       3.46552       4.31038       4.43002       4.27035       4.25609       3.66932       3.07538       2.47142       1.69619       1.36687      0.954546      0.662407      0.461161      0.269956      0.144731     0.0853284     0.0440446     0.0213481     0.0107301    0.00393618    0.00191338   0.000725097   0.000229617   7.14329e-05   2.16967e-05   5.50600e-06   9.73627e-07   1.29024e-07       0.00000       0.00000       0.00000       0.00000       0.00000       0.00000       0.00000       0.00000
  14  13 2587.4109    2.0328  0.9448 11.0041  0.0094       2.25659  0.0487   0.0590   0.0839    0.1548   0.0000       1.11442   442.4512      -2.48784       14.2760       3.70368      -4.47765      0.919626     -0.614572     -0.521126       2.06427       2.02843      0.611393     -0.134027     0.0603241      0.145957     -0.183277    -0.0890944   -0.00749711    0.00438516   0.000147870    0.00436087    0.00143226  -0.000549070   3.14070e-05   8.73950e-05   3.45685e-06   1.23960e-05   1.61147e-06   2.19741e-07       0.00000       0.00000       0.00000       0.00000       0.00000       0.00000       0.00000       0.00000       3.94188       4.93246       5.01493       4.81155       4.76523       3.82819       3.65930       3.08836       2.21358       1.80208       1.18160      0.785620      0.494853      0.283249      0.196377     0.0949290     0.0531316     0.0254985     0.0125559    0.00569357    0.00230881   0.000827425   0.000309741   7.95973e-05   2.67190e-05   6.97279e-06   1.27610e-06   1.61791e-07       0.00000       0.00000       0.00000       0.00000       0.00000       0.00000       0.00000       0.00000
  14  14 2728.1803    2.6512  1.0719 10.1380 -0.0036       1.29507  0.0581   0.0687   0.0753    0.5243   0.0000      0.871852   438.4137      -6.62392       12.8648       1.27463      -4.44494      0.243945       4.36693       2.40514     -0.277841     -0.762040       2.81957     -0.525394     -0.228308      0.259536      0.156312    -0.0163588    -0.0214575    -0.0133091    -0.0228407   -0.00352011   -0.00146904  -0.000402971  -5.24163e-05  -5.84487e-06  -3.87615e-06  -3.67664e-06  -1.45358e-06   5.11289e-08       0.00000       0.00000       0.00000       0.00000       0.00000       0.00000       0.00000       0.00000       4.02792       5.80611       4.75092       5.67033       4.80610       4.88978       3.62014       3.25536       2.53484       1.96374       1.32827      0.813862      0.530060      0.331314      0.215553      0.106936     0.0653443     0.0255974     0.0145888    0.00476662    0.00266221   0.000754070   0.000351871   9.49922e-05   3.01709e-05   7.42821e-06   1.39267e-06   2.59094e-07       0.00000       0.00000       0.00000       0.00000       0.00000       0.00000       0.00000       0.00000
  14  15 2869.2630    3.3433  0.8090 11.6440 -0.0104       1.95203  0.0391   0.1065   0.0745    0.2341   0.0000       1.03477   429.9460       1.16772       6.25715       7.61972      -1.83476       7.93603      -3.56453    -0.0726262     -0.224246     -0.777852      -1.09799     -0.316490     -0.652103     -0.569376     0.0383898    -0.0666154    -0.0447843    -0.0217255   -0.00324406    0.00279310   -0.00210072   1.90166e-05  -0.000332156   3.65097e-05   9.68791e-06  -1.01623e-05   1.32863e-06  -2.27234e-08       0.00000       0.00000       0.00000       0.00000       0.00000       0.00000       0.00000       0.00000       3.66357       4.28641       4.45590       4.10356       4.29393       3.78980       3.34252       2.47397       1.75408       1.41623       1.01444      0.717136      0.459575      0.287350      0.165268     0.0893299     0.0422166     0.0201807     0.0103974    0.00426060    0.00188222   0.000709738   0.000247989   7.53565e-05   2.06907e-05   5.46785e-06   1.00779e-06   1.16549e-07       0.00000       0.00000       0.00000       0.00000       0.00000       0.00000       0.00000       0.00000
  14  16 3010.1244    4.1033  0.8229 12.1918 -0.0082      0.817436  0.0410   0.1227   0.0719    0.2139   0.0000      0.978312   440.8714       3.84046       17.8968       7.98949       2.54930      -2.47845      0.837750       1.47381       1.05084     -0.133347      0.884744     0.0898185     -0.586917      0.294096      0.311964     0.0314689    0.00280749   -0.00453439    0.00921661   -0.00233045   -0.00390479    0.00159488  -0.000296660  -3.10298e-05   9.31282e-06   5.60841e-06  -1.16169e-06   1.44442e-07       0.00000       0.00000       0.00000       0.00000       0.00000       0.00000       0.00000       0.00000       3.67710       4.44585       4.31048       4.38953       4.77771       3.79186       3.21298       2.29563       2.08317       1.52228       1.09927      0.662639      0.413088      0.300149      0.178341      0.105732     0.0509207     0.0242881     0.0107630    0.00450028    0.00188107   0.000717049   0.000229409   8.54605e-05   2.18603e-05   5.62563e-06   1.25395e-06   1.39187e-07       0.00000       0.00000       0.00000       0.00000       0.00000       0.00000       0.00000       0.00000
  14  18 3290.8293    3.6577  1.4277 12.0640 -0.0084      0.922080  0.0558   0.0883   0.1018    0.1598   0.0000      0.646338   434.2963       3.33499       18.8851      -5.58047       5.04831       1.28950      -4.22266       2.93423       1.23210     -0.302855      0.590450     -0.914657     -0.275728    -0.0874404      0.348478      0.231989     0.0222927     0.0404926    -0.0169206    0.00136356   -0.00419033   0.000524969   0.000707052  -1.55269e-05  -2.85215e-05  -6.46382e-06  -3.26970e-07   1.88002e-07       0.00000       0.00000       0.00000       0.00000       0.00000       0.00000       0.00000       0.00000       4.29886       5.42384       5.57364       5.80794       5.30387       4.61788       4.00958       3.07381       2.44856       1.82471       1.25190      0.864546      0.513506      0.347924      0.199062      0.118005     0.0575459     0.0294550     0.0138737    0.00612480    0.00252000   0.000970010   0.000328657   0.000108850   2.66376e-05   7.03890e-06   1.43239e-06   1.94487e-07       0.00000       0.00000       0.00000       0.00000       0.00000       0.00000       0.00000       0.00000
  14  19 3431.5377    3.1131  1.8178 12.0120 -0.0102       1.45541  0.0684   0.0684   0.1136    0.1060   0.0000      0.523131   431.0313       2.85157      -8.95370       16.0386       5.39807       3.79043      -2.00930       5.28847       1.12870       3.42597       3.88432      -1.38008      0.753507     -0.601124     -0.162871     -0.286702     0.0963488   -0.00807290     0.0110447    0.00525221   -0.00185993   -0.00263497  -0.000332378  -0.000106315   5.30937e-05  -2.07338e-06  -6.74786e-07  -7.66088e-08       0.00000       0.00000       0.00000       0.00000       0.00000       0.00000       0.00000       0.00000       5.37017       6.42354       7.06572       6.49837       6.21265       5.67039       4.61007       4.13368       3.12744       2.28582       1.60113       1.03546      0.714664      0.405711      0.229882      0.131754     0.0729528     0.0358390     0.0172217    0.00689328    0.00305916    0.00115163   0.000408457   0.000127035   3.85266e-05   8.51202e-06   1.45950e-06   1.98627e-07       0.00000       0.00000       0.00000       0.00000       0.00000       0.00000       0.00000       0.00000
  14  20 3572.2692    2.6697  3.2300 11.0228 -0.0038      0.574776  0.0860   0.0419   0.1513    0.0851   0.0000      0.241760   429.5512      -2.10541       16.8227       16.1002      -8.01422      -1.48678       8.40684      -2.74883      -5.06307      -3.38051       1.50420       1.21523     -0.162759      0.267943      0.231927    -0.0105971    -0.0478055    -0.0279408    -0.0447917    0.00471687    0.00598853  -0.000419442   0.000595095  -0.000266635  -1.12492e-05   2.16654e-05  -2.14439e-06   3.19467e-07       0.00000       0.00000       0.00000       0.00000       0.00000       0.00000       0.00000       0.00000       6.49088       8.06724       8.48670       8.45667       8.00832       6.92827       5.91721       4.89169       3.71598       2.78289       1.95127       1.33258      0.802731      0.521238      0.306397      0.172162     0.0876450     0.0444426     0.0211047    0.00952704    0.00381621    0.00144323   0.000496885   0.000165735   4.47061e-05   1.12601e-05   2.12185e-06   2.81287e-07       0.00000       0.00000       0.00000       0.00000       0.00000       0.00000       0.00000       0.00000
  14  21 3713.4190    2.2290  4.6704 10.5523  0.0002      0.671224  0.1066   0.0304   0.1934    0.0733   0.0000      0.149268   438.0376       21.3659       16.7718      -12.3885      -9.17675      -14.3142       7.47985       1.74214      0.864342       4.19668      -2.45463      0.802449      0.571338      0.864715    -0.0685581      0.145671    -0.0518672    -0.0477742     0.0110060    0.00165346   -0.00268112   0.000392271  -0.000323735  -0.000248062   4.32296e-05   4.21763e-06  -2.58896e-06  -1.85371e-07       0.00000       0.00000       0.00000       0.00000       0.00000       0.00000       0.00000       0.00000       8.22672       10.1335       10.6528       10.8140       10.0949       8.80058       7.32289       5.90990       4.71896       3.34831       2.36585       1.61852       1.02953      0.644084      0.370885      0.209347      0.112091     0.0567848     0.0254318     0.0116234    0.00454550    0.00176552   0.000617787   0.000202118   5.48548e-05   1.30183e-05   2.56907e-06   3.37557e-07       0.00000       0.00000       0.00000       0.00000       0.00000       0.00000       0.00000       0.00000
  14  22 3854.2866    1.8369  6.5658 10.1291 -0.0003      0.461366  0.1376   0.0219   0.2406    0.0608   0.0000      0.109317   449.5616      -1.23825       29.7824       19.9557      -15.6953       1.36285       7.39450      -4.73698      -13.8934      0.780574       2.80275       1.61279      -1.81004     -0.637556     -0.118841     -0.593039     0.0530974    -0.0426627    -0.0290148    0.00358954    0.00596088    0.00159820   0.000349992   0.000408241   1.91831e-05  -2.09075e-05  -4.59661e-08   3.79506e-07       0.00000       0.00000       0.00000       0.00000       0.00000       0.00000       0.00000       0.00000       9.82645       13.1113       13.1196       13.3228       12.3800       11.1829       9.49840       7.43771       5.90789       4.30853       3.06640       2.07207       1.38946      0.810608      0.494482      0.267204      0.144041     0.0704235     0.0341078     0.0145467    0.00611591    0.00234409   0.000857406   0.000257050   7.53933e-05   1.76452e-05   3.63338e-06   4.98302e-07       0.00000       0.00000       0.00000       0.00000       0.00000       0.00000       0.00000       0.00000
  14  23 3995.3808    1.5822  8.5516  9.9568 -0.0011      0.283913  0.1681   0.0184   0.3033    0.0547   0.0000     0.0912337   447.2604       13.8986       26.0649      -24.4553      -26.5081       6.58547       3.83012       9.25922       6.74841      -12.2077      -4.34306      0.798359      0.193260       1.86816      -1.23065     -0.546259     0.0838925    -0.0284854    -0.0797045   0.000411080  -7.28630e-05   -0.00405062  -0.000697327   6.20701e-05  -4.12006e-05  -3.41079e-05   5.60306e-06  -8.61995e-07       0.00000       0.00000       0.00000       0.00000       0.00000       0.00000       0.00000       0.00000       12.0369       15.7521       16.4631       16.2853       14.9263       13.6419       11.0835       9.38394       6.87923       5.14127       3.67442       2.48829       1.60457      0.995053      0.564886      0.321884      0.167799     0.0841212     0.0413220     0.0175270    0.00756088    0.00284378   0.000980597   0.000323107   9.15800e-05   2.19355e-05   3.97216e-06   5.67692e-07       0.00000       0.00000       0.00000       0.00000       0.00000       0.00000       0.00000       0.00000
  14  25 4277.7290    1.1336 13.4199  9.5852 -0.0028     0.0305976  0.2857   0.0125   0.4764    0.0471   0.0000     0.0814076   416.2395       20.5474       53.5154       43.0627      -6.45468      -37.8872      -20.7849       12.2058      -1.42118     -0.259567       9.88493      -2.61422      -6.80335       1.44386     -0.895613      0.930828    -0.0272402    -0.0440958     0.0278113     0.0300213    0.00226522    0.00653568   -0.00116217  -0.000728104   0.000140386  -2.70187e-05  -2.97884e-06   1.74802e-06       0.00000       0.00000       0.00000       0.00000       0.00000       0.00000       0.00000       0.00000       17.7277       23.0806       24.7015       24.2041       22.5952       20.2647       16.7145       13.3848       10.4099       7.58977       5.39192       3.72607       2.38455       1.48868      0.870974      0.478715      0.263135      0.130341     0.0608409     0.0275937     0.0113900    0.00429419    0.00156269   0.000497451   0.000136824   3.25905e-05   6.17425e-06   8.14692e-07       0.00000       0.00000       0.00000       0.00000       0.00000       0.00000       0.00000       0.00000
  14  26 4419.9892    0.9535 16.8821  9.5282  0.0005     0.0305859  0.4103   0.0099   0.6140    0.0396   0.0000     0.0954372   435.6903      -17.8885       21.4465       11.5228       4.28230       12.1887       18.9421       6.97934      -7.59172      -19.8187       5.91978      -4.38152      -1.05150     -0.782087     -0.758616      0.607395     -0.474982   -0.00743884     0.0483558    -0.0561369    0.00379395  -0.000171795    0.00109868   0.000328986   6.51394e-05   5.75877e-05   2.44310e-05   8.22705e-07       0.00000       0.00000       0.00000       0.00000       0.00000       0.00000       0.00000       0.00000       22.5682       29.7904       30.6149       31.0558       28.9416       25.7871       21.8995       17.9452       13.5357       10.2666       7.27781       4.97737       3.28220       2.00363       1.17508      0.670258      0.350922      0.177471     0.0866026     0.0369611     0.0156802    0.00602311    0.00207173   0.000652015   0.000184865   4.45893e-05   8.38535e-06   1.13987e-06       0.00000       0.00000       0.00000       0.00000       0.00000       0.00000       0.00000       0.00000
  14  27 4559.9689    0.7748 18.2957  9.4530 -0.0057     -0.386584  0.5195   0.0087   0.7463    0.0363   0.0000      0.114925   397.5009      -37.6825      -22.8189       30.0860       8.40198     -0.478827       34.0904       25.4579       15.9607      -8.54472      -6.35304      0.666791      0.702647      0.172814      -2.53618       1.16844      0.539677     -0.258938     0.0397194    -0.0687616    -0.0232535   -0.00469719    0.00764932  -0.000730413  -0.000533285   6.80190e-05   1.03871e-06   5.24777e-07       0.00000       0.00000       0.00000       0.00000       0.00000       0.00000       0.00000       0.00000       28.1544       36.2432       38.9395       38.1645       36.2498       31.0974       27.3005       21.7786       17.1389       12.5141       9.11741       6.03987       3.94843       2.44132       1.47469      0.829915      0.434508      0.219684      0.107974     0.0469714     0.0196969    0.00746686    0.00260399   0.000814103   0.000229866   5.34441e-05   1.04734e-05   1.28716e-06       0.00000       0.00000       0.00000       0.00000       0.00000       0.00000       0.00000       0.00000
  15  12 2481.0752    1.7517  0.8140 10.5897 -0.0104       2.35727  0.0411   0.0528   0.0696    0.1565   0.0000      0.984358   437.9804      -1.19012       10.4321     -0.342813      -10.0431       2.96125      -4.69716     -0.376386       3.12209      0.553722      -1.45716      0.221006      0.514157     -0.145245     -0.152203    -0.0362285    0.00835916    -0.0452424    -0.0165056    0.00586759    0.00377544  -0.000679405    0.00135054  -0.000247967   5.98884e-06  -2.68518e-05   1.18727e-05  -1.61483e-07   5.83554e-08   8.77270e-08       0.00000       0.00000       0.00000       0.00000       0.00000       0.00000       3.35397       4.11804       4.17840       4.31562       3.78936       3.60262       3.01107       2.80649       2.05954       1.64721       1.19521      0.766199      0.520738      0.348074      0.189757      0.112857     0.0693136     0.0331204     0.0188381    0.00856874    0.00379521    0.00167090   0.000726373   0.000214287   7.42756e-05   2.33094e-05   6.52518e-06   1.47517e-06   2.44435e-07   4.02883e-08       0.00000       0.00000       0.00000       0.00000       0.00000       0.00000
  15  14 2764.1763    2.8599  0.8286 11.4416 -0.0125       1.92871  0.0554   0.1012   0.0705    0.1823   0.0000      0.887380   442.0771      -7.06044       15.2684       1.26489       1.04962      -2.86217      -4.91835     -0.761152       2.56887      0.432280      0.488500     -0.672493      0.721344      0.185583      0.164074    -0.0496525    -0.0966801    -0.0640201   -0.00339600     0.0108414    0.00264294   -0.00174787  -0.000182122  -0.000140599  -7.71884e-05   4.01047e-05   6.08657e-06  -8.63229e-07  -3.65064e-07   8.49896e-09       0.00000       0.00000       0.00000       0.00000       0.00000       0.00000       4.76795       4.49525       5.58440       6.77262       5.33129       3.68371       4.80689       3.98749       2.27000       1.73752       1.62826       1.21197      0.592797      0.376300      0.312438      0.178697     0.0961685     0.0356402     0.0238384     0.0145407    0.00751835    0.00312692    0.00105513   0.000290347   9.56694e-05   2.39729e-05   6.83672e-06   1.75782e-06   3.08374e-07   4.18695e-08       0.00000       0.00000       0.00000       0.00000       0.00000       0.00000
  15  15 2905.8140    3.5216  0.8405 11.8644 -0.0056       2.67674  0.0423   0.0994   0.0659    0.2103   0.0000      0.837600   433.8530       3.96669       10.4074       1.86408      -1.71481       6.44568      -1.24036       3.09952      0.658403       1.05673       1.65321     -0.548630     -0.342604     0.0544133     -0.276833     0.0410287    -0.0609902    0.00835609   -0.00412588    0.00240846   0.000696095   0.000410627  -0.000106517  -0.000186348  -1.92342e-05   1.23000e-05   1.13176e-05   8.64498e-07  -8.98245e-08  -5.43256e-09       0.00000       0.00000       0.00000       0.00000       0.00000       0.00000       3.06247       4.17069       4.28583       4.22282       4.53824       3.30179       3.23172       2.52126       2.11423       1.57675       1.06126      0.799300      0.511641      0.328121      0.218978      0.101489     0.0742677     0.0352644     0.0185402    0.00951833    0.00329173    0.00180942   0.000608835   0.000211048   9.07982e-05   2.33368e-05   7.01328e-06   1.83210e-06   3.57863e-07   3.76335e-08       0.00000       0.00000       0.00000       0.00000       0.00000       0.00000
  15  17 3188.0133    4.2099  1.1569 12.2247 -0.0020       1.23426  0.0478   0.1109   0.0938    0.2357   0.0000      0.831821   436.9797       8.85626       3.21512     -0.156508      0.194106    -0.0771432       1.02442       2.84974       1.68286      0.759443      0.320520      -1.61811       1.26076      0.659798     -0.406625    -0.0526464     0.0495192    -0.0375397    0.00171296     0.0139911   -0.00329099    0.00112880  -0.000637849  -0.000161723  -5.99408e-05  -3.90650e-05   4.62523e-06  -8.82312e-07  -1.20414e-07   3.80524e-08       0.00000       0.00000       0.00000       0.00000       0.00000       0.00000       3.72608       4.78205       4.97718       5.15749       4.76001       4.15449       3.47042       2.87559       2.25916       1.67589       1.18785      0.827612      0.570222      0.353452      0.222924      0.114100     0.0744426     0.0364008     0.0202572    0.00869468    0.00418811    0.00165227   0.000708116   0.000220393   8.89868e-05   2.35193e-05   7.09501e-06   1.61039e-06   2.97296e-07   4.03552e-08       0.00000       0.00000       0.00000       0.00000       0.00000       0.00000
  15  18 3328.9406    3.6637  1.6977 11.7987  0.0007       1.76647  0.0623   0.0772   0.1020    0.1663   0.0000      0.537224   440.7752       8.55938       10.5195       2.97762       8.51841       5.23003       1.99707      -3.45305       2.14145       1.41251       2.28190      -1.48904     -0.758461     0.0391606     0.0395388     -0.240461    -0.0488264     0.0101104   -0.00346606   0.000244480   0.000191154   0.000222004  -0.000581891   2.46663e-06  -0.000225414  -2.38051e-05  -3.55142e-06   1.60083e-06  -2.02324e-07  -7.24826e-08       0.00000       0.00000       0.00000       0.00000       0.00000       0.00000       4.37485       5.63735       6.23849       6.11874       5.70734       4.96758       4.49395       3.51251       2.70340       2.17794       1.48324       1.06539      0.665118      0.463027      0.267820      0.150914     0.0916684     0.0479999     0.0238665     0.0115014    0.00506665    0.00240838   0.000940278   0.000328275   0.000114139   3.36495e-05   8.71908e-06   2.29026e-06   4.02143e-07   4.97993e-08       0.00000       0.00000       0.00000       0.00000       0.00000       0.00000
  15  19 3469.9424    2.9701  2.4648 11.4558 -0.0015      0.669161  0.0740   0.0531   0.1317    0.1052   0.0000      0.350809   440.4405       5.54951       8.92174      -4.19994       4.26603      -6.12902       6.51338      -7.39213       9.05085       1.92175       2.28124     -0.279675      0.212630      0.479487      0.627504     -0.422491     0.0230361     0.0542808  -0.000111258   0.000344916    0.00222471   -0.00195454   0.000692045   0.000616954   7.86756e-06  -2.15157e-05   6.61978e-07  -2.56704e-06   1.17759e-07  -9.83542e-09       0.00000       0.00000       0.00000       0.00000       0.00000       0.00000       5.29914       6.48337       6.83406       7.02036       6.37129       6.01039       5.04753       4.18794       3.22261       2.52018       1.82101       1.24640      0.840720      0.555447      0.330361      0.195383      0.108570     0.0576701     0.0290763     0.0132981    0.00629301    0.00260804    0.00108605   0.000388068   0.000127108   3.90001e-05   1.02612e-05   2.32697e-06   4.12729e-07   5.94332e-08       0.00000       0.00000       0.00000       0.00000       0.00000       0.00000
  15  20 3611.3737    2.6026  3.6017 10.7575 -0.0030      0.859933  0.0884   0.0376   0.1553    0.0918   0.0000      0.194111   433.3958       8.05982       10.1161       9.72792      -14.2180       8.45623       2.01861      -10.5473       5.38686      -2.20579     -0.721897   -0.00823515      -1.10773     -0.117459      0.300863      0.167162    -0.0510772    -0.0365528    0.00628705   -0.00766795   -0.00848741   -0.00133542   -0.00224060  -0.000810271   2.86954e-05   2.30350e-05  -1.75213e-06  -6.97694e-06   5.22809e-07   1.90999e-08       0.00000       0.00000       0.00000       0.00000       0.00000       0.00000       6.21267       8.18954       8.42566       8.62339       7.96160       7.35888       6.06086       5.03232       4.11122       2.95789       2.18382       1.53898      0.989787      0.665265      0.388828      0.233977      0.125493     0.0725056     0.0346433     0.0165048    0.00771507    0.00319104    0.00122551   0.000471084   0.000154297   5.19181e-05   1.28749e-05   2.99294e-06   5.77114e-07   7.87698e-08       0.00000       0.00000       0.00000       0.00000       0.00000       0.00000
  15  21 3752.7049    2.1567  4.9715 10.4457 -0.0016      0.373096  0.1159   0.0280   0.1831    0.0693   0.0000      0.134638   439.3180       3.65928       7.74809       6.79901      -12.3278      -3.87163       4.06247      -2.60141       2.67086      -4.89623      -3.27938      0.368068     -0.642912      0.278125       1.55529     0.0988262      0.182311    -0.0231019    -0.0677005    -0.0215692   -0.00376392    0.00349305   -0.00148420   -0.00107903   0.000434492   6.68816e-06  -6.72540e-06  -7.94789e-06   4.88666e-07   7.36545e-08       0.00000       0.00000       0.00000       0.00000       0.00000       0.00000       7.77139       10.4059       10.7027       10.9906       10.2604       9.07879       7.96411       6.35595       5.08042       3.82775       2.71154       2.00604       1.23068      0.853204      0.492561      0.303355      0.158949     0.0903943     0.0429127     0.0216495    0.00954767    0.00423101    0.00156867   0.000615625   0.000197232   6.58025e-05   1.56001e-05   4.11889e-06   7.75997e-07   1.00833e-07       0.00000       0.00000       0.00000       0.00000       0.00000       0.00000
  15  22 3894.5745    1.7913  6.5912 10.1852 -0.0007      0.625961  0.1336   0.0214   0.2392    0.0566   0.0000      0.106284   445.4698       18.5426       33.2220      -15.1158       10.8883       12.3890      -11.2048      -5.52362       8.78543       5.39231      -5.26519      -5.39119      0.719210       1.03592      -1.21349      0.359593      0.307340    -0.0415853    -0.0669048    -0.0191024    0.00153646   -0.00569031   0.000738751  -0.000269815   0.000231817   4.28273e-05   1.29539e-05   2.28562e-06   1.72068e-07   1.37161e-08       0.00000       0.00000       0.00000       0.00000       0.00000       0.00000       9.09727       11.7106       12.2560       12.1747       11.4524       10.4594       8.87011       7.58367       5.70338       4.58668       3.22779       2.24299       1.48277      0.959183      0.582248      0.349094      0.188772      0.105269     0.0502104     0.0249781     0.0109920    0.00490271    0.00186416   0.000722442   0.000227942   7.16395e-05   1.94090e-05   4.68832e-06   8.04072e-07   1.09521e-07       0.00000       0.00000       0.00000       0.00000       0.00000       0.00000
  15  23 4035.8171    1.4829  8.8226 10.0060 -0.0030      0.215386  0.1768   0.0170   0.3146    0.0496   0.0000     0.0916701   444.7959      -3.53299      -12.3751       12.0153       18.8641       5.43845       4.48662       4.96460      -2.15321      0.552047       6.80126       2.40255      -1.27168      -1.17825      0.101740      0.964349    -0.0947841     -0.349646  -0.000448775     0.0240862     0.0315271   -0.00693695  -0.000618422   0.000481945   6.64785e-06   8.44851e-05  -9.58133e-06  -1.25516e-05  -3.99189e-07  -2.23129e-07       0.00000       0.00000       0.00000       0.00000       0.00000       0.00000       11.7996       15.1930       15.9967       15.8629       15.2129       13.6691       11.5237       9.50720       7.65898       5.69124       4.19059       2.87736       1.94902       1.24915      0.754183      0.461104      0.251017      0.134453     0.0688001     0.0326878     0.0147562    0.00607036    0.00248002   0.000918541   0.000302664   9.61838e-05   2.56789e-05   5.78356e-06   1.08191e-06   1.37224e-07       0.00000       0.00000       0.00000       0.00000       0.00000       0.00000
  15  24 4177.9564    1.2765 10.9637  9.7978 -0.0037      0.273317  0.2143   0.0142   0.3922    0.0456   0.0000     0.0837236   431.8370      0.712413       82.9023      -23.1649      -17.2940       8.39832       2.10521      -9.45135       2.33886      -4.25203      0.722273     -0.780635      -3.64322       2.81368      0.595605    -0.0151312    -0.0180024      0.419703    -0.0580626    -0.0343084     0.0331158    0.00303501   -0.00375918  -0.000762743   0.000150264  -0.000110316  -5.38933e-07   2.13764e-06  -2.28105e-06  -5.42159e-08       0.00000       0.00000       0.00000       0.00000       0.00000       0.00000       13.2399       17.0739       18.1546       18.4771       17.5100       15.6504       13.4368       10.7588       8.72202       6.50536       4.81850       3.33053       2.29673       1.43642      0.909766      0.543368      0.298957      0.161356     0.0813830     0.0399618     0.0177632    0.00757932    0.00298178    0.00113023   0.000373663   0.000113403   3.08660e-05   6.83474e-06   1.32229e-06   1.65890e-07       0.00000       0.00000       0.00000       0.00000       0.00000       0.00000
  16   9 2081.6554    0.7270  0.5681  9.0997 -0.0017       7.09817  0.0388   0.0260   0.0603    0.1139   0.0000       1.47893   434.8620      -7.99454       16.3065       8.37410      -9.21980      -3.55380       3.40938      -1.49883     -0.870857     -0.221109    -0.0380506      0.409720      0.610009     0.0794541     0.0895237    -0.0296636  -0.000380671     -0.104094   -0.00688484    0.00195313    0.00224289    0.00249499  -0.000518061  -0.000193109  -3.41158e-05   0.000106224  -7.52725e-06  -5.33493e-06   1.63794e-06   4.77321e-07   4.02439e-08  -1.53348e-08       0.00000       0.00000       0.00000       0.00000       2.83819       3.33612       4.31271       3.82792       3.25762       3.54752       2.92267       2.19888       1.96897       1.55551       1.00670      0.775951      0.543567      0.329589      0.201466      0.129530     0.0824678     0.0404411     0.0217100     0.0122305    0.00634404    0.00243251    0.00117432   0.000466536   0.000197785   7.22220e-05   2.45052e-05   6.40378e-06   1.49837e-06   3.04459e-07   5.20489e-08   6.68885e-09       0.00000       0.00000       0.00000       0.00000
  16  13 2657.0067    2.4178  0.8782 11.1341 -0.0039       2.72425  0.0415   0.0642   0.0642    0.1595   0.0000      0.909419   438.1177       1.80814       4.38386       3.86193      -9.30770      -1.57665      -1.28670     -0.814685      -1.19702      -2.06420      0.254339      0.370665    -0.0963348     -0.201075     0.0535607     0.0948750     0.0384204    -0.0107359    0.00263611     0.0210792  -0.000491034  -0.000110002   0.000334784  -1.54961e-05   0.000202816   3.75278e-05  -4.64510e-06   5.68844e-06   1.45767e-06  -3.42456e-07   1.91236e-08   2.39120e-10       0.00000       0.00000       0.00000       0.00000       3.38396       4.30894       4.62275       4.61616       4.36859       4.04182       3.32837       2.53646       2.03537       1.53218       1.15400      0.789025      0.567450      0.379917      0.236965      0.142260     0.0842060     0.0479430     0.0237789     0.0128565    0.00574793    0.00250065    0.00114018   0.000495422   0.000178041   6.57831e-05   2.03743e-05   6.01970e-06   1.50114e-06   3.12820e-07   5.92516e-08   7.31949e-09       0.00000       0.00000       0.00000       0.00000
  16  14 2799.4779    3.0237  0.8064 11.5775 -0.0028       1.61142  0.0369   0.0839   0.0646    0.1436   0.0000      0.944818   438.4023       4.10385       16.3147       4.48123       3.15003       4.12243      -1.49891   -0.00594381      -1.45795      -1.99661     -0.308066     -0.460959      0.349177     -0.104640     -0.131827    -0.0720267     0.0269944    -0.0314828    -0.0287761   -0.00265352   -0.00493087   -0.00345576   -0.00140692   0.000682037   2.32085e-05  -8.80181e-06  -1.84083e-06   3.72405e-06  -1.69835e-06  -2.60203e-07   3.93622e-08  -9.95807e-09       0.00000       0.00000       0.00000       0.00000       2.71747       3.44977       3.69925       3.76267       3.39700       3.06418       2.94088       2.30131       1.90229       1.53539       1.03635      0.802099      0.537023      0.364285      0.211389      0.132464     0.0839410     0.0393736     0.0227153     0.0124016    0.00585850    0.00282596    0.00103813   0.000525083   0.000197026   6.48218e-05   2.21723e-05   5.91856e-06   1.45979e-06   3.86089e-07   6.93369e-08   8.64280e-09       0.00000       0.00000       0.00000       0.00000
  16  17 3224.8546    4.1623  1.0489 12.4434 -0.0051     -0.985780  0.0460   0.1087   0.0780    0.1998   0.0000       1.05726   437.5920       6.87873       10.1667       2.22079      -6.42536       11.1345      0.688626      0.717342      0.685771     -0.763124     -0.542022      0.690028     0.0733358     0.0132662     -0.293248     0.0780723    0.00501945    -0.0366740    -0.0271680    0.00410486    0.00800960   -0.00376881    0.00215607  -0.000194210  -0.000197918  -0.000121468   3.88330e-06  -2.24527e-06   1.98398e-06  -3.83968e-07  -3.99782e-08  -1.46276e-08       0.00000       0.00000       0.00000       0.00000       3.47837       4.83871       4.82227       5.16293       4.70430       4.29458       3.41689       2.96084       2.26650       1.75702       1.31288      0.903067      0.602171      0.400820      0.261728      0.153184     0.0964396     0.0501514     0.0286442     0.0130931    0.00706074    0.00274663    0.00141561   0.000493337   0.000211694   6.50922e-05   2.44822e-05   6.86828e-06   1.88992e-06   4.05373e-07   7.43389e-08   1.15574e-08       0.00000       0.00000       0.00000       0.00000
  16  18 3366.2630    3.4161  1.7000 11.9258 -0.0066     -0.194168  0.0816   0.0768   0.1059    0.1494   0.0000      0.469379   440.4836      -10.9116       3.27879      -2.17653      -1.02317      -2.94062      -1.74646       7.03557       1.68564      -2.49229     -0.436644      0.801738      -1.11353      0.209738     -0.525647     -0.123203    -0.0290004    -0.0844409     0.0146738    0.00135326    0.00504424    0.00444990   0.000470661   0.000683748   0.000208016  -7.99871e-05   5.64418e-05  -9.91338e-06  -2.17399e-06   3.06570e-07  -2.60841e-08   7.52786e-09       0.00000       0.00000       0.00000       0.00000       5.97104       5.62083       7.71053       8.68687       6.27258       5.81156       6.43739       4.90313       2.97748       2.94178       2.51650       1.38895      0.816978      0.786779      0.498087      0.218469      0.135298      0.105928     0.0570520     0.0213858    0.00862645    0.00583813    0.00322998    0.00136301   0.000451311   0.000132108   3.83316e-05   9.42121e-06   2.15996e-06   4.73046e-07   8.61963e-08   1.08149e-08       0.00000       0.00000       0.00000       0.00000
  16  19 3508.0707    2.9386  2.6677 11.2909 -0.0062      0.698771  0.0791   0.0505   0.1308    0.1139   0.0000      0.238338   453.9633       16.4073       9.45823      -3.27705      -4.73950      -2.83041       4.57613      -3.61484      -3.31926       2.04654     -0.324465      -1.40776      -1.96804     0.0334640     -0.142418     -0.198070    -0.0488849     0.0931847    -0.0812142   -0.00185887    -0.0210800    0.00548463   -0.00179889  -0.000730340  -0.000378714  -9.57282e-05  -3.56518e-05   1.01951e-05   5.09591e-06  -8.63188e-07  -2.58573e-08   8.92153e-09       0.00000       0.00000       0.00000       0.00000       5.46438       6.50364       6.83616       7.26384       7.07789       6.34659       5.30881       4.47687       3.63307       2.83434       2.12391       1.49289       1.03517      0.671229      0.437336      0.282345      0.166540     0.0898167     0.0515252     0.0238428     0.0124164    0.00549601    0.00238372   0.000888465   0.000376708   0.000119298   4.04244e-05   1.17891e-05   3.07611e-06   6.61039e-07   1.18798e-07   1.53148e-08       0.00000       0.00000       0.00000       0.00000
  16  20 3650.0277    2.4359  3.9087 10.7462 -0.0051      0.813285  0.0932   0.0346   0.1570    0.0845   0.0000      0.171759   446.3093       12.5442      -7.52602       5.76249       2.45923       3.66468       1.03631       10.6513       3.98593     -0.547402       1.97816      -1.60670      0.151981     0.0785838      -1.10308      0.261772     0.0502293      0.131493     -0.144918    -0.0254759    0.00394076    0.00579901   -0.00156909  -0.000899705  -0.000211267  -0.000145155   6.90323e-05   1.08432e-05  -4.77199e-06  -1.77473e-07   1.02633e-07   4.77109e-09       0.00000       0.00000       0.00000       0.00000       6.32403       7.84757       8.58035       8.51091       8.12470       7.46572       6.43140       5.37057       4.20004       3.22522       2.42787       1.74292       1.22977      0.788582      0.525995      0.305861      0.183959      0.100434     0.0547942     0.0278809     0.0133141    0.00646508    0.00268156    0.00113827   0.000421273   0.000150217   4.94681e-05   1.36976e-05   3.77187e-06   7.97552e-07   1.41813e-07   1.75210e-08       0.00000       0.00000       0.00000       0.00000
  16  21 3791.7630    2.0274  5.3917 10.3556 -0.0036      0.409111  0.1141   0.0251   0.1980    0.0645   0.0000      0.123524   428.8166      -6.43533      -9.96873       3.39654       5.42424       5.75482      -6.58753       6.62723       10.3737       8.19789      -1.67882      -2.29509       3.28500      0.312664      0.171635     -0.781130     -0.111547   -0.00297372    -0.0267944     0.0590546     0.0249687    0.00705517  -0.000786536    0.00168351   0.000506990  -0.000121222  -3.65993e-05   1.16025e-06   7.18867e-06   1.33052e-07   2.25509e-08   6.41204e-09       0.00000       0.00000       0.00000       0.00000       7.57762       9.57970       10.2114       10.5606       9.77059       8.79378       7.84986       6.46608       5.23356       3.94277       2.95246       2.14535       1.47916      0.940858      0.610578      0.378121      0.218520      0.119324     0.0639075     0.0328847     0.0166220    0.00754326    0.00328851    0.00130269   0.000507719   0.000179071   5.76469e-05   1.64743e-05   4.34695e-06   9.67546e-07   1.81100e-07   2.21740e-08       0.00000       0.00000       0.00000       0.00000
  16  22 3933.9601    1.7170  7.6695 10.0201 -0.0037      0.444943  0.1472   0.0188   0.2584    0.0525   0.0000     0.0853014   442.1163      -7.03632       6.86747      -4.14513     -0.340512      -10.9898       3.45243      -7.92500       7.87637      -3.48620       2.39878      -3.57989     -0.619168      -1.94408      0.552637      -1.12187     -0.419078    -0.0307326     -0.196090   -0.00762609    -0.0296805    0.00626227   -0.00483736   0.000123672  -0.000238403  -5.73813e-05  -5.68769e-06   6.34706e-06  -2.92734e-09  -9.98936e-07  -8.73872e-08  -3.47500e-08       0.00000       0.00000       0.00000       0.00000       9.37935       12.1028       12.6892       13.0376       12.6633       11.0151       9.89270       8.00052       6.64410       4.79754       3.69196       2.64142       1.89109       1.26964      0.772040      0.489884      0.271024      0.158917     0.0865489     0.0439178     0.0216328    0.00997437    0.00425534    0.00169683   0.000663274   0.000232711   7.22435e-05   2.26479e-05   5.64763e-06   1.25908e-06   2.46553e-07   2.84849e-08       0.00000       0.00000       0.00000       0.00000
  16  23 4075.8838    1.4262  9.7151  9.8194 -0.0015      0.419224  0.1777   0.0153   0.3293    0.0480   0.0000     0.0830416   441.9561       3.07658       16.7229       31.5984       4.01781      -5.21001      -1.40926      -11.9022       4.18395      -5.49213       5.78391      0.717059     0.0360297      0.755174      0.920356     -0.692130     -0.174859    -0.0887219     0.0909037     0.0164300    0.00704889    0.00481662  -0.000176189  -0.000612793   0.000532166  -0.000124183   0.000155916  -4.76670e-05  -6.96153e-07  -6.54997e-07  -1.93131e-07  -2.02973e-08       0.00000       0.00000       0.00000       0.00000       11.0619       13.9069       14.7998       15.0753       14.2263       13.0115       11.4951       9.38898       7.84824       5.95239       4.54862       3.17195       2.20451       1.43682      0.932325      0.577511      0.330349      0.190588      0.100538     0.0512457     0.0244075     0.0117375    0.00492459    0.00205516   0.000769805   0.000282253   8.89855e-05   2.63879e-05   6.79633e-06   1.45969e-06   2.77240e-07   3.32128e-08       0.00000       0.00000       0.00000       0.00000
  16  24 4217.4043    1.2157 12.0447  9.6992 -0.0083     0.0707101  0.2384   0.0128   0.4072    0.0446   0.0000     0.0831062   431.4069      -12.5838      -7.32605      -13.0891       36.9094       16.8291      -37.0405      -10.3873       12.2779      -8.01263      -14.5687       1.60258     -0.940694     -0.649262      -1.25783      -1.19551    -0.0784876     -0.129238     -0.173825    -0.0759512     0.0636673    -0.0126869    0.00483813   0.000585571  -0.000699845  -0.000421185   0.000139336   5.96909e-05  -9.42986e-06  -4.47495e-06   9.83770e-08   2.97748e-08       0.00000       0.00000       0.00000       0.00000       13.3965       17.4290       18.4812       18.9117       17.9507       16.1814       14.3213       11.6322       9.70773       7.50672       5.50606       3.95616       2.76920       1.82313       1.15888      0.725656      0.418827      0.238193      0.131307     0.0653905     0.0322541     0.0148615    0.00637962    0.00257433    0.00102904   0.000362293   0.000116002   3.38074e-05   8.66615e-06   1.94675e-06   3.56310e-07   4.31681e-08       0.00000       0.00000       0.00000       0.00000
  16  25 4360.1496    0.9921 14.1577  9.5785  0.0008    -0.0128475  0.3153   0.0104   0.5009    0.0397   0.0000     0.0954391   414.6178       4.60166       13.6069      -9.30583       19.6104     -0.706292      -1.09611       5.33150      -19.8500      -10.8589       4.46343       1.61529      -3.24370      0.163911      -2.37651     -0.340778      0.523404      0.498708     -0.208883    -0.0950062     0.0296373  -0.000767644   -0.00763917  -0.000843210    0.00126045   0.000209903  -0.000164494   4.83785e-05   8.33008e-06   9.80348e-07  -4.57996e-07  -4.31483e-08       0.00000       0.00000       0.00000       0.00000       16.4176       21.1539       22.5718       23.1315       22.0161       20.0756       17.4635       14.7661       11.5419       9.17492       6.85677       4.88930       3.45477       2.29308       1.45686      0.916812      0.530171      0.303506      0.159297     0.0841018     0.0404567     0.0188743    0.00815423    0.00341673    0.00127972   0.000460349   0.000142424   4.28240e-05   1.11789e-05   2.46453e-06   4.27404e-07   5.38566e-08       0.00000       0.00000       0.00000       0.00000
  17   8 1963.3251    0.5321  0.4695  8.9337 -0.0103       7.83626  0.0307   0.0233   0.0530    0.0939   0.0000       1.60124   440.3768       3.73784       15.7880      -2.81722      -1.96397     -0.308953      -1.16277       1.06837     -0.827193       1.31881     -0.161961      0.226279     -0.129357     -0.226798     -0.265118     -0.257749     0.0824827    -0.0783871    -0.0288678    0.00223917  -0.000522507    0.00334720   0.000281504   -0.00117453   0.000140736   0.000172641  -5.95596e-05   1.15983e-05  -7.33861e-06  -1.51517e-06  -1.78952e-07   2.34428e-07   9.58344e-09  -6.35498e-10       0.00000       0.00000       2.52855       2.84416       2.89618       3.11148       3.48257       2.94073       2.38416       2.13596       1.79548       1.36884      0.951962      0.801646      0.518084      0.400330      0.266879      0.162889      0.100463     0.0603407     0.0338530     0.0180565    0.00973301    0.00460269    0.00196226   0.000875967   0.000339902   0.000125863   4.33760e-05   1.50751e-05   5.85471e-06   1.44003e-06   3.46533e-07   9.39788e-08   1.38054e-08   1.57134e-09       0.00000       0.00000
  17  10 2260.4165    1.0450  0.8606  9.3639 -0.0019       4.17005  0.0382   0.0281   0.0746    0.1590   0.0000      0.997187   440.9539      -1.11641       11.8106      -6.06381      -4.88037      0.875475       2.84256     -0.494428      -3.15456      -3.51508      0.363334       1.09727     -0.252206     -0.276936     0.0851991     0.0249908     0.0878203    -0.0576566     0.0299465    0.00577230    -0.0113760   -0.00465271  -0.000629510  -0.000832384   0.000314508   0.000199075  -7.26186e-05  -4.54057e-06   1.20848e-06   8.58325e-07  -4.34566e-07  -1.05079e-07   2.47403e-08  -1.72559e-09       0.00000       0.00000       2.65702       3.22279       3.98827       3.69172       3.34935       3.30470       2.92972       2.51322       1.96364       1.53393       1.21223      0.852061      0.580334      0.409435      0.262825      0.160922     0.0957070     0.0612870     0.0314866     0.0160077    0.00997523    0.00442446    0.00190094    0.00103765   0.000440010   0.000163100   6.31874e-05   2.10309e-05   6.82523e-06   1.98230e-06   4.70800e-07   9.61856e-08   1.55181e-08   1.91989e-09       0.00000       0.00000
  17  11 2405.1327    1.4252  0.8928 10.2950 -0.0026       5.15929  0.0425   0.0401   0.0751    0.1418   0.0000       1.03796   434.6637      0.428005       9.55163      -2.74028      -3.46967       2.43849     0.0946174       2.63474     -0.590923     -0.688595     -0.164176     -0.597136    -0.0240407     -0.246000     -0.385142      0.249729   0.000972634      0.122827    -0.0218066    -0.0267995   -0.00100916   0.000552577    0.00369487   0.000877721   0.000300915  -0.000198286   7.78548e-06   2.64361e-05  -5.57905e-06  -1.43929e-06  -3.01802e-07  -3.92420e-08   5.94687e-09   2.93219e-09       0.00000       0.00000       2.64022       4.12646       4.09090       4.04720       4.26718       3.42610       3.28951       2.68880       2.04252       1.79303       1.24645      0.914945      0.727432      0.394995      0.337345      0.175204      0.120786     0.0742051     0.0329110     0.0243861    0.00936077    0.00568254    0.00255229    0.00109076   0.000474273   0.000210540   5.50389e-05   2.77810e-05   7.06616e-06   1.81164e-06   6.42948e-07   1.36159e-07   2.39159e-08   2.73345e-09       0.00000       0.00000
  17  13 2691.0991    2.3741  0.9924 11.0814 -0.0039       2.42537  0.0709   0.0599   0.0756    0.1644   0.0000       1.01162   440.1140       3.20954       7.35380      -1.69733       2.02814       3.58251      -4.26956      -2.38111      0.257299       1.51969      0.517295     -0.445874      0.628792      0.758588     -0.402801      0.127398      0.243453    0.00301689    -0.0355021     0.0226195  -0.000406430   -0.00344169   -0.00308067  -0.000277231   7.95567e-05  -7.25150e-05  -8.36845e-05   7.56751e-07  -2.17013e-06   3.37523e-07   4.65527e-07  -1.23335e-08  -2.05487e-08   2.12720e-09       0.00000       0.00000       3.61131       5.55315       4.47606       6.17791       4.72628       6.03256       4.27945       3.56935       2.86971       2.38045       1.82549       1.39969      0.939392      0.470664      0.432825      0.253472      0.187713     0.0917671     0.0691240     0.0268217     0.0150583    0.00608463    0.00353147    0.00131042   0.000599859   0.000212698   0.000108177   2.92562e-05   1.06910e-05   2.35972e-06   7.76147e-07   1.37170e-07   2.72539e-08   5.02019e-09       0.00000       0.00000
  17  16 3119.2878    3.9115  0.8813 12.5684 -0.0093     -0.580091  0.0473   0.1093   0.0685    0.1510   0.0000      0.618793   440.5025       4.73647       9.72740      -7.66525      -7.76954       1.56708       1.88609     -0.735629      -1.53543     -0.880886    -0.0592932     -0.479062     -0.478157      0.157109     0.0607259      0.157005    -0.0441268    -0.0940451    0.00658968     0.0327787     0.0277060   -0.00589472   -0.00372274    0.00235679   0.000198911  -0.000393779  -2.72015e-05  -1.70613e-05  -7.20712e-06   8.89086e-07  -2.13209e-07  -7.37332e-08   5.67096e-09  -3.87778e-09       0.00000       0.00000       3.47611       3.58610       4.75358       4.58211       3.99801       4.04592       3.79076       3.02278       2.23636       1.90864       1.51420      0.931327      0.791482      0.595898      0.310940      0.209676      0.152704     0.0749891     0.0378123     0.0240706     0.0125380    0.00628572    0.00278394    0.00103050   0.000570445   0.000259542   8.40346e-05   2.47965e-05   7.98865e-06   2.27950e-06   5.51997e-07   9.85708e-08   1.51308e-08   1.76606e-09       0.00000       0.00000
  17  17 3261.4255    3.9366  1.2342 12.0465 -0.0098       1.14775  0.0553   0.0884   0.0780    0.2067   0.0000      0.585695   445.1780       7.38014       11.4296       2.50014      -8.02808       2.44858     -0.828372       1.00460       2.23139      0.348870      -1.57875      0.287895      0.164224     -0.174866     -0.125284    -0.0334840     -0.167562     0.0225303     0.0469515     0.0147781    0.00456770    0.00498192    0.00134826    0.00137618  -2.59305e-06   0.000339296   1.23452e-05   3.50367e-05   5.75197e-06  -2.23893e-06  -8.47043e-07  -5.44243e-09  -1.25136e-08   3.88010e-10       0.00000       0.00000       3.47180       3.91287       5.01486       4.75915       4.64047       4.13800       3.96368       3.07674       2.30613       2.18505       1.47966       1.04459      0.826026      0.568034      0.360557      0.212814      0.152149     0.0862427     0.0416241     0.0262135     0.0137746    0.00646447    0.00289075    0.00114200   0.000620357   0.000254120   8.86636e-05   3.06671e-05   8.69251e-06   2.28157e-06   6.53055e-07   1.39569e-07   2.09716e-08   2.13952e-09       0.00000       0.00000
  17  18 3403.4735    3.4356  2.0106 11.4729 -0.0023       1.28227  0.0676   0.0642   0.1049    0.1639   0.0000      0.401689   430.0852       10.0920       11.7854      -1.31908       7.27583     -0.977435       3.64914     -0.772361      -1.74451     -0.311240       1.86551      0.609144     -0.365213    -0.0253119     -0.363221      0.335956    -0.0599422     -0.132728   -0.00460892     0.0211739    0.00913113    0.00859786    0.00186288   -0.00248956   0.000433730   0.000203405  -4.40052e-05  -3.07882e-05   5.79923e-06   2.90135e-06   8.02964e-07  -2.59385e-07   1.72311e-08   2.06337e-10       0.00000       0.00000       4.28914       5.64638       5.93061       5.44411       5.59226       5.25419       4.69876       3.89657       3.18844       2.34876       1.87703       1.42962      0.999324      0.678363      0.464907      0.276107      0.170664      0.100280     0.0500586     0.0278994     0.0140618    0.00697002    0.00308267    0.00146133   0.000605259   0.000234466   8.09909e-05   3.23149e-05   1.02235e-05   2.84351e-06   7.36206e-07   1.56754e-07   2.76595e-08   3.13643e-09       0.00000       0.00000
  17  19 3545.5292    2.8019  2.7108 11.3052 -0.0071      0.484501  0.0744   0.0472   0.1309    0.1057   0.0000      0.285963   440.8926       8.61521       22.7823       8.04402      -7.65838      -3.24303      0.622697       1.66818       3.46303     -0.964087      -3.73923       2.65971    -0.0657060     -0.168639      0.614356      0.414422     0.0822614     -0.240673     0.0312484     0.0837734     0.0342338   -0.00202744   -0.00185000   -0.00286037   0.000368156   0.000441343  -8.38649e-05   1.78756e-05   1.91222e-06  -4.78601e-07  -5.86483e-07  -3.63095e-07  -2.26383e-08  -3.20759e-10       0.00000       0.00000       4.76750       6.12454       6.14733       6.48422       6.27060       5.69326       5.14535       4.29361       3.51363       2.77409       2.17173       1.57300       1.09964      0.734115      0.501782      0.311918      0.189836      0.111991     0.0630241     0.0329134     0.0168458    0.00818606    0.00383520    0.00174165   0.000714261   0.000275097   0.000101299   3.43433e-05   1.07615e-05   3.00649e-06   8.00502e-07   1.73264e-07   3.17159e-08   3.87270e-09       0.00000       0.00000
  17  20 3687.8285    2.3177  4.5215 10.6216 -0.0038      0.313003  0.0951   0.0299   0.1753    0.0745   0.0000      0.134474   439.6561       9.97169       4.00116       14.6918       1.74803      0.682893       4.16951      -6.29624     -0.780451      -4.23717       1.34213       3.87079     -0.242374     -0.425479     -0.441110      0.283760    -0.0352242     0.0109450   -0.00542807    -0.0640740    -0.0218155    0.00486735   0.000496306    0.00301891   -0.00125872  -0.000367524  -0.000172090   8.10130e-07  -2.28226e-05   3.80027e-06  -1.10999e-06  -9.27794e-08  -5.14543e-08   4.01107e-09       0.00000       0.00000       6.04808       7.66559       8.21800       8.59700       7.90373       7.46696       6.61142       5.47572       4.51411       3.52991       2.62167       2.00651       1.36685      0.976946      0.613254      0.403361      0.235668      0.139300     0.0782660     0.0425211     0.0213597     0.0107050    0.00503814    0.00222783   0.000923596   0.000371161   0.000136909   4.67938e-05   1.44244e-05   4.20760e-06   9.64053e-07   2.25289e-07   3.89381e-08   4.86202e-09       0.00000       0.00000
  17  21 3830.2284    2.0395  5.8988 10.2022 -0.0018      0.535753  0.1130   0.0228   0.2026    0.0631   0.0000     0.0969147   450.5312       4.65316      -3.37360       19.2115      0.280777      -6.15750      -5.62816       1.88811     -0.559746     -0.543614      0.764091      0.793214      0.916057      0.750951      -1.93705     -0.374768      0.372880     0.0231136     -0.153479    -0.0239587    0.00101377    -0.0144581   -0.00483997   -0.00481124    0.00130549  -0.000307903  -3.75968e-05   3.58605e-05   1.17372e-05  -3.39803e-06  -1.29734e-06  -1.85202e-07   3.27598e-08  -5.63487e-09       0.00000       0.00000       6.83791       8.98350       9.38584       9.70834       9.23838       8.61420       7.58032       6.43749       5.18229       4.07846       3.18221       2.28239       1.63084       1.10615      0.733645      0.464288      0.277099      0.168002     0.0898395     0.0498385     0.0249222     0.0125380    0.00568065    0.00264815    0.00108395   0.000437236   0.000154220   5.54442e-05   1.65747e-05   4.94497e-06   1.25766e-06   2.69236e-07   4.80043e-08   5.97528e-09       0.00000       0.00000
  17  22 3972.9308    1.6233  8.5245  9.9205 -0.0024      0.539895  0.1537   0.0170   0.2760    0.0504   0.0000     0.0823475   436.7614      -6.37712       1.34580       24.2917       6.52025       3.84152       9.82503       14.2018      -12.8431       2.04018      -5.74170       1.80816      -2.42578       1.67326      0.430941    -0.0821140     0.0489178    0.00338887      0.116878     0.0510800   -0.00707611    -0.0308536    0.00813576   -0.00130913    0.00119535   5.12324e-05   4.93469e-05  -2.56857e-05   2.57514e-05  -1.94339e-06   9.67716e-07  -2.72735e-07   6.58809e-08  -8.08409e-09       0.00000       0.00000       9.09979       11.8356       12.4891       12.7834       12.3438       11.3842       9.95926       8.23743       7.10006       5.37546       4.24981       2.98199       2.14717       1.45856      0.971693      0.600529      0.368702      0.218456      0.123358     0.0665091     0.0340872     0.0164316    0.00761886    0.00338325    0.00143448   0.000560545   0.000207593   7.21326e-05   2.30060e-05   6.54630e-06   1.65107e-06   3.40448e-07   6.45450e-08   7.51177e-09       0.00000       0.00000
  17  23 4115.2702    1.3941 11.0686  9.7078  0.0001      0.234027  0.1993   0.0137   0.3455    0.0465   0.0000     0.0725747   444.0182      -19.3801       20.7195      -7.21164       6.40510      -23.3417      -39.5965      -14.5943       11.8227      0.648080      0.734186      -3.22302      -1.88395     0.0320388     -0.711999     -0.586482     -0.155211     -0.176860      0.161041     -0.124239     0.0705061   -0.00391143   -0.00570133   0.000874358    0.00547300   0.000714458   7.43654e-05  -3.88331e-05  -1.74625e-05  -8.52650e-06   1.56566e-06   2.49000e-07  -7.21326e-08   3.83917e-10       0.00000       0.00000       11.0798       14.6307       15.4022       15.9180       15.0717       13.7477       12.5705       10.3047       8.41771       6.66502       5.15852       3.74804       2.61310       1.78893       1.19008      0.752939      0.457537      0.271751      0.149912     0.0807653     0.0410251     0.0202791    0.00939082    0.00433957    0.00181289   0.000720255   0.000260758   9.04379e-05   2.79192e-05   7.97817e-06   2.01462e-06   4.41357e-07   7.88439e-08   9.36217e-09       0.00000       0.00000
  17  24 4258.3340    1.1963 13.6244  9.6719 -0.0049      0.341406  0.2614   0.0116   0.4383    0.0416   0.0000     0.0728790   465.1411      -7.78953       13.7856      0.185700       26.8756       25.3749      -9.24569       15.8616      -6.90235       6.44374      -17.6595       7.66366       1.15676      -5.42021     -0.642071      0.864293    -0.0109616     -0.341038     0.0878355      0.155348    -0.0701198   -0.00638987    -0.0406880   -0.00521136  -0.000960389   0.000185473  -0.000205673  -8.85083e-05  -3.08695e-05  -2.15110e-05   5.04716e-06   8.95200e-08  -2.24658e-07  -2.01588e-08       0.00000       0.00000       13.5671       18.0483       19.1834       19.3451       18.9136       17.1415       15.1508       12.8709       10.5793       8.23303       6.47717       4.64900       3.30216       2.26612       1.49545      0.962982      0.574486      0.341511      0.196768      0.103935     0.0537508     0.0255988     0.0128352    0.00540012    0.00238544   0.000897096   0.000345941   0.000115130   3.66386e-05   1.06959e-05   2.66269e-06   5.59459e-07   9.86679e-08   1.15959e-08       0.00000       0.00000
  17  25 4400.1566    0.9544 16.1615  9.6357 -0.0038      0.129136  0.3655   0.0091   0.5493    0.0345   0.0000      0.101263   452.5164      -12.8522       12.8069       12.3756       13.7392       22.9085       12.2181      -4.72268       9.51684       19.5186      -9.50356      -1.94199      -1.96448      -1.71302      0.406802      0.166500     -0.648251     -0.885456     -0.466786      0.101495    -0.0308239    -0.0145811    -0.0220802   -0.00126088   -0.00128512   0.000347771   0.000466061  -6.58425e-06  -4.78363e-05  -2.08701e-06   3.66308e-06  -1.30323e-06  -1.64131e-07  -8.53807e-09       0.00000       0.00000       16.6240       21.9395       23.8067       24.3863       23.1242       21.3205       18.9574       15.8504       13.1579       10.3498       7.93211       5.82780       4.16020       2.81804       1.87213       1.20966      0.738623      0.431899      0.247362      0.133638     0.0678129     0.0343648     0.0160761    0.00724596    0.00297629    0.00121259   0.000446197   0.000152735   4.75799e-05   1.33821e-05   3.33729e-06   7.06719e-07   1.23350e-07   1.47131e-08       0.00000       0.00000
  18  10 2291.7373    1.1572  0.8269  9.7653 -0.0081       4.66921  0.0418   0.0316   0.0640    0.1461   0.0000      0.951277   436.0485      -3.61990       17.5033       6.92251      0.583405       1.16678       3.35907      0.611189     -0.361632      -1.08624     -0.101806      0.742651      -1.90854     -0.439369     -0.162407    -0.0888105    -0.0174139     0.0966759     0.0168157    -0.0373919     0.0102616    0.00363047   0.000952397   0.000499177    0.00129392   1.83347e-05  -9.13031e-05  -1.36604e-05  -2.10579e-05  -8.27047e-07  -2.43310e-06   2.89051e-07   1.73370e-08   3.50130e-09  -1.25507e-09  -1.22195e-10       2.38012       4.04505       3.35546       4.17715       3.70435       3.58692       3.28727       2.52392       2.37962       1.51968       1.52638      0.900630      0.884758      0.456255      0.390707      0.224620      0.161391     0.0947342     0.0532665     0.0304996     0.0153004    0.00850917    0.00395981    0.00207983   0.000797535   0.000393165   0.000140205   6.08941e-05   2.01909e-05   7.68542e-06   2.25208e-06   6.01532e-07   1.83172e-07   2.67108e-08   7.22963e-09   8.21990e-10
  18  11 2436.9323    1.4686  0.9681 10.3955 -0.0106       3.35519  0.0502   0.0371   0.0718    0.1446   0.0000       1.08600   440.5071      -1.05708       18.1962       4.17967      -5.45947       2.08770       1.53358      0.414008      -2.50599       1.24484      -1.00935      -2.80896       1.07637      0.712808    0.00710582     -0.494645    -0.0517540      0.141798    -0.0342109    -0.0635910    0.00800473    0.00881202    0.00238800  -0.000468202   0.000562423   0.000251246  -4.12718e-05  -5.91629e-05   4.12451e-05  -2.82845e-07  -1.20717e-06   2.27854e-07   1.16622e-07   5.20849e-08   4.44631e-10  -1.88915e-09       2.70699       3.88925       3.59304       4.52800       3.98239       3.88352       3.40014       2.88650       2.39506       1.77058       1.65835       1.03494      0.921322      0.489094      0.461172      0.235129      0.185075      0.101739     0.0661578     0.0365316     0.0184283     0.0111887    0.00412325    0.00283108   0.000842888   0.000583059   0.000148219   8.33859e-05   2.26694e-05   8.71289e-06   2.70632e-06   5.98137e-07   2.03496e-07   2.89154e-08   6.82140e-09   8.36496e-10
  18  12 2580.8189    2.0220  0.8697 10.6424 -0.0051       1.20226  0.0441   0.0509   0.0622    0.1729   0.0000      0.783834   439.4709       2.60760       17.1497      -3.40768       3.86896      -3.45417       1.07147     -0.573595      0.589484      0.370270       1.94488    -0.0402880      0.710547    -0.0557050     -0.443869      0.141251     -0.130561    -0.0669064      0.106881   0.000995736     0.0182536   -0.00722382   0.000138041   -0.00173458  -0.000174410   0.000344885  -4.70551e-05  -9.71591e-07   5.75114e-06  -1.89434e-06  -1.28049e-06  -1.08739e-07  -6.02309e-08  -1.58358e-08  -6.23438e-09  -1.91145e-10       2.94549       4.19756       4.86364       4.94465       4.59653       4.06457       3.50282       2.72921       2.21567       1.61210       1.28336      0.906356      0.591099      0.481644      0.291325      0.185405      0.123061     0.0739136     0.0422449     0.0225070     0.0135111    0.00634467    0.00335204    0.00153521   0.000651939   0.000326269   0.000138501   4.91158e-05   1.75644e-05   5.50919e-06   1.91578e-06   5.18876e-07   1.11761e-07   2.59606e-08   4.52921e-09   5.06656e-10
  18  13 2724.7128    2.6521  0.8945 11.1973 -0.0058     -0.831781  0.0418   0.0661   0.0657    0.1649   0.0000      0.769315   435.8135       1.27228       13.3183      0.368470     -0.939582       2.33240      -1.91653      -2.57864       3.10797       2.12263     -0.606152       1.67152     -0.707655      0.983082    -0.0902697      0.119817     -0.195791    -0.0207411    -0.0498011     0.0177926    -0.0150105  -0.000418498    0.00251779    0.00156877   0.000296996   0.000298742   7.65489e-05  -3.32659e-05   9.80451e-06   2.67402e-06  -7.42945e-07  -1.39140e-07   5.17162e-08   3.45493e-08  -3.30643e-10  -1.79618e-10       2.76621       2.90497       4.01232       4.13726       3.16338       3.58671       3.43509       2.34347       2.16179       1.97508       1.20544      0.919997      0.865072      0.513893      0.297439      0.254773      0.159904     0.0746999     0.0525475     0.0332120     0.0155612    0.00716152    0.00458952    0.00232955   0.000885039   0.000322757   0.000165334   7.76145e-05   2.80964e-05   7.90035e-06   2.10586e-06   5.32105e-07   1.31339e-07   2.60026e-08   4.34035e-09   5.22441e-10
  18  14 2868.7331    3.2844  0.9568 11.7357 -0.0033       4.74371  0.0405   0.0787   0.0663    0.1635   0.0000       1.11267   442.5104       1.59086       9.82582       2.30852       2.67402       4.77536       1.97623       1.76527      -1.39261      -1.60938     -0.257424      0.356020     0.0145950     -0.629712     -0.339200   -0.00610756     0.0345363     0.0636145     0.0516252     0.0114125   -0.00124580   -0.00753335  -5.39215e-05  -0.000917642   0.000450989   3.45256e-05  -5.94541e-05  -2.44684e-07  -2.67889e-05   4.69988e-06  -4.26059e-08   2.64995e-07  -6.05898e-08  -9.81336e-09  -2.24452e-09   1.98473e-10       2.69722       3.60921       3.86805       3.88193       3.72513       3.27796       3.00155       2.47667       2.18427       1.63802       1.23784      0.962604      0.674692      0.452612      0.301538      0.196965      0.122380     0.0754821     0.0428328     0.0229556     0.0132208    0.00678009    0.00347540    0.00166895   0.000703800   0.000316139   0.000120153   4.51795e-05   1.75076e-05   5.77324e-06   1.73474e-06   4.67619e-07   1.11250e-07   2.45656e-08   4.53398e-09   4.83154e-10
  18  15 3012.1236    3.9684  0.7909 12.2115 -0.0020      0.871726  0.0358   0.1123   0.0606    0.1490   0.0000      0.925023   442.1975       3.93949       15.8667       2.59954       7.46511       3.67921       1.27208       3.78740      0.995218      0.230182     -0.443474      0.194086      0.786527     -0.161120     -0.708865   -0.00257192      0.219093      0.110733    -0.0503028     0.0140319    0.00251597   -0.00387421    0.00307754  -0.000510472  -0.000466393  -0.000406172   2.80811e-05   1.67430e-05  -1.97352e-05   3.31111e-06   9.04024e-07   7.23533e-07   3.09060e-09  -4.26917e-08   7.73155e-09  -2.95419e-10       2.30336       3.04090       3.37044       3.24412       3.16828       2.91298       2.60959       2.26472       1.87946       1.46735       1.23813      0.782031      0.663342      0.407256      0.312311      0.174575      0.119450     0.0695914     0.0396084     0.0226589     0.0123685    0.00627554    0.00308729    0.00155558   0.000588338   0.000311372   0.000117522   4.73546e-05   1.64435e-05   5.56459e-06   1.65777e-06   4.57076e-07   1.30347e-07   2.11240e-08   4.22946e-09   4.56204e-10
  18  16 3154.8421    4.1001  0.9454 12.1989  0.0020       1.92504  0.0359   0.1010   0.0679    0.1633   0.0000      0.771812   438.2209       5.32132       11.1523       5.58269      0.469718     -0.319447      -1.00041      -1.18047       3.65751     -0.778082      -2.28585     -0.185782     -0.114732     -0.816098     -0.406784     -0.137970    -0.0542022    -0.0216665    -0.0458845    -0.0220617    -0.0124831    0.00718897   0.000778378    0.00277144   0.000131577  -7.64993e-05   9.51258e-05   3.95888e-05  -1.26094e-05   3.48613e-06  -2.85439e-06  -1.08169e-07   6.32029e-09   1.55533e-09  -2.45843e-09   2.04382e-10       2.33104       3.01327       3.17445       3.25223       3.06366       2.91926       2.61049       2.29030       1.83973       1.49902       1.06090      0.885053      0.625899      0.441769      0.289805      0.195469      0.114895     0.0726724     0.0402602     0.0214441     0.0123827    0.00633007    0.00322690    0.00156035   0.000664071   0.000304185   0.000113432   4.31287e-05   1.66363e-05   5.39762e-06   1.61178e-06   4.44441e-07   1.03683e-07   2.48206e-08   3.79576e-09   4.95107e-10
  18  18 3439.8595    3.1870  2.0529 11.5388  0.0040      0.176993  0.0665   0.0573   0.1071    0.1331   0.0000      0.430900   445.2245       3.29508       12.1732       2.02670       2.21795      -1.48684       7.20368      -1.97356      0.705448      0.107716       1.74487      -1.00596      0.152022      -1.24204    -0.0623265      0.739917      0.143577     -0.178512     0.0237345    -0.0155635    0.00168802    0.00518712   -0.00260901    0.00181753   -0.00105403  -0.000214805   0.000309434   0.000101576  -6.69604e-06  -3.86669e-07   5.90287e-07   2.19747e-07   1.52035e-07   2.50157e-08   2.81383e-09   8.23432e-10       4.07159       5.64479       5.90181       6.34573       5.86738       5.41056       4.65438       3.84178       3.22745       2.41774       1.91153       1.39045       1.02323      0.675783      0.471935      0.310045      0.188886      0.118362     0.0690925     0.0383293     0.0199934     0.0110919    0.00513159    0.00250668    0.00115125   0.000491164   0.000184808   7.55091e-05   2.64314e-05   9.16519e-06   2.68993e-06   7.56102e-07   1.87316e-07   3.73104e-08   7.07449e-09   8.80250e-10
  18  19 3582.6201    2.6971  3.5891 10.5667 -0.0041      0.445472  0.0842   0.0373   0.1383    0.1208   0.0000      0.152331   444.1677       11.6495       4.04786      -3.84584       12.8645      -2.98895       3.20900      -9.39879      0.688054      -1.87698      0.303523      -3.01742     -0.272369     -0.146632      0.267028     -0.706385      0.108351     -0.189845    -0.0395422   -0.00728019     0.0442600     0.0136388   0.000155953    0.00164519  -0.000615726  -0.000595711  -9.10265e-05   8.66777e-06  -7.13210e-05   1.37063e-05   3.12196e-07  -2.44911e-06  -4.99843e-07   1.42612e-08   1.74371e-08  -1.91876e-10       4.91724       6.66194       7.08266       7.18512       6.96739       6.41546       5.81898       4.83244       4.01059       3.19520       2.44344       1.85077       1.33250      0.920647      0.622022      0.412255      0.249938      0.159922     0.0886241     0.0505019     0.0274509     0.0139634    0.00718462    0.00323126    0.00155374   0.000633000   0.000272818   9.81858e-05   3.72196e-05   1.24057e-05   3.56174e-06   1.02821e-06   2.49690e-07   5.43585e-08   9.43723e-09   1.07006e-09
  18  20 3725.5498    2.2655  4.7557 10.5595 -0.0026      0.506250  0.0984   0.0281   0.1752    0.0735   0.0000      0.125236   442.8374       8.43589       11.6413       1.98589       5.57955     -0.632079       5.02946       3.28047      -2.72125     -0.809774       6.07438       2.53269       2.48192      0.534967    -0.0147672     0.0614690      0.161891     -0.141615    -0.0965196     0.0938183    -0.0192115    0.00672501   -0.00967878    0.00389506   3.72620e-05  -0.000852234  -1.31965e-05   0.000270391   6.06726e-05  -1.43689e-05  -3.36302e-06  -1.40730e-06   1.06806e-07  -1.48292e-08   2.26877e-09   3.69661e-10       5.97253       7.48515       7.85450       8.27597       7.97884       7.36782       6.49941       5.65443       4.78144       3.85175       3.00318       2.25578       1.60129       1.07715      0.755614      0.481514      0.310755      0.188285      0.111377     0.0628777     0.0336695     0.0173446    0.00865457    0.00407294    0.00187098   0.000779193   0.000314269   0.000117683   4.19299e-05   1.41220e-05   4.30259e-06   1.13398e-06   2.87807e-07   5.92580e-08   1.01400e-08   1.19881e-09
  18  21 3868.4731    1.8617  7.1280 10.0274 -0.0036      0.452390  0.1295   0.0187   0.2252    0.0546   0.0000     0.0857138   444.2838       2.05550      -11.3818       29.3558      -6.17090      -5.02178      -12.1139      -2.43829      0.150508       2.13564     0.0961337      -1.79296      -1.52222     -0.388724       1.42034      -1.28805      0.214266    -0.0916264      0.273988     0.0960616    -0.0715293   -0.00997655     0.0259468   -0.00647416   -0.00390207    0.00121948   0.000834800  -0.000275760  -0.000109167   7.24865e-06   5.23415e-06  -2.64158e-06  -2.66921e-07  -2.06795e-08  -5.46027e-09  -3.05535e-09       7.32564       9.67618       10.2732       10.5005       10.1485       9.62026       8.58554       7.37098       5.91444       4.65240       3.64314       2.75537       2.03737       1.40809      0.975196      0.639100      0.391621      0.236504      0.139176     0.0761853     0.0413964     0.0212181     0.0106723    0.00504554    0.00236752   0.000991510   0.000401817   0.000151610   5.57288e-05   1.82229e-05   5.55953e-06   1.55262e-06   3.87694e-07   8.05176e-08   1.36961e-08   1.61681e-09
  18  22 4011.2430    1.5831  9.0193  9.8206 -0.0011      0.268062  0.1555   0.0154   0.2800    0.0481   0.0000     0.0742308   443.3525      -4.27335      -7.80182       13.4742       14.7622       5.96211      -6.74561     -0.812278     -0.142765      -2.99466       1.27900       6.47988     -0.807562      -2.09804      0.984651      0.371581     0.0237090      0.110832     -0.170297    -0.0171528    -0.0830708     0.0287368     0.0344067   -0.00511935   -0.00156604    0.00265169  -0.000459228   0.000319260  -2.69490e-05   3.67487e-06   1.63084e-06   6.43407e-07   8.56507e-08   1.39901e-07   9.31604e-09  -5.57624e-09       8.65845       11.2456       11.9213       12.3358       11.9672       10.8173       9.99859       8.44908       6.98245       5.58289       4.44247       3.31893       2.33856       1.65568       1.10336      0.730904      0.464750      0.280708      0.165235     0.0915791     0.0492059     0.0254377     0.0125480    0.00609927    0.00270804    0.00120077   0.000474734   0.000183099   6.38245e-05   2.09112e-05   6.50635e-06   1.80872e-06   4.37819e-07   9.41706e-08   1.61597e-08   1.81307e-09
  18  23 4153.9430    1.3417 11.2115  9.7535 -0.0020      0.187769  0.2007   0.0131   0.3479    0.0433   0.0000     0.0764699   434.0962      -33.2044     -0.951906      -8.11958       19.9181       12.4513       25.5210      -20.1847       4.24386      -3.09691     -0.721957     -0.732680     -0.836221      -2.25565    -0.0351124      -1.01977  -0.000808182      0.427240      0.189260     0.0598852    -0.0694234     0.0136832   -0.00619846    0.00311342   -0.00298842    0.00237688  -0.000849466   4.42155e-05   8.72331e-05  -2.08191e-05  -1.21627e-05  -1.15133e-06   1.12808e-07  -8.35384e-08  -9.59423e-09  -2.04957e-09       10.6115       13.8178       14.6517       15.0345       14.6196       13.6390       12.1027       10.3637       8.61525       6.92131       5.37837       3.96031       2.93153       2.01582       1.40664      0.896811      0.563465      0.341878      0.203225      0.113774     0.0618089     0.0319874     0.0158105    0.00725101    0.00346126    0.00141624   0.000590846   0.000221132   8.05373e-05   2.65883e-05   8.11180e-06   2.20535e-06   5.60198e-07   1.13550e-07   1.93818e-08   2.23642e-09
  19   9 2173.8117    0.8660  0.7023  9.3553 -0.0072       6.52517  0.0467   0.0254   0.0561    0.1221   0.0000       1.21064   444.5019     -0.430655       12.0965     -0.564760       3.23186      -3.56196      -4.06795       3.74246     -0.177865      -1.01326       2.36449      0.497410      0.846666      0.516764     -0.330522      0.120295    -0.0421854    -0.0826945    0.00879247    0.00587758  -0.000358465    0.00246715    0.00363875   -0.00215658   -0.00258425   8.46902e-05   0.000213838   4.44817e-05   6.78628e-06  -2.01680e-06   4.51365e-06   9.65389e-07  -7.06760e-07  -2.16547e-07  -1.33807e-08  -8.45927e-10       2.82837       3.25270       3.23241       3.48098       4.09552       3.20044       2.78482       2.73973       2.47060       1.81986       1.47469       1.01909      0.961904      0.602060      0.341609      0.252978      0.175301      0.126404     0.0728102     0.0355722     0.0217726     0.0127933    0.00724999    0.00402341    0.00180706   0.000666881   0.000300975   0.000106997   4.02915e-05   1.73544e-05   6.06896e-06   1.58742e-06   5.01030e-07   1.75375e-07   3.98526e-08   7.76782e-09
  19  11 2468.1848    1.6607  0.8565 10.4989 -0.0073       1.89166  0.0419   0.0431   0.0642    0.1403   0.0000      0.880029   437.8830      0.412150       12.6100     -0.893012      -3.61798       1.56834       3.51894     -0.849411      0.875627       3.93553      -2.50498      -2.19698      0.553205     -0.539354     -0.391416     -0.187945     0.0498835    -0.0199266     0.0155335   -0.00691255   -0.00462766    0.00269162   -0.00574402  -0.000979580   -0.00175166   0.000173237  -0.000340145   8.97448e-05   5.26693e-05  -5.63407e-07  -9.45476e-06   5.19469e-07  -2.34867e-07   4.56629e-08  -5.63945e-09  -8.64379e-09       2.79735       3.01566       3.16803       3.74692       3.90038       3.31732       2.50346       2.78644       2.42951       1.64088       1.22309       1.01789      0.888561      0.620591      0.348398      0.233746      0.192780      0.124057     0.0697149     0.0339391     0.0178490     0.0117707    0.00737780    0.00384019    0.00176105   0.000757538   0.000279645   0.000109718   4.15525e-05   1.48874e-05   4.66206e-06   1.65706e-06   5.28667e-07   1.46550e-07   3.26690e-08   5.61736e-09
  19  12 2613.1648    2.2614  0.7697 11.2779 -0.0050       3.07068  0.0353   0.0654   0.0612    0.1293   0.0000      0.920966   439.3372      -1.97690       18.8444      -4.77617      -3.65513      0.113925      -3.13887       2.57532       1.91274     -0.754534      0.640652     -0.773762     -0.275862      -1.17420     -0.676774      0.173966     0.0601628    -0.0489021     0.0293395     0.0315047     0.0285908    -0.0146341   -0.00205866    0.00231464  -0.000849488  -0.000537982  -7.38562e-05  -7.94651e-05  -6.20993e-06  -1.32110e-05  -6.53224e-07  -9.13730e-07   3.48631e-07   1.31413e-07  -1.40368e-08   7.44167e-09       2.44569       2.74180       3.27035       3.25627       2.85211       2.70302       2.88812       2.29680       1.81682       1.67815       1.25154      0.943842      0.711913      0.497503      0.353340      0.226504      0.145784     0.0965642     0.0531807     0.0321652     0.0177766    0.00891006    0.00516309    0.00234605    0.00123512   0.000539364   0.000257159   0.000107647   4.73709e-05   1.52661e-05   5.60836e-06   1.66347e-06   4.02595e-07   1.08578e-07   2.82143e-08   5.42641e-09
  19  13 2757.9960    2.8672  0.9072 11.2747 -0.0100       2.23574  0.0364   0.0693   0.0611    0.1620   0.0000      0.852198   439.3568       4.29428       9.84418     -0.395605      -2.46499       3.52607       2.17253       1.90674       1.50848    -0.0531098     -0.152754     -0.146918      0.803936    -0.0963005      0.498200     0.0911686    -0.0108862     0.0196286     -0.105930    -0.0234555     0.0301601  -0.000506871    0.00242995  -0.000177846  -0.000449528  -0.000673228   8.18880e-05  -8.01290e-06  -6.41968e-05  -1.83298e-05   4.46713e-06  -3.62341e-06  -3.16521e-07   1.09038e-07  -1.97877e-09  -5.92809e-09       2.28568       2.83796       3.22895       3.46823       3.13304       2.93484       2.69542       2.27971       1.79888       1.47907       1.24139      0.827067      0.637625      0.460517      0.330001      0.202182      0.134023     0.0874996     0.0526091     0.0300294     0.0167469    0.00973019    0.00484112    0.00252634    0.00109737   0.000556633   0.000239261   0.000112500   4.04187e-05   1.58119e-05   4.61033e-06   1.59027e-06   4.21198e-07   1.21041e-07   2.81767e-08   5.22485e-09
  19  14 2902.5258    3.5926  0.8479 11.6501 -0.0098       1.69376  0.0389   0.0951   0.0618    0.1917   0.0000      0.853758   438.4087       2.84523       18.6983     -0.484318     -0.738625       3.68297      -1.93445      0.716233     -0.705749       1.41409     -0.399075     -0.785864     -0.831142      0.153602      0.847363    -0.0935850      0.101425     0.0117945    -0.0124474     0.0450820     0.0208875    0.00100302  -0.000732095    0.00233290   0.000867174   -0.00126307   3.21929e-05   0.000112179   4.25468e-05  -3.24246e-06  -8.41826e-06  -1.38887e-06   5.08397e-07   2.33379e-08   1.09581e-09   7.34059e-09       2.81061       2.84721       3.12096       3.45767       3.64089       3.46976       2.55982       2.09687       2.23705       1.94281       1.38747      0.919609      0.681732      0.558710      0.422196      0.269876      0.148372     0.0844132     0.0606613     0.0416298     0.0241111     0.0144029    0.00680446    0.00300739    0.00130225   0.000628811   0.000242989   9.80261e-05   3.88052e-05   1.58466e-05   5.13512e-06   1.75663e-06   4.99963e-07   1.23943e-07   2.69994e-08   5.04873e-09
  19  15 3046.5093    3.9760  0.8274 12.3341 -0.0099     -0.161860  0.0352   0.1025   0.0588    0.1425   0.0000      0.853966   440.6621       3.03733       11.9208       1.09073       1.65026      -1.80040     -0.785523      -1.63633       3.66407     -0.231641       1.29256     -0.314460    0.00493546      0.483875    -0.0884297     0.0304086     0.0297088     0.0217378    -0.0377857     0.0256044  -0.000368804     0.0141027    -0.0100975   -0.00240314   0.000340342   0.000189661  -0.000118865   0.000167003   1.80894e-05  -6.00886e-06  -8.50008e-06   3.84298e-06   6.33667e-07  -1.87593e-08  -1.64443e-08   1.85963e-09       2.22944       2.79661       3.08305       3.00728       3.00790       2.88888       2.79859       2.19843       1.97666       1.38968       1.11837      0.872969      0.688855      0.476889      0.343139      0.241308      0.143353     0.0906798     0.0575835     0.0300289     0.0180663    0.00936663    0.00527577    0.00239600    0.00115349   0.000605110   0.000234071   0.000100860   3.64588e-05   1.42465e-05   5.58770e-06   1.58772e-06   4.89199e-07   1.30986e-07   2.74561e-08   6.22733e-09
  19  16 3189.9091    4.0308  1.0287 12.4637  0.0029       1.30078  0.0426   0.0947   0.0695    0.1445   0.0000      0.744928   439.1617       3.40289       16.5728       1.75156       2.00239       2.04041       1.50139       2.55998      -2.26470      -1.54127      -1.89814     -0.211231      0.767307    -0.0879826     -0.237155     0.0801689      0.190713      0.100457    0.00505941    -0.0131027    -0.0333361   -0.00605374    0.00143850   -0.00326109   0.000531111  -0.000132337   0.000170939  -4.20953e-05  -2.88854e-06  -1.75528e-05   1.07526e-05  -1.10926e-06  -3.67397e-07  -6.95337e-08   2.72296e-08  -2.33561e-09       2.39922       3.26469       3.46922       3.59223       3.33635       3.11595       2.79536       2.51927       2.20278       1.65342       1.45207      0.957309      0.782085      0.525722      0.375456      0.241816      0.158699     0.0928200     0.0575038     0.0350964     0.0188174     0.0109773    0.00548470    0.00286203    0.00133690   0.000646135   0.000269309   0.000112082   4.46733e-05   1.65888e-05   5.39630e-06   1.73790e-06   5.29864e-07   1.44189e-07   3.34422e-08   6.43390e-09
  19  17 3332.9642    3.5410  1.6055 11.9750  0.0009       1.58559  0.0545   0.0677   0.0894    0.1189   0.0000      0.521143   436.1396       3.05923       14.3950       1.58140       1.62259      -1.59285       4.53561      -3.07221       3.99386       2.95654    0.00354690    0.00616865      -1.52574    -0.0532808    -0.0251909      0.430149    0.00849328    0.00223441    -0.0979856    -0.0307609     0.0326393     0.0291763   -0.00274891   -0.00673385  -0.000748705    0.00121565   8.84624e-05  -5.24115e-05  -2.81639e-05  -5.43876e-06   1.36633e-06   4.30598e-06  -5.69720e-08  -6.36290e-08   2.05608e-08   5.45302e-09       3.20382       3.87601       4.25506       4.41139       4.18665       4.34098       3.76197       2.90794       2.58096       2.20830       1.70164       1.36561       1.01209      0.617879      0.454291      0.316886      0.212669      0.134493     0.0877544     0.0495171     0.0260558     0.0147958    0.00729690    0.00361619    0.00162425   0.000870820   0.000326350   0.000144815   5.32197e-05   2.33423e-05   7.80185e-06   2.52751e-06   6.87867e-07   1.68613e-07   4.21248e-08   8.11866e-09
  19  18 3476.2081    3.0436  2.1358 11.7709  0.0007       1.40908  0.0615   0.0547   0.1116    0.0976   0.0000      0.389864   440.9710       9.35264       6.96517       7.35411      -5.67915       6.27424      -2.49304      -7.19465      -4.33467       1.04378      -4.43121      -2.25316       1.34136       1.81249     -0.811983     -0.955867      0.205046     0.0920825     -0.211767    -0.0181267    -0.0545015     0.0227985   -0.00634122   -0.00169313   0.000404192   0.000990490   0.000233366  -0.000339939   6.88633e-05   4.64639e-06   3.72701e-06   6.86882e-07   5.32012e-07   2.13325e-07   4.92395e-08  -3.29388e-11       3.50803       4.41723       4.84380       4.75441       4.84260       4.55540       4.04803       3.54541       3.11025       2.32320       1.93425       1.41821       1.07652      0.805444      0.524570      0.364167      0.234910      0.143836     0.0862632     0.0511423     0.0281294     0.0153157    0.00829044    0.00400570    0.00198314   0.000885247   0.000379212   0.000152907   6.41380e-05   2.29079e-05   7.88510e-06   2.58031e-06   7.89990e-07   2.23075e-07   4.83481e-08   9.66489e-09
  19  19 3619.5166    2.5889  3.8971 10.6477 -0.0012      0.703627  0.0841   0.0322   0.1460    0.0885   0.0000      0.161393   446.9563       13.9383       18.1775       2.04031       11.2779      -3.07415       4.07528       3.87973       3.38881       3.33778       4.47306       1.97738   -0.00965972      0.933734      0.361413     -0.483073     -0.268714      0.104803      0.142598     -0.126475     0.0291689    0.00142928    0.00389009    0.00416443    0.00105850   0.000318501  -0.000946828  -1.41077e-05   8.87563e-05   1.44622e-05  -1.31981e-05  -4.64199e-06   1.10025e-06   1.68811e-07   4.74831e-08  -3.12901e-09       5.00764       6.39416       7.04767       7.38506       6.97556       6.65060       5.72134       4.87971       4.11152       3.28541       2.56889       1.96180       1.42353       1.00596      0.691886      0.459285      0.301819      0.198259      0.117473     0.0670084     0.0385716     0.0207040     0.0109755    0.00544600    0.00265142    0.00112449   0.000534371   0.000210142   8.47493e-05   3.00097e-05   1.09727e-05   3.49351e-06   1.00501e-06   2.66278e-07   6.00371e-08   1.21236e-08
  19  20 3762.8158    2.1398  5.5520 10.3183 -0.0017      0.669240  0.1041   0.0235   0.1883    0.0641   0.0000      0.108474   436.9498       16.4890       16.1607      -3.98304      -14.2848      -4.91211       5.48057      -4.36644     -0.546127       9.59405       1.15408       2.56633      0.926496      0.534119      0.909521     -0.335124      0.174745     -0.112172     -0.285723  -0.000790004    -0.0139028    0.00464292     0.0111984   0.000802649    0.00303526  -0.000862908   -0.00130172  -0.000415696  -0.000112157  -1.96868e-05   3.12789e-06   5.30921e-06  -8.17708e-07  -6.88218e-07   1.33639e-07  -1.05689e-08       5.87162       7.56332       8.20648       8.54411       8.24500       7.47824       6.98182       5.90404       4.99446       4.01724       3.21385       2.37765       1.77621       1.27747      0.886192      0.572746      0.388527      0.235680      0.146543     0.0844819     0.0470249     0.0265188     0.0136931    0.00681392    0.00333953    0.00146465   0.000687782   0.000270012   0.000111381   4.03668e-05   1.33472e-05   4.27483e-06   1.29712e-06   3.31680e-07   8.08280e-08   1.64789e-08
  19  21 3905.9335    1.8372  7.8773  9.8964 -0.0009      0.351252  0.1321   0.0171   0.2353    0.0518   0.0000     0.0745251   432.9420       22.9329       5.10145      -11.9939      -1.00953      -12.1503       1.19850      -4.77894      -3.99301       2.31431      -5.58203       3.75600     -0.815912      0.883450       1.06264      0.557798      0.284013      0.345886     -0.201173      0.125604    -0.0674520    0.00484170    0.00232789   -0.00911863    0.00252033    0.00320730  -0.000335498  -0.000242371  -3.11750e-05   2.69328e-05  -1.51746e-05  -8.30201e-06  -2.55212e-06  -5.58479e-07   9.55134e-09   1.62833e-08       7.06685       9.25476       9.94835       10.1426       9.95744       9.18631       8.40558       7.27463       6.11519       5.14276       3.97864       3.04578       2.22089       1.57177       1.09157      0.739880      0.464938      0.296038      0.179461      0.107569     0.0590987     0.0328713     0.0168698    0.00839032    0.00398299    0.00191116   0.000808353   0.000340894   0.000131880   5.03214e-05   1.70793e-05   5.56999e-06   1.58109e-06   4.38827e-07   1.03602e-07   2.19308e-08
  19  22 4049.3398    1.5019  9.8425  9.8379 -0.0036      0.327821  0.1698   0.0139   0.2941    0.0439   0.0000     0.0731448   439.7274     -0.473429       1.65800       2.70834       25.4738       14.1054       9.27752      -8.80909      -3.86392      -2.38770       5.43071      -1.19733      -1.98912      0.576072      -2.08439     -0.441270       1.20059     0.0929221      0.187079     -0.198022     0.0854378     0.0409288    0.00930547   -0.00725932   7.68676e-05    0.00421412  -0.000451809  -0.000541695   5.72644e-06   2.77640e-05  -2.26248e-05  -6.87041e-06   2.92619e-06   2.29401e-07  -1.13322e-08  -8.30107e-09       8.86300       11.8007       12.3101       13.0458       12.6186       11.5666       10.4157       9.07979       7.75173       6.21023       4.88916       3.72942       2.76400       1.95836       1.34012      0.907948      0.583662      0.372060      0.221812      0.130846     0.0727358     0.0401638     0.0210733     0.0104710    0.00511876    0.00227271    0.00101886   0.000403035   0.000162714   5.93073e-05   2.06590e-05   6.72090e-06   1.95702e-06   5.37037e-07   1.24285e-07   2.60529e-08
  19  23 4192.3772    1.2711 12.3702  9.7428 -0.0007     0.0904276  0.2211   0.0115   0.3755    0.0394   0.0000     0.0752910   447.9640      0.573806      -13.7599       11.6555       8.16429      0.617634      -19.1918      -7.53554      -1.82435       9.16026      -9.47829      -5.36452      0.450187     -0.536043     -0.676659     -0.906045     -0.665304      0.666210      0.173107     -0.257966    -0.0659748    -0.0400222     0.0359921    -0.0326370    -0.0156780    0.00355468   0.000827554  -0.000579702  -1.09525e-05   2.12422e-05   1.50261e-05  -7.46617e-06   1.10558e-06  -8.48829e-07   2.02767e-08   3.11983e-08       10.5524       13.6105       15.0471       15.5132       15.2345       13.7989       12.6033       10.8136       9.21244       7.31580       5.76927       4.45708       3.29379       2.31201       1.59804       1.08838      0.709213      0.443219      0.270766      0.158362     0.0885830     0.0484445     0.0253237     0.0128837    0.00624073    0.00288218    0.00124291   0.000510365   0.000199123   7.47518e-05   2.57249e-05   8.28978e-06   2.45152e-06   6.50974e-07   1.54100e-07   3.15795e-08
  19  24 4335.4591    1.0447 14.6839  9.6786 -0.0023   -0.00668309  0.3028   0.0093   0.4814    0.0351   0.0000     0.0879886   420.9507       25.0549       21.8296      -13.9930       22.3149      -34.3581       25.3843       18.0857       10.5687      -5.74785     0.0459271       14.7136      -2.11710      -1.62551      -1.36567     -0.647626     -0.862859      0.805115     -0.131820      0.254220      0.141022    -0.0648847    -0.0407851     0.0151412  -5.68182e-05   -0.00570885    0.00178055   0.000837150  -0.000185562  -0.000109225   3.97119e-06   2.34497e-06  -4.25814e-06  -1.96246e-06   8.39433e-08   3.01562e-08       13.2301       17.0580       18.4422       18.8970       18.6743       17.2689       15.5691       13.5456       11.6585       9.30540       7.41513       5.59039       4.20254       3.04706       2.07663       1.40471      0.924251      0.575998      0.350845      0.207045      0.116438     0.0643028     0.0340226     0.0168519    0.00833587    0.00364388    0.00166026   0.000656492   0.000270889   9.80254e-05   3.37062e-05   1.07838e-05   3.20986e-06   8.53343e-07   1.95581e-07   3.94237e-08
  20  11 2498.9960    1.7591  0.9914 10.4646 -0.0026       3.46322  0.0447   0.0413   0.0645    0.1650   0.0000      0.899125   437.4969       4.66368       14.0128     -0.251559      0.906163      -2.08601      -1.99000      -3.70688       2.41303      -2.46237      -2.50136      0.682532      0.400875     -0.722905     -0.819338      0.137564     -0.213238   -0.00827988     0.0613475    0.00745990   -0.00386228     0.0161566   -0.00802035   -0.00648075   -0.00116404   0.000680954  -9.33498e-05  -0.000369942   8.10983e-05   5.93156e-05  -1.02647e-05  -6.65796e-06   4.01580e-07   4.34513e-07  -2.18540e-08   1.46568e-09       2.63411       3.24904       3.41852       3.58722       3.65168       3.22954       2.99973       2.48326       2.26487       1.99015       1.58654       1.11133      0.811680      0.628924      0.477536      0.308097      0.199464      0.119791     0.0713992     0.0507131     0.0281685     0.0184575    0.00911490    0.00488434    0.00227492    0.00104780   0.000477271   0.000207607   9.33396e-05   3.69454e-05   1.43022e-05   5.06890e-06   1.49265e-06   5.23402e-07   1.35013e-07   3.58889e-08
  20  13 2790.6987    2.9387  0.8843 11.5841 -0.0091       2.16390  0.0408   0.0753   0.0587    0.1585   0.0000      0.836387   437.7351       7.77482       10.5843      0.734563       2.41317     -0.162172     -0.531494      -1.05601      -1.84398       1.37882    -0.0745879     -0.377062     -0.497784      0.449093      0.129226     -0.260090     -0.129129    -0.0906507     0.0246225     0.0275121    -0.0112302    -0.0255343     0.0123667  -0.000306417   -0.00312878    0.00101443   0.000506281   6.87070e-05  -2.66707e-05  -2.18695e-05   8.65462e-06  -2.64920e-06   2.57727e-06   9.68937e-08   1.73169e-07  -4.10659e-08       2.45649       2.97431       3.65609       3.34864       3.35053       3.49064       2.81955       2.44125       2.26121       1.63034       1.43922       1.12927      0.725990      0.598661      0.403408      0.242071      0.199897      0.120801     0.0699664     0.0477020     0.0262276     0.0139710    0.00797949    0.00433909    0.00183804    0.00104563   0.000472203   0.000177995   8.12338e-05   3.93596e-05   1.38762e-05   4.63096e-06   1.60247e-06   5.88163e-07   1.84145e-07   4.12211e-08
  20  14 2935.9415    3.7853  0.8552 12.0301 -0.0071       1.52390  0.0358   0.0934   0.0580    0.1422   0.0000      0.866747   435.3765    0.00526087       13.6465       1.36806       2.49052       1.51266       3.25260       3.08607     -0.655183      0.864380      0.163947     -0.368601      -1.03669      0.282875      0.175427      0.364943     -0.267943     0.0625172   -0.00159456    -0.0638812     0.0189137    -0.0135248    0.00542485   -0.00357293   0.000426244   4.01593e-05  -0.000701718   0.000144615  -5.23390e-05  -5.73530e-06  -1.00064e-05  -8.64879e-07   3.53931e-06  -3.65353e-07   2.78494e-08  -2.10829e-08       2.03076       2.61743       2.60029       2.83085       2.63888       2.65336       2.34713       2.30711       1.73455       1.41228       1.16534      0.859091      0.715166      0.483160      0.378094      0.261677      0.170046      0.102401     0.0644857     0.0376234     0.0229606     0.0120480    0.00664299    0.00338095    0.00169445   0.000864934   0.000411299   0.000181864   7.31191e-05   3.03302e-05   1.07094e-05   3.82697e-06   1.35499e-06   3.72629e-07   1.14785e-07   3.05494e-08
  20  15 3080.4670    4.0607  0.8865 12.4293 -0.0071      0.840784  0.0337   0.0974   0.0633    0.1361   0.0000      0.846598   435.2088      -2.56338       13.2551       3.65843      -3.58690     -0.430755       1.98209     -0.121587     -0.171610      0.219649     -0.656865      -1.21214      -1.58656     0.0395828    -0.0410673     -0.129552     -0.120928     0.0459873    -0.0716443    0.00137417   0.000553543  -7.13218e-05  -0.000631281   -0.00304389  -0.000694830   0.000145857  -0.000186245  -7.32058e-06  -6.60812e-06   1.49566e-05   1.35694e-06  -8.84262e-08   2.60831e-06  -1.93239e-07  -2.33655e-08   2.69257e-08       2.10662       2.71021       2.94504       3.07220       2.98088       2.84123       2.54160       2.13919       1.79432       1.44781       1.13573      0.940877      0.667753      0.475817      0.325898      0.231512      0.157479      0.100153     0.0646655     0.0387566     0.0232530     0.0120739    0.00684795    0.00337298    0.00170418   0.000877448   0.000390721   0.000186328   6.88983e-05   3.01767e-05   1.12927e-05   3.99559e-06   1.41306e-06   4.17489e-07   1.26569e-07   2.97656e-08
  20  16 3224.4084    3.9695  1.2195 12.2269 -0.0029      0.648061  0.0484   0.0825   0.0759    0.1532   0.0000      0.818994   435.9821       2.17028       12.3183      0.265181      -2.62482       1.30648       3.04597      -1.29627      0.579463     -0.168309     -0.469368     -0.522459     -0.736089      0.760767      0.487734     -0.259204    -0.0977747    -0.0575733     0.0100832    -0.0133741     0.0321712    0.00553378    0.00849431  -0.000572250   0.000396744   -0.00152749  -0.000752069  -0.000105990  -4.60419e-05  -3.53066e-05   3.98689e-05   8.68801e-06   9.54398e-07   2.01532e-07  -9.84289e-09   1.64850e-08       3.20439       4.01955       3.85995       3.45065       3.57622       3.82663       3.84849       3.47205       2.67409       1.91219       1.39352       1.08251       1.00884      0.822675      0.614574      0.428186      0.273043      0.165697     0.0926452     0.0511526     0.0283492     0.0152013    0.00761396    0.00424518    0.00206686    0.00104239   0.000460058   0.000200978   8.45865e-05   3.62150e-05   1.29007e-05   4.91713e-06   1.55621e-06   4.72434e-07   1.40040e-07   3.85158e-08
  20  17 3368.0236    3.4113  1.7484 11.9165 -0.0068     0.0931847  0.0520   0.0598   0.0958    0.0910   0.0000      0.424028   439.6809       2.72392       16.8238      -4.19619      -3.49343       6.56617      -8.03076       2.05537     -0.179125      -2.58105      0.759382      -1.45153      0.957343      0.180925      0.784450     -0.156637     -0.146296      0.102080     -0.169352     0.0624093    -0.0197819     0.0490014    0.00669704   -0.00260331   -0.00141220    0.00136274   0.000318594  -0.000272588  -0.000305161   3.71406e-05  -2.60124e-05   8.00373e-06  -1.72000e-06   5.02595e-07   2.05092e-07  -1.64226e-08       3.01128       3.72892       4.10421       4.08316       4.10663       3.81881       3.44836       2.98971       2.61723       2.16144       1.71930       1.31048      0.967847      0.726535      0.501018      0.351405      0.225092      0.142596     0.0875611     0.0555774     0.0313523     0.0184036     0.0100082    0.00512553    0.00256521    0.00122646   0.000570726   0.000250924   0.000104404   4.16982e-05   1.65887e-05   5.85861e-06   1.90036e-06   6.21606e-07   1.72259e-07   4.63111e-08
  20  18 3511.9691    2.8534  2.4226 11.6189 -0.0071       1.20840  0.0671   0.0455   0.1142    0.0789   0.0000      0.288893   439.4432       6.50146       24.5322       10.5791       9.10161     -0.586960      0.684924      -3.25039      -5.58579       1.96188     -0.531379      0.200727      0.335237      -1.72951       1.09799     -0.260909     -0.352944     0.0897686     0.0142890     0.0237230   -0.00243357     0.0123281     0.0159385   0.000130420    0.00353649   -0.00356154  -0.000997783   3.91758e-05   4.51081e-05  -0.000147777   1.16714e-05   1.20329e-05   3.25476e-06   9.88846e-07   2.39453e-07   3.36275e-08       3.64638       4.79428       4.93581       5.19189       5.11757       4.81585       4.42827       3.82747       3.21827       2.67391       2.09791       1.59949       1.27548      0.887827      0.641070      0.440961      0.288911      0.189337      0.119459     0.0700743     0.0402918     0.0225473     0.0124813    0.00658317    0.00322223    0.00156576   0.000734304   0.000316687   0.000135755   5.38294e-05   2.06448e-05   7.66246e-06   2.55046e-06   7.69933e-07   2.09407e-07   5.83627e-08
  20  19 3655.9780    2.4126  4.2976 10.5336 -0.0018      0.628761  0.0843   0.0284   0.1517    0.0755   0.0000      0.132817   439.7615       8.01937       7.95314       8.74648       1.88148       9.02190     -0.905201      -5.62169      -2.65217       6.28644      -1.27717      0.845410      0.288046     -0.371012       1.48108      0.111734     -0.373720      0.162496      0.180857     0.0233000    -0.0302765     0.0334396     0.0147165    0.00495026   -0.00185655  -0.000506706   0.000354367  -0.000234647  -0.000452256  -8.28519e-05  -1.22619e-05   6.88800e-06   1.62031e-06  -8.66929e-07  -7.49608e-07  -6.81525e-08       4.61595       6.07071       6.49758       6.88712       6.53527       6.27870       5.67098       4.82699       4.12775       3.41092       2.72057       2.06128       1.57514       1.11443      0.821027      0.545044      0.374529      0.231241      0.147893     0.0902375     0.0526195     0.0296913     0.0162159    0.00848678    0.00412753    0.00206941   0.000943431   0.000428915   0.000175695   7.41450e-05   2.78242e-05   1.01375e-05   3.30771e-06   1.05142e-06   2.89253e-07   7.33324e-08
  20  20 3799.6132    2.0826  5.7439 10.3229 -0.0034      0.641689  0.1048   0.0227   0.1866    0.0596   0.0000     0.0975078   437.1794       11.2506       21.3650      -3.82556      -13.1400      -10.8573       9.30446      -10.4682       6.32638      -3.25483      -2.75924       2.75731      0.519186     -0.598806     -0.648676     -0.549118     -0.238410     -0.302874      0.147944     -0.225298  -0.000316910    0.00527800    -0.0167327    -0.0231108    0.00285181   -0.00452857   -0.00185859  -0.000397611   0.000233836   2.76853e-05  -5.24817e-05  -1.21313e-05   5.10287e-06   3.06030e-06   2.83440e-07  -9.42285e-08       5.66205       7.32075       7.80892       8.27965       8.12019       7.83303       6.78639       5.86309       5.14735       4.27374       3.33147       2.56570       1.92000       1.39769       1.02363      0.693257      0.451839      0.292607      0.181260      0.112542     0.0661045     0.0377787     0.0209684     0.0107005    0.00540051    0.00255762    0.00116665   0.000529485   0.000216693   8.78818e-05   3.39945e-05   1.20790e-05   4.20973e-06   1.31158e-06   3.64403e-07   9.43731e-08
  20  21 3943.1313    1.6877  8.2577  9.9208 -0.0006      0.304183  0.1405   0.0156   0.2416    0.0453   0.0000     0.0776534   447.0222       8.03760       4.60404      0.972882       5.93059       9.06877      -6.10425      -9.40374       6.40993       6.73445      -1.94747      -4.98270       2.21507       3.75341      0.793163     -0.122372      0.623413     -0.123995      0.189874     -0.153842     0.0174792      0.110824    -0.0119995    -0.0141223     0.0100736    0.00165653  -0.000218101   -0.00103378   3.86528e-05   0.000114878   5.75305e-05  -2.64435e-05  -4.04320e-06   2.73706e-06   8.67258e-07   2.72039e-08       6.97950       9.14794       9.88572       10.2453       10.0377       9.47935       8.67411       7.53485       6.45369       5.27202       4.13788       3.25550       2.45773       1.82313       1.26778      0.894650      0.578588      0.385699      0.232148      0.141908     0.0832813     0.0460946     0.0257745     0.0130534    0.00695574    0.00327216    0.00152237   0.000680261   0.000286901   0.000115105   4.52225e-05   1.56953e-05   5.54067e-06   1.68305e-06   4.73660e-07   1.26407e-07
  20  22 4086.7634    1.4529 10.8462  9.8505  0.0001      0.225087  0.1851   0.0131   0.3179    0.0395   0.0000     0.0724558   439.7959       7.22980      -17.2025      -17.9338      -2.46219      -2.47546      -4.00388       8.63413      -6.71683      -11.4429       7.83864      -2.28459     -0.663284      0.229294     0.0754175      -3.71382    -0.0500880     -0.129557     -0.335542     -0.155701      0.168501    -0.0224383    -0.0660394    -0.0453956     0.0147212   -0.00126071   -0.00265220   0.000983233   4.46445e-05   0.000256421  -7.73138e-05  -3.10422e-05   6.02136e-06  -1.82153e-07  -5.84759e-07  -1.41271e-07       8.88801       11.7376       12.5676       12.8751       12.6519       11.9358       10.9086       9.73466       8.10983       6.81388       5.21998       4.11890       3.15552       2.30428       1.63414       1.12605      0.746296      0.474480      0.296943      0.176143      0.102959     0.0582613     0.0317731     0.0166752    0.00860252    0.00412904    0.00190052   0.000855659   0.000357031   0.000143720   5.56695e-05   2.01769e-05   6.79998e-06   2.08529e-06   5.93772e-07   1.55711e-07
  20  24 4374.8720    0.9783 16.0660  9.6719 -0.0023      0.229176  0.3384   0.0085   0.5140    0.0322   0.0000     0.0882443   415.9339       3.11799       55.0881      -31.9757      -7.42862      -20.8530      -17.5065       6.91566      -11.9832       5.71368       11.4932      -12.2311      -1.93942      -3.67220      -3.33708      -1.64899       1.07681      0.621401     -0.220804      0.256652      0.100771    -0.0247506    -0.0559597     0.0339835    0.00793433    0.00566757   -0.00727974   -0.00180502   0.000868303   0.000118534  -2.61807e-05  -8.86420e-06  -9.10524e-07  -7.53148e-07  -2.21763e-07  -1.38859e-07       13.2023       17.2845       18.6358       19.4482       19.0168       17.6082       16.2329       14.3241       12.2442       10.1299       8.19122       6.29463       4.84551       3.43409       2.46639       1.70724       1.13693      0.738695      0.461124      0.280585      0.168668     0.0940486     0.0515968     0.0267819     0.0141225    0.00669643    0.00321432    0.00137964   0.000608833   0.000235576   9.23369e-05   3.23306e-05   1.10792e-05   3.35015e-06   9.33314e-07   2.47124e-07
  21   9 2232.0210    1.0055  0.8230  9.4322 -0.0077       6.17256  0.0382   0.0250   0.0575    0.1391   0.0000       1.02292   440.2814      0.744305       10.4828    -0.0938333      -1.83609     -0.363720      -1.26513     -0.514702       1.68131     -0.522664     -0.861201       1.04247     -0.226549      0.537725      0.465875     -0.124750      0.150787    -0.0119706     0.0361129     0.0412121     0.0127576    0.00716454     0.0139803   -0.00148357   0.000826791    0.00260443  -0.000856478  -0.000528529  -0.000226654  -6.69317e-05  -4.13420e-05  -8.11355e-06   9.45025e-06  -2.61963e-07  -2.64895e-07  -2.64476e-07       2.04081       2.49007       2.88736       3.00882       2.90105       2.57802       2.57268       2.31990       1.84035       1.50347       1.25764      0.963963      0.707199      0.573085      0.422431      0.277118      0.198580      0.129017     0.0779004     0.0505260     0.0291722     0.0177249    0.00999560    0.00529342    0.00288550    0.00155509   0.000738305   0.000348988   0.000158876   7.20886e-05   2.97869e-05   1.18552e-05   4.21146e-06   1.30859e-06   4.24074e-07   1.40277e-07
  21  10 2381.9720    1.3745  0.9198 10.2571 -0.0055       4.67004  0.0397   0.0324   0.0632    0.1244   0.0000      0.903466   440.2417       2.10519       14.3502      -3.47871      -3.35849      0.972697       4.13313       3.27104     -0.971174       1.96845      0.273944     -0.448621      0.165746      0.955727    0.00936747     0.0194280    -0.0172525     0.0670547     0.0723708    -0.0522087   -0.00109412   -0.00442758    0.00856654   -0.00189257   0.000600671    0.00122286  -0.000677505  -7.94406e-05   0.000203284   4.70269e-05  -1.28751e-05   1.45674e-06   3.37397e-06  -1.87779e-06   1.68685e-07   2.12793e-08       1.94991       3.05140       2.80829       3.56456       2.78692       3.14738       2.61309       2.58398       2.03997       1.78903       1.35186       1.11757      0.828644      0.609176      0.481786      0.305431      0.233941      0.124571      0.103591     0.0466881     0.0387352     0.0166637     0.0131574    0.00489147    0.00371672    0.00139447   0.000884574   0.000332192   0.000188341   7.12507e-05   3.13282e-05   1.12553e-05   4.35690e-06   1.50901e-06   4.87290e-07   1.43300e-07
  21  11 2529.4002    1.8715  0.9992 10.6441 -0.0012       3.69101  0.0369   0.0421   0.0645    0.1376   0.0000      0.839649   440.9989       2.53539       16.1793     -0.190332       1.18751       1.31972      0.719118      -4.21757      0.911367      -1.89673       1.91852      0.469354      0.387979     -0.131703      0.117361     -0.111781      0.185061      0.147924     0.0132701    -0.0428630    0.00320123    -0.0117257   0.000142263   -0.00435281   0.000114598  -0.000866137   0.000209141   6.34266e-06   0.000165213   1.96044e-05  -4.90685e-05  -6.02644e-06   1.00635e-05   8.71785e-07  -2.25821e-07  -4.50597e-08       1.99632       2.65717       2.89246       3.04179       3.00984       2.75474       2.60087       2.19066       1.93993       1.50583       1.29017      0.916723      0.766359      0.554410      0.396934      0.270504      0.191843      0.125757     0.0814725     0.0495701     0.0297171     0.0174743    0.00940472    0.00548901    0.00277579    0.00149556   0.000707107   0.000326286   0.000148281   6.09602e-05   2.68776e-05   1.02683e-05   3.84922e-06   1.30902e-06   4.17556e-07   1.23249e-07
  21  12 2676.2564    2.4352  1.0647 10.9515 -0.0025       2.17966  0.0388   0.0533   0.0662    0.1771   0.0000      0.769498   432.2955      -1.73860       19.4201       1.71020      -4.52726     -0.144337     -0.752959      -1.57786      0.377448     -0.505315      -1.14118     -0.589815     -0.828007     -0.162836      0.107204    -0.0883056     -0.390290     0.0576260     0.0572882    0.00646590    -0.0350467    -0.0311700    0.00890464    0.00109903    0.00406940  -0.000307494   0.000209963   0.000498291  -0.000148909  -3.73504e-05   4.91152e-05  -9.90133e-06   3.79890e-06   7.79543e-07  -4.84024e-07  -3.97721e-08       2.15231       2.74185       2.94177       3.16693       3.02762       2.92233       2.53177       2.36368       1.98080       1.62633       1.31202      0.969170      0.771944      0.589740      0.438515      0.288391      0.208451      0.131028     0.0858538     0.0495485     0.0310446     0.0182320     0.0103926    0.00556381    0.00309243    0.00157812   0.000767336   0.000324010   0.000161911   6.32985e-05   2.92784e-05   1.04420e-05   3.99936e-06   1.35304e-06   4.35236e-07   1.32156e-07
  21  13 2822.9918    3.2253  0.8261 11.5990 -0.0096       1.95714  0.0368   0.0827   0.0584    0.1595   0.0000      0.795469   435.3317     -0.138945       11.2939       2.50115     -0.763987     0.0693555       4.13664     -0.820393      -2.53236      0.640004       1.66172     -0.946523      0.438033      0.451983      0.106785     0.0648571    0.00173741     -0.233917     0.0855310     -0.121223     0.0254578    -0.0104198    0.00645033   -0.00426915    0.00330111    0.00141116  -0.000145934   0.000336725   6.24931e-05  -4.96852e-05  -8.79212e-06  -1.43353e-06   4.05789e-06  -4.73733e-07   2.69581e-07   9.24407e-08       2.78403       3.85488       4.54906       4.89265       4.73353       4.24748       3.61148       3.07026       2.33470       1.73253       1.30393      0.934622      0.699200      0.488029      0.353020      0.240082      0.157098      0.106030     0.0687627     0.0436783     0.0242453     0.0141312    0.00863752    0.00482726    0.00254732    0.00130904   0.000618197   0.000300112   0.000136970   5.72938e-05   2.20949e-05   8.69040e-06   2.95713e-06   1.00625e-06   3.30850e-07   9.77925e-08
  21  14 2968.9107    3.8224  0.8133 12.1496 -0.0060       2.24873  0.0327   0.0969   0.0569    0.1401   0.0000      0.777702   438.6293       3.72402       9.88627       1.74074       1.84267      -1.33391      -1.36150      -3.71137       3.13314      0.359652     -0.477989      0.565281    0.00316487     -0.210074    -0.0873337     -0.301526      0.246434    -0.0314805    -0.0401111    -0.0112984    -0.0310143    0.00901594  -0.000590003  -0.000770334   -0.00106009  -0.000500846    0.00112486   8.08215e-05   6.55977e-05  -7.00202e-05  -3.77401e-05   3.94928e-06  -6.93868e-07  -1.08278e-07  -2.80614e-07   1.10003e-07       2.04968       2.49539       3.14430       2.90698       2.89247       3.16718       2.21867       2.49481       2.16186       1.42186       1.50572       1.00367      0.675741      0.698842      0.378828      0.296919      0.214805      0.110742     0.0806587     0.0526717     0.0260534     0.0163536     0.0112158    0.00500418    0.00280903    0.00164278   0.000655272   0.000310434   0.000170465   6.99711e-05   2.11764e-05   1.30329e-05   5.30544e-06   1.03993e-06   5.11559e-07   1.84695e-07
  21  15 3113.9484    4.1783  0.9866 12.4612 -0.0081      0.980225  0.0389   0.0988   0.0637    0.1449   0.0000      0.966293   438.1559       5.00991       14.3901       3.85780      0.598476     0.0564498       2.64594    -0.0657384      0.807412      -1.18486      -1.85248     -0.527020      0.344226      0.777205      0.166590     0.0169162     0.0553340     -0.236051    -0.0928824    -0.0569311     0.0502934    -0.0105170   -0.00904532    0.00251300  -0.000870085   -0.00293956   0.000254532  -0.000517998   5.11935e-05  -6.46164e-05   1.29355e-05   2.41348e-06   3.66636e-06   2.43385e-06  -1.09075e-06  -2.01447e-07       2.08604       2.64886       2.94282       3.19515       2.93462       2.69955       2.56131       2.29995       1.94524       1.57061       1.21704       1.02065      0.739576      0.566386      0.377245      0.288604      0.190641      0.122127     0.0795641     0.0462452     0.0289083     0.0170890    0.00935499    0.00489425    0.00268919    0.00147107   0.000712786   0.000341249   0.000159456   6.58909e-05   2.70697e-05   9.93709e-06   3.81128e-06   1.35610e-06   4.30936e-07   1.22610e-07
  21  16 3258.4753    3.8392  1.3578 12.1773 -0.0032      0.468355  0.0467   0.0754   0.0788    0.1299   0.0000      0.672034   440.7507      0.567884       17.3742      -2.50714      0.130332     -0.224084     -0.345362      0.912476     -0.950564     -0.305767     -0.344886       1.93425      -1.33967      0.387513      0.663094      0.498007     -0.207800     0.0175087      0.194412    -0.0799444    -0.0663741     0.0415438     0.0311377    0.00571610   -0.00583931   -0.00213469   0.000985845  -0.000332759  -0.000361196  -6.00075e-05  -6.69749e-05   7.83635e-07   4.15113e-06  -1.65379e-06  -9.61203e-08  -9.31386e-09       2.53839       3.10651       3.55297       3.66781       3.59379       3.41468       3.04517       2.70459       2.30104       1.90392       1.56924       1.20887      0.903845      0.665399      0.502930      0.349036      0.230068      0.147168      0.101154     0.0611101     0.0367225     0.0206098     0.0126239    0.00691559    0.00369098    0.00163702   0.000876475   0.000402705   0.000189351   8.00845e-05   3.39012e-05   1.22285e-05   4.84157e-06   1.59680e-06   5.48514e-07   1.60143e-07
  21  17 3402.7900    3.2880  1.9477 11.7755 -0.0088      0.260493  0.0557   0.0538   0.0945    0.0882   0.0000      0.378150   433.6163      -2.57354       11.8758       4.30803    -0.0493711       8.32470      -9.57659       1.07726   -0.00759711     -0.700480       1.08510      0.277401       1.63168      0.412996     -0.847060      0.843740     -0.344944     -0.171604    0.00870631     -0.132580   -0.00528515    0.00512343   -0.00318494    -0.0131104    0.00203853  -0.000108541   0.000478267   0.000389202   0.000102132   0.000138551   6.21674e-05  -3.12482e-05  -6.37561e-06  -1.46513e-06   2.10449e-07  -7.01474e-08       2.87825       3.82182       4.08221       4.31028       4.07245       3.71256       3.62340       3.14267       2.75336       2.30068       1.88285       1.42888       1.10150      0.840935      0.574892      0.404260      0.267822      0.181932      0.113354     0.0696938     0.0422273     0.0243435     0.0137585    0.00773933    0.00405023    0.00213739    0.00103836   0.000466289   0.000224408   9.03384e-05   4.07064e-05   1.56102e-05   5.63543e-06   1.95557e-06   6.00659e-07   1.80723e-07
  21  18 3547.1904    2.7278  2.7788 11.4734 -0.0071      0.562617  0.0706   0.0391   0.1193    0.0683   0.0000      0.237512   432.3106       1.15074       17.4677     0.0754475      0.781943       8.23919     -0.608846      -13.3007      -3.49163       2.48462     -0.246557       1.67845       1.98016     -0.549997     -0.581975     -0.486860      0.419199      0.381338     0.0309714    -0.0572621    -0.0258482   -0.00418534    -0.0149382    0.00745368   -0.00358484  -0.000600405   0.000699685  -0.000242194   8.22563e-05  -0.000226247  -2.12111e-05  -8.27228e-06  -1.30980e-05   4.28501e-06  -8.72926e-07   3.34076e-07       3.49308       4.59729       4.93261       5.26605       5.19950       4.66400       4.47480       3.86791       3.40395       2.66877       2.26552       1.76575       1.37028       1.01362      0.682120      0.521119      0.327583      0.238759      0.139698     0.0904059     0.0563577     0.0307561     0.0180678    0.00949510    0.00515737    0.00257133    0.00132544   0.000632692   0.000268881   0.000121925   4.76759e-05   1.96863e-05   6.72791e-06   2.39882e-06   8.07101e-07   2.26458e-07
  21  19 3691.5849    2.3063  4.6428 10.5448 -0.0033      0.457544  0.0889   0.0259   0.1565    0.0665   0.0000      0.119763   439.8360      -8.87332       16.9823       7.50958      -7.63982      -12.4863      0.383315       5.45455     -0.884647      -8.87947       4.08659       4.21047      -1.15575      0.510286      -1.17010     -0.334410     -0.216464     -0.416555     -0.141463    -0.0947553     0.0700245     0.0451640  -0.000527363    -0.0122876    0.00335162    0.00185533    0.00163574  -0.000264617  -0.000533026   9.91761e-05  -6.16514e-05  -2.05631e-05   6.69572e-06  -3.33295e-06   1.64379e-07   2.56437e-07       4.59923       5.85995       6.63621       6.77475       6.66960       6.25870       5.69928       5.07998       4.39050       3.55397       2.93760       2.29488       1.74354       1.28088      0.936317      0.636488      0.438291      0.291148      0.186608      0.118437     0.0679318     0.0408821     0.0226309     0.0127444    0.00667503    0.00336444    0.00166986   0.000785705   0.000358516   0.000153280   6.35958e-05   2.43301e-05   9.03935e-06   3.14050e-06   1.01988e-06   3.26179e-07
  21  20 3835.8413    1.9469  6.8037 10.1839 -0.0020      0.362477  0.1132   0.0187   0.2063    0.0500   0.0000     0.0826569   436.6268       5.19756       14.3283       14.9003      -2.73260      -9.51603       6.07451      -8.02973       4.37320      -1.14659       1.88266     -0.356891      -5.18290      -4.43272       1.02611      0.143771       1.00466     -0.318108      0.200929     0.0497998    -0.0196051    -0.0625095   -0.00378382     0.0206180     0.0146236    0.00271818  -0.000791258  -0.000869673  -0.000100351   0.000172189  -7.44729e-05   2.23212e-05   1.17084e-05   2.77700e-06  -7.88482e-07  -4.31343e-07       5.73427       7.39729       8.06792       8.42418       8.30936       7.76230       7.19668       6.23494       5.53281       4.50789       3.71411       2.87412       2.20301       1.65830       1.15989      0.826299      0.550903      0.373797      0.236752      0.149122     0.0873982     0.0527610     0.0288383     0.0162319    0.00846074    0.00432433    0.00211269   0.000971118   0.000446677   0.000187922   7.96464e-05   3.04904e-05   1.13547e-05   4.06846e-06   1.25624e-06   3.98903e-07
  21  21 3979.7519    1.6392  9.3761  9.8964 -0.0023      0.148818  0.1510   0.0142   0.2661    0.0422   0.0000     0.0662237   431.9998       9.60490       22.4564       6.60572       5.66164       6.99324      -4.23283     -0.488351     -0.261452      -1.56988       4.26882       2.28152      0.813724       2.29055       1.51777      -1.07166      -1.41264     -0.243825      0.177431      0.293139     -0.102846     0.0141110    -0.0546702    -0.0408101    0.00986056    0.00670474    0.00131761   -0.00206711  -0.000553879   5.78740e-05  -3.50601e-05  -7.01041e-05   1.68442e-05   5.58470e-06  -1.22289e-08   8.20973e-08       7.36241       9.69715       10.5505       10.8378       10.8166       10.0134       9.20586       8.10848       7.06453       5.84115       4.73628       3.75976       2.79682       2.11364       1.49258       1.05290      0.715055      0.469853      0.301234      0.186797      0.114347     0.0658806     0.0378082     0.0203274     0.0107850    0.00549138    0.00268676    0.00125632   0.000572793   0.000243152   0.000100656   3.93724e-05   1.46167e-05   5.06967e-06   1.64685e-06   5.07058e-07
  21  23 4268.0965    1.1098 13.1975  9.7566 -0.0023   -0.00591458  0.2542   0.0096   0.4094    0.0345   0.0000     0.0852159   438.6038       6.00610       24.9212       1.77530      -36.9813      -5.43350       41.2583      -4.44836      -4.49859       10.9705     -0.513200      0.759056      -1.37252       2.92326      -1.40623       1.23289       1.91701      0.346819     -0.670619     -0.185250      0.273120     0.0559371     -0.140616     0.0195860     0.0194515   -0.00819863  -0.000221493    0.00114939    0.00121774   0.000193035  -0.000123337   7.29759e-05   5.47360e-05  -8.09716e-06  -2.49477e-06  -6.76012e-08       10.3565       13.8735       14.6294       15.5505       15.0914       14.5327       13.3334       11.8006       10.0652       8.37930       6.91803       5.33268       4.13515       3.09625       2.22101       1.57809       1.06200      0.721547      0.453383      0.289148      0.171048      0.100706     0.0574692     0.0307928     0.0165420    0.00837281    0.00408017    0.00190426   0.000874871   0.000376147   0.000155908   6.12793e-05   2.28641e-05   7.77020e-06   2.49003e-06   7.53158e-07
  22   8 2104.8433    0.7580  0.6461  9.3176 -0.0069       6.09481  0.0292   0.0202   0.0520    0.0919   0.0000       1.10145   441.1766     -0.963056       19.6414       1.89853      -2.32524       2.25282      0.778711      -2.30555     -0.539952      0.315741      0.969139     -0.692587     0.0954018     0.0963055      0.292636     -0.209030     -0.238606     -0.143114   -0.00744515     0.0329605     0.0135682    -0.0135807    -0.0115313    0.00402555  -0.000822021  -0.000313901   0.000126860  -9.59237e-06   0.000101299  -9.53323e-05   6.95740e-05  -1.07644e-05  -9.52231e-06   2.39107e-06  -5.62279e-07  -6.23528e-07       1.70587       2.28846       2.47134       2.84118       2.70174       2.46595       2.42508       1.89345       1.76980       1.31478       1.15486      0.831902      0.695509      0.513349      0.346089      0.265602      0.184995      0.132317     0.0761706     0.0508729     0.0323035     0.0206728     0.0114485    0.00633399    0.00349079    0.00181482    0.00104072   0.000495136   0.000245162   9.85921e-05   4.62034e-05   1.82792e-05   7.88647e-06   2.82113e-06   1.04161e-06   3.45266e-07
  22   9 2260.1375    1.0693  0.8132  9.6568 -0.0055       5.71780  0.0317   0.0254   0.0581    0.1248   0.0000      0.927739   438.3288     -0.666241       13.3149     -0.246676      -4.73865      -2.77721    -0.0532196       1.18955      -1.72430     -0.255179     -0.532158      0.312807     -0.445823     -0.467932     -0.294264     -0.252818     -0.290278    -0.0649115     0.0394875    -0.0142742   -0.00944338     0.0171499   -0.00124415   0.000801476   -0.00159322    0.00126647   -0.00128897   0.000618876   0.000158880   4.45122e-05   2.72229e-05   3.50208e-06   4.40730e-06   1.26762e-07   4.81453e-07  -2.36938e-07       1.73272       2.38130       2.54617       2.57436       2.53980       2.32888       2.20450       2.02833       1.80259       1.43852       1.14815      0.971876      0.706228      0.568057      0.402734      0.282026      0.205683      0.132091     0.0847137     0.0561971     0.0324409     0.0191568     0.0116462    0.00613378    0.00353510    0.00188984   0.000930632   0.000496408   0.000231759   0.000103285   4.71554e-05   1.79666e-05   7.64621e-06   2.82240e-06   1.00354e-06   3.36546e-07
  22  11 2559.2563    2.0191  0.9538 10.8087 -0.0065       2.03810  0.0357   0.0456   0.0619    0.1415   0.0000      0.771329   437.3539       2.26835       14.5178     -0.902723       3.58456       1.86311    0.00694262      -3.79076       4.75208     -0.769514      -1.24654      0.864101     -0.647728     -0.380146     -0.347938   -0.00208359     -0.120355     -0.265301    0.00675654    0.00501303     0.0290621    -0.0291365   -0.00130751   -0.00454893   -0.00133529   -0.00355133   0.000213265  -0.000205232  -0.000146361   7.62955e-06   2.66316e-05  -4.57394e-05  -3.96385e-06  -1.01813e-06  -1.18767e-06  -8.88455e-07       2.02109       2.50264       2.59075       2.77916       2.98193       2.65543       2.36243       2.03263       1.97611       1.64604       1.27983      0.968349      0.776287      0.611964      0.442103      0.307393      0.208315      0.140917     0.0952542     0.0608783     0.0365889     0.0215286     0.0129724    0.00776750    0.00444573    0.00238678    0.00119688   0.000563777   0.000259120   0.000114051   4.77973e-05   1.92414e-05   7.97388e-06   2.94675e-06   1.10767e-06   3.69869e-07
  22  12 2707.1023    2.5595  0.9384 11.3161 -0.0054       2.23714  0.0405   0.0582   0.0639    0.1461   0.0000      0.815617   438.8449       2.38027       16.4798      -3.03163      -2.74035       4.15777     -0.915206      0.781592      -2.29825      -1.01380       1.05389     -0.165638     -0.254025      0.959998     -0.423250     -0.315553    -0.0501056      0.349821     0.0473269    -0.0413952    -0.0609090    -0.0255051   -0.00240789  -2.74352e-05    0.00186107   -0.00182382  -8.84463e-05   0.000358509   3.82946e-05  -7.18167e-06  -1.00488e-05   1.53185e-05   7.22971e-06  -7.30518e-07  -5.17745e-07  -7.41870e-07       2.05293       2.70088       2.70225       3.50466       2.89495       2.89097       2.47956       2.76006       1.92775       1.66656       1.40649       1.27306      0.761929      0.641016      0.475088      0.390996      0.225009      0.150164      0.103891     0.0734399     0.0413719     0.0227108     0.0143469    0.00890646    0.00507104    0.00227584    0.00103386   0.000554444   0.000311166   0.000150356   6.94350e-05   2.72323e-05   9.72187e-06   3.43484e-06   1.20985e-06   3.68338e-07
  22  13 2854.7326    3.4241  0.7953 11.6554 -0.0044       1.46273  0.0295   0.0806   0.0531    0.1478   0.0000      0.763932   436.0890       2.80024       15.9840       3.02491       1.43130       1.74074     -0.627748     -0.756771      0.850067     -0.865085      0.797184      0.849707      0.480948     -0.938870     -0.155280     -0.302695     -0.245535     0.0353448  -0.000481821    -0.0842709     0.0501369     0.0427737   -0.00601605   -0.00290303    0.00546636   0.000250516  -0.000476988   0.000182183   0.000401158  -5.21969e-05   4.10155e-05  -5.13031e-06  -1.58522e-06  -9.78843e-07  -3.33001e-07   4.46356e-07       1.54106       2.01583       2.15602       2.30793       2.16784       2.18114       1.96028       1.77090       1.53354       1.28859       1.13342      0.867125      0.713238      0.490092      0.377564      0.251433      0.186017      0.114212     0.0871829     0.0522818     0.0347882     0.0182438     0.0116218    0.00623626    0.00364408    0.00172972   0.000908126   0.000432437   0.000220964   9.86433e-05   4.44729e-05   1.76596e-05   7.32976e-06   2.75467e-06   1.00293e-06   3.36287e-07
  22  15 3147.0046    4.0306  1.0404 12.4146 -0.0058       1.55671  0.0597   0.0889   0.0639    0.1422   0.0000      0.907724   437.9446       3.54165       6.99678       6.99751      -1.06908      0.118968      -1.57501      -1.71453      0.716034      0.366457       2.37712    -0.0144346     0.0704157      0.632088     0.0826933     -0.233226      0.235636      0.181499     0.0410467     0.0360980    -0.0375836    -0.0118900    -0.0173724   0.000179992   -0.00417831    0.00113115  -0.000299612   3.96924e-05  -0.000181511   9.21157e-05   6.13064e-05   2.40104e-06  -2.93950e-06  -2.86044e-06   1.79154e-06  -4.00123e-07       3.34911       3.07766       3.42713       4.57696       4.61619       3.45291       2.81433       3.67287       3.31322       1.99990       1.49761       1.57163       1.42855      0.906012      0.460783      0.493857      0.397164      0.253830      0.125083     0.0689974     0.0594392     0.0441195     0.0228318    0.00929153    0.00437431    0.00299095    0.00211746    0.00124425   0.000574781   0.000231719   9.02532e-05   3.24604e-05   1.07327e-05   3.97811e-06   1.31345e-06   3.93918e-07
  22  16 3292.1989    3.6487  1.4767 12.1914  0.0021       1.21052  0.0500   0.0675   0.0796    0.1030   0.0000      0.577174   438.8436       3.94033       10.7093       5.26114      0.476968      0.346324      -5.81846      -1.87038       1.45756      -1.07828      -1.72036      -2.09621       1.63862      0.308574      0.288659     -0.819161      0.250966      0.252631      0.179843    -0.0988489    -0.0117878    0.00451122   0.000668238   -0.00408575    0.00194159   -0.00172521   9.45242e-05   0.000695412  -7.70331e-05  -0.000147834  -4.93288e-05   1.53709e-05   4.52321e-06  -7.95291e-06   1.00083e-06  -2.40299e-07       2.41369       2.98743       3.48838       3.57986       3.50701       3.33722       3.09511       2.79730       2.38686       1.91199       1.60147       1.34259      0.999679      0.753850      0.549460      0.395445      0.280525      0.176086      0.126545     0.0807691     0.0494844     0.0285387     0.0169878    0.00956856    0.00562831    0.00269618    0.00144043   0.000707491   0.000354323   0.000168336   6.82951e-05   3.14368e-05   1.14291e-05   4.40072e-06   1.65804e-06   5.23760e-07
  22  17 3437.2192    3.1909  2.1997 11.5631 -0.0023      0.512690  0.0567   0.0475   0.1014    0.0728   0.0000      0.337754   437.1073       5.96303       10.8115     -0.581016      -2.83515      0.452803      -2.38765      -8.36540    -0.0774338      -1.06418     -0.542269      -3.76793       1.14862     -0.811867     -0.538944      0.483802     -0.741246     -0.305711    -0.0771767      0.105736    -0.0145455    -0.0347301    0.00704763    0.00265268    0.00130369    0.00654790   0.000422281  -0.000960873  -0.000395821   6.89976e-05   0.000134991  -4.32314e-05   1.16965e-05   5.73385e-06   1.56561e-06  -1.29668e-06       2.69556       3.58744       3.88521       3.99966       3.93597       3.57135       3.42053       3.12069       2.73912       2.30297       1.97367       1.54949       1.18106      0.903221      0.639713      0.451397      0.309201      0.212741      0.137949     0.0869992     0.0551114     0.0319894     0.0196775     0.0106316    0.00597154    0.00325183    0.00163711   0.000828698   0.000376905   0.000182400   7.71166e-05   3.42537e-05   1.29511e-05   5.18881e-06   1.70708e-06   5.82498e-07
  22  18 3582.1236    2.6212  3.3636 11.0529 -0.0041      0.492735  0.0750   0.0323   0.1229    0.0635   0.0000      0.180107   433.3077       7.54794       15.6872      -5.16127      -8.42610      0.374724     -0.947368      -1.86297      -5.02981       1.59703       1.16432       2.18250      0.111435      -1.22270       2.86362     -0.225994    -0.0613075    -0.0873725      0.333165      0.187926     -0.110873    -0.0132020   -0.00531374    -0.0227487   0.000609814    0.00453433   -0.00312725  -0.000749400  -0.000523427   0.000209375  -9.18345e-06  -4.49200e-05  -1.40459e-06   8.70115e-06   7.82955e-07   5.13542e-07       3.54472       4.80353       5.21157       5.21648       5.46977       5.01437       4.49891       4.20194       3.47633       3.18025       2.53810       2.00639       1.55492       1.15639      0.862408      0.597469      0.419486      0.280119      0.182402      0.117238     0.0737142     0.0446233     0.0261199     0.0152138    0.00809309    0.00434923    0.00222081    0.00107563   0.000508780   0.000235658   9.95905e-05   4.29328e-05   1.73546e-05   6.66794e-06   2.26277e-06   7.79228e-07
  22  19 3727.2169    2.2147  4.9459 10.5995 -0.0019      0.576111  0.0904   0.0237   0.1656    0.0551   0.0000      0.119388   433.6054       8.72000       8.49978      0.748662      -5.05667      -3.07016       2.77595      -8.35902       5.23020      -3.71017      -3.46177      -3.76063       1.10403     -0.400331     -0.571551     -0.333426      0.914245      0.192561     -0.103289    -0.0713314      0.135651    -0.0169495     0.0192750   -0.00223063   -0.00837183    -0.0101829    0.00190275  -0.000200054  -0.000493862   8.38445e-05  -3.51237e-05   2.96397e-05   6.74073e-06   7.97013e-06  -2.85156e-06   6.42581e-08       4.42653       5.57727       6.29219       6.43275       6.14875       6.12026       5.43730       4.96015       4.39238       3.67831       3.03212       2.47856       1.88899       1.40365       1.03340      0.722678      0.501454      0.344863      0.223877      0.142163     0.0895848     0.0537325     0.0317091     0.0175198    0.00945836    0.00511393    0.00268630    0.00127867   0.000607060   0.000287251   0.000121946   5.20287e-05   2.08208e-05   7.90087e-06   2.82484e-06   9.86152e-07
  22  20 3871.7778    1.8696  7.0668 10.0433 -0.0015      0.311989  0.1181   0.0172   0.2028    0.0500   0.0000     0.0811959   438.1402      -17.6740       17.2709      -4.69278       6.07684       5.08558       10.0539      -15.9506      -6.76486       4.39378      0.830603    -0.0571764       3.00374      -1.64064      0.133936      0.342957     -0.483411      0.121369     0.0809701      0.225008      0.221024    -0.0737793   -0.00607617    -0.0227187   -0.00817320    0.00666704    0.00320741   0.000681886   0.000561121   0.000210964   0.000100922   0.000109255  -2.08916e-05   4.74977e-06  -7.99796e-07   2.02247e-07       5.59113       7.34918       8.12187       8.49261       8.34762       7.86074       7.42371       6.50572       5.56638       4.63229       3.81169       3.02737       2.33190       1.74217       1.32188      0.919983      0.646212      0.431015      0.289590      0.182504      0.113580     0.0673288     0.0399580     0.0223362     0.0123171    0.00656348    0.00327752    0.00165633   0.000769281   0.000366431   0.000159345   6.86499e-05   2.64018e-05   1.03533e-05   3.55459e-06   1.21236e-06
  22  21 4016.4133    1.5544 10.0099  9.9384 -0.0020      0.200326  0.1611   0.0130   0.2859    0.0382   0.0000     0.0682066   435.1052       14.8348       1.48835       22.1072       4.91049       11.6664      -8.45222       6.63356       13.4451       12.3868      -5.59162      -1.77072      -3.08544       1.25626     -0.157975      -1.39004      0.155915       1.43704     -0.448880      0.141430    -0.0326298    -0.0988811     0.0903442    -0.0274148     0.0113026   0.000699979    0.00664437   -0.00125621    0.00128266  -0.000402715   7.31218e-05  -5.82641e-05  -5.24233e-05   7.14195e-06  -2.05401e-06   1.02833e-06       7.10625       9.34783       10.0702       10.4641       10.5708       10.0447       9.38353       8.18404       7.12166       6.03959       5.04088       3.91498       3.09282       2.27911       1.70863       1.23334      0.850326      0.582551      0.372763      0.237270      0.150446     0.0920860     0.0532074     0.0300807     0.0160413    0.00860317    0.00430140    0.00215461    0.00102127   0.000452409   0.000207194   8.52871e-05   3.47741e-05   1.31403e-05   4.62579e-06   1.60995e-06
  22  22 4161.3542    1.3027 12.1679  9.8625 -0.0020      0.262357  0.2097   0.0111   0.3507    0.0354   0.0000     0.0709295   427.3885       15.0524       38.7944       18.7829       11.3150       7.80809      -9.34585      -2.91652       15.6836       6.07044      -11.3833       1.08017       5.50849       1.04456       2.62518      -1.92696     -0.228609      0.736236     -0.229667     -0.488617      0.467426      0.105636    -0.0484822    -0.0220927     0.0600881   -0.00421401   -0.00775554   -0.00296349  -0.000335574   0.000483086   0.000498303  -0.000221427  -3.09234e-05   1.70951e-05  -9.63896e-06  -2.10486e-06       8.76496       11.4010       12.4593       13.1255       12.9915       12.1495       11.4253       10.1613       8.87090       7.20936       6.09547       4.80910       3.74972       2.83058       2.05592       1.50311       1.03648      0.710844      0.459949      0.293113      0.184212      0.111128     0.0657960     0.0360271     0.0196860     0.0106002    0.00547229    0.00270918    0.00128621   0.000594942   0.000261311   0.000108857   4.32567e-05   1.65525e-05   5.71117e-06   1.95000e-06
  22  23 4305.6753    1.0915 14.5414  9.7535 -0.0047      0.108349  0.2856   0.0087   0.4411    0.0319   0.0000     0.0848459   436.9770       19.2370       39.2845       27.2709       29.5196      -41.8376      -7.18460       5.77831       7.06136      -10.6700      -1.30259       7.81176       5.78676      -2.08878      -1.27408     -0.698234     -0.323181     -0.805407      0.383384    -0.0939293      0.277077     0.0947868    -0.0340155    -0.0509727    -0.0527662     0.0324810   -0.00108792   -0.00439479   -0.00256517   0.000318628   0.000730063  -0.000209830  -8.14893e-05   5.86053e-05  -1.66163e-06  -4.58313e-06       10.9318       14.2320       15.6049       15.9817       16.2982       15.5826       13.9646       12.7316       11.0156       9.33853       7.62774       6.07185       4.71893       3.59579       2.63778       1.89343       1.30269      0.900284      0.586796      0.384845      0.235372      0.142534     0.0828664     0.0482829     0.0266264     0.0140090    0.00724322    0.00356055    0.00167792   0.000790559   0.000329335   0.000144438   5.65129e-05   2.16950e-05   7.50232e-06   2.58454e-06
  23   8 2131.1583    0.8090  0.7033  9.2804 -0.0036       5.71045  0.0336   0.0211   0.0508    0.1044   0.0000       1.05544   436.7933      0.424944       15.9969       2.38338       1.04706      -1.64334     -0.391288      -1.00402      0.367313       1.42527     -0.524339      -1.25581     -0.300011      0.587596      0.149530     -0.385055    -0.0834685      0.378108     -0.104277    -0.0268961    -0.0269846    0.00630178     0.0247039     0.0122637   0.000279774   -0.00400607  -0.000983215   0.000460256  -0.000223046   0.000370369   0.000128812   9.67956e-06  -1.05314e-05   1.27293e-05  -1.38244e-07  -5.10917e-07       2.06642       2.41896       2.30217       2.55897       2.98161       2.99633       2.43440       1.88634       1.69232       1.63528       1.51420       1.10009      0.702704      0.538527      0.450018      0.379798      0.267197      0.168431     0.0998085     0.0623180     0.0449548     0.0314690     0.0214833     0.0125072    0.00724318    0.00355096    0.00179151   0.000813064   0.000389305   0.000169821   7.98691e-05   3.31518e-05   1.44080e-05   5.78343e-06   2.25315e-06   7.78853e-07
  23   9 2287.5324    1.1567  0.8909  9.5933 -0.0067       3.83904  0.0340   0.0258   0.0613    0.1472   0.0000      0.839503   439.5303      -1.40825       18.2063       1.47839      -3.91788       1.80505      0.433022       1.18566     -0.860029       1.83171     0.0265643     -0.171350     -0.640967      0.184572     -0.192640      0.189133      0.143319    -0.0622585      0.120254     0.0166192     0.0510821   -0.00971868   -0.00613509    0.00701960    0.00182142   0.000383175  -0.000535390  -0.000378471  -0.000357817   0.000176627  -1.45097e-05   4.57628e-05  -5.29527e-06   6.83600e-06  -3.93118e-06   4.69010e-07       1.78086       2.28932       2.62212       2.96159       2.69646       2.67363       2.63536       2.18507       1.75486       1.68598       1.33612      0.959703      0.761673      0.658852      0.461349      0.321794      0.253010      0.172820      0.109367     0.0671837     0.0484500     0.0317756     0.0144820     0.0101986    0.00628936    0.00323944    0.00139600   0.000809243   0.000480961   0.000206538   8.01279e-05   3.57504e-05   1.89158e-05   8.19039e-06   3.27155e-06   1.14294e-06
  23  10 2439.2613    1.5881  0.9605 10.3593 -0.0032       4.49432  0.0361   0.0344   0.0604    0.1324   0.0000       1.12136   437.4691      -3.03011       11.9083       2.07541      -1.63495       1.46291      0.971153       1.76755      0.272977     -0.353852     0.0747312      -1.70584      0.380152      0.239956    -0.0618931      0.111215     0.0264432      0.128922     0.0358831    -0.0345443   -0.00383273    -0.0328601     0.0216559     0.0137989   -0.00357617   0.000113428  -0.000821188   2.23209e-06   2.85199e-05  -3.14940e-05  -9.66659e-05   2.98782e-05   1.42254e-05  -6.45350e-06  -5.72240e-06   2.03276e-07       1.73082       2.30991       2.48663       2.68424       2.71888       2.54165       2.38519       2.09237       1.78385       1.57380       1.15957       1.03463      0.774274      0.601836      0.455859      0.306183      0.220313      0.158868      0.105286     0.0740131     0.0435947     0.0295621     0.0156120    0.00975974    0.00556680    0.00299864    0.00165252   0.000814703   0.000433160   0.000199971   8.69801e-05   4.13195e-05   1.67187e-05   7.01943e-06   2.75150e-06   9.42294e-07
  23  11 2588.5535    1.9856  0.9703 11.0653 -0.0030     -0.274149  0.0527   0.0447   0.0649    0.1219   0.0000       1.03722   438.9773      -2.17129       13.5451      -2.42985      -6.76847     -0.745004      0.913168      -3.69407     -0.475686      0.989620      0.308299      -1.76819     -0.275228     -0.646513      0.270664     0.0127946     -0.161240      0.229250     0.0865857    0.00343399    -0.0133759     0.0381070   -0.00307656     0.0144164   -0.00139148    0.00320683  -0.000535409   0.000249366   4.83748e-05  -0.000129138  -8.14210e-05   6.31918e-05   4.52498e-06  -3.53576e-06  -3.12562e-06   1.30956e-07       3.05966       3.20105       2.48026       3.62850       4.54269       3.93624       2.63080       2.45489       2.96024       2.60684       1.85207      0.951271       1.03655       1.00582      0.812373      0.479404      0.260203      0.228938      0.190869      0.134924     0.0758020     0.0352074     0.0149450     0.0129787    0.00988090    0.00624912    0.00356370    0.00166803   0.000731422   0.000302424   0.000120960   4.50817e-05   1.79703e-05   7.30405e-06   2.63139e-06   9.43533e-07
  23  12 2737.5872    2.8760  0.9321 10.9519 -0.0040       1.55426  0.0326   0.0617   0.0564    0.1792   0.0000      0.558068   438.7727     -0.502122       11.3428       1.87509      -3.08603      0.768826       1.70181       2.29857       1.35784      -2.71836      0.378503     0.0640389     -0.106231     -0.719301     -0.404600    -0.0802226    -0.0277007     -0.258583      0.133410    -0.0103628     0.0321462     0.0279318   -0.00521300    -0.0113131    0.00584650    0.00136748   0.000677400   0.000763165  -0.000110574   2.37579e-05  -4.38943e-05  -3.66916e-05   3.91427e-06  -4.75312e-08   2.07745e-06  -3.90378e-07       1.64256       2.22758       2.40190       2.44685       2.55551       2.39611       2.24697       1.94769       1.63441       1.47727       1.05664      0.946713      0.718906      0.556815      0.416681      0.289021      0.200314      0.150838     0.0957327     0.0668749     0.0406390     0.0251950     0.0143148    0.00850830    0.00479517    0.00261643    0.00141160   0.000728076   0.000349201   0.000172142   7.58176e-05   3.49567e-05   1.34720e-05   6.19746e-06   2.34287e-06   8.13177e-07
  23  13 2886.0797    3.4384  0.7986 12.2024 -0.0057       2.10550  0.0274   0.0843   0.0563    0.1137   0.0000      0.802404   438.0239       3.91411       15.8252      0.551631       4.01971       1.54361      -1.81275      -2.03641     -0.116153       2.19813     -0.357407      0.229229     -0.897061       2.02318    -0.0685730      0.157048      0.150175     -0.101078     0.0373539    0.00159522     0.0534059    -0.0124878    0.00614059    0.00455367    0.00224382    0.00167225  -0.000547990  -0.000716420   0.000438630  -0.000224166   1.45420e-05   3.63449e-05  -2.66523e-05   4.01182e-06  -3.89104e-06  -9.80204e-07       1.51560       2.01281       2.13608       2.22626       2.20062       1.94035       1.88626       1.77509       1.55951       1.33551       1.12380      0.928879      0.722936      0.552185      0.387404      0.288844      0.196561      0.133097     0.0865767     0.0586567     0.0376407     0.0223051     0.0132134    0.00773505    0.00452483    0.00255584    0.00117732   0.000670274   0.000334975   0.000167601   7.98460e-05   3.29649e-05   1.54039e-05   5.54994e-06   2.19144e-06   8.30319e-07
  23  14 3033.4097    3.9550  0.9147 12.2623 -0.0064       1.03710  0.0323   0.0878   0.0588    0.1423   0.0000      0.777053   436.9470     -0.350819       11.3571       1.70543     0.0606761      -1.60902      -1.26020     0.0549814      -3.11742       1.47509     -0.470876      0.711125       1.19914     -0.435818    -0.0178091     -0.479051     -0.463989      0.192317    -0.0946127     0.0410322     0.0648759    0.00916148    -0.0248119   -0.00172047    0.00269846   -0.00197905    0.00216607   0.000201424  -0.000234039  -5.29073e-05  -3.63737e-05  -2.95358e-05   1.99142e-06   4.11608e-06   1.47912e-06  -5.40610e-07       1.86850       2.44285       2.59732       2.64852       2.53344       2.39112       2.21573       2.05927       1.84062       1.56695       1.34789       1.10642      0.854802      0.630384      0.453370      0.321804      0.219797      0.154761      0.101183     0.0643522     0.0421771     0.0253059     0.0156721    0.00847416    0.00489996    0.00261299    0.00134523   0.000740640   0.000346606   0.000173985   7.87484e-05   3.48367e-05   1.55022e-05   6.15593e-06   2.27843e-06   8.84169e-07
  23  15 3179.6607    3.9981  1.0917 12.5474 -0.0057      0.904298  0.0411   0.0853   0.0669    0.1284   0.0000      0.804784   438.6333       4.16262       20.3509       3.84036      -1.16988       2.10329       1.00040       5.92812      -1.19984      0.765546      -1.06336      -2.23199      0.194885     -0.697177      0.418910      0.248304      0.145383    -0.0129988     -0.158852    -0.0631317   -0.00217256     0.0459946    -0.0106734   -0.00885883  -0.000593608   0.000779768   -0.00152365   0.000905117  -0.000515155   0.000134987  -5.02364e-05  -2.19750e-06  -1.37290e-05  -4.75931e-06  -5.63931e-06   1.71196e-06       2.06978       2.38175       2.62918       2.90361       2.77830       2.81937       2.57687       2.21769       1.87894       1.72673       1.40987       1.15527      0.878860      0.644847      0.490521      0.369418      0.267799      0.178232      0.118480     0.0752344     0.0471237     0.0322474     0.0209006     0.0115048    0.00628786    0.00336922    0.00184594   0.000930214   0.000452186   0.000207716   9.71922e-05   4.39285e-05   1.88202e-05   7.42914e-06   2.89492e-06   1.10115e-06
  23  16 3325.6032    3.5988  1.4867 12.3182 -0.0088       1.40931  0.0479   0.0668   0.0784    0.0988   0.0000      0.556497   436.9966       1.66554       13.6673       3.72336       2.87272     0.0821760      0.104204      -3.01077      -3.54209       3.73702      -1.16605      0.701301     -0.371322      0.291606    -0.0781859     -0.145059   -0.00544214      0.104434     0.0707748     0.0869611   -0.00519737    -0.0129929   -0.00307231     0.0198760   -0.00664441   -0.00243621   -0.00271319   0.000471601   0.000901257  -0.000223942  -0.000167380  -4.85858e-05  -3.21569e-05   2.45004e-06   1.96690e-06   9.40293e-07       2.20192       2.94964       3.12086       3.31160       3.07454       3.05297       2.85711       2.62170       2.25233       2.04398       1.58389       1.31745       1.04776      0.811260      0.580921      0.416016      0.306150      0.208920      0.137558     0.0955287     0.0570916     0.0356362     0.0213956     0.0126815    0.00662219    0.00383711    0.00206787    0.00109101   0.000536687   0.000246548   0.000130637   4.79492e-05   2.50468e-05   8.34647e-06   3.92257e-06   1.39585e-06
  23  17 3471.2772    2.9956  2.4953 11.4900 -0.0021      0.702905  0.0601   0.0407   0.1037    0.0683   0.0000      0.275813   441.0295       3.84161       10.4647       10.0787      0.883474       4.75725       2.15770      -1.28729      -1.55996       1.33565       3.41904      0.255532      -1.08111      -1.02692     -0.398736     -0.355281      0.330229     -0.218491     0.0668930    -0.0710847     0.0338388    -0.0981938     0.0215712     0.0117777   -0.00966410    0.00427395    0.00294638  -0.000472414  -0.000785105  -6.14247e-05  -1.29794e-05  -4.78898e-05  -2.46512e-05  -2.55847e-06  -1.00861e-05  -3.65042e-07       2.86284       3.58412       3.80865       3.98492       4.06889       3.88656       3.64518       3.30909       2.86614       2.43105       1.95080       1.61863       1.26541      0.999101      0.734538      0.522920      0.391964      0.269446      0.176907      0.114923     0.0736903     0.0459861     0.0273229     0.0158875    0.00863588    0.00475722    0.00257640    0.00133818   0.000670482   0.000319113   0.000148404   6.19750e-05   2.70540e-05   1.10347e-05   4.39504e-06   1.55236e-06
  23  18 3616.9165    2.4848  3.7598 10.9400 -0.0008       1.04357  0.0770   0.0283   0.1332    0.0548   0.0000      0.154870   436.4861      -3.67550       27.3749       7.29900       4.76691     -0.615877       4.24690       2.21202     -0.471285     -0.695577     -0.297014       1.90423      -1.05465     -0.785082      -1.46945     -0.173528      0.246397     -0.141770     -0.295705    -0.0588140      0.156921     0.0756039    -0.0330951   -0.00396185    -0.0179259    0.00433797  -0.000356300    0.00138172  -0.000727904   0.000224135   0.000141247   4.01333e-05  -3.14367e-05   9.04031e-06   6.47685e-06  -3.22182e-06       3.60626       4.79777       4.93157       5.36721       5.26438       5.14150       4.88009       4.39467       3.66502       3.13684       2.66275       2.10150       1.69563       1.29849      0.993041      0.660092      0.491344      0.342245      0.239424      0.153063     0.0989520     0.0595950     0.0360580     0.0196211     0.0116737    0.00609573    0.00339478    0.00168839   0.000860714   0.000393779   0.000181300   8.13411e-05   3.54253e-05   1.44405e-05   5.68172e-06   2.01833e-06
  23  19 3762.3465    2.1200  5.3247 10.5168 -0.0009      0.546800  0.0935   0.0213   0.1672    0.0498   0.0000      0.109964   444.2284       1.77259       16.0275       2.89754      -9.69290       9.15210       4.70756      -10.3237       4.94173      -3.94476       2.66532     -0.789297      -2.07141       1.49928       1.82073      -2.05023     -0.716352      0.224942     -0.271763     0.0470866      0.189032    -0.0272738     0.0338412    -0.0116415   -0.00435440   -0.00250583   -0.00145670    0.00141297  -0.000882185  -0.000457447  -0.000191648   0.000280141  -5.45661e-06  -4.12448e-05   9.64864e-06   2.56834e-06       4.33985       5.67469       6.18069       6.59420       6.45691       6.16925       5.77914       5.16436       4.49037       3.79846       3.25029       2.47392       2.03190       1.51925       1.15516      0.820854      0.600054      0.402151      0.273446      0.176826      0.112545     0.0702215     0.0423152     0.0252349     0.0136229    0.00774316    0.00407527    0.00217704    0.00101777   0.000504219   0.000235836   0.000102092   4.43602e-05   1.79968e-05   7.09262e-06   2.64470e-06
  23  20 3907.7131    1.8124  7.5512 10.1250 -0.0008      0.434108  0.1199   0.0166   0.2188    0.0453   0.0000     0.0761907   440.7646       9.71817       17.4894      -12.5876       1.60263       5.34128       12.3570      0.542177     -0.264837       3.44551     -0.295329       1.65894     -0.339329      0.953852       1.58662     -0.225111     -0.824242      0.487323      0.353076    0.00929984      0.206976      0.102219     0.0594563    -0.0230162     0.0118224     0.0113374    0.00150298   -0.00267225   0.000492274   0.000849475   3.61634e-05  -0.000231592   1.16672e-05   2.53078e-05   7.13864e-06   2.57461e-06       5.44099       7.19197       7.75034       8.28488       8.12219       7.86388       7.41213       6.44411       5.65950       4.83133       4.05530       3.27156       2.54656       1.94619       1.44066       1.05717      0.738565      0.518033      0.345918      0.222210      0.144664     0.0892965     0.0542304     0.0314067     0.0173715    0.00971991    0.00498079    0.00262365    0.00128255   0.000622853   0.000277920   0.000129942   5.42692e-05   2.25641e-05   8.59157e-06   3.21811e-06
  23  21 4052.7659    1.4770 10.2030  9.9042 -0.0029      0.309860  0.1650   0.0119   0.2868    0.0367   0.0000     0.0726196   427.4762       8.57648       17.1130      -13.2324       11.0363       1.03724      -1.09129      -6.16012       3.16994       2.90884     -0.422453      -2.13273      0.849550      0.636596     -0.461406      -1.12960     -0.666823     -0.936593      0.596379     -0.256591     0.0675186      0.183689     0.0996345   -0.00668068   -0.00525190   -0.00134314    0.00192845   -0.00225329   -0.00103796    0.00112998   0.000423714  -0.000285944   5.44008e-05  -2.00842e-05   8.89113e-06  -3.34257e-06       6.71836       9.18309       9.86953       10.6096       10.3574       9.98830       9.13940       8.37617       7.18183       6.14858       5.14049       4.10947       3.27241       2.46503       1.85994       1.33809      0.947033      0.660665      0.442210      0.291523      0.184086      0.115434     0.0688318     0.0406905     0.0225248     0.0125423    0.00666401    0.00351056    0.00168543   0.000834984   0.000383797   0.000172094   7.23715e-05   3.01065e-05   1.12338e-05   4.21482e-06
  23  22 4197.9193    1.2623 13.2783  9.7916 -0.0024      0.140519  0.2340   0.0096   0.3734    0.0338   0.0000     0.0691623   436.1853       15.5188      0.497083       6.78489      -15.7232      -3.48974       17.9575      -1.89173      -5.16521       5.65882      -1.14234      0.493409     -0.903161       5.16413      -4.21020      0.493030      0.228651       1.46682     -0.457975     -0.152485     0.0689331     -0.227397    -0.0174225    -0.0399514    -0.0314023    0.00226987    0.00623310    0.00344072    0.00601048   4.02062e-05   -0.00154593   0.000234602   0.000229006  -2.21246e-06  -7.94771e-06  -9.81183e-06       8.83340       11.2965       12.5885       13.1045       13.0426       12.7345       11.5833       10.6151       9.32677       7.80553       6.52122       5.18774       4.08969       3.20833       2.37089       1.76865       1.25523      0.869574      0.578134      0.377498      0.238771      0.151241     0.0896647     0.0532292     0.0299624     0.0164008    0.00886273    0.00451719    0.00228063    0.00109469   0.000494896   0.000228140   9.27957e-05   3.96561e-05   1.48375e-05   5.52114e-06
  23  23 4344.0115    1.0145 15.0700  9.7626 -0.0011      0.460673  0.2893   0.0083   0.4549    0.0298   0.0000     0.0867961   445.4241       12.9920       9.07898       8.02895      -7.41567      -6.52254       4.77536      -2.69220      -2.97944      -3.56770       1.80136      -7.32616      -4.49342       1.05219      -2.47116      -1.14992      0.112325      0.341206      0.289119      0.209392      0.372271    -0.0217220    -0.0802573     0.0674756    0.00769534    0.00176406     0.0205183   -0.00477171   -0.00519246   3.60942e-05  -0.000267347  -0.000224642  -5.96460e-05   1.26414e-05  -9.90707e-06  -4.14581e-06       10.0993       13.6020       14.8548       15.3886       15.3160       14.6728       13.7078       12.5655       10.8820       9.27969       7.74363       6.22042       4.98918       3.78373       2.85232       2.02040       1.50049      0.996870      0.689840      0.446203      0.284994      0.176859      0.105926     0.0615768     0.0349865     0.0191953     0.0102617    0.00527311    0.00269249    0.00127104   0.000598734   0.000263488   0.000113604   4.56059e-05   1.77438e-05   6.53862e-06
  24   7 1993.6521    0.6281  0.5288  9.0951 -0.0059       9.34385  0.0248   0.0185   0.0436    0.0789   0.0000       1.40127   439.9999       2.20100       20.7544       2.62902      -2.51071      -1.57095       3.10708     -0.682969      -1.02083     -0.649011     -0.160876      0.918246      0.282391      0.245840    -0.0587665     -0.129168     -0.130461     -0.107769     0.0739118     0.0261548     0.0192493    -0.0357940   -0.00651005     0.0179922   -0.00433398   0.000949552    0.00215145    0.00129312  -0.000295346   0.000305538   5.12274e-05   4.11930e-05   2.56320e-06  -3.86344e-06   1.52811e-06  -1.62943e-06       1.36131       1.79392       1.97055       1.99634       1.94227       1.94022       1.92786       1.69295       1.47781       1.28412      0.944414      0.821700      0.633186      0.534371      0.373866      0.305074      0.206044      0.149259      0.106875     0.0662035     0.0459109     0.0258492     0.0171611    0.00952194    0.00559283    0.00285794    0.00175799   0.000962376   0.000488970   0.000232279   0.000118268   5.69122e-05   2.49470e-05   1.05241e-05   4.58294e-06   1.90591e-06
  24   8 2156.7607    0.8712  0.6776  9.5224 -0.0098       4.33235  0.0290   0.0221   0.0473    0.0968   0.0000       1.02775   438.1690       3.07166       17.2069      -2.82247      -5.77631      0.107908       4.02889      -1.42899       1.01579     -0.534952      0.917894      0.583426      0.393352      0.239205    -0.0827407     0.0331542    -0.0326011      0.319853     0.0695733     0.0704514     0.0328743    -0.0138202     0.0346199    0.00154260   -0.00889234  -2.40263e-05    0.00213046    0.00110437  -2.74071e-05  -9.09486e-05   7.23407e-05  -7.52124e-05  -1.33435e-05   8.01890e-06   4.02456e-06  -1.22558e-06       1.42984       1.91531       2.09062       2.20532       2.18924       2.17782       2.02141       1.72444       1.52680       1.34870       1.07061      0.856598      0.721839      0.513530      0.416371      0.295862      0.207061      0.151865      0.103293     0.0703536     0.0442677     0.0287531     0.0175185     0.0107968    0.00588788    0.00353269    0.00193867    0.00105189   0.000534901   0.000264170   0.000123802   5.77106e-05   2.56240e-05   1.15550e-05   4.65223e-06   1.90290e-06
  24   9 2314.3719    1.2319  0.8820  9.8730 -0.0076       4.88677  0.0355   0.0273   0.0568    0.1264   0.0000      0.892810   438.7040      0.238391       14.1360     -0.743587       2.21570     -0.498575     -0.578443     -0.445257      0.688807      0.539395      -1.83434      0.887503      0.701473     -0.267807      0.563058      0.134346     -0.417524     -0.199806      0.111957     0.0854610  -0.000485737   -0.00329461   -0.00402206   -0.00797554    0.00110263    0.00252289   -0.00171679  -0.000624703   8.45552e-05  -4.91795e-05   0.000199451  -0.000130093  -4.37930e-05   1.06016e-05  -4.47198e-07   1.37784e-06       2.11525       2.84706       2.95200       3.04024       2.49966       2.32123       2.08033       2.17144       2.10386       2.02504       1.79474       1.49223       1.17049      0.862993      0.633207      0.427066      0.283044      0.185901      0.127173     0.0797447     0.0512125     0.0308845     0.0194206     0.0110164    0.00661191    0.00372461    0.00213095    0.00110011   0.000582124   0.000280992   0.000133259   6.29855e-05   2.84667e-05   1.31345e-05   5.15966e-06   2.00959e-06
  24  10 2467.1011    1.6919  1.0481 10.2728 -0.0019       2.47964  0.0374   0.0346   0.0646    0.1512   0.0000      0.800911   440.2045      -1.62380       14.4877       2.96603       3.59674      -3.55196      -2.83807      0.558716     -0.171712     -0.974980       1.02872     -0.862243      -1.24808      0.785086     -0.227066     -0.492465      0.148863     0.0746849   -0.00232170     0.0254901    0.00272473    -0.0246902    0.00143976    -0.0116373   0.000634469    0.00852810   -0.00261416  -0.000290987   6.04861e-05   0.000325979  -5.33854e-05   6.34170e-05  -1.06089e-05  -9.95225e-06  -3.46201e-06   1.48042e-06       1.85722       2.37386       2.65169       2.69395       2.72986       2.59324       2.46920       2.32464       1.92070       1.60568       1.31996       1.06849      0.841745      0.629756      0.519438      0.383607      0.280206      0.188499      0.128421     0.0900478     0.0554136     0.0337975     0.0210998     0.0122629    0.00744947    0.00414076    0.00227304    0.00124939   0.000589814   0.000308058   0.000153138   6.89205e-05   3.57560e-05   1.33158e-05   6.20807e-06   2.35475e-06
  24  11 2617.7380    2.1557  1.0304 11.1885 -0.0027       4.01609  0.0457   0.0480   0.0651    0.1270   0.0000      0.915936   438.7962     -0.798678       13.5748      -1.46670       1.03825     -0.119149      -4.04696      -1.91730      -2.60886      -3.04700     0.0922271     -0.533573     -0.788983     -0.201142      0.135499      0.668712     0.0834784      0.262446      0.175425    -0.0666920    -0.0556008     0.0489747   -0.00472811   -0.00461228   -0.00398852    0.00973636  -0.000531809  -0.000909799  -6.23879e-05  -0.000329808   0.000107361  -9.40576e-06   9.37248e-06  -1.63847e-05  -6.98711e-08   2.90658e-06       2.53714       3.62920       4.13412       4.28890       4.10434       3.66092       3.46949       2.88225       2.69822       2.35897       1.91607       1.60956       1.19599      0.910569      0.609243      0.450267      0.302496      0.197838      0.138854     0.0797473     0.0577257     0.0325299     0.0226503     0.0125915    0.00754035    0.00450994    0.00231260    0.00124696   0.000624201   0.000334106   0.000153383   6.99697e-05   3.23517e-05   1.42044e-05   5.73997e-06   2.28521e-06
  24  12 2767.7115    2.9574  0.8382 11.5884  0.0011       1.90782  0.0297   0.0656   0.0517    0.1259   0.0000      0.764432   439.8463       1.81102       15.3329       1.27272      0.852786      -3.17376      -1.76912      0.338424       2.30926     -0.609250      -1.34882     -0.373019      -1.08734     0.0207254      0.363191     -0.235761     -0.199752     0.0856996      0.131315    -0.0888698     0.0429338    0.00457735    -0.0259196     0.0112921    -0.0135359   -0.00290899    0.00295311   0.000454022  -0.000510147   0.000511034  -0.000162188  -0.000116859  -1.24140e-05  -4.37631e-06   4.00912e-06   1.55190e-06       1.62517       2.14274       2.45908       2.66463       2.64664       2.45662       2.29288       2.02979       1.67787       1.38563       1.13423      0.930963      0.682722      0.524082      0.414280      0.300610      0.212479      0.149830      0.103635     0.0661776     0.0439084     0.0279134     0.0168982     0.0101705    0.00636316    0.00328540    0.00199036   0.000986297   0.000523654   0.000253066   0.000130637   6.05182e-05   2.67464e-05   1.18883e-05   5.28409e-06   1.97255e-06
  24  14 3065.0475    4.0500  0.8937 12.5347 -0.0078       1.41108  0.0330   0.0901   0.0556    0.1191   0.0000      0.812208   436.0410       1.52413       15.3388       2.59839     -0.567785      0.473765     -0.296688      -2.21969      -1.00875      0.955110       1.05691      0.753630      -1.74188      -1.43902      0.375316      0.221786      0.267903     -0.369726      0.130638    -0.0454030    -0.0503868   -0.00432234  -0.000904360     0.0103509    0.00574199   -0.00487049   -0.00173461   -0.00101276   -0.00125639  -8.03669e-05  -8.03713e-05   2.46827e-06  -1.14871e-05   2.69862e-06   8.71366e-08   2.25356e-06       1.58998       2.06603       2.11510       2.36552       2.36507       2.18649       2.16733       1.84812       1.67535       1.47839       1.29448      0.959080      0.785785      0.618121      0.495887      0.334932      0.232084      0.178132      0.115650     0.0793869     0.0512358     0.0327974     0.0197245     0.0114714    0.00718799    0.00416988    0.00229675    0.00116969   0.000653457   0.000297447   0.000145601   5.90815e-05   2.96627e-05   1.24799e-05   6.00999e-06   2.28304e-06
  24  15 3211.9981    4.2042  1.1873 11.8767  0.0002       1.63878  0.0384   0.0810   0.0646    0.1812   0.0000      0.736245   438.0624       1.67283       15.5425       1.08197      0.128452       4.13984      -1.86976     -0.964907     -0.524148       1.24933     -0.311006    -0.0820621     -0.340058     0.0198652      0.761328     -0.511351     -0.809647      0.363752     0.0705845   -0.00877773    -0.0516382     0.0163221   -0.00710500  -0.000760877   -0.00541284    0.00590154    0.00340482  -0.000222453  -0.000475473  -0.000104572  -0.000141079   7.58379e-05  -1.89924e-05   2.16030e-07   3.25835e-06   1.34972e-06       1.72281       2.23305       2.52387       2.56700       2.57966       2.42220       2.30061       2.09969       1.89495       1.59736       1.31937       1.07806      0.864961      0.633004      0.503564      0.382525      0.274091      0.187513      0.124510     0.0828715     0.0519688     0.0351556     0.0195412     0.0123894    0.00737682    0.00429599    0.00229513    0.00117562   0.000626062   0.000317988   0.000158442   7.30030e-05   3.38348e-05   1.41090e-05   6.00816e-06   2.23145e-06
  24  16 3358.4512    3.4793  1.7191 12.1332 -0.0021      0.372270  0.0502   0.0567   0.0825    0.0828   0.0000      0.498030   439.3208      -2.75743       8.20012       1.84044      -2.44664     -0.579579       1.26489      -1.73885      0.569142      -1.79084     -0.812403       1.50512      -1.55037      -2.31955    -0.0344275      0.201883      0.349964     0.0463911    -0.0722263     -0.104847    -0.0745243    0.00187310   -0.00907568    0.00764105    -0.0206662    0.00243555    0.00182313   0.000430118   0.000164314   0.000205957   7.26867e-05  -6.63106e-05  -1.95988e-06  -1.95066e-05   3.54182e-06   6.08953e-06       2.38917       3.16742       3.30404       3.40907       3.22602       3.16387       3.04518       2.85832       2.59354       2.20140       1.79258       1.40362       1.13115      0.893194      0.711909      0.523347      0.388565      0.262336      0.181854      0.110442     0.0719176     0.0443266     0.0274653     0.0155024    0.00980300    0.00518076    0.00298040    0.00156947   0.000833897   0.000407571   0.000198579   9.20568e-05   3.92790e-05   1.78685e-05   7.44323e-06   2.92476e-06
  24  17 3504.8177    2.9356  2.6779 11.2821 -0.0008      0.399932  0.0612   0.0374   0.1030    0.0652   0.0000      0.208444   437.9629       1.42779       18.9275       10.0775     -0.425891      -4.58877    -0.0417029     -0.754348      -1.04867      -4.26407      -3.20224       5.23111    -0.0487084      -1.81298     -0.740112      0.936346     -0.517010     -0.206308      0.173326   -0.00905711    -0.0296619     0.0468927     0.0158989    -0.0180604     0.0155680    0.00688903    0.00109885  -0.000390244   0.000473914  -9.78080e-05   9.51827e-05  -0.000189819   5.32294e-05   6.39507e-06  -4.16519e-06  -1.77991e-06       2.69342       3.63185       3.92109       4.12469       4.03082       3.91561       3.69290       3.32903       2.94112       2.48486       2.18930       1.74364       1.36980       1.09866      0.789064      0.599169      0.426711      0.304020      0.203185      0.134781     0.0882472     0.0581157     0.0346077     0.0208629     0.0121970    0.00719917    0.00368187    0.00199334    0.00102796   0.000545285   0.000252327   0.000117542   5.24794e-05   2.31607e-05   9.78577e-06   3.92275e-06
  24  18 3651.1241    2.3940  3.9948 10.8987 -0.0011      0.738884  0.0779   0.0262   0.1332    0.0496   0.0000      0.134011   442.7383       4.98065       14.6084       7.81165      -1.77448      -9.05384      -6.14402       2.59748      -1.76741       2.58418       1.00531      0.667940       1.31082      -2.82264     -0.644643      0.114845    -0.0154939     -0.534069     0.0904460      0.254673     0.0305230     -0.169368     0.0388332    -0.0291388     0.0121373    0.00498358   -0.00646119   -0.00187779   -0.00141658  -1.78112e-05  -0.000503529  -0.000194113  -1.98333e-05   4.53744e-05  -2.34531e-05  -8.72596e-06       3.52808       4.77921       5.16373       5.63571       5.46363       5.22858       4.99554       4.40315       3.82798       3.26637       2.71247       2.14707       1.70804       1.34296       1.00288      0.747415      0.552027      0.384370      0.255051      0.171027      0.112629     0.0706983     0.0431187     0.0262584     0.0157013    0.00867396    0.00485763    0.00256070    0.00134113   0.000660524   0.000331357   0.000151240   6.93809e-05   2.84245e-05   1.24228e-05   4.85613e-06
  24  19 3797.0648    2.0143  5.7290 10.4503 -0.0010      0.621628  0.0983   0.0197   0.1745    0.0471   0.0000      0.104623   448.1365       2.08195       13.7956       9.38600     -0.468132       13.5082      -8.49874       3.56168      0.634154     -0.733570       4.28694      -5.86595      -2.81912       1.21113     0.0931506       1.70805      -1.40928      0.174624      0.199561     -0.305413     -0.232943   0.000294763     -0.115821    -0.0508803    0.00814558     0.0110951    -0.0111178   -0.00457296   -0.00121603   0.000657179  -0.000642686  -6.58967e-05   7.48157e-05   5.33489e-05  -5.43070e-06  -2.70548e-06       4.53157       5.93176       6.54190       6.85158       6.84476       6.54989       6.03150       5.41402       4.73697       4.17636       3.50748       2.83010       2.19597       1.69303       1.29627      0.962044      0.674211      0.470009      0.321460      0.213700      0.137346     0.0875521     0.0540031     0.0326432     0.0191222     0.0110182    0.00602237    0.00317989    0.00162700   0.000808606   0.000382972   0.000181187   8.15144e-05   3.63222e-05   1.46283e-05   5.86343e-06
  24  21 4088.3702    1.4355 11.5552  9.8903 -0.0014      0.284647  0.1866   0.0110   0.3130    0.0344   0.0000     0.0678681   442.1923       2.16032      0.324805      -18.3812       2.00896      -7.69602       7.37717       3.12696       4.73116      -12.8172      -7.98243       5.24646       2.39238      -3.76295      -4.08747      -1.05632       1.09822     -0.236924    -0.0107731     -0.619876     -0.142854      0.276844    -0.0743098     0.0333791    0.00322673  -0.000506832   -0.00771479   -0.00656398   7.35612e-05   -0.00169620   -0.00100985  -0.000452555   9.10691e-05   5.80844e-05   7.07737e-06   5.96839e-06       7.11536       9.57191       10.3075       10.8003       10.9671       10.5288       9.92195       8.92842       7.85931       6.65215       5.60601       4.50014       3.62239       2.79209       2.15540       1.58056       1.16042      0.798394      0.564351      0.368674      0.241048      0.153133     0.0951916     0.0560620     0.0331654     0.0188045     0.0102879    0.00550434    0.00283881    0.00143917   0.000690117   0.000316326   0.000146635   6.22907e-05   2.55320e-05   9.92963e-06
  24  22 4234.0380    1.2015 13.6193  9.7693 -0.0033      0.163836  0.2392   0.0089   0.3853    0.0323   0.0000     0.0767863   441.7452      -4.53106      -1.88980       4.78383       25.2245       11.8147      -12.3642       7.55645       8.49112       3.21462      -16.2836       5.84279       1.57563      -5.43061       6.49925      -3.74046     -0.676587       1.57318     0.0449529     0.0338083      0.248982     0.0836980    -0.0266110    -0.0668745    -0.0475139     0.0333084     0.0174098   -0.00248235    0.00272379  -7.82980e-05   0.000959032  -0.000549443   3.00898e-05  -0.000172843   2.39459e-05  -2.30068e-06       8.48420       11.4377       12.5973       13.2956       13.0503       12.6579       11.6471       10.7061       9.39727       8.14219       6.82561       5.58235       4.44940       3.43376       2.61564       1.90238       1.35116      0.968210      0.660036      0.442908      0.290815      0.183138      0.113624     0.0677505     0.0399822     0.0226298     0.0127231    0.00666673    0.00353872    0.00176452   0.000855192   0.000397669   0.000180657   7.82009e-05   3.17111e-05   1.27055e-05
  25   7 2016.9918    0.6555  0.5926  9.0848 -0.0019       8.33682  0.0272   0.0170   0.0453    0.0806   0.0000       1.37270   439.7839       2.03554       17.4977      0.954920      -1.54817      -2.94613     -0.556164    -0.0614960      0.738702    -0.0324833     -0.629816       1.12723    -0.0841869     0.0265175      0.484219     -0.185446     -0.435006      0.137985    0.00432151    -0.0560365    -0.0136978   0.000773565    0.00786150    0.00621690     0.0109576   0.000422521    0.00197204  -0.000468315   1.88598e-05   0.000154587   0.000200856   1.14074e-07  -1.41403e-05   2.88423e-05  -6.64403e-06   3.01479e-06       1.55688       2.18597       2.53240       2.75417       2.71905       2.55728       2.31672       1.97485       1.72513       1.37951       1.13364      0.860857      0.653751      0.524821      0.397705      0.282499      0.201242      0.157332     0.0979474     0.0705118     0.0444026     0.0286325     0.0186555     0.0106697    0.00667397    0.00368681    0.00228758    0.00117436   0.000666868   0.000356138   0.000180701   8.24733e-05   3.84176e-05   1.75954e-05   7.68901e-06   3.16384e-06
  25   8 2181.8508    0.8906  0.7793  9.5657 -0.0117       6.47270  0.0386   0.0218   0.0532    0.1011   0.0000       1.14214   440.5353      -1.98575       16.8648      -3.70991     -0.451641     -0.433349      0.981457       3.24576       4.11490      0.457772     -0.738413      -1.20087      0.381619      0.546936     -0.493422     -0.269925      0.639948      0.126192     -0.163529     0.0159336    -0.0407550    0.00685303     0.0130576     0.0134724   -0.00445115   -0.00898006   0.000400971   -0.00153023   4.74369e-05   0.000161587   5.11369e-05  -0.000135020  -1.27984e-05  -1.07653e-05  -8.77050e-06   7.49663e-06       2.03823       2.11681       2.04890       2.65950       3.03940       2.55139       1.91980       2.07621       2.25482       1.80824       1.24137       1.04202       1.03553      0.832640      0.548393      0.334315      0.284621      0.241766      0.167512     0.0942078     0.0531025     0.0419666     0.0311429     0.0200777     0.0109415    0.00541095    0.00274537    0.00181785    0.00123357   0.000702795   0.000364548   0.000164038   6.73143e-05   2.74422e-05   1.00833e-05   4.47343e-06
  25   9 2340.5690    1.2645  0.9284  9.9057 -0.0133       4.35668  0.0359   0.0272   0.0595    0.1375   0.0000      0.936218   440.3979       1.62495       14.2989       1.25117      -2.11171       5.21772       3.17349      -1.57767      0.223563       3.34725       2.19310    -0.0436310    -0.0733773      0.187761      0.567827     -0.161809     -0.270621      0.103369     -0.101481     -0.210580   -0.00462772    -0.0105725    -0.0401760    0.00198896     0.0113946   -0.00618337   -0.00118384   0.000513437    0.00163000   0.000525084   0.000109993  -0.000131427   9.91751e-05  -2.64405e-05   3.55861e-06   2.94700e-06       1.83935       2.39231       2.60785       2.51847       2.35985       2.34948       2.15085       2.10357       1.96724       1.78444       1.49512       1.23909      0.985122      0.744322      0.574130      0.442985      0.315149      0.218158      0.155391     0.0924667     0.0582735     0.0403013     0.0230940     0.0150545    0.00916611    0.00514374    0.00285865    0.00159908   0.000857997   0.000419499   0.000229430   0.000105039   5.11569e-05   2.22908e-05   9.99524e-06   4.39171e-06
  25  10 2494.4106    1.8039  0.9140 10.5083 -0.0012       2.05611  0.0330   0.0387   0.0561    0.1358   0.0000      0.771510   441.0759       2.45832       17.7451      0.799997       2.19213      0.977232       1.35584      -2.42601      -3.20779       1.47882      0.767482      -2.11768      -1.49585     -0.670793     -0.527384    -0.0236160      0.100058     -0.128713    -0.0677912     -0.114889     0.0492097     0.0202610    -0.0275878    -0.0172393    0.00480467  -0.000209306   -0.00389241   -0.00109021  -0.000918331   0.000223093  -0.000221430   0.000166541  -8.75471e-05  -4.85287e-05  -9.95403e-06   1.36994e-06       1.62152       2.19148       2.28932       2.38933       2.26697       2.18292       2.08411       1.90479       1.69857       1.59538       1.35283       1.11186      0.911991      0.672732      0.503113      0.378812      0.288737      0.189394      0.135296     0.0856080     0.0557761     0.0356530     0.0228433     0.0153506    0.00862007    0.00500555    0.00283058    0.00150174   0.000818710   0.000402811   0.000209568   9.64837e-05   4.76914e-05   2.10764e-05   9.83188e-06   3.77721e-06
  25  12 2797.3304    2.9541  0.8641 11.8559 -0.0096      0.805910  0.0299   0.0667   0.0562    0.1112   0.0000      0.820490   437.8768      0.759257       13.6241       6.14686      -2.57799      -3.63108       1.53856       2.27933       3.39509       2.41287    -0.0204967      -1.61077     -0.401226     -0.235675     -0.379125      0.381741      0.492298      0.269677     0.0979969    -0.0221128     0.0182531     0.0258391     0.0187903    -0.0195986    0.00343849   0.000759591   -0.00278782   -0.00239693  -0.000208208   0.000915236   0.000127327  -0.000218484  -0.000106008   4.99767e-05  -6.52615e-06   2.04757e-06       1.50180       1.88678       1.99597       2.16325       2.11826       2.08315       2.02138       1.84188       1.63418       1.31652       1.13122      0.929760      0.714494      0.560744      0.460668      0.344969      0.255628      0.183512      0.131960     0.0836035     0.0559877     0.0354298     0.0224039     0.0144242    0.00806562    0.00467932    0.00264428    0.00145778   0.000764631   0.000407283   0.000198469   9.99291e-05   4.40587e-05   2.24302e-05   9.18382e-06   4.10588e-06
  25  13 2947.4181    3.9097  0.8015 11.8739 -0.0013       1.35323  0.0260   0.0870   0.0501    0.1408   0.0000      0.667616   439.8450     0.0335784       15.7616       2.38201       1.08832      0.840528      -1.35026      0.236718       1.31053       1.32654     -0.487370     -0.584546     -0.135620      0.356333      0.150260      0.214401     -0.217737    -0.0954905     0.0204237      0.213764     -0.134729    -0.0120434   -0.00899600     0.0284426   -0.00160784   -0.00602730   -0.00202827   3.79775e-05  -0.000370952   9.75742e-05  -0.000223780  -0.000106449   5.32512e-05   1.06352e-05   1.40136e-05  -2.07071e-06       1.28480       1.70623       1.80402       1.83340       1.88564       1.77270       1.74253       1.56820       1.43675       1.23078       1.00075      0.850212      0.656064      0.550580      0.408412      0.305965      0.234362      0.153873      0.114532     0.0761719     0.0494944     0.0313138     0.0195177     0.0123115    0.00682454    0.00413681    0.00225218    0.00127688   0.000704018   0.000346211   0.000177841   8.31431e-05   4.05880e-05   1.82929e-05   7.98467e-06   3.33073e-06
  25  14 3096.1575    4.0452  0.9833 12.2548 -0.0058       1.83182  0.0315   0.0834   0.0582    0.1616   0.0000      0.816333   437.5087       2.47876       11.1496       3.12708       2.81441       2.85764       2.82326      -1.77343      -2.17077       1.51827       1.75734     -0.300538      -1.06043      -1.00110      0.326686      0.575339     -0.313693    -0.0191673     0.0744872     0.0528335     0.0487874    -0.0322657   -0.00456265   -0.00202747    0.00730366   -0.00354646   -0.00317645   -0.00133075   0.000621865   0.000113896   1.66773e-05  -0.000146834  -1.15618e-05   2.28502e-05  -1.32501e-05  -6.45097e-07       1.56959       2.03914       2.18545       2.32854       2.25437       2.27907       2.10892       1.90537       1.73978       1.49441       1.17813      0.967198      0.757151      0.620714      0.479218      0.375252      0.269700      0.196440      0.133165     0.0911573     0.0591011     0.0385313     0.0225936     0.0146289    0.00816011    0.00526127    0.00272260    0.00164828   0.000813155   0.000447455   0.000209682   0.000108462   4.91970e-05   2.15528e-05   9.72137e-06   3.94914e-06
  25  15 3243.7670    3.8809  1.3199 12.2001 -0.0062   -0.00506528  0.0405   0.0709   0.0689    0.1224   0.0000      0.644968   435.2019       4.74228       18.1872       1.26769       2.30558      -1.69974      0.138865      -2.15220       3.03406      0.428013      0.155471      -1.75298       1.91726      0.699282      0.828771      0.142851     -0.161933    -0.0969462     -0.122386    -0.0423133    -0.0820633   -0.00686378     0.0257291    -0.0154706    0.00494097    0.00666127    0.00174037   -0.00130281   0.000122831   0.000123745  -0.000139179   0.000130736   5.80593e-05  -1.49980e-05   8.38878e-06   8.61813e-06       1.77524       2.45748       2.62440       2.77798       2.79925       2.75128       2.51019       2.33543       2.02872       1.70919       1.48522       1.15813      0.915791      0.751715      0.548519      0.436836      0.317259      0.230498      0.158570      0.103459     0.0682256     0.0444170     0.0280829     0.0172060     0.0105262    0.00605750    0.00338922    0.00189183   0.000988759   0.000525685   0.000254070   0.000128595   5.98441e-05   2.58641e-05   1.18142e-05   4.84083e-06
  25  16 3391.0482    3.3767  1.7073 12.0685 -0.0012      0.203150  0.0492   0.0547   0.0812    0.0847   0.0000      0.404065   436.0224       6.04670       15.6681      -1.67484       4.27313      -1.56333       1.58889      -3.31113     -0.196060      0.563445    -0.0628152      -3.16952       1.09725     -0.964512     -0.281128      0.149387     -0.108171      0.281314    0.00856780     -0.398916   0.000719705     0.0234981   -0.00123823    -0.0110298   -0.00515546  -0.000738673   -0.00123458   -0.00354725    0.00132479  -0.000279855   0.000125111  -8.57688e-05  -4.95191e-05  -6.07989e-06  -1.53556e-05   1.17556e-05       2.20006       2.78055       3.04496       3.54852       3.33281       3.06641       2.96345       2.85201       2.46333       1.98696       1.73030       1.42570       1.13499      0.834878      0.691078      0.521011      0.381516      0.255653      0.189403      0.127650     0.0842420     0.0507354     0.0334385     0.0210540     0.0116733    0.00727097    0.00398806    0.00227614    0.00119992   0.000672343   0.000310669   0.000162734   7.29353e-05   3.81117e-05   1.66675e-05   6.92529e-06
  25  17 3538.1002    2.7944  3.1137 11.3732 -0.0010      0.438035  0.0663   0.0335   0.1170    0.0546   0.0000      0.193440   438.1580       3.50948       18.0483       7.54569      -7.75276       2.92962       1.56555       1.33038     -0.803533       1.25349       1.07960      -1.01196      0.790565     -0.140271     -0.312638     -0.180464     -0.371349      0.105164     -0.303785      0.155552    -0.0362489    -0.0361706     0.0603659     0.0171101     0.0167509     0.0102224  -0.000577374   -0.00788468    0.00188948  -0.000898108  -0.000472009  -3.73869e-05   6.62249e-05   2.95264e-05  -6.56506e-06  -1.78823e-06       2.79804       3.80559       4.13771       4.46807       4.45481       4.29275       3.89657       3.75747       3.13408       2.75374       2.25048       1.89557       1.55973       1.15690      0.915538      0.663878      0.496906      0.348398      0.239143      0.168518      0.113834     0.0707784     0.0464424     0.0271352     0.0168191    0.00963479    0.00544876    0.00299263    0.00163403   0.000808792   0.000431040   0.000207576   0.000101179   4.54281e-05   1.93412e-05   8.03368e-06
  25  18 3684.9295    2.3394  4.9166 10.6552 -0.0011      0.450001  0.0831   0.0225   0.1485    0.0455   0.0000      0.102125   439.1862       6.05501       15.2495      -2.42977      -6.40788       7.03007      -4.83770      -1.49778      -3.17769      -1.94129      -3.57323      -4.18233     -0.572934     -0.565529      -1.32714       1.07489      0.207078      0.191855     -0.435630     0.0897262      0.168534    -0.0675323    0.00513316    -0.0301974     0.0110540    -0.0134324    0.00656876  -0.000761410   0.000277087   7.70750e-06  -0.000401059   0.000131797  -1.59829e-05   4.54970e-05  -1.09283e-05  -4.64143e-06       3.66410       4.87520       5.34966       5.61749       5.62027       5.55187       5.10490       4.59204       4.02816       3.48851       3.00331       2.42507       1.94700       1.54724       1.15384      0.861601      0.633164      0.446490      0.313883      0.212929      0.143678     0.0921395     0.0580177     0.0361257     0.0214378     0.0125960    0.00701495    0.00391517    0.00210330    0.00105390   0.000546402   0.000257903   0.000124010   5.71585e-05   2.32657e-05   1.03519e-05
  25  19 3831.6284    1.9219  6.1483 10.4201 -0.0014      0.616398  0.1040   0.0176   0.1784    0.0415   0.0000     0.0957820   439.3581      -1.82518       12.5449      -11.2613      -3.93065       2.75763      -3.55938       4.90611       3.09685      -1.51920      -2.65335      -1.78510      -1.24490      -2.04693      0.546006      0.181306     -0.794591     -0.667235     0.0874082      0.164182    -0.0988305    -0.0186493     0.0514007    -0.0503408    -0.0101651    0.00360479     0.0126225    0.00112151    0.00194950    0.00121486  -0.000798273  -0.000105517   0.000171485  -4.24714e-05  -2.43610e-05   1.14818e-05       4.28571       5.62714       6.16274       6.66569       6.51324       6.36909       5.87430       5.45570       4.82154       4.12760       3.52650       2.89703       2.34941       1.82524       1.39438       1.05631      0.756104      0.540944      0.388747      0.253521      0.170352      0.110851     0.0710569     0.0426894     0.0260617     0.0149415    0.00852706    0.00466792    0.00250965    0.00131875   0.000670490   0.000323763   0.000151959   6.92822e-05   3.04615e-05   1.29618e-05
  25  20 3977.8590    1.5883  8.6235 10.0500 -0.0016      0.348456  0.1378   0.0133   0.2379    0.0379   0.0000     0.0826415   433.0238       5.93869       10.6031      -3.55492      -2.00639      -16.9914      -6.18449      -4.64940      0.765667       2.68373      -1.55926       1.55163      -3.52430      0.136158       3.44064      0.892110      0.493402     -0.956569      0.264019      0.108413      0.296426    -0.0707328     -0.104106   0.000421515     0.0427147     0.0261541    -0.0105187   -0.00592491    0.00789831   -0.00123689  -0.000592651  -0.000442028   7.49962e-05  -4.80113e-05  -4.84505e-06  -3.24019e-05       5.61324       7.40949       8.11533       8.74028       8.63641       8.51288       7.88732       7.10814       6.23851       5.35592       4.50570       3.72634       3.04694       2.28509       1.79152       1.31534      0.984427      0.695566      0.488094      0.327624      0.219566      0.142570     0.0910894     0.0564371     0.0333077     0.0196909     0.0109819    0.00601894    0.00318884    0.00168833   0.000848449   0.000413191   0.000195279   8.83860e-05   3.88421e-05   1.59561e-05
  25  22 4270.0678    1.1145 14.0556  9.7992 -0.0013      0.275767  0.2612   0.0082   0.4096    0.0294   0.0000     0.0818539   424.9824      -10.8155       16.6517      0.681886      0.637999       5.46618       6.37455      -25.8759       10.5631       14.5112      -3.34803      -2.67978      -2.73644      -2.33985      0.647421       7.33075      -3.06112     -0.831437     -0.926810       1.33390     -0.113094     0.0382813     0.0737969     0.0364215    -0.0287640    -0.0707660     0.0192937   -0.00649534    -0.0105758   0.000266698    0.00115652  -0.000898349   0.000464152   0.000189135  -4.83180e-05  -2.54072e-05       8.72065       11.3129       12.7260       12.9781       13.4836       13.0046       12.1534       11.0247       9.85229       8.54678       7.09263       5.84303       4.80718       3.73786       2.85580       2.17166       1.56247       1.14032      0.800290      0.539283      0.363094      0.233412      0.148783     0.0933494     0.0547076     0.0319919     0.0184038     0.0100325    0.00549682    0.00286764    0.00144222   0.000704798   0.000330416   0.000150595   6.38954e-05   2.63436e-05
  26   7 2039.8089    0.6794  0.6278  9.0411 -0.0031       7.45052  0.0315   0.0166   0.0448    0.0848   0.0000       1.24403   440.1491     -0.143537       21.3897       1.62409      -3.56558      0.931600     -0.508973      -2.39316      0.601099     -0.258260     -0.674777      -1.12423       1.16324     0.0330732      0.112608    -0.0610469      0.133257     -0.156186      0.196750    -0.0428910    -0.0621566    0.00315589    -0.0225663    0.00963517     0.0137179   -0.00620586    0.00415122    0.00287514  -0.000218177   0.000175701   0.000324343  -0.000107648   7.63663e-05   1.79121e-05   2.17908e-06  -7.38212e-06       1.81544       2.22954       2.13529       2.13811       2.27243       2.58528       2.63268       2.19020       1.77778       1.27158       1.13326       1.04816      0.983407      0.787243      0.568012      0.360329      0.239305      0.183926      0.147520      0.120084     0.0825846     0.0586853     0.0380634     0.0234263     0.0134689    0.00724340    0.00364949    0.00193199    0.00107139   0.000559786   0.000309098   0.000146846   7.46082e-05   3.00517e-05   1.59578e-05   6.40550e-06
  26   8 2206.1622    0.9960  0.7931  9.4322 -0.0038       6.20721  0.0303   0.0229   0.0512    0.1104   0.0000      0.961500   440.9520      0.669784       18.5644       1.91979       1.25698     -0.516635      -1.31204      0.917300     -0.497189      -1.87765       1.84906     -0.289547      0.181360      0.461140    -0.0722559    -0.0631042     -0.319591      0.553235      0.232340     0.0171336     0.0408582    -0.0376182     0.0148929    -0.0350162  -0.000715026   -0.00855477    0.00103061    0.00118719   5.00319e-05  -0.000983057  -0.000107425   0.000181385  -8.39948e-06   2.73187e-06  -1.10800e-05   3.70169e-06       1.50888       1.79642       2.01365       2.17791       2.23620       2.27108       2.06604       1.71103       1.59559       1.48659       1.25883      0.941538      0.770255      0.610924      0.492316      0.387896      0.286070      0.185448      0.133347      0.101481     0.0671531     0.0459067     0.0276995     0.0162679    0.00964494    0.00661136    0.00411441    0.00232052    0.00129981   0.000691585   0.000329296   0.000167570   8.14021e-05   3.69776e-05   1.60090e-05   7.34178e-06
  26  11 2674.3438    2.4680  1.0190 11.1429 -0.0056       1.28634  0.0337   0.0491   0.0605    0.1426   0.0000      0.775734   439.7556     0.0463707       15.5799     0.0453662      -8.90845      -5.19190      0.415602      -1.04932       1.16446      -1.54771      -2.00434     -0.762176      0.430410      0.859811      0.512515      0.334784     -0.364478    -0.0452123     -0.162057    -0.0685615     0.0410208   -0.00603971    -0.0120514    -0.0192870   -0.00169514    -0.0147914   -0.00154694    0.00533666   0.000971409  -0.000526748  -0.000192867  -1.62371e-06   0.000217516  -1.01346e-05  -7.79391e-06  -8.01929e-06       1.47172       1.88086       2.10117       2.30925       2.20597       2.14015       2.12434       1.95869       1.62483       1.40189       1.27723       1.02054      0.785980      0.665881      0.516487      0.359934      0.281665      0.205428      0.147194     0.0958972     0.0659481     0.0464134     0.0295307     0.0169938     0.0110399    0.00677598    0.00390025    0.00213576    0.00112649   0.000634957   0.000317629   0.000169200   8.23307e-05   3.85665e-05   1.76563e-05   8.21287e-06
  26  13 2977.4007    3.9998  0.9058 12.0820 -0.0020       1.01953  0.0304   0.0827   0.0513    0.1336   0.0000      0.757681   440.6085       2.23213       12.9531       1.57216      -3.70818      -1.80142       1.06548       2.17954      -1.08274      -1.20607     -0.766018     0.0766581      0.223221      -1.10375      0.408465     -0.602901     -0.104962      0.176592    -0.0814203     -0.145244      0.100631    -0.0100615     0.0581874    0.00991057    -0.0108793    0.00823404   0.000296639   -0.00174766   -0.00116597   4.75480e-06  -0.000351371  -7.19269e-05   5.23713e-05  -1.12861e-05  -1.72508e-05  -8.38426e-06       1.39915       1.72276       1.93654       2.07091       1.97434       1.83072       1.89902       1.65618       1.53579       1.38627       1.21587      0.963565      0.800174      0.644336      0.494172      0.382661      0.271043      0.188356      0.135662     0.0963162     0.0632444     0.0407518     0.0280324     0.0169931    0.00951480    0.00607968    0.00366774    0.00216047    0.00104044   0.000599810   0.000330160   0.000170982   7.38304e-05   3.66079e-05   1.79248e-05   8.57065e-06
  26  14 3126.8662    4.0346  1.0612 12.4301 -0.0014      0.791677  0.0347   0.0799   0.0629    0.1311   0.0000      0.740622   436.2374     -0.344432       14.8406      0.450617      -4.51954     -0.506682     -0.836676    -0.0429105       2.99215     -0.615059      -1.93445     -0.287884      0.296017    -0.0805363      0.792940    -0.0835462     -0.191932     -0.348007    -0.0543899     0.0118317      0.109680    -0.0241062    -0.0190820    -0.0237181    -0.0172661     0.0109817   -0.00227766   -0.00193582    0.00122323    0.00115260   0.000389283   7.82757e-05   9.41918e-05  -3.08622e-05  -2.18070e-05  -2.16110e-06       1.47730       1.88117       2.17550       2.33900       2.26801       2.06122       2.10703       1.93078       1.69598       1.48452       1.24424       1.09689      0.869969      0.679866      0.528629      0.398212      0.294499      0.202809      0.148674      0.103132     0.0692304     0.0464750     0.0283062     0.0193503     0.0111789    0.00659580    0.00394247    0.00216904    0.00125839   0.000650496   0.000351747   0.000179857   8.54011e-05   4.25358e-05   2.10822e-05   9.36841e-06
  26  15 3275.3586    3.8236  1.3898 12.0664 -0.0063      0.921122  0.0411   0.0667   0.0687    0.1174   0.0000      0.490087   438.4483       1.97533       12.8116       2.88064       1.49176      -3.08502       3.31337      -2.52692      -2.35573      -2.79648       1.51144       2.31814     -0.282272      0.427271      0.779815     -0.347662      0.104991     0.0152546      0.151859     -0.252354     0.0399020    0.00925329    -0.0630976     0.0420452     0.0106794   -0.00281866  -0.000220093   0.000229327    0.00166964   0.000598967   0.000862309   0.000313923  -0.000140232  -4.85087e-05  -1.63019e-05   8.85550e-06       1.75074       2.41136       2.49113       2.71783       2.67433       2.58123       2.50289       2.27002       2.04439       1.72754       1.51072       1.20060      0.986294      0.786798      0.612139      0.469443      0.344691      0.251092      0.181829      0.121894     0.0835336     0.0540318     0.0348356     0.0217756     0.0136427    0.00780968    0.00462133    0.00250467    0.00150760   0.000744068   0.000419041   0.000190484   0.000103635   4.59281e-05   2.13870e-05   9.23671e-06
  26  16 3423.3607    3.2693  1.9695 11.8120 -0.0041      0.675139  0.0511   0.0484   0.0834    0.0826   0.0000      0.366644   436.5688       1.36345       12.0481    -0.0888351      -1.58697       2.78375      0.417927      -4.69815       2.34862      -2.15834       2.58663     -0.481768     -0.828381      -2.02666      -1.02110     -0.191518      0.163114    -0.0654141    -0.0394771    -0.0483404    -0.0767908   -0.00995180    -0.0458692    0.00141824     0.0108170     0.0152117    0.00487383   -0.00325327  -0.000506974   0.000276854  -0.000915347  -0.000460298  -6.03806e-05   0.000123518   1.69374e-05  -2.39453e-05       2.13870       2.71487       3.01335       3.13343       3.17477       3.22203       3.02462       2.68797       2.35207       2.05086       1.75587       1.51900       1.20201      0.962552      0.712444      0.560652      0.407232      0.303878      0.211940      0.147632     0.0997178     0.0675535     0.0432031     0.0281804     0.0172404     0.0102220    0.00593354    0.00333931    0.00179122   0.000944358   0.000505681   0.000244728   0.000124806   5.80302e-05   2.72482e-05   1.19175e-05
  26  17 3570.8930    2.6976  3.3077 11.2352 -0.0022      0.269652  0.0679   0.0306   0.1133    0.0534   0.0000      0.189618   436.2839       4.80745       7.95450       4.46469       1.12873      -6.62107      -1.43029       2.16660       5.45765       1.21660      0.163863      -4.31734      0.430294      0.409101     -0.217111      0.698749      0.324491     0.0218071     0.0409054      0.325743     0.0520769     -0.213645     0.0108834    -0.0233597   -0.00357251   -0.00886818   -0.00466079   -0.00347734    0.00236586   -0.00117392   8.99753e-06   0.000150743   0.000136792   3.76975e-05  -2.04642e-05  -2.35271e-05       2.68199       3.70774       3.90903       4.25773       4.21678       4.17153       3.87427       3.58708       3.18566       2.76014       2.37724       1.95047       1.61007       1.26966      0.984899      0.741537      0.555055      0.399175      0.279458      0.200358      0.132820     0.0879632     0.0567343     0.0360217     0.0220355     0.0129538    0.00761675    0.00427144    0.00240595    0.00129191   0.000660243   0.000338783   0.000162347   7.81749e-05   3.58058e-05   1.53811e-05
  26  18 3718.3384    2.2070  5.1559 10.6858 -0.0014      0.361738  0.0888   0.0208   0.1528    0.0418   0.0000      0.101600   437.2696       2.72958       13.7088       3.88471      -2.04069      -3.21357     -0.558811      -11.3397       2.97342       6.08494     -0.644017       4.03964       1.28278      -1.71021     -0.364732     -0.701383      0.206315      0.240484      0.636070     -0.312543    -0.0200826      0.146498    -0.0399076     0.0433135    0.00177894     0.0441624  -0.000101828   -0.00618671    0.00118747  -0.000469285   0.000284634  -0.000864413   0.000125698   1.33766e-05   8.51326e-07  -8.65728e-06       3.63764       4.76461       5.21110       5.50124       5.63043       5.48324       5.18964       4.50249       4.13442       3.71578       3.09752       2.61428       2.08245       1.63154       1.26297      0.978853      0.737417      0.517414      0.373583      0.252363      0.169759      0.113034     0.0727545     0.0464380     0.0281756     0.0175872     0.0101557    0.00576550    0.00318000    0.00166085   0.000887882   0.000437249   0.000215767   0.000102011   4.55094e-05   2.04463e-05
  26  19 3865.6767    1.8779  7.2723 10.2249 -0.0012      0.615916  0.1081   0.0157   0.1997    0.0395   0.0000     0.0759732   432.1757       3.23186       22.2541       4.46722      -5.11640       18.1299      -1.10491       1.44464     -0.800261       8.11935       1.66425      -4.01374      -5.35395     -0.412616     -0.799418      -1.58734      0.513888    -0.0791204     -0.216498     -0.294324     0.0986285     0.0800665    -0.0377736    -0.0353048     0.0264999   -0.00347970    0.00374236    0.00736836   -0.00339809   -0.00339823   0.000280248   0.000195022  -0.000394290  -0.000121616  -1.08714e-05   2.83121e-05       4.31859       5.73477       6.33562       6.65454       6.73674       6.44500       6.10800       5.57826       5.08225       4.38627       3.80142       3.11104       2.57222       2.01873       1.56379       1.17764      0.889866      0.623238      0.444263      0.310803      0.206306      0.139535     0.0874015     0.0552523     0.0343914     0.0202336     0.0120549    0.00679999    0.00378589    0.00201548    0.00105914   0.000535535   0.000261677   0.000126217   5.67350e-05   2.50578e-05
  26  20 4012.4692    1.5408  9.8778 10.0394 -0.0023      0.318459  0.1522   0.0120   0.2678    0.0343   0.0000     0.0754309   439.7037      -13.3884       7.26165       17.1413       7.40715      -9.46332       9.92791      -2.27845       2.56352       22.0931      -1.96756      -14.2214      0.369835       6.44682     -0.676660      -1.02712       2.22895      0.465495      -1.02668     -0.340737     -0.668643    -0.0593618    -0.0944026      0.152097     0.0386775     0.0135473     0.0173359    0.00785065   -0.00595970  -0.000235470  -0.000195823   5.25332e-05   0.000474706  -0.000268084  -8.87880e-05  -1.30778e-06       5.72302       7.36197       8.09323       8.61327       8.64413       8.61386       8.04770       7.29584       6.56551       5.77925       4.80021       4.18041       3.28995       2.62125       2.03034       1.55701       1.15346      0.850627      0.604142      0.411155      0.273926      0.188004      0.117262     0.0779862     0.0469017     0.0284245     0.0163169    0.00925740    0.00513199    0.00269969    0.00143973   0.000723599   0.000351876   0.000167209   7.67376e-05   3.30148e-05
  26  21 4159.2044    1.2857 12.5262  9.8488 -0.0012     0.0926845  0.2082   0.0091   0.3403    0.0312   0.0000     0.0718516   429.4477       1.66501       17.9756       8.40198       16.2196       16.5988       5.10607      -9.38518      -2.34024      -8.37958      -13.0746      -3.45103       3.47436      -3.01500       1.66781       1.65288       2.20857      -1.76141     -0.805866      0.401363      0.626408     -0.343717     0.0275423     0.0510942     0.0700440     -0.100171   -0.00790400     0.0229183   -0.00328419   -0.00638929   -0.00217183   0.000658142  -0.000987764  -4.54773e-05  -1.79626e-05   1.89152e-05       7.03111       9.37556       10.2941       10.9093       10.8579       10.6682       10.0097       9.21954       8.21475       7.15980       6.08557       5.08312       4.09448       3.25497       2.56534       1.91409       1.42798       1.02253      0.742901      0.505742      0.347329      0.227509      0.144954     0.0941764     0.0563103     0.0340775     0.0196158     0.0112155    0.00627636    0.00338442    0.00174776   0.000880374   0.000434871   0.000205478   9.30249e-05   4.13053e-05
  26  22 4306.5562    1.0993 15.7573  9.7478 -0.0021      0.461618  0.2804   0.0077   0.4348    0.0282   0.0000     0.0758844   439.7735    -0.0345136       20.0547       4.66240      -9.25220      0.958809       1.84216       12.9873      -8.23497       7.49354      -3.92369      0.667303      0.617005       8.73113      -4.23855     -0.199948       2.52117     -0.533739       1.06575      0.460133     -0.534424     0.0287688     -0.300279      0.175054     0.0498493     0.0532508    -0.0203686    -0.0101070  -0.000515935    0.00158638   0.000448422    0.00121453  -0.000721205   0.000364327  -0.000109648   7.55822e-06       8.82772       11.6561       12.9028       13.5058       13.7072       13.4158       12.5855       11.5105       10.3075       8.94703       7.75272       6.45169       5.22985       4.13108       3.21282       2.44833       1.83416       1.30995      0.941513      0.647203      0.442690      0.291001      0.190319      0.119232     0.0737801     0.0443101     0.0261582     0.0146850    0.00815904    0.00435077    0.00228569    0.00114328   0.000571476   0.000268842   0.000120147   5.46213e-05
  27   6 1889.7980    0.4881  0.5084  8.9700 -0.0046       10.0274  0.0296   0.0147   0.0441    0.0628   0.0000       1.64232   440.9768      -2.04515       17.6438       3.01421      -1.53336      -2.47127      0.583486      0.644333       1.63170     -0.391921       2.00938      -1.34987     -0.913069      0.307295     0.0600650     0.0193192      0.162504     -0.197346     0.0141415   -0.00306129     0.0290540   -0.00625340     0.0181380   -0.00178086    0.00148299    0.00836265    0.00684646   -0.00205339   0.000370945  -0.000753457  -0.000286901   0.000106485  -8.33277e-05   3.22808e-05  -5.03475e-05   1.04863e-05       1.33399       1.85094       2.31051       2.23478       2.60223       2.54135       1.88547       2.11963       1.68061       1.39228       1.39604      0.878740      0.793284      0.685395      0.408443      0.402335      0.269907      0.181413      0.160686     0.0910740     0.0647050     0.0523256     0.0259209     0.0211538     0.0120502    0.00656671    0.00458845    0.00252410    0.00126502   0.000850555   0.000413178   0.000201298   0.000133189   6.06986e-05   2.69839e-05   1.35171e-05
  27   7 2062.1157    0.7122  0.6375  9.2610 -0.0054       8.19851  0.0262   0.0176   0.0458    0.0800   0.0000       1.21833   439.2984       1.66336       18.5933       1.84750      0.717852      0.610431      0.144605      -1.73115    -0.0189605       1.32387      -1.46870      -1.15510     -0.543472      0.485189      0.739868      0.676898      0.109303    -0.0190593     0.0212421     -0.134961   -0.00270097     0.0304033     0.0367242    0.00478970    0.00472480   -0.00750613   6.19095e-05   -0.00171276    0.00238958   5.80219e-05   0.000527929   0.000418596   6.45130e-05   6.23906e-05   5.19757e-06   1.59193e-06       1.39764       1.74195       1.64642       2.27698       2.21671       1.99294       1.73426       1.80126       1.61585       1.33783       1.01840      0.954857      0.839604      0.615652      0.445824      0.335647      0.285188      0.215090      0.129674     0.0909968     0.0692096     0.0527914     0.0343219     0.0186729     0.0104410    0.00730395    0.00515589    0.00321912    0.00176041   0.000743205   0.000409309   0.000247608   0.000143460   7.49923e-05   3.69522e-05   1.51252e-05
  27   8 2229.8610    1.0166  0.8337  9.6296 -0.0065       6.36336  0.0313   0.0224   0.0558    0.1056   0.0000      0.994539   439.1950       2.76065       20.6063       1.55084      -2.94520      -2.39293      -3.15944      0.216895      -2.13628      0.880862      0.618273    -0.0954178      0.274412     -0.376487      0.612265      0.482787      0.183581     -0.286197      0.112710    -0.0982270     0.0437364    -0.0728982  -0.000223856    0.00146000     0.0125176   -0.00254870   0.000999885   -0.00321205    0.00124418   0.000188632   0.000596796  -0.000252527  -2.38593e-07   1.84002e-05   1.71033e-05   3.05804e-06       1.69962       2.27028       2.31849       2.40527       2.46805       2.67385       2.54774       2.20887       1.80164       1.51922       1.26155       1.08887      0.910039      0.746619      0.553212      0.408746      0.296060      0.222120      0.162525      0.119624     0.0833050     0.0606315     0.0387311     0.0249964     0.0153524    0.00929066    0.00527693    0.00288672    0.00162113   0.000838855   0.000438673   0.000218833   0.000112140   5.20954e-05   2.47552e-05   1.06491e-05
  27   9 2391.1163    1.4863  0.9558 10.1623 -0.0004       4.75313  0.0314   0.0316   0.0579    0.1252   0.0000      0.822828   438.9605      -1.52968       19.5139      0.753516      -6.49820      -2.40852      -3.06638     -0.521754       4.11202       1.01387      -1.35116       1.00240    -0.0474714      -1.09807      0.487716      0.106297     -0.397326      0.228084      0.259253     -0.273961    0.00328313    0.00587209     0.0267019    0.00649908     0.0343593   -0.00175197   0.000189034   -0.00428049  -5.29420e-05    0.00282326  -0.000935956  -0.000191782   9.44995e-06  -6.39656e-05  -8.42252e-05  -2.55134e-05       1.43041       1.83265       1.96947       2.12610       2.19614       2.16451       1.98092       1.74380       1.64679       1.41862       1.32298       1.02986      0.824912      0.634972      0.535289      0.423457      0.316728      0.208898      0.155523      0.114550     0.0765287     0.0519334     0.0335442     0.0216938     0.0126336    0.00803457    0.00506792    0.00326590    0.00180361   0.000932806   0.000524950   0.000274376   0.000129445   6.25024e-05   2.86619e-05   1.45878e-05
  27  10 2547.5079    1.9316  1.1218 10.9461 -0.0063       2.13765  0.0398   0.0371   0.0637    0.1236   0.0000      0.810174   438.8647     0.0497015       13.7872     -0.236973      -4.27346      0.941255       2.85402      -1.00535      0.295369      -2.62150      0.423961      0.453851      -1.01370      -1.85391     -0.220604     0.0701683      0.199234     0.0963122      0.125097     0.0194885     -0.142438    0.00428182     0.0150157    -0.0447494    0.00594355    0.00511005   -0.00297009   -0.00530473    0.00163968    0.00105884  -7.33000e-05   0.000100636  -0.000115473   3.26227e-05   1.83107e-05  -1.13621e-06       1.72865       2.33785       2.66727       2.96473       3.06610       2.82198       2.65519       2.37562       2.01524       1.75941       1.51086       1.16623      0.966038      0.766070      0.591219      0.430229      0.326586      0.246882      0.167227      0.121761     0.0801386     0.0571969     0.0362701     0.0235642     0.0148114    0.00937447    0.00536975    0.00331628    0.00184210    0.00102456   0.000547605   0.000291317   0.000144711   7.35359e-05   3.46212e-05   1.57010e-05
  27  11 2702.0593    2.5788  0.9780 11.4315 -0.0030       2.66965  0.0319   0.0516   0.0581    0.1169   0.0000      0.740457   438.2931       3.41053       13.5113      0.787281      -1.60708       1.32233       1.50516     -0.146125       3.16872     -0.539850       1.24047      0.146299      0.734393     -0.338841     0.0877102    -0.0277389     -0.505633    -0.0927578    -0.0183668    -0.0293710   -0.00628155     0.0672301    -0.0134374    -0.0530807    0.00177718     0.0116133  -0.000682232   -0.00277477  -0.000294396  -0.000694282  -9.44193e-05   0.000428538   0.000184115   3.24416e-05   2.11367e-06   7.87865e-06       1.48965       1.99093       2.10232       2.18431       2.17795       2.28208       2.17480       2.04622       1.72472       1.45196       1.14393      0.990689      0.848546      0.706792      0.536588      0.400926      0.290448      0.213441      0.154261      0.116978     0.0840344     0.0569648     0.0368830     0.0240670     0.0136966    0.00827323    0.00478496    0.00261134    0.00149526   0.000855247   0.000431696   0.000236106   0.000117059   6.05226e-05   2.77987e-05   1.27317e-05
  27  12 2855.3459    3.3386  0.8355 11.8945 -0.0036       1.89273  0.0273   0.0730   0.0521    0.1268   0.0000      0.869218   438.6133      0.693344       12.8593       4.12558      0.684999      -1.68836       1.02581      0.572020       1.29899      -1.62316      -1.66845    -0.0234307      -1.06922      -1.00246     -0.282952     -0.360589     -0.244761      0.222193     -0.125376     0.0378492   -0.00475171    -0.0376911    0.00810249    0.00348119     0.0170817   -0.00196765    0.00598236   -0.00233600  -3.71780e-05  -0.000350640  -0.000614602  -0.000122423  -0.000245821  -6.33157e-05   2.91328e-05   1.31662e-05       1.32426       1.67800       1.80497       1.92267       1.88982       1.86507       1.78137       1.63756       1.42183       1.28755       1.10515      0.956102      0.813352      0.633083      0.484073      0.360934      0.269532      0.184499      0.143368     0.0998810     0.0668567     0.0439480     0.0316646     0.0194153     0.0127875    0.00738807    0.00449711    0.00243774    0.00139584   0.000766427   0.000437664   0.000209652   0.000117094   5.14075e-05   2.72814e-05   1.14228e-05
  27  13 3006.9595    4.1347  0.8518 12.2008 -0.0023     -0.131676  0.0289   0.0864   0.0481    0.1250   0.0000      0.748887   440.9272       1.65994       11.7461      0.721371      -2.38782      0.401954     -0.922034       1.02814      -1.79272      -3.74952      0.797947      0.504159       1.02867      0.501794      0.639099     -0.629855     -0.308626     0.0318637      0.294260    -0.0352129    -0.0295829     0.0323460   -0.00550964     0.0129191   -0.00870081   -0.00621461   -0.00301230   0.000548292    0.00135908  -4.78288e-05  -0.000561428  -2.40785e-05  -0.000102980   2.61015e-05  -1.77470e-05   1.33115e-05       1.31869       1.62172       1.73255       1.80233       1.94314       1.91157       1.78427       1.63016       1.42533       1.27464       1.07280      0.958582      0.772432      0.590857      0.443048      0.348763      0.280224      0.215989      0.145123     0.0948093     0.0694921     0.0459518     0.0295354     0.0204676     0.0127873    0.00813612    0.00498970    0.00266422    0.00153191   0.000806471   0.000417482   0.000215266   0.000113193   5.90796e-05   2.72915e-05   1.20291e-05
  27  14 3157.2179    4.1749  1.0945 12.4489 -0.0067      0.791865  0.0356   0.0794   0.0601    0.1325   0.0000      0.753860   438.7496       3.04921       14.8321       1.48630      -2.41212       2.62397      -1.06873      -1.08758     -0.406785      -2.34587       1.40133      -2.64621       1.45069      0.324944      0.861815     -0.626028     0.0666062    -0.0750631    -0.0191337     0.0394243     -0.178373   -0.00130731    -0.0265725     0.0118089   -0.00708034   -0.00633279    0.00706874    0.00181658  -0.000317245   0.000429307  -0.000319005  -0.000334323   6.36953e-05   5.09961e-06  -1.99951e-05  -2.32997e-05       1.61449       2.09419       2.28951       2.43759       2.34774       2.39878       2.12701       1.94303       1.75291       1.65467       1.42043       1.17690      0.931538      0.770417      0.567181      0.462143      0.335335      0.233671      0.166597      0.118648     0.0796531     0.0533420     0.0346099     0.0219793     0.0136006    0.00863836    0.00519150    0.00315680    0.00174836   0.000972307   0.000528711   0.000266267   0.000131635   6.52571e-05   3.03322e-05   1.43353e-05
  27  15 3306.3947    3.6422  1.5624 12.0115 -0.0008     -0.256444  0.0438   0.0582   0.0741    0.0970   0.0000      0.486884   441.1362       2.68208       11.1811       3.16025      -6.48278       2.56344      -2.94685       1.26198       1.08721     -0.722624     -0.218314      0.257217      -2.21936      -1.51164      0.171659     -0.643305     -0.597704     -0.981572     0.0809011      0.180875     0.0592818    -0.0597785   -0.00538915    -0.0176669     0.0189329    0.00390944   -0.00475492    0.00117826   -0.00288655   0.000672849   0.000379906   0.000465018  -0.000159212   4.01831e-05   6.95947e-05  -7.32447e-06       1.76602       2.22273       2.48683       2.65162       2.68030       2.60268       2.48640       2.20725       2.12521       1.75734       1.53751       1.27007       1.05075      0.873532      0.671605      0.498342      0.365860      0.287203      0.199461      0.143268     0.0974844     0.0611779     0.0415977     0.0291407     0.0178087     0.0102911    0.00628912    0.00347422    0.00204103    0.00110135   0.000640642   0.000344737   0.000173911   7.97667e-05   3.92803e-05   1.86038e-05
  27  16 3455.2210    3.1011  2.1616 11.7951 -0.0043      0.652868  0.0524   0.0443   0.0937    0.0719   0.0000      0.267225   438.3738       3.46874       13.2091       1.85429       3.63888       4.24537      -4.36363      0.669597       1.65006     0.0561677      -1.56103      -1.68567       2.42515     -0.517865     -0.820950     -0.581317      0.364411   -0.00459672     -0.156221      0.151563     0.0741905     0.0836358    -0.0918671     0.0139013    -0.0202395    -0.0316816    0.00962497   -0.00723066    0.00299180   -0.00232209  -0.000576608   0.000107114   3.83215e-05  -3.17538e-05   2.92670e-05  -2.83046e-06       2.09448       2.82838       2.97093       3.15313       3.21687       3.15152       3.04086       2.79323       2.50066       2.07444       1.88334       1.50782       1.29464       1.03858      0.800319      0.631411      0.453037      0.322523      0.243686      0.175279      0.119709     0.0826462     0.0531116     0.0347082     0.0211586     0.0131414    0.00741029    0.00442591    0.00250265    0.00138602   0.000761787   0.000376132   0.000196801   9.45182e-05   4.47550e-05   2.12835e-05
  27  17 3603.5784    2.5565  3.5671 11.0010 -0.0013      0.727940  0.0691   0.0274   0.1175    0.0539   0.0000      0.167417   432.5251       2.52777       21.1980       7.19393      -5.84511     -0.443653       6.72558       6.37750       4.51559      0.502434      -3.29042      -2.07729      0.239010     -0.625377      0.292058      0.191462     -0.319268     -0.364269    -0.0715231     -0.105347     -0.103148     0.0853045     0.0929309     0.0132698     0.0218653    -0.0177800    0.00230981    0.00615040   0.000768551  -0.000604140  -0.000719467  -6.44042e-05   5.70476e-05   0.000152686   3.52725e-05   3.15208e-05       2.75546       3.64804       3.95026       4.13552       4.14275       4.16553       3.99268       3.55274       3.24579       2.77504       2.49657       2.03189       1.73774       1.35634       1.05585      0.809219      0.602365      0.442967      0.318084      0.227047      0.152010      0.105140     0.0693702     0.0446563     0.0276155     0.0173269     0.0100677    0.00589789    0.00331048    0.00178102   0.000982426   0.000504766   0.000257630   0.000128335   5.85474e-05   2.72063e-05
  27  18 3751.6349    2.1756  5.7098 10.4528  0.0001      0.257635  0.0887   0.0188   0.1593    0.0425   0.0000     0.0946563   434.7212      -3.17258       9.12483      0.787749      -7.57641       2.06831      -8.14441      -4.05447      -3.20454       2.06621       3.44954      -1.43269      -3.17582      -1.12255      0.580717     0.0740775     -0.636857      0.925693      0.171530      0.208375     -0.167277      0.137229      0.105323    -0.0427662    -0.0137891     0.0185808   -0.00386429   -0.00680213    0.00918494   -0.00137462    0.00117399   0.000202280   0.000198880   2.07234e-05   2.82339e-05   1.37491e-06       3.50308       4.64593       5.23956       5.54029       5.59827       5.41393       5.09430       4.67515       4.26500       3.65170       3.16352       2.62723       2.14116       1.70940       1.34690       1.04676      0.758596      0.575382      0.403822      0.285234      0.197345      0.132192     0.0856577     0.0553938     0.0351141     0.0207292     0.0129240    0.00734103    0.00427032    0.00231596    0.00127957   0.000657753   0.000336860   0.000164281   7.86662e-05   3.65551e-05
  27  19 3899.1297    1.8385  8.2753 10.1135 -0.0014      0.256983  0.1205   0.0142   0.2079    0.0376   0.0000     0.0648656   440.2325       7.39148       19.6256       6.00741       16.2621       5.67864      -13.3374      -8.94440      0.680045      -4.53972     -0.420848      -4.40942       4.46390       3.69732     -0.372815      -1.40211     -0.577953      0.333203      0.126760       1.14594     -0.541142    -0.0372038   -0.00170248    -0.0858553     0.0713760     0.0411951    0.00878344  -0.000483020   -0.00323847   0.000659231    0.00295250   -0.00124154  -0.000560009   0.000151001  -5.93953e-05   3.54376e-05       4.57581       5.90161       6.50191       6.93873       7.12281       6.85614       6.44886       6.02972       5.37585       4.74439       4.07793       3.40866       2.82132       2.26064       1.74481       1.37183      0.994236      0.758184      0.529615      0.377328      0.261153      0.173493      0.115255     0.0742450     0.0461287     0.0284928     0.0170463    0.00991482    0.00568764    0.00309431    0.00168164   0.000890919   0.000447992   0.000220361   0.000105898   4.84891e-05
  27  20 4046.7492    1.4933 10.5485  9.9626 -0.0024      0.311626  0.1603   0.0112   0.2776    0.0347   0.0000     0.0722305   427.8234      -2.11216       13.2192       1.25646       2.44621      -11.1647      -6.96956     -0.627478       3.57435      -3.37615       14.8036       1.74846      -5.66186       2.31914       1.79421      0.579156      -1.87736      0.753184     -0.442408     -0.501879     -0.244099     0.0506174    -0.0560774    -0.0956002    -0.0953476     -0.104532   -0.00789418    0.00380898    0.00603506   -0.00444002   0.000130682   -0.00199231  -4.29685e-06  -0.000171457   3.91599e-05  -0.000105910       5.88405       7.51549       8.40806       8.79109       8.96462       8.76928       8.16349       7.64353       6.89476       6.07338       5.24436       4.26523       3.50436       2.85756       2.23600       1.72212       1.29302      0.951762      0.682555      0.476951      0.331665      0.223618      0.145004     0.0922665     0.0584093     0.0354256     0.0213928     0.0125658    0.00721296    0.00393182    0.00216729    0.00111780   0.000571550   0.000283271   0.000132744   6.17226e-05
  27  22 4341.2156    1.0463 15.6718  9.7501 -0.0013      0.281710  0.2871   0.0074   0.4229    0.0274   0.0000     0.0781596   421.9061      -17.9889       35.7185      -26.8914      -1.54599      -3.01753      -2.66841      -15.9742      -12.6662       9.71802       5.43558      -5.58403      -11.1532       4.97318       3.36711       3.74733       1.96786      -2.61468       1.19637      0.360604     -0.439128      -1.36777     0.0203279     0.0865915     -0.298028    -0.0544179     0.0437085    -0.0143888    -0.0278491   7.15735e-05    0.00541628    0.00103652  -0.000651052   0.000496095  -0.000382149  -2.75780e-05       8.22305       11.0305       12.2411       12.8014       13.2446       12.8532       12.0992       11.2301       9.95737       8.82543       7.65162       6.29030       5.17367       4.19660       3.25890       2.54196       1.92091       1.39350       1.00648      0.710738      0.500577      0.333610      0.219146      0.142304     0.0880232     0.0546050     0.0331015     0.0192985     0.0111643    0.00610821    0.00330854    0.00173849   0.000869582   0.000433306   0.000198693   9.32699e-05
  28   7 2083.9592    0.7539  0.6730  9.0360 -0.0030       6.26190  0.0255   0.0171   0.0440    0.0937   0.0000       1.02527   439.5665      -1.58900       19.8050      0.948356      -1.81794      0.787641      -1.37739       2.80243     -0.432257      -1.94064      0.922684      0.147322     -0.380182     -0.429804      -1.15533      0.308084     0.0788456     -0.183396      0.179004    -0.0233314     0.0173349     0.0222528    -0.0420856     0.0203266    -0.0244567   -0.00523446    0.00489067    0.00114959    0.00182347  -0.000188349   0.000628723  -0.000217384  -0.000296921   1.16558e-05   1.92690e-05   1.03863e-05       1.20381       1.62405       1.81463       2.05425       2.08266       1.97839       1.86597       1.73131       1.46590       1.24926       1.07583      0.894493      0.713429      0.556728      0.444564      0.357126      0.252264      0.177840      0.141175     0.0928806     0.0698883     0.0456376     0.0326243     0.0203118     0.0133736    0.00767109    0.00511225    0.00307021    0.00183336    0.00100772   0.000556033   0.000303716   0.000154130   8.06851e-05   3.95013e-05   1.82015e-05
  28   8 2252.8514    1.0748  0.8277  9.6873 -0.0051       6.15904  0.0296   0.0225   0.0495    0.1109   0.0000      0.919888   440.0679       3.05595       16.7896       1.34674      -2.88540      -1.41799       3.45865      -2.20646      0.574540      0.410826     -0.830547      0.252596     -0.213092     0.0465026     -0.163757      0.412273  -0.000452507     0.0146320      0.232994     0.0108979    -0.0725446     0.0260396     0.0869081    -0.0388725    0.00579221    0.00210125   -0.00723795   -0.00481715    0.00207666  -9.03618e-07  -4.04546e-05  -0.000437682   0.000128180   4.53665e-05   1.22943e-06   3.42788e-05       1.28048       1.59014       1.74045       1.95862       1.80185       1.88284       1.81675       1.66931       1.50963       1.36920       1.09477      0.996337      0.864209      0.653972      0.515065      0.413663      0.300368      0.224202      0.171581      0.120848     0.0783295     0.0566189     0.0401120     0.0241749     0.0158147     0.0104432    0.00640885    0.00336483    0.00205829    0.00123903   0.000622866   0.000329935   0.000183107   9.90214e-05   4.74488e-05   2.33884e-05
  28  10 2573.3818    2.1500  1.1035 10.7933 -0.0053       2.67079  0.0369   0.0396   0.0583    0.1477   0.0000      0.841160   438.4242       1.09861       15.1565       1.95931      -1.70479     0.0779740       2.26552      -1.69384      -1.24314     -0.604096      0.774388       1.97371     -0.400803      0.763164      0.253211      0.884742     0.0494391     -0.228743     0.0606306     -0.127010    -0.0316248     0.0964548    -0.0384517     0.0242602    -0.0278860    0.00214037    0.00416594    0.00306177   6.34102e-06  -0.000125362  -0.000804766  -0.000440434  -4.66529e-05  -0.000123816  -1.07682e-06  -1.87121e-05       1.49195       2.04231       2.14867       2.39307       2.34132       2.28238       2.12750       1.89206       1.90866       1.52013       1.43056       1.14662      0.995663      0.779856      0.643469      0.462654      0.352306      0.264599      0.187658      0.140179     0.0889768     0.0645552     0.0400274     0.0287265     0.0172435     0.0114383    0.00652257    0.00390628    0.00227250    0.00125913   0.000767708   0.000380028   0.000215886   0.000103701   5.38902e-05   2.45794e-05
  28  11 2729.2842    2.7615  1.0264 11.0616 -0.0039      0.438246  0.0314   0.0514   0.0572    0.1510   0.0000      0.788597   439.8605       2.24538       15.9219       2.75300      0.230452     -0.159854      0.307689     -0.243735      -1.09168       1.79228      -2.04076       1.08860     -0.102884     -0.407754     -0.328739      0.317995      0.184172    -0.0728194     -0.259251     0.0185362     0.0318897    -0.0629812     0.0330877    -0.0131898    -0.0163503   -0.00127341    0.00920024   -0.00375518   0.000153703  -0.000239307   0.000366349  -0.000149637   0.000161746  -3.46222e-05  -1.61729e-05   9.23468e-06       1.30036       1.74898       1.89145       2.02210       1.98665       1.85105       1.84396       1.60075       1.55503       1.34253       1.22625      0.994130      0.823358      0.673535      0.524578      0.416318      0.289047      0.229456      0.158366      0.113230     0.0774050     0.0534676     0.0362097     0.0224238     0.0146752    0.00857034    0.00569659    0.00329062    0.00199443    0.00108499   0.000598453   0.000334573   0.000174675   9.03518e-05   4.32327e-05   2.11036e-05
  28  12 2883.6517    3.4772  1.0271 11.6797 -0.0060      0.218439  0.0367   0.0668   0.0566    0.1631   0.0000      0.632350   437.2009      -1.17935       15.0125       1.85476     -0.505883       2.94026      -1.02776      -1.55597      0.962550       3.22889     -0.760565       1.31806     -0.502769     -0.363553       1.33681      0.442002     -0.371905     -0.154971      0.139392     -0.227078     0.0223017     0.0313769     0.0286741    -0.0215042    0.00198063    0.00405774    -0.0130163   -0.00374101    0.00155837  -0.000631938   0.000101541  -0.000232463  -0.000167390  -3.87468e-05  -5.96811e-05  -1.45011e-05       1.47506       1.88555       2.24563       2.44994       2.29809       2.29228       2.28766       1.85627       1.76215       1.61801       1.34787       1.06878      0.938749      0.729554      0.560314      0.446183      0.348733      0.230046      0.177592      0.132069     0.0856902     0.0554588     0.0418321     0.0257777     0.0154899     0.0103894    0.00667569    0.00370982    0.00218333    0.00126544   0.000714534   0.000357874   0.000196674   9.95413e-05   4.98289e-05   2.23907e-05
  28  13 3036.2233    4.0015  0.9121 12.3918 -0.0024       1.57654  0.0309   0.0788   0.0535    0.1230   0.0000      0.665808   439.5758      0.904545       19.1949       2.46353      0.737310      -1.70508      -1.56091      0.833867      0.167044     -0.912222      0.174412      0.813645     0.0148182      0.528365      0.548013     0.0840552      0.242813    -0.0686282      0.187129     0.0394524     0.0243829     0.0455086    -0.0129523    -0.0187618   -0.00345778    0.00159210   0.000929824    0.00237605    0.00189850    0.00298326   0.000734640  -0.000249547   0.000118942   1.40582e-05   6.96912e-05   4.78788e-06       1.50166       2.08595       2.18282       2.20173       2.04930       1.95256       1.91286       1.71605       1.69135       1.50229       1.45660       1.24207       1.08683      0.864624      0.667806      0.494285      0.349963      0.252234      0.173462      0.125895     0.0833999     0.0596476     0.0381795     0.0251436     0.0163996    0.00968533    0.00592578    0.00338957    0.00203869    0.00106839   0.000610817   0.000321845   0.000174593   8.25089e-05   4.12161e-05   1.97953e-05
  28  14 3187.1349    4.1323  1.1787 12.4817 -0.0013      0.903740  0.0370   0.0757   0.0619    0.1183   0.0000      0.666549   441.5884      -1.08686       16.2731       1.23668      -3.86117      0.881896      0.546689      -2.86581       1.58788      0.567367      0.198713     -0.255998     -0.530879       1.04325      0.169427      0.377145     -0.511308     -0.185856     -0.133341    -0.0375192     -0.146857      0.110594    -0.0479079    0.00409686    0.00510047   -0.00412706   -0.00266064   -0.00933054    0.00412316  -0.000442168  -0.000706842   4.33879e-05  -0.000294579  -4.74847e-06  -6.99848e-05   1.41673e-05       1.46943       1.91558       2.17601       2.26216       2.27201       2.20200       1.99778       1.86793       1.80481       1.58920       1.34839       1.19245      0.998947      0.797558      0.613889      0.461990      0.366034      0.264929      0.182765      0.136825     0.0880252     0.0620357     0.0425402     0.0257486     0.0169350     0.0112938    0.00660177    0.00391388    0.00226867    0.00135208   0.000715525   0.000395922   0.000202616   0.000107534   5.65816e-05   2.68243e-05
  28  15 3337.3268    3.6162  1.7918 11.9565 -0.0063       1.25131  0.0431   0.0533   0.0812    0.0866   0.0000      0.368239   437.4025       3.29480       13.2568       6.80940      -2.31851       1.91698     -0.252203      -3.88769     -0.805243      -3.46403       1.92976     -0.840377     -0.756429     -0.557346      0.577338     -0.627100    -0.0226353     -0.182632      0.239185     -0.110671   -0.00398211     0.0826573     0.0667442     0.0354868     0.0418118  -0.000333189    0.00550428   -0.00229745    0.00192939  -0.000953102  -0.000334431  -8.42340e-05   0.000328236   5.45377e-05  -0.000139289  -6.60418e-05       1.80391       2.41513       2.64699       2.80635       2.82988       2.64819       2.51332       2.29968       2.13746       1.94116       1.68264       1.45241       1.19048      0.949880      0.740871      0.576599      0.432572      0.309930      0.223124      0.154760      0.111567     0.0721037     0.0492910     0.0313735     0.0205083     0.0131102    0.00777734    0.00466039    0.00277623    0.00157371   0.000889920   0.000462973   0.000246700   0.000121098   6.21949e-05   3.08457e-05
[truncated: 1,463,515 more chars]
