# Supplementary material for: Global-Mode Analysis of Full-Disk Data from the Michelson Doppler Imager and the Helioseismic and Magnetic Imager
Source: Sol Phys. 2018 Jan 31;293(2):29. doi: 10.1007/s11207-017-1201-5 (PMC6566312; doi:10.1007/s11207-017-1201-5)
Supplement: Supplementary file 3 — (TAR 230.0 MB) [file 11207_2017_1201_MOESM3_ESM.tar › MDI/mdifdasym.3904]

   1  15 2291.9342    1.6543  0.9025 14.2906 -0.0403       5.27684  0.2159   0.2183   0.3011    0.1672   0.0000       5.61338  1772.4804      -78.2875       0.00000       0.00000       0.00000       0.00000       222.495       114.142       0.00000       0.00000       0.00000       0.00000
   1  16 2425.7917    1.7373  1.0314 15.1113  0.0000      -3.27946  0.2134   0.1836   0.4313    0.1640   0.0000       6.83645   224.7706       45.6512       0.00000       0.00000       0.00000       0.00000       280.586       94.1863       0.00000       0.00000       0.00000       0.00000
   1  20 2963.5270    3.5652  1.1622 14.7252 -0.0096       3.60541  0.1739   0.2396   0.3069    0.2198   0.0000       3.71435   355.0888      -73.0910       0.00000       0.00000       0.00000       0.00000       174.618       70.8643       0.00000       0.00000       0.00000       0.00000
   1  21 3098.4191    3.7279  1.0760 14.2445  0.0000       9.33185  0.1410   0.2533   0.3390    0.3160   0.0000       5.04501   392.6054       186.933       0.00000       0.00000       0.00000       0.00000       120.221       73.9806       0.00000       0.00000       0.00000       0.00000
   1  22 3233.1108    4.0682  1.6351 14.9948  0.0000      0.184459  0.2313   0.2446   0.3424    0.2056   0.0000       2.44761   318.7373      -20.5837       0.00000       0.00000       0.00000       0.00000       216.805       106.824       0.00000       0.00000       0.00000       0.00000
   1  23 3369.8435    3.3540  2.1857 15.2184  0.0000       5.94757  0.3032   0.2154   0.5561    0.1366   0.0000       2.73924   983.0772       307.302       0.00000       0.00000       0.00000       0.00000       300.158       113.535       0.00000       0.00000       0.00000       0.00000
   1  24 3505.2594    2.8507  3.7424 15.6721  0.0000       4.26838  0.5522   0.1907   0.9124    0.0914   0.0000       2.16719  -276.4317       231.965       0.00000       0.00000       0.00000       0.00000       617.262       211.924       0.00000       0.00000       0.00000       0.00000
   1  25 3641.1828    2.2692  3.4417 15.7523  0.0000       5.79159  0.6996   0.2425   1.0927    0.0942   0.0000       3.82503   778.0160       299.815       0.00000       0.00000       0.00000       0.00000       651.102       240.060       0.00000       0.00000       0.00000       0.00000
   2  12 1945.9218    0.6067  0.7882 13.0089  0.0000       1.65846  0.1344   0.0383   0.1836    0.1422   0.0000       4.23129   505.5548      0.709404       38.3204      -1.10201       0.00000       0.00000       89.2761       70.3592       34.0602       11.3186       0.00000       0.00000
   2  14 2217.5591    0.9099  0.6775 13.8066  0.0000      -3.77747  0.1306   0.0593   0.1375    0.1383   0.0000       3.17423   434.4996       28.5792       31.2582      -7.86677       0.00000       0.00000       86.1942       80.7102       26.8563       14.8746       0.00000       0.00000
   2  15 2352.3987    1.3760  0.8858 13.6638  0.0000     -0.545624  0.1006   0.0837   0.1842    0.1796   0.0000       1.72558   235.3481       78.6906      -37.7690       1.62506       0.00000       0.00000       65.5844       62.1516       24.3731       10.4528       0.00000       0.00000
   2  16 2485.8850    1.6977  1.1322 13.9978  0.0000      0.191558  0.1441   0.0887   0.2162    0.1492   0.0000       2.00894   514.6806       144.209      -1.00953      -9.82334       0.00000       0.00000       91.2157       82.3883       31.1676       9.59130       0.00000       0.00000
   2  21 3160.1537    4.2174  1.2002 13.3042 -0.0008       1.84695  0.1080   0.2009   0.2015    0.3432   0.0000       2.30389   373.9595       156.019      -28.0548       37.2462       0.00000       0.00000       61.7323       47.4676       27.0283       8.87616       0.00000       0.00000
   2  22 3295.3864    4.2191  3.8139 13.9516  0.0005      0.979220  0.3534   0.1120   0.3559    0.1164   0.0000      0.597163   353.1489      -75.0331      -3.41389       47.2794       0.00000       0.00000       177.619       211.734       81.7488       23.8502       0.00000       0.00000
   3  12 2001.2516    0.5859  0.5658  9.8232  0.0000       4.78223  0.0606   0.0372   0.1237    0.1975   0.0000       2.69601   465.8208       17.8200      -1.35554       11.7583       1.75251      -2.12131       28.2971       29.0043       18.2101       10.8652       4.38284       1.72375
   3  13 2137.7050    0.7105  0.5592 10.1803  0.0000       3.49995  0.0646   0.0409   0.1194    0.1966   0.0000       3.33893   400.2624      -4.84697       30.2791       5.77653       11.6940       2.52340       29.1455       27.9497       19.7200       10.6629       4.47682       1.41337
   3  14 2273.5349    1.0869  0.5683 10.7071  0.0000       2.39169  0.0882   0.0627   0.1009    0.1900   0.0000       2.92127   399.9047       32.3326      -7.63672       12.8885     -0.608401      0.571626       29.9494       28.7973       20.9789       19.9505       6.06435       2.33915
   3  15 2407.7147    1.3407  1.0135 10.0546  0.0017       3.87900  0.1000   0.0636   0.1507    0.4510   0.0000       1.75638   475.5720      -26.8942      -20.1026      -14.4982      -9.52283       1.21666       47.2406       45.4072       28.0407       12.4137       5.62525       1.54265
   3  18 2811.5434    2.9478  1.0168 11.4382  0.0000       2.20477  0.1452   0.1425   0.1638    0.6274   0.0000       2.05948   417.5964      -7.21206       10.4101       6.12754      -15.9954      0.788259       45.3930       53.0349       40.5775       12.0637       12.3250       3.71461
   3  19 2947.0474    3.5684  0.7914 12.0426  0.0000      0.466223  0.0660   0.1772   0.1245    0.4442   0.0000       1.53580   447.5233       26.5828       17.8008      -7.31741      -1.13981     -0.150397       27.2853       25.3948       17.9893       9.99706       4.40708       1.25446
   3  20 3082.2055    3.6831  0.9074 12.0272  0.0000      -2.14635  0.0871   0.1718   0.1308    0.5412   0.0000       1.60457   433.6166      -5.41017       5.78545      -16.9717       6.96331      -2.74217       26.0003       30.9246       18.9850       15.0920       5.30741       2.31045
   3  21 3218.0272    3.8893  1.5663 11.4195  0.0000       2.69640  0.1079   0.1572   0.2008    0.8620   0.0000       1.28998   456.0745       45.9654      -15.9490       12.2940      -4.37227       2.11202       36.3291       39.8243       25.4676       16.2944       6.29450       2.60042
   3  22 3353.7566    3.4734  1.6347 12.1413  0.0029       1.11366  0.1158   0.1307   0.1896    0.3451   0.0000       1.16253   591.0007       124.047       51.3828     -0.934551       3.94948      -2.96870       42.2133       42.1399       28.9035       15.7610       7.32413       2.38160
   3  23 3490.1122    2.7115  2.4918 11.7322 -0.0072       1.09567  0.1524   0.0867   0.2712    0.2296   0.0000      0.758688   372.0302      -58.9600      -59.3148       43.2507      -1.53976       1.33664       60.6130       58.9572       40.1225       21.2364       9.61238       2.86981
   3  24 3626.2307    2.3046  4.3921 11.1424  0.0000      0.136483  0.2064   0.0572   0.3807    0.1819   0.0000      0.386786   430.2351       37.4653      -59.5264      -21.9774      -2.73703     -0.562823       74.3303       70.5310       52.0685       30.7392       13.6335       4.00525
   3  25 3763.1411    1.9900  5.3808 11.2713  0.0304      0.114231  0.2613   0.0464   0.4432    0.1147   0.0000      0.334345   450.0218      -39.0869      -17.5272       22.8312      0.995788      -5.95492       86.7308       95.5847       60.9667       40.4014       15.7620       6.20302
   4  12 2051.7964    0.6849  0.5572 11.2421  0.0000       5.66985  0.0645   0.0373   0.1038    0.1373   0.0000       2.59706   453.7687      -20.6749       30.7422       7.68830      -1.31922      -1.24722       22.0778       18.3068       19.3545       13.1304       7.49004       3.17362
   4  13 2188.4956    0.7374  0.9847 11.6209 -0.0015       5.07375  0.0911   0.0331   0.1621    0.1372   0.0000       2.84003   425.8068      -43.3589       10.9494       16.4233      -6.63087      -5.47084       24.2665       27.1747       21.8614       16.3845       8.37369       4.68621
   4  14 2324.1381    1.1841  1.2429 11.6344  0.0000      0.656827  0.1131   0.0437   0.1751    0.1791   0.0000       2.70600   425.1442       13.7047       26.3475       25.8249      -10.8588      -1.10216       29.9296       28.4456       27.8122       18.5057       10.2098       7.32558
   4  18 2864.1880    3.0446  0.9331 12.1286  0.0000     -0.736865  0.0800   0.1211   0.1210    0.3413   0.0000       2.54346   455.5750       5.15596       37.4147       3.58851       7.57276       7.87876       20.0849       26.4668       17.8544       13.8552       7.05201       3.82904
   4  19 3000.3510    3.8926  1.0666 12.1678 -0.0006       3.37063  0.0826   0.1444   0.1409    0.5037   0.0000       1.67296   404.5277       14.4314       5.84797       10.1311       11.5770       2.97574       27.1921       27.0849       22.8931       13.6068       8.00353       3.13705
   4  20 3136.1321    3.7365  1.4064 11.5654  0.0000       2.55707  0.0840   0.1195   0.1551    0.6402   0.0000       1.10075   390.6643       36.3063      -14.0275      -21.0751       3.18812       7.44893       21.4006       21.5370       19.9675       13.4567       7.81883       4.51379
   4  21 3271.7979    3.6738  1.7096 12.4447  0.0000       1.17615  0.1068   0.1064   0.1759    0.2874   0.0000      0.992817   413.2441       46.2169       18.1767      -22.2409       3.26066       2.02236       31.2543       28.4421       25.5495       18.8205       11.0023       5.65285
   4  22 3408.2529    3.4200  2.4107 12.1677 -0.0002      0.215802  0.1205   0.0849   0.2099    0.2274   0.0000      0.528851   434.5437       27.7010       16.3978       29.0777      -6.90284       2.27070       35.0650       37.3996       29.3711       19.5231       11.4138       5.20213
   4  23 3545.0530    2.9144  2.7706 12.7218  0.0010       1.11313  0.1530   0.0694   0.2269    0.1365   0.0000      0.481887   475.8781       90.7945       2.73384       26.7163       8.07472      -6.07228       45.5269       47.1946       39.9504       22.9030       13.4952       6.57991
   5  12 2098.5291    0.6642  0.8527 10.8740  0.0000       6.92945  0.0717   0.0297   0.1226    0.1606   0.0000       2.17300   443.5849      -6.02781      -8.21703      -9.49400       11.9019       1.28129       17.1880       17.8246       15.3850       13.1760       8.85780       4.81341
   5  13 2235.4968    0.9800  0.8355 10.5079  0.0000       4.85122  0.0868   0.0388   0.0963    0.2484   0.0000       1.45471   422.1592      -13.3835       19.4578      0.486962      -10.8785       1.17308       36.4961       32.1552       26.1197       18.3598       10.5071       8.05024
   5  14 2371.1694    1.2985  1.0318 11.4021  0.0000       2.75288  0.0777   0.0473   0.1253    0.2069   0.0000       1.57544   432.4149      -15.9492       20.3319       5.73080      -7.92520      -4.14989       21.9011       21.6184       18.5840       14.5654       9.24870       5.81373
   5  15 2506.1624    1.6883  0.9574 11.2647  0.0000       2.20492  0.0655   0.0592   0.1106    0.2861   0.0000       1.39100   432.9171       2.45416       6.67592     -0.386119      -1.97416      -1.91637       13.5739       15.6766       13.3678       11.0713       7.70555       4.51124
   5  16 2641.4061    2.3544  1.1446 11.4196  0.0000       1.65614  0.1090   0.0765   0.1207    0.4655   0.0000       1.25918   445.8697       2.01648      -8.04129     -0.523605       12.4691      -3.82267       39.5904       45.9138       36.5406       23.1491       12.3276       5.57087
   5  17 2777.3905    2.8974  1.0850  0.6885  0.0000      0.778688  0.0794   0.0941   0.1214 1000.0000   0.0000       1.11062   452.1485       15.2756       18.4561       14.1139      -1.24698      -6.46727       21.6488       23.5811       20.9542       13.2402       8.63475       4.74660
   5  18 2913.8273    3.6581  0.9417  5.2727  0.0000       1.82601  0.0609   0.1271   0.1156  403.4283   0.0000       1.26397   432.1905       30.8167      -13.8247       13.0699       13.5109      -5.49509       16.7626       15.5649       13.3187       12.3187       10.8304       5.09544
   5  20 3186.4293    3.7190  1.7219 10.3295  0.0008      0.856353  0.0997   0.0923   0.1552    1.9014   0.0000      0.649931   443.8921       45.2988       16.1990       14.3834      0.630291      -2.67146       20.1693       23.3377       20.0332       15.5168       10.6272       6.07310
   5  21 3322.7432    3.9309  1.6815 10.1748 -0.0001      0.353478  0.1043   0.1010   0.1519    2.1691   0.0000      0.779373   432.9208       48.7935      -20.1480       27.0814      -23.3094       15.2007       25.3945       27.5186       22.2719       18.0790       11.3936       6.54045
   5  22 3459.5307    3.1090  2.7259 11.8672  0.0000      0.396798  0.1240   0.0647   0.2143    0.2414   0.0000      0.424712   466.4382       8.48372      -46.2756       17.8262       5.70288       7.45392       26.5920       31.0128       27.9913       20.9161       12.2491       7.95994
   5  23 3596.8166    2.6774  3.6812 12.0046  0.0000      0.109967  0.1457   0.0488   0.2536    0.1445   0.0000      0.313916   450.0729       21.0676      -44.7192      -3.98498       4.79171       11.4349       32.1789       36.5992       31.4415       24.0778       16.0174       9.12377
   6   9 1727.8046    0.2846  0.3904  9.9387  0.0000       18.7254  0.0487   0.0175   0.0807    0.0862   0.0000       6.26227   448.2531      -5.64473      0.515110      -11.1582      -4.99136      0.238640       10.8395       12.7878       11.9415       9.84874       6.38604       4.46520
   6  10 1866.1462    0.4423  0.2957  9.9916  0.0000       6.00513  0.0787   0.0346   0.0693    0.1027   0.0000       3.62178   416.2358      -17.1520       16.6901      -3.45516      -2.49373       4.17317       10.8794       13.0684       16.7228       8.13247       9.36861       6.21336
   6  13 2279.8967    1.1026  0.7350  9.4353  0.0000       2.03816  0.0454   0.0409   0.0830    0.4813   0.0000       1.07544   442.6349       13.3057       7.85257      -16.7816      -3.19105      -1.25178       9.19770       10.4863       10.5261       8.94019       5.19594       4.04907
   6  14 2415.6758    1.3985  0.8637 11.2606  0.0002       6.33412  0.0597   0.0551   0.1041    0.2082   0.0000       1.55533   435.9401      0.982262       10.3917     -0.631076      -4.27605    -0.0714946       12.4694       13.9929       12.8317       10.1488       8.69496       5.55931
   6  15 2551.2895    1.8655  1.1082 11.0799  0.0000       3.50506  0.0657   0.0640   0.1136    0.3945   0.0000       1.25408   424.8804       36.1407      -14.8206       18.1861      -7.06785       4.05448       12.9155       15.9881       13.3392       10.8034       10.2520       5.61260
   6  16 2687.2042    2.5733  1.0151 10.8441  0.0000       1.37926  0.0587   0.0899   0.1129    0.8608   0.0000       1.29253   415.8898       29.7265       11.1630       19.9307      -5.76760       3.07881       13.9738       15.4121       13.5466       10.4888       7.10489       4.71994
   6  17 2823.8004    3.0806  0.9889 11.0061  0.0000      0.853444  0.0509   0.1062   0.1146    1.1258   0.0000       1.03636   438.9902       13.5942       12.0299      -9.23344      -2.54011      -2.34247       9.74976       11.8022       10.4745       8.40812       6.42805       4.26650
   6  18 2960.8077    3.6231  1.0758 11.3912  0.0000      0.846282  0.0610   0.1221   0.1096    1.1030   0.0000      0.994856   420.7834       17.4935       10.5768       6.61606       4.44685       4.11073       12.8179       13.7365       12.0711       10.0331       8.11183       4.81194
   6  19 3097.5394    4.1328  1.0394 11.3551  0.0016       3.24125  0.0582   0.1404   0.1129    1.3748   0.0000       1.01497   442.6177       6.08510       13.8769       15.1638       9.42133      -3.81460       11.0098       12.1697       11.4435       9.11442       7.35560       5.05622
   6  20 3234.1414    3.7915  1.3938 12.1026  0.0000       1.82980  0.0794   0.1179   0.1370    0.6775   0.0000       1.03278   404.7818       54.7019      0.268951      0.576090      -6.18737    -0.0345799       15.9241       19.3000       16.2304       13.7476       9.38841       5.61754
   6  21 3371.2858    3.2290  2.2178 12.0174  0.0000      0.815256  0.0968   0.0765   0.1831    0.2895   0.0000      0.584478   451.9167      -1.49461      -26.9670       17.1266      0.379532       5.20673       16.7049       19.9542       18.5967       14.9711       10.7085       7.31693
   6  23 3646.1873    2.5145  4.3413 10.4044  0.0000     0.0177304  0.1403   0.0417   0.2604    0.3467   0.0000      0.217258   398.4117      -5.56168       21.2244       48.7940       14.6557       3.73422       25.5656       28.7123       28.1268       21.8161       16.2497       11.1638
   6  24 3784.4703    2.0442  5.8218 11.0690  0.0000      0.112488  0.1851   0.0320   0.3435    0.1214   0.0000      0.162504   470.5230       85.5488       44.5585      -16.1841       12.9984     -0.155052       33.9610       36.1735       35.4495       29.1528       21.4587       14.7713
   6  25 3922.5472    1.7803  6.9857 10.8013 -0.0040      0.100611  0.2196   0.0256   0.3912    0.1068   0.0000      0.145622   536.1691       68.5613      -18.4794       27.6648       7.19447       4.06106       40.0909       44.7385       41.2237       33.3594       25.5278       17.0364
   7  12 2184.6895    0.7945  0.7963 10.8252  0.0000       4.72668  0.0543   0.0270   0.0895    0.1398   0.0000       1.56367   433.9145      -5.98499      -3.83211       15.4161      -9.43926     -0.734099       9.86964       10.4617       10.8883       9.87477       7.20926       4.98928
   7  13 2322.3288    1.0508  1.0793 11.0393  0.0000       3.76710  0.0649   0.0325   0.1123    0.1895   0.0000       1.66634   427.7169       5.63467       13.2276       1.82225       9.36872       6.31091       9.64849       11.4286       10.8776       9.53874       7.78823       5.93677
   7  14 2458.2274    1.5615  0.9874 11.1196  0.0000      0.272397  0.0534   0.0493   0.1075    0.2841   0.0000       1.20030   445.7019       7.60645     -0.424379       6.89793      -5.45174      -8.34233       9.38605       10.8429       11.3843       9.57647       6.69028       4.45155
   7  15 2594.4596    2.0509  1.2099 11.2789  0.0000       2.57277  0.0601   0.0602   0.1184    0.4219   0.0000      0.888255   432.5298       9.05755       12.1591       17.9226       14.8298      -1.44564       10.1957       11.1176       10.6279       9.12680       7.89003       5.42467
   7  16 2731.3693    2.7573  1.0405 11.3187  0.0000       3.62806  0.0549   0.0840   0.1059    0.5756   0.0000       1.14181   432.6649       14.1377       18.1410       13.0817       19.6974       9.28597       9.25918       10.5380       11.0128       8.57387       6.74460       4.53507
   7  17 2868.4587    3.1788  1.0128 11.6742  0.0000       1.53530  0.0517   0.0961   0.0971    0.6213   0.0000       1.02121   425.1500       21.2948       6.23283      -7.24881      -5.69415       4.11398       9.82042       10.7421       10.1466       8.60184       6.47735       4.92952
   7  18 3005.8209    4.0451  1.0344 10.0457  0.0004       1.28621  0.0590   0.1181   0.0910    3.5309   0.0000       1.23179   430.7086       21.4402       6.56075      -2.65339      -7.76942      -6.15607       11.6803       13.3804       12.6561       10.8838       7.63931       4.84557
   7  19 3142.9298    3.9626  1.2204  5.2868  0.0000     -0.514813  0.0589   0.1097   0.1163  527.5939   0.0000       1.05768   441.2989      -5.85986       31.5854      -2.17040      -3.86578      -3.56972       9.93863       10.3222       10.6841       9.03817       7.48562       4.89851
   7  20 3280.0150    4.0270  1.6443 -2.9954  0.0000     -0.375950  0.0744   0.0940   0.1240 1000.0000   0.0000      0.550053   447.7461       21.5203       24.5401      -10.0521      -6.32064      -2.36095       13.1674       14.4939       14.1693       11.7580       8.54787       6.39434
   7  21 3417.7488    3.3520  2.4368 10.9628  0.0001      0.141994  0.0877   0.0635   0.1588    0.5608   0.0000      0.318918   440.1928       34.5481       5.13102       10.3840    -0.0236680      -4.91428       14.5534       15.5467       14.7223       13.3609       11.0436       7.26781
   7  22 3555.8356    2.8440  3.3277 11.6883 -0.0010      0.612727  0.1199   0.0463   0.2029    0.1834   0.0000      0.272294   468.2669       3.06981      -3.52450      -34.9922      -1.98755       6.27667       18.7516       22.5029       21.1606       17.7610       13.5617       9.75924
   7  23 3694.0758    2.4399  4.8038 11.5189  0.0010      0.373914  0.1473   0.0333   0.2505    0.1192   0.0000      0.190398   447.3938      -5.21825       2.92950       57.6848      -18.4442      -26.4543       23.2462       25.8876       25.7585       21.4339       17.3968       12.4767
   7  24 3832.5197    1.9919  6.5907 11.6566  0.0000      0.229690  0.1847   0.0252   0.3567    0.0772   0.0000      0.145459   451.7200       9.45765       8.26522      -1.80530       25.7909       5.99598       29.7111       36.1097       34.6887       29.7257       22.2578       14.6023
   8  10 1946.1543    0.4793  0.4831 10.3964  0.0000       9.08296  0.0567   0.0220   0.0663    0.1024   0.0000       2.53943   438.8782      -11.1543       5.36208      -6.94030      -4.91883       4.27505       16.9244       21.3797       18.7466       15.4115       11.2724       7.29566
   8  12 2225.2703    0.9005  0.8259 10.3065  0.0000       4.70418  0.0457   0.0298   0.0877    0.1991   0.0000       1.19233   439.6505      -1.93071       27.3798       10.7771      -6.11892      -5.61978       8.03819       9.22364       8.32030       7.42895       6.07539       5.24893
   8  14 2499.5253    1.6566  1.1647 11.5758  0.0000      0.998191  0.0605   0.0509   0.1113    0.2529   0.0000       1.32549   437.7875       21.7398       7.68532       12.0062      0.575965      -2.63098       9.79204       11.9284       11.6064       10.0820       7.60756       5.52495
   8  15 2636.2351    2.1892  0.8606 12.0314  0.0000      0.935493  0.0478   0.0700   0.0836    0.2375   0.0000       1.06755   449.5440       4.59874       11.9608      0.304153       13.1949     -0.361015       8.67330       10.4412       10.2657       9.26455       7.14892       4.61655
   8  16 2773.9030    2.9217  0.9797 12.1350  0.0000       1.71058  0.0541   0.0880   0.0890    0.3403   0.0000       1.24159   439.3891      -3.31092       3.22291       10.2576      -11.1625      -4.82995       8.99711       10.6665       9.41962       8.81263       6.70093       5.13130
   8  17 2911.6393    3.3645  0.7556 13.1015  0.0000     -0.207947  0.0446   0.1152   0.0776    0.2169   0.0000       1.20487   451.0596       13.4416       13.8794      -1.03321       1.34294      -9.65310       7.48370       7.54849       8.35648       8.03258       6.12768       4.01416
   8  19 3187.0271    4.0201  1.2018 13.1755  0.0000       3.17113  0.0986   0.1215   0.1104    0.2901   0.0000       1.26928   438.5510       21.5733       22.6434     -0.789900      -5.73099      -2.14707       21.8096       32.1152       29.2470       27.3368       18.1807       11.1937
   8  20 3324.5202    3.6202  1.6398 11.9559 -0.0004      0.519799  0.0706   0.0900   0.1214    0.4921   0.0000      0.742228   448.0936       29.7157       18.7608      -1.84970     -0.953062     -0.687032       11.3776       14.1283       13.8119       11.5677       8.56394       6.48995
   8  21 3462.7058    2.9827  2.4893 12.1548 -0.0006      0.331640  0.0872   0.0606   0.1631    0.1820   0.0000      0.391197   441.2331       10.6744      -4.78126      -11.8707       4.20395       14.2316       12.5155       15.6330       15.2038       13.7021       9.93366       7.74494
   8  22 3601.3348    2.6072  3.3878 11.7207  0.0000      0.714148  0.1066   0.0459   0.1942    0.1621   0.0000      0.271463   382.2671      -5.14948       34.2618       17.7100      -13.4747      -11.9774       14.9955       18.7665       18.0347       16.3441       13.2335       8.84805
   8  23 3739.8635    2.1774  4.7134 11.4812  0.0000      0.197616  0.1349   0.0335   0.2388    0.1244   0.0000      0.194801   465.7215       10.0157       12.2411       37.8558       16.9780       16.8685       19.5167       23.8433       23.3122       20.8956       16.5889       11.5862
   8  24 3878.5111    1.8456  7.1111 10.9447  0.0000      0.110546  0.1795   0.0234   0.3292    0.0976   0.0000      0.122487   466.7463       13.7506       19.5396      -53.6882       11.4068       9.00511       25.0986       31.6223       29.3311       27.4215       21.0149       14.9268
   8  25 4017.4940    1.5474  9.0100 10.4725  0.0000    -0.0729241  0.2146   0.0172   0.3971    0.0911   0.0000     0.0995886   403.5764      -8.02784       10.0995       48.0799       1.91316      -17.2808       26.2983       33.1542       31.9768       28.1077       22.9260       17.2459
   9   8 1702.4207    0.3214  0.3538  9.9270  0.0000       5.47416  0.0319   0.0175   0.0733    0.0832   0.0000       3.66889   434.1843       2.65505       14.5419       5.82281     -0.504232      0.442944       5.17415       6.09901       7.14278       6.93756       5.09607       3.77596
   9   9 1843.7350    0.4075  0.6181  9.7131  0.0000       6.87311  0.0563   0.0171   0.0799    0.1086   0.0000       2.15411   432.4292      -6.73168       6.10617      -6.62352       3.64188       2.46029       8.08557       10.5695       9.01545       10.1062       8.70695       7.04670
   9  11 2125.3048    0.7229  0.6890  9.9925 -0.0004       7.84628  0.0820   0.0249   0.0851    0.1432   0.0000       1.92449   437.3815      -7.36107       6.12963      -5.23153      -2.06700      -9.62003       13.9042       24.1387       17.7264       18.6394       11.6426       10.4591
   9  12 2264.5613    0.8904  1.0363 10.0721  0.0000       1.33864  0.0541   0.0260   0.0987    0.2063   0.0000       1.24000   430.7806       16.0003       9.17060      -2.31796       13.5899      0.295719       6.69833       7.92985       8.33671       7.24952       6.24543       4.97429
   9  13 2402.4606    1.2952  1.1115 10.6039  0.0000       3.76605  0.0580   0.0367   0.1046    0.2585   0.0000       1.08096   435.6356       9.33063       5.26819      -8.20764       11.6201       5.19992       7.96843       9.82639       9.73015       9.19589       7.15874       5.32717
   9  14 2539.6996    1.7523  0.9991 11.0061  0.0000       2.97993  0.0494   0.0500   0.0868    0.2656   0.0000       1.03680   436.7405       5.21757       2.80288      0.325587      -1.34982       10.3180       6.25750       7.26341       6.54941       7.21554       5.68062       4.76162
   9  15 2677.2432    2.3742  0.9713 11.2747  0.0000       2.77333  0.0449   0.0658   0.0876    0.3125   0.0000      0.972994   413.9171      -9.86133       19.6943      -8.41649      0.132332      -11.3036       5.88653       6.78998       6.37422       6.48162       5.17833       4.17089
   9  16 2815.3293    2.8907  0.8727 12.3843  0.0000       2.88914  0.0414   0.0878   0.0844    0.1869   0.0000       1.07482   437.9433       15.1519       6.70661      -1.51390      0.338052       2.25245       6.33884       7.44757       7.20683       6.16944       5.17013       3.87402
   9  18 3091.5963    3.8845  0.9235 13.2157  0.0000     -0.300771  0.0445   0.1175   0.0879    0.1842   0.0000      0.798022   436.3991       6.18852       2.52275       11.4400     -0.981926       9.37152       6.60988       7.47832       7.62585       6.67835       5.51616       4.42697
   9  19 3229.7118    3.9828  1.3473 12.6562 -0.0029      0.758723  0.0616   0.1002   0.1078    0.2623   0.0000      0.750310   445.1368       11.1198       19.4500       14.1280      -8.09090       6.35940       9.21738       11.3106       11.2173       10.2564       7.73164       5.69286
   9  20 3367.9415    3.4194  1.7654 12.7091  0.0027      0.652880  0.0712   0.0791   0.1322    0.1729   0.0000      0.665158   440.1693       20.0683       31.9732       20.0900      -9.43045      -4.97503       8.78289       9.89300       10.0002       9.93656       7.87754       6.19175
   9  21 3506.6092    2.9853  2.7576 12.0375 -0.0010      0.601130  0.0879   0.0545   0.1606    0.1247   0.0000      0.327556   421.0359       24.4601       10.9094      -3.85182     -0.145806       5.10359       10.7991       13.1742       13.2271       12.1411       9.93805       8.06737
   9  22 3645.5302    2.5201  3.6373 11.5998 -0.0028      0.715520  0.1062   0.0407   0.1929    0.1129   0.0000      0.258397   459.5550       9.88104       44.7996      -30.9904       13.7502      -15.9519       13.8387       16.6824       16.5760       15.6144       12.8206       9.90515
   9  23 3784.2936    1.9349  5.5122 11.2925  0.0000     -0.192280  0.1489   0.0256   0.2597    0.0798   0.0000      0.169820   423.2322       28.3484       21.7812       42.6552       4.60426       17.1892       17.5897       22.0856       21.2853       19.7219       16.6780       12.5661
   9  24 3923.8889    1.6953  7.5774 10.8893 -0.0010     0.0976929  0.1819   0.0191   0.3309    0.0658   0.0000      0.106310   473.7815       26.9593       1.91526       44.4910      -3.68755      -5.17629       21.3380       25.4740       25.1084       23.4792       20.2032       15.3427
  10   7 1592.9703    0.2010  0.2041  9.9783  0.0000       27.2892  0.0412   0.0145   0.0599    0.0830   0.0000       14.6949   436.6767      -3.54249       16.4346       3.30771      0.826667      -2.60772       5.67096       5.91092       7.65759       5.12592       5.63116       4.36743
  10  10 2021.5202    0.5450  0.9343  9.7798  0.0000       1.90646  0.0534   0.0164   0.0903    0.1373   0.0000       1.32042   437.6961      -13.2592       11.6640       14.6412       11.0747      -7.05568       7.89286       9.74131       9.70956       8.39660       6.64766       5.88643
  10  12 2302.9515    1.1670  0.7809 10.9726  0.0000       3.68757  0.0397   0.0368   0.0781    0.1612   0.0000       1.20451   427.7504       11.3463       11.4307      -10.9700      -5.85736      -9.74009       5.24206       6.08606       6.60146       6.37082       4.69215       4.05662
  10  13 2441.0443    1.4550  1.1561 10.6217  0.0000       5.51468  0.0533   0.0380   0.0966    0.2830   0.0000       1.07556   433.9432       17.4669       16.4735       8.94784      -5.84845       1.19508       5.91877       7.88911       7.58108       7.12831       5.91396       4.83762
  10  14 2578.7906    1.9542  0.9053 11.8868 -0.0052       2.28138  0.0516   0.0563   0.0815    0.1643   0.0000       1.24781   435.2820       8.24138       20.2894       12.2326       2.18260      -6.23975       7.57591       8.97079       9.44762       8.31530       6.55305       5.83579
  10  15 2717.0886    2.5335  0.8919 12.1129  0.0000      0.891196  0.0390   0.0720   0.0814    0.1884   0.0000       1.04726   439.0282       12.3901       15.1625       5.59610      -6.70067      0.135045       5.40928       6.25146       6.30343       5.72814       4.87644       3.97622
  10  16 2855.7716    3.2213  0.8774 12.6830  0.0000       1.14686  0.0425   0.0898   0.0751    0.1805   0.0000       1.02579   442.6095       15.6243       9.49076       8.82357      -2.51003      -6.10593       5.84149       7.38334       7.64238       7.00945       5.50116       4.23124
  10  17 2994.6543    3.7627  0.9464 12.9851 -0.0013      0.562730  0.0421   0.1034   0.0829    0.1992   0.0000       1.01842   435.1855       12.7983       6.20340       7.11687      -5.30336       9.86775       5.12651       6.17338       6.33385       5.78647       5.14848       4.02009
  10  18 3133.0836    3.8212  0.9422 13.3623  0.0000       1.18112  0.0467   0.1071   0.0824    0.1709   0.0000       1.05839   432.4708       11.7811       19.4020      -2.93801      -4.73871       5.20597       7.03359       8.91962       9.16116       8.24605       6.43731       4.63984
  10  19 3271.5598    3.8014  1.4727 12.8197  0.0003      0.698184  0.0576   0.0883   0.1104    0.1927   0.0000      0.691089   433.0447       19.5483       25.5998      -2.33256      -8.37242       9.36925       7.24833       9.84609       9.54561       9.28080       7.50603       5.77516
  10  20 3410.4652    3.2833  2.4197 12.3228  0.0000       1.28600  0.0790   0.0622   0.1408    0.1365   0.0000      0.388552   443.0091       26.1126       35.9648       13.8310      -5.29215      -1.65873       9.35280       11.3527       11.4765       11.3899       9.53782       7.12939
  10  21 3549.3785    2.7016  3.2580 12.1190  0.0007      0.618886  0.1007   0.0426   0.1679    0.0917   0.0000      0.293372   462.6948       17.7536      -4.95194       2.72216       1.09376       10.7442       12.0043       14.6093       15.7015       14.7844       11.9855       9.34503
  10  22 3688.9669    2.2341  4.2415 11.6463  0.0000      0.526463  0.1139   0.0321   0.2066    0.0826   0.0000      0.200765   430.5624       33.6515       13.5436       29.9309       12.6632       11.5293       12.9995       16.0826       16.3943       15.8533       13.4452       10.3214
  10  23 3828.7303    1.8813  5.9620 11.3185  0.0000      0.622883  0.1447   0.0238   0.2741    0.0704   0.0000      0.154562   425.5196       37.0523       24.3151       41.2774       18.0736       14.1768       16.9983       21.1226       21.2711       20.6186       16.7847       13.3443
  10  24 3967.8161    1.6570  7.4189 10.9947  0.0000    -0.0252027  0.1740   0.0185   0.2997    0.0643   0.0000      0.118216   427.9799       30.2496      -12.5287       40.2054       69.1916      -5.84064       18.7749       23.0782       22.3758       21.7338       18.8564       14.9930
  11   7 1627.1237    0.2163  0.2053  9.3271 -0.0018       24.8722  0.0249   0.0109   0.0444    0.0864   0.0000       10.5581   438.8027       1.61003       16.0134       1.12275       4.07349      -1.47269       3.53983       4.22577       3.64034       3.54942       3.34790       2.87851
  11   8 1772.2542    0.3011  0.3206  9.6742  0.0000       15.2216  0.0307   0.0143   0.0540    0.0651   0.0000       4.97702   437.3200      -4.72547       14.6778       1.69326      -2.89428      -4.79019       4.21162       6.21076       5.71012       5.62115       4.61097       4.69217
  11   9 1915.4606    0.4489  0.4860  9.5815  0.0000       8.35629  0.0349   0.0164   0.0541    0.0895   0.0000       2.06433   438.4297      0.837874       5.28256      0.472487       4.32765      -2.95438       3.74485       5.18045       5.08708       4.71372       4.51083       3.42793
  11  11 2199.8934    0.8437  0.7358 10.3500  0.0000       3.94841  0.0411   0.0259   0.0719    0.1163   0.0000       1.34952   444.8468       12.9880       9.83239       7.81146      -2.07763     0.0963161       4.99862       6.08498       6.55091       5.32413       4.78042       4.71683
  11  12 2340.1386    1.1164  0.8672 10.7278 -0.0008       5.56539  0.0429   0.0328   0.0824    0.1667   0.0000       1.22595   435.7671       7.32152       15.7042       5.44579      -3.40020       10.2237       5.07889       6.32104       6.43910       5.97096       5.26566       4.04964
  11  13 2478.6941    1.4526  0.9965 11.4439  0.0000       4.46021  0.0536   0.0427   0.0865    0.1530   0.0000       1.39717   442.5649       1.60485       12.9699       3.40581    -0.0327482      -8.46497       6.15302       7.01394       7.06703       7.04155       5.66501       5.01540
  11  14 2617.0867    2.0278  1.0596 11.4316  0.0000       2.45704  0.0473   0.0520   0.0837    0.2121   0.0000       1.10454   432.2534       10.4029       9.03289       5.15867       1.01930      -3.04038       4.80824       6.21682       5.85622       5.60185       5.00362       4.42216
  11  15 2756.2317    2.5778  0.9086 12.1296  0.0000      0.342443  0.0395   0.0692   0.0747    0.1549   0.0000       1.12213   433.9434       8.92806       9.34999       7.87423      -1.66920      -1.19295       4.25839       5.35261       5.42182       5.33300       4.62743       3.73472
  11  16 2895.4748    3.3829  0.9450 12.2255  0.0000      0.321137  0.0522   0.0845   0.0748    0.1983   0.0000      0.834646   429.1802       5.98900       9.68169       14.5117       16.0865      -2.61337       8.59059       11.1410       10.3439       8.50989       6.70802       5.16364
  11  17 3034.6156    3.7682  0.9084 13.0858  0.0000      0.940700  0.0408   0.1032   0.0788    0.1560   0.0000      0.919906   440.3797       16.5396       8.08339      -5.15228      -3.39638      -5.99818       4.63243       5.54863       5.39271       4.96680       4.55968       4.00600
  11  18 3173.6791    3.7649  1.1962 13.1201  0.0000       1.64691  0.0523   0.0951   0.0945    0.1794   0.0000       1.11036   442.4717       15.3694     -0.853167       4.10273      -13.7329      -10.4573       5.53330       6.25268       6.61011       6.30512       5.60633       4.26600
  11  19 3312.5299    3.5919  1.3102 13.0040  0.0000     -0.376983  0.0606   0.0856   0.0937    0.1547   0.0000      0.954171   436.2634       24.1555       5.61250       17.2484       2.79120      -1.95991       6.35715       7.91265       7.93162       7.29365       6.50601       4.95976
  11  20 3451.7627    2.9661  2.2775 12.2992  0.0009      0.875717  0.0753   0.0555   0.1348    0.1106   0.0000      0.364914   446.0334       9.11370      0.104573       25.1724      -4.23257      -7.72752       7.88129       10.8228       10.3152       10.2640       8.66116       7.07562
  11  22 3731.4545    2.0711  4.7433 11.2999  0.0000      0.774433  0.1206   0.0275   0.2135    0.0712   0.0000      0.176748   430.0964       43.6341       38.3816      -8.70415       26.4734       3.18397       11.6217       14.5750       15.7467       14.0286       12.1749       10.4059
  11  23 3871.1860    1.6657  7.3835 10.8177  0.0000      0.423111  0.1626   0.0191   0.3046    0.0614   0.0000      0.125995   432.7376       21.0166      -6.70220       11.6191      -9.99991       11.7928       15.3423       19.3964       19.4695       18.5942       16.6841       13.5958
  11  26 4292.9946    1.0798 13.4961 10.1385  0.0000     0.0322523  0.3037   0.0107   0.5270    0.0482   0.0000     0.0896266   446.9356       1.98424       38.6317       4.77592       34.4402       3.41059       24.2346       31.2940       31.2442       29.9143       26.2195       22.1634
  12   7 1660.3185    0.2246  0.1946  9.6576  0.0000       70.2512  0.0290   0.0162   0.0535    0.0815   0.0000       12.3411   436.3679      -1.33113       16.5206       1.64650       5.16425      -4.75840       2.80619       4.43955       3.15599       4.61089       2.99711       2.87653
  12   8 1805.7615    0.3508  0.6924  9.5921  0.0000       2.46740  0.0491   0.0127   0.0898    0.0966   0.0000       1.99795   439.7350       4.93717       12.7805      -2.36172       8.95356     -0.780769       6.40138       7.34025       7.21437       7.05658       6.55800       6.08416
  12   9 1950.0237    0.5089  0.5480  9.6979  0.0000       4.67294  0.0363   0.0169   0.0569    0.1026   0.0000       1.52440   441.3045       1.17649       9.14709       4.44195     -0.916256      -7.30262       4.02590       4.33725       5.27293       4.96934       4.89124       3.81538
  12  10 2093.7399    0.6202  0.7029 10.0803  0.0000       6.48528  0.0381   0.0185   0.0667    0.0961   0.0000       1.58310   440.0428      0.851444       11.5096      -1.84900      -3.85104       2.29174       3.79390       4.77988       5.14488       4.35567       4.39607       3.86742
  12  11 2236.0161    0.9157  0.8498 10.1403  0.0000       3.20228  0.0372   0.0246   0.0743    0.1383   0.0000       1.08061   444.8565       10.9051       15.2046       4.50831       1.05032       2.51065       3.78516       5.11139       4.89260       5.06111       4.25496       3.70245
  12  12 2376.5064    1.2313  1.0848 10.5013  0.0000       4.50324  0.0488   0.0310   0.0865    0.2003   0.0000       1.04321   439.4176       4.55347       10.2426      -9.81192      0.862638      -3.17761       3.96600       5.62680       5.23262       5.39427       4.86425       4.17880
  12  13 2515.6059    1.7809  0.9584 11.2006  0.0000       3.12704  0.0608   0.0471   0.0755    0.2024   0.0000       1.03736   430.4686       10.5160       13.9660       6.11408      -1.71831       1.38897       7.79702       10.9420       9.94310       10.2540       7.79910       6.14029
  12  14 2654.7626    2.2206  0.9154 11.5929  0.0007       3.41540  0.0381   0.0580   0.0761    0.2000   0.0000       1.29050   421.6501       6.67979       17.0350       4.43624       3.53453       5.64686       3.88258       4.51763       4.46622       5.12620       4.57225       3.51039
  12  15 2794.5413    3.0821  0.9660 11.9440  0.0000     -0.269677  0.0534   0.0786   0.0708    0.2510   0.0000      0.864415   439.7690       16.6717       23.0538       6.47737      -3.15718       2.19057       8.30043       10.4337       10.3815       8.23108       5.95971       4.36198
  12  16 2934.5280    3.3416  0.9277 12.8589 -0.0004       1.91896  0.0426   0.0848   0.0692    0.1481   0.0000      0.766330   443.6409       15.1518       20.0242       6.29456      -2.40464      -3.49118       4.42636       5.29541       5.57110       5.52392       5.14442       4.05589
  12  17 3074.0434    3.7570  0.9958 12.9569  0.0000       2.37867  0.0443   0.0914   0.0738    0.1566   0.0000       1.07105   438.4532       4.05966       14.8328       3.63227       5.38829       8.56011       3.93707       4.99512       5.30472       4.89200       4.35161       3.97129
  12  18 3213.3515    3.7704  1.3531 12.6611  0.0003      0.678907  0.0529   0.0828   0.0888    0.1739   0.0000      0.633829   432.4706       19.9875       24.0171       3.58012      -4.53940      -8.40402       5.09617       6.36731       6.57667       6.47466       5.89382       4.75905
  12  19 3352.6549    3.4162  1.8273 12.7659 -0.0000      -1.43865  0.0676   0.0660   0.1137    0.1092   0.0000      0.479780   444.4740       23.2473       1.22037       9.58441      -3.77883       2.03474       7.40598       10.2888       10.1628       9.91200       8.06593       6.63717
  12  20 3492.8857    2.8398  2.7184 12.1746  0.0005       1.89281  0.0783   0.0462   0.1415    0.0855   0.0000      0.400337   429.3521       14.7007       7.51218       1.73205       7.31540       11.1378       7.18880       8.61363       9.57605       9.05346       7.81916       6.90804
  12  21 3633.0020    2.3894  3.8432 11.6038  0.0000       1.13402  0.0961   0.0324   0.1736    0.0755   0.0000      0.208384   427.4048       13.7227       9.96412       4.98039      -16.5798       10.0784       8.74028       10.9904       11.9140       11.1959       9.91512       8.33371
  12  24 4053.6006    1.4538  9.1370 10.8153 -0.0005    -0.0639035  0.1886   0.0147   0.3478    0.0471   0.0000     0.0955724   449.3069      -6.87321       15.0934      -6.92282       22.6898       13.8422       15.3160       20.1589       20.6612       19.4983       17.8923       15.1634
  12  25 4194.8383    1.2618 11.6979 10.3669  0.0006     0.0575145  0.2403   0.0112   0.4176    0.0472   0.0000     0.0805598   446.4119      -10.4369      -7.67206      -26.8912      -15.5396       19.1173       18.0918       23.2251       24.3346       23.2937       21.0786       17.7192
  13   6 1541.2675    0.1577  0.2824  9.2728  0.0000       42.0538  0.0366   0.0096   0.0705    0.0584   0.0000       12.4458   436.7975       2.75395       5.86760       1.02717      -6.05406      -4.25071       6.00409       7.86968       7.57764       6.67953       4.89721       4.52934
  13   7 1692.4079    0.2311  0.2455  9.3168  0.0000       18.1790  0.0266   0.0109   0.0491    0.0725   0.0000       8.50598   436.1467       1.23073       11.3581       1.70874      -1.82443       1.41157       2.91626       3.05059       3.16013       3.10346       2.82523       2.63580
  13   8 1838.7144    0.3837  0.3831  9.4480  0.0000       11.8532  0.0268   0.0143   0.0454    0.0712   0.0000       2.70520   437.1791      -5.68568       14.4937      -2.74617      -2.00126       3.38276       2.58356       2.89868       3.57009       3.34942       2.90116       2.58795
  13   9 1983.8825    0.4850  0.5171  9.6088  0.0000       10.0800  0.0341   0.0162   0.0566    0.0873   0.0000       2.10782   433.4418       3.20666       11.7191       1.68579      0.226931      -3.88872       2.84714       4.53391       4.02665       4.30908       3.54904       3.12773
  13  10 2128.5600    0.7139  0.8246  9.8671  0.0000       5.17766  0.0398   0.0192   0.0692    0.1100   0.0000       1.30932   430.3315      -5.91306       13.9164       4.83432      0.329055       2.79465       3.75125       4.11536       4.53201       4.44282       4.33592       3.58164
  13  11 2271.3015    0.9643  0.8198 10.3825  0.0000       4.05713  0.0354   0.0255   0.0720    0.1184   0.0000       1.16400   441.6373       2.58376       11.4282      -1.49824    -0.0961476      -4.89178       3.35526       4.22810       4.32136       4.15958       3.92862       3.55230
  13  12 2411.9568    1.3965  0.7736 10.9754  0.0000       3.59352  0.0345   0.0367   0.0660    0.1243   0.0000       1.10411   440.0577       5.05405       12.7740       5.91744       4.83676      -1.33608       3.48658       4.35658       4.79899       4.53555       3.71564       3.59606
  13  13 2551.7166    1.7859  0.9927 11.4404  0.0000       1.64529  0.0419   0.0445   0.0821    0.1541   0.0000       1.01744   444.9988       8.75226       7.53161      -12.0973      -3.53419       8.43868       4.08177       5.08405       5.61879       5.05307       4.74463       3.80594
  13  14 2691.8211    2.3805  1.1335 11.3492  0.0000       2.45904  0.0427   0.0548   0.0869    0.2429   0.0000       1.03124   437.2542       13.5673       5.28479       6.41484      0.710239       2.18087       3.73583       4.73215       5.22795       4.63519       4.45603       3.91772
  13  15 2832.2329    2.8826  0.8671 12.4041  0.0000     -0.364098  0.0362   0.0753   0.0705    0.1515   0.0000      0.935481   435.5083       16.6252       13.4152       5.88131       2.16926       6.84173       3.60071       4.52167       4.52183       4.49688       4.11455       3.30901
  13  16 2972.7744    3.5653  0.8571 12.8906  0.0000       1.40693  0.0364   0.0920   0.0690    0.1411   0.0000      0.790619   437.0698       17.0957       9.69124      -5.56937      -2.35776      -5.13628       3.51656       4.51628       4.64216       4.26944       4.04310       3.59883
  13  17 3112.6573    4.0307  0.9519 13.1513  0.0000       1.42066  0.0389   0.1013   0.0712    0.1388   0.0000       1.05040   440.2668       12.8490       2.56978      -4.21479     -0.251096       8.80928       3.54939       4.54963       4.58057       4.77209       4.16620       3.68800
  13  18 3252.4776    3.5619  1.4481 12.6071 -0.0013      0.197313  0.0543   0.0734   0.0955    0.1380   0.0000      0.787294   440.1319       23.9682      0.848077       2.03258      0.264007       2.06583       4.69923       5.95100       5.92361       6.00711       5.56353       4.59026
  13  19 3392.4910    3.1489  2.0431 12.2243 -0.0011      0.223900  0.0645   0.0554   0.1169    0.1081   0.0000      0.384594   436.8828       20.7285       26.4789       18.9928       5.94448      0.700289       5.81869       7.52506       7.53018       7.39163       6.32706       5.59521
  13  20 3532.8847    2.6797  2.8251 11.9307  0.0000       1.08579  0.0847   0.0422   0.1370    0.0824   0.0000      0.264004   454.7155       30.8731       14.3390       11.8291       16.5085       4.86712       8.02709       10.6469       10.8954       10.7122       9.69360       7.83393
  13  21 3673.5332    2.1450  3.9661 11.4694  0.0000      0.877981  0.0998   0.0294   0.1761    0.0659   0.0000      0.206549   458.3027       33.3008       15.3343      -14.2872      -7.37564       16.6586       8.37732       10.6654       11.1296       11.0103       9.94857       8.45093
  13  22 3814.2951    1.8987  5.9658 10.8567  0.0000      0.647375  0.1248   0.0211   0.2328    0.0596   0.0000      0.133795   451.4001       18.8201      -26.8069       16.3398       5.15435      -7.73655       9.90362       12.7638       13.3282       13.2612       12.0234       10.3874
  13  23 3954.7985    1.5847  7.6133 10.5333  0.0000      0.212675  0.1525   0.0164   0.2837    0.0546   0.0000      0.107871   471.1646       42.6439       25.0095       22.9538       23.6742       1.47939       11.9604       14.8624       16.2115       15.3644       14.1912       12.0405
  13  24 4095.8061    1.3040  8.8565 10.3941  0.0000      0.137690  0.1807   0.0135   0.3370    0.0490   0.0000      0.100156   432.7633       49.9838      -6.26867      -10.7719       16.1935       22.3254       13.6931       17.4826       17.8554       17.4862       16.5403       14.2480
  14   6 1571.6184    0.1845  0.3058  9.3311  0.0000       14.3989  0.0323   0.0097   0.0593    0.0525   0.0000       8.95468   438.7582      -6.26797       12.6530       6.33442       2.10130     -0.688992       2.83707       3.64034       3.73571       3.80708       4.06210       2.95172
  14   7 1723.5711    0.2558  0.2268  9.3559  0.0000       34.3108  0.0185   0.0140   0.0504    0.0610   0.0000       7.92131   438.4583       3.19158       11.5987     -0.270374       1.79528       1.73233       1.97736       2.49292       2.47911       2.38006       2.35577       1.77976
  14   8 1870.9572    0.3669  0.4629  9.4471  0.0000       13.2251  0.0291   0.0131   0.0558    0.0659   0.0000       2.86683   436.1892       3.02280       22.4085     0.0728729      -1.13013      -2.86588       2.80245       3.76389       4.01815       4.02946       3.47815       3.18407
  14   9 2017.1352    0.5565  0.6229  9.5556  0.0012       8.13325  0.0330   0.0160   0.0578    0.0925   0.0000       1.61914   439.4167      -3.13570       13.0363       5.24856      -8.56981      -7.24912       2.96434       3.51244       3.96417       3.50932       3.57810       2.85010
  14  11 2305.8440    1.1004  0.8307 10.3727  0.0000       5.56308  0.0344   0.0277   0.0646    0.1174   0.0000       1.07319   443.0274       7.24959       7.51113       7.83213      -3.38563      -4.90979       2.92288       3.76822       3.88395       3.97585       3.69292       3.10606
  14  12 2446.9033    1.4029  1.0368 10.6187  0.0000       4.01788  0.0467   0.0321   0.0725    0.1496   0.0000      0.956539   442.7779       9.92167       16.2074      -3.65519     -0.483936       1.52911       4.08633       4.97862       5.49755       4.82944       4.42756       3.97319
  14  13 2587.4897    1.8347  1.0053 11.3758  0.0000       4.61689  0.0411   0.0436   0.0755    0.1296   0.0000       1.05507   432.5332       11.6778       8.88414     0.0933490       3.34974       4.73688       3.40008       4.32890       4.29159       4.54074       3.80515       3.42543
  14  14 2728.3512    2.4567  0.9787 11.9070  0.0000       2.33564  0.0412   0.0591   0.0722    0.1519   0.0000      0.768223   442.4106     -0.801895       5.30320       4.07829       1.07852      -6.84954       3.90136       5.46046       5.76805       5.83791       4.97038       4.36470
  14  15 2869.2609    2.9781  1.0205 12.4354  0.0000     -0.513600  0.0414   0.0726   0.0788    0.1572   0.0000      0.703992   440.5498       16.8472       8.51213       6.19832       2.27015       4.47562       3.28383       4.02830       4.22131       4.23849       3.71968       3.55778
  14  16 3010.2721    3.6956  0.9568 12.7329  0.0000      0.779692  0.0394   0.0898   0.0725    0.1605   0.0000      0.761199   438.7719       12.7413       14.6044       1.90531      -1.59828      -1.50543       3.60534       4.74233       4.73858       4.48762       4.21623       3.67948
  14  17 3150.7984    3.8204  1.0924 13.1395  0.0000       2.23341  0.0531   0.0927   0.0803    0.1493   0.0000       1.00790   443.5905       14.6451       10.9596       9.85679       1.83030       3.59213       4.97024       6.43601       6.57926       5.76784       5.17209       4.52268
  14  18 3290.9942    3.5627  1.3625 12.9616  0.0000      0.666861  0.0532   0.0783   0.0880    0.1240   0.0000      0.970106   436.3111       17.9155       8.34476       7.13258      -7.61429       2.26697       3.92737       5.12563       5.52863       5.68217       4.81321       4.57834
  14  19 3431.6401    3.0527  2.2974 12.1458  0.0000     -0.207893  0.0669   0.0498   0.1219    0.0904   0.0000      0.352864   429.9278       5.04301       9.51173       8.85639     -0.213058      -3.61434       5.30343       6.82242       7.32761       7.13109       6.50484       5.72131
  14  20 3572.6215    2.5691  3.6231 11.5373  0.0000      0.995860  0.0857   0.0336   0.1591    0.0683   0.0000      0.187869   444.4182       30.3577       8.52485       10.9972      -8.42800     -0.225844       6.43546       8.16992       8.56323       8.54849       7.88126       6.97753
  14  21 3713.6038    2.1162  4.7968 11.1798  0.0000      0.601167  0.1067   0.0251   0.1925    0.0587   0.0000      0.164150   432.7306      -3.96638      -10.7204       8.47087       3.64846       18.1512       7.98481       10.1288       10.8592       10.5153       9.74201       8.58027
  14  22 3854.6456    1.8158  6.1927 10.8413  0.0000      0.469891  0.1265   0.0195   0.2331    0.0519   0.0000      0.125230   456.9769       25.4005       5.90839      -10.4296       32.2659      -12.7210       9.59679       11.8820       13.1973       12.4775       11.7298       9.86745
  14  23 3995.6683    1.5100  8.4811 10.4527  0.0001      0.173219  0.1652   0.0147   0.2983    0.0474   0.0000     0.0946855   409.4938       40.2186       14.7074      -7.87223      -17.2503       7.66607       11.6256       15.0704       15.5172       14.8826       14.5844       12.6084
  14  24 4137.4829    1.3049 11.2326 10.0797 -0.0003      0.233738  0.2121   0.0116   0.3824    0.0471   0.0000     0.0782349   450.3335       23.3997       36.6407       23.7525      -29.9230      -5.47043       13.8299       18.3291       18.8212       18.9181       17.2883       14.9789
  15   5 1440.0780    0.1545  0.1571  9.5059  0.0000       62.1096  0.0277   0.0105   0.0405    0.0567   0.0000       21.4861   437.1381     -0.952840       13.0882       3.81821    0.00712265      -4.09902       2.16729       3.66101       3.14692       4.16145       3.04078       3.75360
  15   7 1753.8198    0.3326  0.2762  9.4919  0.0000       18.4267  0.0212   0.0139   0.0425    0.0584   0.0000       4.53811   434.3657      -1.94104       14.8873      -2.73849      -1.21419      -1.39987       2.25374       2.66692       2.74891       2.93479       2.60456       2.20261
  15   8 1902.3761    0.4535  0.4826  9.3269  0.0000       6.18987  0.0269   0.0145   0.0531    0.0811   0.0000       1.73058   439.7193       1.59956       7.58745      -4.82570       5.15633      0.866777       2.66688       3.14893       3.69298       3.47230       3.23938       3.17975
  15   9 2049.7633    0.6101  0.5439  9.7723  0.0000       7.87462  0.0269   0.0176   0.0540    0.0824   0.0000       1.62272   439.4793      0.172613       9.67363       1.93527     -0.732016       1.92613       2.58229       2.73002       2.99672       3.01080       2.96234       2.60677
  15  10 2195.9500    0.8575  0.7984  9.8547  0.0000       6.62216  0.0304   0.0213   0.0656    0.1107   0.0000       1.36070   439.2687       1.44035       16.3142      0.245243      -1.30193      -1.21567       2.52986       3.24066       3.38584       3.46858       2.99598       2.85213
  15  11 2339.4847    1.1608  0.9233 10.2372  0.0000      0.265831  0.0409   0.0259   0.0660    0.1412   0.0000      0.990960   436.5962       6.30039       14.1796      0.610862       2.27256       3.74286       3.12634       3.95849       4.18276       4.14358       4.05907       3.40334
  15  12 2481.1627    1.5859  1.0549 11.0987 -0.0001       2.47752  0.0460   0.0352   0.0818    0.1250   0.0000      0.827838   438.0415       6.88268       18.0278       4.32116       2.23647       1.71085       4.66270       7.08086       6.99955       7.62124       6.51757       5.73188
  15  13 2622.4222    2.0754  0.9553 11.7664  0.0000       1.76223  0.0367   0.0479   0.0715    0.1194   0.0000      0.992008   435.5010     -0.338307       7.93273       2.29919      -7.64022       6.25887       3.09058       4.15912       4.29606       4.44121       3.84491       3.12469
  15  14 2764.2290    2.6770  0.9601 11.9308  0.0000       1.15320  0.0354   0.0602   0.0723    0.1605   0.0000      0.817911   437.7267       8.46218       17.1357       6.63132      -6.32638      -4.87141       2.66490       3.36223       3.52856       3.28985       3.51327       2.92285
  15  15 2905.9698    3.4037  0.8908 12.5429  0.0000       2.45970  0.0335   0.0819   0.0646    0.1522   0.0000      0.665516   441.5372       16.8277       13.1136       6.76652       1.56722     -0.484254       2.73473       3.58540       3.76709       3.74918       3.40733       3.16808
  15  16 3047.1451    3.9871  1.0371 12.8105  0.0000     -0.447154  0.0400   0.0895   0.0735    0.1649   0.0000      0.636037   440.4783       11.4750       7.16200       2.92114      -11.6965     -0.501972       3.21930       4.03470       3.98986       3.99537       3.60847       3.32685
  15  17 3188.1179    3.8043  1.1163 13.4057  0.0000      0.540374  0.0454   0.0904   0.0813    0.1326   0.0000      0.804397   438.3489       12.4270       10.8235       5.68058      -8.43452       5.26543       3.39918       4.57359       4.72053       4.54947       4.41496       3.77614
  15  18 3329.1182    3.3468  1.8976 12.3682  0.0004      0.957094  0.0608   0.0596   0.1017    0.1184   0.0000      0.456249   439.1421     -0.920933       2.01701       5.12344       8.23431       2.63840       4.44734       5.86461       5.99936       5.66076       5.63092       5.00724
  15  19 3470.1764    2.8740  2.3797 12.1658  0.0000      0.540288  0.0695   0.0455   0.1184    0.0879   0.0000      0.370633   435.9879       7.61562      -2.01482       11.2334       8.95203       1.13239       4.79469       6.40015       6.85871       6.68337       6.27476       5.63476
  15  20 3611.4404    2.4440  3.5794 11.6182  0.0000      0.297539  0.0851   0.0323   0.1525    0.0710   0.0000      0.211819   429.8536       2.32728       28.5770       38.3134      -18.4939       3.10421       6.22592       8.19257       8.80704       8.62871       8.05450       7.29284
  15  21 3752.8411    2.1010  5.4475 11.0581 -0.0000      0.175088  0.1113   0.0223   0.1962    0.0573   0.0000      0.118232   419.1907       11.5931       1.85832       11.1126      -13.3259       1.91359       8.21761       10.2798       11.3914       11.4563       10.9540       9.27809
  15  22 3894.7851    1.6826  7.4665 10.7805  0.0000      0.440385  0.1413   0.0164   0.2638    0.0461   0.0000     0.0991728   454.1868       17.2679       49.1183       9.94820       14.9046      -16.3459       9.68809       12.1205       12.9924       12.9419       12.2493       10.6812
  15  23 4036.1392    1.4571  9.3712 10.4527  0.0000      0.216037  0.1758   0.0129   0.3091    0.0435   0.0000     0.0852837   445.6315       17.3686       16.2934      -26.3805      -5.98320       2.24430       11.4981       15.1401       15.8821       15.6921       14.7644       13.1669
  15  24 4178.2381    1.2337 12.7178 10.1622 -0.0001      0.303963  0.2369   0.0101   0.4175    0.0410   0.0000     0.0786173   465.8932       38.7792      -8.52186       40.7125       47.7928      -17.6612       14.5976       18.2379       19.8341       19.4195       18.4392       16.2891
  16   5 1467.3043    0.1405  0.1562  9.2626  0.0000       34.5544  0.0309   0.0097   0.0388    0.0453   0.0000       22.7185   439.3202     -0.554780       12.6582      -2.31466      -2.96865     -0.724383       2.38705       2.25205       3.10376       3.86437       3.50712       2.57280
  16   7 1783.3046    0.3266  0.3223  9.1764  0.0000       15.0228  0.0211   0.0124   0.0411    0.0612   0.0000       3.37377   439.6694      -3.67284       9.62132       4.85175   -0.00277850     -0.588049       1.69636       2.30296       2.42366       2.49349       1.96808       2.08206
  16   8 1933.2450    0.4728  0.3978  9.3736  0.0000       10.0953  0.0210   0.0153   0.0441    0.0662   0.0000       2.08778   440.7980       1.85974       12.4671       2.12822      0.371041       1.82362       1.77674       2.18632       2.56233       2.35776       2.33339       2.01217
  16   9 2081.7298    0.6240  0.6478  9.5951  0.0000       8.36482  0.0304   0.0173   0.0569    0.0930   0.0000       1.62956   433.7952       3.93959       18.9839      -1.56325      -2.35851      0.813540       2.34688       3.10022       3.04524       3.26673       3.18159       2.68325
  16  10 2228.4380    0.9466  0.7549  9.7846  0.0000       1.77992  0.0295   0.0228   0.0585    0.1295   0.0000      0.968850   441.1845       2.63548       14.0374      0.525392      -2.90497       1.45037       2.21332       2.92207       3.03024       3.13662       3.09824       2.73946
  16  11 2372.8101    1.2192  0.8842 10.4864  0.0000       3.97556  0.0350   0.0280   0.0654    0.1134   0.0000      0.971218   441.2153      -2.45627       6.62513       6.01612      -2.68206       9.32297       2.61446       3.01821       3.38808       3.67742       3.12898       2.79452
  16  12 2515.0898    1.6319  1.0302 11.0893  0.0000       3.38371  0.0394   0.0358   0.0751    0.1148   0.0000      0.983434   437.8468       4.22356       13.9945      -4.07555      -13.3296       2.30573       2.76862       3.63242       3.92033       3.76642       3.63769       3.38447
  16  13 2657.0507    2.1439  0.9988 11.6036  0.0000       2.33542  0.0371   0.0472   0.0694    0.1218   0.0000      0.849528   439.7872       8.81844       10.3877       6.18111      -2.20741       4.67615       2.76560       3.35054       3.49554       3.82335       3.47424       2.94724
  16  14 2799.7433    2.7386  0.9857 11.7786  0.0000       2.91560  0.0356   0.0592   0.0663    0.1371   0.0000      0.840888   440.9960       16.0410       7.04225       7.06970      -1.42016       3.86659       2.62684       3.28543       3.57011       3.47313       3.13950       2.93042
  16  15 2941.9799    3.3463  0.9280 12.4834  0.0000       2.22093  0.0355   0.0764   0.0660    0.1356   0.0000      0.949889   441.3796       2.85472       9.09504       3.54313       1.46680     -0.984930       2.68857       3.65332       3.61168       3.57036       3.31763       2.91100
  16  16 3083.7001    3.7240  1.2014 12.8357  0.0000      0.954753  0.0512   0.0804   0.0846    0.1407   0.0000      0.775352   440.4141       9.34813       10.0068       7.02290      -3.56979      0.375082       4.17232       7.69227       7.18941       9.47694       6.90588       8.97851
  16  17 3224.9558    3.6618  1.3653 12.5003  0.0000      -1.13737  0.0461   0.0752   0.0855    0.1601   0.0000      0.491690   438.4433       10.7628       15.0022      -4.13671      0.850421     -0.507278       3.18490       3.88300       4.06410       4.42284       3.83009       3.58987
  16  18 3366.4117    3.3137  1.7640 12.3604  0.0008     0.0609954  0.0574   0.0601   0.1033    0.1187   0.0000      0.410900   447.3687       8.71199       1.12104       13.8545       4.11032      -1.60516       3.98055       5.13554       5.74734       5.39361       5.56711       4.72213
  16  19 3508.1533    2.7590  2.9461 11.6233  0.0000      0.761286  0.0751   0.0384   0.1295    0.0854   0.0000      0.230221   440.3458       21.9572       20.2475      -7.42028       10.2904      -7.50793       5.25780       6.80464       7.49023       7.26492       6.77831       6.00376
  16  20 3650.1727    2.3182  4.1308 11.1757  0.0000      0.629120  0.0912   0.0276   0.1637    0.0667   0.0000      0.181537   434.0774       12.3145       17.5263       9.91164      -2.80537     -0.396356       5.96711       7.65736       8.49573       8.19698       7.93650       7.22230
  16  21 3792.0429    1.9785  5.6027 10.7374  0.0002      0.344269  0.1092   0.0203   0.2027    0.0552   0.0000      0.127058   443.1322       5.77312      -15.6282       13.1804      -10.8885      -13.2357       7.13111       8.69749       9.70872       9.78260       9.13939       8.23767
  16  22 3934.0561    1.6311  7.7057 10.4238  0.0000      0.327798  0.1451   0.0154   0.2611    0.0467   0.0000     0.0975187   434.0701       48.8418       2.11333       27.0495      -7.89213      -3.67413       9.30945       11.7274       12.2759       12.5514       11.8759       10.9066
  16  24 4218.8876    1.1382 12.0954 10.0030  0.0005      0.401744  0.2282   0.0103   0.4037    0.0378   0.0000     0.0783321   485.3666       11.2859      -13.1338      -10.8481       39.4184      -40.7204       12.7079       16.6330       17.4755       17.2643       16.6729       15.1788
  16  25 4361.1541    0.9344 14.3109  9.8636 -0.0005      0.289994  0.3044   0.0081   0.4808    0.0340   0.0000     0.0981711   440.9823       12.4139       22.2578       36.6918       59.5623       6.78107       16.0453       20.4748       21.6431       21.4689       20.5208       18.9947
  17   6 1657.1011    0.2111  0.2937  9.3241  0.0000       32.8513  0.0270   0.0098   0.0481    0.0484   0.0000       8.41597   439.2688     0.0803819       16.0422      -1.62678      -2.97991       2.50804       2.00036       2.57070       3.09069       2.81315       2.73012       2.93962
  17   7 1812.0450    0.3608  0.3820  9.2713  0.0000       12.5207  0.0419   0.0118   0.0453    0.0572   0.0000       3.18608   439.3854       1.38933       17.0906      -1.11990       1.87311       1.45128       5.52820       6.13815       7.09620       8.43856       6.61586       5.97469
  17   8 1963.4278    0.4756  0.6234  9.4039  0.0000       9.90592  0.0294   0.0133   0.0572    0.0739   0.0000       1.80277   435.1034       2.83105       14.9163       1.96829     -0.783944       2.14361       2.36039       2.73236       2.84759       3.22705       3.00008       2.58763
  17   9 2113.0930    0.6708  0.6041  9.8331  0.0000       6.99583  0.0275   0.0174   0.0534    0.0836   0.0000       1.55583   440.5609     -0.204433       16.9372       1.11238       2.33160       1.22522       2.02026       2.51705       2.81552       2.57424       2.56237       2.44585
  17  10 2260.4561    1.0045  1.0294  9.8404  0.0000       4.23463  0.0392   0.0212   0.0708    0.1355   0.0000      0.916459   438.3138       1.80748       8.96161      -1.96906       4.88456     -0.798751       2.41952       3.25579       3.50440       3.32107       3.53797       3.09938
  17  11 2405.2339    1.3747  1.0796 10.7323  0.0000       3.71633  0.0405   0.0299   0.0746    0.1269   0.0000       1.00199   439.1391      -4.79220       18.0721       10.4789       5.00970      -2.06814       2.73558       3.57357       3.74943       3.74723       3.88666       3.50966
  17  12 2548.1494    1.8196  0.9045 11.4364  0.0000      0.853193  0.0351   0.0409   0.0648    0.1083   0.0000      0.962813   442.2277       5.26530       9.62697       1.70783       5.84003       1.90861       2.94470       3.97881       4.11851       4.04737       3.48250       3.31556
  17  13 2691.1204    2.1640  1.1052 11.8007  0.0000       1.11862  0.0436   0.0456   0.0741    0.1174   0.0000      0.910108   438.5934       2.90640       17.1914       1.26072      -1.97861       1.13887       2.78984       3.56523       3.51606       3.63574       3.69286       3.58208
  17  14 2834.4857    2.8474  1.0092 12.1997  0.0000       1.57387  0.0374   0.0591   0.0668    0.1182   0.0000      0.862429   440.0973       4.96255       12.6508       7.19159      -2.09159       5.84650       2.49589       3.10942       3.46641       3.49149       3.13066       3.16827
  17  15 2977.3925    3.5394  0.8616 12.8693  0.0000       2.10023  0.0321   0.0804   0.0615    0.1046   0.0000      0.759649   442.9113       11.5477       19.2347       3.25193     -0.473104       5.67240       2.47503       3.17847       3.36132       3.66596       3.30047       2.84955
  17  16 3119.4833    3.9804  1.0328 12.8347  0.0000      -1.31860  0.0370   0.0851   0.0698    0.1385   0.0000      0.849376   439.6123       13.9038       11.4628       5.95271      -2.54797       11.3159       2.41742       3.07517       3.10379       3.21394       3.06023       2.93621
  17  17 3261.6890    3.5335  1.6511 12.5636 -0.0003       2.23044  0.0523   0.0646   0.0952    0.1197   0.0000      0.702031   433.9276       21.4112       18.7221       11.2972      -1.67704       1.62806       3.48523       4.51055       4.63817       4.95645       4.47962       3.95242
  17  18 3403.7002    3.2340  1.8645 12.4013  0.0000       1.62486  0.0587   0.0572   0.0988    0.1127   0.0000      0.521800   441.4480       5.50228       23.8010       11.8470       9.27989       2.97198       3.85514       4.90560       4.95642       5.14326       4.72237       4.40441
  17  19 3545.9189    2.7240  3.3606 11.4901  0.0000      0.799443  0.0756   0.0356   0.1401    0.0871   0.0000      0.221229   436.4554       24.2436       15.1071       4.24611     -0.399784      -13.8389       4.84546       6.12452       6.63474       6.66272       6.46485       5.74871
  17  20 3688.0966    2.2218  4.5276 11.1708  0.0000      0.385801  0.0950   0.0251   0.1716    0.0616   0.0000      0.157371   446.4798       21.7658       12.2365       12.4501      -12.8746      -5.78431       5.88952       7.48032       8.13466       8.21768       7.82332       7.14797
  17  21 3830.7502    1.8777  6.3309 10.7842  0.0000      0.473982  0.1233   0.0183   0.2136    0.0495   0.0000      0.106246   445.5484       40.0900      -4.01130      -7.99082      -15.8894       10.3359       7.44126       9.89300       10.3899       10.6354       10.1544       9.41930
  17  22 3973.4279    1.5302  8.0861 10.5243  0.0000      0.643342  0.1486   0.0142   0.2722    0.0418   0.0000     0.0994778   436.4477       31.4931      -9.57737      -3.89619       11.0674       5.45728       8.67711       11.0971       11.7704       12.2075       11.3306       10.6456
  18   4 1341.6490    0.0925  0.1083  9.1925  0.0029       208.186  0.0211   0.0100   0.0422    0.0600   0.0000       56.0322   438.2069       8.13527       12.9352      0.346464      -17.0265       1.36566       1.95320       2.61291       2.73011       2.50882       2.33308       1.98620
  18   5 1518.7617    0.1557  0.1258  9.3159  0.0000       40.7717  0.0187   0.0099   0.0287    0.0420   0.0000       20.6126   439.6319      -2.41020       14.1717     -0.132398       3.58936       3.14532       1.54498       2.47279       2.86258       1.72572       2.82399       2.11151
  18   6 1683.6845    0.2680  0.2134  9.3310  0.0000       15.8910  0.0232   0.0116   0.0345    0.0460   0.0000       5.81989   438.7780      -5.33180       17.1344      -1.48683      -2.75940      -2.29018       2.60529       3.43737       3.71480       3.52560       3.09971       2.43276
  18   7 1840.0468    0.3926  0.4890  9.3016  0.0000       9.72206  0.0310   0.0121   0.0445    0.0643   0.0000       2.08134   439.5512      -2.31266       10.7423      -1.83108      0.921559       4.95217       1.98146       3.04463       2.83095       3.24777       2.75235       3.36115
  18   8 1992.9339    0.5138  0.6123  9.3312  0.0000       7.68535  0.0296   0.0136   0.0502    0.0815   0.0000       1.48948   438.4832       1.10615       18.0492       2.65283      -4.13477      -3.64830       2.23116       2.65021       2.81457       2.94655       2.76955       2.82603
  18   9 2143.8784    0.7533  0.6490  9.7491 -0.0002       9.85791  0.0254   0.0191   0.0530    0.0844   0.0000       1.42632   436.6434       7.21926       14.0986       1.00058      -3.20087       2.23305       1.78944       2.23747       2.38656       2.67773       2.69215       2.09439
  18  10 2291.6174    1.0267  0.7983 10.5602  0.0000       2.32383  0.0313   0.0241   0.0603    0.0893   0.0000       1.11754   436.9880      -4.75668       12.9214     0.0661743      -2.81885       1.07737       2.29290       2.88930       2.92478       3.24212       3.19265       2.97186
  18  11 2436.9244    1.4274  0.9693 10.9510  0.0000       2.93711  0.0359   0.0310   0.0694    0.1089   0.0000      0.991448   436.7469       3.19948       14.3806       6.37025      -3.93986      -7.01343       2.36155       2.81317       3.14943       3.07740       3.04470       2.90852
  18  12 2580.9079    1.7925  0.9372 11.5201  0.0000      0.774338  0.0338   0.0388   0.0659    0.0997   0.0000      0.969634   439.9302       8.77876       15.2575     -0.465122      -3.83852      -3.08644       2.40937       3.00286       3.32653       3.39845       3.28466       2.80989
  18  13 2724.8488    2.4359  1.0743 11.6208  0.0000       1.08810  0.0387   0.0485   0.0653    0.1439   0.0000      0.798579   437.2556       3.82123       16.4199       1.47958      -9.31886      -8.46351       2.46265       3.08070       3.20569       3.36391       3.14857       3.17191
  18  14 2868.7573    3.2349  0.8000 12.4443  0.0000      0.220703  0.0292   0.0718   0.0580    0.1095   0.0000      0.802982   432.8244       13.0845       14.6819       6.78277       1.53070      -1.81822       2.23893       2.46440       2.91274       3.05623       2.91633       2.64830
  18  15 3012.3309    3.5818  1.0132 12.3711  0.0000       1.52340  0.0373   0.0713   0.0639    0.1422   0.0000      0.801718   437.9937       5.44378       11.5613      0.977754       2.24180       4.24745       2.40739       3.41991       3.57124       3.49409       3.37867       3.09705
  18  16 3155.0072    3.7517  1.2796 12.5106  0.0031      0.187863  0.0404   0.0709   0.0813    0.1446   0.0000      0.733737   442.3227       16.2240       14.5478       4.67909      -5.26504       4.99449       2.50769       3.30244       3.50503       3.61800       3.47073       3.20525
  18  17 3297.6385    3.4237  1.5665 12.8930  0.0000       1.08921  0.0519   0.0640   0.0917    0.0925   0.0000      0.572699   441.4160       4.52605       12.0374       6.11785      -3.81007      -6.73175       3.06620       4.16319       4.28374       4.26973       4.14344       3.62423
  18  18 3440.2963    2.9357  2.3262 11.8627  0.0000       1.34174  0.0622   0.0441   0.1098    0.1027   0.0000      0.372957   444.5168       16.6608       9.11697       2.03740      0.489009       8.72702       3.77414       5.01726       5.25859       5.46455       5.18191       4.52631
  18  19 3582.8981    2.5528  3.8167 11.5061  0.0000      0.264719  0.0851   0.0307   0.1482    0.0676   0.0000      0.198569   436.2658      -2.98195       6.14949       4.47271      0.536818      -11.4312       5.15161       6.51529       6.75963       7.05435       7.06646       6.66727
  18  20 3725.6945    2.0638  5.0500 11.0143  0.0000      0.618175  0.0991   0.0220   0.1872    0.0578   0.0000      0.130869   455.5548       24.3607       3.88578     -0.144121      -23.0685      0.565062       5.89706       7.52472       8.24608       8.30916       7.99708       7.41438
  18  22 4011.5975    1.4914  9.6235 10.3177  0.0000      0.369993  0.1634   0.0124   0.3018    0.0392   0.0000     0.0813379   457.7610       43.0175       8.92009      -39.1248       2.42828       16.1333       8.89199       11.7122       12.3877       12.6272       12.4857       11.5531
  19   5 1543.0810    0.1491  0.1789  9.4650  0.0000       41.6179  0.0205   0.0083   0.0373    0.0444   0.0000       17.2275   440.5220      -1.46745       13.9649      -1.67594     0.0822844      -1.32214       1.48580       1.93416       2.33027       2.33247       2.63855       2.07425
  19   6 1709.4195    0.2577  0.3600  9.5112  0.0000       12.9880  0.0252   0.0095   0.0482    0.0458   0.0000       4.17083   440.4058       1.40833       15.6162      -6.27818      -5.25391      -2.03347       1.92626       2.06564       2.13898       2.87677       2.87592       2.97633
  19   7 1867.3165    0.3845  0.3908  9.5989  0.0000       5.61696  0.0215   0.0121   0.0411    0.0599   0.0000       2.31469   439.2609       2.26038       13.9980     -0.606463       3.72019       2.20597       1.79172       2.48783       2.51777       3.03880       2.70587       2.87883
  19   8 2021.8752    0.5850  0.6458  9.5225  0.0000       6.54096  0.0256   0.0144   0.0518    0.0887   0.0000       1.14606   439.9053      -1.15830       14.2995      0.220121     -0.812749       2.11471       2.01688       2.56828       2.68354       2.62971       2.45221       2.41205
  19   9 2173.8721    0.7934  0.7968 10.0042  0.0000       6.30778  0.0315   0.0181   0.0567    0.1047   0.0000       1.14509   436.9991      -3.09132       13.3831       3.97679      -3.66943     -0.274016       2.30057       3.04372       3.26606       3.10942       2.93408       2.77564
  19  10 2322.4197    1.1006  0.9090 10.6002  0.0000       2.66468  0.0361   0.0232   0.0614    0.1019   0.0000       1.02086   438.4549       3.02015       12.2567       5.28513      -1.74130      -2.40690       2.19514       2.73898       2.46103       2.83045       2.82711       2.68896
  19  11 2468.2571    1.5514  1.0260 11.3133  0.0000       1.62306  0.0370   0.0319   0.0665    0.1129   0.0000      0.903528   438.8220    -0.0361135       17.7540       4.35504      -2.14398       2.68812       2.42952       3.10226       3.41995       3.50592       3.35154       3.17362
  19  12 2613.1176    2.0007  1.0184 11.4414  0.0000       1.09850  0.0346   0.0399   0.0630    0.1402   0.0000      0.989668   440.8568       6.27848       15.4096       2.97619      -4.23857      -4.12894       2.07819       2.55068       2.88923       2.82653       2.64576       2.52534
  19  13 2757.9533    2.6360  0.9815 12.0603  0.0000     -0.467342  0.0328   0.0529   0.0642    0.1319   0.0000      0.871470   440.4550       11.2086       9.56097       1.48240       2.71176     -0.455732       2.34748       2.93770       3.21893       3.28829       3.06919       2.73299
  19  14 2902.5994    3.0735  0.9583 12.6978  0.0000     0.0713215  0.0350   0.0621   0.0599    0.1016   0.0000      0.683485   435.5333       7.95520       11.9780      0.796660      -6.13338      0.851916       2.56502       3.45481       3.84561       3.83689       3.67188       3.00115
  19  15 3046.6924    3.6255  1.0507 12.9031  0.0000       1.14934  0.0602   0.0699   0.0631    0.1174   0.0000      0.848713   440.3987       2.05091       14.3666       3.64140     -0.585748      0.123043       5.10260       7.59754       6.94562       7.49190       6.27336       5.60046
  19  16 3189.9870    3.5793  1.3441 12.9407  0.0000      0.662038  0.0424   0.0640   0.0813    0.1028   0.0000      0.869651   438.5607       17.0624       6.28095       3.95493      0.595499       6.49125       2.54556       3.41345       3.63536       3.79065       3.50139       3.48597
  19  17 3333.0320    3.2420  1.6564 12.7247  0.0000     -0.691116  0.0512   0.0539   0.0859    0.0951   0.0000      0.844583   438.3420       15.7996       14.4018      0.757695      -6.98235      -2.76962       3.01177       3.93382       4.32112       4.46427       4.30126       3.93328
  19  18 3476.5539    2.8111  2.9002 11.9735  0.0000       2.55990  0.0683   0.0374   0.1201    0.0752   0.0000      0.386089   437.1762       18.3186       11.6302       10.6492       2.16657       3.42912       3.83972       5.15098       5.32818       5.62517       5.40548       5.34980
  19  19 3619.6459    2.3804  3.9655 11.6069  0.0000      0.470015  0.0817   0.0273   0.1541    0.0623   0.0000      0.184032   433.9064       19.6221       20.8939       11.8063      -7.27152       11.4934       4.78074       6.17853       7.12016       7.36723       7.08989       6.52584
  19  20 3763.1663    2.0535  5.4899 11.0907  0.0007      0.743410  0.0988   0.0201   0.1868    0.0538   0.0000      0.115964   447.9768       17.8916       5.70035      -3.13796       5.25355      -2.77416       5.75061       7.66558       8.03137       8.50507       8.22356       7.54891
  19  21 3906.2797    1.6866  8.0545 10.7298 -0.0001      0.280782  0.1380   0.0143   0.2490    0.0422   0.0000     0.0882713   440.2849       6.34358       26.5886      -12.7081    -0.0394467      -7.07060       7.56923       9.80737       10.5604       11.0199       10.5060       9.84076
  19  22 4049.7174    1.4288 10.0253 10.4059  0.0000      0.291564  0.1627   0.0112   0.3035    0.0389   0.0000     0.0743229   447.3046     -0.560765       21.7909       31.7068       5.69497       10.2295       8.58249       11.1325       12.0714       12.3757       11.7205       11.2126
  19  23 4192.8170    1.2172 11.7864 10.2548 -0.0007      0.159580  0.2059   0.0094   0.3520    0.0370   0.0000     0.0757546   444.8523      -11.2305      -4.59497       36.9435       8.45703       5.14394       9.86987       13.1059       13.9520       14.9079       14.4389       13.1476
  19  24 4336.4057    1.0046 15.0944 10.1676  0.0000      0.175889  0.2945   0.0074   0.4703    0.0324   0.0000     0.0823125   415.7473       10.7040       22.2515      -3.83234       11.3538      -28.4309       13.3082       17.6841       18.9096       19.2532       18.9562       17.4557
  20   5 1566.5937    0.1981  0.4065  9.5952  0.0000       25.5147  0.0321   0.0084   0.0584    0.0452   0.0000       6.94662   437.4726       3.13302       19.8369       1.32239      -8.92650      0.971787       2.36527       3.22350       3.50483       4.28918       3.91551       4.66389
  20   6 1734.2267    0.2811  0.4870  9.6597  0.0007       5.03149  0.0298   0.0092   0.0521    0.0506   0.0000       2.84446   443.5976      -3.98315       15.2647       5.85081      -2.16032    -0.0345545       2.13508       2.43786       2.55660       3.26258       3.42043       2.88365
  20   7 1894.0332    0.4562  0.4909  9.8023  0.0000       11.8466  0.0216   0.0128   0.0452    0.0595   0.0000       2.00661   441.5474     -0.649034       18.9934       2.50338       4.21293     0.0207422       1.52253       1.94173       2.18624       2.16364       2.06021       1.91169
  20   8 2050.1096    0.6035  0.6581  9.9334  0.0000       2.11169  0.0558   0.0141   0.0513    0.0798   0.0000       1.23498   443.0759      0.572963       16.3213       7.56739      -1.02325       5.26202       6.33155       10.7211       9.56852       11.9477       9.34235       8.99766
  20   9 2203.2796    0.8920  0.9155 10.2844  0.0000       4.47825  0.0329   0.0183   0.0606    0.0971   0.0000      0.979494   437.1180       2.12824       15.2870       3.60831      -4.04790       1.21005       1.95512       2.62138       2.81708       2.93737       2.60495       2.55770
  20  10 2352.5533    1.2019  0.9615 11.0998  0.0000       4.33629  0.0348   0.0249   0.0620    0.0950   0.0000      0.992587   435.3705      0.448195       17.3597     -0.792332      -1.13873       2.05268       2.19599       2.69921       3.03342       3.02077       2.95462       2.86929
  20  11 2499.0021    1.5548  1.1480 11.2025  0.0000       1.57143  0.0387   0.0292   0.0698    0.1287   0.0000      0.832258   439.1297       3.00042       15.0451       3.50877       1.43667       2.77705       2.24980       2.83508       3.12499       3.22736       3.03323       2.92421
  20  12 2644.9243    2.0783  1.1206 11.8945  0.0000       1.99330  0.0385   0.0391   0.0679    0.1204   0.0000      0.810294   438.3364       6.49380       10.0659       1.18515      -1.63870      -1.84770       2.38699       3.02765       3.22646       3.30269       3.26818       3.10601
  20  13 2790.8144    2.7528  0.8625 12.6893  0.0000       1.56722  0.0305   0.0559   0.0540    0.0916   0.0000      0.991069   441.4394       4.39215       17.3752       3.15283      -2.92076      -1.87501       1.83300       2.29175       2.54377       2.72585       2.32728       2.33058
  20  14 2936.0305    3.3484  0.9536 12.6851  0.0000      0.457320  0.0302   0.0663   0.0589    0.1254   0.0000      0.712702   437.4438       3.81677       13.6871       5.49340      0.664370       4.38229       1.99606       2.57690       2.73803       2.81761       2.83252       2.60883
  20  15 3080.6061    3.8276  1.0254 13.3007  0.0000       1.49176  0.0353   0.0747   0.0632    0.1107   0.0000      0.898188   437.9945       13.3093       6.79916       6.82701      0.262927       7.98765       2.10079       2.92892       2.85711       3.11142       2.88298       2.85121
  20  16 3224.5332    3.6863  1.2774 13.2713 -0.0001     -0.256016  0.0416   0.0668   0.0791    0.1083   0.0000      0.811415   435.1246       11.9424       19.3109      0.662908      -2.72672       1.77565       2.24289       2.91997       3.04458       3.26554       3.25000       3.10479
  20  17 3368.2260    3.1295  2.0172 12.7414  0.0000      0.886370  0.0536   0.0453   0.0987    0.0693   0.0000      0.359511   433.5476       7.51843       8.16157       12.3597      -1.97662       7.89969       2.87697       3.76587       4.01203       4.20633       4.12533       3.78619
  20  18 3512.1259    2.7029  3.0780 12.0917  0.0000      0.805989  0.0691   0.0324   0.1197    0.0644   0.0000      0.236603   431.6426       13.0659       18.2762       11.0801      0.520064       7.01174       4.12051       5.33979       5.68082       5.84600       5.70030       5.27764
  20  19 3655.8824    2.2685  4.4652 11.6348  0.0000      0.412854  0.0875   0.0237   0.1580    0.0558   0.0000      0.148648   439.0795       20.8787      0.683977      0.619289       1.95795       7.79117       5.04830       6.68121       7.21099       7.32623       7.07202       6.61533
  20  20 3799.8708    1.9169  6.5938 11.0379  0.0000      0.483644  0.1105   0.0162   0.2083    0.0449   0.0000     0.0945459   435.9012       31.0162       19.6181       4.06030      -9.55911       6.71857       5.75619       7.33780       8.02074       8.47794       8.43929       7.58913
  20  21 3943.5769    1.6474  8.1307 10.7593  0.0000      0.339017  0.1366   0.0129   0.2395    0.0413   0.0000     0.0862441   457.5583       14.8802       20.6179       5.91337      0.667782      -14.4032       7.25020       9.70688       10.4061       10.8543       10.5898       9.99598
  20  23 4230.9469    1.1770 14.0545 10.4196  0.0000      0.158864  0.2521   0.0078   0.3988    0.0312   0.0000     0.0685164   447.4782       14.1606      0.323750      -7.38054      -19.1614       10.6805       10.8702       14.6071       15.6074       16.2605       15.9765       14.8427
  20  24 4375.2940    0.9627 17.0684 10.2758 -0.0049      0.370291  0.3395   0.0061   0.5065    0.0277   0.0000     0.0861083   420.3970      -15.3194       35.7085      -18.7468       34.6450      -22.3948       13.4364       18.1687       19.4449       20.3451       20.0568       19.3932
  21   5 1589.3159    0.1837  0.1844  9.3153  0.0000       26.5266  0.0177   0.0088   0.0340    0.0411   0.0000       11.0004   439.6721     -0.336754       17.8799       1.65014      -5.09010      -4.18772       1.22459       1.50604       1.40066       1.79907       1.50590       1.58966
  21   6 1758.1876    0.3094  0.4270  9.3564  0.0000       7.64642  0.0225   0.0100   0.0478    0.0515   0.0000       2.70783   436.2314       1.52784       15.1209       1.77540      -5.22397      -3.55550       1.56512       2.04981       2.20905       2.12589       2.16930       2.00820
  21   7 1919.8525    0.4908  0.3852  9.5917  0.0000       7.06101  0.0191   0.0140   0.0350    0.0598   0.0000       1.89680   438.5567       1.17595       17.8942     -0.775312      0.163981      0.423741       1.25082       1.71182       1.66642       1.87211       1.84373       1.90261
  21   8 2077.8122    0.6050  0.7368  9.7006  0.0000       6.20107  0.0284   0.0133   0.0572    0.0754   0.0000       1.36349   439.2588     -0.464627       15.4283     -0.758936      -1.60923      -3.51833       1.73676       2.18376       2.58007       2.42841       2.23932       2.26455
  21   9 2231.9453    0.9597  0.9009 10.0823  0.0000       3.92710  0.0320   0.0193   0.0570    0.1017   0.0000      0.947078   437.2856      0.961292       14.2898       3.79970      -6.71313      -5.80920       2.08606       2.77161       2.94651       2.98802       2.90154       2.80478
  21  10 2381.9815    1.2058  1.0891 10.6209  0.0001       3.12478  0.0363   0.0229   0.0685    0.0998   0.0000      0.868590   442.5286       3.62143       16.1248       4.26987      -3.73472     -0.316877       1.97530       2.49313       2.72329       3.01281       2.95575       2.64760
  21  11 2529.4700    1.7323  1.0426 11.0455  0.0000       3.34829  0.0332   0.0326   0.0623    0.1171   0.0000      0.757819   440.1538       4.36891       14.9281       4.30613      -3.79182      0.991118       1.93022       2.55042       2.78524       2.83887       2.89433       2.76019
  21  12 2676.3143    2.4284  1.0009 11.6114  0.0000       3.48813  0.0309   0.0454   0.0606    0.1170   0.0000      0.772298   439.9876       9.58510       16.2014      -4.77892      -2.64914       1.14826       1.72125       2.37035       2.40729       2.80197       2.44319       2.41991
  21  13 2823.0604    2.8304  0.9470 12.4088  0.0000       1.46512  0.0314   0.0554   0.0583    0.0980   0.0000      0.878787   439.7971       10.8398       15.1096       3.54118      -2.26795      -1.03043       1.82556       2.39563       2.61263       2.74919       2.72975       2.33985
  21  14 2969.0510    3.5780  0.9846 12.5736  0.0000       1.23669  0.0307   0.0684   0.0609    0.1069   0.0000      0.832264   440.4776       3.68481       13.6296       4.30436      0.471643       1.38332       1.85315       2.45519       2.76242       2.93106       2.68990       2.38851
  21  15 3114.0306    3.7578  1.2320 12.4033  0.0000      0.551053  0.0370   0.0648   0.0682    0.1349   0.0000      0.639758   438.8773       8.03777       8.38476     -0.661632       2.64660      -2.72721       2.01339       2.65861       2.82417       2.82877       2.83961       2.57138
  21  16 3258.7930    3.4737  1.4734 12.8212 -0.0003       1.74087  0.0447   0.0576   0.0789    0.0840   0.0000      0.601458   437.7622       12.0018       14.3237       14.0682      -3.30277     -0.943689       2.37630       3.12282       3.38577       3.78838       3.66181       3.29679
  21  17 3403.0488    3.0970  2.2470 12.1709  0.0000      0.615005  0.0549   0.0407   0.0995    0.0650   0.0000      0.357639   438.5595       1.56335       15.6782       4.98146       2.36424       4.60415       2.94694       3.72820       4.11244       4.14704       4.23886       3.89891
  21  18 3547.5263    2.5826  3.5791 11.5645  0.0000      0.645116  0.0734   0.0277   0.1287    0.0556   0.0000      0.177118   436.2664       18.1154       12.5780       10.1244      -7.83173      -11.7067       3.78814       5.16869       5.32708       5.74640       5.59382       5.41417
  21  19 3691.8649    2.1628  4.6903 11.1831  0.0000      0.595817  0.0872   0.0212   0.1593    0.0513   0.0000      0.138696   431.9147       22.1045       7.11490       2.55367      -9.30287       5.34730       4.44919       5.74191       6.33448       6.33631       6.24539       6.01086
  21  21 3980.5987    1.5382  9.2224 10.3729  0.0000      0.441132  0.1504   0.0116   0.2634    0.0373   0.0000     0.0786744   444.4255       15.7435       9.83696      -10.5939       7.42769      -13.6370       7.11314       9.28834       9.89266       10.3619       10.0491       9.87362
  21  22 4124.8287    1.3056 11.7408 10.1173  0.0000      0.150715  0.1951   0.0087   0.3270    0.0332   0.0000     0.0755799   424.5047       18.0920       7.75532      -2.25688      -7.23716       21.4271       8.49965       11.1435       12.0701       12.6975       12.2551       11.7142
  21  23 4268.2506    1.1063 14.8368 10.0178  0.0000     0.0372698  0.2643   0.0069   0.4124    0.0299   0.0000     0.0696212   423.7425       23.3360       8.97870       22.4312       16.6677      -1.23509       10.3436       13.9485       15.1633       15.3350       15.4027       14.5427
  21  24 4414.0490    0.9626 17.9733  9.8364  0.0030      0.346908  0.3292   0.0059   0.4985    0.0271   0.0000     0.0741569   455.8778       10.2523       29.2663      -10.2701       5.75030       1.93106       12.3658       16.0736       17.7741       18.3547       18.1284       16.9818
  22   4 1429.1459    0.1280  0.1289  9.2333  0.0000       72.7667  0.0161   0.0084   0.0358    0.0404   0.0000       27.8162   438.6833      -1.08608       19.8226       2.24553      -3.89282     0.0860729       1.14898       1.31446       1.32288       1.37817       1.35685       1.24405
  22   5 1611.3637    0.2002  0.2976  9.0977  0.0000       22.2336  0.0265   0.0080   0.0400    0.0433   0.0000       6.62333   438.2744      -2.09198       14.0200      0.737946      0.887699      -1.58886       1.83108       2.68431       3.07131       3.13371       2.52263       3.23338
  22   6 1781.5601    0.3319  0.3865  9.2121  0.0000       11.2459  0.0212   0.0102   0.0393    0.0505   0.0000       2.88244   439.9452      0.759800       17.9626       3.48251      -1.32796     -0.306867       1.40315       1.86073       1.91393       1.97532       1.90730       1.79480
  22   7 1945.1076    0.5185  0.4475  9.4202  0.0000       8.35094  0.0207   0.0138   0.0395    0.0622   0.0000       1.62282   438.0708       2.38231       15.0460       2.70589      -1.36340      0.909598       1.58810       2.29896       2.35925       2.26071       2.37762       2.11085
  22   8 2104.8911    0.7265  0.6276  9.5374  0.0000       9.78790  0.0239   0.0161   0.0447    0.0788   0.0000       1.25870   440.3098      -1.09097       16.5325       1.63814      -3.32339      0.265216       1.28864       1.76039       1.86841       1.81761       1.83665       1.72093
  22   9 2260.0969    0.9705  0.8838  9.9938  0.0000       4.32035  0.0297   0.0188   0.0572    0.0943   0.0000       1.01949   438.2505       1.55510       9.77051      0.106622      0.463281       3.65572       1.58617       2.10095       2.30886       2.34579       2.35324       2.16602
  22  10 2410.9685    1.3616  1.0409 10.5424  0.0000       3.21277  0.0344   0.0256   0.0621    0.1106   0.0000      0.851601   439.9683       1.02696       13.8903    -0.0946081      -4.71253      -3.50206       1.73617       2.43377       2.54042       2.78925       3.02568       3.06767
  22  11 2559.3460    1.8852  1.0418 11.1010  0.0000       2.54854  0.0359   0.0341   0.0582    0.1114   0.0000      0.759356   439.4479       5.90235       10.0360       2.99151      -2.08346     -0.531581       2.01767       2.70512       2.83143       2.96637       2.87673       2.60119
  22  12 2707.2462    2.2944  0.9797 11.5445  0.0003       2.13960  0.0312   0.0431   0.0592    0.1129   0.0000      0.781500   436.1177      -1.90819       11.2105       1.73501      -5.37344      -4.21152       1.82304       2.45685       2.65639       2.69445       2.71501       2.38934
  22  13 2854.8614    2.9158  1.0124 11.9318  0.0000       1.40829  0.0320   0.0526   0.0584    0.1204   0.0000      0.799136   440.0481       6.34315       12.4368       1.24105      -2.19988     -0.416185       1.84451       2.49136       2.66080       2.64339       2.55587       2.50972
  22  14 3001.5111    3.4661  1.0147 12.6914  0.0004      0.611135  0.0344   0.0644   0.0599    0.0961   0.0000      0.793476   439.1036       10.1431       13.2716       6.70300      -3.45280      -1.41978       1.80860       2.34986       2.76607       2.57362       2.46141       2.39189
  22  15 3147.2023    3.8378  1.1698 12.6823  0.0000       1.52976  0.0355   0.0676   0.0676    0.1110   0.0000      0.681990   435.5960       9.51597       8.73380       5.03945      -4.41846      -4.09793       1.78583       2.22977       2.57204       2.64939       2.57105       2.37806
  22  16 3292.4487    3.4905  1.6794 12.2653  0.0000       1.32049  0.0442   0.0505   0.0801    0.0834   0.0000      0.462592   443.7648       12.5178       10.3511     -0.527901       2.71168      -7.00209       2.14842       2.87170       3.08660       3.21155       3.07218       3.00026
  22  17 3437.6011    2.9081  2.2532 12.0989  0.0000       1.24967  0.0545   0.0385   0.0985    0.0632   0.0000      0.346842   437.1212       14.3295       20.8181     -0.283452       7.02670      -6.96999       2.72460       3.59832       3.81114       4.21169       3.89979       3.79024
  22  18 3582.4389    2.4843  3.6968 11.4513  0.0000      0.612019  0.0715   0.0259   0.1312    0.0491   0.0000      0.178089   435.4894       9.75733       15.3524       15.7838      -3.65986      -10.6696       3.57337       4.73465       4.98590       5.22286       5.28763       4.83071
  22  19 3727.3144    2.0849  5.2008 10.9993  0.0000      0.558783  0.0902   0.0194   0.1674    0.0447   0.0000      0.119188   431.5814       6.33483       10.7645       8.35731       6.48226       8.62174       4.53998       5.91890       6.52458       7.03038       6.77160       6.44681
  22  20 3872.2226    1.7605  7.4463 10.4497  0.0000      0.362877  0.1189   0.0137   0.2162    0.0397   0.0000     0.0847836   439.4994       13.1167       6.45149      -3.20637       3.70588       16.7245       5.51225       7.30974       7.90579       8.31026       7.96291       7.82037
  23   4 1449.7264    0.1440  0.1842  9.5116  0.0000       33.4382  0.0195   0.0079   0.0414    0.0351   0.0000       19.0892   440.6101     0.0974282       21.2672      0.391798     -0.565041      0.343885       1.11048       1.73529       1.83382       1.49199       1.92680       1.70081
  23   7 1969.7050    0.5193  0.5701  9.5570  0.0000       7.00023  0.0233   0.0122   0.0440    0.0694   0.0000       1.44385   439.8352    0.00954184       18.8299     0.0937744      -2.59276     0.0555374       1.39724       1.89556       2.07283       1.93149       2.01911       1.80652
  23   8 2131.2236    0.7080  0.8140  9.7761  0.0000       7.74162  0.0278   0.0145   0.0581    0.0881   0.0000       1.16089   440.0838       3.77783       16.2836      -1.75267      -2.56006      -1.00962       1.66753       2.18583       2.36743       2.47919       2.38852       2.16450
  23   9 2287.6649    1.0085  0.9593 10.5354  0.0000       5.85535  0.0309   0.0197   0.0643    0.0861   0.0000       1.05946   440.2187      0.189723       12.8986      0.858964      -7.77386       2.64351       1.61646       2.05273       2.32014       2.31238       2.36790       2.36997
  23  10 2439.2889    1.4100  1.0238 10.7928  0.0000       2.70068  0.0330   0.0258   0.0601    0.1184   0.0000      0.865396   440.4566       8.33081       15.3311       3.74548      -6.53377     -0.761027       1.61257       2.11683       2.19356       2.42811       2.30065       2.32520
  23  11 2588.6919    1.8348  1.1907 10.8850  0.0000       1.24650  0.0360   0.0310   0.0644    0.1455   0.0000      0.694992   438.2878       5.60159       9.85657       2.57716      -2.54627      0.182045       1.77967       2.34346       2.39585       2.50452       2.65460       2.41491
  23  12 2737.7789    2.4660  0.9045 12.0613  0.0000       3.35250  0.0275   0.0470   0.0555    0.0949   0.0000      0.757237   432.7444       10.5528       15.9983       3.26554      0.334024       2.12239       1.51986       1.99936       2.17800       2.24708       2.22503       2.08952
  23  13 2886.2437    3.0690  1.1163 12.1346  0.0000       2.30202  0.0338   0.0530   0.0606    0.1358   0.0000      0.749859   439.4006       6.62037       10.7650       1.41917      -6.16038       3.75228       1.62189       2.14158       2.32104       2.30642       2.37441       2.29286
  23  14 3033.5924    3.6406  0.9695 12.9463  0.0000       1.04291  0.0452   0.0673   0.0563    0.1007   0.0000      0.844983   438.6888       4.05290       10.0487       5.68409       3.76378       2.68073       3.21625       5.17123       5.21092       6.24063       4.99815       4.64444
  23  15 3179.9876    3.6425  1.3197 12.8161  0.0000       1.77378  0.0374   0.0603   0.0739    0.0979   0.0000      0.630376   435.8618       7.64256       11.5130       6.24480      -2.72849       2.63490       1.83213       2.46063       2.62104       2.80194       2.64001       2.58128
  23  16 3325.7325    3.2923  1.7297 12.7644  0.0000       1.35676  0.0479   0.0492   0.0811    0.0712   0.0000      0.546803   439.8518       11.0027       16.1788       9.51143       4.13799      -4.50941       2.34217       3.12874       3.37684       3.57840       3.45080       3.40502
  23  17 3471.4364    2.8114  2.7085 12.0973  0.0000      0.152814  0.0598   0.0333   0.1054    0.0563   0.0000      0.278041   436.6414       2.29043       17.5388       14.1808       5.10809      -7.19925       2.87564       3.87654       4.14470       4.32364       4.32397       4.00567
  23  18 3616.9469    2.2862  3.9819 11.6821  0.0000      0.333497  0.0761   0.0235   0.1398    0.0446   0.0000      0.159691   436.7487       10.2299       11.5239       4.92534       8.97359       2.66316       3.63804       4.80100       5.13363       5.46232       5.41690       5.09377
  23  19 3762.2609    1.9671  5.8603 11.1620  0.0000      0.141917  0.1012   0.0170   0.1805    0.0392   0.0000      0.105944   438.8539       16.4084       19.0902     -0.820098       1.14845     -0.326837       4.53797       6.07246       6.43796       6.88898       6.78195       6.63594
  23  20 3907.7703    1.6808  7.7855 10.6836  0.0007      0.400130  0.1246   0.0129   0.2237    0.0367   0.0000     0.0810423   438.9618       23.9856       22.1971       9.57017       6.37807       6.78695       5.80233       7.88769       8.49488       8.80410       8.77009       8.48200
  23  21 4053.2707    1.4408 10.5813 10.3855  0.0000      0.243074  0.1661   0.0098   0.2874    0.0326   0.0000     0.0722256   429.1542       26.5331       15.3015       3.23375       21.6389       7.45673       7.08022       9.37683       10.3154       10.8561       10.7950       10.2848
  23  22 4198.3737    1.2019 13.1542 10.2030  0.0000      0.109266  0.2220   0.0074   0.3668    0.0297   0.0000     0.0759097   445.9859      -6.72022      -9.42665       11.4915       24.6645      -3.09243       8.38100       11.3041       12.0008       12.8236       12.7246       12.1731
  23  23 4342.8109    0.9566 14.9472 10.1475 -0.0011     0.0143770  0.2960   0.0061   0.4444    0.0265   0.0000     0.0893627   437.4307       18.8879       26.2991       7.32432       20.9564      -34.9146       10.4269       13.6233       15.1460       15.7039       15.7228       14.8502
  24   3 1271.0518    0.0627  0.0310  9.3599  0.0000       66.8575  0.0192   0.0088   0.0126    0.0372   0.0000       274.284   437.6614      -4.25731       16.0488      -5.89734      -10.0006       6.96266       1.01415       1.37794       1.49616       1.73557       1.56035       1.38840
  24   5 1653.7364    0.2318  0.2524  9.3800  0.0000       30.7685  0.0189   0.0089   0.0329    0.0393   0.0000       7.06147   440.2130       1.93729       20.7260       1.48108      -3.18459     -0.770698       1.06343       1.37540       1.45934       1.70022       1.74926       1.68398
  24   6 1826.3337    0.3822  0.4878  9.2219  0.0000       9.66063  0.0224   0.0099   0.0419    0.0566   0.0000       2.18816   441.1434     -0.394884       16.9827      -4.44968     -0.347183      -1.01412       1.19055       1.54388       1.72255       1.85636       2.03098       1.91777
  24   7 1993.6711    0.5806  0.5940  9.4666  0.0000       9.33705  0.0234   0.0131   0.0435    0.0696   0.0000       1.39138   438.6163      0.832990       16.9347       2.90791      -1.02868      0.817821       1.17307       1.48781       1.80565       1.79675       1.77102       1.81963
  24   8 2156.8541    0.8223  0.7193  9.7645  0.0000       5.20512  0.0246   0.0164   0.0468    0.0853   0.0000       1.06259   439.3591       3.56531       12.6262       1.92106     -0.327225      -2.17440       1.27125       1.53605       1.87454       1.71483       1.91838       1.76327
  24   9 2314.4261    1.1450  0.7692 10.6203  0.0000       5.08501  0.0261   0.0231   0.0495    0.0817   0.0000       1.00849   439.5868     0.0524100       18.2431      -5.55978     -0.281727       4.05140       1.36688       1.79768       1.74716       2.03687       1.97552       1.94311
  24  10 2467.1749    1.5488  1.1438 10.8739  0.0000       4.06980  0.0355   0.0272   0.0660    0.1076   0.0000      0.872879   441.2345       5.32692       17.9776       4.81701      -4.00149     0.0928045       1.70186       2.17237       2.45237       2.48932       2.59332       2.59544
  24  11 2617.7416    2.0012  0.9265 11.7430  0.0000       1.66903  0.0300   0.0386   0.0562    0.0926   0.0000      0.853166   442.7010       1.23350       13.2528       3.73894      -4.74662      0.204464       1.57709       1.95407       2.22017       2.35211       2.27960       2.05175
  24  12 2767.7953    2.5192  0.9953 11.9087  0.0000       2.36585  0.0320   0.0449   0.0567    0.1009   0.0000      0.760510   440.2977       1.82079       12.6191       3.05565      -2.46389     -0.487831       1.64369       2.19077       2.57263       2.59733       2.36152       2.21769
  24  13 2917.1268    3.2601  1.0273 12.2972  0.0000       2.19432  0.0311   0.0568   0.0557    0.1109   0.0000      0.573696   437.1340       7.19203       14.3583       2.06658      0.494193       2.03715       1.47989       1.85446       2.06942       2.11478       2.11693       2.09270
  24  14 3065.0925    3.6688  1.0501 12.8421  0.0000     -0.542771  0.0331   0.0658   0.0603    0.1016   0.0000      0.610785   442.1543       8.11729       20.6815       5.66593      -2.86694       5.46836       1.56109       1.99546       2.11436       2.27797       2.34040       2.12570
  24  15 3212.0769    3.5335  1.3882 12.8540 -0.0012     -0.237785  0.0399   0.0578   0.0718    0.0860   0.0000      0.523317   440.5018       6.35593       23.9404       2.48366      0.860334       6.17070       1.90352       2.58276       2.69394       2.89189       2.89560       2.81174
  24  16 3358.6381    3.1211  2.0441 12.4431  0.0005      0.256520  0.0500   0.0418   0.0907    0.0604   0.0000      0.332195   440.4334       5.44545       13.7231       6.37720     0.0269199       4.25984       2.22414       2.90444       3.21975       3.40105       3.54057       3.35339
  24  17 3505.0765    2.7199  2.9061 11.8974  0.0000      0.745416  0.0622   0.0306   0.1064    0.0516   0.0000      0.220736   440.3764       11.7625       11.2353     -0.191645      0.741918       3.98060       2.88699       3.59226       3.79506       4.12302       4.05037       4.07376
  24  18 3651.1555    2.2424  4.2365 11.4107  0.0000      0.536859  0.0782   0.0213   0.1411    0.0409   0.0000      0.153682   433.6882       10.1163       14.0947       5.08360       8.19916       3.58112       3.51141       4.66592       5.02691       5.38791       5.27955       5.26341
  24  19 3797.4299    1.8682  5.9896 10.9692 -0.0002      0.529033  0.1006   0.0159   0.1838    0.0369   0.0000      0.110772   435.7620       7.79334     -0.587190       16.1694      -5.08221      -4.28708       4.36442       5.66426       6.05650       6.39902       6.58525       6.24667
  24  20 3943.0124    1.5939  8.7731 10.5653  0.0000      0.313886  0.1376   0.0119   0.2445    0.0321   0.0000     0.0796800   442.8739       25.1085       21.3647       15.0999       7.01808       6.93149       5.69377       7.49820       8.20212       8.55252       8.58788       8.21670
  24  21 4088.9911    1.3580 10.5369 10.2317  0.0000      0.239474  0.1691   0.0093   0.2894    0.0316   0.0000     0.0746847   438.6941       28.7826       6.96198       11.5962       2.28272      -4.90689       6.81523       9.16345       9.70833       10.0576       10.1442       9.59280
  24  23 4380.1540    0.9475 15.4140  9.9765  0.0016      0.264956  0.2843   0.0063   0.4365    0.0259   0.0000     0.0839658   443.6539       13.7429      -6.04151       21.8109       22.8629      -12.5912       9.46887       12.5303       13.7245       14.5889       14.1622       13.9485
  25   4 1489.5069    0.1422  0.2106  9.4011  0.0000       27.2351  0.0243   0.0073   0.0390    0.0313   0.0000       15.6279   440.3169       2.11845       21.2695       1.69118     -0.570468       5.28594       1.39708       2.18840       1.98207       2.52232       2.49872       2.59178
  25   5 1674.1699    0.2426  0.3725  9.3937  0.0000       13.2856  0.0224   0.0084   0.0449    0.0430   0.0000       4.63599   441.1583     -0.950426       19.7995       1.19560      -1.51546    -0.0506633       1.15098       1.57814       1.64235       1.68728       1.85437       1.77592
  25   6 1847.9826    0.3981  0.5428  9.3365  0.0000       13.6610  0.0213   0.0098   0.0483    0.0537   0.0000       2.13103   441.2134      -1.09447       17.3668      -1.54591      0.347124      -1.25721       1.12838       1.46821       1.60873       1.60592       1.62733       1.56427
  25   7 2017.0564    0.5805  0.6347  9.6432  0.0000       9.42521  0.0247   0.0127   0.0458    0.0679   0.0000       1.37570   440.4652      -2.37561       15.2911      -2.12695      -4.47926       4.63721       1.37293       1.84968       1.84865       1.85880       2.10187       1.82772
  25   8 2181.9044    0.8278  0.8564 10.0522  0.0000       7.14927  0.0280   0.0162   0.0542    0.0822   0.0000       1.12605   440.8854      0.426405       18.0616     -0.407474      0.927926     -0.337385       1.32603       1.81237       1.93903       2.09434       2.11898       2.11727
  25   9 2340.6422    1.2002  0.9943 10.4824  0.0000       5.13547  0.0317   0.0214   0.0564    0.1001   0.0000      0.880518   442.3588       1.20344       15.5369       4.12103     0.0660474      0.323708       1.48367       1.93900       2.22775       2.20100       2.31610       2.27458
  25  10 2494.5195    1.5866  1.0615 11.1006  0.0000       3.97165  0.0323   0.0280   0.0600    0.1018   0.0000      0.847116   439.9135      0.398683       18.4137       5.05641      0.383223       1.89908       1.49435       2.00697       2.18821       2.41733       2.38681       2.29037
  25  11 2646.3627    2.3168  1.0523 11.4467  0.0000       2.30572  0.0308   0.0396   0.0568    0.1293   0.0000      0.702504   438.6751       4.26550       17.4669       8.44422     -0.849162      -2.48932       1.41613       1.93492       1.98800       2.17514       2.04679       2.02713
  25  12 2797.4893    2.8244  0.9777 12.1961  0.0000       3.68179  0.0297   0.0500   0.0540    0.1012   0.0000      0.878045   440.1907       4.39186       12.0748       5.61185      -5.29971      0.296569       1.43819       1.85796       1.98334       2.01565       2.11436       2.04615
  25  13 2947.5004    3.3859  1.0159 12.3776  0.0000      0.205641  0.0299   0.0579   0.0550    0.1148   0.0000      0.708050   438.6981       4.11631       15.4920       6.87555      -1.76034     -0.950810       1.40891       1.92329       2.03450       2.12537       2.06193       1.97794
  25  14 3096.3367    3.8729  1.1001 12.8078  0.0000       1.75103  0.0334   0.0656   0.0579    0.1156   0.0000      0.751551   439.0468       5.38330       14.8458       4.44700      -1.15561      0.893241       1.46835       1.93246       2.08366       2.15589       2.11594       2.04531
  25  15 3243.9872    3.4140  1.3396 12.9754 -0.0025     0.0177660  0.0395   0.0559   0.0704    0.0859   0.0000      0.639014   437.7903       6.83448       15.0991      0.885506      -2.34471       2.33547       1.76298       2.21636       2.59752       2.55470       2.42973       2.37055
  25  16 3391.4658    3.0608  2.1604 12.3139  0.0000       1.55205  0.0499   0.0394   0.0906    0.0659   0.0000      0.312303   437.6844       16.9855       9.87065       4.38351       1.88981      -3.95850       2.18447       2.86248       2.93353       3.25187       3.18036       3.04660
  25  17 3538.4017    2.5208  3.1414 12.0750  0.0004      0.538921  0.0645   0.0277   0.1176    0.0445   0.0000      0.246324   438.9271       14.5955       16.1658      -2.36821       7.27256      -2.92366       2.88518       3.77476       4.09395       4.19743       4.16022       4.10490
  25  18 3685.2320    2.1809  4.7159 11.3759  0.0004      0.574055  0.0821   0.0197   0.1474    0.0402   0.0000      0.131583   436.1539       3.87046       14.0567      -2.54088      -8.94822      -4.09935       3.58245       4.71874       5.23176       5.50200       5.61037       5.11724
  25  19 3831.7380    1.8096  6.7556 10.9762  0.0004      0.394972  0.1078   0.0143   0.1970    0.0343   0.0000     0.0988510   442.6677       9.27927       5.32038       10.2468       7.16154       3.61084       4.35606       5.79080       6.32415       6.46695       6.65042       6.52320
  25  20 3977.9389    1.5203  8.4918 10.6988  0.0000      0.259322  0.1361   0.0112   0.2395    0.0309   0.0000     0.0831295   439.0019       12.6611       15.4630       29.8176       4.56575      -5.71661       5.53430       7.30478       7.90687       8.34064       8.59271       7.91640
  25  21 4124.7456    1.2790 11.6536 10.4061 -0.0008      0.399924  0.1900   0.0086   0.3263    0.0281   0.0000     0.0765536   451.2046      -5.55154      -1.59690       10.7855       1.26684       10.3000       6.87684       9.36406       9.96438       10.6408       10.3524       10.3194
  25  22 4270.1758    1.0353 13.5843 10.2483 -0.0005      0.156668  0.2486   0.0067   0.3990    0.0261   0.0000     0.0892906   439.3757      -21.1140       20.0196       6.77587       2.28374       24.5172       8.45839       11.3932       12.4864       12.8616       12.9526       12.5805
  26   4 1508.7144    0.1563  0.1258  9.4938 -0.0004      -1.19276  0.0146   0.0090   0.0305    0.0289   0.0000       18.1876   440.3169     -0.534748       19.5474      -1.48311      -1.50386     -0.332142       1.14104       1.90174       1.46066       1.98415       2.23963       2.62193
  26   5 1694.0898    0.2826  0.3431  9.4437  0.0000       15.8028  0.0212   0.0089   0.0367    0.0400   0.0000       3.93858   440.4913      -2.96204       18.3419     -0.328431      -1.93543     -0.745267       1.20553       1.73059       1.84019       2.18286       2.22281       2.25379
  26   6 1869.1038    0.4070  0.5353  9.3826  0.0000       9.14118  0.0210   0.0099   0.0470    0.0570   0.0000       1.90030   442.1924     -0.721067       19.2620      -1.60844      -1.53527     -0.145719       1.10112       1.39677       1.62288       1.62643       1.64068       1.67331
  26   7 2039.8485    0.6318  0.7280  9.6778  0.0000       6.32563  0.0246   0.0127   0.0490    0.0718   0.0000       1.17506   439.1523      0.254332       18.6169       1.53546      -6.23092      0.107581       1.25082       1.58674       1.73017       1.88108       1.82468       1.83618
  26   8 2206.1960    0.9178  0.8400 10.0090  0.0000       6.20543  0.0271   0.0168   0.0508    0.0891   0.0000      0.984354   439.4918       2.25781       18.0302       2.80947      -1.82887       1.75745       1.21440       1.44605       1.80167       1.74305       1.82519       1.70793
  26   9 2366.1360    1.3243  1.0225 10.6182  0.0000       2.60900  0.0312   0.0225   0.0565    0.0990   0.0000      0.851499   441.1120       3.53115       18.9587       1.74962     -0.504583       1.45813       1.40952       1.82517       1.95994       2.13974       2.24168       2.07907
  26  10 2521.2359    1.6722  1.0496 11.3064  0.0000       2.48169  0.0310   0.0291   0.0600    0.0938   0.0000      0.825451   439.8276       4.24844       18.7772       8.18065      -2.96351     -0.350564       1.44285       1.96532       2.09548       2.21892       2.11088       1.99297
  26  11 2674.5160    2.2592  1.0459 12.0932 -0.0001       1.77483  0.0318   0.0405   0.0603    0.0910   0.0000      0.845313   439.0474       2.32799       17.7246       1.42533      -3.62153       1.37071       1.40732       1.96599       2.00025       2.39029       2.40590       2.28559
  26  12 2826.7270    2.9762  0.9710 12.2532  0.0000       2.10626  0.0289   0.0511   0.0522    0.1066   0.0000      0.898442   438.0741       5.94881       9.69365       4.30773      -4.82807     -0.733562       1.38433       1.94583       2.07760       2.27728       2.29365       2.18502
  26  13 2977.5555    3.7133  0.9881 12.7259  0.0000     -0.157815  0.0288   0.0640   0.0534    0.1045   0.0000      0.773272   439.2079      0.491126       15.9153       3.59032     -0.233725      -2.41569       1.33461       1.80748       1.95372       2.11251       2.05527       1.98176
  26  14 3127.0556    3.8764  1.0568 12.8869  0.0000      0.905263  0.0307   0.0661   0.0577    0.1126   0.0000      0.637430   440.8650       5.66505       14.7661       7.36912      -2.93275       5.88983       1.45288       1.91617       1.96056       2.15506       2.20632       2.22053
  26  15 3275.4805    3.4815  1.7016 12.6628  0.0000      0.578131  0.0435   0.0480   0.0758    0.0772   0.0000      0.432888   438.4280       12.6596       18.1794       6.82811      -2.22716      0.252642       1.81082       2.55009       2.63324       2.85713       2.88839       2.62291
  26  16 3423.5744    3.0093  2.2981 12.3408  0.0000      0.996407  0.0524   0.0374   0.0906    0.0629   0.0000      0.298946   434.7018       4.30086       8.05050       8.30746       2.90844      -1.59507       2.27717       3.08582       3.20736       3.37142       3.41447       3.26957
  26  17 3571.1807    2.4698  3.7253 11.7242  0.0000      0.600552  0.0675   0.0239   0.1261    0.0440   0.0000      0.178417   437.7106       13.4116       22.0658      -5.17579      -3.75968       7.14849       2.94564       3.95001       4.22879       4.52550       4.65541       4.28311
  26  18 3718.7424    2.1055  5.3087 11.2646  0.0007      0.500409  0.0871   0.0173   0.1576    0.0365   0.0000      0.115822   439.3191       10.2792       8.49247       9.36636      0.812171       6.34759       3.56996       4.67930       5.14450       5.34504       5.49618       5.34068
  26  19 3865.7300    1.7651  7.4231 10.8017  0.0006      0.339971  0.1129   0.0129   0.2055    0.0342   0.0000     0.0851670   440.6541       22.1867       2.41406       13.0314       13.2137       3.28448       4.54662       6.01025       6.46292       6.88599       7.12514       6.56699
  26  20 4012.6418    1.5057 10.8926 10.4390  0.0000      0.380357  0.1631   0.0096   0.2856    0.0307   0.0000     0.0678153   441.4635       33.4304       25.7826       6.08661       9.32366       14.2311       5.99660       7.71171       8.65918       9.24299       9.23317       8.87523
  26  21 4159.8474    1.2673 13.0419 10.3255  0.0006      0.357760  0.2094   0.0076   0.3406    0.0269   0.0000     0.0683634   440.9960       25.8935      -8.37065       18.0006       12.1218      -12.4535       7.02785       9.48083       10.2228       10.9456       10.8431       10.4623
  26  22 4307.2583    1.0304 14.5752 10.2052  0.0001      0.654812  0.2448   0.0067   0.3987    0.0249   0.0000     0.0780332   426.3178       16.6982       39.8868      -20.2649      0.520374       13.1544       8.02113       10.7883       11.8256       12.4601       12.6532       12.1454
  27   4 1527.5520    0.1816  0.2077  9.2893  0.0000       16.2789  0.0175   0.0077   0.0314    0.0307   0.0000       10.6188   441.2145     -0.277348       21.6632     -0.244712      -3.03703     -0.708922      0.855146       1.20859       1.19008       1.44020       1.55395       1.37956
  27   5 1713.6159    0.3064  0.2931  9.1502  0.0000       14.5746  0.0158   0.0094   0.0323    0.0411   0.0000       3.62237   440.8353     -0.486305       18.0724      0.619009      -1.17718      0.338295      0.858586       1.12417       1.18277       1.25877       1.28125       1.19284
  27   6 1889.8696    0.4509  0.5636  9.2689  0.0000       9.60031  0.0209   0.0103   0.0444    0.0579   0.0000       1.65035   439.5953       2.58197       15.8188      -1.98468      -1.77473     -0.724410       1.01706       1.37345       1.57105       1.60999       1.61793       1.55475
  27   7 2062.1035    0.6288  0.8065  9.4627  0.0000       4.36848  0.0267   0.0121   0.0510    0.0773   0.0000       1.13088   438.4340       1.21915       13.6403      0.874186      0.749242       3.53250       1.19890       1.51973       1.68219       1.82881       1.68634       1.75233
  27   8 2229.8585    0.9727  0.8940  9.8202  0.0000       4.34080  0.0273   0.0170   0.0506    0.0963   0.0000      0.868641   438.5991       1.31399       16.8559      -1.16193      -2.38930      0.603281       1.27084       1.53581       1.78753       1.87783       1.88158       1.73926
  27   9 2391.1663    1.3253  1.0484 10.4949  0.0000       5.28488  0.0318   0.0223   0.0564    0.0913   0.0000       1.01255   441.9868       3.47063       13.3899       5.88822      -1.05412      0.164738       1.31347       1.85263       2.01838       2.12741       1.94595       1.93574
  27  10 2547.5663    1.8666  1.0692 11.1512 -0.0005      0.379176  0.0303   0.0305   0.0582    0.0937   0.0000      0.798695   438.7795       5.28609       17.0432       4.64095      0.964389      -1.74717       1.29635       1.71886       1.93399       2.07790       2.03451       1.99346
  27  11 2702.2078    2.2684  0.9662 11.5873  0.0000       2.29212  0.0283   0.0382   0.0539    0.0957   0.0000      0.676692   439.4868       6.63280       16.4773      -1.61639      0.136543      -1.03487       1.29067       1.71069       1.93863       1.97959       1.93655       1.91961
  27  12 2855.5375    3.0688  0.9512 12.3831  0.0000       3.46556  0.0285   0.0538   0.0514    0.0950   0.0000      0.778716   440.7305       3.96290       11.2889       5.26778      -1.96162       4.00638       1.29640       1.76604       1.91810       2.10561       2.03260       1.94264
  27  13 3007.2087    3.5079  0.9421 12.6867  0.0000       1.83443  0.0286   0.0612   0.0513    0.0948   0.0000      0.709863   439.0800       4.69244       13.2209       1.36441      -1.99051      -1.81720       1.39116       1.95651       2.09994       2.21270       2.31226       1.95983
  27  14 3157.4602    3.8741  1.2580 12.7744  0.0000       2.28883  0.0357   0.0610   0.0626    0.0951   0.0000      0.687225   437.3349       8.97461       14.5668       1.51283      -2.97994      0.643993       1.50189       1.94351       2.07355       2.29941       2.10958       2.20622
  27  15 3306.7360    3.4127  1.7647 12.2417  0.0000       1.14453  0.0419   0.0448   0.0760    0.0786   0.0000      0.447283   437.0274       7.56607       13.2372       7.85031       3.80733       3.33616       1.65695       2.22656       2.40326       2.70446       2.53475       2.46007
  27  16 3455.4164    2.9284  2.6452 11.8456  0.0000      0.619816  0.0536   0.0318   0.0950    0.0570   0.0000      0.247545   439.3442       10.3564       14.5373       3.27845       2.60800     -0.969673       2.23616       3.00887       3.28741       3.56326       3.55915       3.44648
  27  17 3603.7964    2.4054  4.0031 11.3629  0.0000      0.537291  0.0709   0.0218   0.1244    0.0429   0.0000      0.150496   438.4935       6.86910       12.5414       5.85692      -2.88536       7.01920       2.95111       3.79156       4.19923       4.37659       4.48549       4.40941
  27  18 3751.8959    1.9853  5.6112 10.9763 -0.0002      0.494230  0.0891   0.0156   0.1614    0.0342   0.0000      0.109029   436.8972       23.3485       19.1635       11.7785     -0.773392       8.45900       3.69580       4.90212       5.37786       5.69667       5.68953       5.57247
  27  19 3899.6278    1.7016  7.5679 10.6055  0.0000      0.344984  0.1129   0.0120   0.2084    0.0318   0.0000     0.0858839   444.4511       16.4209       10.4082       5.30718     -0.907457      -19.4472       4.36356       5.61989       6.15295       6.36212       6.53717       6.34491
  27  20 4046.9900    1.4413 10.7473 10.2243 -0.0005      0.252374  0.1619   0.0088   0.2767    0.0295   0.0000     0.0746019   446.6467       11.1024       6.32861      -17.9488       14.4814       8.20500       5.81112       7.58769       8.40241       8.91232       8.73105       8.61094
  28   5 1732.7967    0.3246  0.3386  9.2533  0.0000       17.1803  0.0169   0.0096   0.0356    0.0405   0.0000       3.28597   440.5161     -0.702419       19.3078      0.535090     -0.360000       1.44916      0.893441       1.23160       1.33351       1.41090       1.55745       1.54543
  28   6 1910.2206    0.5089  0.5835  9.1436  0.0000       9.34648  0.0205   0.0109   0.0406    0.0609   0.0000       1.43937   439.8281       1.65375       18.5727      -1.15649      -3.78955      0.486013      0.962393       1.20289       1.40120       1.35670       1.47192       1.39782
  28   7 2084.0073    0.7297  0.6409  9.5896  0.0000       6.16896  0.0209   0.0145   0.0413    0.0701   0.0000       1.12019   441.8415      0.866849       19.6421     -0.916560     -0.542063     -0.548839       1.01585       1.39209       1.54041       1.52165       1.55273       1.44981
  28   8 2252.9407    0.9944  1.0588  9.8834  0.0000       5.42558  0.0320   0.0165   0.0586    0.0948   0.0000      0.916122   438.9391       2.33818       17.0159      -2.09235      -2.04740      -3.79845       1.34303       1.82245       1.86503       2.07689       2.02653       1.98192
  28   9 2415.4647    1.3916  1.0777 10.6337  0.0000       3.63931  0.0318   0.0228   0.0583    0.0894   0.0000      0.875049   442.4056      0.633447       17.5842       1.89725      -2.07073       1.95242       1.34855       1.62359       1.77136       1.99428       1.99583       1.90974
  28  10 2573.4697    2.0207  1.0488 11.3450  0.0000       1.71725  0.0301   0.0335   0.0563    0.0965   0.0000      0.772235   440.2717      0.221035       18.8158       2.88526      -2.07856       1.57971       1.26961       1.61941       1.74998       1.90406       1.83375       1.87116
  28  11 2729.5297    2.4990  1.2185 11.5501  0.0000       3.32241  0.0332   0.0381   0.0595    0.0982   0.0000      0.633546   438.8762       6.01683       15.3649      0.951327      -2.59845       2.47436       1.38128       1.71659       1.91803       2.05207       2.07393       2.02582
  28  12 2883.8228    3.0950  1.0049 12.3806  0.0000       2.79706  0.0289   0.0523   0.0550    0.0895   0.0000       1.01103   440.3544       3.60395       12.2775       1.97889      -2.32180      -6.66145       1.16153       1.60956       1.75885       1.89158       1.85543       1.76398
  28  13 3036.2676    3.6823  1.1614 12.5469  0.0000     -0.127033  0.0334   0.0572   0.0575    0.0968   0.0000      0.835618   438.1457       5.70202       12.3848     -0.497934       2.42607       3.36842       1.27593       1.81054       1.84936       2.06286       2.06113       1.94821
  28  14 3187.2942    3.6294  1.4430 12.4842  0.0000      0.153648  0.0374   0.0513   0.0687    0.0815   0.0000      0.466798   441.8188       5.57422       14.9721       3.50368      -5.22332      -2.71180       1.40976       1.84577       2.03051       2.10195       2.24875       2.13242
  28  15 3337.5329    3.1665  1.8671 12.4994  0.0000       1.18241  0.0455   0.0417   0.0807    0.0600   0.0000      0.375018   443.0613       13.2150       12.7519       2.09570     -0.602705      -4.92967       1.78394       2.21785       2.43036       2.70783       2.73868       2.59917
  28  16 3487.1639    2.7625  2.9373 11.8588  0.0000       1.43833  0.0571   0.0294   0.1042    0.0478   0.0000      0.232585   439.6812       16.7185       7.69339       1.83553     -0.914578       6.52910       2.17371       2.89047       3.21626       3.27548       3.32948       3.35575
  28  17 3636.1594    2.2480  4.2490 11.3733 -0.0001      0.640538  0.0755   0.0203   0.1319    0.0382   0.0000      0.164396   439.1560       13.4022       11.5718       3.70575       2.23769       3.16287       2.82713       3.82925       4.13344       4.44480       4.61638       4.50759
  28  18 3784.8774    1.9158  6.1731 10.7704 -0.0004      0.326332  0.0953   0.0142   0.1697    0.0339   0.0000     0.0973565   436.5430       11.7759       6.83416       6.94508      -6.28336      -5.78950       3.64333       4.71600       5.12899       5.40458       5.58825       5.49807
  28  19 3933.2238    1.6083  8.6888 10.4668 -0.0001      0.485325  0.1289   0.0107   0.2284    0.0292   0.0000     0.0773150   452.7916       14.9202       6.33985       29.0041       12.4214      0.584020       4.56153       6.03506       6.62593       7.08164       6.97720       7.03356
  28  20 4081.2755    1.3761 11.7335 10.2708  0.0000      0.318278  0.1835   0.0082   0.3052    0.0261   0.0000     0.0777900   444.3164       9.30515       21.3914       3.99683       11.2604      -3.19279       5.89192       7.72133       8.70158       9.14879       9.14950       9.00809
  28  21 4228.4428    1.1422 13.8321  9.9938 -0.0002     0.0673637  0.2369   0.0062   0.3646    0.0249   0.0000     0.0810907   422.5001       12.1051       35.3058      -3.87404      -1.31239      0.419606       7.12128       9.42105       10.4517       11.0109       11.2455       10.9158
  29   5 1751.6022    0.3366  0.3545  9.0937  0.0000       13.0293  0.0167   0.0093   0.0345    0.0432   0.0000       2.90715   440.9148      0.224526       19.3546      0.167872       1.63823       1.23907      0.818426       1.11844       1.17280       1.35067       1.48024       1.35960
  29   6 1930.2533    0.5065  0.5385  9.1897  0.0000       7.64344  0.0192   0.0111   0.0391    0.0590   0.0000       1.44133   439.6025      -1.31869       17.9477     -0.401488      -1.73957       1.34727      0.861731       1.13131       1.22746       1.30683       1.36533       1.30438
  29   7 2105.4453    0.7343  0.7885  9.4779  0.0000       6.59225  0.0245   0.0132   0.0469    0.0756   0.0000       1.06027   440.7686      0.639024       22.4598      0.748669     -0.769600     -0.743660       1.02354       1.31909       1.50063       1.69879       1.67009       1.58303
  29   8 2275.4918    1.0769  1.0719  9.7609  0.0000       4.94009  0.0298   0.0172   0.0574    0.1028   0.0000      0.832791   440.6253       1.29357       18.7183       3.93452     -0.406841      -2.84432       1.11846       1.50684       1.66783       1.78184       1.69025       1.68895
  29   9 2439.2208    1.5215  1.1228 10.4676  0.0000       2.94521  0.0321   0.0238   0.0567    0.1075   0.0000      0.765811   440.7715      0.429369       17.1040       6.39659      -2.66432       1.99839       1.20507       1.59892       1.77061       1.88230       1.85358       1.81860
  29  10 2598.8288    2.0895  1.0669 11.1550  0.0000       3.04199  0.0297   0.0331   0.0543    0.0972   0.0000      0.784234   438.2564       2.91240       16.6118       1.15985      0.285780      -3.41055       1.15086       1.48460       1.66247       1.81656       1.85034       1.81826
  29  11 2756.2436    2.6914  0.9549 11.8985  0.0000       1.10007  0.0259   0.0445   0.0520    0.0858   0.0000      0.740719   440.3815       4.48483       14.5364     -0.250359      -1.52632       2.56104       1.07242       1.35402       1.51873       1.59058       1.61304       1.63614
  29  12 2911.7972    3.2839  1.0108 12.2235  0.0000       2.50172  0.0285   0.0533   0.0504    0.0944   0.0000      0.744729   439.4332       5.88544       15.2448     -0.644163       2.29225       2.04899       1.14378       1.45176       1.61576       1.75796       1.76178       1.79666
  29  13 3065.1374    3.7165  1.0460 12.6638  0.0000      0.989094  0.0300   0.0602   0.0544    0.0913   0.0000      0.750888   440.6599       4.81071       15.6813       5.26843       1.03468      0.656230       1.22063       1.49460       1.76334       1.92621       1.95804       1.95004
  29  14 3216.9840    3.6346  1.4066 12.7070  0.0000       1.67236  0.0363   0.0536   0.0675    0.0722   0.0000      0.560296   438.8490       11.0931       15.4806       2.20113      -1.91325       3.03848       1.37983       1.79315       2.02275       2.10555       2.10558       2.07639
  29  15 3367.9280    3.2268  2.1775 12.0859  0.0000       1.43331  0.0462   0.0374   0.0845    0.0558   0.0000      0.348088   437.1372       8.72892       13.5262       4.74986      -1.45697     -0.650788       1.65408       2.22991       2.39129       2.53512       2.51419       2.54703
  29  16 3518.1075    2.6564  3.0698 11.7801  0.0000      0.445100  0.0578   0.0273   0.1077    0.0437   0.0000      0.229569   438.5899       9.16928       8.60750      -1.23562       1.40078      -1.32411       2.14583       2.79394       3.09523       3.36173       3.31581       3.27888
  29  17 3668.1573    2.1910  4.7920 11.1586  0.0004      0.548196  0.0787   0.0185   0.1424    0.0360   0.0000      0.124043   435.2566       11.1411       19.1724       13.0085      -10.1584       7.19622       2.90650       3.87295       4.29838       4.51485       4.60178       4.48471
  29  18 3817.3255    1.8363  6.9749 10.6434  0.0000      0.425138  0.1047   0.0128   0.1862    0.0308   0.0000     0.0904421   447.1078       7.07985       25.0315       4.68150      -14.1636      -4.58705       3.69275       4.87149       5.38685       5.79686       5.90517       5.70446
  29  19 3966.1186    1.5449  9.9522 10.3423  0.0000      0.329791  0.1465   0.0097   0.2541    0.0272   0.0000     0.0723093   443.9298       16.7052       9.40221      -13.3020       4.69603      -12.6352       4.82207       6.40812       7.06773       7.53489       7.65748       7.32327
  29  20 4115.1420    1.2882 12.9871 10.1749  0.0000      0.409911  0.2063   0.0074   0.3388    0.0244   0.0000     0.0730978   442.2362       8.80313       9.07322       5.64285       4.69024       7.83830       6.18903       8.03303       9.05856       9.64389       9.77618       9.47881
  29  21 4263.8625    1.0657 14.4575  9.9538  0.0000      0.484833  0.2465   0.0062   0.3748    0.0238   0.0000     0.0888705   448.4591       4.88202       8.58411       22.9501      0.214628      -10.1847       7.10788       9.33771       10.0780       11.1465       11.2475       11.0194
  30   4 1581.9028    0.2135  0.2402  9.1853  0.0000       20.7270  0.0151   0.0075   0.0308    0.0325   0.0000       6.91245   440.6500     -0.369289       20.5586       2.58095      -2.67099      0.401158      0.716270      0.934510       1.09057       1.10593       1.25759       1.16708
  30   5 1770.1045    0.3346  0.4300  9.2405  0.0000       11.8450  0.0197   0.0086   0.0364    0.0434   0.0000       2.63231   439.5480     -0.871322       20.8004       2.09468      -2.71070      0.215764      0.885763       1.21433       1.36249       1.31889       1.42692       1.38398
  30   6 1950.0242    0.5493  0.4936  9.2896  0.0000       8.87049  0.0195   0.0119   0.0330    0.0606   0.0000       1.37375   440.1495      0.842718       18.8383     -0.721246      -2.45704       1.27962       1.03589       1.38966       1.50487       1.57315       1.81927       1.54035
  30   7 2126.5159    0.7718  0.7302  9.8109  0.0000       7.86315  0.0226   0.0143   0.0450    0.0665   0.0000       1.18994   442.1147       1.66358       17.3935       3.89990      -2.99195      0.113753      0.904259       1.28767       1.34367       1.55407       1.50369       1.47252
  30   8 2297.4781    1.0867  1.0132 10.1176  0.0000       3.62544  0.0298   0.0174   0.0538    0.0899   0.0000      0.880972   440.8834      0.299348       18.6373       1.41382     -0.207911      0.869871       1.12012       1.53052       1.60539       1.67440       1.63992       1.72970
  30   9 2462.4797    1.5520  1.0726 10.9866  0.0000       4.52377  0.0314   0.0254   0.0562    0.0827   0.0000      0.898425   438.7576      0.201537       17.3238      -1.50967      -2.57647      -5.51482       1.21949       1.52867       1.72680       1.81501       1.81422       1.81064
  30  10 2623.5971    2.1723  1.0157 11.6154  0.0000       1.29234  0.0286   0.0353   0.0530    0.0873   0.0000      0.825484   439.6768       5.51534       18.3313       2.35988      -1.75332      0.898548       1.16960       1.51598       1.69661       1.80731       1.86659       1.84176
  30  11 2782.6242    2.7525  1.0422 11.8726 -0.0003       1.34404  0.0292   0.0426   0.0534    0.0968   0.0000      0.700002   438.3818       4.14099       17.0740       4.79712       3.15624     -0.628523       1.24302       1.67775       1.85803       1.98426       1.98533       1.97313
  30  12 2939.2684    3.4845  0.9917 12.3218  0.0000       2.02660  0.0279   0.0553   0.0489    0.0984   0.0000      0.683043   434.9538       3.33058       13.3940       2.76436     -0.114438      -3.69527       1.14275       1.53601       1.59479       1.66558       1.70285       1.69722
  30  13 3093.4928    3.9532  1.0050 12.7086  0.0000       1.24608  0.0277   0.0628   0.0501    0.1009   0.0000      0.727089   439.2711       5.83568       12.2801       4.63407       1.08422     0.0763625       1.11556       1.42338       1.61077       1.74218       1.78042       1.68941
  30  14 3246.1214    3.5508  1.4596 12.8577 -0.0028      0.821630  0.0382   0.0503   0.0691    0.0643   0.0000      0.596562   438.7604       7.28535       14.3612       7.95793      -4.19072       3.20473       1.45804       1.95080       2.13540       2.17493       2.20850       2.16014
  30  15 3397.8704    3.0686  2.2496 12.2482  0.0000      0.697524  0.0475   0.0351   0.0865    0.0517   0.0000      0.315732   439.2411       7.78388       12.5462       3.06596      -3.85828       2.98719       1.70691       2.28430       2.42330       2.65126       2.66457       2.56297
  30  16 3548.9582    2.5640  3.2453 11.6811  0.0000      0.480119  0.0590   0.0248   0.1067    0.0444   0.0000      0.192570   442.9393       15.4163       16.0515       2.03970      -4.93247       4.09873       2.11016       2.76236       3.16665       3.41523       3.50180       3.44429
  30  17 3699.4946    2.1102  5.2785 11.1011  0.0000      0.526406  0.0830   0.0166   0.1482    0.0345   0.0000      0.108789   437.1898       19.8359       11.3118       3.21616       5.25136       2.51405       2.95243       3.86575       4.32129       4.49770       4.66552       4.53232
  30  18 3849.5730    1.7876  7.3336 10.6548  0.0000      0.487477  0.1046   0.0121   0.1938    0.0299   0.0000     0.0862518   432.0562       29.2225       13.1912       5.46729      -2.67062       1.42526       3.65631       4.76218       5.27637       5.52932       5.77118       5.63349
  30  19 3998.9327    1.4757  9.5093 10.4795 -0.0000      0.216119  0.1422   0.0093   0.2465    0.0260   0.0000     0.0796634   451.6528       23.4707       15.9433       8.00311     -0.847355      -3.77657       4.74542       6.05039       6.63810       6.99858       7.15005       7.12742
  30  20 4148.1423    1.2310 12.4160 10.2457  0.0000      0.276896  0.1997   0.0072   0.3172    0.0243   0.0000     0.0775518   457.0268       9.67853      -5.07614      -5.33526       13.4929       2.69434       5.91291       7.77046       8.77917       9.28259       9.40388       9.18285
  31   4 1599.3476    0.1983  0.2443  9.2616  0.0000       26.7836  0.0161   0.0072   0.0333    0.0323   0.0000       8.03998   441.2515      0.128448       22.1254      -1.34398      -1.89395      -2.55952      0.740074       1.00069       1.24807       1.26045       1.35341       1.24397
  31   5 1788.3018    0.3711  0.4595  9.2113  0.0000       13.0230  0.0180   0.0089   0.0373    0.0460   0.0000       2.19900   440.1462      -1.66163       20.5245    -0.0723774      -2.99076     -0.324094      0.804979       1.06167       1.11178       1.21502       1.18138       1.16769
  31   6 1969.5460    0.5409  0.5889  9.4867  0.0000       9.73852  0.0205   0.0111   0.0396    0.0565   0.0000       1.47123   438.7756      -1.45653       22.1531      -1.51163      -3.32076      0.252000      0.879266       1.13527       1.20392       1.27044       1.30166       1.34301
  31   7 2147.1628    0.8085  0.7850  9.8060  0.0000       6.01293  0.0233   0.0142   0.0458    0.0762   0.0000       1.01640   442.4959      -4.52654       19.3897      -1.95469      -1.57973      -1.66604      0.991779       1.24917       1.44961       1.45984       1.47363       1.46760
  31   8 2319.0305    1.1604  1.0312 10.4941  0.0000       4.15812  0.0309   0.0191   0.0544    0.0837   0.0000      0.952300   441.1157      0.734792       17.6335       2.21276       2.89378      0.679187       1.16905       1.54936       1.61546       1.74599       1.68124       1.67424
  31   9 2485.1102    1.7069  1.1748 10.8501  0.0000       1.49227  0.0317   0.0257   0.0575    0.1066   0.0000      0.726984   441.1195       1.48857       16.6710       5.64758      -3.95405       4.88142       1.18739       1.65525       1.84727       1.98380       2.03464       1.92857
  31  10 2648.0370    2.2613  1.1800 11.4898  0.0000       3.38918  0.0325   0.0338   0.0574    0.1051   0.0000      0.700077   441.2910       2.47069       17.8576       1.34799       2.98460     -0.164085       1.19496       1.50311       1.71799       1.89750       1.89888       1.92095
  31  11 2808.5574    2.8506  1.0919 12.2430  0.0000       3.32146  0.0298   0.0443   0.0560    0.0849   0.0000      0.859320   442.7752       6.80248       14.4452       5.56584      -5.08423       1.94647       1.08493       1.53171       1.63050       1.80915       1.78592       1.86908
  31  12 2966.2432    3.5349  1.0543 12.6323  0.0000      0.892215  0.0291   0.0548   0.0511    0.0898   0.0000      0.773695   439.2151       1.66104       17.5938       2.86239      -6.83178       1.09916       1.08160       1.39215       1.50244       1.68520       1.68004       1.75432
  31  13 3121.4316    3.7848  1.2072 12.9457  0.0000      0.861592  0.0329   0.0584   0.0612    0.0940   0.0000      0.761158   437.3640       4.76206       14.0926       1.80496      0.338185       1.08101       1.14646       1.55587       1.63729       1.72053       1.75471       1.70989
  31  14 3274.9584    3.4720  1.5985 12.8106 -0.0007      0.294065  0.0409   0.0470   0.0707    0.0630   0.0000      0.505484   442.4542       4.79220       14.3155       1.66567       2.85177       3.26015       1.44067       1.81103       2.09410       2.34270       2.41453       2.31804
  31  15 3427.7201    2.9977  2.3226 12.3631  0.0000       1.48444  0.0489   0.0337   0.0864    0.0456   0.0000      0.302781   441.0482       16.4229       17.8330       3.64378      -5.28916       6.83819       1.67500       2.25366       2.42821       2.63503       2.67781       2.66249
  31  16 3579.4579    2.4511  3.8754 11.7534  0.0000      0.444839  0.0670   0.0221   0.1204    0.0363   0.0000      0.181502   435.5389       4.05447       16.0215       9.72819      -3.12363      0.337270       2.31948       3.01914       3.40127       3.56546       3.69373       3.62116
  31  17 3730.6984    2.0569  5.4304 11.0884  0.0000      0.527198  0.0826   0.0156   0.1483    0.0331   0.0000      0.108522   444.4769       14.6013       15.8260       9.54660      -5.98231       11.0426       2.87906       3.81814       4.27301       4.60850       4.62589       4.53092
  31  18 3881.4618    1.7379  7.7832 10.7137  0.0003      0.350092  0.1113   0.0114   0.2005    0.0286   0.0000     0.0827054   437.8365       19.5041      0.946263       12.5935       2.03599       1.76007       3.67931       4.73816       5.33428       5.56190       5.76557       5.66342
  31  19 4031.2845    1.4370 10.7301 10.5058 -0.0004      0.264879  0.1626   0.0085   0.2730    0.0248   0.0000     0.0757815   445.0120       9.39559       11.9432       7.74826       3.03549      -11.0040       4.95400       6.55911       7.29193       7.63942       7.83058       7.72509
  31  20 4181.1899    1.2125 13.3894 10.2543  0.0000      0.280592  0.2152   0.0067   0.3317    0.0234   0.0000     0.0764197   427.6439       28.3347       7.70510       3.90746       2.46441       6.08244       5.99664       8.03192       8.84768       9.41583       9.56795       9.30845
  32   3 1409.4045    0.1171  0.1465  9.0902  0.0000       36.1027  0.0188   0.0064   0.0303    0.0297   0.0000       29.5938   440.7866     -0.465030       20.2045     -0.817700      -1.92802       1.75553      0.942442       1.11552       1.36614       1.38239       1.42045       1.35626
  32   4 1616.4688    0.2128  0.3249  9.1238  0.0000       20.6191  0.0187   0.0071   0.0376    0.0336   0.0000       6.00489   441.5080     -0.862217       16.8444     -0.910395      -2.05537      0.900544      0.800740      0.991249       1.16639       1.20169       1.21625       1.18496
  32   5 1806.2480    0.3903  0.4153  9.1471  0.0000       13.5777  0.0169   0.0093   0.0342    0.0445   0.0000       2.21340   441.3692      0.337793       19.8689       1.24316      -4.38084      -1.29378      0.677706      0.929661      0.980808      0.998972       1.12626       1.04881
  32   6 1988.7571    0.5441  0.5875  9.5222  0.0000       8.65980  0.0203   0.0112   0.0397    0.0532   0.0000       1.55235   441.1280     -0.285481       20.5889       5.57795     -0.608123       1.91931      0.791602       1.00403       1.21256       1.28319       1.31498       1.21757
  32   7 2167.5034    0.8859  0.7924  9.7745  0.0000       6.15866  0.0225   0.0151   0.0440    0.0717   0.0000       1.02575   442.1549     -0.833738       19.5821       3.06266     -0.988665     -0.223779      0.831704       1.10490       1.24995       1.36487       1.31630       1.32615
  32   8 2340.1932    1.2554  1.0210 10.4152  0.0000       4.34650  0.0288   0.0200   0.0528    0.0850   0.0000      0.850346   441.1970       2.62998       20.1474       1.92878     -0.668893     -0.832594       1.04211       1.40335       1.50288       1.65548       1.73808       1.71714
  32   9 2507.4373    1.6953  1.0284 11.3331  0.0000       3.12525  0.0304   0.0277   0.0533    0.0751   0.0000      0.891623   438.5826      0.106874       19.6498       4.81328       2.66300       1.05049       1.14249       1.44155       1.56369       1.74394       1.72626       1.64702
  32  10 2671.8169    2.3156  1.1804 11.4885  0.0000       3.40883  0.0313   0.0346   0.0584    0.1004   0.0000      0.733264   440.4592       1.82205       21.1002       5.65725      -2.65403      -4.80757       1.12641       1.44567       1.64323       1.79196       1.78163       1.69417
  32  11 2833.8248    2.9561  1.0703 11.9853  0.0000       1.57032  0.0289   0.0441   0.0517    0.0915   0.0000       1.00461   438.7366       4.83325       17.2568       4.46212      -2.68669       4.93597       1.01844       1.31254       1.41207       1.53614       1.61521       1.60097
  32  12 2992.8030    3.5837  1.0684 12.3173  0.0000     -0.431520  0.0293   0.0540   0.0497    0.1008   0.0000      0.783165   440.1463       6.14382       15.1452       2.36906      -3.55008       1.18994       1.08651       1.45300       1.52275       1.64998       1.65216       1.63287
  32  13 3149.0351    3.7990  1.3655 12.6039  0.0000     0.0599713  0.0339   0.0523   0.0616    0.0787   0.0000      0.499250   438.6674       6.95610       15.2507       6.03802      -2.14887      -2.71494       1.20833       1.54937       1.75599       1.82688       1.85344       1.76006
  32  14 3303.4991    3.4439  1.6409 12.5927  0.0025      0.439429  0.0384   0.0451   0.0708    0.0631   0.0000      0.426396   439.2806       3.57629       17.9592       4.81916       2.62905      -2.10449       1.29979       1.75505       1.94404       2.12312       2.18299       2.06580
  32  15 3456.9034    2.8631  2.6607 11.9690  0.0000      0.567832  0.0510   0.0295   0.0929    0.0449   0.0000      0.244696   441.6385       10.6099       18.5391       3.57561      -1.31584      -2.27627       1.73252       2.36061       2.57093       2.77392       2.90475       2.74199
  32  16 3609.7173    2.3588  4.0423 11.4900  0.0000      0.561564  0.0674   0.0203   0.1214    0.0351   0.0000      0.155432   441.1422       8.90609       7.95281       2.93286      -4.31164      -7.86779       2.25821       2.97641       3.31173       3.56639       3.71716       3.54628
  32  17 3761.7044    1.9979  6.3865 10.8079  0.0000      0.334988  0.0901   0.0138   0.1682    0.0312   0.0000     0.0937022   437.3223       12.6544       10.2231       8.56172      -4.48348      -3.50409       3.02006       3.96662       4.42369       4.74740       4.90914       4.69862
  32  18 3912.9142    1.6883  8.7332 10.4549  0.0000      0.289614  0.1229   0.0102   0.2166    0.0273   0.0000     0.0737775   444.9244       13.1533       22.1178       20.4670      -7.17467       5.16610       4.00845       5.21751       5.92778       6.14424       6.19791       6.08635
  32  19 4063.8911    1.3892 11.3429 10.2641 -0.0001      0.353074  0.1717   0.0079   0.2835    0.0251   0.0000     0.0742533   428.2357       20.0503       12.8774       13.0467      -2.38946      -9.60512       4.98905       6.57425       7.23839       7.81058       8.03436       7.88207
  33   4 1633.2698    0.2246  0.3163  9.1155  0.0000       20.5946  0.0176   0.0069   0.0369    0.0333   0.0000       5.70101   441.1356      0.606036       18.8055    -0.0727739      -1.14292       2.94804      0.712129      0.971697       1.13992       1.12609       1.15184       1.14076
  33   5 1823.8396    0.3951  0.4671  9.2795  0.0000       9.39150  0.0191   0.0090   0.0359    0.0456   0.0000       2.12422   440.1465      0.207109       20.6621    -0.0485459      -4.05765       2.29455      0.880333       1.04588       1.18101       1.31427       1.38450       1.43851
  33   6 2007.7134    0.6247  0.6247  9.4007  0.0000       7.95348  0.0206   0.0121   0.0394    0.0662   0.0000       1.24355   440.2602     -0.969832       18.0942      0.149909      -2.06537      0.138254      0.934515       1.31483       1.38927       1.59319       1.61840       1.63289
  33   7 2187.5300    0.9045  0.8729  9.8931  0.0000       5.97516  0.0242   0.0149   0.0481    0.0717   0.0000       1.00575   441.6248      -2.49291       21.7877       3.06643      0.395161      -1.87528      0.887264       1.17490       1.32886       1.41751       1.40610       1.37525
  33   8 2360.9358    1.2954  1.1351 10.6318  0.0000       3.15602  0.0313   0.0200   0.0580    0.0771   0.0000      0.877893   439.2341      0.895457       16.8621       1.72814     -0.464584      0.205857       1.04562       1.36693       1.41972       1.60308       1.57005       1.61233
  33   9 2529.3210    1.8461  1.1785 11.0975  0.0000       3.51716  0.0304   0.0274   0.0585    0.0887   0.0000      0.803683   439.7023       5.36376       19.4452      -1.27959      -5.00929       4.21219       1.01806       1.37019       1.53648       1.60304       1.62225       1.66921
  33  10 2695.1361    2.4374  1.1345 11.6228  0.0000       1.76564  0.0295   0.0355   0.0555    0.0915   0.0000      0.716381   441.2118       2.47822       16.8800       1.51449      -1.17194      -1.23753       1.05684       1.41532       1.55412       1.66359       1.61840       1.58653
  33  11 2858.7324    3.1322  1.0834 12.3667  0.0000       3.10716  0.0284   0.0477   0.0530    0.0819   0.0000      0.844235   440.0940       2.40431       17.8754      0.810021      -1.62480     -0.853396      0.987682       1.26368       1.39958       1.52144       1.51868       1.52580
  33  12 3018.9154    3.9781  1.0696 12.6024  0.0000      0.216339  0.0285   0.0590   0.0506    0.0959   0.0000      0.743220   441.5229       2.87326       16.1790       3.07840      0.921150      0.947184       1.01895       1.37026       1.51723       1.62727       1.64345       1.60290
  33  13 3176.2255    3.8778  1.2457 12.6994  0.0000       1.02291  0.0326   0.0559   0.0568    0.0910   0.0000      0.572934   441.8179       5.69665       15.7046       4.78625     -0.638641      0.785420       1.17820       1.58353       1.68060       1.79547       1.77499       1.82719
  33  14 3331.6593    3.3694  1.8148 12.5584  0.0000       1.04866  0.0408   0.0416   0.0732    0.0575   0.0000      0.422173   441.8188       8.94173       15.3555       5.44839     -0.349823       4.78293       1.30365       1.75052       1.98095       2.22256       2.19757       2.27851
  33  15 3486.0200    2.8765  2.7525 11.9158  0.0000      0.782744  0.0495   0.0286   0.0933    0.0439   0.0000      0.242461   439.6217       5.23039       13.8171       10.2998     0.0912415      -2.72046       1.63568       2.19530       2.38578       2.61344       2.68513       2.61075
  33  16 3639.4583    2.3103  4.3339 11.3470  0.0000      0.353988  0.0695   0.0187   0.1244    0.0341   0.0000      0.140732   438.3633       6.85609       14.8618       9.66130      -1.95324     -0.775750       2.18680       2.95723       3.31999       3.54126       3.56024       3.62981
  33  17 3792.1573    1.8837  6.5834 10.8327 -0.0001      0.513192  0.0944   0.0129   0.1753    0.0291   0.0000     0.0929514   444.9697       7.30138       10.7196       1.10262       8.72021      -2.28525       2.98683       3.96094       4.48789       4.77092       4.96026       4.84557
  33  18 3944.3286    1.6116  8.9865 10.4837  0.0000      0.426043  0.1276   0.0099   0.2209    0.0266   0.0000     0.0776592   440.5654      -2.31394       17.1236       11.1153      -8.48177       9.57807       3.91174       5.08940       5.72785       6.11288       6.27798       6.25340
  33  19 4095.4196    1.3535 11.8926 10.2582 -0.0001      0.375232  0.1785   0.0074   0.2926    0.0241   0.0000     0.0789659   449.7845       20.1946       23.3958      -2.78700       11.7455      -14.9153       4.89214       6.40683       7.30381       7.69657       8.02440       7.90686
  34   3 1441.1770    0.1316  0.1484  9.1467  0.0000       35.2880  0.0192   0.0062   0.0269    0.0280   0.0000       22.4930   441.0392     -0.230526       20.4304     -0.193775      -1.77900     -0.769690      0.762481      0.792066       1.02410       1.24319       1.31001       1.13505
  34   4 1649.7554    0.2582  0.3889  9.1300  0.0000       18.8106  0.0175   0.0070   0.0391    0.0349   0.0000       3.94479   441.8850   -0.00196883       18.0482      0.547893      -1.41357     -0.358657      0.678396      0.878294       1.01153       1.08840       1.08088       1.08250
  34   5 1841.3105    0.4256  0.4464  9.3129  0.0000       14.1226  0.0169   0.0094   0.0318    0.0444   0.0000       2.03645   440.1564     -0.472228       19.8443      0.536008     -0.606582    0.00589786      0.661187      0.890058      0.960437       1.07073       1.14807       1.05698
  34   6 2026.4379    0.6440  0.8009  9.4188 -0.0002       7.70232  0.0243   0.0114   0.0456    0.0739   0.0000       1.11304   442.1723   -0.00514502       22.3887      0.801234      -1.57021      0.624531      0.878276       1.20122       1.27716       1.39491       1.38453       1.39447
  34   7 2207.1774    0.9295  1.0067  9.9116  0.0000       5.45750  0.0272   0.0146   0.0523    0.0817   0.0000      0.939668   441.7352       2.95604       21.7599       2.08573    -0.0585153      0.533521      0.943805       1.25131       1.40910       1.47961       1.56993       1.53104
  34   8 2381.3501    1.3679  1.1731 10.4507  0.0000       2.85244  0.0321   0.0203   0.0557    0.1030   0.0000      0.806847   443.0208      0.984772       20.5981       1.27938      -1.60866       3.04897       1.03226       1.44105       1.48475       1.64744       1.67020       1.69929
  34   9 2550.7785    1.8961  1.2018 11.2619  0.0000       2.11715  0.0322   0.0277   0.0570    0.0917   0.0000      0.802343   442.2291       3.40816       17.3071       3.40558     -0.645777     -0.121670      0.988516       1.32660       1.43324       1.57444       1.63915       1.65633
  34  10 2718.0844    2.5086  1.1252 11.9006  0.0000       1.91958  0.0293   0.0371   0.0541    0.0861   0.0000      0.757582   439.1395       4.81128       19.6188       2.37020      -4.14486       1.17990      0.997844       1.32758       1.47671       1.55685       1.64755       1.61860
  34  11 2883.0625    3.2719  1.1675 12.1731  0.0000       1.37379  0.0291   0.0462   0.0551    0.0994   0.0000      0.781724   438.4663       4.91390       18.6212       3.65617      -1.39161      -1.15701      0.958254       1.22521       1.38731       1.51192       1.50928       1.49942
  34  12 3044.5410    3.8285  1.0969 12.5874  0.0000      0.420574  0.0283   0.0554   0.0501    0.0942   0.0000      0.698966   441.3743       6.43913       16.9770       4.63464     0.0935337      0.493897      0.983720       1.32434       1.49903       1.57213       1.65732       1.66824
  34  13 3202.9370    3.8106  1.3982 12.5855  0.0000      0.671776  0.0335   0.0498   0.0606    0.0822   0.0000      0.528996   436.6016       4.54822       14.0525       4.46696      0.699179       1.25929       1.04014       1.36530       1.50670       1.61361       1.64497       1.67472
  34  14 3359.3539    3.2417  1.9868 12.3997  0.0000      0.733043  0.0424   0.0372   0.0750    0.0561   0.0000      0.382701   438.1781       8.46430       11.2017       6.23332      -3.33327       1.08221       1.29662       1.73983       1.91523       2.12657       2.25659       2.15977
  34  15 3514.5399    2.7499  2.9482 11.8181  0.0000      0.114238  0.0517   0.0262   0.0947    0.0456   0.0000      0.202792   441.2142       11.2025       7.48532       8.03183       1.32122       5.31849       1.67689       2.18687       2.35323       2.68701       2.60198       2.68687
  34  16 3669.1207    2.1965  4.9021 11.3217  0.0000      0.618866  0.0743   0.0171   0.1357    0.0323   0.0000      0.112163   435.8910       9.52915       11.3309       14.2630      -3.07744       5.09318       2.42836       3.12133       3.56913       3.69709       3.85937       3.71849
  34  17 3822.5456    1.8532  7.3408 10.8157  0.0000      0.575517  0.1011   0.0120   0.1817    0.0278   0.0000     0.0872434   444.2078       4.79215       13.6969      -5.83477       3.09602      -13.6491       3.17779       4.01840       4.55504       4.93174       4.96480       4.99042
  34  18 3975.0802    1.5770  9.7281 10.5105  0.0000      0.184799  0.1370   0.0090   0.2353    0.0257   0.0000     0.0748049   436.2113      -4.75432       22.3789       10.8263      -16.7834       5.72755       3.86629       5.04435       5.65621       6.08313       6.28231       6.27520
  34  19 4127.1652    1.2625 12.1503 10.3093 -0.0008      0.410623  0.1913   0.0068   0.3013    0.0233   0.0000     0.0787774   441.2145       28.0592       5.21287       1.09132       11.2237       9.02687       4.83346       6.45720       7.23516       7.76229       7.94801       7.87119
  35   2 1221.9579    0.0610  0.0565  9.2390  0.0000       370.281  0.0152   0.0075   0.0233    0.0398   0.0000       151.812   442.0867     -0.822940       19.5823       2.65653      -1.61284      -1.35166      0.705153      0.822918       1.04845       1.05676       1.12601       1.29236
  35   3 1456.6401    0.1450  0.1972  9.1941  0.0000       11.2010  0.0176   0.0062   0.0301    0.0254   0.0000       15.2147   441.3147     -0.725604       20.1156      0.461254      -2.54949      -1.46432      0.693500      0.771584      0.930166       1.09980       1.11523       1.00585
  35   4 1665.9741    0.2560  0.3307  9.2272  0.0000       16.6333  0.0173   0.0072   0.0329    0.0334   0.0000       4.31751   441.2444      0.475941       19.0579     0.0890078      -4.17085      -1.36957      0.596002      0.855164      0.892423      0.998004       1.03304       1.11491
  35   5 1858.5070    0.4222  0.5402  9.2786  0.0000       9.14979  0.0196   0.0087   0.0370    0.0480   0.0000       1.75584   441.4528     -0.480629       20.7092       1.42614      -1.57708    -0.0727726      0.689486      0.928716       1.00104       1.13749       1.16503       1.22965
  35   6 2044.9649    0.6443  0.6780  9.4435  0.0000       9.06645  0.0203   0.0115   0.0411    0.0674   0.0000       1.27374   441.2637       2.87977       19.4240       2.78858      -2.29780      0.549296      0.790389       1.08831       1.17254       1.32903       1.40858       1.28568
  35   7 2226.5289    0.9866  0.9970 10.0256  0.0000       4.05604  0.0286   0.0151   0.0476    0.0796   0.0000      0.900453   441.1215     -0.355026       21.4219       1.41018      -2.82495      0.154517      0.922179       1.19375       1.34029       1.39788       1.42165       1.44403
  35   8 2401.4195    1.4447  1.1800 10.6055  0.0000       3.22465  0.0304   0.0209   0.0563    0.0950   0.0000      0.786549   441.6431      0.622560       17.5954      0.207443      -3.08880     0.0984295      0.931590       1.29856       1.39405       1.56376       1.61965       1.52334
  35   9 2571.9775    2.0410  1.2707 11.1140  0.0000       2.06252  0.0312   0.0277   0.0569    0.0943   0.0000      0.738152   439.2137       2.52981       17.6270       1.00839      -3.58683      -1.36791      0.975644       1.30243       1.44047       1.58729       1.63492       1.65343
  35  10 2740.6145    2.6340  1.1132 11.9897  0.0000      0.948524  0.0298   0.0381   0.0509    0.0851   0.0000      0.702904   440.8434       4.11288       16.8490       3.48389      -1.51008       1.63264      0.954795       1.30764       1.39397       1.51281       1.55476       1.54958
  35  11 2907.0444    3.5050  1.0473 12.5569  0.0000       3.38694  0.0280   0.0511   0.0492    0.0797   0.0000      0.725509   439.3573       3.94926       16.4548       5.28306      -5.07620       2.20367      0.953007       1.31673       1.41938       1.52288       1.47524       1.50758
  35  12 3069.7778    3.9098  1.2769 12.4717  0.0000       1.18674  0.0318   0.0521   0.0543    0.1007   0.0000      0.680038   439.2061       5.82523       18.2991       3.73020      -3.14868       2.19072       1.00811       1.34491       1.47325       1.61379       1.64553       1.63571
  35  13 3229.2827    3.7757  1.5676 12.6529  0.0000      0.500784  0.0346   0.0466   0.0651    0.0653   0.0000      0.479626   439.4457       8.63715       14.5047      -1.60281      -1.25731      0.841981       1.11341       1.51055       1.66670       1.75401       1.81936       1.77557
  35  14 3386.8462    3.2242  2.1856 12.2822 -0.0005      0.774243  0.0423   0.0343   0.0790    0.0499   0.0000      0.304899   440.4662       8.92394       14.3577       5.70756     -0.119813      -1.07527       1.28634       1.67476       1.93008       2.04554       2.03922       2.08014
  35  15 3543.0400    2.6834  3.5245 11.6340  0.0000      0.323399  0.0557   0.0227   0.1049    0.0404   0.0000      0.167023   439.7409       5.59037       12.4771       8.01906      -11.6083       4.02695       1.74617       2.33767       2.59894       2.78878       2.84237       2.86711
  35  16 3698.1302    2.2041  5.3148 11.1102  0.0000      0.425183  0.0769   0.0157   0.1338    0.0328   0.0000     0.0989190   439.1654       8.65882       16.7594       4.15448     -0.828656      0.660676       2.37464       3.10000       3.38985       3.76691       3.75683       3.80974
  35  17 3852.5255    1.7819  7.4575 10.7955 -0.0001      0.377212  0.1031   0.0113   0.1855    0.0272   0.0000     0.0837243   434.6846       7.09746       11.5224       13.1040      -1.10400       2.34429       3.06317       4.04424       4.61112       4.85725       5.04831       5.04772
  35  18 4005.8030    1.4923 10.1100 10.5140 -0.0004      0.403880  0.1470   0.0085   0.2480    0.0246   0.0000     0.0762943   441.5922       9.24751       26.3125      -4.87320      0.399571      -4.47644       4.12006       5.41686       5.89485       6.42643       6.64057       6.69748
  35  19 4158.5188    1.2851 13.6943 10.2230  0.0013      0.373818  0.2062   0.0063   0.3174    0.0224   0.0000     0.0741181   436.7707       15.4328      -12.3914       9.45222      -4.82284      -10.4888       5.05840       6.63523       7.51573       7.88168       8.22612       7.97562
  36   3 1471.8680    0.1524  0.1720  9.2334  0.0000       19.7354  0.0149   0.0063   0.0275    0.0247   0.0000       16.3764   441.5046     -0.584249       20.1887      0.608502      -2.06840      0.299643      0.539683      0.616171      0.810196      0.804277      0.863216      0.852469
  36   4 1681.9622    0.2793  0.3331  9.1472  0.0000       16.9532  0.0150   0.0075   0.0314    0.0344   0.0000       3.65780   442.0661     -0.720533       19.2789      0.771486      -1.80998       1.41129      0.581674      0.748148      0.848497      0.944151       1.00857      0.975497
  36   5 1875.5158    0.4659  0.4999  9.2543  0.0000       10.2063  0.0172   0.0096   0.0339    0.0490   0.0000       1.64277   440.1089      -1.53914       20.3894      0.682453      -3.45874       1.12857      0.633580      0.774211      0.932906      0.994440       1.03025       1.00616
  36   6 2063.2523    0.6800  0.8081  9.4669  0.0000       9.65186  0.0226   0.0114   0.0453    0.0693   0.0000       1.13175   441.2176      -1.82428       21.3516      -2.01844      -2.71082     -0.966637      0.757581       1.02363       1.12523       1.21356       1.19305       1.28308
  36   7 2245.6260    1.0314  1.0098 10.2668 -0.0006       4.78281  0.0271   0.0159   0.0520    0.0723   0.0000      0.952842   441.9073       1.18176       19.1876       2.23917     -0.242376     -0.328451      0.888603       1.14598       1.29589       1.39993       1.50367       1.45511
  36   8 2421.2901    1.4745  1.2288 10.6896  0.0000       3.51019  0.0304   0.0205   0.0577    0.0821   0.0000      0.751383   438.9426       1.51517       20.7703      0.783656      -2.85875      0.977444      0.915892       1.16635       1.34528       1.45285       1.50637       1.55552
  36   9 2592.8263    2.0572  1.2299 11.5050 -0.0002       1.98608  0.0321   0.0288   0.0557    0.0770   0.0000      0.764523   440.1928       2.97487       18.1166       3.00094      0.118740      0.506641      0.986567       1.27355       1.38274       1.49053       1.54437       1.53351
  36  10 2762.8328    2.7219  1.1203 12.1437  0.0000       2.07243  0.0282   0.0391   0.0542    0.0775   0.0000      0.756516   440.8239       4.50034       16.2223     -0.942745     -0.155754       1.83455      0.873200       1.15182       1.27574       1.43115       1.45779       1.43365
  36  11 2930.4052    3.5948  0.9894 12.4155  0.0000       2.16921  0.0245   0.0520   0.0459    0.0875   0.0000      0.694326   440.7730       4.85799       18.7630       2.48645      -4.66460       1.76660      0.819769       1.07247       1.16835       1.29462       1.27409       1.30471
  36  12 3094.4215    4.0476  1.2484 12.4140  0.0000       1.75705  0.0287   0.0536   0.0546    0.1058   0.0000      0.632754   441.5838       6.03160       16.1176       1.63480     -0.971546      -3.06216      0.877150       1.18954       1.32223       1.38634       1.41046       1.41772
  36  13 3255.2357    3.6327  1.5851 12.7009  0.0000      0.509865  0.0350   0.0448   0.0646    0.0605   0.0000      0.510824   439.7348       5.04866       16.0913      -1.85779      -2.83533      -1.86027       1.11505       1.50465       1.71094       1.74438       1.76404       1.83975
  36  14 3413.8768    3.1151  2.4125 12.1964  0.0000      0.484959  0.0447   0.0312   0.0816    0.0452   0.0000      0.277254   440.1416       9.83616       16.8144       3.01066      0.311628      -1.85977       1.34049       1.81195       1.99602       2.09007       2.18997       2.15104
  36  15 3570.8428    2.5260  3.7431 11.7036  0.0000      0.133677  0.0624   0.0214   0.1083    0.0359   0.0000      0.163368   436.6463       9.11684       8.45046       4.21196       3.26368      0.142791       1.84606       2.50909       2.82219       2.99908       3.00778       3.05451
  36  16 3726.8851    2.0728  5.5215 11.1324  0.0002      0.397264  0.0798   0.0147   0.1454    0.0306   0.0000      0.101978   445.7607       9.13729       3.05569      0.599220       3.77872      -1.03360       2.39463       3.21551       3.56963       3.80483       3.93107       3.93384
  36  17 3881.8163    1.7261  8.1047 10.6865  0.0004      0.319017  0.1104   0.0104   0.1989    0.0267   0.0000     0.0795126   437.5186       11.5086       28.6199      -1.66719      -10.3250      0.710189       3.13754       4.02780       4.66857       4.89929       5.08785       5.05394
  36  18 4036.3169    1.4251 10.9372 10.4604 -0.0002      0.427917  0.1582   0.0077   0.2608    0.0231   0.0000     0.0767781   435.3691       6.42354       24.9299       7.37276      -15.1245       15.2162       4.08895       5.31154       6.04863       6.41282       6.63344       6.65456
  36  19 4189.7977    1.1727 13.6156 10.2555 -0.0006      0.336579  0.2173   0.0059   0.3294    0.0212   0.0000     0.0826687   432.3690       11.0108       2.94499       14.4095       17.4827       2.84473       4.91369       6.51429       7.39043       7.82261       8.04833       7.97243
  37   3 1486.8563    0.1554  0.1947  9.2546  0.0000       27.7184  0.0153   0.0063   0.0320    0.0252   0.0000       14.1175   441.5304      0.724840       20.6557      -1.76517     -0.716739      0.338885      0.791923       1.11965       1.24796       1.18923       1.15990      0.983334
  37   4 1697.6282    0.2805  0.3902  9.1897  0.0000       14.3072  0.0175   0.0072   0.0349    0.0356   0.0000       3.42314   441.1327      0.774410       19.5097       1.18849      -1.76530     -0.252005      0.708906      0.954814       1.10557       1.23564       1.20950       1.20482
  37   5 1892.2896    0.4739  0.6268  9.2540  0.0000       9.36174  0.0200   0.0088   0.0389    0.0518   0.0000       1.44586   441.0709     -0.540227       20.8455      -1.26680     -0.956827      0.866871      0.699859      0.868256       1.02736       1.14876       1.12194       1.15486
  37   6 2081.2466    0.7003  0.7735  9.6274  0.0000       7.79829  0.0217   0.0117   0.0436    0.0667   0.0000       1.09032   440.8926      -1.71336       19.6310       1.01516      -1.58249     -0.520155      0.729525      0.895071       1.11610       1.15071       1.21343       1.23558
  37   7 2264.4785    1.0439  0.9814 10.3449  0.0000       5.20903  0.0261   0.0162   0.0507    0.0747   0.0000      0.971240   441.0933      0.321538       17.9905       3.52393      -3.10185       1.99610      0.841606       1.12010       1.28297       1.41124       1.41911       1.40843
  37   8 2440.7842    1.6196  1.2575 10.7826  0.0000       1.72342  0.0304   0.0219   0.0556    0.0854   0.0000      0.695115   441.9738       2.74103       21.9229       2.89609      -2.46752       2.05683      0.903286       1.17830       1.34848       1.42026       1.45369       1.43676
  37   9 2613.5189    2.2216  1.2645 11.3553  0.0000       2.55835  0.0304   0.0296   0.0556    0.0896   0.0000      0.666516   438.7381       3.58328       21.7873       2.97567      -1.76237       1.19396      0.919096       1.20570       1.31389       1.40351       1.52263       1.48485
  37  10 2784.6820    2.9590  1.1427 11.9498  0.0000       1.59292  0.0281   0.0407   0.0505    0.0928   0.0000      0.696626   441.2303       3.20043       19.0604       1.88562      -1.00847       1.90828      0.873967       1.19481       1.33693       1.40695       1.40717       1.40722
  37  11 2953.5043    3.5717  1.1958 12.5974  0.0000       2.51476  0.0289   0.0499   0.0552    0.0850   0.0000      0.710851   443.3782       5.09562       18.8811       2.30323      -1.02135      -2.35082      0.854726       1.11217       1.22033       1.37390       1.37769       1.35647
  37  12 3118.7258    3.8495  1.3202 12.6990  0.0000       1.25265  0.0313   0.0509   0.0561    0.0816   0.0000      0.617980   440.6806       3.89243       18.6648       4.89516      -3.00442       2.21254      0.928421       1.26981       1.37676       1.52482       1.52676       1.54350
  37  13 3280.7925    3.5938  1.7441 12.6764  0.0000       1.03087  0.0375   0.0416   0.0666    0.0555   0.0000      0.442612   441.0473       4.78757       19.0282       2.02724       2.16749       2.04875       1.10226       1.50283       1.61821       1.81037       1.83800       1.76527
  37  14 3440.6574    2.9610  2.4977 12.2061  0.0000      0.537774  0.0457   0.0296   0.0825    0.0429   0.0000      0.265666   441.0298       9.24798       16.8409       5.02527       7.22163       1.63610       1.36085       1.84285       2.03296       2.27484       2.24955       2.26589
  37  15 3598.7339    2.5017  4.1209 11.5328  0.0000      0.392317  0.0639   0.0192   0.1122    0.0341   0.0000      0.139857   442.3940       8.18344       15.5446       12.9229      -2.22638       1.45751       1.89213       2.62113       2.88334       3.11937       3.20270       3.17066
  37  16 3755.6410    2.0316  6.1465 11.0149 -0.0002      0.564820  0.0835   0.0133   0.1548    0.0286   0.0000     0.0931611   440.2434       5.77254       13.3714       6.26393      -6.39306     -0.200278       2.46718       3.28815       3.63264       3.90944       4.04900       4.03454
  37  17 3911.2347    1.6843  8.6636 10.6468 -0.0000      0.342588  0.1186   0.0095   0.2067    0.0257   0.0000     0.0810927   432.1724       5.68611       8.62419       9.06471       2.63322       5.92658       3.20937       4.27393       4.71974       5.18551       5.25351       5.28298
  37  18 4065.9191    1.3966 11.7777 10.4108  0.0000      0.261299  0.1748   0.0070   0.2752    0.0229   0.0000     0.0798039   441.7670       7.65806      -7.93029       12.4825       2.23811      -14.5197       4.18731       5.60486       6.32459       6.74559       7.01034       7.00304
  38   2 1262.6419    0.0893  0.2366  9.1341  0.0000       29.2947  0.0325   0.0065   0.0640    0.0242   0.0000       40.1450   440.2389      -1.42905       22.2033       1.92515      -6.40214       4.63481       1.04183       1.29504       1.70067       1.84197       1.65459       1.66579
  38   3 1501.5551    0.1610  0.3216  9.0666  0.0000       4.04954  0.0203   0.0057   0.0437    0.0263   0.0000       8.71008   440.8714     -0.364821       20.4861      0.719007      -2.99618     -0.838475      0.748598      0.906273       1.03375       1.13158       1.18977       1.22676
  38   4 1713.1014    0.3004  0.3686  9.0765  0.0000       17.7984  0.0167   0.0076   0.0305    0.0346   0.0000       3.20146   441.8777     -0.963108       22.2719     -0.251742      -3.52061       1.03877      0.694179      0.902775       1.01185       1.06696       1.01963       1.09278
  38   5 1908.8431    0.5055  0.5730  9.2291  0.0000       8.18098  0.0179   0.0095   0.0357    0.0511   0.0000       1.45595   440.4888     -0.141955       20.0235     -0.720332      0.545486      0.960237      0.686622      0.910372       1.04281       1.17152       1.21596       1.07374
  38   6 2099.0950    0.7332  0.8888  9.4867  0.0000       6.56848  0.0238   0.0114   0.0464    0.0705   0.0000       1.04037   441.7504     -0.448516       21.1932      0.137582     -0.325396      -1.30352      0.766744       1.00395       1.09516       1.23533       1.24576       1.27361
  38   7 2283.0652    1.1547  0.9915 10.0879  0.0000       6.18792  0.0249   0.0167   0.0467    0.0826   0.0000      0.855789   440.8638       1.86640       20.1720       2.34221      -1.08489      -3.10545      0.773888      0.997064       1.16245       1.28259       1.34021       1.31801
  38   8 2460.0913    1.6512  1.2728 10.6142  0.0000       1.54588  0.0297   0.0216   0.0571    0.0924   0.0000      0.688268   441.5837       1.73021       20.2381       1.36269      -4.31944      -1.96896      0.888747       1.17313       1.27416       1.35733       1.37568       1.34041
  38   9 2633.8734    2.2007  1.3157 11.3423  0.0000       2.00596  0.0312   0.0285   0.0567    0.0794   0.0000      0.645496   440.2208       3.50264       21.2137     -0.751017      -7.31197      0.417867      0.882807       1.20063       1.27698       1.36283       1.41052       1.44860
  38  10 2806.2112    2.9744  1.2147 11.8043  0.0000       1.40591  0.0278   0.0392   0.0541    0.0988   0.0000      0.737440   440.6009       2.04601       18.4649       1.64098      -2.15114      0.407335      0.842440       1.11252       1.22020       1.30690       1.32098       1.34283
  38  11 2976.0189    3.7147  0.9859 12.8555  0.0000      0.318496  0.0244   0.0548   0.0487    0.0697   0.0000      0.839678   440.0901       5.90586       18.6138       3.76010      -1.46099       1.08918      0.824844       1.07179       1.19322       1.23075       1.23429       1.24415
  38  12 3142.4469    4.0294  1.2893 12.7823  0.0025      0.155829  0.0302   0.0540   0.0573    0.0811   0.0000      0.604557   439.9709       6.58263       15.4991       1.81610      -4.00543       3.66966      0.895962       1.20947       1.22074       1.40600       1.44920       1.45621
  38  13 3305.9023    3.5830  1.9570 12.2195  0.0000      0.584912  0.0373   0.0373   0.0691    0.0549   0.0000      0.332204   439.0517       7.04907       14.7454       4.09147      -1.79321    0.00986909       1.07508       1.49123       1.60823       1.78773       1.82740       1.80064
  38  14 3466.8468    2.9583  3.0157 11.8306  0.0000     0.0553372  0.0515   0.0256   0.0863    0.0402   0.0000      0.194268   440.4847       8.52750       13.8109       5.99748       3.04095      0.689848       1.51466       1.93337       2.15758       2.38016       2.40262       2.43732
  38  15 3626.1668    2.3561  4.4469 11.3992  0.0000      0.542052  0.0665   0.0179   0.1187    0.0318   0.0000      0.120894   436.6589       5.07186       14.1773       3.06215      -2.22521       8.51005       1.91574       2.54077       2.87331       2.96967       3.11709       3.14269
  38  16 3783.7490    1.9915  6.6393 10.8530  0.0000      0.488060  0.0902   0.0124   0.1608    0.0277   0.0000     0.0889692   443.1529       5.01586       17.1056       6.05066       6.11053       1.26276       2.45510       3.27262       3.64111       3.98706       4.12512       4.22513
  38  17 3940.5707    1.6185  9.3501 10.4982 -0.0005      0.595376  0.1292   0.0089   0.2202    0.0250   0.0000     0.0794808   443.7969       8.12516       13.8470       17.7073      0.442233      -2.39799       3.28360       4.39680       4.96123       5.24466       5.48017       5.54803
  38  18 4095.9611    1.3056 11.4742 10.3071 -0.0012      0.373389  0.1756   0.0066   0.2784    0.0224   0.0000     0.0916204   434.7412       8.77584       18.8350       18.0729       11.3918      -19.2420       4.12542       5.36835       6.12880       6.49033       6.67741       6.71500
  39   3 1516.0658    0.1951  0.2270  9.1198  0.0000       16.0650  0.0139   0.0065   0.0287    0.0255   0.0000       8.23084   441.6694     -0.211326       22.3689     -0.410312      -2.60592      -1.09478      0.568528      0.710506      0.840179      0.870874      0.950971      0.905661
  39   4 1728.2906    0.3196  0.3715  9.1654  0.0000       14.2332  0.0146   0.0078   0.0326    0.0351   0.0000       2.82801   441.0771      0.865018       20.1253     -0.396357      -1.95278      -1.70872      0.499171      0.645616      0.758706      0.765658      0.832567      0.782853
  39   5 1925.2707    0.5369  0.6148  9.0972  0.0000       9.44605  0.0192   0.0093   0.0358    0.0576   0.0000       1.28961   441.5078     0.0403640       19.4225      -1.12522      -4.21470       2.25088      0.623450      0.890392      0.972950       1.07425       1.14257       1.12882
  39   6 2116.7141    0.7689  0.8732  9.3659  0.0000       7.61544  0.0227   0.0116   0.0441    0.0777   0.0000      0.976188   442.0319       2.05161       22.2768      0.287662      -2.12655      0.168868      0.700116      0.912366       1.04718       1.13660       1.20451       1.15314
  39   7 2301.3264    1.1899  1.1367 10.0650  0.0000       3.23209  0.0282   0.0161   0.0530    0.0909   0.0000      0.880859   438.4718       2.01908       19.6477       1.02301      -1.69229       1.08090      0.815837       1.03858       1.18705       1.34131       1.32317       1.36056
  39   8 2479.1399    1.6979  1.3086 10.7095  0.0000       1.30707  0.0302   0.0214   0.0558    0.0821   0.0000      0.650206   440.5595      0.994620       18.4620       2.81458     -0.571695      -1.31132      0.873852       1.17361       1.33864       1.43321       1.51549       1.55050
  39   9 2654.0019    2.3174  1.2057 11.6019  0.0000       2.25176  0.0293   0.0315   0.0541    0.0833   0.0000      0.785846   440.9051       2.90560       17.3551       1.21274      0.427933       2.62088      0.813826       1.07848       1.17187       1.26718       1.31209       1.33131
  39  10 2827.4028    3.2428  1.1175 12.0884  0.0000      0.723562  0.0266   0.0435   0.0487    0.0877   0.0000      0.722736   441.4601       4.53969       19.7380       1.80550      -2.13001      -1.30865      0.799399       1.03423       1.11737       1.26310       1.28431       1.27874
  39  11 2998.2835    3.7620  1.1370 12.6176 -0.0000       1.13202  0.0275   0.0512   0.0504    0.0829   0.0000      0.697315   442.7865       2.99842       19.1862       2.80315      -1.46651     -0.187623      0.838950       1.16382       1.26514       1.40562       1.45769       1.45764
  39  12 3165.8549    4.0082  1.3806 12.7370  0.0000      0.577136  0.0318   0.0498   0.0555    0.0696   0.0000      0.565077   441.0243       4.20701       18.1043       4.27059      -2.05821     -0.723866      0.884607       1.16725       1.31210       1.40422       1.48934       1.57154
  39  13 3330.5765    3.5021  1.9421 12.5133  0.0001      0.991102  0.0388   0.0378   0.0697    0.0508   0.0000      0.353202   439.6046       11.1515       16.7657       2.13881      -1.21478       1.67773       1.10488       1.50664       1.60412       1.83033       1.86136       1.82876
  39  14 3492.9589    2.8953  3.0360 11.8214  0.0001      0.748049  0.0489   0.0247   0.0918    0.0393   0.0000      0.211211   442.3821       4.95637       13.3346       1.96956      -2.62072       1.20195       1.34133       1.80867       2.00323       2.14864       2.23059       2.25471
  39  15 3653.2022    2.3475  4.9351 11.2306  0.0000      0.379317  0.0693   0.0162   0.1249    0.0307   0.0000      0.110219   440.5883       12.3204       22.4472     -0.140726      -1.65462      0.138771       1.94636       2.65742       2.84600       3.12933       3.25297       3.25369
  39  16 3811.7267    1.9075  7.3332 10.7604  0.0000      0.670599  0.0972   0.0113   0.1715    0.0266   0.0000     0.0829861   441.0643       18.4817       10.0518      0.324549      -18.6956       4.47557       2.59502       3.40604       3.85164       4.12584       4.29452       4.28867
  39  17 3968.7495    1.5951 10.0620 10.4368  0.0000      0.355373  0.1376   0.0079   0.2312    0.0238   0.0000     0.0766443   445.9638       6.75336       25.0988       3.20169       10.1760       11.2688       3.32185       4.42996       4.95713       5.30698       5.57024       5.50388
  39  18 4125.4226    1.3100 13.0670 10.2618  0.0008      0.540203  0.1937   0.0062   0.2984    0.0211   0.0000     0.0788283   437.3954       7.27329       23.9119       9.13963      -35.7002      -7.76133       4.25153       5.57374       6.40452       6.76095       7.09145       7.14955
  40   2 1288.7441    0.0923  0.0965  9.2659  0.0000       130.384  0.0143   0.0062   0.0221    0.0287   0.0000       63.5746   440.9823     -0.716672       20.8035       1.09292      -2.77223     0.0725573      0.555442      0.761746      0.880571      0.909682      0.750738      0.909189
  40   3 1530.2865    0.1753  0.3001  9.2548  0.0369     -0.145546  0.0233   0.0058   0.0344    0.0267   0.0000       7.59919   441.7219     -0.282692       20.3164     -0.459572      -2.91113     -0.470680      0.874854       1.24284       1.45752       1.46899       1.50604       1.40362
  40   4 1743.2939    0.3208  0.4071  9.3393  0.0000       8.05840  0.0160   0.0075   0.0327    0.0366   0.0000       2.42476   441.5195     0.0837451       21.8595      0.509524      -2.84231       1.13751      0.530124      0.686264      0.788200      0.803167      0.876892      0.928328
  40   5 1941.5338    0.5459  0.6598  9.4281  0.0000       11.2872  0.0202   0.0096   0.0372    0.0537   0.0000       1.34030   442.2083      0.150949       21.7634      0.136466      -2.34246     -0.398916      0.605563      0.848892      0.918592      0.961372       1.08158       1.06871
  40   6 2134.0743    0.8451  0.7540  9.9575  0.0000       6.88848  0.0198   0.0133   0.0392    0.0642   0.0000      0.994014   441.3076      -1.36427       20.7535       2.85073      -1.13864      0.466425      0.659813      0.865844      0.953714       1.05831       1.07274       1.09397
  40   7 2319.4885    1.2420  1.1616 10.2964  0.0000       5.15520  0.0285   0.0171   0.0544    0.0951   0.0000      0.820631   442.0238      -1.09917       20.0370      -1.18652     0.0843381      0.258765      0.836090       1.14368       1.22801       1.30513       1.36149       1.36943
  40   8 2498.0776    1.8197  1.2748 11.1786  0.0002       3.55543  0.0316   0.0238   0.0531    0.0802   0.0000      0.765728   440.5108       2.18129       21.4212       3.82601      -6.45740       2.33110      0.905566       1.19547       1.29986       1.46878       1.57060       1.54707
  40   9 2673.8689    2.5491  1.2795 11.5114  0.0059      0.878690  0.0285   0.0317   0.0521    0.0938   0.0000      0.634169   440.6893       3.31626       19.5979     -0.586257     -0.442110      0.917558      0.821141       1.08031       1.17291       1.33994       1.42294       1.38718
  40  10 2848.3860    3.3452  1.0757 12.3102  0.0000       1.41736  0.0255   0.0448   0.0462    0.0892   0.0000      0.667859   440.3521       5.32196       19.6427       3.76220      -3.78997     -0.905877      0.760623      0.987973       1.04507       1.17975       1.18603       1.19831
  40  11 3020.2045    3.8185  1.2628 12.9189  0.0000       1.02225  0.0304   0.0501   0.0541    0.0743   0.0000      0.753086   443.2355       5.17314       19.5757     0.0641277      -2.02825       2.57465      0.859289       1.12873       1.24571       1.34915       1.41228       1.39229
  40  12 3188.8983    3.9770  1.4846 12.8887  0.0000      0.306339  0.0318   0.0478   0.0581    0.0655   0.0000      0.490448   441.7244       4.17567       17.3163       4.21042      -2.42445    -0.0193494      0.880038       1.20234       1.31311       1.41457       1.50062       1.53065
  40  13 3354.8459    3.3330  2.0695 12.5989  0.0000      0.785539  0.0395   0.0347   0.0743    0.0471   0.0000      0.308819   439.1910       5.07941       16.9532       1.69563      -2.86022       1.41078       1.04612       1.40641       1.55199       1.66557       1.72413       1.78051
  40  14 3518.5991    2.7218  3.4392 11.8904  0.0000       1.07882  0.0540   0.0220   0.0977    0.0350   0.0000      0.183112   438.7127       4.83387       13.1023       5.28784      0.745143      -7.32110       1.46033       1.93481       2.17326       2.40946       2.48163       2.52511
  40  15 3679.8203    2.2516  5.2817 11.4184  0.0000      0.487427  0.0747   0.0154   0.1311    0.0290   0.0000      0.120581   442.2789       13.1913       15.2957      -2.30211       1.40566      -2.39256       1.99754       2.60624       2.92406       3.26188       3.27366       3.35710
  40  16 3839.1711    1.8790  8.2114 10.8953  0.0005      0.253253  0.1065   0.0103   0.1873    0.0248   0.0000     0.0777240   444.3069       9.99152       16.3500       16.0352       8.05612    -0.0522660       2.67668       3.54030       4.01709       4.28906       4.58900       4.56979
  40  17 3997.5032    1.5531 10.6475 10.5893  0.0000      0.403727  0.1463   0.0075   0.2411    0.0230   0.0000     0.0786067   442.2607       11.1688       18.1206       8.75669       2.66555      -9.91886       3.30861       4.48132       4.98735       5.41228       5.47322       5.50333
  41   2 1301.5699    0.0890  0.1483  9.4710  0.0000       28.5466  0.0200   0.0059   0.0355    0.0226   0.0000       48.3764   442.4095      -1.33124       20.6001      0.838830      -3.02141       1.77922      0.602420      0.866599      0.966231       1.02118       1.03785       1.03126
  41   3 1544.3578    0.1916  0.1986  9.4322  0.0000       13.4993  0.0110   0.0062   0.0266    0.0251   0.0000       8.88487   442.1875     -0.129111       21.7445      0.228123      -1.55687      -1.09564      0.397720      0.496524      0.595823      0.665459      0.687476      0.779202
  41   4 1758.0792    0.3689  0.3770  9.4505 -0.0007       13.0639  0.0145   0.0082   0.0284    0.0384   0.0000       2.38486   441.2707     -0.421105       20.1251    -0.0145637      -1.50246     -0.639396      0.486991      0.773506      0.735575      0.939551      0.952136       1.01710
  41   5 1957.5401    0.5742  0.7177  9.6337  0.0000       7.57535  0.0206   0.0095   0.0393    0.0563   0.0000       1.17494   440.8243       1.02652       20.6827       1.34756      -2.93389      -2.14933      0.702135      0.901295       1.04618       1.09455       1.07315       1.11671
  41   6 2151.2479    0.8675  0.8118 10.1690  0.0000       6.94904  0.0205   0.0132   0.0416    0.0641   0.0000      0.965124   440.6325     -0.114947       19.6390      0.599370      -1.82060      -1.12734      0.625403      0.846237      0.924343       1.01998       1.07506       1.15079
  41   7 2337.2888    1.3335  1.0858 10.7259  0.0000       5.27537  0.0265   0.0183   0.0490    0.0815   0.0000      0.943875   440.5555       1.04816       21.0601      0.610424      -3.48403       2.39433      0.739038      0.969144       1.06629       1.13116       1.19225       1.22860
  41   8 2516.6205    1.8388  1.2282 11.5181  0.0000      0.762660  0.0288   0.0241   0.0547    0.0738   0.0000      0.805056   441.1930       3.69731       21.2184       1.99034     -0.259440       1.79977      0.788955       1.11228       1.17704       1.35336       1.40927       1.45522
  41  10 2869.0459    3.3306  1.0501 12.6679  0.0000      0.758976  0.0245   0.0452   0.0475    0.0785   0.0000      0.855935   441.0739       3.47123       18.6059       1.86849      -2.13242       1.06616      0.693406      0.930115      0.968408       1.07862       1.13413       1.15897
  41  11 3041.7709    3.9239  1.1254 13.1904  0.0000     -0.292419  0.0267   0.0526   0.0492    0.0769   0.0000      0.731217   440.7121       3.01805       19.0725       2.42017      -1.77975      -2.03848      0.766226       1.00359       1.11633       1.17074       1.22623       1.24109
  41  12 3211.4852    3.8438  1.4752 13.1172  0.0000      0.105365  0.0327   0.0458   0.0572    0.0613   0.0000      0.445092   442.4659       3.58838       18.8814       3.28203      0.644034      0.241678      0.881338       1.17769       1.33919       1.47536       1.45219       1.50124
  41  13 3378.7202    3.3203  2.4064 12.5569 -0.0002      0.807656  0.0425   0.0313   0.0765    0.0442   0.0000      0.246053   442.1706       7.03762       14.0745       5.76302      -2.18880     -0.588949       1.12149       1.52800       1.67458       1.86164       1.99652       1.99184
  41  14 3543.5886    2.7584  3.6911 12.1212 -0.0000      0.589996  0.0558   0.0213   0.1013    0.0317   0.0000      0.168549   438.5847       9.79038       15.6903       6.13023      -5.24742      -1.36804       1.49402       2.00518       2.21514       2.45179       2.56876       2.51836
  41  15 3706.0775    2.1601  5.2146 11.6809 -0.0002      0.471398  0.0726   0.0147   0.1376    0.0264   0.0000      0.123757   443.2206       8.60946       10.1753       2.56930       3.02479       1.18291       1.92065       2.50477       2.83092       3.02002       3.20531       3.17748
  41  16 3866.5197    1.7927  7.4559 11.1700 -0.0009      0.379513  0.1011   0.0103   0.1753    0.0240   0.0000     0.0937713   439.2433       2.33746       22.2176       6.80757       5.82970     -0.648214       2.54345       3.37365       3.83883       4.09823       4.14553       4.17158
  42   3 1558.2265    0.1895  0.2296  9.3451  0.0000       23.9591  0.0145   0.0061   0.0285    0.0261   0.0000       9.15910   442.7341     -0.488240       21.4502     -0.422264      -3.02093      0.986238      0.480848      0.706870      0.741901      0.766948      0.809826      0.824809
  42   4 1772.6940    0.3583  0.4003  9.4437  0.0000       20.9137  0.0154   0.0080   0.0321    0.0348   0.0000       2.83394   440.8489      0.776088       20.2181     -0.246015      -2.02900     -0.720591      0.575233      0.802498      0.917592       1.01690       1.10545       1.04260
  42   5 1973.3951    0.5879  0.6811  9.5705  0.0000       6.07044  0.0185   0.0097   0.0397    0.0562   0.0000       1.22543   441.8826      -1.22429       20.1265     -0.395608      -2.87912      0.518143      0.563020      0.794267      0.849424      0.961188      0.935703      0.927562
  42   6 2168.1966    0.8934  0.9193 10.0474  0.0000       3.61104  0.0227   0.0127   0.0452    0.0694   0.0000      0.895520   442.2094      0.628157       18.3434       2.83414      -2.75843      -3.55014      0.631641      0.875659      0.970307       1.06726       1.11264       1.14889
  42   7 2355.0153    1.3248  1.2400 10.6823  0.0000       5.19039  0.0293   0.0173   0.0548    0.0751   0.0000      0.763895   441.2532       1.24673       21.0749       1.49654      -2.76086       1.54170      0.764736       1.03003       1.12371       1.25539       1.35835       1.29201
  42   8 2535.2053    1.9565  1.2659 11.3751  0.0000       2.89831  0.0299   0.0251   0.0533    0.0814   0.0000      0.705078   439.6712       2.92494       22.7645       1.83629      -3.50576       1.30663      0.777510       1.02143       1.09981       1.24227       1.23210       1.27924
  42   9 2713.2167    2.5833  1.1242 12.1696  0.0000       3.57552  0.0261   0.0347   0.0504    0.0752   0.0000      0.850282   441.6330       3.98688       21.2099      0.934056      -1.06503      -1.92843      0.701305      0.939570       1.02779       1.13972       1.13670       1.15848
  42  10 2889.5185    3.4192  1.1843 12.3187  0.0000      0.427896  0.0269   0.0428   0.0487    0.0933   0.0000      0.718885   440.7815       4.82152       19.9056       1.94499      -2.05475     -0.962351      0.706596      0.924412       1.06751       1.14474       1.22783       1.22155
  42  11 3063.1427    3.9849  1.1544 13.0966  0.0000      0.970298  0.0265   0.0525   0.0517    0.0733   0.0000      0.651877   438.8950       4.25829       18.6024       2.81624      -2.81210       2.77855      0.694538      0.932274       1.06395       1.15710       1.21250       1.19967
  42  12 3233.8779    3.8739  1.5814 12.8456  0.0000       1.68231  0.0336   0.0436   0.0580    0.0616   0.0000      0.462265   437.5650       6.33971       20.4694       2.19431      -3.31307      -1.26105      0.872786       1.16573       1.27517       1.34705       1.42514       1.46262
  42  13 3402.2843    3.2466  2.2194 12.6249  0.0000       1.05364  0.0423   0.0319   0.0721    0.0423   0.0000      0.340529   439.0776       4.73652       20.7322       4.14062      -2.19938      0.929893       1.05101       1.47829       1.58436       1.80588       1.76955       1.88807
  42  14 3568.3540    2.6430  4.0061 11.7688 -0.0000      0.443513  0.0586   0.0193   0.1062    0.0331   0.0000      0.149005   439.8285       9.36123       16.7899       3.44723       1.68881       2.17254       1.49390       2.03165       2.27267       2.48941       2.58316       2.59147
  42  15 3732.2037    2.1205  6.2979 11.3347  0.0000      0.733597  0.0837   0.0129   0.1506    0.0253   0.0000     0.0994163   441.6472       13.0534       15.7343     -0.370689      -1.33322      -5.61547       2.12178       2.78568       3.14668       3.39260       3.60032       3.56604
  42  16 3893.3037    1.7414  8.9122 10.9376 -0.0006      0.333168  0.1192   0.0089   0.2032    0.0231   0.0000     0.0878806   437.4596       5.39960       23.6013       2.34578     -0.651837      -7.55484       2.80724       3.65266       4.20596       4.50428       4.74001       4.78044
  42  17 4053.1950    1.3982 11.2087 10.5971  0.0002      0.255215  0.1651   0.0065   0.2593    0.0222   0.0000     0.0849430   434.6882       20.2120       8.09743       2.27596      -8.16696      -1.70361       3.45687       4.74921       5.23291       5.79247       5.96129       5.89567
  43   3 1571.8421    0.2004  0.2760  9.1400  0.0000       30.3738  0.0151   0.0060   0.0292    0.0277   0.0000       7.32420   441.6083      -1.25329       21.7483     -0.968885      -3.63995     -0.382024      0.483842      0.575997      0.725432      0.746232      0.798028      0.770041
  43   4 1787.0978    0.3894  0.4544  9.1906  0.0000       11.1498  0.0156   0.0077   0.0305    0.0400   0.0000       2.09567   441.5052      0.351242       21.3458     -0.502223      -2.04596      0.967121      0.526328      0.722629      0.802325      0.900750      0.919672      0.935042
  43   5 1989.1451    0.6179  0.6450  9.4181  0.0000       9.49031  0.0179   0.0102   0.0351    0.0562   0.0000       1.21878   440.3950     -0.422389       20.7403       1.69033      -1.24427      0.378283      0.506464      0.698209      0.786899      0.856251      0.869365      0.906143
  43   6 2184.9900    0.9528  1.0297  9.7901  0.0000       6.43790  0.0249   0.0131   0.0463    0.0784   0.0000      0.866362   440.3193       1.71554       19.0243      0.775024      -2.68977       1.01048      0.662411      0.868121      0.970030       1.08235       1.18457       1.13658
  43   7 2372.3833    1.4209  1.2569 10.5302  0.0000       3.02024  0.0292   0.0177   0.0515    0.0774   0.0000      0.712999   438.9069       1.19052       19.4576       3.40802      -3.85596   -0.00613863      0.768870      0.984534       1.13083       1.20718       1.22757       1.22307
  43   8 2553.4929    2.0331  1.2855 11.1683  0.0000       3.05234  0.0289   0.0248   0.0514    0.0761   0.0000      0.639217   441.7177       4.07080       21.2937       3.31750      -2.11622      0.589270      0.763532       1.03408       1.12905       1.27387       1.25839       1.30552
  43   9 2732.5579    2.6941  1.1774 12.1204  0.0000       2.83045  0.0277   0.0358   0.0509    0.0740   0.0000      0.744855   440.6340       3.94955       18.1323       1.33236      -3.82833     -0.366187      0.724394      0.962856       1.07091       1.16939       1.19511       1.24429
  43  10 2909.8115    3.5863  1.0541 12.4825  0.0000       2.37627  0.0239   0.0472   0.0455    0.0811   0.0000      0.695969   441.0721       4.26771       20.3693     -0.190552      -2.93930       1.82959      0.671077      0.888478       1.03312       1.08305       1.09021       1.13014
  43  11 3084.1472    4.0831  1.3258 12.6452  0.0000       1.43917  0.0285   0.0492   0.0534    0.0791   0.0000      0.644814   442.2170       5.65694       18.9251       4.16417      -4.86194       1.52289      0.711310      0.928876       1.01683       1.10803       1.16852       1.18664
  43  12 3255.8078    3.8485  1.7454 12.5554 -0.0007      0.738436  0.0337   0.0399   0.0607    0.0554   0.0000      0.400024   441.0654       5.58015       20.6860       4.83515     -0.607235       2.73009      0.873820       1.13242       1.28951       1.40054       1.40515       1.39801
  43  13 3425.4042    3.1315  2.4748 12.3232  0.0000      0.900474  0.0435   0.0290   0.0779    0.0401   0.0000      0.267246   440.9894       8.15001       18.8705       6.17717      -1.47741       2.05356       1.09873       1.50212       1.67227       1.77531       1.83852       1.82324
  43  14 3592.7838    2.6148  4.3024 11.5587  0.0004      0.705600  0.0598   0.0183   0.1099    0.0313   0.0000      0.133247   440.4878       5.42304       15.8063       2.12803      -2.50812      -1.70530       1.51954       2.02767       2.26719       2.46602       2.57193       2.58945
  43  15 3757.6726    2.0796  6.6149 11.0924  0.0000      0.628782  0.0859   0.0121   0.1565    0.0251   0.0000     0.0961450   440.7439       5.87495       14.1769       1.15693     -0.384202     0.0810791       2.04226       2.79967       3.13461       3.41692       3.57077       3.51636
  43  16 3920.1209    1.7330  9.1795 10.7132  0.0013      0.408299  0.1223   0.0086   0.2031    0.0231   0.0000     0.0839121   441.0063       14.1011       17.7293       6.75570      -1.71696      -5.51112       2.75193       3.56048       4.07153       4.39130       4.57107       4.63235
  43  17 4080.6863    1.3767 12.0031 10.4006 -0.0024      0.300553  0.1798   0.0060   0.2683    0.0211   0.0000     0.0868977   440.2692       17.5753       5.83628       6.09610       2.92506       5.81414       3.60818       4.77069       5.43048       5.86326       6.03995       6.11500
  44   2 1339.0911    0.1028  0.1138  9.1387  0.0000       80.4092  0.0137   0.0054   0.0221    0.0261   0.0000       41.7780   442.4214     -0.126859       20.7366     -0.793021      -2.86965      0.353588      0.500124      0.587894      0.615285      0.685958      0.788003      0.812362
  44   3 1585.2221    0.2116  0.2376  9.1707  0.0000       22.0780  0.0123   0.0061   0.0263    0.0277   0.0000       7.16854   442.2452      0.100671       19.6514     -0.445835      -1.38582       1.53742      0.396278      0.482884      0.551765      0.564373      0.635908      0.694061
  44   4 1801.2966    0.4067  0.5405  9.1448  0.0000       12.1840  0.0177   0.0076   0.0335    0.0426   0.0000       1.78633   442.0711      0.630745       20.4454     -0.910660      -2.78263     -0.123348      0.501896      0.639871      0.773939      0.820525      0.869587      0.888112
  44   5 2004.7562    0.6311  0.7106  9.5443  0.0000       9.94044  0.0195   0.0100   0.0372    0.0534   0.0000       1.24785   441.1894     -0.900359       22.3079       1.84396      -2.90092      0.995543      0.556454      0.746203      0.811766      0.936727      0.996145       1.02461
  44   6 2201.5347    0.9671  0.9677 10.0687  0.0000       4.76204  0.0232   0.0135   0.0460    0.0676   0.0000      0.912447   441.9356       1.27502       20.7541     -0.187962      -2.61474       1.30544      0.644307      0.853201      0.909326       1.00256       1.07870       1.04544
  44   7 2389.5457    1.4039  1.3439 10.6246  0.0000       2.44799  0.0301   0.0169   0.0548    0.0664   0.0000      0.652239   441.4947      0.692822       19.7246       2.25374      -1.72152      -1.50158      0.785361      0.998227       1.10327       1.25253       1.29551       1.35119
  44   8 2571.5599    2.0619  1.3156 11.1117  0.0000       2.08021  0.0289   0.0243   0.0505    0.0793   0.0000      0.664594   441.2457       3.20465       22.4393       2.56595      -1.05401     -0.179426      0.722050      0.959225       1.06195       1.20703       1.21239       1.23562
  44   9 2751.6778    2.7929  1.2404 11.9419  0.0000      0.707859  0.0270   0.0345   0.0511    0.0766   0.0000      0.685100   441.4396       2.84546       20.3605       2.96995     0.0655738       1.66900      0.678156      0.963932       1.06439       1.20280       1.21615       1.24532
  44  10 2929.7723    3.5761  1.2124 12.4567  0.0000      0.747997  0.0280   0.0443   0.0486    0.0823   0.0000      0.654596   440.7697       4.92945       21.6640       4.08461      -3.15807     -0.616712      0.670847      0.910330       1.02927       1.07744       1.12583       1.11493
  44  11 3104.9854    4.0073  1.2894 12.8357  0.0000       1.20819  0.0293   0.0488   0.0507    0.0722   0.0000      0.632931   440.8007       5.62976       20.0957      0.217905      -1.65763     0.0203192      0.763042      0.984751       1.10290       1.19160       1.23904       1.27461
  44  12 3277.5192    3.7533  1.8162 12.5475 -0.0027      0.247801  0.0350   0.0382   0.0615    0.0527   0.0000      0.374413   439.8305       4.50119       20.3666       4.64068      -3.34287     -0.559086      0.870834       1.21379       1.33719       1.44595       1.47205       1.51186
  44  13 3448.2391    3.1325  2.9374 12.1706 -0.0001      0.829884  0.0470   0.0262   0.0841    0.0360   0.0000      0.215100   442.7670       8.30070       21.9305       2.46216     -0.226340       4.00864       1.19426       1.56599       1.77231       1.93902       1.98077       2.07433
  44  14 3616.5415    2.5395  4.6600 11.5747  0.0005      0.197740  0.0644   0.0170   0.1157    0.0289   0.0000      0.129939   442.6570       6.81717       21.1059       6.50627      -6.92018       2.17376       1.59775       2.11907       2.39527       2.56691       2.65843       2.69947
  44  15 3782.5689    2.0291  7.2125 11.0200 -0.0002      0.419944  0.0944   0.0111   0.1663    0.0250   0.0000     0.0909303   443.4212       10.9351       14.9059      0.829043      -2.65615     -0.713055       2.21223       2.96255       3.31353       3.61628       3.76514       3.80554
  44  16 3946.1425    1.6552 10.0318 10.6516  0.0004      0.127281  0.1380   0.0075   0.2207    0.0226   0.0000     0.0822393   441.0182      -3.99958       22.1194       1.29941      -12.5816       9.51587       2.88283       3.82384       4.36329       4.73685       4.95171       5.00227
  44  17 4108.3705    1.3662 12.9810 10.3509  0.0019      0.527889  0.1856   0.0058   0.2791    0.0201   0.0000     0.0855596   444.4822       6.12122       25.4914       6.26800      -14.2353      -6.00743       3.64170       4.73558       5.37218       5.90410       6.09609       6.15601
  45   2 1351.3201    0.1106  0.1839  9.2363  0.0000       73.9537  0.0166   0.0055   0.0371    0.0257   0.0000       29.8260   442.2664     -0.298399       20.9213      0.505088      -1.57769      0.678668      0.545669      0.751541      0.877037      0.878652      0.889015      0.838055
  45   3 1598.4585    0.2080  0.3047  9.2370  0.0000       31.7058  0.0151   0.0059   0.0317    0.0280   0.0000       6.74618   441.5588     -0.592449       21.5563    -0.0269126      -1.44393       1.85909      0.432977      0.579562      0.725570      0.715918      0.718086      0.866292
  45   4 1815.3774    0.4078  0.5172  9.2590  0.0000       12.7881  0.0170   0.0077   0.0315    0.0421   0.0000       1.89053   441.6600     -0.718650       21.0933      0.308325      -2.15911       1.18870      0.477547      0.649977      0.734211      0.806977      0.853542      0.885282
  45   5 2020.1155    0.6469  0.7690  9.5195  0.0000       8.87755  0.0204   0.0097   0.0380    0.0562   0.0000       1.16127   441.3485    -0.0961330       21.9839     -0.614518      -2.93201       1.70161      0.580496      0.719901      0.785036      0.904881      0.938832       1.02002
  45   6 2217.9026    1.0254  1.0179 10.1437  0.0000       5.26268  0.0240   0.0137   0.0463    0.0685   0.0000      0.861340   441.2040       2.07441       20.8704       1.77528      -5.17195     -0.557215      0.616037      0.856022      0.946478       1.01126       1.04028       1.09653
  45   7 2406.5645    1.4662  1.2997 10.8445  0.0000       3.14688  0.0296   0.0182   0.0543    0.0694   0.0000      0.717807   438.8080       2.20286       20.0260      0.420253      -2.94510       1.40453      0.725116      0.975944       1.09608       1.21106       1.25513       1.30679
  45   8 2589.6115    2.1653  1.2798 11.3443 -0.0005       2.28408  0.0275   0.0258   0.0512    0.0773   0.0000      0.680890   443.0597       4.03444       20.2553       2.26929      -3.26756      0.411201      0.701389      0.974345       1.07571       1.16105       1.20111       1.21470
  45   9 2770.6719    2.9110  1.1574 12.2744  0.0000      0.679285  0.0260   0.0373   0.0501    0.0743   0.0000      0.873827   442.1180       3.18022       17.7716       2.84662      -2.29503       1.15338      0.671769      0.915737       1.04349       1.10632       1.12985       1.17825
  45  10 2949.5593    3.7796  1.1491 12.6137  0.0000    -0.0836728  0.0259   0.0473   0.0458    0.0842   0.0000      0.651543   441.2606       5.40507       18.2108       3.09843      -3.32480       1.07685      0.642810      0.842507      0.951700       1.03905       1.12714       1.12243
  45  11 3125.5348    4.0321  1.3611 12.8018  0.0000      0.505987  0.0291   0.0464   0.0511    0.0677   0.0000      0.511862   441.8164       6.17679       19.5895       2.84701      -2.33453     -0.262191      0.706290      0.931262       1.02569       1.10835       1.19799       1.23786
  45  12 3299.0613    3.7646  1.9431 12.5328  0.0001      0.317377  0.0360   0.0364   0.0631    0.0511   0.0000      0.334638   442.2020       6.59072       18.8514       1.43449     -0.797285       1.01457      0.900189       1.12562       1.27259       1.36003       1.40363       1.45364
  45  13 3470.7746    3.0335  3.1609 12.0372  0.0000      0.728204  0.0479   0.0236   0.0875    0.0356   0.0000      0.184814   443.0457       8.94744       18.2577     -0.453423      -3.25441      -2.84648       1.18632       1.55598       1.80685       1.93602       2.03240       2.09058
  45  14 3640.3851    2.4203  5.0450 11.5110  0.0000      0.553705  0.0694   0.0157   0.1236    0.0291   0.0000      0.118345   439.1772       7.45447       19.2486       9.14934      -1.03034       2.88994       1.67870       2.27599       2.52544       2.79446       2.92836       2.96796
  45  15 3807.9631    1.9641  7.5391 11.0604 -0.0001      0.752766  0.0995   0.0105   0.1743    0.0245   0.0000     0.0956311   443.9949       13.4483       23.6687       12.5902      -5.48447       7.08948       2.24043       2.93603       3.36587       3.66503       3.77483       3.92407
  45  16 3972.2431    1.5625 10.1442 10.7256 -0.0016      0.458984  0.1438   0.0071   0.2320    0.0214   0.0000     0.0972934   446.2165       5.52322       10.4218       8.77019      -7.18032      -1.76677       2.90207       3.86651       4.47588       4.74236       4.97571       5.14042
  46   2 1363.3274    0.1062  0.1682  9.1570  0.0000       24.1422  0.0168   0.0054   0.0300    0.0223   0.0000       29.0024   442.4190      0.711603       21.2571     -0.345656      -1.68391      0.626154      0.630590      0.798534      0.982564      0.994323       1.25679       1.07587
  46   3 1611.4886    0.2270  0.3055  9.1636  0.0000       25.9205  0.0141   0.0060   0.0301    0.0282   0.0000       5.66219   441.3939     -0.458542       21.6271      0.436803      -2.57769       1.43635      0.409675      0.482860      0.598806      0.649724      0.657324      0.652414
  46   4 1829.2788    0.4292  0.4766  9.3277  0.0000       14.0616  0.0151   0.0081   0.0311    0.0402   0.0000       1.95343   442.0981      0.745010       21.9231      -1.51755      -3.36201     -0.452310      0.425550      0.565886      0.668410      0.705477      0.744456      0.764390
  46   5 2035.3601    0.7051  0.8103  9.4213  0.0000       8.19852  0.0211   0.0101   0.0375    0.0636   0.0000      0.964199   441.1246     0.0681450       21.8409       1.73908      -2.57208      -1.41977      0.556543      0.777422      0.822861      0.975407      0.980439       1.00488
  46   6 2234.1097    1.0457  1.0505 10.1673  0.0000       4.63835  0.0250   0.0141   0.0461    0.0704   0.0000      0.846235   441.2739       1.22930       19.7368      0.421963      -1.97211     -0.624164      0.618405      0.855688      0.937086       1.04553       1.06272       1.08023
  46   7 2423.4788    1.6026  1.3068 10.6171  0.0000       4.02640  0.0278   0.0189   0.0513    0.0759   0.0000      0.642186   441.2366       2.81285       18.3239       2.57419      -1.65912     -0.871423      0.657573      0.881818      0.981132       1.11923       1.16244       1.16492
  46   8 2607.4524    2.2065  1.3854 11.1419 -0.0067       3.12819  0.0293   0.0244   0.0514    0.0753   0.0000      0.605069   441.3860       3.28557       19.1670       2.17198     -0.957878    -0.0907827      0.713751      0.968803       1.05510       1.11565       1.21431       1.26540
  46   9 2789.4628    3.0031  1.2500 11.9957  0.0000      0.926346  0.0270   0.0355   0.0490    0.0784   0.0000      0.647334   442.0195       4.03608       21.3945       2.07295      -4.23980      0.437360      0.651732      0.859791      0.946097       1.04255       1.06286       1.08397
  46  10 2969.2042    3.7463  1.1991 12.7344  0.0000       1.78942  0.0274   0.0464   0.0480    0.0753   0.0000      0.728513   441.9345       2.93724       19.0813       5.87244      -2.13154      0.299320      0.641369      0.866759      0.963397       1.10374       1.10305       1.15356
  46  11 3145.8230    4.0440  1.4512 12.6267  0.0000      0.554693  0.0296   0.0448   0.0535    0.0714   0.0000      0.556907   440.1078       5.66240       19.3314       4.09037      -2.71804      -1.67370      0.725388      0.991875       1.11779       1.21141       1.27191       1.24371
  46  12 3320.2706    3.6735  2.0774 12.4366  0.0000      0.432115  0.0367   0.0341   0.0655    0.0468   0.0000      0.305291   442.7499       6.49813       18.9574       5.17395      -2.01024     -0.515634      0.854420       1.16241       1.26765       1.40140       1.43452       1.47732
  46  13 3492.9879    2.9830  3.4236 11.9888  0.0000      0.743532  0.0499   0.0225   0.0921    0.0332   0.0000      0.167053   440.7883       5.31243       22.6903     -0.190494      -1.22160      0.225162       1.19392       1.60768       1.77055       1.93932       1.98153       2.03418
  46  14 3663.7545    2.3559  5.3976 11.3445  0.0000      0.620221  0.0715   0.0142   0.1284    0.0277   0.0000      0.112448   440.2041       12.6184       23.2407       5.23660      -1.65585       1.88981       1.66087       2.20852       2.52146       2.70212       2.84683       2.87063
  46  15 3832.1036    1.9702  8.1878 10.8984  0.0000      0.662923  0.1069   0.0097   0.1797    0.0246   0.0000     0.0889934   443.1621       12.2109       18.7209       5.13900      -3.45842      -2.38989       2.25745       2.99346       3.34807       3.71221       3.77963       3.84898
  46  16 3997.9050    1.5396 10.3269 10.6199 -0.0011      0.497358  0.1468   0.0069   0.2321    0.0217   0.0000     0.0940407   444.9409      -4.75486       33.7943       1.85316       1.78550      -4.33227       2.90306       3.77618       4.32871       4.71861       4.91912       4.99427
  47   2 1375.1949    0.1191  0.1737  9.1146  0.0000       40.2280  0.0151   0.0054   0.0278    0.0229   0.0000       23.8495   442.4076      0.104588       20.5484      0.375383      -3.30610      0.584535      0.472232      0.609139      0.763554      0.870168      0.924377      0.921382
  47   3 1624.2585    0.2318  0.3208  9.1675  0.0000       23.9462  0.0155   0.0062   0.0290    0.0289   0.0000       5.18572   441.8843       1.51641       21.1919      -1.67667      -2.95057      0.408786      0.450543      0.627610      0.716084      0.777068      0.785306      0.801683
  47   4 1843.0108    0.4505  0.5548  9.1915  0.0000       13.0911  0.0167   0.0080   0.0326    0.0435   0.0000       1.64536   442.1549     -0.381081       21.4396    -0.0990530      -1.83955     0.0692658      0.456649      0.643807      0.694043      0.783175      0.842377      0.824300
  47   5 2050.4547    0.7263  0.7851  9.5343  0.0000       6.80292  0.0198   0.0105   0.0376    0.0598   0.0000       1.00538   441.2153      0.850119       22.2702     -0.267720      -1.12025     -0.397552      0.547318      0.736557      0.837057      0.888814      0.925389      0.932269
  47   6 2250.0588    1.0925  1.1350 10.0712  0.0000       4.10956  0.0263   0.0139   0.0481    0.0775   0.0000      0.833939   440.9075       1.75788       18.7963       2.40975      -1.32495      -1.64861      0.634854      0.840923      0.956143       1.02559       1.06362       1.07504
  47   7 2440.0809    1.6311  1.2473 10.9073  0.0000       2.26030  0.0283   0.0196   0.0506    0.0712   0.0000      0.727649   441.3481       1.46412       21.7398       3.25252      -4.33121      0.100540      0.636066      0.861542      0.978075       1.04727       1.13268       1.15088
  47   8 2625.0537    2.2833  1.3056 11.2992  0.0000       2.44888  0.0273   0.0264   0.0502    0.0790   0.0000      0.619603   439.9053       2.57240       19.6598       1.97215      -3.37149      0.438802      0.643111      0.835932      0.932845       1.04335       1.08435       1.09361
  47   9 2808.1264    3.0848  1.1898 12.1201  0.0000       1.12756  0.0266   0.0376   0.0481    0.0827   0.0000      0.727304   439.9640       1.71159       21.7579      0.692392      -4.86481      -1.28299      0.642885      0.836172      0.935292       1.03069       1.06796       1.10502
  47  10 2988.6322    3.8555  1.3348 12.4814 -0.0035       1.27193  0.0283   0.0433   0.0484    0.0689   0.0000      0.556703   442.4086       5.19147       19.7126       2.27968      -4.03359      0.283768      0.669270      0.891977      0.972031       1.08803       1.16274       1.19522
  47  11 3166.0501    4.0546  1.5812 12.6190  0.0001      0.940347  0.0307   0.0425   0.0566    0.0603   0.0000      0.472655   440.3451       4.05519       19.8888       2.78465      -4.96952      -1.30673      0.721453      0.972401       1.07234       1.23463       1.25896       1.24013
  47  12 3341.3351    3.5844  2.2725 12.3272  0.0000      0.841475  0.0391   0.0318   0.0699    0.0445   0.0000      0.303061   441.0045       4.89954       20.1739       3.50106      -3.30060       2.59770      0.887440       1.27673       1.33339       1.52710       1.57064       1.60926
  47  13 3514.9290    2.9048  3.5788 11.8989  0.0000      0.402000  0.0520   0.0215   0.0935    0.0325   0.0000      0.167577   441.4043       1.56015       16.9521       8.44011     0.0636712      0.525955       1.21927       1.65179       1.85081       2.05517       2.10364       2.16048
  47  14 3686.6984    2.3579  5.9311 11.2227  0.0003      0.558819  0.0761   0.0133   0.1357    0.0269   0.0000     0.0983421   442.7816       4.36191       21.9232       6.67336       1.98876       1.25408       1.70844       2.28111       2.56353       2.83328       2.94829       3.05535
  47  15 3856.4474    1.8798  8.5260 10.7824 -0.0003      0.720500  0.1110   0.0089   0.1868    0.0241   0.0000     0.0904033   440.4493       3.53873       13.0525       4.57588      -2.29159       6.28966       2.31279       3.09128       3.46107       3.80940       3.99304       4.03492
  47  16 4023.2934    1.5412 12.1300 10.4798  0.0010      0.550201  0.1737   0.0063   0.2547    0.0209   0.0000     0.0873818   433.5348       4.61034       12.6340      -6.90229       5.05029       1.34087       3.16883       4.20073       4.75336       5.22618       5.40798       5.48883
  48   1 1091.6381    0.0442  0.0323  9.2329  0.0000       610.985  0.0146   0.0074   0.0219    0.0343   0.0000       511.024   436.8729      -1.15065       21.0833      -1.66781     -0.871705       1.32169      0.449476      0.794820      0.915756      0.639046       1.50685       1.38518
  48   2 1386.9531    0.1147  0.2586  9.0474  0.0000       23.6815  0.0239   0.0052   0.0405    0.0237   0.0000       20.7543   441.8789      -1.61434       20.9850      -1.19805      -2.26808      -1.48967      0.616819      0.803996       1.05122      0.915063       1.06547       1.07602
  48   3 1636.8665    0.2579  0.3753  8.9850  0.0000       13.9993  0.0150   0.0059   0.0313    0.0305   0.0000       3.75569   442.3188     0.0815126       20.4376     -0.499793      -3.05208      0.528946      0.411612      0.592833      0.604932      0.703979      0.743443      0.751085
  48   4 1856.6209    0.4504  0.5591  9.1446  0.0000       10.6852  0.0167   0.0079   0.0324    0.0436   0.0000       1.55852   442.2697      0.856297       21.2807      0.105127      -1.10659   -0.00713050      0.473916      0.613921      0.680631      0.738593      0.814196      0.792946
  48   5 2065.4144    0.7389  0.7963  9.5539  0.0000       7.75151  0.0200   0.0106   0.0367    0.0568   0.0000       1.03263   442.0585      0.120171       20.3417     -0.333556      -2.73862    -0.0958752      0.500237      0.654033      0.758077      0.830109      0.922964      0.904029
  48   6 2265.8864    1.1500  1.1160 10.0627  0.0007       4.92311  0.0255   0.0145   0.0468    0.0766   0.0000      0.805032   442.6468       3.13671       20.9453       1.76811      -3.94942      -2.06358      0.599710      0.822921      0.906529       1.00048      0.993667       1.04315
  48   7 2456.6997    1.6918  1.4298 10.6578  0.0000       3.73240  0.0300   0.0186   0.0526    0.0676   0.0000      0.580831   442.1698       3.43422       21.1201       1.86467      -3.31201       1.27478      0.684832      0.946502       1.01833       1.17403       1.25688       1.22803
  48   8 2642.5825    2.3696  1.2667 11.6428  0.0000       2.92961  0.0278   0.0281   0.0501    0.0680   0.0000      0.689841   441.6916       1.26279       18.6563      0.865797      -2.64168     -0.800027      0.619215      0.857432      0.951992       1.07426       1.14637       1.17240
  48   9 2826.6440    3.2804  1.2303 11.9852  0.0000       2.37745  0.0266   0.0380   0.0469    0.0817   0.0000      0.765445   442.6884       4.14899       19.7021       2.51974      -2.72888      -1.34043      0.648736      0.877972      0.986303       1.06143       1.07900       1.13179
  48  10 3007.7970    3.9161  1.1567 12.8187  0.0000     0.0874320  0.0260   0.0486   0.0462    0.0702   0.0000      0.712447   442.7613       5.28401       22.1801       1.18019     -0.605001     -0.387107      0.628161      0.855289      0.949348       1.05088       1.08102       1.09094
  48  11 3186.0691    4.0811  1.4458 12.8649  0.0000       1.09770  0.0298   0.0457   0.0528    0.0593   0.0000      0.457630   440.8743       4.46366       19.2545       1.75714      -2.57918       2.69795      0.681156      0.940593       1.02560       1.08449       1.17834       1.20347
  48  12 3362.1683    3.5104  2.3091 12.3698  0.0000       1.36708  0.0393   0.0311   0.0697    0.0402   0.0000      0.336099   441.3138       5.77717       22.8982       3.73021      -2.02883      -1.43635      0.882053       1.18830       1.33683       1.49614       1.53651       1.59345
  48  13 3536.4064    2.8967  3.8701 11.6763 -0.0001     0.0109823  0.0538   0.0198   0.0958    0.0318   0.0000      0.153460   439.0052       5.00413       19.4299       3.95962       2.79048       4.59871       1.21912       1.62441       1.82243       1.96891       2.05798       2.14864
  48  14 3709.4211    2.2330  6.3215 11.2114 -0.0009      0.734027  0.0834   0.0125   0.1472    0.0253   0.0000      0.105153   441.3047       14.6463       22.2251       9.87487       1.67692       4.06903       1.81130       2.47097       2.76722       3.06471       3.18080       3.22826
  48  15 3879.5581    1.8623  9.2318 10.7051  0.0013      0.186368  0.1230   0.0081   0.1990    0.0237   0.0000     0.0952843   441.3909       2.81610       16.3811       6.25560      -5.94449       10.6841       2.39933       3.23417       3.62005       3.94341       4.15816       4.28744
  49   2 1398.5390    0.1288  0.1874  9.0589  0.0000       74.2733  0.0154   0.0052   0.0288    0.0248   0.0000       21.6731   442.7607      0.286100       20.1077     -0.901180      -2.52646      0.115492      0.390156      0.518745      0.685076      0.683808      0.738093      0.752147
  49   3 1649.3820    0.2746  0.3433  9.0478  0.0000       19.0284  0.0139   0.0063   0.0271    0.0306   0.0000       3.80649   441.6622     -0.954810       21.4332     -0.774314      -2.65310     -0.249549      0.385490      0.519017      0.558962      0.631151      0.629085      0.625266
  49   4 1870.0059    0.5002  0.6316  9.1265  0.0000       6.10847  0.0174   0.0080   0.0337    0.0484   0.0000       1.28894   442.7347     -0.856904       20.6443       1.12859      -3.54048     -0.845105      0.445718      0.605057      0.647711      0.696774      0.754630      0.780655
  49   5 2080.1338    0.7678  0.8313  9.4729 -0.0005       4.48193  0.0203   0.0105   0.0379    0.0635   0.0000      0.929323   442.4126    -0.0356497       21.3324      0.737009      -3.83510     -0.282065      0.565301      0.776753      0.896609      0.954609       1.01198       1.01869
  49   6 2281.4634    1.1826  1.0970 10.2480  0.0000       4.66963  0.0247   0.0149   0.0468    0.0713   0.0000      0.808747   441.8078       1.55099       18.4742      0.546585      -4.63190     -0.992657      0.567240      0.755746      0.866872      0.918315      0.967416       1.02043
  49   7 2472.9698    1.7497  1.3350 10.8798  0.0000       3.60777  0.0282   0.0202   0.0515    0.0698   0.0000      0.679097   442.4426       1.36304       20.6945       2.08277      0.204807      -1.04988      0.624636      0.848185      0.942019       1.05924       1.10681       1.14836
  49   8 2659.9410    2.4238  1.3856 11.5329  0.0000       1.48964  0.0284   0.0269   0.0520    0.0668   0.0000      0.592470   440.9194       3.71041       20.1106    -0.0693701      -1.42152     -0.300867      0.642027      0.867502      0.983333       1.07728       1.12917       1.11122
  49   9 2844.9750    3.2891  1.2151 12.1440 -0.0021       2.61820  0.0258   0.0383   0.0471    0.0730   0.0000      0.688343   441.9079       2.06136       22.0025       1.81383      -2.20054      0.581882      0.596464      0.791496      0.897582       1.00708       1.07796       1.10356
  49  10 3026.9181    4.0176  1.3087 12.7664  0.0000      0.724332  0.0265   0.0464   0.0508    0.0656   0.0000      0.669732   440.3723       5.38873       20.7788       2.81541     -0.223813       1.92653      0.616028      0.823129      0.941712       1.01332       1.08311       1.07851
  49  11 3205.7847    4.0854  1.5120 12.7916  0.0000      0.458745  0.0305   0.0439   0.0535    0.0575   0.0000      0.532114   441.4786       7.09858       19.9456       3.54240      -2.62534       1.42626      0.643884      0.876330      0.976114       1.07705       1.09867       1.12422
  49  12 3382.6647    3.4422  2.5807 12.1381  0.0000      0.253954  0.0402   0.0280   0.0721    0.0392   0.0000      0.236749   442.1578       9.23124       17.2239      0.794788     -0.650085       1.11790      0.898901       1.21145       1.37767       1.51833       1.56095       1.58837
  49  13 3558.0819    2.7237  4.0024 11.7047  0.0000      0.301789  0.0578   0.0184   0.0996    0.0303   0.0000      0.149760   440.9229       7.49370       18.1631       2.86595     -0.457077       3.12650       1.24682       1.69996       1.86582       2.08878       2.16689       2.19098
  49  14 3731.7174    2.2555  7.2069 11.0848  0.0010      0.564731  0.0902   0.0113   0.1580    0.0246   0.0000     0.0909040   434.0549       4.79304       15.3675      0.962096      -3.09962       2.10430       1.89496       2.50963       2.84521       3.07017       3.20779       3.25124
  49  15 3903.5343    1.7616  9.0877 10.7954  0.0001      0.619486  0.1265   0.0080   0.2057    0.0226   0.0000      0.104855   442.3302       2.42380       16.3583       1.74980       6.76120       4.26691       2.40194       3.20693       3.64469       3.94692       4.19705       4.20591
  50   2 1410.0058    0.1211  0.1903  9.0629  0.0000       30.8507  0.0166   0.0051   0.0283    0.0225   0.0000       22.8826   443.2736      -1.15281       19.9085     -0.208464      -1.14768     -0.772333      0.466693      0.625891      0.727448      0.823473      0.854779      0.724049
  50   3 1661.6610    0.2686  0.4046  9.1168  0.0000       26.2980  0.0160   0.0062   0.0321    0.0290   0.0000       3.86571   442.0632     -0.375959       20.8211     0.0427770      -1.42283      0.135988      0.415324      0.507654      0.657021      0.616702      0.689180      0.658932
  50   4 1883.3648    0.5181  0.5773  9.1962  0.0000       9.86157  0.0157   0.0084   0.0309    0.0464   0.0000       1.35987   442.4688     -0.535328       19.9116     -0.241420      -1.82055    -0.0445484      0.416473      0.564412      0.601784      0.672705      0.691656      0.687474
  50   5 2094.8203    0.8039  0.9070  9.6090  0.0001       7.78352  0.0217   0.0107   0.0406    0.0622   0.0000      0.975668   442.9788      0.808103       20.9918      0.517351      -1.32519      0.607565      0.534800      0.693017      0.801451      0.841256      0.926158      0.953016
  50   6 2296.9574    1.2270  1.1749 10.2763  0.0009       5.40342  0.0267   0.0149   0.0465    0.0704   0.0000      0.829754   440.4703      -1.02746       19.3624       1.72272      -3.29954       2.52433      0.575031      0.769977      0.833080      0.914449      0.965145      0.973768
  50   7 2489.1382    1.8160  1.3261 10.9556  0.0000       2.56506  0.0283   0.0209   0.0497    0.0731   0.0000      0.637293   441.5192       1.73397       22.0117       1.21537      -2.01088       1.60948      0.613365      0.837709      0.931638       1.01625       1.09012       1.11484
  50   8 2677.1882    2.6675  1.3252 11.5653  0.0000       2.78279  0.0269   0.0294   0.0490    0.0722   0.0000      0.595378   441.8729       2.56206       21.7126       1.33249      -4.25196      -1.01999      0.578629      0.790008      0.879360       1.00669       1.02763       1.04223
  50   9 2863.0729    3.4424  1.2177 12.1208  0.0000       2.18689  0.0259   0.0397   0.0463    0.0853   0.0000      0.811637   442.7848       3.06205       18.3134       2.25941      -3.52140      0.876654      0.587058      0.792891      0.871056      0.951980       1.02532       1.05204
  50  10 3045.7771    4.0622  1.3225 12.7361  0.0000    -0.0218425  0.0273   0.0461   0.0495    0.0677   0.0000      0.626141   440.4489       3.00536       18.7313       2.03448     -0.651361       1.13061      0.619005      0.836185      0.927483       1.02078       1.08258       1.08806
  50  11 3225.4546    3.9095  1.7613 12.6753  0.0000      0.734034  0.0326   0.0387   0.0586    0.0503   0.0000      0.384658   440.0204       5.87939       21.4455       5.48255      -1.06647      -2.12915      0.725807      0.956102       1.09779       1.21076       1.29588       1.32046
  50  12 3403.1439    3.3142  2.7456 12.1661  0.0000      0.334266  0.0420   0.0266   0.0768    0.0370   0.0000      0.223210   439.4292       6.55838       20.1973       1.82171      -2.04105      -2.08432      0.941212       1.25147       1.38838       1.51864       1.58812       1.63598
  50  13 3579.4091    2.6534  4.7460 11.5190  0.0000      0.636117  0.0617   0.0162   0.1135    0.0282   0.0000      0.131660   443.2088       9.19277       21.3934       5.54470      -5.48643      -2.09502       1.34069       1.77652       2.02796       2.22558       2.29249       2.33889
  50  14 3753.5666    2.1515  7.0388 11.1411 -0.0003      0.108185  0.0933   0.0109   0.1567    0.0240   0.0000      0.102110   440.9545       6.05557       16.9138       1.57849       5.99647      -1.06357       1.88646       2.51744       2.86615       3.08627       3.26228       3.33302
  50  15 3926.5403    1.6957  9.9909 10.7830 -0.0017      0.670928  0.1448   0.0072   0.2267    0.0214   0.0000     0.0939952   439.1574       13.3583       20.4397       9.28406      -9.07866       5.79984       2.57604       3.45215       3.96214       4.22731       4.48942       4.54215
  51   1 1120.2061    0.0454  0.0162  9.2646  0.0000       1226.29  0.0123   0.0109   0.0099    0.0357   0.0000       620.513   441.6309      0.797349       21.9283      0.251970      -3.71818       1.27717      0.354048      0.505364      0.569280      0.466248      0.871948      0.882695
  51   2 1421.2823    0.1360  0.1929  9.1496  0.0000       38.0862  0.0148   0.0053   0.0264    0.0226   0.0000       17.6589   442.2457     0.0909005       20.9516     -0.324100      -3.46151      -1.59645      0.366582      0.499399      0.592051      0.613205      0.666596      0.636322
  51   3 1673.7651    0.2871  0.3894  9.1672  0.0000       11.1266  0.0142   0.0062   0.0300    0.0301   0.0000       3.22347   442.7612     -0.118840       20.3267     -0.314904      -2.99666      -1.06373      0.397511      0.519727      0.589186      0.600653      0.639085      0.671722
  51   4 1896.5446    0.5252  0.6347  9.3058  0.0000       9.25796  0.0173   0.0083   0.0326    0.0469   0.0000       1.30720   442.0029     0.0637707       21.3339      0.433479     -0.978943    0.00916667      0.444161      0.592473      0.696341      0.724008      0.764251      0.790250
  51   5 2109.3081    0.8310  0.8699  9.7498  0.0000       7.45574  0.0209   0.0111   0.0389    0.0612   0.0000      0.991801   442.0859      0.482700       19.9198      0.264637     -0.894360       1.62021      0.478265      0.666607      0.702655      0.797700      0.790629      0.808622
  51   6 2312.1453    1.2841  1.2914 10.3483  0.0000       3.27358  0.0266   0.0148   0.0503    0.0661   0.0000      0.679712   443.2182       1.25021       20.8574      0.716198      -1.08131       1.36060      0.605154      0.788851      0.883188      0.976938       1.01074       1.05346
  51   7 2505.2372    1.8878  1.4082 10.9028  0.0037       2.73115  0.0285   0.0205   0.0520    0.0751   0.0000      0.611284   440.8749       2.51690       19.8732       2.23765      -1.81880      -1.65344      0.625154      0.838313      0.941932       1.02978       1.12711       1.10159
  51   8 2694.2704    2.6266  1.3454 11.7313 -0.0000       1.81747  0.0271   0.0285   0.0485    0.0679   0.0000      0.595887   441.1828       1.72312       21.2617       3.26085      -2.86378      0.406693      0.596900      0.780031      0.927067       1.00483       1.00255       1.07047
  51   9 2881.1559    3.3976  1.3056 12.2280 -0.0003       1.21051  0.0261   0.0374   0.0484    0.0718   0.0000      0.611030   441.6120       3.72418       21.2882       2.00291      -2.22033     -0.983653      0.582697      0.751584      0.846007      0.942797      0.993482       1.02844
  51  10 3064.5172    4.1404  1.2848 12.7938 -0.0003      0.957587  0.0260   0.0466   0.0477    0.0678   0.0000      0.665021   442.7733       5.24604       20.8065       3.47885      -3.24632     -0.431695      0.575944      0.774336      0.868102      0.953529      0.984382       1.00698
  51  11 3244.8431    3.9223  1.9041 12.5508  0.0000     0.0328364  0.0326   0.0361   0.0608    0.0480   0.0000      0.399705   443.0230       6.22408       20.4626       3.18537      -3.34295      0.415435      0.700481      0.942992       1.03674       1.15048       1.18407       1.22490
  51  12 3423.4137    3.2951  2.8200 12.1503  0.0000    -0.0197040  0.0422   0.0256   0.0768    0.0375   0.0000      0.199792   441.4827       6.21238       19.5988       2.02501      0.664219       1.79978      0.929339       1.26019       1.39248       1.56718       1.63516       1.63580
  51  13 3600.4126    2.6940  5.0014 11.4537  0.0000      0.282332  0.0640   0.0157   0.1119    0.0288   0.0000      0.100929   443.8027       9.12550       17.9782       7.90963     -0.211927      -3.78313       1.33854       1.83648       1.99447       2.21330       2.31180       2.34211
  51  14 3776.2453    1.9921  7.0041 11.2405 -0.0027      0.806993  0.0986   0.0104   0.1663    0.0240   0.0000      0.110631   441.5800       3.79311       20.1400       5.97679      -2.30247      -3.47450       1.94094       2.58356       2.96825       3.15690       3.37734       3.45727
  51  15 3949.5234    1.7239 10.7564 10.7310  0.0005      0.798855  0.1477   0.0070   0.2259    0.0211   0.0000      0.103106   444.7990       5.66242       22.0993       3.56158      -5.59621      -9.59648       2.56998       3.41996       3.93341       4.25308       4.50006       4.60747
  52   2 1432.4698    0.1243  0.1755  9.1194  0.0000       60.4522  0.0151   0.0053   0.0249    0.0227   0.0000       23.2790   442.2805      0.286154       20.4810     -0.157038      -2.23765      0.600857      0.456828      0.570785      0.640103      0.645629      0.690893      0.708366
  52   3 1685.7141    0.2993  0.4137  9.1275  0.0000       14.8970  0.0153   0.0063   0.0295    0.0302   0.0000       2.93811   441.7258     -0.587121       20.3248     -0.162073      -2.31806     -0.552259      0.397985      0.557584      0.600608      0.677832      0.674064      0.697419
  52   4 1909.6496    0.5275  0.8113  9.1690  0.0000       8.55437  0.0209   0.0078   0.0391    0.0534   0.0000       1.20750   441.5786     0.0846462       20.8908     -0.189339      -2.54477      0.443129      0.484973      0.647246      0.713784      0.761981      0.822386      0.827046
  52   5 2123.6677    0.8547  1.0214  9.7598  0.0000       8.14018  0.0232   0.0109   0.0439    0.0599   0.0000      0.985404   441.1799      0.220267       22.1730     -0.369936      -1.80919     0.0182563      0.492703      0.670454      0.726941      0.823369      0.865326      0.890313
  52   6 2327.1338    1.3063  1.2611 10.3545  0.0000       2.22625  0.0266   0.0150   0.0506    0.0707   0.0000      0.729809   442.5244       1.94328       21.1545       1.08632      -1.17502      -2.26988      0.573787      0.785474      0.886420      0.962102       1.02923       1.03011
  52   7 2521.1853    1.9300  1.3454 10.8476  0.0000       4.40589  0.0272   0.0208   0.0496    0.0753   0.0000      0.608255   441.8200     -0.270887       20.2368       1.56128      -1.97562     0.0934670      0.592483      0.797537      0.867855      0.968376       1.05862       1.06830
  52   8 2711.2391    2.7271  1.3378 11.7618  0.0000       1.58072  0.0273   0.0298   0.0480    0.0681   0.0000      0.632991   441.4638       1.40820       21.3127       2.89424      -1.69510       1.63261      0.583475      0.772044      0.840177      0.947039      0.971700       1.02863
  52   9 2898.9338    3.6434  1.2697 12.2573  0.0000       1.08529  0.0252   0.0399   0.0472    0.0746   0.0000      0.657736   442.8382       5.14446       21.0099       2.42112      -2.02555       1.76467      0.538089      0.711291      0.809449      0.913167      0.954878       1.00759
  52  10 3083.0815    4.0868  1.1936 13.1602  0.0000      0.543588  0.0261   0.0499   0.0472    0.0629   0.0000      0.695901   440.7610       5.34554       19.7592       3.84069      -3.76609       1.06341      0.560860      0.759056      0.838039      0.935632      0.995288       1.04780
  52  11 3264.2291    3.8265  1.8827 12.6303 -0.0000       1.08408  0.0335   0.0360   0.0605    0.0465   0.0000      0.385566   442.3238       4.70819       21.9304       3.93191      -3.97703      -2.05507      0.714776      0.931031       1.03143       1.11677       1.21411       1.22287
  52  12 3443.5325    3.1805  3.1105 12.0431 -0.0003      0.472908  0.0460   0.0230   0.0807    0.0329   0.0000      0.217593   442.2196       8.04100       17.8345       1.90642      -1.36699       2.69816      0.944767       1.30603       1.45425       1.59152       1.65827       1.76201
  52  13 3621.3168    2.5659  5.0041 11.4988 -0.0007      0.284675  0.0646   0.0152   0.1161    0.0273   0.0000      0.117360   442.5434       9.76638       16.8386       3.53036      -5.51836       1.24014       1.34267       1.78645       2.03286       2.25253       2.32810       2.38600
  52  14 3797.7581    2.1408  8.1626 11.0008  0.0025      0.781480  0.1036   0.0097   0.1697    0.0240   0.0000     0.0944692   442.6855    0.00205288       17.9020       6.89648      -1.00512       1.06856       1.92563       2.52886       2.87541       3.18332       3.32045       3.40731
  53   2 1443.5231    0.1514  0.2504  9.1136  0.0000       12.0019  0.0153   0.0050   0.0316    0.0219   0.0000       13.0082   441.1487     -0.469453       21.2430      0.598534      -2.67143      0.558921      0.390623      0.484901      0.619175      0.646868      0.649431      0.673433
  53   3 1697.4903    0.3182  0.4261  9.0756  0.0000       8.75747  0.0141   0.0063   0.0293    0.0323   0.0000       2.54761   441.5305      0.116740       20.1450     -0.113446      -2.79930     -0.751164      0.369724      0.491907      0.572923      0.606547      0.711754      0.702008
  53   4 1922.5677    0.5557  0.7372  9.2319  0.0000       7.57836  0.0188   0.0081   0.0360    0.0535   0.0000       1.17613   441.7381     -0.307605       20.6601       1.70539      -2.47240      0.709756      0.446342      0.635942      0.674410      0.783146      0.775997      0.814799
  53   5 2137.7730    0.8826  0.9981  9.8617  0.0000       4.77748  0.0226   0.0115   0.0429    0.0645   0.0000      0.876792   441.5555       1.09618       20.8853      -1.46891      -4.51313      -1.54892      0.523353      0.697358      0.814643      0.851597      0.881745      0.939767
  53   6 2342.1456    1.3219  1.3678 10.3768  0.0000       3.87195  0.0279   0.0146   0.0516    0.0634   0.0000      0.652586   442.0538       1.62045       23.1809     0.0469207      -2.78583     -0.959056      0.567897      0.767012      0.851135      0.973145      0.992667       1.01343
  53   7 2536.9408    1.9661  1.4246 11.1487  0.0000       4.96254  0.0281   0.0209   0.0518    0.0596   0.0000      0.667060   442.3264       1.60432       20.3021       1.01123      -1.36366       2.76123      0.563477      0.761171      0.851886      0.943607      0.949710       1.02399
  53   8 2728.0550    2.7734  1.3186 11.8237  0.0000      0.731733  0.0271   0.0303   0.0478    0.0702   0.0000      0.634622   441.6565       4.09866       21.6785       1.08181      -1.75923      0.466584      0.528950      0.732933      0.802012      0.874044      0.942603      0.944689
  53   9 2916.6655    3.7005  1.1240 12.6481  0.0000       1.45901  0.0237   0.0442   0.0435    0.0710   0.0000      0.714989   442.1758       3.93714       19.0480       2.84510      -3.57745      0.812341      0.509585      0.695325      0.760758      0.876637      0.884135      0.904705
  53  10 3101.4690    4.1368  1.2561 13.0219  0.0000      0.370752  0.0269   0.0476   0.0475    0.0645   0.0000      0.743212   440.8257       3.40320       21.7632       4.02492      -3.06253     -0.286330      0.579929      0.769134      0.877662      0.974125       1.01317       1.00042
  53  11 3283.3128    3.8433  2.0253 12.5496  0.0000     0.0885172  0.0341   0.0339   0.0611    0.0444   0.0000      0.311940   441.5060       7.23581       20.5018       2.69521      -1.99465       1.68980      0.696767      0.936975       1.03493       1.15670       1.21007       1.25684
  53  12 3463.6074    3.0916  3.3743 11.9785  0.0000      0.649625  0.0466   0.0216   0.0870    0.0323   0.0000      0.172685   441.5840       2.78989       20.6345       4.59711      -2.91372     -0.649135      0.964818       1.31054       1.45120       1.59363       1.68987       1.69458
  53  13 3641.9178    2.5017  5.2675 11.4492  0.0000      0.274512  0.0668   0.0143   0.1231    0.0273   0.0000      0.131877   444.0479       5.22011       19.7950       2.54969      -1.72055       2.92641       1.35311       1.83821       2.07449       2.25723       2.44329       2.48327
  53  14 3818.6264    1.9994  8.0664 11.0798 -0.0016   -0.00308408  0.1098   0.0090   0.1774    0.0232   0.0000      0.111423   441.3627       13.6287       13.9134       9.40874      -6.31463      0.673377       1.98353       2.63829       3.01031       3.29105       3.50655       3.60393
  54   2 1454.4032    0.1556  0.2798  9.2101  0.0000       36.2020  0.0215   0.0050   0.0319    0.0227   0.0000       11.4840   442.8082      0.582418       20.6568      -1.31057      -1.50152     -0.290795      0.542175      0.783096      0.839212      0.975143       1.10395       1.11968
  54   3 1709.1840    0.3190  0.4500  9.3006  0.0000       16.5962  0.0150   0.0063   0.0302    0.0311   0.0000       2.77478   442.7645     -0.527499       20.2047       1.09644      -2.77674     -0.169944      0.357834      0.479841      0.553117      0.623058      0.593426      0.661664
  54   4 1935.4214    0.5871  0.7227  9.4291  0.0000       9.14288  0.0174   0.0085   0.0347    0.0507   0.0000       1.18311   442.2239      0.221228       21.5032      0.842434      -2.20320    -0.0940141      0.414740      0.568407      0.629477      0.695561      0.739497      0.772520
  54   5 2151.8507    0.9245  1.0592  9.8075  0.0000       4.16957  0.0226   0.0112   0.0435    0.0714   0.0000      0.848238   442.3686      0.470963       19.8708    -0.0253271      -1.47383       1.31497      0.490792      0.660909      0.725185      0.817808      0.842658      0.891492
  54   6 2356.9384    1.4279  1.1976 10.7097  0.0000       3.81344  0.0249   0.0168   0.0473    0.0720   0.0000      0.752491   440.9457     0.0137858       21.4437       1.07844     -0.723816      0.174179      0.521772      0.660924      0.770618      0.861937      0.894921      0.906564
  54   7 2552.5506    2.0165  1.3665 11.5412  0.0000       4.10622  0.0282   0.0225   0.0502    0.0583   0.0000      0.717635   442.0727       1.39208       20.6421       1.89034      -2.47797     -0.750282      0.589851      0.801720      0.879076      0.977798       1.01850       1.07995
  54   8 2744.7275    2.9193  1.2031 12.0235  0.0000      0.501227  0.0257   0.0331   0.0433    0.0816   0.0000      0.685343   442.1430       1.59026       20.6948       1.72558      -1.62346       1.03418      0.496389      0.689566      0.754902      0.845345      0.860972      0.914650
  54   9 2934.1307    3.7029  1.2009 12.8348  0.0000       1.32273  0.0249   0.0430   0.0462    0.0700   0.0000      0.662033   441.7073       2.57987       20.9137       1.10222     -0.100666     -0.179788      0.513142      0.694402      0.784533      0.870936      0.897518      0.915354
  54  11 3302.4154    3.7730  2.0529 12.8045  0.0000      0.908508  0.0347   0.0334   0.0636    0.0411   0.0000      0.340532   441.6604       4.17671       21.7510       3.94667     -0.903188      0.700312      0.697284      0.953100       1.04200       1.17227       1.23561       1.26620
  54  12 3483.2309    3.0763  3.1932 12.2261  0.0000      0.528398  0.0456   0.0225   0.0833    0.0332   0.0000      0.196121   443.2285       7.71771       20.5993       2.89708      -1.55465      -1.82826      0.952719       1.26905       1.42185       1.53992       1.63195       1.66578
  54  13 3662.6522    2.4306  5.7033 11.5336 -0.0001      0.583615  0.0731   0.0134   0.1291    0.0267   0.0000      0.116690   443.2620       6.78897       20.2274      0.392272      -8.68817       1.31818       1.42237       1.93048       2.16260       2.39412       2.52693       2.51955
  54  14 3840.2552    1.9400  8.4612 11.2059 -0.0003      0.577591  0.1171   0.0087   0.1885    0.0227   0.0000      0.113696   440.7592      -3.95822       21.8255       4.08463      -14.1773      -2.85384       2.02256       2.68962       3.07212       3.34074       3.62056       3.72046
  55   2 1465.1547    0.1509  0.2003  9.2128  0.0000       27.0832  0.0131   0.0051   0.0248    0.0213   0.0000       13.1850   442.1138    -0.0315910       21.2511      0.283512      -3.29319      0.674875      0.335721      0.409936      0.444553      0.482716      0.585716      0.665368
  55   3 1720.6761    0.3239  0.4062  9.3117  0.0000       16.2407  0.0131   0.0065   0.0295    0.0301   0.0000       2.87081   441.4877      0.187933       21.0647     -0.155841      -3.35219      0.555992      0.324282      0.445673      0.501485      0.590306      0.539685      0.590201
  55   4 1948.1622    0.5755  0.7466  9.4821  0.0000       9.24477  0.0178   0.0082   0.0367    0.0465   0.0000       1.26838   443.1494      0.480489       20.8063      0.316027      -2.95877       1.08961      0.418979      0.554197      0.645360      0.662205      0.714177      0.739324
  55   5 2165.8054    0.9488  1.0866  9.9509 -0.0005       5.16743  0.0244   0.0116   0.0438    0.0692   0.0000      0.872178   441.8882       2.52299       21.2406       1.77633      -2.09565     -0.415764      0.497225      0.650790      0.765238      0.823197      0.881348      0.880968
  55   6 2371.4895    1.4595  1.3353 10.6507  0.0000       3.05656  0.0272   0.0161   0.0491    0.0671   0.0000      0.685221   441.5058       1.78902       20.9971       1.01865      -2.60514     -0.231568      0.533286      0.733988      0.802678      0.877174      0.924065      0.974898
  55   7 2568.0152    2.0887  1.4220 11.4132  0.0000       1.78385  0.0274   0.0219   0.0510    0.0595   0.0000      0.585162   442.1942       1.97311       20.4564       1.92400      -3.08913      0.318215      0.544926      0.723604      0.808672      0.858306      0.923660      0.936918
  55   8 2761.2985    2.9878  1.3690 11.9819  0.0002       1.48264  0.0260   0.0310   0.0479    0.0659   0.0000      0.619994   442.1040       2.83413       20.8089     -0.888428      -2.35796      -1.16044      0.532232      0.718868      0.797258      0.869512      0.917165      0.923704
  55   9 2951.5451    3.8551  1.3480 12.5320  0.0000      0.383196  0.0250   0.0405   0.0479    0.0673   0.0000      0.535389   441.0890       2.89818       20.8550       2.32910      -3.25355     -0.559205      0.514908      0.713791      0.800202      0.888596      0.911340      0.927140
  55  10 3137.9078    4.1796  1.4478 12.9057 -0.0011       1.13020  0.0277   0.0430   0.0499    0.0585   0.0000      0.487396   442.6436       5.50461       22.6506       2.76915      -2.72895     -0.869358      0.543679      0.742505      0.848438      0.942512      0.943157      0.997908
  55  11 3321.3277    3.7011  2.1642 12.5919  0.0005      0.852037  0.0349   0.0313   0.0642    0.0409   0.0000      0.316320   440.9594       4.63310       20.3609       1.21011      -3.24113      0.169423      0.682279      0.940224       1.02519       1.13038       1.19762       1.23249
  55  12 3503.0245    3.0185  3.6180 12.0161  0.0000      0.720960  0.0489   0.0204   0.0893    0.0314   0.0000      0.173962   442.2818       6.58372       19.4564      -1.25056     0.0159928       1.09160      0.977729       1.32723       1.47214       1.65378       1.72174       1.74764
  55  13 3682.9152    2.4224  6.1426 11.4084  0.0002      0.374204  0.0773   0.0124   0.1343    0.0261   0.0000      0.117009   442.8116       5.94670       15.5185       2.34907      -5.11889       3.49674       1.44047       1.92604       2.18840       2.43924       2.51914       2.59049
  55  14 3861.2412    1.9326  9.1334 11.0731  0.0010      0.250795  0.1269   0.0080   0.1929    0.0223   0.0000     0.0998756   438.0790       8.66521       24.7372       11.1265      -3.68059       6.26797       2.09815       2.78933       3.20871       3.53659       3.68582       3.80987
  56   2 1475.8060    0.1522  0.2583  9.1188  0.0000       18.1368  0.0162   0.0049   0.0296    0.0222   0.0000       12.0632   442.4187    -0.0513315       20.8975      -1.36361      -2.32925      0.306047      0.394593      0.476594      0.554406      0.658738      0.626033      0.684769
  56   3 1731.9738    0.3426  0.4939  9.1636  0.0000       8.91861  0.0153   0.0064   0.0321    0.0349   0.0000       2.30221   441.5494     0.0775676       21.3913     -0.411589      -3.85449     0.0398034      0.372024      0.502098      0.563162      0.631547      0.650279      0.663481
  56   4 1960.7746    0.5974  0.7596  9.4539  0.0000       7.58942  0.0186   0.0084   0.0354    0.0483   0.0000       1.18942   442.2586      -1.22085       21.6732      0.181535      -4.67157      0.695392      0.402437      0.557697      0.627234      0.658777      0.731724      0.737642
  56   5 2179.5562    0.9851  1.0276 10.0203  0.0000       5.31137  0.0224   0.0120   0.0421    0.0638   0.0000      0.898755   442.3497      0.296330       22.5310       1.88661      -3.54430      -1.67557      0.463007      0.622455      0.699490      0.803863      0.849371      0.860163
  56   6 2385.9397    1.4742  1.3370 10.7485  0.0000       2.74576  0.0280   0.0163   0.0487    0.0632   0.0000      0.686121   441.3770       1.44768       23.1743       1.44542      -2.80564       1.23685      0.535481      0.724964      0.837536      0.881295      0.914504      0.962664
  56   7 2583.4320    2.1944  1.3172 11.5295  0.0000       3.17983  0.0270   0.0239   0.0473    0.0628   0.0000      0.659275   442.4313       2.52394       18.8834       2.10725      -1.58674      0.108507      0.519493      0.693686      0.763154      0.841861      0.917364      0.946699
  56   8 2777.7989    3.1388  1.2414 11.9400  0.0000       1.34099  0.0240   0.0338   0.0442    0.0781   0.0000      0.595923   441.1600       4.35309       21.1263      0.925762      -1.09585      0.368638      0.490322      0.638978      0.734500      0.790741      0.831399      0.851435
  56   9 2968.8504    4.0302  1.2426 12.5363  0.0001       1.58890  0.0247   0.0434   0.0444    0.0744   0.0000      0.643865   441.4181       3.84578       19.0706       3.72115      -3.02620      0.258015      0.490895      0.680921      0.765844      0.831364      0.852931      0.864756
  56  11 3340.0737    3.6824  2.2323 12.5450 -0.0000      0.933079  0.0361   0.0312   0.0639    0.0409   0.0000      0.302453   442.5125       5.53300       22.6977       4.21443      -5.27611       1.02440      0.712550      0.958040       1.05381       1.18036       1.27783       1.30497
  56  12 3522.3368    2.9640  4.0575 11.8170  0.0000      0.413158  0.0517   0.0184   0.0965    0.0298   0.0000      0.148120   441.3505       8.48804       22.9587       6.16194      -2.41535       3.21123       1.02083       1.36764       1.55182       1.72507       1.77618       1.82591
  56  13 3703.3751    2.2975  6.4215 11.3024 -0.0017      0.627158  0.0827   0.0115   0.1446    0.0264   0.0000      0.119445   443.8587       7.84546       15.6067      -2.11553      0.162899      0.517739       1.51800       1.99911       2.30864       2.48027       2.62798       2.71879
  56  14 3882.1530    1.8477  9.3511 11.0179  0.0000      0.281611  0.1336   0.0076   0.2017    0.0220   0.0000      0.112022   433.6578       10.4177       24.1611       3.84826     -0.929364       2.12865       2.12311       2.81316       3.21579       3.54214       3.74078       3.88841
  57   2 1486.3332    0.1682  0.2215  9.0937  0.0000       40.4733  0.0130   0.0051   0.0240    0.0228   0.0000       12.1166   441.9636      0.188747       19.9243     -0.247560      -3.29271      0.558133      0.294688      0.414299      0.454367      0.476991      0.518429      0.514832
  57   3 1743.2691    0.3719  0.3840  9.2161  0.0000       19.3240  0.0128   0.0071   0.0256    0.0314   0.0000       2.63937   442.1911       1.21674       21.6645      0.508271      -2.33415      0.339889      0.347541      0.497944      0.579489      0.660700      0.691463      0.675065
  57   4 1973.2865    0.6210  0.8190  9.2938  0.0000       8.44477  0.0188   0.0084   0.0376    0.0545   0.0000       1.08045   441.8838    -0.0213883       21.2655     -0.479341      -3.07048      0.734226      0.402684      0.549525      0.627615      0.688710      0.721874      0.709005
  57   5 2193.1902    1.0123  1.0272 10.0069  0.0000       6.40090  0.0222   0.0123   0.0412    0.0634   0.0000      0.882522   441.7452       2.08818       20.7072      0.531461      -1.80024     -0.720693      0.460552      0.604668      0.684726      0.765519      0.786481      0.835634
  57   6 2400.2698    1.5238  1.4484 10.6253  0.0000       3.57941  0.0282   0.0158   0.0507    0.0586   0.0000      0.619681   442.3620       1.42790       20.4075    -0.0690151      -1.03741      -1.93270      0.521903      0.720676      0.803631      0.913202      0.937337      0.925129
  57   7 2598.7327    2.3138  1.4140 11.2364  0.0000       2.59090  0.0265   0.0231   0.0467    0.0627   0.0000      0.584297   441.7985       2.65358       19.3057     -0.526512      -4.17858      0.815537      0.513401      0.705241      0.782379      0.888677      0.917863      0.952782
  57   8 2794.0758    3.2109  1.2913 12.0463  0.0000      0.708004  0.0247   0.0341   0.0454    0.0686   0.0000      0.602267   443.3198       4.06543       21.2307      0.487170      -3.05313      0.706481      0.472269      0.662718      0.733071      0.814725      0.848807      0.877061
  57   9 2985.9225    4.0122  1.3095 12.4316  0.0000      0.909945  0.0255   0.0420   0.0442    0.0742   0.0000      0.527147   441.4463       2.79578       21.0308       3.61104      -2.87320     -0.312674      0.520434      0.704887      0.796280      0.885519      0.904333      0.904119
  57  10 3173.6803    4.2509  1.5965 12.6218  0.0000      0.949904  0.0284   0.0401   0.0495    0.0552   0.0000      0.428505   441.2616       3.78820       19.2371       2.87458      -1.83861      0.273180      0.537782      0.721445      0.836469      0.915464      0.929640      0.971876
  57  11 3358.6225    3.6528  2.2930 12.3917  0.0000      0.527749  0.0358   0.0302   0.0643    0.0422   0.0000      0.286823   441.5307       5.61362       20.7292       1.09621     -0.250278       2.67873      0.700382      0.911099       1.01597       1.13618       1.20003       1.24017
  57  12 3541.9733    2.9150  4.2472 11.6670  0.0000      0.537661  0.0548   0.0175   0.0976    0.0302   0.0000      0.137212   441.7321       5.39404       22.2251       5.94059      -5.73049     -0.639086       1.03310       1.42021       1.56412       1.75401       1.83776       1.89220
  57  13 3723.4311    2.3392  7.1837 11.1584  0.0007      0.696101  0.0896   0.0107   0.1511    0.0260   0.0000      0.110097   442.1429       9.26620       18.3135       5.76093      -4.65467       1.94301       1.53437       2.04836       2.36299       2.64217       2.79691       2.90107
  58   1 1183.5222    0.0695  0.0971  9.1241 -0.1003      -1.47657  0.0202   0.0051   0.0274    0.0193   0.0000       113.865   440.8140       1.37023       22.0265      0.708876      -2.02617       1.82133      0.444369      0.704250      0.793792      0.906270      0.899216      0.953092
  58   2 1496.7092    0.1747  0.2528  9.0229  0.0000       36.6572  0.0141   0.0050   0.0266    0.0226   0.0000       9.93150   442.0714     -0.338693       21.2980      0.935596      -2.77905      0.510854      0.329772      0.397639      0.517277      0.535781      0.543267      0.562955
  58   3 1754.3818    0.3866  0.4847  9.1171  0.0000       12.5552  0.0143   0.0067   0.0291    0.0362   0.0000       2.10150   441.7250     -0.403319       20.9522      -1.13506      -2.40076    -0.0952274      0.334865      0.426661      0.480236      0.513058      0.584619      0.621709
  58   4 1985.6662    0.6449  0.7734  9.3663  0.0000       7.40043  0.0174   0.0087   0.0363    0.0521   0.0000       1.10794   441.8022      0.198186       21.9952    0.00264473      -2.82772      0.598536      0.369731      0.483488      0.575106      0.588348      0.673849      0.686155
  58   5 2206.6773    1.0398  1.1503  9.9236  0.0000       5.13565  0.0248   0.0120   0.0438    0.0677   0.0000      0.862142   442.5524       1.10917       21.9485      0.280104      -3.26899     -0.125813      0.455820      0.640550      0.692636      0.774559      0.818865      0.818355
  58   6 2414.4381    1.5863  1.4316 10.5882  0.0000       2.13868  0.0278   0.0162   0.0487    0.0624   0.0000      0.618721   441.4390      0.857589       21.2122      0.125831      -1.69831     -0.180148      0.513956      0.709913      0.792564      0.876605      0.945508      0.943858
  58   7 2613.8573    2.2726  1.3639 11.4941  0.0000       1.19937  0.0270   0.0239   0.0476    0.0610   0.0000      0.604557   442.7406       3.67527       18.7987       1.97125      -3.84147     -0.622665      0.525599      0.702894      0.787865      0.880852      0.921068      0.958654
  58   8 2810.2971    3.1146  1.3620 12.1899  0.0000       1.41318  0.0264   0.0323   0.0473    0.0571   0.0000      0.574221   441.9079       3.14353       20.9002      0.757691      -4.73843      0.925886      0.492310      0.687027      0.739050      0.849347      0.875424      0.909834
  58   9 3002.8830    4.0145  1.3321 12.5740  0.0000       1.19048  0.0247   0.0416   0.0467    0.0645   0.0000      0.638267   441.7352       4.49508       20.6254       1.26214      -1.27644      0.869739      0.489740      0.621115      0.697412      0.799769      0.842665      0.867075
  58  10 3191.2731    4.1321  1.7505 12.5675  0.0000      0.156117  0.0298   0.0376   0.0542    0.0525   0.0000      0.413149   442.6757       4.59851       22.5694       3.68561      -3.34644      0.673972      0.559634      0.749878      0.847049      0.910944      0.951157       1.01292
  58  11 3377.1237    3.5753  2.4915 12.2525  0.0000      0.471886  0.0372   0.0274   0.0666    0.0388   0.0000      0.229304   442.0727       5.23266       21.6088       2.09450      -3.33158     -0.569899      0.724335      0.966201       1.08190       1.18458       1.25282       1.27534
  58  12 3561.0317    2.8496  4.2831 11.6821  0.0000      0.635055  0.0539   0.0173   0.1017    0.0296   0.0000      0.148007   440.9475       4.05327       14.9277       6.21538      0.240696       1.14287       1.01562       1.34620       1.50382       1.66005       1.76226       1.80633
  58  13 3742.9618    2.2602  7.2068 11.0907  0.0003      0.135032  0.0911   0.0101   0.1514    0.0256   0.0000      0.119932   439.8140       6.27531       16.6391       5.59574      -2.30494     -0.297294       1.54711       2.05767       2.36012       2.58944       2.74140       2.80388
  59   1 1192.2746    0.0709  0.0641  9.1427  0.0000       289.764  0.0149   0.0055   0.0152    0.0269   0.0000       131.575   440.6008     -0.464800       20.4483      0.938323      -2.60842     -0.539530      0.366335      0.477103      0.514957      0.519924      0.634083      0.665259
  59   2 1506.9940    0.1780  0.2769  9.0934  0.0000       33.5849  0.0133   0.0050   0.0292    0.0220   0.0000       9.01239   442.3619     -0.296819       21.5233     -0.471552      -2.68078     -0.385372      0.319183      0.415584      0.450002      0.517118      0.539782      0.525516
  59   3 1765.3718    0.3843  0.4454  9.1972  0.0000       18.6697  0.0133   0.0068   0.0267    0.0332   0.0000       2.34104   442.3497     -0.215266       21.3522      0.210737      -2.43130      0.275066      0.314298      0.394376      0.449243      0.507455      0.523701      0.548232
  59   4 1997.9732    0.6752  0.8354  9.3533  0.0000       8.77422  0.0192   0.0087   0.0353    0.0557   0.0000       1.06060   442.6037     -0.179613       20.6533      0.142381      -3.21444      0.186516      0.379728      0.522923      0.585421      0.644295      0.658578      0.701928
  59   5 2219.9719    1.0428  1.1521 10.2146  0.0000       4.36593  0.0254   0.0123   0.0441    0.0608   0.0000      0.884581   442.1858      0.826326       22.0008     -0.492952      -3.16446      -1.57836      0.480047      0.620958      0.705169      0.792853      0.793764      0.824830
  59   6 2428.5230    1.6544  1.3932 10.8480  0.0000       3.15370  0.0274   0.0169   0.0488    0.0585   0.0000      0.643387   441.1397     0.0420515       21.2723      -1.02772      -3.10680     -0.177723      0.499514      0.666734      0.745046      0.821188      0.895955      0.921977
  59   7 2628.9692    2.3778  1.4370 11.4467  0.0000       2.96279  0.0271   0.0235   0.0491    0.0597   0.0000      0.594248   441.6213       2.45265       19.4721       1.04829      -2.57441      -1.32356      0.507729      0.726336      0.797595      0.896350      0.917885      0.941832
  59   8 2826.3210    3.3092  1.2618 12.2718  0.0000       1.20056  0.0250   0.0350   0.0445    0.0662   0.0000      0.840022   442.7194       2.62194       21.6106       1.37254      -2.66967       2.52837      0.457438      0.621925      0.693425      0.777341      0.779201      0.837132
  59   9 3019.6525    4.1468  1.3854 12.5447  0.0000     -0.251916  0.0258   0.0413   0.0452    0.0671   0.0000      0.509221   442.2361       4.83389       20.1955       3.06577      -3.49631       2.15449      0.484819      0.644198      0.712825      0.798313      0.833637      0.880257
  59  10 3208.9873    4.2278  1.7945 12.4577  0.0000      0.987242  0.0292   0.0369   0.0527    0.0541   0.0000      0.311574   442.2761       4.87499       20.3846       3.02575     -0.952312       1.28456      0.557959      0.730339      0.804115      0.909352      0.987520       1.00338
  59  11 3395.4542    3.4485  2.8161 12.1688  0.0000      0.554397  0.0397   0.0249   0.0727    0.0364   0.0000      0.217228   443.0795       4.48330       19.6103       3.86560      -4.99275      0.428561      0.732572       1.00030       1.11749       1.23208       1.31955       1.33344
  59  12 3580.1851    2.7263  4.5734 11.6982  0.0000      0.788801  0.0582   0.0160   0.1055    0.0278   0.0000      0.146623   439.1129       5.23719       18.3878       6.08707      -2.90535     -0.862542       1.06859       1.43208       1.64618       1.77287       1.88746       1.97921
  59  13 3762.8598    2.1308  7.3888 11.1828 -0.0014      0.196670  0.1021   0.0095   0.1615    0.0253   0.0000      0.123597   440.0425       10.4755       20.1760      0.944306       1.60040       1.47690       1.63228       2.21744       2.47364       2.77232       2.90168       2.99816
  60   2 1517.1096    0.1866  0.2796  9.1627  0.0000       9.73379  0.0134   0.0049   0.0268    0.0211   0.0000       7.84306   441.7204      0.923759       21.9324      0.537157      -2.70655      0.300564      0.279847      0.386168      0.437228      0.522107      0.518940      0.528345
  60   3 1776.1961    0.4031  0.5138  9.2425  0.0000       15.9704  0.0143   0.0068   0.0298    0.0357   0.0000       2.02104   442.0676    -0.0883655       20.2531     -0.756951      -2.06313     -0.469068      0.314473      0.425596      0.479300      0.509494      0.552234      0.572701
  60   4 2010.1709    0.6716  0.8095  9.5712  0.0000       9.02018  0.0179   0.0088   0.0359    0.0505   0.0000       1.16731   441.4803     -0.154816       20.9835      0.378093      -2.25901     -0.389357      0.365759      0.486396      0.554256      0.595387      0.627540      0.661023
  60   5 2233.1333    1.0965  1.1437 10.3353  0.0000       2.50035  0.0248   0.0125   0.0442    0.0612   0.0000      0.879993   441.8631      0.309962       20.6857     -0.423273      -3.52799       2.14146      0.445342      0.592685      0.652578      0.732764      0.759502      0.779313
  60   6 2442.4766    1.7023  1.4315 10.9516  0.0000       3.90663  0.0274   0.0172   0.0489    0.0577   0.0000      0.582479   441.1081      0.915958       20.3059       1.51331      -3.29540      0.878358      0.494668      0.661554      0.743860      0.829595      0.856176      0.889614
  60   7 2644.0085    2.4995  1.4534 11.6033  0.0000       3.49508  0.0259   0.0247   0.0488    0.0592   0.0000      0.551887   442.3817       1.42275       21.5051      0.338043      -1.76661     -0.327146      0.473990      0.645919      0.720896      0.809420      0.862069      0.865492
  60   8 2842.2949    3.3545  1.3616 12.1442  0.0002       1.64461  0.0250   0.0335   0.0459    0.0668   0.0000      0.613390   442.2618       2.99317       19.0891       3.35926      -2.10006       1.23757      0.453589      0.627888      0.693659      0.787024      0.819965      0.863369
  60   9 3036.4529    4.1934  1.2795 12.7537  0.0000      0.750733  0.0239   0.0435   0.0439    0.0676   0.0000      0.639678   442.3743       3.93983       21.8719       5.04820      -2.49157      0.884080      0.451094      0.616235      0.696799      0.762386      0.826533      0.856458
  60  10 3226.3508    4.1139  1.7629 12.6531 -0.0003      0.174858  0.0293   0.0362   0.0528    0.0502   0.0000      0.388561   441.5566       4.76856       21.8966       2.38615      -2.44676       1.90970      0.538219      0.712948      0.808902      0.888855      0.934583      0.979458
  60  11 3413.7233    3.4320  2.9615 12.1559 -0.0011      0.444585  0.0409   0.0238   0.0737    0.0359   0.0000      0.191853   440.4969       4.84254       19.7812       2.52228      -3.20037       1.39422      0.755122       1.00549       1.12366       1.26834       1.34075       1.40220
  60  12 3599.1666    2.7554  5.1234 11.5922 -0.0004      0.582761  0.0624   0.0147   0.1089    0.0275   0.0000      0.116406   444.3458       6.21609       22.5839       3.14024      -1.61839       2.82377       1.10092       1.50627       1.68750       1.89940       2.00104       2.05219
  60  13 3782.6183    2.1696  8.2897 11.1654  0.0021      0.547377  0.1097   0.0088   0.1723    0.0238   0.0000      0.114896   440.0361       7.08383       27.0300       5.11606      -1.13133      -3.67956       1.66343       2.26943       2.55500       2.80950       3.02999       3.10562
  61   1 1209.4071    0.0678  0.0704  9.1584  0.0000       257.439  0.0134   0.0055   0.0187    0.0251   0.0000       147.464   441.4845     -0.335613       20.4721      -1.02588      -3.22575     -0.384419      0.305011      0.402706      0.490517      0.479206      0.610624      0.565632
  61   2 1527.1274    0.1974  0.2651  9.1231  0.0000       4.04124  0.0129   0.0051   0.0240    0.0219   0.0000       7.70242   441.8138     0.0856194       21.6474     -0.215886      -2.31071     -0.525164      0.302714      0.375662      0.472030      0.538095      0.579578      0.529749
  61   3 1786.9409    0.4198  0.5580  9.1890  0.0000       11.4319  0.0151   0.0067   0.0304    0.0370   0.0000       1.72293   442.0544      0.485032       21.4955      -1.62139      -1.73276      0.428179      0.331542      0.426624      0.485806      0.536922      0.577411      0.613142
  61   4 2022.3113    0.7167  0.9197  9.4935 -0.0001       8.21498  0.0198   0.0089   0.0384    0.0556   0.0000       1.00164   442.6054     -0.606513       20.6286    -0.0403851      -1.91026      0.668682      0.383625      0.499941      0.589602      0.636506      0.657189      0.729136
  61   5 2246.2642    1.1624  1.2198 10.2653  0.0000       5.11336  0.0249   0.0130   0.0462    0.0631   0.0000      0.819740   442.6262      0.988828       19.9732       1.56712      -2.52717     -0.915102      0.440027      0.612322      0.669517      0.754248      0.811747      0.818237
  61   6 2456.2199    1.7444  1.5313 10.7279  0.0000       2.87899  0.0270   0.0165   0.0494    0.0577   0.0000      0.529096   442.3903       2.53712       20.6225     -0.163269      -2.31591     -0.358870      0.513991      0.683318      0.777127      0.854951      0.909894      0.929418
  61   7 2658.7577    2.5308  1.3960 11.6953  0.0000       1.50129  0.0264   0.0256   0.0466    0.0607   0.0000      0.564220   441.2655       2.26897       20.9265       2.58891      -1.13033      0.482761      0.470961      0.660556      0.718367      0.817030      0.835234      0.855369
  61   8 2858.2029    3.4960  1.3456 12.2013  0.0000       2.72489  0.0242   0.0351   0.0458    0.0657   0.0000      0.537008   442.2511       3.94138       19.6003       2.04467      -3.21460      0.736099      0.440406      0.613103      0.684931      0.773980      0.792822      0.816676
  61   9 3053.0222    4.1062  1.4307 12.7925  0.0000       1.57487  0.0261   0.0404   0.0475    0.0541   0.0000      0.585757   441.9316       2.81123       20.0747       2.29128      -3.34996     -0.761842      0.475456      0.621417      0.707148      0.762049      0.819031      0.870372
  61  10 3243.7004    3.9801  1.8957 12.6712  0.0002      0.510396  0.0304   0.0340   0.0570    0.0429   0.0000      0.370406   441.8464       5.44215       19.6738      0.789672      -2.48080     -0.872807      0.555697      0.756108      0.850477      0.939670      0.987399       1.01992
  61  11 3431.8340    3.3260  3.1596 12.1070  0.0000      0.864334  0.0435   0.0226   0.0772    0.0340   0.0000      0.207654   442.1398       6.85956       21.6175       3.96536      -3.45651      0.531475      0.784384       1.03908       1.16501       1.29924       1.37980       1.42637
  61  12 3617.8164    2.6153  5.3041 11.6124 -0.0001      0.143125  0.0657   0.0141   0.1180    0.0263   0.0000      0.133562   439.0998       7.76806       21.7187       7.77349      -4.95623      -2.15282       1.16464       1.59277       1.76891       1.96621       2.13443       2.17874
  61  13 3802.2309    2.0523  8.6720 11.1175  0.0000      0.355588  0.1194   0.0081   0.1840    0.0228   0.0000      0.118007   441.9807       6.96473       18.6632     -0.738186     -0.991503       1.20429       1.78508       2.40725       2.69199       2.98294       3.16076       3.28514
  62   2 1537.0483    0.2101  0.2659  9.0900  0.0000       23.9002  0.0114   0.0051   0.0248    0.0230   0.0000       7.03134   442.1241    -0.0911845       20.8067      0.511049      -3.46287      0.488686      0.246566      0.322167      0.348240      0.440936      0.413133      0.457580
  62   3 1797.5750    0.4319  0.5547  9.2598  0.0000       11.3070  0.0148   0.0068   0.0295    0.0360   0.0000       1.77664   442.2411     0.0140902       21.2851     -0.217887      -2.53204      0.417468      0.323535      0.427781      0.499628      0.545819      0.588969      0.578952
  62   4 2034.2594    0.7203  0.8416  9.5496  0.0000       8.00844  0.0185   0.0091   0.0350    0.0532   0.0000       1.03429   442.6393      0.435346       20.1147     -0.155270      -4.01836      0.388441      0.361255      0.496171      0.542518      0.577567      0.634726      0.684323
  62   5 2259.1983    1.1966  1.2290 10.0819  0.0000       5.12946  0.0243   0.0128   0.0447    0.0713   0.0000      0.767374   442.5394       1.34814       20.7569      0.645533      -2.97858      -2.40685      0.441340      0.592719      0.669652      0.728831      0.768124      0.778202
  62   6 2469.8938    1.7708  1.4384 10.9272  0.0000       2.61463  0.0263   0.0173   0.0490    0.0577   0.0000      0.603916   442.4318       1.40537       19.8613       1.65977      -3.48094      0.543139      0.468789      0.631382      0.695498      0.790288      0.843749      0.876162
  62   7 2673.5100    2.5972  1.5364 11.5494  0.0000       1.67041  0.0264   0.0243   0.0490    0.0566   0.0000      0.470305   442.1008       2.66072       21.8759      0.622883      -3.59337     -0.257074      0.474307      0.645903      0.733913      0.814857      0.853727      0.863824
  62   8 2873.8618    3.5484  1.2942 12.4576  0.0000       2.12758  0.0242   0.0366   0.0438    0.0623   0.0000      0.606134   442.5123       3.30101       20.8199       2.63711      -2.29683     -0.437887      0.434000      0.576455      0.654356      0.721420      0.766029      0.780848
  62   9 3069.4561    4.2170  1.4730 12.8287 -0.0009      0.969338  0.0263   0.0409   0.0474    0.0530   0.0000      0.507233   441.9761       3.74812       20.7241       2.42282      -2.45177       1.36526      0.467469      0.644362      0.711453      0.801766      0.846230      0.871291
  62  10 3260.9499    3.9515  2.0072 12.7757  0.0000       1.02722  0.0323   0.0334   0.0588    0.0392   0.0000      0.343796   441.9939       3.14204       20.6494       4.31395     -0.890982     -0.813625      0.583821      0.783219      0.862420      0.974954       1.02349       1.05392
  62  11 3449.8406    3.2902  3.4884 11.9783  0.0006      0.932682  0.0448   0.0208   0.0810    0.0319   0.0000      0.176287   443.7963       5.54949       19.1627       4.94439      -3.99933    -0.0657491      0.803488       1.08361       1.20886       1.33281       1.39882       1.45620
  62  12 3636.6858    2.4936  5.2961 11.6120 -0.0010      0.516012  0.0693   0.0133   0.1173    0.0257   0.0000      0.139350   440.4232       3.24454       23.0447       5.29855      -3.95337    0.00521826       1.17627       1.58298       1.80995       1.97945       2.12655       2.17946
  62  13 3821.9160    2.0292  8.7856 11.1255  0.0006      0.735879  0.1194   0.0081   0.1848    0.0219   0.0000      0.122679   442.7982       1.96566       26.0314       7.46441       1.61895      -4.65695       1.75662       2.41417       2.69966       3.04931       3.12817       3.25283
  63   1 1226.2364    0.0847  0.1267  9.1110  0.0000       27.3496  0.0153   0.0051   0.0276    0.0168   0.0000       70.3201   440.8787      -1.05760       22.2277      0.537039      -3.90878     -0.433251      0.343805      0.484332      0.523097      0.555600      0.626981      0.589002
  63   2 1546.8501    0.1927  0.2905  9.0053  0.0000       38.4513  0.0133   0.0049   0.0271    0.0241   0.0000       7.83222   441.8596     -0.334896       21.1781      0.350154      -2.79832     -0.352549      0.270550      0.367961      0.412546      0.462886      0.492555      0.493760
  63   3 1808.1067    0.4379  0.5913  9.1410  0.0000       12.1614  0.0152   0.0068   0.0312    0.0387   0.0000       1.68847   442.4447    -0.0526312       20.9133     -0.475603      -3.22518     -0.650723      0.319249      0.409941      0.488151      0.508670      0.553458      0.593747
  63   4 2046.1591    0.7581  0.8788  9.5022  0.0000       5.90249  0.0189   0.0093   0.0361    0.0566   0.0000      0.971016   442.3459     0.0969814       20.7763      0.126333      -2.42188      0.483981      0.353941      0.499747      0.562851      0.605803      0.658795      0.736414
  63   5 2272.0176    1.2242  1.2449 10.2657  0.0000       4.79902  0.0247   0.0133   0.0467    0.0648   0.0000      0.792375   442.3078       1.26061       20.6595      0.705350      -2.09851   -0.00594575      0.436674      0.590870      0.660789      0.745371      0.790430      0.857499
  63   6 2483.4924    1.8529  1.5455 10.9453  0.0000       3.42588  0.0272   0.0175   0.0495    0.0516   0.0000      0.566094   442.2179       1.57290       20.9933      0.829967      -3.69207     -0.968644      0.478590      0.625375      0.730739      0.784078      0.830756      0.881316
  63   7 2688.1355    2.6232  1.4386 11.6331  0.0000      0.970090  0.0256   0.0253   0.0472    0.0591   0.0000      0.541693   441.9705       1.96949       20.1766    -0.0284525      -2.15311     -0.288596      0.456113      0.603667      0.676820      0.751653      0.802979      0.820690
  63   8 2889.4210    3.6058  1.3299 12.4916  0.0000       1.60003  0.0248   0.0371   0.0467    0.0596   0.0000      0.630884   441.7423       1.38089       21.2756       1.55541      -2.83256       1.28843      0.454016      0.598029      0.673325      0.712186      0.744624      0.767140
  63   9 3085.7701    4.1588  1.5327 12.7029 -0.0002      0.661309  0.0270   0.0389   0.0490    0.0505   0.0000      0.509563   441.9454       3.49411       19.1916       2.31394      -3.04634     -0.502642      0.479214      0.676651      0.754700      0.831295      0.859668      0.883137
  63  10 3278.0001    4.0024  2.0527 12.5217  0.0000      0.557526  0.0323   0.0325   0.0570    0.0425   0.0000      0.326822   442.3523       2.93699       21.8380       3.71555      -3.00566    -0.0659228      0.564781      0.770785      0.861602      0.973833      0.997247       1.03576
  63  11 3467.7187    3.2346  3.6393 11.9090  0.0000      0.440988  0.0458   0.0198   0.0840    0.0302   0.0000      0.159300   443.0569       5.85558       23.7618       1.60455      -3.21960      0.162546      0.809464       1.05276       1.20607       1.33829       1.38410       1.44001
  63  12 3655.4441    2.5145  5.9417 11.5110  0.0008      0.836330  0.0744   0.0126   0.1287    0.0245   0.0000      0.124476   443.5206       8.76016       22.3881       4.47563      -4.54408       3.62748       1.20024       1.63430       1.84418       2.03521       2.12961       2.22941
  63  13 3840.8293    1.9491  8.9662 11.0356 -0.0026      0.507884  0.1274   0.0076   0.1899    0.0217   0.0000      0.133856   440.3034       9.47238       23.7975       5.05009      0.613049      0.460091       1.79362       2.41457       2.80032       3.10523       3.24176       3.31263
  64   1 1234.5757    0.0787  0.1391  9.0806  0.0000       23.4003  0.0195   0.0051   0.0294    0.0170   0.0000       72.8822   441.0219      -1.61535       21.5897       1.50927      -2.23005      -1.26753      0.406399      0.539099      0.688258      0.683147      0.750556      0.786909
  64   2 1556.5211    0.2108  0.3057  9.0475 -0.0002       37.8034  0.0137   0.0050   0.0265    0.0239   0.0000       7.00886   442.3829     -0.302265       21.1233    -0.0164180      -2.70257     -0.548158      0.279120      0.365574      0.432006      0.487392      0.511582      0.521398
  64   3 1818.5114    0.4542  0.6447  9.1791  0.0000       11.8825  0.0162   0.0067   0.0321    0.0372   0.0000       1.64556   442.4225      0.533782       20.6322      0.708566      -3.15348      -1.04351      0.318833      0.412336      0.472226      0.497764      0.551281      0.576685
  64   4 2058.0354    0.7700  0.9247  9.6222  0.0000       8.29058  0.0204   0.0095   0.0363    0.0549   0.0000       1.00671   442.2676     -0.445327       20.5368      0.626927      -2.76330     0.0796054      0.385002      0.516421      0.573811      0.633826      0.694412      0.704088
  64   5 2284.7241    1.2501  1.2890 10.1244  0.0000       6.10899  0.0249   0.0128   0.0448    0.0653   0.0000      0.790982   442.8358       2.39116       21.8157      0.984915      -2.78506      -2.11263      0.420812      0.569884      0.653049      0.717148      0.771348      0.774743
  64   6 2496.8879    1.9022  1.5156 11.0226  0.0000       1.20204  0.0271   0.0181   0.0486    0.0551   0.0000      0.556937   442.4608       1.19716       19.9859       2.21231      -3.89636    -0.0346921      0.487091      0.626646      0.714247      0.788635      0.837804      0.860298
  64   7 2702.7263    2.7869  1.4087 11.6948  0.0000       1.55305  0.0251   0.0267   0.0452    0.0607   0.0000      0.498279   442.5507       2.23135       20.5815      0.911794      -3.30416     -0.123921      0.435576      0.585367      0.663807      0.740304      0.777403      0.826959
  64   8 2904.9538    3.7836  1.3356 12.3132  0.0005       2.69607  0.0239   0.0375   0.0446    0.0688   0.0000      0.611392   442.6617       3.82425       20.2222       2.09944      -2.44817      0.287148      0.412509      0.544920      0.616980      0.695768      0.727576      0.751895
  64   9 3101.9699    4.2407  1.5592 12.6592 -0.0001      0.584373  0.0266   0.0389   0.0477    0.0526   0.0000      0.474747   442.4273       3.87749       20.6799       3.61181      -1.74032     0.0210983      0.466088      0.629371      0.714588      0.793379      0.828683      0.868353
  64  10 3295.0177    3.8670  2.1550 12.4200  0.0000       1.08555  0.0329   0.0304   0.0581    0.0417   0.0000      0.293657   442.4612       6.25977       20.4126       5.39972      0.564614      -1.23939      0.566075      0.770964      0.861788      0.973133       1.03779       1.05849
  64  11 3485.4188    3.0850  3.5790 12.0080  0.0000      0.708016  0.0472   0.0195   0.0864    0.0295   0.0000      0.188785   441.7465       6.27033       20.2772       1.19520      -1.45913     0.0498617      0.783281       1.09172       1.22500       1.32101       1.42530       1.46912
  64  12 3673.9114    2.4590  6.3123 11.4321 -0.0002      0.590810  0.0790   0.0116   0.1347    0.0248   0.0000      0.120601   442.8446       5.77224       23.7402       4.87894      -5.33976      0.677628       1.24390       1.68424       1.91471       2.09185       2.22552       2.27849
  64  13 3860.3754    1.9441  9.1132 11.0068  0.0011      0.894762  0.1223   0.0077   0.1884    0.0219   0.0000      0.122087   440.3806       10.5911       20.7858       7.34335      -5.00785      -2.31682       1.73018       2.31194       2.61714       2.88382       3.06858       3.15633
  65   2 1566.0635    0.2048  0.3199  8.9998  0.0000       32.8133  0.0141   0.0050   0.0270    0.0236   0.0000       6.88219   442.4966     -0.288302       21.0181      0.793140      -1.72036     -0.598872      0.284631      0.376269      0.444333      0.482795      0.512869      0.521279
  65   3 1828.8438    0.4480  0.5933  9.2026  0.0000       9.82602  0.0151   0.0068   0.0305    0.0383   0.0000       1.69014   442.8938      0.991833       20.8601     -0.200331      -3.87119     -0.222346      0.313740      0.400871      0.451194      0.487132      0.500325      0.555798
  65   4 2069.6770    0.7859  1.0203  9.5589  0.0000       4.99935  0.0211   0.0091   0.0408    0.0574   0.0000      0.958630   443.0919      0.107168       22.3533     -0.518424      -2.78445      0.450893      0.358363      0.492865      0.546980      0.599354      0.621867      0.651971
  65   5 2297.3120    1.2583  1.3426 10.2779  0.0000       5.70119  0.0256   0.0128   0.0468    0.0568   0.0000      0.731219   442.6337      0.437150       20.4409     -0.402891      -3.87463     -0.245152      0.437617      0.586612      0.660289      0.721067      0.762566      0.810007
  65   6 2510.3025    1.9334  1.4715 11.1124  0.0000       2.22383  0.0271   0.0184   0.0483    0.0532   0.0000      0.583175   442.9791       2.50748       19.5832       1.59240      -2.70974     -0.280110      0.462882      0.612012      0.676796      0.756416      0.809679      0.841686
  65   7 2717.2277    2.8114  1.4022 11.8637  0.0006       3.26943  0.0248   0.0273   0.0470    0.0563   0.0000      0.654468   442.1476       3.23041       22.2211       1.15231      -3.24487     -0.773835      0.430403      0.576891      0.664776      0.704920      0.755226      0.778031
  65   8 2920.1753    3.8134  1.3365 12.4501  0.0016      0.575497  0.0237   0.0376   0.0452    0.0588   0.0000      0.714497   442.7651       4.55064       20.4325       1.19421      -2.92035       1.82879      0.410082      0.537878      0.596718      0.660685      0.704087      0.731447
  65   9 3118.0538    4.3319  1.5133 12.6459  0.0000     -0.107918  0.0257   0.0397   0.0466    0.0557   0.0000      0.432837   442.1345       4.25980       20.9727       2.37258      -2.14199      -1.58264      0.430247      0.593287      0.661802      0.735183      0.798137      0.836031
  65  10 3311.8986    3.9161  2.2851 12.3667 -0.0004      0.725183  0.0330   0.0296   0.0591    0.0400   0.0000      0.229576   441.9201       4.32080       18.6753       4.42066      -1.82668       1.00787      0.559578      0.752567      0.836305      0.949031       1.00167       1.03019
  65  11 3503.2282    3.0959  3.8523 11.9012  0.0000      0.994612  0.0481   0.0183   0.0882    0.0280   0.0000      0.166715   439.5427       6.22962       19.3417       3.09671      -2.88950     -0.603631      0.810889       1.11584       1.23490       1.37643       1.45322       1.49683
  65  12 3691.9917    2.3974  6.1996 11.4150 -0.0007      0.439695  0.0778   0.0113   0.1326    0.0246   0.0000      0.140255   442.1223       4.83140       20.1360       2.67810      -5.63717      -4.08734       1.18310       1.57212       1.75412       2.00525       2.11572       2.19961
  66   1 1250.9274    0.0899  0.1259  9.0279  0.0000       74.3226  0.0143   0.0048   0.0248    0.0184   0.0000       61.9936   440.9401     -0.739121       20.5624     -0.245709      -4.01876      0.715847      0.254142      0.410073      0.417418      0.478029      0.530266      0.598712
  66   2 1575.4942    0.2324  0.3624  8.9327  0.0000       19.9780  0.0134   0.0050   0.0287    0.0246   0.0000       4.94042   442.2715     -0.365178       20.7885      0.786646      -2.89725      0.256250      0.281770      0.346529      0.411123      0.481758      0.498248      0.506647
  66   3 1839.1126    0.4943  0.5710  9.0935  0.0000       10.8380  0.0145   0.0072   0.0274    0.0407   0.0000       1.51737   442.5250     -0.115346       21.6375      0.969241      -3.53345      -1.13438      0.298554      0.375551      0.406605      0.468478      0.477405      0.486242
  66   4 2081.3402    0.7996  1.0122  9.5710  0.0000       7.25146  0.0211   0.0093   0.0398    0.0564   0.0000      0.973860   443.1803      0.460035       20.8737      0.320037      -2.96771       1.06990      0.351811      0.503384      0.530177      0.611225      0.667771      0.695996
  66   5 2309.7653    1.2975  1.3234 10.2411 -0.0014       5.29207  0.0255   0.0132   0.0462    0.0611   0.0000      0.722691   442.8775      0.867813       22.9091       1.50649      -2.38179      0.423218      0.410315      0.557578      0.607495      0.716088      0.711084      0.749275
  66   6 2523.5774    2.0126  1.4837 11.1149  0.0000       3.65118  0.0264   0.0188   0.0479    0.0513   0.0000      0.584226   442.8888       1.93745       21.5083       1.99929      -1.51255      0.245703      0.436446      0.578741      0.656583      0.731005      0.790367      0.807129
  66   7 2731.5449    2.9175  1.4371 11.7063 -0.0001       2.54252  0.0249   0.0273   0.0455    0.0581   0.0000      0.524875   442.4305       1.78696       19.9544       1.30764      -2.75809     -0.332527      0.422558      0.577600      0.656441      0.713659      0.757607      0.789921
  66   8 2935.5087    3.8694  1.3613 12.2778  0.0000       1.96350  0.0238   0.0367   0.0433    0.0627   0.0000      0.618693   443.0348       3.58887       20.0670       2.37494      -2.95460     -0.565189      0.408172      0.538337      0.614771      0.685181      0.726248      0.766338
  66   9 3134.0199    4.2014  1.6542 12.5466  0.0000      0.248586  0.0268   0.0367   0.0494    0.0488   0.0000      0.481213   442.7887       4.58738       20.9419      0.388489      -2.97996     -0.742950      0.471625      0.635565      0.732279      0.803845      0.847100      0.858249
  66  10 3328.5675    3.8137  2.2738 12.4549 -0.0001      0.111121  0.0336   0.0292   0.0603    0.0370   0.0000      0.265247   442.0728       5.07713       21.3344       4.98559      -1.93855      0.760114      0.559420      0.766790      0.856772      0.969250       1.02581       1.05773
  66  11 3520.6906    3.0691  4.4938 11.6524 -0.0001      0.529262  0.0533   0.0164   0.0948    0.0273   0.0000      0.131445   441.7637       7.97890       20.0726       4.61056      -2.87713       4.03565      0.879813       1.16658       1.34074       1.50107       1.57052       1.64200
  66  12 3710.2775    2.4127  6.9541 11.2713  0.0021      0.228148  0.0877   0.0101   0.1432    0.0237   0.0000      0.116831   442.8288       4.81836       20.7534       5.62658      0.762484       2.91705       1.27795       1.71767       1.96132       2.18915       2.25913       2.37340
  67   1 1259.0431    0.0909  0.1227  9.0086  0.0000       122.240  0.0155   0.0047   0.0247    0.0210   0.0000       62.8168   440.7634     -0.713079       21.0911     -0.601216      -2.56755     -0.135599      0.309626      0.548165      0.519339      0.655635      0.640891      0.768372
  67   2 1584.8491    0.2385  0.3699  9.0065  0.0000       27.0809  0.0142   0.0053   0.0274    0.0243   0.0000       5.06150   442.2231      0.425373       21.4485      0.949431      -2.41248     -0.380379      0.292428      0.388018      0.440022      0.516710      0.536471      0.553661
  67   3 1849.2500    0.4837  0.6503  9.1523  0.0000       13.5959  0.0158   0.0070   0.0314    0.0408   0.0000       1.62286   442.0070     -0.444947       20.9033     -0.388112      -2.63371    -0.0964158      0.298034      0.403702      0.470536      0.519768      0.543335      0.576295
  67   4 2092.8509    0.8330  0.9543  9.5818  0.0000       6.92971  0.0199   0.0096   0.0366    0.0569   0.0000      0.974560   442.0157     0.0222700       20.2107     -0.378653      -3.59000     -0.914226      0.340528      0.470988      0.520099      0.576772      0.594445      0.629631
  67   5 2322.0056    1.3422  1.3975 10.2866 -0.0004       3.75600  0.0259   0.0131   0.0474    0.0560   0.0000      0.673015   442.5865      0.687092       21.6123      0.615227      -2.94289     -0.655969      0.414067      0.564952      0.637253      0.718126      0.777270      0.806930
  67   6 2536.7603    2.0313  1.6073 11.0642  0.0000       3.23654  0.0280   0.0185   0.0500    0.0523   0.0000      0.550526   442.1573      0.759872       20.3420       2.02967      -2.69498       1.00994      0.468808      0.632218      0.697684      0.781366      0.841326      0.879663
  67   7 2745.7659    2.9272  1.4497 11.8149  0.0000      0.898215  0.0256   0.0275   0.0455    0.0581   0.0000      0.529119   442.4114       2.08920       20.6088      0.637547      -3.23968       1.54088      0.414548      0.566969      0.647413      0.716916      0.755452      0.797769
  67   8 2950.6031    3.9156  1.3805 12.4737 -0.0004       1.66674  0.0241   0.0377   0.0448    0.0581   0.0000      0.567233   442.0253       2.75156       21.7039       2.16436      -2.94585      0.613957      0.398810      0.536750      0.588924      0.668828      0.696685      0.726454
  67   9 3149.9037    4.1945  1.7476 12.5358  0.0000      0.436010  0.0279   0.0353   0.0508    0.0463   0.0000      0.418045   441.6367       3.76162       20.0715       1.89278      -4.10811     -0.564104      0.467865      0.639813      0.705792      0.779523      0.836227      0.874070
  67  10 3345.2554    3.6904  2.5877 12.2547  0.0000      0.626802  0.0360   0.0260   0.0640    0.0349   0.0000      0.246464   441.8930       5.39795       19.7945       3.84356      -2.30705      0.404049      0.604338      0.798027      0.922206       1.00930       1.05780       1.11206
  67  11 3538.1009    2.9360  4.4726 11.7263  0.0002      0.214249  0.0548   0.0161   0.0990    0.0269   0.0000      0.149641   441.4889       4.25201       20.6160       6.45419     -0.588698     -0.798951      0.855554       1.17078       1.32589       1.46611       1.51492       1.58992
  67  12 3728.5449    2.2903  6.9162 11.2510 -0.0012      0.456484  0.0930   0.0098   0.1457    0.0243   0.0000      0.122753   441.9085       7.10502       22.0615       3.50404      -2.34752       2.52578       1.27410       1.73910       1.94401       2.16635       2.29244       2.39225
  68   1 1267.0623    0.0872  0.1400  9.1604  0.0000       61.5404  0.0147   0.0048   0.0283    0.0181   0.0000       62.9432   440.9156     -0.469924       20.1203      0.249965      -2.02116    -0.0419482      0.282438      0.378989      0.424237      0.492547      0.570820      0.498433
  68   2 1594.0348    0.2502  0.3631  9.1512  0.0000       16.4652  0.0131   0.0052   0.0274    0.0248   0.0000       4.53272   441.8269    -0.0531544       22.0463      0.573345      -3.06100     -0.348068      0.251732      0.334033      0.411221      0.446457      0.489489      0.486371
  68   3 1859.3243    0.4975  0.6676  9.3099  0.0000       13.5752  0.0161   0.0069   0.0310    0.0401   0.0000       1.55569   441.9476     -0.188506       21.0454     -0.166819      -2.67125      0.575234      0.294202      0.398952      0.444418      0.494760      0.532286      0.565376
  68   4 2104.2525    0.8708  0.9978  9.7637  0.0000       7.10455  0.0201   0.0099   0.0378    0.0582   0.0000      0.939708   441.9947     -0.948384       20.7408       1.49165      -2.91468     -0.728668      0.332744      0.460061      0.527180      0.597462      0.624041      0.640736
  68   5 2334.2337    1.3597  1.3837 10.6021 -0.0000       4.81639  0.0267   0.0136   0.0465    0.0550   0.0000      0.707839   441.7358      0.894877       21.7168     -0.661337      -1.23391     -0.677150      0.423597      0.573884      0.675396      0.735472      0.762634      0.788060
  68   6 2549.8320    2.0835  1.5663 11.4225  0.0000       3.46881  0.0268   0.0191   0.0506    0.0469   0.0000      0.580957   442.4905       1.72067       21.9376   -0.00268833      -2.55911     -0.345673      0.424595      0.576947      0.646850      0.726462      0.750737      0.792210
  68   7 2759.9384    3.0067  1.3965 12.0151  0.0000       1.37599  0.0252   0.0287   0.0453    0.0612   0.0000      0.602841   442.3025       2.73671       21.0455       2.15638      -3.72220      0.846678      0.396379      0.552052      0.602468      0.679360      0.709073      0.777407
  68   8 2965.6373    3.9471  1.3585 12.6960  0.0000       1.80027  0.0243   0.0379   0.0431    0.0549   0.0000      0.628738   442.7359       2.57880       21.4523       2.38043      -3.27935      0.232316      0.393942      0.534214      0.597688      0.692866      0.715702      0.753188
  68   9 3165.6354    4.3134  1.6820 12.8017  0.0000      0.175285  0.0274   0.0376   0.0491    0.0489   0.0000      0.483624   441.4359       4.61411       20.8655      0.532154      -4.65325      -2.34914      0.448117      0.587954      0.671689      0.750124      0.804016      0.841504
  68  10 3361.7599    3.6468  2.6429 12.3930  0.0000     0.0485747  0.0358   0.0255   0.0665    0.0346   0.0000      0.217337   443.3298       4.74147       19.3894       1.68919      -1.81549      0.397003      0.590961      0.797576      0.909848       1.00988       1.07369       1.09825
  68  11 3555.4451    2.8253  4.5256 11.8541 -0.0001      0.632044  0.0563   0.0154   0.1020    0.0272   0.0000      0.138700   442.5323       5.94276       21.6396       3.75462      -2.25149       4.86871      0.888931       1.18376       1.35924       1.48331       1.59785       1.66114
  68  12 3746.9139    2.2801  7.4379 11.3599 -0.0008      0.933633  0.0955   0.0094   0.1537    0.0236   0.0000      0.122438   440.5417       8.01039       19.1666       6.35306      -1.90477       1.61081       1.32065       1.75854       2.02864       2.21550       2.38408       2.48076
  69   1 1275.0107    0.0998  0.1288  9.1393  0.0000       75.8683  0.0130   0.0047   0.0230    0.0184   0.0000       48.5755   440.7208     0.0869088       21.1624      0.592722      -3.67780      0.372634      0.242870      0.323041      0.392451      0.456971      0.520574      0.541470
  69   2 1603.2001    0.2617  0.2980  9.1715  0.0000       30.4087  0.0111   0.0055   0.0221    0.0232   0.0000       5.05478   442.2440      0.198676       21.0607     -0.197082      -2.86100      0.593408      0.249123      0.319425      0.376772      0.414454      0.426515      0.437814
  69   3 1869.2570    0.5074  0.6667  9.4030  0.0000       12.0238  0.0157   0.0070   0.0320    0.0391   0.0000       1.55159   441.8675     -0.239416       21.2774      0.598609      -2.96575     -0.597835      0.284025      0.395390      0.445747      0.511963      0.517893      0.530149
  69   4 2115.5330    0.8707  1.1199  9.7498  0.0000       5.56355  0.0224   0.0095   0.0419    0.0617   0.0000      0.931315   442.4538       1.10638       21.6928      0.426955      -3.42495     -0.872024      0.365130      0.472141      0.549231      0.606879      0.632771      0.649822
  69   5 2346.3549    1.4321  1.4967 10.4037 -0.0003       4.47073  0.0260   0.0134   0.0480    0.0583   0.0000      0.613108   442.2677     -0.142491       21.5191       3.53789      -3.08967     -0.936601      0.417070      0.566085      0.631653      0.687746      0.733789      0.765283
  69   6 2562.7865    2.1648  1.5955 11.2603  0.0000       1.76973  0.0262   0.0193   0.0484    0.0517   0.0000      0.467204   443.0562      0.582962       21.5394       2.06502      -1.94546     -0.448239      0.434856      0.582728      0.645461      0.724879      0.732790      0.791667
  69   7 2774.0779    3.1120  1.4148 12.0420  0.0000       3.53957  0.0235   0.0288   0.0459    0.0569   0.0000      0.593064   442.9662       2.63702       19.7746       1.42380      -3.13573     -0.771055      0.372275      0.499576      0.570186      0.632695      0.676868      0.704307
  69   8 2980.4838    4.0096  1.3599 12.5656  0.0000      0.436278  0.0230   0.0375   0.0431    0.0608   0.0000      0.585890   441.8927       3.20299       21.2203       1.84067      -2.55427    -0.0490692      0.378433      0.497924      0.574817      0.632628      0.660300      0.677545
  69   9 3181.3272    4.2188  1.7845 12.7773  0.0000      0.436878  0.0283   0.0355   0.0503    0.0452   0.0000      0.380169   441.8725       3.23578       20.0309       4.18538     -0.991276       1.82044      0.467033      0.621597      0.700908      0.788071      0.805317      0.846823
  69  10 3378.2337    3.5989  2.8128 12.3258  0.0000      0.282872  0.0379   0.0239   0.0674    0.0330   0.0000      0.209053   442.6003       5.23961       21.9543       1.66028     -0.814068    -0.0405310      0.591764      0.816846      0.902082       1.02022       1.09223       1.12683
  69  11 3572.6854    2.8562  4.8895 11.7533 -0.0001      0.868720  0.0591   0.0147   0.1033    0.0268   0.0000      0.143261   444.0538       4.85239       22.6104       1.87750      -2.67191      0.656155      0.909090       1.20560       1.40740       1.53212       1.64070       1.67227
  69  12 3764.2666    2.2597  8.2283 11.3237  0.0022      0.105910  0.1086   0.0086   0.1638    0.0223   0.0000      0.121644   441.2160       4.76388       22.9846       1.80198      -1.26836       3.38334       1.42222       1.87865       2.21473       2.38521       2.56041       2.61442
  70   1 1282.9377    0.0920  0.2001  9.0175  0.0000       64.6581  0.0200   0.0048   0.0356    0.0191   0.0000       44.4840   440.7884     0.0515212       21.5149     -0.586909      -3.43810     -0.424663      0.352356      0.487824      0.570738      0.644234      0.673348      0.708473
  70   2 1612.1871    0.2580  0.3893  8.9721  0.0000       12.8582  0.0132   0.0050   0.0264    0.0254   0.0000       3.97201   442.4263     -0.698725       20.5149      0.243232      -2.66373      0.871963      0.246888      0.326744      0.373497      0.410514      0.426976      0.474174
  70   3 1879.1697    0.5503  0.7033  9.2312  0.0000       12.0677  0.0155   0.0073   0.0312    0.0419   0.0000       1.33622   442.0925     0.0335003       20.6788      0.191975      -3.23700      0.796536      0.290535      0.391532      0.450311      0.488210      0.531256      0.531269
  70   4 2126.8491    0.9006  1.1107  9.5816  0.0000       7.30262  0.0218   0.0098   0.0400    0.0663   0.0000      0.897519   442.6680      0.268755       21.7724      0.802059      -2.82926    -0.0626882      0.353715      0.466774      0.528337      0.579663      0.629696      0.674718
  70   5 2358.2653    1.4968  1.4423 10.4733  0.0000       2.79265  0.0259   0.0139   0.0458    0.0572   0.0000      0.671257   441.8270      0.406178       21.9192       1.51182      -3.39925       1.14565      0.388875      0.534291      0.588233      0.676097      0.706474      0.724028
  70   6 2575.6259    2.2032  1.5934 11.3295  0.0000       1.25362  0.0264   0.0192   0.0487    0.0463   0.0000      0.488951   442.8375       1.90845       20.9260       1.83754      -3.58975      0.191495      0.414634      0.559007      0.636245      0.698763      0.737253      0.768728
  70   7 2788.0092    3.1331  1.4554 12.1040  0.0000       2.58009  0.0257   0.0293   0.0443    0.0535   0.0000      0.625975   442.1462       2.69630       20.1993       2.64244      -3.84495       2.45658      0.403902      0.533546      0.595746      0.670949      0.701919      0.720635
  70   8 2995.2343    4.0603  1.4227 12.4940  0.0000     0.0331891  0.0239   0.0371   0.0435    0.0566   0.0000      0.575392   442.3646       3.00628       21.9240       2.96109      -2.41904     -0.467942      0.380423      0.503576      0.557989      0.616056      0.689058      0.716422
  70   9 3196.8994    4.1695  1.7717 12.5512  0.0000      0.270789  0.0279   0.0344   0.0489    0.0474   0.0000      0.343744   442.3369       4.59946       21.1142       2.07118      -2.86597     -0.511305      0.453526      0.614809      0.675598      0.754340      0.813344      0.835082
  70  10 3394.6059    3.6351  3.0108 12.1053  0.0000      0.362796  0.0390   0.0228   0.0679    0.0327   0.0000      0.190239   443.1626       4.78620       19.4061       5.58457     -0.642170     -0.736703      0.601394      0.824601      0.921181       1.01979       1.09242       1.13629
  70  11 3589.7502    2.8350  5.4151 11.4822  0.0008      0.467018  0.0641   0.0133   0.1115    0.0276   0.0000      0.128978   440.2703       5.17410       18.9991       3.89288      -3.77648      0.930628      0.945035       1.26193       1.43187       1.57729       1.68228       1.76729
  70  12 3782.4406    2.1230  7.9288 11.2120 -0.0026      0.376131  0.1089   0.0083   0.1678    0.0228   0.0000      0.129123   441.9825       6.85403       19.1986       1.79365      -5.66759     -0.433254       1.41538       1.91718       2.18550       2.38984       2.52798       2.61996
  71   1 1290.7371    0.0961  0.1657  9.0567  0.0000       76.2088  0.0141   0.0045   0.0279    0.0194   0.0000       44.2847   440.4019      0.281020       21.0189     -0.265559      -2.46990     -0.215692      0.264035      0.341513      0.396324      0.423077      0.473782      0.471606
  71   2 1621.1275    0.2607  0.3531  9.1648  0.0000       27.8722  0.0125   0.0053   0.0249    0.0240   0.0000       4.66308   441.8395      0.867026       21.5404     -0.235844      -3.82366      0.706574      0.229711      0.323220      0.359163      0.388050      0.404039      0.427876
  71   3 1888.9612    0.5524  0.6971  9.3415  0.0000       8.27340  0.0154   0.0072   0.0308    0.0424   0.0000       1.31206   442.8857      0.237380       20.7041     -0.399219      -1.92877    -0.0734328      0.269688      0.369468      0.417105      0.470107      0.491869      0.510419
  71   4 2137.9607    0.9404  1.0717  9.8953  0.0000       5.75714  0.0212   0.0102   0.0392    0.0591   0.0000      0.929572   442.3379       1.07410       21.3222     -0.254628      -3.42598      0.691286      0.326359      0.455449      0.491489      0.542930      0.585272      0.604261
  71   5 2370.1693    1.5348  1.4969 10.4324  0.0000       4.05754  0.0255   0.0138   0.0465    0.0602   0.0000      0.587992   442.7190       1.20813       20.4520       1.11411      -3.61097     -0.624995      0.401034      0.540964      0.605514      0.659270      0.715130      0.727708
  71   6 2588.4819    2.2973  1.5441 11.4939  0.0005       1.79758  0.0258   0.0206   0.0477    0.0503   0.0000      0.564134   442.6145       2.21943       20.5005       1.04361      -3.00177      0.955748      0.404576      0.539042      0.584140      0.677567      0.722418      0.731555
  71   7 2801.8569    3.2466  1.4961 12.0972  0.0006       1.02119  0.0245   0.0289   0.0452    0.0545   0.0000      0.502531   442.0267       2.64389       20.9520       1.16522      -3.55531       1.01819      0.390100      0.510219      0.565646      0.616410      0.661537      0.724592
  71   8 3010.0067    4.0723  1.4014 12.7952  0.0000      0.944976  0.0238   0.0381   0.0439    0.0526   0.0000      0.537700   441.5661       2.92157       20.9762       1.56568      -3.22603       1.15931      0.379722      0.517192      0.574201      0.655469      0.677158      0.732569
  71   9 3212.2693    4.2494  1.9624 12.5652  0.0000      0.584295  0.0286   0.0325   0.0517    0.0434   0.0000      0.341415   441.9620       3.29763       21.9393       2.05906      -1.44599      0.112346      0.449865      0.595408      0.669632      0.754460      0.807283      0.834680
  71  10 3410.8251    3.5367  3.0869 12.1530  0.0000      0.306042  0.0390   0.0219   0.0707    0.0329   0.0000      0.190629   442.9770       3.62319       19.8847       3.89460      -2.42800       1.42364      0.596199      0.808944      0.910737       1.01013       1.05300       1.09317
  71  11 3606.8521    2.7030  5.5869 11.6220 -0.0016      0.706043  0.0685   0.0126   0.1169    0.0264   0.0000      0.132538   440.8338       5.99408       16.9574       7.18391      -3.40760      -3.71036      0.959994       1.30951       1.47349       1.63148       1.73194       1.82768
  71  12 3800.2199    2.1144  7.9890 11.2616  0.0003      0.801117  0.1062   0.0083   0.1661    0.0228   0.0000      0.127843   442.2248       5.72359       25.3372       2.40495      -8.00418       2.00637       1.39285       1.82318       2.10242       2.32515       2.48028       2.59489
  72   1 1298.5111    0.0996  0.1358  9.2386  0.0000       112.944  0.0120   0.0045   0.0238    0.0207   0.0000       47.6566   440.4345     0.0277887       21.8839     -0.639818      -2.72272     -0.564746      0.262771      0.334235      0.421334      0.456248      0.471884      0.460707
  72   2 1629.9470    0.2768  0.4290  9.2798  0.0000       20.0706  0.0138   0.0052   0.0277    0.0247   0.0000       3.62089   442.0478      0.140252       21.3034      0.192511      -3.09171      0.255489      0.249633      0.322947      0.366742      0.423666      0.450683      0.464652
  72   3 1898.7404    0.5750  0.7550  9.4326  0.0000       8.85985  0.0164   0.0072   0.0320    0.0466   0.0000       1.20921   441.6798     -0.739423       21.9482     -0.135942      -2.47913      0.323646      0.292113      0.380851      0.436403      0.476433      0.504021      0.534377
  72   4 2149.0352    0.9608  1.2196  9.9482  0.0000       6.37028  0.0232   0.0098   0.0425    0.0611   0.0000      0.866036   442.2027    -0.0910046       21.8631       1.79189      -2.05012     -0.745277      0.352288      0.473181      0.542646      0.606678      0.648116      0.677385
  72   5 2381.9350    1.5555  1.6015 10.6274  0.0000       3.35014  0.0265   0.0135   0.0486    0.0557   0.0000      0.535377   442.3807       1.09842       20.3228      0.162852      -2.62937      0.336435      0.405289      0.555926      0.626129      0.694555      0.736324      0.788897
  72   6 2601.2515    2.3285  1.5897 11.6501 -0.0002       2.14278  0.0262   0.0202   0.0474    0.0479   0.0000      0.562097   442.8576       1.80702       20.7240       1.72903      -4.25055      0.873248      0.404483      0.545265      0.616007      0.691675      0.712158      0.754466
  72   7 2815.5988    3.2579  1.4031 12.3312  0.0004      0.769281  0.0239   0.0294   0.0441    0.0567   0.0000      0.632880   442.3526       2.64768       21.3482     -0.260184      -2.35723      0.231924      0.359930      0.492909      0.554964      0.612093      0.671823      0.673648
  72   8 3024.5421    4.1770  1.3652 13.0521  0.0000      0.383572  0.0236   0.0397   0.0431    0.0533   0.0000      0.563291   442.0981       2.44714       20.6828       3.16267      -3.46334     -0.334552      0.372521      0.504560      0.568561      0.634553      0.666735      0.689823
  72   9 3227.6024    4.1568  2.0774 12.6799  0.0000      0.306916  0.0302   0.0308   0.0527    0.0409   0.0000      0.302124   443.6972       4.30217       20.4541       1.84724      -1.80359     -0.347281      0.466854      0.631197      0.733714      0.806259      0.861836      0.901680
  72  10 3426.9361    3.4413  3.2572 12.3713 -0.0001      0.240189  0.0413   0.0211   0.0747    0.0304   0.0000      0.187896   442.4331       4.69980       20.3128       3.03838      -2.66736       1.75249      0.618841      0.844548      0.954138       1.06247       1.13923       1.17898
  72  11 3623.6003    2.7093  5.7995 11.7212  0.0008      0.445172  0.0697   0.0122   0.1190    0.0267   0.0000      0.127674   440.6085       4.86979       21.6318       4.71268      -3.43259      -1.01951      0.989346       1.33342       1.52481       1.68518       1.79309       1.87060
  73   1 1306.2361    0.1105  0.2402  9.2213  0.0000       72.8229  0.0168   0.0046   0.0361    0.0192   0.0000       28.4099   440.4584     -0.720339       21.2987     -0.783791      -2.98084      0.646697      0.314197      0.406894      0.482837      0.512377      0.644825      0.680254
  73   2 1638.6265    0.2817  0.4213  9.3283  0.0000       8.43995  0.0131   0.0053   0.0284    0.0253   0.0000       3.41721   441.6895      0.107978       20.8431      0.106595      -3.34817      0.304487      0.240059      0.320147      0.360538      0.399918      0.413410      0.440629
  73   3 1908.4104    0.5942  0.7594  9.4692  0.0000       8.84681  0.0160   0.0074   0.0321    0.0453   0.0000       1.18790   442.4098     -0.266976       21.7354      0.460324      -3.41994      0.217677      0.276638      0.374827      0.423428      0.463087      0.500431      0.516172
  73   4 2159.9835    0.9728  1.1619 10.1886  0.0000       7.06506  0.0230   0.0105   0.0418    0.0580   0.0000      0.956012   442.7432       1.01603       20.8220      0.476536      -3.22575     -0.712462      0.347674      0.466661      0.526397      0.584786      0.620519      0.608553
  73   5 2393.6309    1.5874  1.5435 10.8710 -0.0008       3.79461  0.0262   0.0141   0.0477    0.0497   0.0000      0.601510   442.8614       3.15554       20.7195       1.19332      -3.24156      0.947167      0.391499      0.533458      0.603138      0.694403      0.732037      0.773621
  73   6 2613.8573    2.4046  1.6413 11.5868  0.0000       1.75625  0.0261   0.0201   0.0479    0.0485   0.0000      0.471296   443.2113       2.39719       22.1180       1.34160      -4.12069      0.329872      0.391957      0.525337      0.598803      0.661661      0.713026      0.731200
  73   7 2829.3917    3.3400  1.4746 12.3425 -0.0003       2.70292  0.0243   0.0292   0.0449    0.0512   0.0000      0.525941   441.8267       2.11886       20.9405       2.89036      -2.99247     -0.450473      0.368587      0.501754      0.570591      0.621327      0.661868      0.695757
  73   8 3039.0147    4.2399  1.5896 12.7227  0.0001       1.29768  0.0248   0.0354   0.0453    0.0503   0.0000      0.515518   442.5818       3.77473       20.9786      0.983057      -1.92927     -0.116116      0.381622      0.512224      0.569544      0.648116      0.679790      0.712765
  73   9 3242.8496    4.0857  2.0055 12.8267  0.0000     0.0733825  0.0292   0.0314   0.0539    0.0402   0.0000      0.343155   441.3790       3.70562       21.4838       4.41491      -3.39547      0.767093      0.449469      0.591115      0.681462      0.738027      0.787812      0.796912
  73  10 3443.0919    3.3309  3.3981 12.2271 -0.0024      0.615805  0.0425   0.0197   0.0767    0.0309   0.0000      0.183838   442.6651       3.68029       20.7020       2.97248     -0.851240       1.07382      0.632168      0.836029      0.961053       1.05552       1.11525       1.16427
  73  11 3640.3410    2.6542  6.2509 11.7011  0.0003      0.161025  0.0761   0.0114   0.1252    0.0260   0.0000      0.132041   443.5697       3.58805       20.1760       5.35706      -2.83810      -3.00865       1.00533       1.37641       1.56434       1.72368       1.83324       1.87055
  74   1 1313.8811    0.1000  0.1634  9.1495  0.0000       64.6960  0.0144   0.0046   0.0258    0.0181   0.0000       41.2275   440.9989    -0.0313946       20.3908    -0.0731629      -3.29134    -0.0470550      0.290075      0.350754      0.390982      0.494550      0.552339      0.554695
  74   2 1647.2535    0.3018  0.4372  9.1789  0.0000       13.6306  0.0136   0.0054   0.0265    0.0262   0.0000       3.07241   441.9635    -0.0314784       21.3878     -0.594006      -4.01828       1.32295      0.226344      0.326125      0.369728      0.408500      0.415619      0.431016
  74   3 1918.0326    0.5974  0.8393  9.2779  0.0000       9.01564  0.0177   0.0071   0.0339    0.0491   0.0000       1.13565   441.9013      0.282955       21.2726     -0.246040      -3.43211     -0.404891      0.286851      0.398422      0.445335      0.496497      0.527865      0.547456
  74   4 2170.8786    0.9731  1.2665  9.9552  0.0000       7.42275  0.0237   0.0101   0.0453    0.0597   0.0000      0.894561   442.6678       1.44858       20.8563      0.334839      -3.13960     -0.160157      0.351665      0.470315      0.537132      0.574253      0.624828      0.650089
  74   5 2405.1382    1.6477  1.6662 10.5956  0.0000       2.56912  0.0266   0.0136   0.0486    0.0507   0.0000      0.545329   442.4409     0.0642453       21.4899     -0.248242      -1.28152       1.04271      0.395684      0.522302      0.599026      0.670531      0.713884      0.744239
  74   6 2626.4531    2.4300  1.6113 11.5388  0.0000       1.04820  0.0260   0.0205   0.0481    0.0494   0.0000      0.482452   442.1624       1.92957       20.2496       2.01496      -3.24348       1.97460      0.403332      0.540816      0.610591      0.669252      0.719299      0.745983
  74   7 2843.0021    3.4834  1.4986 12.2968  0.0000       2.30404  0.0244   0.0304   0.0441    0.0517   0.0000      0.500778   442.1942       2.37704       21.6661       2.23974      -3.37992      0.895124      0.367457      0.479968      0.542410      0.607791      0.632194      0.678955
  74   8 3053.3937    4.2920  1.5137 12.7271  0.0000      0.894630  0.0244   0.0372   0.0443    0.0524   0.0000      0.514595   442.5894       3.77194       20.8181       1.54858      -2.41930      0.846680      0.354025      0.489792      0.538153      0.605846      0.638993      0.669506
  74   9 3258.0849    4.0951  2.1435 12.4829  0.0000      0.606821  0.0298   0.0291   0.0537    0.0401   0.0000      0.296045   442.7041       3.66080       21.3433       3.27584      -3.22270      -1.74668      0.451022      0.601909      0.683319      0.782878      0.824529      0.837706
  74  10 3459.1288    3.3397  3.7621 11.9393  0.0000      0.535786  0.0450   0.0183   0.0801    0.0314   0.0000      0.191807   442.7103       3.55143       21.3158       3.26083      -2.95344       2.14471      0.654979      0.885035      0.995026       1.10650       1.18641       1.24479
  74  11 3656.9543    2.5323  6.4453 11.5847  0.0040     -0.395199  0.0829   0.0106   0.1364    0.0250   0.0000      0.141136   442.4001       1.99460       23.8164       6.60450     -0.333052      -2.85987       1.11380       1.48766       1.69728       1.87610       2.00746       2.09671
  75   2 1655.8033    0.2931  0.4516  9.2229  0.0000       19.2593  0.0136   0.0052   0.0279    0.0254   0.0000       3.28199   441.6868     -0.168285       21.4204     -0.369879      -3.08581     0.0131791      0.237110      0.330632      0.378345      0.435175      0.478656      0.533012
  75   3 1927.5597    0.6114  0.7961  9.3613  0.0000       10.8249  0.0166   0.0073   0.0324    0.0476   0.0000       1.20772   441.7323      0.620205       22.1311     0.0448394      -1.85261      0.468240      0.265298      0.372759      0.415215      0.469688      0.475785      0.502779
  75   4 2181.5879    1.0297  1.3811  9.8341  0.0000       5.20958  0.0247   0.0097   0.0445    0.0590   0.0000      0.715025   442.9186      0.149700       20.8533      0.755503      -2.77282     -0.945920      0.360255      0.487716      0.551957      0.611853      0.650144      0.694348
  75   5 2416.5869    1.6652  1.5143 10.8834  0.0000       3.40867  0.0260   0.0147   0.0474    0.0526   0.0000      0.616334   442.2141       1.64806       21.0638    -0.0323547      -2.37778    -0.0799676      0.358677      0.486981      0.544106      0.624545      0.653281      0.668577
  75   6 2638.9588    2.4805  1.4982 11.7764  0.0000       2.82251  0.0259   0.0219   0.0444    0.0489   0.0000      0.579874   442.4252       1.54828       21.0339    -0.0989736      -2.84666     -0.559306      0.376839      0.510851      0.555909      0.645051      0.675837      0.703375
  75   7 2856.4694    3.6504  1.4044 12.1890  0.0000       1.36983  0.0228   0.0316   0.0402    0.0609   0.0000      0.559395   442.1924       2.25680       20.6282       1.26539      -2.81561     -0.302938      0.333685      0.452094      0.508863      0.566658      0.603744      0.618593
  75   8 3067.6525    4.2291  1.4849 12.9087  0.0000      0.413844  0.0245   0.0372   0.0442    0.0490   0.0000      0.530730   441.7557       4.33020       21.5106      0.949885      -1.92696     -0.387708      0.382222      0.517182      0.592165      0.640005      0.681337      0.713880
  75   9 3273.0921    4.0662  2.2332 12.6690  0.0000      0.426238  0.0311   0.0287   0.0565    0.0360   0.0000      0.285227   443.0024       3.71393       21.8213       2.21078      -1.12679     -0.503727      0.447624      0.607419      0.683307      0.769381      0.800331      0.811072
  75  10 3474.9417    3.2892  3.9034 12.0096  0.0003      0.549064  0.0467   0.0176   0.0828    0.0299   0.0000      0.146429   442.5821       4.35490       20.6503       3.73409      -2.32752     -0.204456      0.677037      0.903546       1.03077       1.14570       1.19873       1.29011
  75  11 3674.1229    2.2100  5.0810 11.6033 -0.0019       2.00969  0.0725   0.0108   0.1233    0.0282   0.0000      0.206620   443.4052       2.35964       20.3423       4.04164    -0.0470048      -1.97550      0.951595       1.27914       1.48410       1.59533       1.72234       1.76812
  76   1 1328.9681    0.1125  0.1992  9.1547  0.0000       55.6533  0.0142   0.0043   0.0275    0.0172   0.0000       27.7627   440.7627    -0.0269256       21.4608      0.278758      -3.87503       1.00505      0.232453      0.315167      0.377166      0.400694      0.489484      0.505578
  76   2 1664.2172    0.3106  0.4533  9.1776  0.0000       13.1514  0.0130   0.0052   0.0264    0.0266   0.0000       2.88202   441.5486      0.226311       21.0119    -0.0981532      -3.28456      0.147659      0.223477      0.311491      0.350607      0.389866      0.429075      0.487444
  76   3 1937.0285    0.6162  0.8334  9.5853  0.0000       10.6816  0.0176   0.0074   0.0341    0.0429   0.0000       1.27840   441.9776      0.528436       21.6079     0.0139720      -2.57236     0.0720446      0.299100      0.392406      0.463021      0.492943      0.514073      0.543535
  76   4 2192.2725    1.0251  1.3389 10.2003  0.0000       4.75476  0.0248   0.0101   0.0461    0.0523   0.0000      0.822534   442.5132      0.840165       20.8541      0.246125      -2.61144     -0.689327      0.356579      0.488569      0.553607      0.614336      0.668366      0.677395
  76   5 2428.0238    1.7037  1.5865 10.7866  0.0018       4.04094  0.0255   0.0143   0.0480    0.0532   0.0000      0.586492   442.3897       1.04764       20.7227       1.79268      -1.57566      0.468603      0.369072      0.489946      0.552536      0.639838      0.690793      0.714339
  76   6 2651.3517    2.4945  1.6813 11.5990  0.0000       1.37216  0.0259   0.0202   0.0496    0.0476   0.0000      0.504579   442.5923       2.63079       20.6927     -0.430526      -2.17411      0.698311      0.382603      0.523086      0.594446      0.664091      0.708433      0.723779
  76   7 2869.8588    3.6124  1.4233 12.3528  0.0000       1.09283  0.0233   0.0315   0.0422    0.0566   0.0000      0.623918   442.2881       3.30251       19.5323       2.23983      -3.29706      -1.09399      0.343456      0.472054      0.524113      0.587759      0.614538      0.635493
  76   8 3081.8349    4.3755  1.4751 12.7828  0.0000     -0.180346  0.0232   0.0375   0.0425    0.0541   0.0000      0.462006   442.6197       3.72526       21.4415       2.56292      -3.41700     -0.791175      0.350810      0.463675      0.523156      0.569260      0.629226      0.637562
  76   9 3288.1215    3.9868  2.3012 12.6879  0.0000      0.711271  0.0322   0.0283   0.0573    0.0365   0.0000      0.245850   442.4455       4.19305       21.6739       3.70558      -1.33255      0.276223      0.457312      0.628985      0.715172      0.797881      0.854352      0.897705
  76  10 3490.7437    3.1454  3.8191 12.0502 -0.0013      0.910894  0.0477   0.0173   0.0839    0.0304   0.0000      0.172183   443.3594       5.38259       20.1083      0.336598      -2.79316     -0.331381      0.673241      0.905208       1.03088       1.15086       1.24138       1.28990
  77   1 1336.4113    0.1133  0.2261  9.2351  0.0000       3.98393  0.0160   0.0044   0.0317    0.0167   0.0000       26.4437   440.9378      0.341430       21.3852      0.179068      -1.81437      0.701450      0.270311      0.353244      0.435308      0.475525      0.483060      0.496131
  77   2 1672.5800    0.3174  0.4400  9.2659  0.0000       16.6721  0.0124   0.0054   0.0268    0.0275   0.0000       3.00853   441.8739     -0.336720       21.0936      0.104484      -2.88110      0.578937      0.206550      0.275574      0.310258      0.359437      0.392821      0.383126
  77   3 1946.4167    0.6254  0.8305  9.5468 -0.0001       9.34080  0.0174   0.0074   0.0332    0.0473   0.0000       1.19846   441.6562      0.895812       21.3134     -0.229487      -3.94837      0.876261      0.289257      0.394120      0.455094      0.495745      0.519522      0.539772
  77   4 2202.9179    1.0753  1.3004 10.1751  0.0000       5.54145  0.0242   0.0103   0.0425    0.0552   0.0000      0.804276   442.1538    -0.0204925       20.8350      0.403738      -2.51726     -0.624520      0.337338      0.476478      0.521771      0.577262      0.632617      0.620635
  77   5 2439.2883    1.7440  1.6145 11.0381  0.0000       3.53774  0.0264   0.0147   0.0485    0.0472   0.0000      0.560923   442.2997      0.884640       21.2678      0.610425      -2.14934     -0.451496      0.371293      0.494937      0.566301      0.615228      0.667231      0.696907
  77   6 2663.7753    2.5869  1.6010 11.8258  0.0000       3.11567  0.0253   0.0217   0.0473    0.0468   0.0000      0.526115   442.9710       1.01420       20.7251       1.63371      -4.20685      -1.00931      0.361124      0.488904      0.544356      0.618457      0.648431      0.682595
  77   7 2883.2226    3.6818  1.4488 12.5669  0.0000       1.54900  0.0236   0.0320   0.0427    0.0519   0.0000      0.578791   442.6135       2.44503       21.3366       2.39736      -2.17241     -0.828711      0.334482      0.444358      0.517172      0.577755      0.610754      0.642218
  77   8 3095.9316    4.3525  1.6335 12.8151  0.0000      0.621214  0.0254   0.0353   0.0448    0.0499   0.0000      0.473873   442.4727       3.53407       21.3252       2.18827      -2.36420     -0.516849      0.361998      0.481695      0.549352      0.625991      0.646739      0.676425
  77   9 3303.0196    4.0399  2.4721 12.5025 -0.0000      0.314699  0.0321   0.0267   0.0583    0.0383   0.0000      0.235858   442.1205       3.60133       21.7869       3.36444      -1.75580      0.387150      0.467884      0.615665      0.704493      0.782437      0.839413      0.875586
  77  10 3506.4401    3.3166  4.5440 11.7975  0.0009      0.891430  0.0517   0.0128   0.0926    0.0166   0.0000      0.159720   441.3395       4.45807       20.9947       3.87351      -2.31608      0.162727      0.735175       1.00130       1.12592       1.24740       1.33184       1.38396
  78   1 1343.8239    0.1240  0.2255  9.2775  0.0000       19.6981  0.0150   0.0043   0.0288    0.0170   0.0000       23.4257   440.5360     -0.183709       20.8968      0.289985      -3.18232      0.261332      0.232937      0.322327      0.357529      0.394324      0.426669      0.409883
  78   2 1680.8393    0.3224  0.4629  9.2890  0.0000       22.5458  0.0128   0.0053   0.0276    0.0276   0.0000       3.06689   441.8196    -0.0641999       20.6783      0.226186      -3.23217    -0.0769152      0.211937      0.284966      0.327253      0.377613      0.409595      0.427744
  78   3 1955.8018    0.6299  0.8718  9.6630  0.0000       11.6858  0.0180   0.0074   0.0351    0.0455   0.0000       1.25784   442.0900      0.222836       21.1706      0.933157      -2.58836     -0.462955      0.273636      0.363735      0.424149      0.461299      0.506112      0.510735
  78   4 2213.3422    1.1101  1.3332 10.1642  0.0000       4.73627  0.0238   0.0106   0.0435    0.0623   0.0000      0.759964   441.8293      0.641683       21.4419     -0.418238      -4.30603     0.0829547      0.340983      0.453679      0.526508      0.574863      0.609082      0.633974
  78   5 2450.5288    1.8061  1.6994 10.9821  0.0000       3.33759  0.0267   0.0145   0.0493    0.0497   0.0000      0.514319   442.3809       1.06996       20.9114    -0.0547040      -3.49387      0.643764      0.382319      0.503484      0.592451      0.646895      0.680680      0.719215
  78   6 2676.0204    2.6853  1.6444 11.9450  0.0000       2.31593  0.0262   0.0222   0.0471    0.0466   0.0000      0.572951   442.6380       1.73718       20.3032       1.07653      -2.71588      0.201549      0.369442      0.514265      0.576156      0.654251      0.689644      0.750580
  78   7 2896.4049    3.6868  1.4663 12.6920  0.0000      0.361233  0.0233   0.0322   0.0444    0.0493   0.0000      0.549771   443.8820       2.55911       19.9053       1.51420      -3.27312      0.925275      0.340353      0.464729      0.522287      0.578582      0.604084      0.632908
  78   8 3109.9929    4.4159  1.6632 12.7202  0.0000      0.690673  0.0246   0.0346   0.0459    0.0517   0.0000      0.364933   442.3305       4.30571       21.5239       2.26020      -3.57016     -0.144818      0.362543      0.491608      0.558433      0.627294      0.671726      0.673171
  78   9 3317.8636    3.8702  2.3592 12.7760 -0.0000       1.22758  0.0330   0.0267   0.0588    0.0344   0.0000      0.264678   441.2223       5.18646       21.9884       2.46619      -3.74233      -1.57054      0.461788      0.631401      0.695265      0.779923      0.856221      0.886033
  78  11 3723.3793    2.0018  5.3866 11.6552 -0.0008      0.950856  0.0824   0.0091   0.1317    0.0271   0.0000      0.253505   443.3775       8.72386       26.7062       3.50902      -11.5668       1.53838      0.987656       1.31984       1.51223       1.69929       1.77040       1.86374
  79   1 1351.1753    0.1217  0.2088  9.2453  0.0000       62.1455  0.0156   0.0044   0.0268    0.0176   0.0000       25.7269   440.8603     -0.656118       21.3244      0.324440      -3.21983     -0.792389      0.311715      0.481589      0.511215      0.676664      0.634656      0.671946
  79   2 1689.0459    0.3236  0.4292  9.2874  0.0000       25.0250  0.0126   0.0054   0.0246    0.0269   0.0000       3.28291   441.1521     -0.530786       21.3271      0.414195      -2.71830      0.144247      0.222252      0.305695      0.350290      0.364748      0.391241      0.388673
  79   3 1965.0313    0.6748  0.9119  9.5928  0.0000       8.86105  0.0179   0.0076   0.0343    0.0484   0.0000       1.10646   442.2492      0.719272       21.7214      0.119546      -2.42159      0.485140      0.268353      0.353767      0.422064      0.453177      0.494294      0.520785
  79   4 2223.8193    1.1228  1.3915 10.2123  0.0000       5.38109  0.0244   0.0104   0.0449    0.0563   0.0000      0.760477   442.4807       1.40909       20.8114      0.975041      -3.30047       1.10938      0.334996      0.450315      0.510013      0.564218      0.611849      0.633127
  79   5 2461.6655    1.8497  1.6745 11.0995  0.0000       3.20670  0.0265   0.0152   0.0481    0.0489   0.0000      0.526005   442.6399       1.92551       20.6598      0.887303      -3.28840     -0.369089      0.376160      0.493637      0.569947      0.640379      0.672479      0.702514
  79   6 2688.2185    2.7151  1.6669 11.9206  0.0000       1.93334  0.0258   0.0220   0.0471    0.0460   0.0000      0.533938   442.3450       2.32789       21.4527       1.91757      -3.09949     -0.378507      0.364959      0.492909      0.563204      0.633554      0.675237      0.698972
  79   7 2909.5724    3.7949  1.5996 12.4269  0.0000      0.448538  0.0239   0.0304   0.0448    0.0515   0.0000      0.429934   442.2557       4.23907       21.9976       2.32204      -3.47758      0.191177      0.338220      0.455702      0.521497      0.581349      0.616199      0.652035
  79   8 3124.0039    4.3491  1.7003 12.8689 -0.0001       2.01901  0.0256   0.0341   0.0468    0.0460   0.0000      0.402669   442.6448       4.21299       21.6779       2.13609      -3.15363      0.192265      0.357687      0.487981      0.551651      0.624476      0.664764      0.702004
  79   9 3332.5249    3.9791  2.8135 12.5038  0.0000      0.884363  0.0343   0.0246   0.0630    0.0337   0.0000      0.243642   442.6151       3.66729       20.6526       2.82372      -3.95358      0.194815      0.482442      0.646396      0.725062      0.799258      0.871531      0.894755
  79  10 3537.4910    3.9647  6.5570 11.1997  0.0259      0.240968  0.0725   0.0111   0.1184    0.0132   0.0000      0.106766   438.5765       2.86395       27.6327       2.74831      -16.0453      0.594369       1.00772       1.26189       1.50086       1.61741       1.71638       1.81743
  80   1 1358.4781    0.1237  0.2208  9.3034  0.0000       24.0407  0.0140   0.0043   0.0279    0.0166   0.0000       23.1967   440.6346     -0.301115       21.3853      0.666510      -3.59062      0.428083      0.234145      0.295520      0.351740      0.407579      0.450655      0.428996
  80   2 1697.1047    0.3366  0.4962  9.3673  0.0000       21.4977  0.0133   0.0054   0.0276    0.0274   0.0000       2.83181   441.6184      0.179403       21.2929      0.459456      -3.19359     -0.667376      0.220427      0.297301      0.339562      0.383326      0.422623      0.437258
  80   3 1974.2718    0.6930  0.8904  9.6379  0.0000       7.18752  0.0175   0.0076   0.0334    0.0494   0.0000       1.10739   442.6937      0.318010       20.6178       1.18929      -3.21060     -0.979471      0.259431      0.351808      0.407169      0.445154      0.506547      0.522402
  80   4 2234.0731    1.1573  1.3463 10.4489  0.0000       5.74843  0.0240   0.0109   0.0441    0.0520   0.0000      0.785602   442.2097       1.56599       21.0466       1.32372      -1.84683     -0.483868      0.322402      0.443325      0.494858      0.545174      0.582760      0.634249
  80   5 2472.7263    1.8735  1.7250 11.1980  0.0000       3.32791  0.0270   0.0150   0.0486    0.0448   0.0000      0.537254   441.9417       1.59157       21.0162      0.765041      -1.88098      -1.44634      0.368551      0.489420      0.547473      0.618470      0.644355      0.691248
  80   6 2700.3500    2.7999  1.7184 11.8207  0.0000       1.27196  0.0261   0.0213   0.0465    0.0479   0.0000      0.458212   442.5064       2.84835       21.3869       2.53568      -3.74512      -1.67906      0.361168      0.497482      0.549720      0.611580      0.649593      0.674403
  80   7 2922.7300    3.7996  1.5831 12.7017  0.0000       1.52613  0.0248   0.0314   0.0450    0.0483   0.0000      0.477277   442.9101       2.80655       20.9151       2.77519      -2.48604      0.374079      0.347927      0.471375      0.540952      0.600774      0.623589      0.652074
  80   8 3137.6966    4.3392  1.7285 12.9904  0.0000       1.32245  0.0256   0.0339   0.0470    0.0429   0.0000      0.425477   442.3131       3.52594       22.6025       3.30172      -3.42896       1.84631      0.352938      0.476276      0.538323      0.592268      0.635950      0.647655
  80   9 3347.1122    3.8064  2.8370 12.6578 -0.0001      0.689762  0.0356   0.0241   0.0652    0.0317   0.0000      0.305667   443.8170       5.76935       20.9469       2.64517      -2.49356      0.525338      0.485294      0.648789      0.747516      0.810997      0.869949      0.918488
  80  10 3552.6882    2.7189  4.2215 12.0953 -0.0131     -0.935139  0.0560   0.0141   0.0971    0.0292   0.0000      0.203209   441.4633       5.19168       19.2486       1.07269      -1.30077      -1.13852      0.714999      0.978986       1.12248       1.23325       1.32288       1.39051
  81   1 1365.7149    0.1180  0.2828  9.3420  0.0000       35.7704  0.0183   0.0043   0.0364    0.0174   0.0000       21.5666   440.6446      0.370165       21.0416     -0.156098      -2.69460     0.0737394      0.288859      0.403406      0.463477      0.494648      0.546997      0.573277
  81   2 1705.0877    0.3497  0.4986  9.4610  0.0000       13.4514  0.0131   0.0055   0.0267    0.0285   0.0000       2.52947   441.3406     0.0533261       20.8926      0.521990      -2.56414      0.354292      0.219805      0.292053      0.343263      0.365729      0.402314      0.414344
  81   3 1983.4284    0.6895  0.9470  9.7624  0.0000       8.94640  0.0187   0.0077   0.0355    0.0508   0.0000       1.10891   442.8197      0.968749       21.6572      0.421334      -3.08675      0.622328      0.272700      0.369225      0.428697      0.469057      0.503344      0.519475
  81   4 2244.3674    1.2283  1.4451 10.2994  0.0000       5.01232  0.0242   0.0108   0.0435    0.0590   0.0000      0.669231   441.9725      0.655125       21.4883      0.472141      -2.47345     -0.111441      0.333516      0.446897      0.501851      0.565167      0.590389      0.617085
  81   5 2483.5862    1.9018  1.6352 11.4592  0.0000       2.80451  0.0267   0.0159   0.0476    0.0451   0.0000      0.554806   442.9462       1.53959       21.4139      0.816017      -4.81402     -0.328917      0.362416      0.475194      0.561060      0.610051      0.652276      0.682433
  81   6 2712.4809    2.8918  1.6930 11.9498  0.0000       2.78266  0.0245   0.0225   0.0468    0.0501   0.0000      0.566908   442.7708       1.95399       21.9319      0.855192      -3.29482     -0.667513      0.346767      0.458642      0.523264      0.578732      0.621785      0.643281
  81   7 2935.5989    3.8596  1.5697 12.7295  0.0000     -0.223787  0.0240   0.0316   0.0444    0.0505   0.0000      0.494048   442.4846       3.40166       21.3261      0.473351      -3.48569      0.929190      0.316872      0.446829      0.488703      0.553129      0.592877      0.617403
  81   8 3151.4679    4.3697  1.8172 13.0461  0.0000      0.781164  0.0263   0.0332   0.0487    0.0417   0.0000      0.379141   443.2669       4.22440       20.1872       2.60832      -2.16773     -0.150812      0.358648      0.489061      0.546364      0.606305      0.629224      0.661369
  81   9 3361.6034    3.6979  2.9685 12.6602  0.0000    -0.0830525  0.0374   0.0223   0.0660    0.0305   0.0000      0.223963   443.2477       5.27883       21.7788       2.47411      -3.21600      0.926023      0.501292      0.678973      0.766432      0.856458      0.916402      0.963317
  81  10 3568.3620    2.8533  4.5242 12.1831 -0.0035      0.559689  0.0563   0.0144   0.0989    0.0278   0.0000      0.165110   444.2737       6.72490       21.5923       3.90092      -2.45153       1.44544      0.736576      0.999688       1.11922       1.25714       1.34600       1.39095
  82   1 1372.8810    0.1254  0.2672  9.3747  0.0000       28.6920  0.0169   0.0043   0.0319    0.0175   0.0000       19.5491   440.4993     -0.597779       21.4149      0.229220      -2.83162      0.210038      0.264825      0.322585      0.442747      0.471582      0.488176      0.471652
  82   2 1713.0364    0.3662  0.4866  9.4769  0.0000       16.7263  0.0129   0.0055   0.0251    0.0280   0.0000       2.43489   441.9953     -0.188076       21.2053      0.169965      -2.92642     -0.396503      0.209757      0.286466      0.336692      0.370242      0.416346      0.425941
  82   3 1992.5525    0.7045  1.0000  9.8347  0.0000       9.26310  0.0192   0.0077   0.0377    0.0494   0.0000       1.11635   441.9909    0.00729955       21.2006      0.861712      -4.01887     -0.930207      0.275226      0.371113      0.419963      0.471016      0.528598      0.545804
  82   4 2254.5145    1.2085  1.4433 10.5065  0.0000       5.48175  0.0237   0.0108   0.0462    0.0532   0.0000      0.709445   441.5215      0.982909       21.6020       1.78933      -3.74707      0.302709      0.317631      0.437709      0.490274      0.549478      0.582932      0.611122
  82   5 2494.4839    1.9844  1.7208 11.5044  0.0000       2.48481  0.0263   0.0157   0.0484    0.0417   0.0000      0.517896   442.7733      0.983857       21.7191      0.965230      -4.30649      -1.74651      0.355717      0.484688      0.556216      0.622503      0.661991      0.714258
  82   6 2724.3996    2.8826  1.6485 12.2481 -0.0003       1.27720  0.0248   0.0231   0.0467    0.0434   0.0000      0.521834   442.8481       3.46969       21.9782       1.69864      -2.93286    -0.0725125      0.341491      0.470350      0.526685      0.594293      0.624671      0.665861
  82   7 2948.5016    3.9396  1.4672 12.9812  0.0000      0.615612  0.0234   0.0336   0.0420    0.0485   0.0000      0.530681   442.1950       2.60885       20.7910       1.82894      -2.17536      0.444809      0.318792      0.431454      0.481518      0.544318      0.560947      0.585781
  82   8 3165.0905    4.4072  1.8401 13.0138  0.0000      0.683110  0.0258   0.0329   0.0478    0.0420   0.0000      0.378725   442.4604       3.14899       20.6635       2.21537      -2.93867     -0.170271      0.356916      0.483150      0.539064      0.600859      0.618866      0.659106
  82   9 3376.1023    3.7144  3.0506 12.5322  0.0000      0.212055  0.0368   0.0215   0.0673    0.0328   0.0000      0.194607   441.9989       4.85165       20.1701       3.34129      -3.20737       2.35325      0.500988      0.670382      0.759772      0.847975      0.895327      0.930483
  82  10 3584.0164    2.8583  5.2737 12.0355 -0.0002       1.41018  0.0638   0.0127   0.1055    0.0275   0.0000      0.144580   442.1467       5.93551       23.0057       1.72859      -4.05404      0.525337      0.799343       1.07740       1.24577       1.39401       1.49613       1.55525
  83   1 1380.0468    0.1288  0.2582  9.2696  0.0000       55.9216  0.0150   0.0041   0.0298    0.0173   0.0000       19.9775   440.5546      0.478867       20.0128     -0.172226      -2.96948      0.462023      0.218506      0.304115      0.357157      0.383773      0.412184      0.407399
  83   2 1720.8730    0.3760  0.5297  9.3946  0.0000       13.3782  0.0129   0.0055   0.0274    0.0289   0.0000       2.28227   441.2378      0.140861       20.4350    -0.0722222      -2.64116     -0.618784      0.213556      0.286294      0.323143      0.352112      0.390152      0.418033
  83   3 2001.5807    0.7107  0.9981  9.8815  0.0000       8.17392  0.0197   0.0078   0.0370    0.0468   0.0000       1.12592   442.4085     -0.135460       21.0489      0.255921      -2.48451     0.0625903      0.277130      0.385305      0.427234      0.474377      0.512205      0.533083
  83   4 2264.5014    1.2650  1.5217 10.3638  0.0000       4.49103  0.0245   0.0109   0.0451    0.0535   0.0000      0.662662   442.3570       1.01186       21.9359     -0.317597      -3.09138      0.803634      0.331567      0.439721      0.512482      0.553460      0.586679      0.610477
  83   5 2505.3177    2.0390  1.7960 11.2577  0.0000       1.46700  0.0263   0.0154   0.0489    0.0443   0.0000      0.506394   442.2409       1.35146       21.1042      0.926350      -1.77245      0.455792      0.348378      0.472756      0.524782      0.594980      0.634037      0.665334
  83   6 2736.3009    2.9699  1.5807 12.1656  0.0000      0.559860  0.0250   0.0242   0.0442    0.0496   0.0000      0.554989   442.0152       2.18300       21.1101       1.37066      -3.19598      0.554385      0.330654      0.448207      0.494891      0.577140      0.595699      0.625944
  83   7 2961.3086    4.0014  1.6004 12.5182  0.0000      0.384398  0.0234   0.0313   0.0435    0.0545   0.0000      0.425474   443.6767       2.56618       20.6328       2.31591      -3.59049     -0.193306      0.315974      0.436773      0.485440      0.542712      0.591545      0.608611
  83   8 3178.6220    4.2119  1.8648 13.0294  0.0000      0.438256  0.0274   0.0315   0.0495    0.0390   0.0000      0.367686   443.3851       4.00462       20.4863       2.17347      -3.19028     0.0486290      0.361022      0.496991      0.555880      0.613848      0.653200      0.687915
  83   9 3390.6224    3.6809  3.1827 12.4402  0.0000      0.729591  0.0383   0.0208   0.0691    0.0312   0.0000      0.213684   442.4429       4.54544       18.9302       2.02266      -3.79075    -0.0361103      0.506027      0.690966      0.775456      0.858577      0.926547      0.967988
  83  10 3598.6330    2.9706  6.4110 11.8129  0.0052      0.116701  0.0765   0.0105   0.1193    0.0231   0.0000      0.134887   440.8699       4.98162       21.5507       1.53057    -0.0457322      -2.05764      0.889711       1.19244       1.36367       1.51397       1.60730       1.65907
  84   1 1387.1048    0.1395  0.2491  9.1783  0.0000       15.4031  0.0132   0.0041   0.0279    0.0170   0.0000       16.7608   440.8856     0.0405235       21.7460     -0.146716      -3.17280      0.274299      0.205027      0.283757      0.337922      0.366014      0.435857      0.432375
  84   2 1728.6538    0.3728  0.6200  9.2620  0.0000       13.5698  0.0148   0.0054   0.0308    0.0311   0.0000       2.09669   441.6032     -0.268403       21.1364      0.231256      -2.87816     -0.461592      0.231246      0.317365      0.352175      0.381361      0.413747      0.439510
  84   3 2010.5260    0.7395  1.0190  9.7175  0.0000       7.41609  0.0194   0.0079   0.0363    0.0500   0.0000       1.06997   441.9344      0.808168       20.8867     0.0957308      -3.37342      0.402430      0.270685      0.359839      0.407509      0.461809      0.485102      0.506320
  84   4 2274.5016    1.2398  1.5297 10.4405  0.0000       4.06367  0.0250   0.0106   0.0465    0.0460   0.0000      0.665837   442.5537       1.61003       21.1167       1.02532      -3.29046     -0.449506      0.337915      0.452139      0.511481      0.571868      0.622723      0.666774
  84   5 2516.0481    2.0515  1.6234 11.3885 -0.0003       2.05727  0.0255   0.0165   0.0465    0.0453   0.0000      0.553268   442.9133       1.45575       21.1885       1.33524      -2.13907      0.494620      0.343069      0.450488      0.520951      0.584696      0.619711      0.654195
  84   6 2748.2319    3.0499  1.6246 11.9753  0.0000       2.14751  0.0243   0.0234   0.0443    0.0477   0.0000      0.483973   442.5949       2.41611       21.9963      0.667159      -2.00457       1.31855      0.316523      0.433913      0.499544      0.550418      0.590127      0.620708
  84   7 2974.0728    4.0758  1.5363 12.8744  0.0002       1.29318  0.0237   0.0332   0.0434    0.0435   0.0000      0.524862   443.1944       3.90226       21.0748       2.33595      -2.58301    -0.0340881      0.315517      0.414094      0.469892      0.526075      0.554270      0.586014
  84   8 3192.1372    4.3310  2.0188 12.7155  0.0000       1.02231  0.0271   0.0299   0.0507    0.0398   0.0000      0.353240   442.6361       3.69300       20.9293       3.09757      -2.47186     -0.120387      0.355362      0.475974      0.543312      0.609027      0.648824      0.684671
  84   9 3404.8426    3.5908  3.4782 12.2625  0.0000      0.448124  0.0409   0.0192   0.0738    0.0306   0.0000      0.194463   444.1386       5.42868       22.5618       2.45850      -3.28950       2.24089      0.526417      0.715601      0.823735      0.910893      0.971580      0.997645
  84  10 3613.9698    2.5999  5.3575 11.7955 -0.0061      0.707970  0.0700   0.0110   0.1147    0.0268   0.0000      0.174430   442.5282       3.64981       24.1713       4.08379      -3.25096       1.65124      0.804851       1.09399       1.24425       1.40211       1.49358       1.55331
  85   1 1394.1431    0.1424  0.2618  9.1885  0.0000       36.1461  0.0139   0.0042   0.0271    0.0178   0.0000       15.8438   440.6655      0.130399       21.1445      0.249046      -2.79850     -0.374963      0.201656      0.285361      0.313335      0.372192      0.383176      0.418461
  85   2 1736.3193    0.3871  0.5668  9.3271  0.0000       13.4539  0.0136   0.0056   0.0274    0.0302   0.0000       2.16952   441.5168     0.0621854       21.1527      0.403614      -3.93575     0.0472152      0.209584      0.277995      0.304461      0.369658      0.384509      0.412896
  85   3 2019.4616    0.7462  1.1144  9.7014  0.0000       6.79651  0.0210   0.0076   0.0390    0.0512   0.0000       1.05147   442.0791      0.454686       21.5311      0.216953      -2.96454      0.165463      0.273940      0.367679      0.420758      0.464378      0.509054      0.511401
  85   4 2284.3792    1.3040  1.4892 10.5098  0.0002       3.72106  0.0241   0.0111   0.0449    0.0487   0.0000      0.662331   442.3508      0.232844       21.4088       1.42493      -2.90615    -0.0732505      0.307526      0.419777      0.473660      0.540692      0.570125      0.597504
  85   5 2526.7856    2.1253  1.8068 11.2450  0.0000       2.14648  0.0266   0.0159   0.0482    0.0459   0.0000      0.458872   443.4777       2.01712       21.1441      0.999515      -3.76266      0.247962      0.352356      0.476414      0.547159      0.610519      0.637471      0.676998
  85   6 2759.9791    3.0761  1.5353 12.3149  0.0000       1.93531  0.0235   0.0253   0.0448    0.0440   0.0000      0.566325   442.4025       2.26961       21.7163       2.10617      -3.15509      0.993954      0.307279      0.436256      0.484589      0.543725      0.575360      0.606779
  85   7 2986.7262    4.0303  1.4932 12.7827  0.0000      0.819409  0.0235   0.0326   0.0421    0.0477   0.0000      0.523222   443.4588       2.48471       22.6386      0.597366      -3.46990       1.02226      0.311538      0.436626      0.487342      0.552998      0.580626      0.585622
  85   8 3205.6149    4.3139  1.9977 12.8267  0.0000       1.50413  0.0277   0.0306   0.0498    0.0399   0.0000      0.339970   442.5146       4.36947       20.1861       1.98198      -2.69014      0.299390      0.355425      0.484849      0.543659      0.607100      0.647903      0.684747
  85   9 3419.1954    3.5460  3.6301 12.2127 -0.0002      0.830153  0.0427   0.0184   0.0761    0.0312   0.0000      0.202019   441.6459       4.11340       20.8026       2.82031      -3.10208      0.283626      0.551515      0.751428      0.857563      0.944789       1.00991       1.05534
  86   1 1401.1414    0.1487  0.2394  9.2603  0.0000       40.8144  0.0130   0.0042   0.0242    0.0178   0.0000       16.0514   440.7141   -0.00590181       21.4238      0.568241      -3.52894      0.119351      0.211359      0.243793      0.320581      0.334308      0.323839      0.386484
  86   2 1743.9594    0.3751  0.6108  9.4112  0.0000       15.0665  0.0149   0.0054   0.0302    0.0305   0.0000       2.24765   441.0785     -0.195823       20.5787      0.907827      -2.53351     -0.869164      0.227615      0.291512      0.333236      0.382420      0.418153      0.420773
  86   3 2028.3745    0.7689  1.0798  9.8117  0.0000       7.72467  0.0201   0.0079   0.0376    0.0518   0.0000       1.03092   442.0932    -0.0602925       21.4819     -0.269724      -3.36883      0.346723      0.263067      0.361549      0.410055      0.453137      0.482376      0.506754
  86   4 2294.2041    1.3760  1.5800 10.3863 -0.0002       3.11963  0.0253   0.0110   0.0439    0.0544   0.0000      0.596827   442.5340      0.298378       21.2095      0.450584      -3.51437     -0.906681      0.322157      0.430593      0.488374      0.538505      0.583448      0.614155
  86   5 2537.3712    2.2072  1.8383 11.2471  0.0000       1.89548  0.0258   0.0158   0.0479    0.0463   0.0000      0.414074   442.1916      0.741015       21.2848      0.884437      -2.08068    -0.0437845      0.334899      0.446735      0.500980      0.566770      0.604458      0.640510
  86   6 2771.7802    3.1005  1.5639 12.4681  0.0000       2.46507  0.0242   0.0254   0.0451    0.0424   0.0000      0.521034   442.9462       2.60566       21.2848      0.849307      -1.90875     -0.903354      0.316746      0.432318      0.482861      0.543776      0.592012      0.612362
  86   7 2999.3556    4.1371  1.6481 12.7860  0.0000       2.32964  0.0237   0.0315   0.0443    0.0442   0.0000      0.458150   442.9581       3.38068       21.0645       1.60060      -2.46777       2.21106      0.313255      0.416317      0.475249      0.534067      0.575019      0.601459
  86   8 3218.9304    4.2600  2.0452 12.9637 -0.0001       1.06493  0.0282   0.0296   0.0508    0.0363   0.0000      0.362586   442.7543       3.90151       21.1273       2.83020      -3.29144      -1.14749      0.349480      0.483446      0.543289      0.613780      0.650687      0.684863
  86   9 3433.3637    3.5429  3.9444 12.2889  0.0018      0.807934  0.0456   0.0177   0.0793    0.0293   0.0000      0.235135   441.3663       4.54447       21.2122       2.58599      -3.96399     -0.326830      0.558005      0.762517      0.869623      0.963493       1.03168       1.05523
  86  10 3643.2281    2.5869  6.3475 11.8194 -0.0011     -0.966689  0.0838   0.0099   0.1314    0.0245   0.0000      0.168827   442.5672       4.79203       24.0232       1.66290      -3.10359       3.36220      0.899941       1.21435       1.39488       1.50733       1.63035       1.70512
  87   2 1751.5122    0.4023  0.6659  9.3081  0.0000       13.6221  0.0150   0.0054   0.0306    0.0325   0.0000       1.91554   441.3475      0.489017       20.9015    -0.0576279      -3.23580     0.0931464      0.218279      0.301173      0.344168      0.380543      0.399105      0.417695
  87   3 2037.1510    0.7981  1.0757  9.7789  0.0000       5.65453  0.0196   0.0080   0.0375    0.0533   0.0000      0.999272   441.8062      0.157779       21.5549     -0.153343      -2.23928     -0.797054      0.259982      0.353336      0.411336      0.451584      0.485349      0.505895
  87   4 2303.9712    1.3753  1.6941 10.5022  0.0009       3.71115  0.0267   0.0107   0.0469    0.0466   0.0000      0.577845   442.6654       1.12516       21.6116     -0.193458      -3.53540     -0.517924      0.343895      0.482643      0.538298      0.587919      0.623566      0.660532
  87   5 2547.9608    2.1601  1.8454 11.3971  0.0000       1.86754  0.0269   0.0156   0.0494    0.0422   0.0000      0.489522   443.2569       1.67781       20.7159       1.87273      -3.14065      0.518165      0.332989      0.463090      0.513967      0.583495      0.605981      0.651196
  87   6 2783.3415    3.2220  1.7575 12.1584 -0.0001      0.925746  0.0250   0.0239   0.0457    0.0448   0.0000      0.431512   442.6837       2.78728       20.5138       1.44063      -3.57487   -0.00391419      0.318058      0.428773      0.487707      0.543923      0.607096      0.642013
  87   7 3011.8259    4.1970  1.6688 12.7995 -0.0002       1.10895  0.0241   0.0316   0.0437    0.0434   0.0000      0.419880   443.4291       1.92417       21.0980       1.83398      -3.72726    -0.0514929      0.303410      0.405184      0.457359      0.517363      0.547891      0.573138
  87   8 3232.2338    4.2894  2.2762 12.6708  0.0000       1.16692  0.0294   0.0274   0.0522    0.0379   0.0000      0.307049   442.5047       4.45528       20.5893       1.62656      -3.48505   -0.00445662      0.379441      0.514560      0.592691      0.653360      0.713983      0.743193
  87   9 3447.3210    3.4198  3.7987 12.2626  0.0023      0.248218  0.0458   0.0172   0.0784    0.0301   0.0000      0.190745   442.1671       4.21177       21.6792       2.75171      -2.97591       1.86328      0.550138      0.751581      0.850091      0.955846      0.998548       1.05810
  88   1 1414.9566    0.1559  0.3078  9.2504  0.0000       61.7543  0.0142   0.0042   0.0301    0.0185   0.0000       13.6262   440.5767     -0.281853       20.9051     -0.236659      -3.04273     0.0293443      0.209062      0.279979      0.322042      0.351405      0.413128      0.438813
  88   2 1758.9804    0.4130  0.6348  9.3863  0.0000       12.0155  0.0144   0.0055   0.0289    0.0320   0.0000       1.99360   440.8650      0.334580       21.0930     -0.126376      -2.55234     -0.224970      0.218566      0.290982      0.330635      0.368764      0.394985      0.412644
  88   3 2045.9744    0.7780  1.1188  9.8142  0.0000       6.64908  0.0208   0.0078   0.0396    0.0544   0.0000       1.06843   441.7816      0.165295       21.4848      0.630090      -3.04615    -0.0501162      0.265384      0.364145      0.414436      0.465465      0.496294      0.514513
  88   4 2313.5941    1.3758  1.5848 10.7556  0.0001       3.71059  0.0256   0.0115   0.0464    0.0460   0.0000      0.643515   442.5381     0.0834555       20.4949    -0.0855189      -4.07222      -1.07754      0.318757      0.421612      0.492888      0.532958      0.577022      0.594046
  88   5 2558.4775    2.1914  1.8250 11.5479  0.0000       2.99852  0.0267   0.0167   0.0503    0.0437   0.0000      0.514144   442.6092       1.63277       22.3047      0.760258      -2.55862      -1.02052      0.338323      0.453034      0.517641      0.584730      0.637701      0.666946
  88   6 2794.9455    3.1980  1.5122 12.4581  0.0008      0.951101  0.0237   0.0262   0.0433    0.0469   0.0000      0.603227   443.2896       2.25332       22.1351       1.38921      -2.50805       1.26036      0.293008      0.397989      0.452725      0.496523      0.526309      0.556996
  88   7 3024.1927    4.2369  1.6157 12.8892 -0.0004      0.821775  0.0240   0.0333   0.0431    0.0471   0.0000      0.464754   443.1533       3.20455       20.9833       2.70114      -2.03597      -1.04943      0.302452      0.419480      0.468101      0.524935      0.554175      0.577522
  88   8 3245.3540    4.2268  2.3785 12.7946 -0.0000      0.614863  0.0304   0.0269   0.0549    0.0341   0.0000      0.258291   443.7996       2.68989       19.4006       2.07097      -4.55513     -0.140984      0.386914      0.514272      0.581158      0.655648      0.710037      0.719946
  88   9 3461.4845    3.1792  3.5428 12.2289 -0.0024       1.91993  0.0459   0.0163   0.0793    0.0319   0.0000      0.244920   442.2853       5.93904       21.6560      0.885693      -2.73448       2.73063      0.538045      0.743905      0.839987      0.942128      0.989598       1.03647
  89   1 1421.7691    0.1620  0.3258  9.3313  0.0000       32.6364  0.0142   0.0042   0.0303    0.0177   0.0000       11.3864   440.5519     -0.291553       21.0152      0.288082      -2.76827      0.400429      0.218240      0.279982      0.332846      0.381774      0.403271      0.408354
  89   2 1766.4075    0.4280  0.6076  9.4522  0.0000       13.8926  0.0137   0.0056   0.0271    0.0328   0.0000       1.94768   441.4062     0.0958518       20.5643     -0.792734      -3.50646     -0.471620      0.200374      0.268409      0.316922      0.346951      0.369880      0.380083
  89   3 2054.7060    0.8126  1.1467  9.9722  0.0000       9.25728  0.0210   0.0082   0.0402    0.0541   0.0000       1.08747   442.1185      0.259799       20.9823      0.437877      -2.71971     -0.529363      0.264772      0.367657      0.418051      0.472878      0.515677      0.538486
  89   4 2323.1436    1.4170  1.5998 10.7896  0.0000       3.66234  0.0253   0.0116   0.0460    0.0474   0.0000      0.610579   442.6523      0.680039       21.3281      0.936052      -2.38680      0.736749      0.323621      0.443114      0.515131      0.572959      0.613504      0.648065
  89   5 2568.9108    2.2608  1.8182 11.6221  0.0000       2.48566  0.0262   0.0165   0.0496    0.0426   0.0000      0.473271   442.2885       1.86757       20.3335      0.555454      -2.73987      0.105347      0.321308      0.444602      0.501174      0.554665      0.589457      0.618025
  89   7 3036.4524    4.3554  1.6817 12.8346 -0.0018    -0.0748030  0.0238   0.0321   0.0429    0.0472   0.0000      0.453645   443.8901       3.30356       20.9634       2.24023      -3.84931     0.0377694      0.315391      0.426822      0.486202      0.538990      0.583530      0.598282
  89   8 3258.4293    4.2506  2.4761 12.7584  0.0000      0.369429  0.0302   0.0259   0.0558    0.0350   0.0000      0.215624   443.2086       3.59699       21.1318       2.65350      -2.82385     -0.157635      0.378971      0.508001      0.581563      0.641794      0.695094      0.723432
  90   1 1428.5143    0.1485  0.2809  9.3252  0.0000       10.9579  0.0141   0.0040   0.0276    0.0173   0.0000       14.2295   440.1585      0.114385       21.4110      0.478344      -3.11846     0.0262019      0.194648      0.264489      0.330122      0.340067      0.380850      0.376208
  90   2 1773.7459    0.4391  0.6797  9.4008  0.0000       14.1376  0.0145   0.0056   0.0303    0.0349   0.0000       1.83598   441.1673     0.0329352       20.9579      0.220042      -3.55823      -1.09370      0.211349      0.290116      0.340286      0.376433      0.399963      0.411990
  90   3 2063.3570    0.8349  1.1738  9.9609  0.0000       8.64959  0.0210   0.0083   0.0398    0.0527   0.0000       1.01029   442.5120      0.555048       20.5380      0.246220      -3.57349     -0.581147      0.261141      0.347694      0.399341      0.446252      0.486553      0.535033
  90   4 2332.6353    1.4652  1.6307 10.7852  0.0000       3.65018  0.0254   0.0118   0.0461    0.0471   0.0000      0.610109   442.2664      0.890926       22.0045      0.689549      -3.13601     -0.924686      0.305961      0.417172      0.467829      0.532996      0.551594      0.594913
  90   5 2579.2389    2.3273  1.9378 11.4469  0.0000       2.27499  0.0273   0.0164   0.0493    0.0461   0.0000      0.427932   442.5831       2.34442       21.1617       1.07526      -2.41644     -0.199815      0.338398      0.464585      0.522153      0.585242      0.621638      0.639732
  90   6 2817.9495    3.3283  1.6147 12.5282 -0.0001       1.96582  0.0243   0.0257   0.0442    0.0424   0.0000      0.687170   442.6456       2.17040       20.9974       1.35491      -2.99662       1.80544      0.298427      0.412255      0.464347      0.522374      0.567538      0.593288
  90   7 3048.6936    4.3542  1.6878 12.8682 -0.0002     -0.536979  0.0239   0.0324   0.0437    0.0469   0.0000      0.467075   443.0842       2.86051       22.2326       1.76835      -2.75848    -0.0126362      0.305169      0.416443      0.463861      0.510418      0.539842      0.572332
  90   8 3271.4826    4.0569  2.3994 12.9727 -0.0001      0.270326  0.0313   0.0262   0.0568    0.0316   0.0000      0.272814   442.9604       4.96431       20.3550       2.52390      -3.64289      0.466095      0.382070      0.524823      0.596135      0.668660      0.725046      0.739953
  90   9 3489.1911    3.1864  4.1897 12.2949 -0.0010     0.0432913  0.0505   0.0154   0.0874    0.0295   0.0000      0.192079   443.6710       4.65608       21.0453       3.88944      -1.73237      0.928392      0.575398      0.782732      0.884588      0.967315       1.05709       1.10442
  91   1 1435.2744    0.1596  0.3450  9.2952  0.0000       33.2146  0.0159   0.0041   0.0310    0.0190   0.0000       10.9052   440.1829      0.729802       20.9586      0.341427      -4.16167     0.0674598      0.224692      0.302428      0.361977      0.374204      0.411228      0.423704
  91   2 1781.0349    0.4430  0.6995  9.4215  0.0000       15.7754  0.0154   0.0057   0.0294    0.0354   0.0000       1.79108   441.2570      0.203828       20.8928     -0.209866      -3.50567     0.0649537      0.215156      0.303473      0.337994      0.378357      0.402520      0.416023
  91   3 2071.9151    0.8523  1.1806 10.0587  0.0003       5.42243  0.0210   0.0084   0.0401    0.0521   0.0000       1.01853   442.1992     -0.304009       21.1355      0.259350      -4.22212    -0.0344446      0.258259      0.351268      0.398397      0.443770      0.469190      0.486385
  91   4 2342.0433    1.5140  1.8036 10.7736  0.0000       2.89491  0.0265   0.0114   0.0477    0.0441   0.0000      0.503753   442.7720      0.982393       21.3734      0.125857      -2.87903     -0.138602      0.319232      0.438364      0.496732      0.552100      0.600491      0.632405
  91   5 2589.6345    2.3569  1.7755 11.8071  0.0000       2.86971  0.0262   0.0175   0.0470    0.0405   0.0000      0.481853   443.1766       1.49378       21.9461      0.682844      -2.99829      0.809910      0.313849      0.429331      0.478808      0.537163      0.576092      0.610202
  91   6 2829.3704    3.3931  1.6581 12.6300 -0.0034       2.58088  0.0240   0.0263   0.0453    0.0414   0.0000      0.522761   442.3833       2.75064       21.4963       1.69516      -2.81070     -0.421239      0.295638      0.403002      0.446135      0.513797      0.540830      0.572378
  91   7 3061.0218    4.3378  1.6754 12.7911  0.0008      0.660566  0.0235   0.0313   0.0432    0.0479   0.0000      0.451546   443.0156       3.06152       20.8961       1.59803      -2.78087      0.893510      0.287769      0.392848      0.438704      0.493300      0.530882      0.548837
  91   9 3502.9925    3.3021  4.6273 12.2705  0.0001      0.431758  0.0549   0.0150   0.0911    0.0292   0.0000      0.181922   443.8324       4.67035       20.8350       1.29738      -1.41007      0.459676      0.611131      0.847829      0.940382       1.05640       1.11951       1.16833
  92   1 1441.9748    0.1629  0.2724  9.4291  0.0000       47.7544  0.0124   0.0041   0.0248    0.0182   0.0000       13.1281   440.4473      0.116045       20.9537     -0.647004      -3.24281      0.393685      0.185931      0.249942      0.310966      0.333503      0.362262      0.370037
  92   2 1788.2809    0.4548  0.7641  9.4847  0.0000       11.0733  0.0158   0.0054   0.0318    0.0364   0.0000       1.65018   441.4912      0.525328       21.7512      0.817431      -3.33204     -0.219998      0.225326      0.301161      0.350879      0.377699      0.411703      0.433770
  92   3 2080.4697    0.8629  1.2423 10.1824  0.0000       5.38707  0.0219   0.0083   0.0413    0.0500   0.0000      0.998692   441.6737      0.351342       21.1178      0.208587      -3.21663     -0.706505      0.265261      0.364293      0.401396      0.461526      0.511873      0.551148
  92   4 2351.3662    1.5103  1.7202 10.9517  0.0002       1.86282  0.0259   0.0116   0.0470    0.0452   0.0000      0.551511   442.5865       1.22890       21.0199       1.21196      -2.46025     -0.235667      0.312675      0.426430      0.474788      0.538664      0.569213      0.579003
  92   5 2599.8707    2.3859  1.9641 11.7008  0.0000       2.20329  0.0269   0.0163   0.0499    0.0412   0.0000      0.438713   442.6089       1.33583       21.2632       1.59538      -2.95361      0.185435      0.318953      0.437385      0.493860      0.549241      0.573142      0.592596
  92   6 2840.6460    3.5060  1.7066 12.5560 -0.0006      0.753259  0.0239   0.0256   0.0433    0.0432   0.0000      0.455561   442.9753       3.05556       21.5780       1.27201      -2.49105    -0.0179461      0.293774      0.396458      0.449628      0.499981      0.534646      0.567829
  92   7 3073.0797    4.3715  1.7029 13.0376 -0.0003      0.745733  0.0240   0.0321   0.0431    0.0445   0.0000      0.436169   443.2226       3.21648       21.1074       1.51629      -2.60249      0.562131      0.290614      0.395588      0.448515      0.503111      0.530378      0.542900
  92   8 3297.4079    4.0712  2.6183 12.9608  0.0011      0.285970  0.0323   0.0248   0.0586    0.0320   0.0000      0.268578   442.5001       3.37649       20.7724       3.45144      -2.70516      0.334813      0.398485      0.537150      0.615177      0.667636      0.735598      0.767049
  92   9 3516.8397    3.2152  5.0242 12.3001  0.0077      0.385329  0.0580   0.0137   0.0973    0.0290   0.0000      0.163618   442.4392       3.95887       23.1504       2.29327      -4.03420      0.365825      0.634428      0.857614      0.983354       1.08268       1.14726       1.20519
  93   1 1448.6192    0.1634  0.3296  9.4425  0.0000       45.3319  0.0148   0.0041   0.0292    0.0185   0.0000       11.5132   440.2010      0.279915       21.3803    0.00443755      -3.90139      0.547589      0.196466      0.273367      0.334668      0.338969      0.377495      0.386065
  93   2 1795.4654    0.4486  0.6976  9.6914  0.0000       14.8234  0.0150   0.0057   0.0307    0.0340   0.0000       1.91596   440.8260      0.589424       21.1682     -0.272009      -3.45340     -0.361043      0.203442      0.279456      0.321298      0.348273      0.379450      0.392435
  93   3 2088.9688    0.8989  1.2271 10.1431  0.0000       5.98566  0.0212   0.0085   0.0389    0.0543   0.0000      0.908931   442.0708       1.25857       21.4773     0.0724967      -3.58659     -0.152739      0.254713      0.345885      0.395574      0.442471      0.462097      0.499779
  93   4 2360.6694    1.5346  1.7518 11.1111  0.0000       3.23860  0.0267   0.0117   0.0480    0.0418   0.0000      0.585225   442.9879       1.27594       21.3052      0.272842      -3.06007      0.626201      0.305406      0.411887      0.473396      0.525168      0.568239      0.588809
  93   5 2610.0153    2.4752  1.8968 11.6804  0.0000       2.01115  0.0260   0.0168   0.0469    0.0451   0.0000      0.467214   442.6354       2.19984       20.6422       1.53796      -2.73305      0.102474      0.308513      0.411721      0.479222      0.526826      0.560226      0.583626
  93   6 2851.8708    3.6021  1.6715 12.5724 -0.0005      0.484348  0.0233   0.0260   0.0428    0.0459   0.0000      0.459313   443.2130       2.41417       22.0331       1.14388      -3.96554     0.0922131      0.275816      0.372472      0.421607      0.469116      0.509418      0.535429
  93   7 3085.1401    4.3172  1.7867 13.1800  0.0000      0.975237  0.0251   0.0313   0.0455    0.0408   0.0000      0.416815   442.3643       3.42049       21.6165       1.96828      -3.62326      0.477449      0.303354      0.407021      0.463016      0.522663      0.558068      0.591177
  93   8 3310.2446    4.0081  2.8676 12.8941 -0.0003      0.447241  0.0341   0.0230   0.0621    0.0314   0.0000      0.317539   442.7048       3.37462       21.5770       4.04687      -3.37177       1.13369      0.403986      0.539664      0.624425      0.691293      0.745109      0.775014
  94   1 1455.1684    0.1690  0.3120  9.2921  0.0000       35.7658  0.0131   0.0040   0.0269    0.0181   0.0000       11.0568   440.6600     0.0712249       20.8548     -0.159436      -2.50261     0.0132675      0.188376      0.250212      0.273845      0.292156      0.315019      0.359050
  94   2 1802.5297    0.4682  0.7453  9.5044  0.0000       12.9827  0.0153   0.0057   0.0320    0.0363   0.0000       1.73032   441.1032     -0.145124       21.5421      0.200206      -3.70679      0.137013      0.199767      0.273692      0.327781      0.365334      0.408643      0.424310
  94   3 2097.4009    0.9043  1.2102 10.2049  0.0000       5.52905  0.0217   0.0089   0.0402    0.0523   0.0000       1.02331   442.1611      0.928316       21.3815      0.143284      -2.62300      0.500563      0.249324      0.346791      0.382022      0.438166      0.472146      0.487655
  94   4 2369.8117    1.5683  1.8133 10.9939  0.0003       2.15447  0.0267   0.0117   0.0491    0.0407   0.0000      0.554335   442.1555       1.30010       21.6954       1.27963      -2.28997      -1.01138      0.303969      0.411793      0.461599      0.517168      0.555878      0.577788
  94   5 2620.1789    2.5122  1.8721 11.7704  0.0000       1.75422  0.0263   0.0175   0.0479    0.0418   0.0000      0.473651   442.2705       1.28482       20.9419       1.53845      -2.62098      -1.01862      0.314008      0.444738      0.492957      0.562234      0.591766      0.619959
  94   6 2863.1129    3.6377  1.6417 12.6912 -0.0024      0.774048  0.0238   0.0273   0.0433    0.0422   0.0000      0.484915   442.5909       1.28395       21.3912       1.94634      -3.07928     -0.172968      0.279548      0.389239      0.429501      0.490999      0.522852      0.549089
  94   7 3097.1050    4.4365  1.8351 12.9388  0.0000       1.03654  0.0245   0.0309   0.0456    0.0420   0.0000      0.424976   443.4704       3.05199       20.9451       1.82658      -2.06862     0.0767342      0.286679      0.391589      0.438415      0.495300      0.522264      0.558057
  94   8 3322.9881    3.9129  2.9483 12.7413 -0.0003     0.0507030  0.0352   0.0224   0.0650    0.0319   0.0000      0.219122   442.5321       3.45307       20.8268       2.41337      -3.04673      0.634078      0.413517      0.555953      0.633314      0.710594      0.758392      0.781486
  94   9 3544.5694    2.4889  3.8261 12.3098 -0.0263       3.96554  0.0601   0.0132   0.1013    0.0299   0.0000      0.321585   442.6174       6.30652       22.1829       4.20021      -2.73299     -0.276879      0.625959      0.856104      0.979177       1.08348       1.15886       1.20978
  95   1 1461.7205    0.1708  0.3174  9.1894  0.0000       41.4724  0.0132   0.0041   0.0265    0.0181   0.0000       10.5606   440.4058      0.231447       21.4697      0.527823      -2.56038     -0.436431      0.180602      0.255473      0.285035      0.310216      0.340626      0.349436
  95   2 1809.5938    0.4736  0.6953  9.4087  0.0000       14.0065  0.0145   0.0057   0.0289    0.0349   0.0000       1.84029   441.2169      0.151572       20.8904      0.694468      -3.28374      0.237532      0.186102      0.252831      0.293341      0.336483      0.363786      0.372098
  95   3 2105.8164    0.9101  1.2591  9.9069  0.0000       4.85236  0.0221   0.0084   0.0395    0.0553   0.0000      0.966232   441.9635      0.655322       21.3275       1.10192      -4.11621     -0.145254      0.259589      0.348215      0.391811      0.444158      0.486868      0.509230
  95   4 2379.0042    1.6210  1.8814 10.8361  0.0000       2.15973  0.0270   0.0117   0.0499    0.0415   0.0000      0.510952   442.3483      0.764568       21.5281      0.600832      -3.17464     -0.244544      0.308018      0.425190      0.476658      0.536266      0.567281      0.603163
  95   5 2630.3484    2.5388  1.9014 11.7202  0.0000       2.51838  0.0266   0.0177   0.0477    0.0399   0.0000      0.470720   443.1603       2.48836       21.4376      0.728913      -2.22626     -0.881461      0.311808      0.418103      0.477887      0.525683      0.577329      0.609927
  95   6 2874.2139    3.7496  1.6230 12.5962  0.0000      0.693797  0.0232   0.0279   0.0426    0.0423   0.0000      0.491401   442.3512       2.33460       21.2763       2.65011      -3.36138     -0.457478      0.271772      0.376559      0.420540      0.470372      0.517232      0.531217
  95   7 3109.0311    4.4188  1.8311 12.9130  0.0013       1.33332  0.0248   0.0312   0.0456    0.0409   0.0000      0.387861   442.8436       3.69197       21.4499       1.95859      -1.65882      0.301419      0.289136      0.389692      0.436739      0.498211      0.530792      0.540940
  95   8 3335.8107    3.8952  2.9148 12.6455  0.0000      0.804734  0.0350   0.0220   0.0634    0.0302   0.0000      0.233084   442.7219       3.18744       21.3467       1.71013      -2.43807       1.14002      0.396807      0.535323      0.608446      0.680732      0.732709      0.765786
  96   1 1468.2031    0.1765  0.3534  9.1904  0.0000       24.5300  0.0138   0.0041   0.0293    0.0187   0.0000       9.11777   439.9331    -0.0767801       20.8912    -0.0525332      -2.01948     -0.209263      0.190344      0.250793      0.285675      0.332791      0.333209      0.361901
  96   2 1816.6347    0.4780  0.7778  9.3690  0.0000       16.7528  0.0159   0.0056   0.0310    0.0359   0.0000       1.75273   441.1423      0.214023       21.1793      0.700846      -3.36983    -0.0307472      0.196893      0.273355      0.304814      0.352869      0.377270      0.386705
  96   3 2114.1970    0.9306  1.3682  9.9109  0.0000       6.90544  0.0228   0.0082   0.0415    0.0500   0.0000      0.863259   441.9291      0.230512       21.6042     -0.467898      -3.14929      -1.29043      0.255256      0.357787      0.396746      0.438208      0.471757      0.497891
  96   4 2388.0529    1.5940  1.8151 10.9882 -0.0006       2.61796  0.0275   0.0118   0.0494    0.0402   0.0000      0.591452   441.9450       1.92373       21.1589      0.298637      -2.52001     0.0286213      0.308144      0.423199      0.480435      0.536423      0.580280      0.601641
  96   5 2640.3092    2.5561  1.9737 11.6964 -0.0000       1.37669  0.0271   0.0173   0.0492    0.0404   0.0000      0.487321   442.9494       2.47817       20.7253      0.116266      -2.35449     -0.227870      0.306463      0.408410      0.464917      0.522832      0.550018      0.581263
  96   6 2885.2858    3.7959  1.6868 12.4024 -0.0004      0.348814  0.0227   0.0273   0.0435    0.0478   0.0000      0.469599   442.6596       2.15736       21.7155       2.44901      -2.87370   -0.00834410      0.266284      0.355779      0.399806      0.459279      0.494769      0.525426
  96   7 3120.8226    4.4874  1.9347 12.9142 -0.0002      0.443273  0.0257   0.0310   0.0464    0.0397   0.0000      0.382176   442.8647       3.33356       20.9971       2.32159      -2.94822      0.262282      0.298938      0.406460      0.457579      0.527259      0.550056      0.581355
  96   8 3348.3649    3.9595  3.3688 12.5008  0.0006    -0.0359587  0.0386   0.0205   0.0672    0.0303   0.0000      0.202643   443.5161       3.67667       20.4123       2.62921      -1.58445      0.561570      0.434265      0.599527      0.670458      0.750535      0.802837      0.851687
  97   1 1474.6681    0.1721  0.3158  9.5074  0.0000       36.3002  0.0132   0.0040   0.0264    0.0182   0.0000       9.87931   440.3888    -0.0657011       20.5135     0.0346458      -3.06864    -0.0455564      0.173886      0.244366      0.288041      0.314660      0.349765      0.348345
  97   2 1823.5425    0.4916  0.7526  9.7481  0.0000       13.7426  0.0152   0.0057   0.0303    0.0354   0.0000       1.70019   440.5469     -0.192690       21.0278     -0.263428      -3.21535      0.738893      0.194073      0.261487      0.302881      0.330870      0.358862      0.379393
  97   3 2122.4402    0.9312  1.3870 10.2859  0.0000       5.23025  0.0231   0.0082   0.0424    0.0489   0.0000      0.859756   442.2010      0.289717       21.3359     -0.116206      -3.12664     -0.952370      0.260623      0.344148      0.392077      0.434914      0.463847      0.490360
  97   4 2397.0500    1.6917  1.9280 11.1631  0.0000       2.50288  0.0270   0.0119   0.0491    0.0431   0.0000      0.490932   442.4037      0.985150       21.4505       1.30797      -3.37176     -0.870326      0.305735      0.414697      0.461934      0.522325      0.576476      0.587995
  97   5 2650.3617    2.6682  1.9756 11.9720  0.0002       1.81126  0.0260   0.0179   0.0488    0.0431   0.0000      0.417276   442.8460       1.12000       21.5664      0.967815      -4.20407     -0.802583      0.298395      0.408748      0.454619      0.513320      0.547109      0.573526
  97   6 2896.3170    3.7321  1.7054 12.9646  0.0003       1.12977  0.0241   0.0274   0.0442    0.0403   0.0000      0.629695   442.9313       2.49798       22.0949       1.71781      -1.62989     0.0238690      0.282429      0.375267      0.431487      0.481515      0.507394      0.534481
  97   7 3132.5543    4.4571  1.8743 13.2915 -0.0001     -0.570930  0.0255   0.0310   0.0461    0.0396   0.0000      0.423002   442.9366       3.83794       20.7942       1.67127      -2.75721       1.47561      0.294338      0.395767      0.446371      0.499089      0.533962      0.561766
  97   8 3360.9940    3.7703  3.0135 12.9790 -0.0005      0.258499  0.0368   0.0210   0.0659    0.0296   0.0000      0.220749   444.2192       4.21508       21.6515       2.38849      -3.31703      0.583992      0.409904      0.564533      0.625413      0.707594      0.752503      0.784582
  98   1 1481.0850    0.1878  0.3370  9.4823  0.0000       34.1800  0.0128   0.0040   0.0250    0.0183   0.0000       8.63280   440.1897      0.210420       21.1792      0.127289      -3.18696    -0.0533996      0.162504      0.226078      0.261483      0.284288      0.309063      0.307362
  98   2 1830.4484    0.4995  0.8161  9.7432  0.0000       11.5310  0.0164   0.0058   0.0320    0.0379   0.0000       1.59526   441.4367      0.107197       21.6782    -0.0863839      -3.34709      0.326218      0.204943      0.279961      0.324701      0.350916      0.391699      0.405421
  98   3 2130.6880    0.9458  1.3155 10.4019 -0.0002       6.45328  0.0223   0.0086   0.0420    0.0508   0.0000      0.999194   441.9973      0.721165       20.7316     -0.310885      -2.85304      0.329583      0.259881      0.343861      0.384431      0.428808      0.468412      0.486639
  98   4 2405.9126    1.7257  1.9783 11.0707  0.0000       1.09874  0.0270   0.0116   0.0500    0.0450   0.0000      0.488090   441.6149      0.367555       21.9197     -0.491683      -3.30593     -0.801642      0.303789      0.415441      0.477371      0.517057      0.555537      0.589281
  98   5 2660.3065    2.7145  1.9322 12.1035  0.0000       1.32547  0.0261   0.0185   0.0477    0.0414   0.0000      0.428404   442.3875       1.54982       21.2968       1.94500      -3.68015      0.242878      0.296293      0.403081      0.449281      0.506389      0.551294      0.579386
  98   6 2907.2601    3.7933  1.7887 12.8034  0.0000      0.788085  0.0245   0.0265   0.0442    0.0435   0.0000      0.447825   443.4861       1.92471       22.5615       2.76551      -2.55480      0.964085      0.279128      0.368660      0.408774      0.469448      0.507228      0.536926
  98   7 3144.2871    4.3800  2.0368 13.2280  0.0000      0.576457  0.0264   0.0286   0.0490    0.0360   0.0000      0.353154   443.2489       2.89863       20.9862       2.85068      -3.43084     -0.276221      0.296737      0.398337      0.460740      0.510563      0.542307      0.576704
  98   8 3373.6037    3.7857  3.1806 12.8505 -0.0010      0.894028  0.0371   0.0201   0.0672    0.0302   0.0000      0.231748   443.1925       4.40715       20.0809       2.71709      -2.68569       1.00562      0.422675      0.578391      0.650084      0.725402      0.786904      0.811592
  99   1 1487.4589    0.1823  0.4231  9.1479  0.0000       27.3173  0.0156   0.0040   0.0318    0.0190   0.0000       7.75540   440.0615     0.0578452       20.6263      0.555921      -3.42566      0.436886      0.200654      0.273409      0.321058      0.359250      0.383721      0.407866
  99   2 1837.2901    0.5137  0.8177  9.3597  0.0000       11.0775  0.0159   0.0058   0.0314    0.0399   0.0000       1.55091   440.9619    -0.0842957       21.2665      0.365240      -2.90090     0.0117994      0.191395      0.260644      0.283228      0.330034      0.343016      0.371758
  99   3 2138.9249    0.9715  1.3679 10.1873  0.0000       7.08432  0.0228   0.0088   0.0431    0.0467   0.0000      0.940256   442.2224      0.747348       20.6100      0.586376      -4.46227       1.24490      0.244836      0.336311      0.379229      0.420128      0.445245      0.468820
  99   4 2414.7950    1.7500  2.0277 10.8591  0.0000       1.72120  0.0276   0.0117   0.0516    0.0432   0.0000      0.512740   442.6390       1.14088       22.7514      0.614493      -2.22163      0.702430      0.314257      0.425392      0.485901      0.536916      0.587728      0.606487
  99   5 2670.1864    2.7709  1.8630 11.8621 -0.0001      0.771524  0.0255   0.0191   0.0462    0.0413   0.0000      0.434788   442.8440       2.28078       21.8297       2.29561      -2.46991      0.361632      0.285653      0.385341      0.440541      0.492655      0.531442      0.546782
  99   6 2918.1625    3.8295  1.7209 12.6023  0.0000       1.56671  0.0238   0.0272   0.0436    0.0427   0.0000      0.477444   443.2953       2.18606       21.0066       2.63037      -1.71596      0.864954      0.265337      0.361861      0.398475      0.454130      0.472689      0.504365
  99   7 3155.9051    4.5032  2.0378 12.7417  0.0000      0.233356  0.0257   0.0289   0.0473    0.0403   0.0000      0.351485   442.6188       3.32341       20.8667       3.09124      -1.50144     -0.230860      0.293782      0.401656      0.452023      0.509624      0.536277      0.559202
  99   8 3386.0718    3.8050  3.5299 12.3908  0.0006      0.736232  0.0396   0.0189   0.0707    0.0313   0.0000      0.227590   442.8216       3.62482       20.5258       3.08249      -2.40077       1.60603      0.429012      0.585239      0.671226      0.727893      0.789366      0.837926
  99   9 3610.7049    2.5984  5.1327 12.0384 -0.0010     -0.464286  0.0720   0.0107   0.1116    0.0272   0.0000      0.243535   443.9498       3.51527       21.5514       1.22534      -2.61176       1.52730      0.678563      0.921668       1.05587       1.17026       1.26747       1.31552
 100   1 1493.7592    0.1912  0.3705  9.3706  0.0000       27.8215  0.0133   0.0040   0.0268    0.0179   0.0000       7.57068   440.3149      0.183904       21.0691   -0.00927026      -2.84439      0.417077      0.167839      0.232658      0.274674      0.281269      0.302928      0.324053
 100   2 1844.0957    0.5252  0.8503  9.5682  0.0000       12.2608  0.0159   0.0058   0.0332    0.0404   0.0000       1.54277   440.6638     0.0802449       21.1823      0.672431      -3.07877     -0.156941      0.193344      0.252497      0.297947      0.341346      0.359829      0.367550
 100   3 2146.9802    1.0065  1.4967 10.1925  0.0000       4.20217  0.0240   0.0083   0.0428    0.0485   0.0000      0.767999   441.8518       1.00996       21.6711    -0.0391332      -3.84905     -0.224936      0.257544      0.355113      0.405017      0.436695      0.480311      0.496911
 100   4 2423.6897    1.7206  1.8624 11.3419  0.0000       2.59847  0.0279   0.0122   0.0494    0.0388   0.0000      0.601497   441.8369       1.05187       21.2271      0.299445      -3.35446      0.184269      0.301050      0.404529      0.462432      0.504804      0.559126      0.585722
 100   5 2680.0121    2.7471  1.9077 12.1039  0.0000       1.02500  0.0265   0.0186   0.0466    0.0390   0.0000      0.437830   443.1274       1.81311       22.8778       1.12450      -3.82483    -0.0933539      0.292206      0.398586      0.444811      0.492628      0.529987      0.555924
 100   6 2928.9906    3.9389  1.8283 12.6851 -0.0001       1.81175  0.0240   0.0265   0.0442    0.0420   0.0000      0.449247   443.0686       3.38357       21.3627       1.38367      -1.96239   0.000345934      0.270807      0.365716      0.415641      0.466772      0.500880      0.532131
 100   7 3167.5405    4.4990  2.1345 13.0145  0.0000     0.0866593  0.0264   0.0280   0.0489    0.0363   0.0000      0.385210   443.3598       2.99282       21.1495       2.48455      -2.89935      0.116892      0.296907      0.401948      0.450705      0.507094      0.549030      0.576867
 100   8 3398.3048    3.7078  3.6414 12.6118  0.0000    -0.0637085  0.0418   0.0182   0.0745    0.0305   0.0000      0.186244   443.3621       4.09688       21.8335       3.13586      -3.57463     -0.223796      0.447017      0.605561      0.687370      0.761068      0.824809      0.863530
 101   1 1500.0306    0.1992  0.3751  9.5939  0.0000       12.6572  0.0132   0.0041   0.0259    0.0178   0.0000       6.92743   440.4640      0.255234       21.0118     0.0809355      -2.71853     0.0148436      0.177723      0.239578      0.281080      0.296699      0.342492      0.348637
 101   2 1850.8288    0.5394  0.8718  9.7534  0.0000       11.0609  0.0165   0.0058   0.0324    0.0418   0.0000       1.43416   440.7403     -0.138434       20.8960     0.0736767      -3.00127     -0.389713      0.205393      0.276609      0.313717      0.344297      0.369723      0.378711
 101   3 2155.1014    1.0139  1.3912 10.6012  0.0000       6.24826  0.0233   0.0088   0.0421    0.0476   0.0000      0.890968   441.6528      0.170363       21.2743       1.09968      -2.85700      0.260302      0.253368      0.343449      0.387276      0.430038      0.459036      0.489287
 101   4 2432.4631    1.8116  2.0406 11.3099 -0.0004       2.83563  0.0277   0.0119   0.0511    0.0427   0.0000      0.502155   442.6439       1.32222       21.0038       1.40943      -2.87652     -0.632387      0.303508      0.412011      0.466548      0.518221      0.563375      0.577145
 101   5 2689.7926    2.8051  1.8662 12.3908  0.0000       1.06366  0.0254   0.0194   0.0465    0.0390   0.0000      0.459412   442.3593       2.20321       22.2345       1.07417      -2.62299      0.520962      0.289827      0.389125      0.451367      0.502806      0.542326      0.550447
 101   6 2939.7721    4.0152  1.7087 12.9858  0.0001       1.56098  0.0228   0.0281   0.0423    0.0436   0.0000      0.445066   443.2994       2.42246       20.7595       1.75356      -2.63698      0.985206      0.254801      0.352511      0.395917      0.435481      0.472266      0.499333
 101   7 3179.0096    4.3273  2.1138 13.3936  0.0000      0.613652  0.0280   0.0283   0.0494    0.0347   0.0000      0.375612   443.1225       2.97503       21.4588       2.31367      -4.25072      0.541285      0.298729      0.408014      0.460754      0.520468      0.568791      0.575948
 101   8 3410.8773    3.6287  3.6329 12.8628 -0.0014      0.821443  0.0430   0.0178   0.0740    0.0296   0.0000      0.210928   443.1306       4.63978       21.9038       2.72078      -3.96460      0.185305      0.458250      0.613641      0.696945      0.776154      0.843573      0.880753
 102   1 1506.2394    0.1935  0.4026  9.3797  0.0000       5.65933  0.0143   0.0040   0.0291    0.0183   0.0000       7.08750   440.2114      0.218444       20.4331     0.0246547      -3.15350      0.180041      0.169496      0.241478      0.279189      0.298592      0.339647      0.333149
 102   2 1857.4885    0.5357  0.8649  9.6673  0.0000       11.4601  0.0167   0.0059   0.0332    0.0393   0.0000       1.52459   440.7840      0.306859       21.3145     0.0306340      -3.55871     -0.168316      0.199169      0.272290      0.304383      0.337181      0.363274      0.382369
 102   3 2163.1878    1.0090  1.5150 10.3051  0.0000       6.51358  0.0241   0.0084   0.0442    0.0459   0.0000      0.793765   441.9000      0.417237       21.8485    -0.0725326      -3.35229      0.521750      0.258798      0.351456      0.392611      0.439097      0.487477      0.500055
 102   4 2441.0913    1.8181  1.9888 11.1753  0.0000       3.04820  0.0283   0.0121   0.0488    0.0422   0.0000      0.574660   441.9798       1.49871       21.4231       1.16620      -2.35074      0.380221      0.299190      0.414394      0.460163      0.516386      0.563744      0.590588
 102   5 2699.5934    2.8610  1.9960 12.0090  0.0000      0.471811  0.0263   0.0185   0.0471    0.0407   0.0000      0.469696   442.4025       1.49755       20.4416      0.874205      -3.45676     -0.316245      0.280640      0.380998      0.433632      0.486129      0.532456      0.541572
 102   6 2950.3816    4.0484  1.8931 12.7560  0.0002      0.360239  0.0244   0.0265   0.0450    0.0393   0.0000      0.395780   443.6457       2.47174       22.7317      0.930731      -3.22709      0.500325      0.268009      0.365723      0.412185      0.461385      0.504875      0.517484
 102   7 3190.5051    4.4671  2.1828 13.0686  0.0000      0.231423  0.0276   0.0279   0.0490    0.0349   0.0000      0.322618   443.0951       4.00016       22.0044      0.338428      -2.50968      0.576250      0.298755      0.401279      0.449092      0.499630      0.534532      0.561983
 102   8 3422.9986    3.6672  4.0723 12.5797  0.0021      0.351136  0.0466   0.0165   0.0807    0.0286   0.0000      0.183681   443.0269       4.97300       21.2027       1.58769      -1.91026       1.04711      0.481872      0.644426      0.744940      0.811741      0.890661      0.927987
 103   1 1512.4400    0.2015  0.3694  9.2403  0.0000       10.1604  0.0124   0.0039   0.0261    0.0186   0.0000       7.09188   440.4850      0.427761       20.9681      0.346205      -2.76832      0.216645      0.156583      0.217780      0.250587      0.289303      0.302500      0.321064
 103   2 1864.2128    0.5522  0.8364  9.5388  0.0000       13.7791  0.0157   0.0059   0.0312    0.0377   0.0000       1.51933   441.0383      0.387778       21.1775      0.261894      -3.27267     -0.387097      0.177348      0.244122      0.268095      0.304827      0.323078      0.336506
 103   3 2171.0810    1.0424  1.4739 10.2688  0.0000       5.33483  0.0236   0.0086   0.0429    0.0443   0.0000      0.850541   442.3542      0.175592       20.4465      0.576809      -3.29836     0.0810048      0.249620      0.343050      0.390345      0.439129      0.468186      0.486452
 103   4 2449.7077    1.9116  2.1724 10.9381  0.0001       1.39919  0.0288   0.0120   0.0516    0.0449   0.0000      0.466491   442.8229       1.89542       21.5295       1.24151      -2.59546      0.287374      0.311278      0.432008      0.480533      0.555952      0.600957      0.617161
 103   5 2709.3155    2.9234  1.8746 12.0813  0.0000      0.816942  0.0255   0.0199   0.0464    0.0408   0.0000      0.450809   442.4275       2.09402       21.2165      0.660229      -2.93770      0.406286      0.278760      0.380272      0.430305      0.473230      0.520937      0.535233
 103   6 2961.0737    4.0695  1.7915 12.7670  0.0000       1.08698  0.0237   0.0279   0.0439    0.0403   0.0000      0.457827   443.1289       2.68516       20.4930       1.51439      -3.11901    -0.0915891      0.254480      0.346960      0.394084      0.440238      0.470759      0.484474
 103   7 3201.8820    4.3574  2.3191 12.9208  0.0000      0.171762  0.0287   0.0263   0.0518    0.0335   0.0000      0.330279   443.1804       3.51801       20.6436       2.70676      -2.29786    -0.0665314      0.303484      0.408011      0.468699      0.518689      0.558467      0.589817
 103   8 3435.2598    3.5127  3.9286 12.4559 -0.0012      0.386307  0.0469   0.0161   0.0795    0.0287   0.0000      0.200095   442.6011       4.11820       21.3656       1.82823      -4.14938      -1.56191      0.467593      0.620517      0.709563      0.790703      0.849151      0.893763
 104   1 1518.6542    0.2011  0.3855  9.3609  0.0000       27.3727  0.0135   0.0040   0.0268    0.0194   0.0000       6.94226   440.1336     -0.319875       20.9701      0.147963      -3.04470     0.0204974      0.169349      0.244351      0.270965      0.292506      0.327158      0.330643
 104   2 1870.7677    0.5621  0.8687  9.7135  0.0000       9.69577  0.0164   0.0061   0.0323    0.0395   0.0000       1.46809   440.6522     0.0795386       21.3639      0.770685      -3.54365    -0.0341571      0.186736      0.255205      0.284851      0.328207      0.336556      0.356972
 104   3 2179.0666    1.0751  1.5376 10.3300  0.0000       5.37110  0.0237   0.0086   0.0435    0.0465   0.0000      0.790100   441.9775      0.108105       20.6503      0.697805      -3.35259     -0.377235      0.251082      0.350498      0.395540      0.448284      0.470604      0.497692
 104   4 2458.2602    1.8721  2.0880 11.2176 -0.0000       1.40054  0.0287   0.0121   0.0511    0.0428   0.0000      0.483588   442.0684      0.616809       21.3335      0.451378      -3.73226     -0.424989      0.301452      0.407586      0.461144      0.514782      0.551566      0.578337
 104   5 2719.0169    2.8629  1.9639 12.2162  0.0000       1.62706  0.0264   0.0189   0.0488    0.0379   0.0000      0.511465   442.7328       2.01003       20.8379      0.820537      -3.40424      0.588902      0.273465      0.377743      0.425469      0.475987      0.503879      0.534674
 104   6 2971.6307    4.1724  1.7469 12.9422  0.0000      0.130121  0.0235   0.0291   0.0424    0.0428   0.0000      0.467704   443.3342       2.41153       21.2971       1.80637      -3.18606    -0.0793122      0.253948      0.342890      0.386484      0.442037      0.480509      0.506306
 104   7 3213.2401    4.3591  2.3551 13.0088  0.0000      0.429196  0.0282   0.0262   0.0529    0.0345   0.0000      0.269328   442.3087       4.33126       21.8727       3.06292      -3.36579      -2.30095      0.298408      0.403351      0.462767      0.511857      0.548232      0.575220
 104   8 3447.6355    3.4991  3.9555 12.5104  0.0001       1.22680  0.0462   0.0158   0.0800    0.0300   0.0000      0.207175   443.7856       4.38476       21.6543       2.94019      -3.86177      -1.00562      0.454729      0.622047      0.695179      0.792599      0.843401      0.880114
 105   1 1524.7501    0.2070  0.4446  9.3993  0.0000       30.7336  0.0142   0.0039   0.0300    0.0197   0.0000       6.50462   440.0478     -0.283202       21.3187      0.365132      -2.68576     0.0375488      0.166029      0.228560      0.266721      0.280529      0.321832      0.339629
 105   2 1877.3579    0.5625  0.8115  9.7883 -0.0004       11.6511  0.0150   0.0061   0.0311    0.0393   0.0000       1.57393   440.9282      0.414166       20.8581      0.363347      -2.69732      0.398280      0.174005      0.235925      0.262435      0.289091      0.323231      0.343943
 105   3 2186.9148    1.0775  1.5689 10.4459 -0.0001       5.31958  0.0240   0.0085   0.0451    0.0448   0.0000      0.786280   442.4462      0.862425       21.5883      0.178725      -2.29152     -0.208325      0.249633      0.342005      0.392351      0.442901      0.472655      0.494215
 105   4 2466.8401    1.9107  1.9811 11.4195 -0.0005       1.67766  0.0276   0.0127   0.0503    0.0410   0.0000      0.512591   442.1742      0.222077       21.1803      0.995099      -2.59789     -0.299136      0.287050      0.394964      0.447011      0.505319      0.551296      0.578163
 105   5 2728.6531    2.9912  1.8761 12.3285  0.0000       2.47171  0.0250   0.0200   0.0466    0.0393   0.0000      0.487455   443.0382       1.63798       21.5174       2.00951      -4.30315     -0.432329      0.260522      0.353904      0.391561      0.447354      0.472473      0.498432
 105   6 2982.1022    4.1105  1.8183 12.9798 -0.0002      0.543840  0.0243   0.0277   0.0441    0.0407   0.0000      0.554260   442.8780       3.36617       21.4152       2.44268      -2.75191     -0.792882      0.257422      0.352805      0.402367      0.452317      0.487351      0.499547
 105   7 3224.4799    4.3278  2.4520 13.0082  0.0000     -0.216584  0.0297   0.0250   0.0528    0.0340   0.0000      0.296232   443.1886       2.87601       21.4668       1.10885      -2.03437      0.571613      0.314538      0.428058      0.486891      0.536432      0.591391      0.602726
 106   1 1530.8046    0.2179  0.4307  9.3310  0.0000       28.6313  0.0134   0.0041   0.0279    0.0195   0.0000       6.07199   440.1773     -0.359480       20.8982     -0.174421      -3.56244     -0.174719      0.168714      0.223567      0.253738      0.276930      0.311153      0.329047
 106   2 1883.8616    0.5679  1.0675  9.5899  0.0000       10.4993  0.0198   0.0058   0.0378    0.0438   0.0000       1.40843   440.6431      0.426124       21.4260      0.152024      -3.14626     -0.798099      0.207835      0.297099      0.324653      0.372864      0.401630      0.422663
 106   3 2194.7390    1.1142  1.5839 10.3463  0.0006       4.36536  0.0243   0.0085   0.0434    0.0450   0.0000      0.739295   441.8591      0.879733       21.9583      0.459491      -2.55763     -0.372368      0.241838      0.332168      0.377426      0.425249      0.462139      0.480123
 106   4 2475.3562    1.9753  2.0620 11.2379  0.0000       2.36786  0.0279   0.0128   0.0508    0.0450   0.0000      0.488188   442.1240       1.74878       20.6370      0.541635      -3.82819      -1.72612      0.288224      0.390847      0.443317      0.506643      0.544254      0.575485
 106   5 2738.2254    3.0730  1.9256 12.1487  0.0000       1.48821  0.0252   0.0198   0.0457    0.0409   0.0000      0.459860   442.1343       2.10413       21.8071       2.64351      -2.84458     -0.371883      0.266808      0.361621      0.410804      0.461326      0.497982      0.528374
 106   6 2992.5833    4.2176  1.8513 12.8108 -0.0004      0.664162  0.0240   0.0279   0.0437    0.0425   0.0000      0.404917   442.3899       2.76758       20.9090      0.982012      -3.18494      0.238358      0.256921      0.349390      0.391395      0.439807      0.473828      0.492615
 106   7 3235.8108    4.3234  2.4387 12.9627  0.0000      0.994759  0.0293   0.0249   0.0535    0.0330   0.0000      0.335331   443.0364       3.21597       22.1296       1.90650      -3.03149     -0.350942      0.305216      0.419512      0.472824      0.537666      0.582616      0.604061
 106   8 3471.6863    3.3788  4.3455 12.5200  0.0014    -0.0173553  0.0537   0.0144   0.0869    0.0280   0.0000      0.224280   443.5375       4.22674       20.4176       2.28089      -2.83965       1.66724      0.506249      0.692400      0.790904      0.870948      0.926875      0.973356
 107   1 1536.8309    0.2178  0.4118  9.2355  0.0000       25.5002  0.0130   0.0040   0.0261    0.0191   0.0000       5.89734   439.8334     0.0549140       21.1630      0.345228      -3.35929      0.155902      0.151918      0.212613      0.237953      0.270233      0.293560      0.317129
 107   2 1890.3608    0.5981  0.9743  9.5441  0.0000       10.5122  0.0175   0.0061   0.0341    0.0436   0.0000       1.35228   441.0645     -0.103506       21.0307      0.252055      -3.11866     -0.169317      0.194771      0.264991      0.303632      0.336867      0.373723      0.386912
 107   3 2202.5042    1.1276  1.6726 10.2817  0.0000       3.73206  0.0250   0.0083   0.0455    0.0438   0.0000      0.720534   442.1665      0.452358       21.6450      0.754654      -3.86925     -0.935597      0.255397      0.346214      0.393364      0.433798      0.476064      0.508130
 107   4 2483.7319    2.0174  2.0754 11.3296 -0.0006       2.00454  0.0280   0.0131   0.0508    0.0400   0.0000      0.488127   441.8668       1.48379       21.6763       1.75773      -3.75399     -0.199680      0.287361      0.388029      0.442196      0.491808      0.532519      0.553600
 107   5 2747.7220    3.1567  2.0077 12.0695  0.0002       1.35877  0.0259   0.0200   0.0464    0.0412   0.0000      0.442793   442.9307       1.64531       21.3770      0.860458      -2.49443      -1.10312      0.262426      0.363903      0.405893      0.458833      0.489723      0.505157
[truncated: 148,702 more chars]
